# Supplementary material for: Anti-cancer activity elucidation of geissolosimine as an MDM2-p53 interaction inhibitor: An in-silico study
Source: PLoS One. 2025 May 8;20(5):e0323003. doi: 10.1371/journal.pone.0323003 (PMC12061181; doi:10.1371/journal.pone.0323003)
Supplement: S1 File — (XLSX) [file pone.0323003.s001.xlsx]

## Sheet: Sheet1
Index	Alkaloids
1	Dragmacidin D
2	pyrindamycin A
3	bromosceptrin
4	nagelamide A
5	palau'amine
6	Rhopaladin A
7	Didemnimide B
8	6-Bromogranulatimide
9	Chartellamide A
10	Bicuculline
11	Dictazole A
12	Tubastrindole D
13	slagenin A
14	topsentin B2
15	Tubastrindole A
16	Chelidimerine
17	cylindradine A
18	dibromoagelaspongin methyl ether
19	Staurosporine
20	Vindolicine
21	Bromodeoxytopsentin
22	Grantianine
23	BE-19412A
24	spongotine A
25	roseophilin
26	Chetomin
27	Eusynstyelamide A
28	kuchinoenamine
29	gelliusine C
30	nortopsentin D
31	Monobromoisophakellin
32	clavatadine A
33	Ceratinadin C
34	Dibromoisophakellin
35	Geissospermine
36	dibromophakellstatin
37	Geissolosimine
38	mauritamide B
39	aplysinone C
40	MappiodineC
41	narciclasine
42	parazoanthine D
43	Sibiricine
44	mukanadin F
45	Taurodispacamide A
46	Ochrobirine
47	Kibdelone A
48	Lyaloside
49	pyralomicin 1b
50	Notoamide P
51	JBIR-44
52	oxocyclostylidol
53	Chaetoglobosin F
54	stevensine
55	Ipecoside
56	agesamide A
57	Isokibdelone C
58	Bisnordihydrotoxiferine
59	Tabernaricatine A
60	13-Oxokibdelone A
61	hexadellin B
62	Lasiocarpine
63	Galasine
64	hymenialdisine
65	Barettin
66	kibdelone C
67	Ammosamide A
68	Pachydermin
69	Alangiside
70	latonduine A
71	Lodopyridone
72	Pancratinine A
73	Echimidine
74	agelanin B
75	Botryllamide G
76	purpuroceratic acid B
77	mukanadin B
78	urochordamine A
79	Secobatzelline A
80	Indisocin
81	Akashin C
82	Trachycladindole A
83	Supinine
84	polycitrin A
85	Ervachinine C
86	sporidesmin A
87	Echinatine
88	Strictosamide
89	Junceine
90	Synoxazolidinone A
91	sventrin
92	Trichodesmine
93	Heliotrine
94	Echiumine
95	Thomitrem A
96	clathramide A
97	Heliosupine
98	lukianol B
99	Jacoline
100	manzacidin A
101	Oxynarcotine
102	damipipecolin
103	Monocrotaline
104	Oroidin
105	Peyoxylic acid
106	Botryllamide K
107	agelanin A
108	subereamolline A
109	Aphrocallistin
110	Midpacamide
111	spongiacidin A
112	thiazohalostatin
113	Sceleratine
114	Theoneberine
115	Jerantinine B
116	Igzamide
117	(+)-N-(Methoxycarbonyl)-N-norboldine
118	penitrem A
119	Isoline
120	galwesine
121	variecolorin A
122	Pestalactam A
123	purealidin U
124	Dendridine A
125	Purpurealidin A
126	Echinosulfonic acid B
127	Narceine
128	Ammonificin A
129	Rosmarinine
130	Trachelanthamine
131	Lindelofine
132	Otosenine
133	agelongine
134	Jacobine
135	Viridiflorine
136	shermilamine A
137	Pteropodine
138	Marinopyrrole F
139	Jaconine
140	Pirenoxine
141	Isatidine
142	Retrorsin
143	Longilobine
144	Coscinamide A
145	Rescinnamine
146	Allocolchicine
147	Rupicolin A
148	pseudoceramine C
149	celastramycin A
150	Pyrrolomycin B
151	Methoxychelidonine
152	Jacozine
153	Retrorsine
154	Convolutamydine A
155	Renardine
156	Dicrotaline
157	alstoyunine H
158	Vindolinine
159	ugibohlin
160	Noscapine
161	Rheagenine
162	didemnidine B
163	Trachelanthine
164	Senkirkine
165	Gravacridonolchlorine
166	Riddelline
167	Spartioidine
168	Kottamide A
169	Taberdivarine A
170	damituricin
171	Scholaricine
172	Seneciphylline
173	20-N-Methylpurpuramine E
174	Yenhusomidine
175	Fumariline
176	streptopyrrole
177	keramadine
178	Chartelline A
179	Oxoduocine
180	Pontevedrine
181	Makaluvamine F
182	Laughine
183	Pseudoceratidine
184	Platyphylline
185	Hastacine
186	bauerine C
187	Plakohypaphorine A
188	Integerrimine
189	Senecionine
190	MSD-819
191	Lycorine
192	Isoreserpiline
193	ageladine A
194	Mitragynine
195	Sarracine
196	Heleurine
197	Reserpine
198	Hydrastine
199	Pyoluteorin
200	Tjipanazole A1
201	Meridianin B
202	Ceratamine A
203	Cepharanthine
204	hanishin
205	Keronopsamide A
206	Villocarine A
207	9-Hydroxycanthin-6-one
208	Discorhabdin A
209	Dinklacorine
210	tazettine
211	Harmalacidine
212	N-Coumaroyl serotonin
213	Batzelline D
214	Talysopine
215	Bufothionine
216	Pantherinine
217	girolline
218	7-Oxohernangerin
219	longamide
220	O-Methylpsychotrine
221	Isotetrandrine
222	Oxysanguinarine
223	Tetrandrine
224	Lanuginosine
225	Oxyacanthine
226	Itomanindole A
227	Cassameridine
228	pentachloropseudilin
229	2-bromoamphimedine
230	Oxyavicine
231	Rhoeadine
232	euthyroideone B
233	auxarconjugatin A
234	Taberdivarine H
235	Isorhoeadine
236	Floramultine
237	Berbamine
238	14-Epicorynoline
239	pentabromopseudilin
240	Corynoloxine
241	Mikanoidine
242	Hamacanthin A
243	Voacalgine C
244	homolycorine
245	marmycin B
246	Mecambridine
247	Alocasin A
248	Alangicine
249	Kreysigine
250	rumbrin
251	Eudistomidin C
252	Alpinigenine
253	Ankorine
254	Chelidonine
255	Liensinine
256	Berberastine
257	amathaspiramide A
258	Hicksoane A
259	dispyrin
260	Dicentrinone
261	Sanguirubine
262	Vincamine
263	amathamide G
264	autumnaline
265	Pyrrolnitrin
266	Harmol
267	Papaverrubine E
268	Kreysiginone
269	(+)-Boldine
270	6-bromoindigotin
271	HUNNEMANINE
272	Lindoldhamine
273	Purpureine
274	Bocconoline
275	Ocokryptine (N-methylhernandine)
276	aminopyrrolnitrin
277	Fumigaclavine C
278	Hernandine
279	Avicine
280	6-Acetonyl-dihydrosanguinarine
281	(-)-7-Bromohomotrypargine
282	Norboldine
283	Corynoline
284	Kirkine
285	16-Methoxytabersonine
286	(+)-Norisocorydine
287	Perophoramidine
288	Laurotetanine
289	Trilobine
290	Isodomesticine
291	(-)-Litcubinine
292	phorbazole A
293	Brucine
294	Psychotrine
295	didemnoline A
296	convolutamine A
297	6-Methoxy-dihydrosanguinarine
298	Chelirubine
299	Tubulosine
300	Sanguilutine
301	Voacangine
302	opacaline A
303	Fuchsisenecionine
304	hippadine
305	Oxynitidine
306	Wilsoniamine A
307	Atherospermidine
308	Saldedine A
309	Alternatamide B
310	Pallidine
311	Securine a
312	Plakinamine A
313	Lindcarpine
314	Hernandonine
315	Meisoindigo
316	Matemone
317	Vallesiachotamine
318	Heliotridine
319	Retronecine
320	Senecifoline
321	Thalictrifoline
322	Cephaeline
323	Magnoline
324	Hernagine
325	Magnoflorin
326	(S)-norcodamine
327	Actinodaphnine
328	Oduocine
329	eudistomin Y2
330	Alangimarckine
331	Erythristemine
332	Anhydrohapaloxindole A
333	Homochelidonine
334	(+)-Laetanine
335	N-Methyllaurotetanine
336	Muramine
337	Macrophylline
338	Epiophiocarpine
339	Strictamine
340	Sanguinarine
341	Anhydrolycorinium
342	Ophiocarpine
343	Norbelladine
344	5,6-Dibromotryptamine
345	Litebamine
346	Crotonosine
347	malbranpyrrole C
348	Argemonine
349	(+)-N-Methylhernovine
350	Corydine
351	convolutindole A
352	Corycavidine
353	Amarbellisine
354	Harmaline
355	Dihydrosanguinarine
356	Laudanine
357	Chelilutine
358	Cryptaustoline
359	Protosinomenine
360	Cularicine
361	6-bromoaplysinopsin
362	Hinckdentine A
363	Fagaronine
364	Norsanguinarine
365	Capaurine
366	Haemanthamine
367	thalisopavine
368	Cheilanthifoline
369	Fontonamide
370	Cryptopine
371	Pavine
372	Aplicyanin A
373	Isocorydine
374	Nitidine
375	Oxychelerythrine
376	Apocavidine
377	Vinorine
378	Laudanosine
379	6-bromotryptamine
380	Platynecine
381	Deoxytubulosine
382	Harmine
383	peyophorine
384	Cryptowoline
385	Tomentosin
386	(+)-Chelonin B
387	Ochotensine
388	eudistomin A
389	Dehydrodicentrine
390	Norchelerythrine
391	Pibocin B
392	Predicentrine
393	Crinine
394	2-Bromoleptoclinidinone
395	N-Methyllindcarpine
396	Reticuline
397	Turneforcidine
398	Norisoboldine
399	Glaudine
400	N-Methylnandigerine
401	Hernovine
402	Purpurealidin F
403	Bromochelonin B
404	Bulbocapnine
405	Thaliporphine
406	Hapalindole L
407	Malbrancheamide
408	Norbracteoline
409	Dehydrocrenatine
410	Hernangerine
411	Nandigerine
412	TETRAHYDROPAPAVERINE
413	6-ethoxychelerythrine
414	Undulifoline
415	Normacusine B
416	nitropyrrolin C
417	Munitagine
418	Akuammicine
419	Paniculidine B
420	desformylflustrabromine-B
421	Variabiline
422	Dicentrine
423	Retronscanol
424	Angustidine
425	Coronaridine
426	Anhalamine
427	Caryachine
428	Aspidospermine
429	Corydaline
430	(-)-Litcubine
431	Amurensinine
432	Macusine B
433	Cherylline
434	Launobine
435	Scoulerine
436	Eschscholtzidine
437	norprotosinomenine
438	lissoclin C
439	Isoretronecanol
440	Arborescidine B
441	flustramine A
442	Caseanadine
443	Dihydrochelerythrine
444	Bisnorargemonine
445	Cryptostyline II
446	Nauclefine
447	Erythraline
448	Laburnine
449	Protopine
450	Isothebaine
451	Mecambroline
452	(+) Orient aline
453	Uleine
454	Europine
455	Palosine
456	Takatonine
457	Glaziovine
458	(-)-Oblongine
459	woodinine
460	Angustine
461	Sinactine
462	Geissoschizone
463	Papaverine
464	(S)-Norreticuline
465	Coptisine
466	Pericine
467	Norharman
468	Coreximine
469	O-Methylbulbocapnine
470	(+)-O-Methylbulbocapnine
471	Magnocurarine
472	salsolidine
473	Bulbocodine
474	Petaline
475	assoanine
476	hapalindole H
477	Harman
478	Harmane
479	Laureline
480	Gramine
481	N-Nordicentrine
482	palaudine
483	Ovigerine
484	Chelerythrine
485	Steporphine
486	Epiberberine
487	Tetrahydrocoptisine
488	N-Methyl ovigerine
489	Apparicine
490	3-chloroindole
491	Stephanine
492	Eburnamonine
493	Koenimbine
494	Nuciferine
495	Coclaurine
496	Norjuziphine
497	armepavine
498	Berberine
499	Olivacine
500	Evodiamine
501	Canadine
502	eudistomidin G
503	(+)-Tetrahydroberberine
504	Flavopereirine
505	(+)-Norcinnamolaurine
506	Dihydroberberine
507	Chlorohyellazole
