# Supplementary material for: Anti-cancer activity elucidation of geissolosimine as an MDM2-p53 interaction inhibitor: An in-silico study
Source: PLoS One. 2025 May 8;20(5):e0323003. doi: 10.1371/journal.pone.0323003 (PMC12061181; doi:10.1371/journal.pone.0323003)
Supplement: S2 File — (XLSX) [file pone.0323003.s002.xlsx]

## Sheet: Sheet1
index	PUBCHEM_CID	IC50(micromolar)	pIC50(micromolar)	bioassay_AID
1	139500190	0.00024	9.61979	1919421
2	139500084	0.00025	9.60206	1919421
3	139500080	0.00044	9.35655	1919421
4	139500083	0.00059	9.22915	1919421
5	139500063	0.00069	9.16115	1919421
6	139500065	0.00071	9.14874	1919421
7	139500181	0.00079	9.10237	1919421
8	139500182	0.00087	9.06048	1919421
9	139500060	0.0011	8.95861	1919421
10	139500212	0.00112	8.95078	1919421
11	139500207	0.00164	8.78516	1919421
12	129264131	0.002	8.69897	1805159
13	129264133	0.002	8.69897	1805159
14	129264135	0.002	8.69897	1805159
15	129264136	0.002	8.69897	1805159
16	129264138	0.002	8.69897	1805159
17	129264140	0.002	8.69897	1805159
18	129264141	0.002	8.69897	1805159
19	129264143	0.002	8.69897	1805159
20	129264147	0.002	8.69897	1805159
21	129264146	0.002	8.69897	1805159
22	129028671	0.002	8.69897	1805159
23	129028614	0.002	8.69897	1805159
24	129028738	0.002	8.69897	1805159
25	129264200	0.002	8.69897	1805159
26	129028798	0.002	8.69897	1805159
27	129264204	0.002	8.69897	1805159
28	129264210	0.002	8.69897	1805159
29	129028680	0.002	8.69897	1805159
30	118636514	0.002	8.69897	1804183
31	118636541	0.002	8.69897	1804183
32	139500078	0.00286	8.54363	1919421
33	130376471	0.003	8.52288	1963570
34	129264137	0.003	8.52288	1805159
35	129264139	0.003	8.52288	1805159
36	129264145	0.003	8.52288	1805159
37	129029126	0.003	8.52288	1805159
38	129028670	0.003	8.52288	1805159
39	129028672	0.003	8.52288	1805159
40	129028615	0.003	8.52288	1805159
41	129028628	0.003	8.52288	1805159
42	129028800	0.003	8.52288	1805159
43	129029031	0.003	8.52288	1805159
44	129028661	0.003	8.52288	1805159
45	129264206	0.003	8.52288	1805159
46	129028781	0.003	8.52288	1805159
47	129271139	0.003	8.52288	1805159
48	129028675	0.003	8.52288	1805159
49	129028334	0.003	8.52288	1805159
50	129029048	0.003	8.52288	1805159
51	129029049	0.003	8.52288	1805159
52	129271354	0.003	8.52288	1805159
53	129028566	0.003	8.52288	1805159
54	118636566	0.003	8.52288	1804183
55	139500197	0.00307	8.51286	1919421
56	130376468	0.004	8.39794	1963570
57	130376497	0.004	8.39794	1963570
58	129264132	0.004	8.39794	1805159
59	129264144	0.004	8.39794	1805159
60	129271262	0.004	8.39794	1805159
61	129029144	0.004	8.39794	1805159
62	129029210	0.004	8.39794	1805159
63	129029125	0.004	8.39794	1805159
64	129028802	0.004	8.39794	1805159
65	129264202	0.004	8.39794	1805159
66	129028660	0.004	8.39794	1805159
67	129264205	0.004	8.39794	1805159
68	129028421	0.004	8.39794	1805159
69	129028478	0.004	8.39794	1805159
70	129028687	0.004	8.39794	1805159
71	129028627	0.004	8.39794	1805159	start fro it
72	129028684	0.004	8.39794	1805159
73	129029223	0.004	8.39794	1805159
74	129028681	0.004	8.39794	1805159
75	129271369	0.004	8.39794	1805159
76	118636546	0.004	8.39794	1804183
77	118636545	0.004	8.39794	1804183
78	118636559	0.004	8.39794	1804183
79	118641483	0.004	8.39794	1804183
80	118636506	0.004	8.39794	1804183
81	56965957	0.0042	8.37675	706602
82	139500211	0.00457	8.34008	1919421
83	130376431	0.005	8.30103	1963570
84	130376344	0.005	8.30103	1963570
85	129264142	0.005	8.30103	1805159
86	129264152	0.005	8.30103	1805159
87	129028768	0.005	8.30103	1805159
88	129028668	0.005	8.30103	1805159
89	129028423	0.005	8.30103	1805159
90	129271337	0.005	8.30103	1805159
91	129271358	0.005	8.30103	1805159
92	129271036	0.005	8.30103	1805159
93	129028683	0.005	8.30103	1805159
94	129029221	0.005	8.30103	1805159
95	129264207	0.005	8.30103	1805159
96	118636530	0.005	8.30103	1804183
97	118636536	0.005	8.30103	1804183
98	118636537	0.005	8.30103	1804183
99	118636555	0.005	8.30103	1804183
100	130376498	0.006	8.22185	1963570
101	130376474	0.006	8.22185	1963570	start from it
102	129271242	0.006	8.22185	1805159
103	129264153	0.006	8.22185	1805159
104	129264198	0.006	8.22185	1805159
105	129264203	0.006	8.22185	1805159
106	129029209	0.006	8.22185	1805159
107	129271333	0.006	8.22185	1805159
108	129264209	0.006	8.22185	1805159
109	129264227	0.006	8.22185	1805159
110	58573876	0.0068	8.16749	706602
111	130376433	0.007	8.1549	1963570
112	130376494	0.007	8.1549	1963570
113	129271232	0.007	8.1549	1805159
114	129270916	0.007	8.1549	1805159
115	129029146	0.007	8.1549	1805159
116	129029022	0.007	8.1549	1805159
117	129028677	0.007	8.1549	1805159
118	129028801	0.007	8.1549	1805159
119	129028621	0.007	8.1549	1805159
120	129028630	0.007	8.1549	1805159
121	129029123	0.007	8.1549	1805159
122	129271026	0.007	8.1549	1805159
123	129028686	0.007	8.1549	1805159
124	155759699	0.007	8.1549	1805159
125	118636532	0.007	8.1549	1804183
126	118636565	0.007	8.1549	1804183
127	130376476	0.008	8.09691	1963570
128	129264149	0.008	8.09691	1805159
129	129028794	0.008	8.09691	1805159
130	129029023	0.008	8.09691	1805159
131	129029147	0.008	8.09691	1805159
132	129028616	0.008	8.09691	1805159
133	118641415	0.008	8.09691	1804183
134	118641835	0.008	8.09691	1804183
135	118636567	0.008	8.09691	1804183
136	118636569	0.008	8.09691	1804183
137	130376448	0.009	8.04576	1963570
138	129028624	0.009	8.04576	1805159
139	118636539	0.009	8.04576	1804183
140	118636551	0.009	8.04576	1804183
141	118636549	0.009	8.04576	1804183
142	118636556	0.009	8.04576	1804183
143	67998380	0.009	8.04576	706602
144	129028625	0.009	8.04576	1805159
145	130376435	0.01	8	1963570
146	130376447	0.01	8	1963570
147	130376480	0.01	8	1963570
148	129271279	0.01	8	1805159
149	129028424	0.01	8	1805159
150	129028795	0.01	8	1805159
151	129029213	0.01	8	1805159
152	129029214	0.01	8	1805159
153	129029222	0.01	8	1805159
154	129264208	0.01	8	1805159
155	129029054	0.01	8	1805159
156	129029175	0.01	8	1805159
157	129264230	0.01	8	1805159
158	118636513	0.01	8	1804183
159	118636568	0.01	8	1804183
160	129029018	0.011	7.95861	1805159
161	129028796	0.011	7.95861	1805159	start from it
162	129029039	0.011	7.95861	1805159
163	129028797	0.011	7.95861	1805159
164	129028422	0.011	7.95861	1805159
165	118636553	0.011	7.95861	1804183
166	130376451	0.012	7.92082	1963570
167	130376469	0.012	7.92082	1963570
168	129029017	0.012	7.92082	1805159
169	118636534	0.012	7.92082	1804183
170	118636538	0.012	7.92082	1804183
171	130376472	0.013	7.88606	1963570
172	130376473	0.013	7.88606	1963570
173	130376485	0.013	7.88606	1963570
174	130376492	0.013	7.88606	1963570
175	129264151	0.013	7.88606	1805159
176	129264154	0.013	7.88606	1805159
177	129264228	0.013	7.88606	1805159
178	129029211	0.014	7.85387	1805159
179	129264201	0.014	7.85387	1805159
180	130376464	0.015	7.82391	1963570
181	130376496	0.015	7.82391	1963570
182	129028791	0.015	7.82391	1805159
183	155759697	0.015	7.82391	1805159
184	118636524	0.015	7.82391	1804183
185	118636510	0.016	7.79588	1804183
186	118636515	0.016	7.79588	1804183
187	118641398	0.017	7.76955	1804183
188	118636458	0.017	7.76955	1804183
189	118636533	0.017	7.76955	1804183
190	118636547	0.017	7.76955	1804183
191	130376493	0.018	7.74473	1963570
192	168283084	0.0185	7.73283	1855504
193	130376457	0.019	7.72125	1963570
194	118636558	0.019	7.72125	1804183
195	56591154	0.0199	7.70115	706602
196	130376455	0.02	7.69897	1963570
197	129028679	0.02	7.69897	1805159
198	129028792	0.02	7.69897	1805159
199	118636520	0.02	7.69897	1804183
200	118641433	0.02	7.69897	1804183	start from it
201	60154126	0.0203	7.6925	706602
202	129029038	0.021	7.67778	1805159
203	118636528	0.021	7.67778	1804183
204	118636554	0.021	7.67778	1804183
205	11512578	0.021	7.67778	706602
206	129028667	0.022	7.65758	1805159
207	129028620	0.022	7.65758	1805159
208	129029064	0.023	7.63827	1805159
209	118636561	0.025	7.60206	1804183
210	130376483	0.026	7.58503	1963570
211	118636560	0.026	7.58503	1804183
212	168275429	0.0261	7.58336	1855504
213	129028617	0.027	7.56864	1805159
214	118636521	0.027	7.56864	1804183
215	118636552	0.027	7.56864	1804183
216	118641429	0.027	7.56864	1804183
217	129028611	0.028	7.55284	1805159
218	118636508	0.029	7.5376	1804183
219	118641810	0.03	7.52288	1804183
220	118641394	0.03	7.52288	1804183
221	130376466	0.031	7.50864	1963570	start from it
222	118636531	0.031	7.50864	1804183
223	130376460	0.032	7.49485	1963570
224	130376462	0.032	7.49485	1963570
225	130376477	0.033	7.48149	1963570
226	118641619	0.033	7.48149	1804183
227	118636563	0.033	7.48149	1804183
228	129028793	0.034	7.46852	1805159
229	118636529	0.034	7.46852	1804183
230	130376478	0.035	7.45593	1963570
231	168297733	0.0359	7.44491	1855504
232	130376463	0.036	7.4437	1963570
233	118639850	0.036	7.4437	1804183
234	56591137	0.0363	7.44009	706602
235	130376458	0.037	7.4318	1963570
236	130376479	0.037	7.4318	1963570
237	118636544	0.037	7.4318	1804183
238	118641434	0.037	7.4318	1804183
239	118636401	0.038	7.42022	1804183
240	130376454	0.04	7.39794	1963570
241	118636518	0.04	7.39794	1804183
242	130376461	0.041	7.38722	1963570
243	118636460	0.042	7.37675	1804183
244	56591324	0.0433	7.36351	706602
245	118636516	0.045	7.34679	1804183
246	118636525	0.046	7.33724	1804183
247	118636562	0.046	7.33724	1804183
248	130376453	0.048	7.31876	1963570
249	129264197	0.048	7.31876	1805159
250	118636523	0.048	7.31876	1804183
251	130376459	0.049	7.3098	1963570
252	118636557	0.049	7.3098	1804183
253	130376437	0.051	7.29243	1963570
254	130376445	0.051	7.29243	1963570
255	129028622	0.053	7.27572	1805159
256	155455959	0.058	7.23657	1805159	start from it
257	118636572	0.058	7.23657	1804183
258	118641416	0.064	7.19382	1804183
259	118636564	0.067	7.17393	1804183
260	118636577	0.067	7.17393	1804183
261	129264211	0.068	7.16749	1805159
262	118636457	0.068	7.16749	1804183
263	129264150	0.069	7.16115	1805159
264	168272806	0.0707	7.15058	1855504
265	118636511	0.071	7.14874	1804183
266	129029219	0.072	7.14267	1805159
267	130376465	0.076	7.11919	1963570
268	129028425	0.079	7.10237	1805159
269	130376450	0.08	7.09691	1963570
270	129028743	0.083	7.08092	1805159
271	118636574	0.086	7.0655	1804183
272	56591304	0.086	7.0655	706602
273	11433190	0.089	7.05061	739072	Nutlin-3a
274	118636512	0.092	7.03621	1804183
275	118640003	0.093	7.03152	1804183
276	44595746	0.094	7.02687	621843
277	130376484	0.095	7.02228	1963570
278	130376456	0.097	7.01323	1963570
279	118636575	0.098	7.00877	1804183
280	129029030	0.099	7.00436	1805159
281	130376449	0.1	7	1963570
282	118639881	0.112	6.95078	1804183
283	118636519	0.114	6.9431	1804183
284	118636461	0.12	6.92082	1804183
285	118636465	0.124	6.90658	1804183
286	118636522	0.134	6.8729	1804183
287	130376499	0.144	6.84164	1963570
288	139236865	0.144	6.84164	1855504
289	118639998	0.152	6.81816	1804183
290	56658038	0.152	6.81816	621843
291	118636527	0.158	6.80134	1804183
292	118641670	0.159	6.7986	1804183
293	118636570	0.164	6.78516	1804183
294	129028674	0.166	6.77989	1805159
295	56672033	0.169	6.77211	621843
296	53322462	0.17	6.76955	587948
297	56661671	0.185	6.73283	621843
298	56591195	0.19	6.72125	706602
299	118636576	0.192	6.7167	1804183
300	118636466	0.193	6.71444	1804183	start from it
301	118636526	0.21	6.67778	1804183
302	53318520	0.23	6.63827	587948
303	129028688	0.24	6.61979	1805159
304	118641414	0.24	6.61979	1804183
305	130376438	0.261	6.58336	1963570
306	118641396	0.263	6.58004	1804183
307	118636535	0.271	6.56703	1804183
308	118641395	0.272	6.56543	1804183
309	44595745	0.274	6.56225	621843
310	118641608	0.29	6.5376	1804183
311	118636450	0.292	6.53462	1804183
312	56678626	0.295	6.53018	621843
313	45483710	0.3	6.52288	438428
314	118636507	0.302	6.51999	1804183
315	51350653	0.31	6.50864	587948
316	118641397	0.324	6.48945	1804183
317	118641438	0.324	6.48945	1804183
318	25227848	0.36	6.4437	587948
319	44595463	0.38	6.42022	587948
320	51350652	0.39	6.40894	587948
321	53318519	0.4	6.39794	587948	start from it
322	44595605	0.4	6.39794	587948
323	44595462	0.4	6.39794	587948
324	25227971	0.45	6.34679	587948
325	51350651	0.57	6.24413	587948
326	51350514	0.57	6.24413	587948
327	51350516	0.58	6.23657	587948
328	44595606	0.66	6.18046	587948
329	11591070	0.7	6.1549	587948
330	51350650	0.73	6.13668	587948
331	51350512	0.9	6.04576	587948
332	51350515	0.98	6.00877	587948
333	51350785	1.2	5.92082	587948
334	51349847	1.3	5.88606	587948
335	51350513	1.4	5.85387	587948
336	44595320	1.4	5.85387	587948
337	44595318	1.5	5.82391	587948
338	51350786	1.5	5.82391	587948
339	51350782	1.8	5.74473	587948
340	44594120	1.9	5.72125	587948
341	51350784	2.3	5.63827	587948
342	53322938	2.3	5.63827	587948
343	51350787	2.3	5.63827	587948
344	51349704	2.4	5.61979	587948
345	44595460	2.5	5.60206	587948
346	51350783	2.6	5.58503	587948
347	51350892	2.8	5.55284	587948
348	11502965	3	5.52288	587948
349	51349834	3.1	5.50864	587948
350	44595459	3.2	5.49485	587948
351	44595461	3.5	5.45593	587948
352	51349563	4.2	5.37675	587948
353	51349698	4.5	5.34679	587948
354	44595458	4.7	5.3279	587948
355	51349701	6	5.22185	587948
356	51349838	6.2	5.20761	587948
357	51349837	6.2	5.20761	587948
358	51349836	7.2	5.14267	587948
359	51350894	8.8	5.05552	587948
360	51350893	8.9	5.05061	587948
361	51349703	9.5	5.02228	587948
362	51351131	11	4.95861	587948
363	51349976	11	4.95861	587948
364	51349700	15	4.82391	587948
365	44549891	16	4.79588	587948
366	51351127	17	4.76955	587948
367	53318463	20	4.69897	587948
368	51351005	20	4.69897	587948
369	51349562	20	4.69897	587948
370	51349971	20	4.69897	587948
371	51350117	20	4.69897	587948
372	53323820	20	4.69897	587948
373	51349699	20	4.69897	587948
374	51350116	20	4.69897	587948
375	51351006	20	4.69897	587948
376	51351130	29	4.5376	587948
377	51351259	33	4.48149	587948
378	51350896	47	4.3279	587948
379	51349839	47	4.3279	587948
380	51350895	49	4.3098	587948
381	53318521	50	4.30103	587948
382	51351007	50	4.30103	587948
383	51349835	54	4.26761	587948
384	51349561	69	4.16115	587948
385	3608080	74	4.13077	587948
386	51349702	87	4.06048	587948
387	51350115	88	4.05552	587948
388	51349973	100	4	587948
389	51349840	100	4	587948
390	51349972	100	4	587948
391	51350114	100	4	587948
392	51349974	100	4	587948
393	51349975	100	4	587948
394	51351128	100	4	587948
395	51351004	175	3.75696	587948
396	51350252	200	3.69897	587948
397	51351257	200	3.69897	587948
398	51350118	200	3.69897	587948
399	51350253	200	3.69897	587948
400	51351258	200	3.69897	587948
401	51350119	200	3.69897	587948
402	51350120	200	3.69897	587948
403	51351003	214	3.66959	587948
404	51351129	252	3.5986	587948
