# Supplementary material for: Anti-cancer activity elucidation of geissolosimine as an MDM2-p53 interaction inhibitor: An in-silico study
Source: PLoS One. 2025 May 8;20(5):e0323003. doi: 10.1371/journal.pone.0323003 (PMC12061181; doi:10.1371/journal.pone.0323003)
Supplement: S3 File — (CSV) [file pone.0323003.s003.csv]

pIC50	nAcid	ALogP	ALogp2	AMR	apol	naAromAtom	nAromBond	nAtom	nHeavyAtom	nH	nB	nC	nN	nO	nS	nP	nF	nCl	nBr	nI	nX	ATS0m	ATS1m	ATS2m	ATS3m	ATS4m	ATS5m	ATS6m	ATS7m	ATS8m	ATS0v	ATS1v	ATS2v	ATS3v	ATS4v	ATS5v	ATS6v	ATS7v	ATS8v	ATS0e	ATS1e	ATS2e	ATS3e	ATS4e	ATS5e	ATS6e	ATS7e	ATS8e	ATS0p
9.619788758	0	-0.4228	0.17875984	153.9502	76.726239	0	0	62	39	23	0	27	5	5	0	0	0	2	0	0	2	8692.725989	7907.92229	12324.74602	14037.09721	15126.78762	14986.98912	16920.27425	16561.55605	15123.56476	15456.34914	19033.47902	28624.00756	33104.15726	36430.00606	39620.32616	41993.10484	40982.78625	37398.2306	500.036614	536.694716	937.343392	1075.824498	1270.15355	1369.199754	1570.519172	1598.275336	1543.495788	104.2972168
9.602059991	0	-1.8212	3.31676944	154.2779	77.322239	0	0	62	39	23	0	27	7	3	0	0	0	2	0	0	2	8573.182085	7836.192598	12182.1846	13679.90901	14959.3975	16458.80137	17533.37578	16356.00478	14883.86067	15510.19593	19004.09602	28638.04483	33164.54856	36872.15578	41281.70379	43714.5393	41386.17894	38111.94482	493.736454	532.872284	917.72192	1084.566692	1270.831584	1385.334662	1609.62126	1628.546632	1534.172396	105.4308088
9.356547324	0	-0.5865	0.34398225	153.8716	78.306618	0	0	65	39	26	0	28	5	5	0	0	0	1	0	0	1	7583.335802	7662.717725	11955.18284	13553.88028	14635.199	15218.63022	16366.84073	15858.77514	13906.7401	15469.14631	19339.20986	29218.55484	34794.60453	39680.75226	43673.22251	45210.00585	43370.71361	38057.24492	515.656897	556.045778	975.339888	1135.608476	1395.248586	1583.695462	1791.78483	1851.298068	1678.871932	103.6675555
9.229147988	0	-0.425	0.180625	151.4338	74.772653	0	0	59	38	21	0	25	5	5	1	0	0	2	0	0	2	9430.009219	8221.061071	13565.21621	14020.67434	15826.20339	18539.77715	18996.02922	17556.67435	15983.54116	15143.92508	18538.93059	28065.62527	31322.32132	35488.52677	39946.6314	40691.73623	38869.04826	34148.34161	480.262503	516.077748	903.803791	1004.377022	1186.771106	1311.181096	1480.354331	1477.419732	1368.270479	106.240191
9.161150909	0	-0.3451	0.11909401	153.516	78.306618	0	0	65	39	26	0	28	5	5	0	0	0	1	0	0	1	7583.335802	7662.717725	11801.06382	13148.06101	13984.49702	14516.4386	15758.85679	15502.2772	14107.56529	15469.14631	19339.20986	28984.51063	33677.68968	37324.08942	40707.45377	42807.91197	42219.41854	38433.68233	515.656897	556.045778	974.848012	1109.973288	1352.432378	1455.483222	1663.132304	1702.2424	1624.088196	103.6675555
9.148741651	0	-0.7915	0.62647225	149.234	75.213032	0	0	62	38	24	0	27	5	5	0	0	0	1	0	0	1	7437.039553	7494.239428	11497.38029	12623.9764	13265.95524	14055.47079	15093.47057	14769.33213	13399.39824	14983.46192	18686.21973	27929.48898	32067.34067	35224.05695	38643.57546	40609.02897	39761.84789	35821.03869	494.679453	534.269998	932.493956	1065.459844	1259.25733	1357.48411	1557.7298	1587.785296	1529.219444	99.98942972
9.102372909	0	-0.7937	0.62995969	146.7176	73.259446	0	0	59	37	22	0	25	5	5	1	0	0	1	0	0	1	8174.322783	7807.378209	12737.85049	12676.16199	13999.39971	15748.25305	16443.84258	15867.22536	13452.08861	14671.03787	18191.67129	27371.10669	30270.51548	34104.45089	37967.0756	39217.68662	37385.93372	32539.59915	474.905342	513.65303	898.954355	994.418548	1173.981734	1292.740524	1465.100506	1465.432124	1353.350428	101.9324039
9.060480747	0	-0.8839	0.78127921	146.8454	73.149653	0	0	59	38	21	0	25	5	5	1	0	1	1	0	0	2	8534.246043	8023.460942	13170.01595	13378.45336	14953.61069	17206.37523	17776.94945	16749.69062	14774.36525	14816.99813	18350.7615	27689.2871	30752.38022	34738.5388	38873.97125	39892.99427	38065.3943	33276.61376	484.186878	517.519398	906.687091	1010.297972	1194.375206	1322.145196	1489.423706	1484.547132	1377.141404	101.79804
8.958607315	0	-0.3235	0.10465225	156.7813	77.322239	0	0	62	39	23	0	27	7	3	0	0	0	2	0	0	2	8573.182085	7818.214626	12128.2407	13588.29985	15049.23492	16345.98954	17565.61783	16362.88094	14877.84492	15510.19593	19103.64241	28846.018	33412.90717	36983.54737	41692.11416	43814.97732	41542.60031	38285.19407	493.736454	533.003996	913.899584	1081.777444	1285.464672	1385.15751	1628.543244	1617.955016	1542.96446	105.4308088
8.950781977	0	-0.8817	0.77739489	149.3618	75.103239	0	0	62	39	23	0	27	5	5	0	0	1	1	0	0	2	7796.962813	7710.322161	11929.54576	13362.10465	14237.94075	14542.03923	16047.68155	15705.48075	14299.99783	15129.42218	18845.30994	28247.66939	32542.33837	35776.53948	39091.05512	41243.11687	40321.19746	36543.59902	503.960989	538.136366	940.226692	1081.986948	1276.63205	1376.165454	1578.123272	1604.512336	1551.983988	99.85506581
8.785156152	0	0.0676	0.00456976	157.1064	76.942239	0	0	61	38	23	0	27	6	3	1	0	0	1	0	0	1	8148.127136	7820.097858	12009.35374	12951.90929	13413.19292	14204.33115	15358.49711	15493.33769	14081.9646	15359.68803	19008.06137	28394.75991	32333.58325	35340.05166	38545.04801	40963.85788	40393.82437	36149.9745	480.203042	520.798122	893.57291	1041.871392	1235.570136	1323.86706	1532.241924	1557.989884	1475.959276	107.8784088
8.698970004	1	2.1732	4.72279824	156.7295	79.859239	0	0	63	40	23	0	30	4	3	0	0	1	2	0	0	3	8778.325625	8099.309121	13053.09943	15836.72928	16573.33229	18494.71163	20752.23514	18841.13255	15171.85084	16227.84812	21048.39397	33374.43554	40054.70636	44179.61072	49480.83224	52181.79757	48382.05465	40295.30535	501.753094	549.05458	977.659552	1364.439876	1562.900336	1776.174248	1964.103164	1927.45438	1597.295632	110.4777578
8.698970004	1	2.541	6.456681	159.2909	81.192825	0	0	65	40	25	0	30	4	3	0	0	1	2	0	0	3	8780.357753	7979.259176	13177.21363	15931.55385	16614.77923	18543.13998	20875.33814	19034.84798	15325.22409	16290.01561	20854.3503	33692.81419	40910.4318	44757.63175	49939.7787	53391.33123	50060.5095	41740.93884	515.190022	555.749328	997.83866	1407.944004	1666.798064	1804.644776	2048.716412	2090.200876	1711.903504	111.3669836
8.698970004	1	1.7314	2.99774596	153.8334	78.099239	0	0	62	39	23	0	29	4	3	0	0	1	2	0	0	3	8634.061504	7810.780879	12862.43909	15646.28899	16292.86704	17798.62127	19633.41637	17907.18861	14192.06655	15804.33122	20201.36017	32554.13966	39476.4523	43412.91649	47623.80471	49318.49383	45597.57585	37577.98524	494.212578	533.973548	955.085436	1342.595104	1540.338792	1759.425396	1916.961864	1842.6765	1536.063772	107.6888578
8.698970004	1	2.3092	5.33240464	150.3014	75.005653	0	0	59	38	21	0	28	4	3	0	0	1	2	0	0	3	8487.765255	7642.302582	12668.73055	15427.57028	15980.09942	17054.10255	18391.49459	16779.52924	13058.90901	15318.64683	19548.37003	31640.59255	38544.39004	42347.95493	45307.83071	45245.65644	41134.6422	33415.03163	473.235134	512.197768	912.355928	1279.641212	1474.345696	1714.206016	1785.207316	1595.152124	1360.22404	104.010732
8.698970004	1	2.9277	8.57142729	185.6961	92.128411	0	0	73	46	27	0	35	4	4	0	0	1	2	0	0	3	9759.678487	9109.121935	14697.94053	17536.5107	18196.04325	20194.5067	23346.74545	23278.23357	20735.03743	18686.15838	23806.86705	37702.91034	45227.128	49257.4584	54742.10162	59451.80522	59492.89384	54279.68168	579.681246	627.75494	1107.159344	1527.412892	1738.289252	1983.766536	2136.103248	2205.7568	2036.269308	126.8439134
8.698970004	1	2.7263	7.43271169	161.0866	82.952825	0	0	66	41	25	0	31	4	3	0	0	1	2	0	0	3	8924.621874	8267.787418	13356.78295	16459.96193	17506.25135	18996.01759	21128.56119	19363.53479	15953.73209	16713.53251	21701.38411	34429.4572	41903.51112	46849.82819	51800.34979	53925.23892	50369.13857	42975.02747	522.730538	570.83036	1020.013608	1408.906196	1654.657812	1922.343088	2049.163012	2032.762328	1707.263172	114.1558836
8.698970004	1	1.6746	2.80428516	163.373	83.754825	0	0	67	42	25	0	31	4	4	0	0	1	2	0	0	3	9180.589875	8507.851275	13608.90652	16716.86042	17945.78101	19906.81263	21807.87083	19698.21646	16142.58776	16929.92329	21883.32621	34513.23034	41860.85855	46948.98769	52697.84873	55113.67011	50850.16423	42759.13658	536.082254	583.357612	1039.601468	1412.375264	1651.691612	1915.107772	2127.328864	2059.76574	1722.360172	114.7990876
8.698970004	1	2.1732	4.72279824	156.7295	79.859239	0	0	63	40	23	0	30	4	3	0	0	1	2	0	0	3	8778.325625	8099.309121	13053.09943	15836.72928	16551.3703	18584.96265	21220.6012	18930.63054	15172.44398	16227.84812	21048.39397	33374.43554	40054.70636	44254.3468	49861.41958	52835.78962	48638.6864	40037.98565	501.753094	549.05458	977.659552	1364.439876	1562.831344	1773.39214	1987.082036	1973.287724	1594.596048	110.4777578
8.698970004	1	3.3741	11.38455081	189.9781	95.221997	0	0	76	47	29	0	36	4	4	0	0	1	2	0	0	3	9905.974736	9277.600232	15001.62406	18016.71536	18935.53432	20818.44547	23757.32535	23665.43059	21227.37437	19171.84277	24459.85718	38757.932	46925.54142	51525.98436	56876.3759	61195.92967	61077.94624	56081.28625	600.65869	649.53072	1149.5134	1571.786504	1824.8737	2105.260532	2228.928728	2290.486472	2124.437352	130.5220392
8.698970004	1	2.2064	4.86820096	152.6676	78.532446	0	0	62	40	22	0	29	5	3	0	0	1	2	0	0	3	8829.241489	8135.149945	13175.54934	15838.60825	16620.8568	18549.25022	20834.69239	18968.31733	15226.72161	16016.56165	20728.64431	32750.43322	39250.04539	43491.98865	48728.23555	51092.96331	46944.22039	38877.94601	497.69575	544.397364	968.872416	1338.93162	1533.56984	1750.670184	1939.91078	1877.849964	1527.240272	108.4542449
8.698970004	1	0.423	0.178929	166.7959	86.848411	0	0	70	43	27	0	32	4	4	0	0	1	2	0	0	3	9326.886124	8672.345556	13808.61104	17174.18741	18772.10355	20679.7727	23203.45481	21240.25213	17596.87741	17415.60768	22511.50603	35423.81732	43792.38691	50234.6097	56584.95608	59956.98571	55893.51486	47150.99556	557.059698	604.932688	1083.692896	1488.910284	1769.750736	2052.348592	2334.169144	2322.9385	1993.276126	118.4772134
8.698970004	1	0.8314	0.69122596	160.2802	82.843032	0	0	66	42	24	0	31	4	3	0	0	2	2	0	0	4	9284.545134	8479.886135	13684.96942	16960.4388	18431.59835	19975.91115	22634.19129	20890.58368	17313.40009	16859.49277	21835.664	34603.20294	42506.60508	48060.94346	53906.80972	57410.29788	53693.14259	44989.45693	532.012074	574.496024	1029.483716	1456.223536	1702.786404	1928.54006	2183.721812	2210.515204	1878.624642	114.0215197
8.698970004	1	1.2096	1.46313216	157.2408	79.859239	0	0	63	40	23	0	30	4	3	0	0	1	2	0	0	3	8778.325625	8095.325105	13059.09542	15810.74335	16503.42239	18525.03194	21205.74977	19047.32468	15131.69564	16227.84812	21023.58366	33371.47541	40184.98332	44459.35984	50062.39725	52802.17268	48349.62395	39963.98765	501.753094	548.853876	979.021472	1362.048452	1560.370928	1769.414796	1987.180148	1976.143724	1597.753104	110.4777578
8.698970004	1	1.9765	3.90655225	186.078	92.128411	0	0	73	46	27	0	35	4	4	0	0	1	2	0	0	3	9759.678487	9105.137919	14620.19649	17532.75723	18140.31389	20122.53786	23349.74396	23263.31403	20629.28006	18686.15838	23782.05674	37843.35606	45793.46389	49815.32197	54868.14247	59190.58984	59669.65779	55203.09604	579.681246	627.554236	1110.595136	1501.413532	1805.29802	1960.526784	2158.249176	2171.542424	2081.883708	126.8439134
8.698970004	1	1.656	2.742336	161.5228	82.952825	0	0	66	41	25	0	31	4	3	0	0	1	2	0	0	3	8924.621874	8263.803402	13362.77894	16433.976	17436.34145	18894.18086	21175.5658	19482.2409	15912.98375	16713.53251	21676.57379	34426.49707	42033.78808	47129.57731	52073.13452	53772.84928	50052.30569	42901.02947	522.730538	570.629656	1021.375528	1406.514772	1652.128404	1915.160752	2051.373892	2036.779544	1710.420228	114.1558836
8.698970004	1	2.8473	8.10711729	164.9953	83.425446	0	0	67	45	22	0	31	4	4	0	0	4	2	0	0	6	10260.35966	9152.115457	15558.15767	17339.12269	19202.28955	21798.1754	25022.53406	21917.76077	17507.14178	17367.80407	22335.78651	35289.30361	42468.40613	48137.77692	54474.73917	56631.10449	52062.2369	43898.2783	563.926862	594.756012	1084.242492	1421.582944	1672.836188	1954.425788	2198.701344	2107.93758	1770.612652	114.3959959
8.698970004	0	1.5691	2.46207481	186.4296	93.093204	0	0	74	46	28	0	35	5	3	0	0	1	2	0	0	3	9700.922599	9093.323127	14661.26375	17490.90704	18098.47983	20065.08049	23369.16441	23375.314	20664.62763	18744.16552	23892.25633	37877.11861	45590.71696	49813.1476	55343.61673	59564.33924	59414.3255	54486.5763	583.24963	633.377604	1119.41336	1539.083948	1745.084148	2000.331672	2157.696672	2222.644176	2047.558348	127.8553223
8.698970004	0	0.028	7.84E-04	167.0181	87.813204	0	0	71	43	28	0	32	5	3	0	0	1	2	0	0	3	9268.130236	8660.530764	13765.93828	17154.56967	18714.58796	20643.36823	23184.95245	21221.67464	17543.29004	17473.61482	22621.70563	35600.98572	44025.69891	50518.66439	56982.89723	60351.50361	56225.03064	47450.16906	560.628082	610.756056	1094.584992	1502.972764	1778.58652	2077.585608	2357.09236	2355.964052	2000.14495	119.4886223
8.698970004	1	1.9647	3.86004609	188.5342	95.59079	0	0	77	47	30	0	36	3	5	0	0	1	2	0	0	3	9966.762752	9141.411139	14492.94681	17804.27733	18870.58994	20629.86306	24249.61932	23992.73546	21521.26945	19176.00312	24210.49223	37745.29578	46596.60999	51790.06772	57897.7434	62391.40199	61858.0791	56837.8336	610.527234	648.940084	1143.136472	1614.83536	1866.020768	2151.58884	2354.474708	2409.457824	2282.771884	130.3998561
8.698970004	1	2.2527	5.07465729	185.6226	92.497204	0	0	74	46	28	0	35	3	5	0	0	1	2	0	0	3	9820.466503	8972.932842	14299.23827	17320.96441	18124.61775	19925.44748	23038.45704	22765.00525	20556.62561	18690.31873	23557.50209	36831.74866	44795.35859	49180.49148	54672.06748	57922.06173	57215.55296	53293.79075	589.54979	627.164304	1100.406964	1535.908916	1752.185368	2021.423832	2160.038432	2185.607468	2059.588182	126.7217303
8.543633967	0	-0.7261	0.52722121	152.9954	75.995446	0	0	61	39	22	0	26	8	3	0	0	0	2	0	0	2	8624.097949	7876.017438	12209.90235	13700.61471	15013.10118	16540.17015	17578.27978	16406.40432	14931.32814	15298.90946	18709.15667	28228.36887	32726.74898	36332.20286	40589.57732	42920.25964	40568.46626	37242.97227	489.67911	528.415772	906.147776	1064.912164	1261.648864	1361.280518	1586.149164	1596.326344	1510.6227	103.4072959
8.522878745	1	2.9857	8.91440449	186.2887	92.930411	0	0	74	47	27	0	35	4	5	0	0	1	2	0	0	3	10015.64649	9349.185792	15001.90411	18224.47825	19176.76987	21213.73924	25058.95635	24959.34707	22343.94883	18902.54916	23988.80915	37727.85403	45643.04975	50488.4168	56318.63567	61871.9726	61649.48456	56060.38417	593.032962	640.282192	1127.29382	1550.340896	1787.27832	2055.942036	2223.8588	2355.55404	2106.36813	127.4871174
8.522878745	1	1.9279	3.71679841	157.0511	78.901239	0	0	63	40	23	0	29	4	4	0	0	1	2	0	0	3	8890.029505	8050.844736	13074.7026	15872.57063	16575.08312	18306.47978	20638.03501	19258.79403	15493.67736	16020.722	20383.30227	32693.25424	39785.94155	43805.13663	47593.15982	49541.44901	47231.02298	39815.08378	507.564294	546.5008	976.887	1331.667324	1564.847868	1811.76834	1906.073748	1831.758616	1692.139724	108.3320618
8.522878745	1	2.6196	6.86230416	161.0115	82.952825	0	0	66	41	25	0	31	4	3	0	0	1	2	0	0	3	8924.621874	8267.787418	13356.78295	16316.93393	17312.82336	19118.6504	21162.81504	19228.32957	15664.18778	16713.53251	21701.38411	34429.4572	41753.11978	46448.13669	51615.10652	53925.92202	49967.10705	42096.90992	522.730538	570.83036	1020.013608	1408.813488	1649.484784	1897.668244	2056.928644	2012.184052	1685.463676	114.1558836
8.522878745	1	0.7809	0.60980481	153.3028	78.532446	0	0	62	40	22	0	29	5	3	0	0	1	2	0	0	3	8829.241489	8135.149945	13149.60334	15839.67218	16565.0327	18532.56442	20856.85468	18985.28881	15197.87582	16016.56165	20728.64431	32800.35898	39472.43524	43857.10035	49133.31214	51430.55818	47063.86168	38755.43729	497.69575	544.397364	968.60272	1338.662372	1539.926448	1772.678248	1950.8631	1894.636396	1542.07848	108.4542449
8.522878745	1	1.6885	2.85103225	188.9896	95.221997	0	0	76	47	29	0	36	4	4	0	0	1	2	0	0	3	9905.974736	9273.616216	14813.90503	18016.07015	19006.62429	21003.28274	24718.27336	24659.52253	22129.48013	19171.84277	24435.04687	38756.90317	47594.71528	52866.69599	58539.47048	64139.32943	64965.17407	59864.20394	600.65869	649.330016	1153.324644	1580.339976	1925.410776	2104.195508	2361.786352	2417.16856	2338.639726	130.5220392
8.522878745	1	0.9216	0.84934656	160.1524	82.952825	0	0	66	41	25	0	31	4	3	0	0	1	2	0	0	3	8924.621874	8263.803402	13252.80395	16294.05628	17369.73279	19405.77682	22572.2672	20348.47326	16188.49649	16713.53251	21676.57379	34285.02253	41986.23471	47510.73386	53733.72526	57778.68272	53379.67379	43753.89518	522.730538	570.629656	1021.75098	1440.974896	1680.483684	1913.08352	2189.556108	2236.41328	1851.666506	114.1558836
8.522878745	1	2.5593	6.55001649	167.9069	86.519032	0	0	70	46	24	0	32	4	4	0	0	4	2	0	0	6	10406.6559	9320.593754	15751.86621	17822.43561	20068.59995	22678.92027	26389.05149	23347.12624	19002.17976	17853.48846	22988.77665	36202.85072	44269.65753	51189.15094	58146.06718	61607.61453	57339.10908	48364.13528	584.904306	616.531792	1126.972	1500.509388	1792.948944	2098.094512	2401.077304	2370.576772	2038.37155	118.0741217
8.522878745	1	1.8241	3.32734081	165.3669	85.717032	0	0	69	45	24	0	32	4	3	0	0	4	2	0	0	6	10150.6879	9080.529897	15284.50545	18070.75733	20130.33342	23067.22915	24677.17528	22185.64365	18575.08197	17637.09769	22806.83455	36255.19558	44639.18938	51265.63484	57201.27284	60278.94796	56202.24401	47794.01533	571.55259	604.00454	1103.548748	1508.546716	1812.883044	2104.477448	2305.670108	2321.989132	2020.447662	117.4309177
8.522878745	1	1.2096	1.46313216	157.2408	79.859239	0	0	63	40	23	0	30	4	3	0	0	1	2	0	0	3	8778.325625	8095.325105	13059.09542	15810.74335	16503.42239	18392.87491	20799.23975	18959.83866	15131.1025	16227.84812	21023.58366	33371.47541	40184.98332	44459.35984	49753.61697	52029.40793	48065.22177	40221.30735	501.753094	548.853876	979.021472	1362.048452	1560.370928	1768.991912	1966.314044	1931.471596	1600.452688	110.4777578
8.522878745	1	1.656	2.742336	161.5228	82.952825	0	0	66	41	25	0	31	4	3	0	0	1	2	0	0	3	8924.621874	8263.803402	13362.77894	16290.94801	17264.87544	19000.88759	21203.78375	19347.03568	15623.43944	16713.53251	21676.57379	34426.49707	41883.39675	46653.14973	51879.31601	53856.8437	49650.27417	42022.91192	522.730538	570.629656	1021.375528	1406.422064	1647.024368	1893.900564	2055.655876	2016.201268	1688.620732	114.1558836
8.522878745	1	2.1121	4.46096641	162.4553	82.623446	0	0	66	44	22	0	31	4	3	0	0	4	2	0	0	6	10004.39165	8912.0516	15090.79692	17730.4724	20137.06078	22728.02574	22580.86815	20941.94624	18074.26084	17151.4133	22153.84441	35341.64847	42988.32932	48923.1429	54201.03397	54985.98901	51394.74466	44475.92293	550.575146	582.22876	1060.81924	1429.71298	1700.417172	1993.668016	2096.469316	2092.823576	1769.007108	113.7527919
8.522878745	1	0.747	0.558009	154.1706	78.015446	0	0	60	38	22	0	28	4	3	1	0	0	2	0	0	2	9155.685595	8192.381153	13176.87249	15262.14834	16383.56271	18973.91472	19307.70988	17619.05283	14344.421	15769.4638	20369.94502	32429.95621	37915.55122	42458.83707	47675.83576	48176.03856	43059.91578	35364.30859	472.697447	524.37054	937.562822	1276.895773	1452.410436	1658.877748	1798.240398	1701.78777	1369.697121	112.5550959
8.522878745	1	1.368	1.871424	164.4344	86.046411	0	0	69	42	27	0	32	4	3	0	0	1	2	0	0	3	9070.918123	8432.281699	13556.48747	16796.22292	18038.3708	20184.57686	23185.55507	20932.42701	16976.47412	17199.2169	22329.56393	35340.04418	43609.91206	49713.68837	56169.89852	60313.38778	55971.52453	46620.11976	543.707982	592.405436	1064.105036	1485.4175	1769.94194	2004.34912	2312.109624	2384.027852	2001.94483	117.8340094
8.522878745	0	0.6289	0.39551521	166.0713	87.011204	0	0	70	42	28	0	32	5	2	0	0	1	2	0	0	3	9012.162235	8442.428895	13398.7846	16622.00202	17691.09557	19605.16894	22517.27752	20750.39224	16882.37952	17257.22404	22365.02745	35208.77384	43186.50396	48994.48525	55226.96138	58772.24115	54725.11158	45986.33488	547.276366	598.297796	1078.457064	1497.531264	1740.420156	1980.758004	2272.403052	2271.963612	1912.999714	118.8454183
8.522878745	0	-0.4212	0.17740944	178.3261	94.802376	0	0	78	46	32	0	34	5	4	0	0	1	2	0	0	3	9816.690735	9171.753275	14395.96335	17910.52335	19155.58285	21205.56191	24013.26663	22331.70389	18481.17102	18661.37438	24211.02075	37920.70186	46484.72676	52540.59862	58867.32702	62895.36896	59142.54819	49814.81358	615.934686	666.624196	1195.156364	1691.09612	1959.085976	2169.064324	2412.663916	2491.770972	2120.98525	127.488078
8.522878745	0	0.8944	0.79995136	162.936	85.251204	0	0	69	41	28	0	31	5	2	0	0	1	2	0	0	3	8867.898114	8131.938665	13334.24539	16369.26311	17383.52621	19294.45865	22264.27453	20572.08105	16700.84846	16833.70714	21592.72972	34780.56957	43075.27216	48364.69496	54212.62183	58480.37528	55217.92321	46278.09352	539.73585	583.147772	1052.822184	1498.541504	1793.705716	1964.878636	2272.685796	2365.128084	2009.768666	116.0565183
8.522878745	0	0.1303	0.01697809	172.7148	90.90679	0	0	74	44	30	0	33	5	3	0	0	1	2	0	0	3	9414.426485	8850.971049	13954.59169	17502.13316	19063.60427	21167.45284	23738.54825	21659.27166	17895.42711	17959.29921	23199.95968	36347.56863	44992.65615	51726.4757	58593.24624	62314.47308	58061.3832	48952.5917	581.605526	632.600828	1140.39898	1545.466652	1829.198688	2122.099052	2450.10386	2445.774044	2107.646334	123.1667481
8.522878745	0	0.8146	0.66357316	157.463	80.824032	0	0	64	40	24	0	30	5	2	0	0	1	2	0	0	3	8719.569737	8083.510313	13016.42265	15791.12561	16475.76887	18365.28542	20774.6541	18938.21298	15101.44105	16285.85526	21133.78326	33548.64381	40418.29532	44735.29992	50082.34735	52294.33159	48303.48632	40502.19997	505.321478	554.677244	989.913568	1376.110932	1569.695232	1792.739384	1985.696588	1944.341756	1608.584672	111.4891667
8.522878745	0	0.9169	0.84070561	163.1597	83.917618	0	0	67	41	26	0	31	5	2	0	0	1	2	0	0	3	8865.865986	8273.950598	13205.07606	16138.6891	16824.78517	18724.42406	21150.76009	19306.21566	15444.43355	16771.53965	21712.03731	34295.22672	41385.25256	45943.11123	51555.63336	53795.73112	49544.67042	41724.86892	526.298922	576.522016	1035.727556	1418.60482	1620.3074	1837.08928	2070.027092	2011.601348	1655.61988	115.1672925
8.522878745	0	1.1088	1.22943744	188.9942	93.895204	0	0	75	47	28	0	35	5	4	0	0	1	2	0	0	3	9956.8906	9319.429056	14870.55063	17923.9281	18486.82771	20479.63032	23800.55748	23792.59205	21050.96758	18960.5563	24116.76172	38203.00756	46058.90736	50385.88361	56050.9355	60237.39449	59977.59668	55064.26486	596.601346	646.2408	1133.361164	1559.716844	1767.505452	2025.904848	2194.429848	2251.0674	2068.787332	128.4985263
8.522878745	0	1.1726	1.37499076	164.9215	86.046411	0	0	69	42	27	0	32	4	3	0	0	1	2	0	0	3	9070.918123	8476.161663	13436.39015	16638.57157	17718.74909	19632.75843	22541.86316	20772.01792	16935.96689	17199.2169	22241.49951	34933.09494	42859.94072	48718.54517	54898.23099	58507.3175	54486.84703	45687.16138	543.707982	592.545268	1070.74276	1463.313392	1731.095852	1957.010532	2253.020508	2259.093452	1906.13089	117.8340094
8.522878745	0	1.8577	3.45104929	185.8448	93.461997	0	0	75	46	29	0	35	4	4	0	0	1	2	0	0	3	9761.710615	8961.11805	14256.56551	17301.34666	18096.96423	19923.752	23024.69431	22731.27249	20497.10208	18748.32587	23667.70169	37008.91706	45028.6706	49456.43156	54991.89417	58112.82207	57339.08089	53582.79798	593.118174	632.987672	1111.29906	1549.971396	1761.509672	2045.448224	2179.123752	2191.359996	2067.231646	127.7331392
8.512861625	0	0.0676	0.00456976	157.1064	76.942239	0	0	61	38	23	0	27	6	3	1	0	0	1	0	0	1	8148.127136	7820.097858	12009.35374	12951.90929	13647.86387	14403.32937	15882.35906	15475.21247	14046.29187	15359.68803	19008.06137	28394.75991	32333.58325	35428.56192	38819.9925	41324.71629	40308.45142	36336.40874	480.203042	520.798122	893.57291	1041.871392	1235.427462	1322.70813	1530.11082	1558.607032	1474.94302	107.8784088
8.397940009	1	2.9857	8.91440449	186.2887	92.930411	0	0	74	47	27	0	35	4	5	0	0	1	2	0	0	3	10015.64649	9349.185792	15001.90411	18224.47825	19154.80788	21347.87022	25588.86842	24739.90302	21997.92687	18902.54916	23988.80915	37727.85403	45643.04975	50563.15288	56611.1586	62274.04587	61734.93066	55648.39693	593.032962	640.282192	1127.29382	1550.340896	1787.209328	2053.29976	2252.535168	2359.926212	2121.033162	127.4871174
8.397940009	1	1.33	1.7689	154.0251	79.334446	0	0	63	41	22	0	29	5	4	0	0	1	2	0	0	3	9085.20949	8375.213802	13410.76669	16585.22737	17603.44454	19662.51682	23043.97838	20292.51436	16482.19953	16232.95242	20910.58642	32859.4263	39737.88919	44704.03751	50594.96753	54171.14689	49846.91331	40517.09886	511.047466	556.924616	988.611308	1363.25684	1589.491068	1809.470928	2056.634988	2038.1072	1652.801182	109.0974489
8.397940009	1	1.8852	3.55397904	159.6411	82.952825	0	0	66	41	25	0	31	4	3	0	0	1	2	0	0	3	8924.621874	8267.787418	13391.07209	16069.80727	16796.0951	18815.54224	21534.09118	20118.36054	16279.33913	16713.53251	21701.38411	34711.49956	41405.71455	45146.07004	50626.13337	54873.06516	52689.35264	44641.82832	522.730538	570.83036	1027.929576	1448.677672	1640.452372	1834.686832	2037.393904	2098.275552	1820.750696	114.1558836
8.397940009	1	2.9874	8.92455876	163.5729	84.286411	0	0	68	41	27	0	31	4	3	0	0	1	2	0	0	3	8926.654002	8147.737473	13480.89715	16411.75851	17354.2703	19167.07876	21285.91805	19422.04499	15817.56103	16775.7	21507.34044	34747.83584	42608.84523	47026.15772	52074.05299	55135.45567	51645.5619	43542.54341	536.167466	577.525108	1040.192716	1452.317616	1753.382512	1926.138772	2141.541892	2174.930548	1800.071548	115.0451094
8.397940009	0	1.4771	2.18182441	162.5126	82.959618	0	0	67	41	26	0	30	5	3	0	0	1	2	0	0	3	8977.569866	8185.590265	13252.76757	16201.55764	16860.3447	18167.68907	19490.50145	17916.56206	14171.6358	16564.41353	21159.82034	33807.74417	41005.74906	45186.71999	48785.84881	49058.00166	44822.80915	36832.83254	532.110122	574.029108	1027.399804	1431.618956	1604.160788	1853.548448	1955.691564	1785.185556	1519.384	113.0215965
8.397940009	1	0.4798	0.23020804	157.2563	81.192825	0	0	65	40	25	0	30	4	3	0	0	1	2	0	0	3	8780.357753	7975.27516	13062.14361	16103.61599	17089.26754	18577.52942	21068.90039	19427.93923	15609.146	16290.01561	20829.53999	33464.72665	41407.98066	46744.03962	51567.91745	54067.87815	50340.84403	41712.77527	515.190022	555.548624	999.176864	1419.130124	1657.92214	1895.911784	2121.617696	2107.349868	1783.265678	111.3669836
8.397940009	1	0.6336	0.40144896	163.064	86.046411	0	0	69	42	27	0	32	4	3	0	0	1	2	0	0	3	9070.918123	8432.281699	13590.77661	16527.13427	17592.4956	19594.45039	22947.61322	21657.26927	17744.62687	17199.2169	22329.56393	35622.08654	43337.24291	48477.19317	54570.24611	59697.18556	57655.46744	48993.523	543.707982	592.405436	1072.021004	1525.212692	1758.03572	1971.17322	2241.980744	2361.424824	2095.693786	117.8340094
8.397940009	1	1.6761	2.80931121	189.119	95.221997	0	0	76	47	29	0	36	4	4	0	0	1	2	0	0	3	9905.974736	9273.616216	14897.64505	17993.8377	18992.44375	20973.41485	24762.27945	24793.14819	22186.52912	19171.84277	24435.04687	38613.49733	47158.65635	52588.58153	58686.21435	64248.15518	64471.57723	58837.55662	600.65869	649.330016	1151.250772	1603.947912	1855.8726	2120.252924	2341.851304	2455.400152	2295.775598	130.5220392
8.397940009	1	1.368	1.871424	164.4344	86.046411	0	0	69	42	27	0	32	4	3	0	0	1	2	0	0	3	9070.918123	8432.281699	13556.48747	16917.28893	18302.65185	19774.92574	22674.24026	20984.92079	17380.95202	17199.2169	22329.56393	35340.04418	43835.03947	50180.95132	55744.46253	59058.13961	55744.26245	47330.71702	543.707982	592.405436	1064.105036	1485.441216	1772.24116	2058.829476	2254.172736	2319.29304	2009.374006	117.8340094
8.397940009	1	1.9693	3.87814249	186.3654	92.128411	0	0	73	46	27	0	35	4	4	0	0	1	2	0	0	3	9759.678487	9105.137919	14660.05655	17500.6971	17918.33079	19434.06524	22323.47742	22584.66961	20383.89154	18686.15838	23782.05674	37788.01463	45669.8453	49548.87091	53662.64948	56788.8643	57638.31214	54502.31388	579.681246	627.554236	1108.381432	1519.85142	1768.179804	2028.971924	2128.17002	2125.168392	2065.119548	126.8439134
8.397940009	1	1.2936	1.67340096	160.0588	80.729239	0	0	63	40	23	0	30	4	3	0	0	1	1	1	0	3	13906.27234	8629.262099	14126.9694	17767.98199	17616.10601	19550.36816	23602.46453	23719.61735	18069.64527	16427.28562	21107.39484	33539.09777	40429.49979	44649.68781	49966.65054	52450.88407	48673.65769	40776.59691	500.03943	548.1509	977.61552	1358.954948	1558.301424	1766.258856	1962.020924	1924.607724	1592.956496	115.0278578
8.397940009	1	1.368	1.871424	164.4344	86.046411	0	0	69	42	27	0	32	4	3	0	0	1	2	0	0	3	9070.918123	8432.281699	13556.48747	16917.28893	18434.80889	19965.58608	22954.68963	20870.8755	16970.37774	17199.2169	22329.56393	35340.04418	43835.03947	50489.7316	56564.75841	59708.62654	55366.75771	46433.61729	543.707982	592.405436	1064.105036	1485.441216	1772.664044	2081.403592	2314.92674	2341.721228	1961.634046	117.8340094
8.397940009	0	0.5266	0.27730756	160.3746	83.917618	0	0	67	41	26	0	31	5	2	0	0	1	2	0	0	3	8865.865986	8251.98861	13210.13118	16274.43853	17342.07927	19246.0303	22141.17153	20382.38956	16539.38702	16771.53965	21786.77339	34462.19092	42219.54672	47786.67393	53753.67536	57270.84163	53483.92748	44763.66594	526.298922	576.453024	1032.643076	1455.037376	1689.807988	1936.408108	2188.072548	2204.70402	1865.964506	115.1672925
8.397940009	0	0.0895	0.00801025	172.3636	90.90679	0	0	74	44	30	0	33	5	3	0	0	1	2	0	0	3	9414.426485	8807.091085	13836.84097	17068.04364	18249.97807	20387.20631	23264.76404	21541.04806	17681.77527	17959.29921	23288.0241	36452.17414	44447.59374	50349.49892	56902.96308	60818.26319	56933.82989	47900.57423	581.605526	632.460996	1136.794856	1592.95264	1810.298776	2052.003068	2339.174252	2381.867292	2016.992482	123.1667481
8.397940009	0	0.3958	0.15665764	187.8285	100.989548	0	0	84	48	36	0	36	5	4	0	0	1	2	0	0	3	10109.28323	9596.469797	14763.13575	18291.84404	19835.1523	22051.94937	24960.59638	23102.37903	19208.59288	19632.74316	25340.87219	39216.84668	48125.31851	54854.97798	61824.95578	66086.80331	62246.59051	53041.13931	657.889574	710.45542	1293.139924	1736.244352	2085.041192	2306.120196	2635.92232	2635.7011	2270.151218	134.8443296
8.397940009	0	0.2269	0.05148361	184.1373	97.702376	0	0	79	47	32	0	34	5	4	1	0	1	2	0	0	3	10844.53434	10431.12257	15318.90724	18061.64728	19190.4989	21445.35849	24894.40885	23076.91664	19308.14242	19258.15161	24971.67931	38998.48866	46953.45393	52322.72484	58855.25746	63223.47748	59860.94574	51318.62501	624.678535	672.15844	1228.326806	1724.466738	1930.758506	2152.521752	2424.611416	2465.173824	2133.415782	135.898078
8.397940009	0	0.0391	0.00152881	175.7615	92.66679	0	0	75	45	30	0	34	5	3	0	0	1	2	0	0	3	9558.690606	9117.581315	14329.64432	17463.96693	18546.59048	20692.88063	23590.40955	21855.56223	17971.29942	18382.81611	24060.32182	37693.85617	45649.31945	51288.14472	57918.94187	61798.54876	57650.58673	48688.75385	589.146042	647.61102	1168.9963	1627.152128	1854.6072	2058.810436	2381.5973	2399.339748	2026.516266	125.9556481
8.397940009	0	-0.1654	0.02735716	180.7785	96.562376	0	0	79	47	32	0	35	5	4	0	0	1	2	0	0	3	9960.954856	9504.161481	15097.05365	18247.43775	19033.8282	21492.59298	24304.79871	22642.41418	18804.7844	19084.89128	24969.99014	39569.94492	47504.72534	52762.27565	59316.44879	63678.59603	60156.88774	50732.93167	623.475202	681.84506	1246.893964	1752.588196	1971.83868	2151.506756	2423.38002	2507.65034	2149.97137	130.276978
8.397940009	0	0.0663	0.00439569	162.9392	84.719618	0	0	68	42	26	0	31	5	3	0	0	1	2	0	0	3	9121.833987	8478.094539	13419.41807	16707.4596	17730.42715	19660.58013	22572.5646	20799.66761	16925.72697	16987.93043	22011.27878	34788.07987	42687.73711	48359.40995	54460.99414	57943.89688	54047.19866	45341.3545	539.650638	589.31622	1046.59088	1475.670272	1712.229292	1961.981284	2224.805724	2233.127244	1887.19349	115.8104965
8.397940009	0	0.9967	0.99341089	168.6327	88.34479	0	0	72	42	30	0	32	5	2	0	0	1	2	0	0	3	9014.194363	8322.37895	13522.8988	16716.8266	17732.54252	19653.59729	22640.38052	20940.08373	17043.84096	17319.39153	22170.98378	35527.15248	44042.2294	49572.50627	55685.90784	59981.77481	56459.10731	47500.76247	560.713294	604.992544	1098.636172	1541.035392	1844.317884	2009.228532	2357.0163	2432.387676	2056.803874	119.7346441
8.397940009	1	2.2859	5.22533881	181.5607	91.170411	0	0	73	46	27	0	34	4	5	0	0	1	2	0	0	3	9871.382367	9008.773666	14421.68818	17322.84338	18172.14226	19979.98607	23116.93028	22900.15008	20628.44255	18479.03226	23237.75243	36207.74634	43990.69763	48492.86941	53919.47079	56808.41715	55806.95365	51893.2725	585.492446	622.507088	1091.619828	1510.40066	1722.854872	1995.919768	2135.645344	2136.409836	1992.805526	124.6982174
8.397940009	1	0.1059	0.01121481	153.2293	78.901239	0	0	63	40	23	0	29	4	4	0	0	1	2	0	0	3	8890.029505	7998.960852	12750.90108	15624.12588	16493.6072	18263.5052	20544.58226	18484.04044	14947.63419	16020.722	20479.27936	31929.19731	39040.66583	43780.13344	49063.278	49876.00437	44783.03276	37931.43254	507.564294	543.806728	961.85034	1347.158396	1553.822564	1810.335544	1974.59758	1877.247384	1561.67193	108.3320618
8.397940009	1	0.9996	0.99920016	163.2995	84.123618	0	0	68	42	26	0	31	3	5	0	0	1	2	0	0	3	9241.377891	8371.662182	13210.20426	16501.31412	17904.27755	19436.93732	21565.35439	19333.81518	15968.72097	16934.08364	21633.96125	33642.06866	41429.08915	46826.51965	52479.24733	53531.2252	48786.26434	42045.94321	545.950798	582.766976	1032.849088	1420.871288	1666.063504	1952.880176	2155.744944	2042.677812	1773.95087	114.6769045
8.397940009	0	1.3974	1.95272676	188.4094	94.263997	0	0	76	47	29	0	35	4	5	0	0	1	2	0	0	3	10017.67862	9187.223979	14465.85239	17734.36772	18485.31211	20338.30183	23261.21937	22955.39064	20871.33494	18964.71665	23892.20708	37334.80601	45496.86099	50029.16758	55699.21295	58694.31545	57658.47675	54045.74993	606.46989	645.850868	1125.246864	1570.604292	1783.930976	2071.0214	2215.217604	2215.306584	2081.342998	128.3763432
8.397940009	1	1.2102	1.46458404	159.5676	83.321618	0	0	67	41	26	0	31	3	4	0	0	1	2	0	0	3	8985.40989	8131.598325	12848.10571	16104.4959	17247.87898	18930.06799	21653.09705	19605.61045	15871.77168	16717.69286	21452.01915	33416.82097	41424.18835	46712.22004	52636.47403	55149.16479	50627.21226	42376.68947	532.599082	570.239724	1013.63668	1451.862344	1690.631852	1943.996552	2181.313408	2147.083852	1838.832656	114.0337005
8.37675071	1	1.8036	3.25297296	131.2611	72.004997	0	0	61	32	29	0	25	1	4	0	0	0	2	0	0	2	7369.541934	6090.698472	9527.914334	11228.46076	12244.40844	14012.39998	15032.71261	15122.48437	13353.33792	13606.17033	16947.77941	25948.41492	32668.57558	36793.66179	42423.8025	46677.10038	45158.98883	34685.12433	471.108106	485.163708	861.889344	1265.841572	1559.497198	1729.877794	1985.137118	2125.787096	2040.05574	95.90389024
8.3400838	0	1.2428	1.54455184	150.3065	74.993446	0	0	62	40	22	0	27	5	5	0	0	2	1	0	0	3	8156.886073	7926.404894	13008.6174	13488.30733	14130.28617	14992.33903	15633.72238	15633.66307	15307.82021	15275.38245	19004.40014	28530.31939	32703.7015	35860.41778	39452.33528	40936.39763	40398.20871	37089.2145	513.242525	542.002734	962.35482	1080.925316	1274.722802	1387.547726	1574.023176	1603.250768	1570.006388	99.72070191
8.301029996	1	2.2312	4.97825344	157.3221	80.661239	0	0	64	41	23	0	30	4	4	0	0	1	2	0	0	3	9034.293626	8339.372978	13357.06301	16524.69683	17554.05891	19513.94417	22468.46594	20434.48612	16665.03846	16444.2389	21230.33607	33399.37923	40470.62811	45410.56912	51057.3663	54569.24197	50714.7742	42315.85695	515.10481	561.581832	997.794028	1387.36788	1611.889404	1848.349748	2054.212252	2076.971956	1659.229718	111.1209618
8.301029996	1	1.7326	3.00190276	163.9656	84.556825	0	0	68	43	25	0	31	4	5	0	0	1	2	0	0	3	9436.557876	8747.915132	13912.8701	17404.82796	18926.50764	20985.82927	23541.77965	21264.60445	17662.84509	17146.31407	22065.26831	34538.17402	42276.78031	48179.94609	54220.76705	57278.46733	52951.67261	44815.85761	549.43397	595.884864	1059.735944	1435.303268	1700.68068	1988.247568	2214.425912	2204.385588	1753.099378	115.4422916
8.301029996	1	1.7813	3.17302969	163.4481	83.754825	0	0	67	42	25	0	31	4	4	0	0	1	2	0	0	3	9180.589875	8507.851275	13608.90652	16911.72842	18311.89094	19889.56964	21685.23398	19845.03557	16634.90295	16929.92329	21883.32621	34513.23034	41952.42043	47297.75322	53140.44566	55321.73128	51068.55777	43600.9606	536.082254	583.357612	1039.601468	1413.014588	1656.736732	1927.444548	2152.034812	2061.634824	1753.13588	114.7990876
8.301029996	0	3.0814	9.49502596	195.897	99.280376	0	0	80	48	32	0	37	5	3	0	0	1	2	0	0	3	9993.515097	9456.225725	15147.6047	18344.6611	19234.97913	21276.12785	24178.44003	24020.95216	21540.70541	19715.53431	25148.31084	39681.68331	48125.81067	53023.06409	59002.03022	63557.42132	62837.14859	57584.84781	625.204518	677.19886	1206.219484	1628.342872	1884.739332	2170.203824	2355.192176	2431.0824	2179.604544	135.211574
8.301029996	0	2.2151	4.90666801	190.9765	95.221997	0	0	76	47	29	0	36	4	4	0	0	1	2	0	0	3	9905.974736	9317.49618	14887.52272	17855.04007	18475.14965	20451.80862	23769.85604	23764.94236	21037.28159	19171.84277	24346.98246	38348.02263	46231.11096	50745.01883	56488.17236	60800.81511	60417.24505	55428.35262	600.65869	649.469848	1157.513044	1547.359964	1786.372012	2020.934096	2222.644632	2277.033608	2086.461572	130.5220392
8.301029996	1	0.9216	0.84934656	160.1524	82.952825	0	0	66	41	25	0	31	4	3	0	0	1	2	0	0	3	8924.621874	8263.803402	13252.80395	16437.08427	18049.98886	20066.68982	22256.13837	20512.68438	16825.62459	16713.53251	21676.57379	34285.02253	42136.62605	48423.18303	55017.44011	58124.97474	53700.37744	44604.85843	522.730538	570.629656	1021.75098	1441.067604	1685.728868	1955.485068	2237.675796	2267.324868	1862.762826	114.1558836
8.301029996	0	-0.0998	0.00996004	169.5957	91.86479	0	0	74	44	30	0	34	5	2	0	0	1	2	0	0	3	9302.722605	8899.435434	13827.07746	16973.10287	18359.97624	20246.73339	23187.12645	21450.11161	17563.90046	18166.42533	23865.05139	36793.14467	44567.90493	50636.759	57249.0835	61259.86671	57144.6292	48003.13001	575.794326	635.154608	1143.898672	1586.038472	1797.73574	2048.80474	2332.632316	2385.280236	2003.28901	125.3124441
8.301029996	0	0.3671	0.13476241	188.1583	100.989548	0	0	84	48	36	0	36	5	4	0	0	1	2	0	0	3	10109.28323	9596.469797	14663.98772	17920.2008	19098.20985	21206.64687	24249.02949	22667.66558	19014.65289	19632.74316	25340.87219	38978.39094	47242.65017	53352.765	59820.77241	63866.60609	60428.71714	51889.6961	657.889574	710.45542	1293.187048	1737.18856	1984.675864	2265.612804	2499.663632	2565.311972	2198.556822	134.8443296
8.301029996	0	0.7676	0.58920976	184.0904	98.058755	0	0	81	46	35	0	35	6	2	0	0	1	2	0	0	3	9648.263095	9176.156863	14320.39518	17504.22826	18686.77742	20727.93676	23940.27327	22211.42715	18372.46307	18988.67513	24554.73181	38344.47372	46977.27063	52665.74424	58759.79977	62985.48967	59625.39259	51175.87664	627.128798	681.973908	1238.634844	1697.507344	2015.933032	2194.833924	2438.224508	2492.415932	2129.439746	131.5344087
8.301029996	0	0.5503	0.30283009	179.4536	95.760376	0	0	78	46	32	0	35	5	3	0	0	1	2	0	0	3	9704.986855	9307.977588	14637.38773	17736.3408	18980.46871	21043.88169	23930.59307	22242.79956	18364.29211	18868.5005	24699.98362	38677.56499	47111.06672	52731.84018	58976.0151	63338.61173	59415.51499	49858.51517	610.123486	669.45764	1213.733148	1679.300964	1995.643608	2122.802508	2397.04998	2508.620844	2101.72453	129.633774
8.301029996	0	0.6795	0.46172025	184.2529	98.853962	0	0	81	47	34	0	36	5	3	0	0	1	2	0	0	3	9851.283104	9476.455885	14787.17229	17981.18366	18902.4515	21178.92038	24315.12891	22539.81378	18742.78952	19354.18489	25352.97376	39740.58426	48245.3159	53319.5436	59428.74682	63994.58089	60792.88169	51917.92239	631.10093	691.23342	1256.324672	1736.90932	2103.912772	2150.684696	2458.797452	2480.941044	2216.916538	133.3118998
8.301029996	0	0.6149	0.37810201	181.7916	96.725169	0	0	79	46	33	0	35	6	2	0	0	1	2	0	0	3	9646.230967	9296.206808	14481.56113	17493.11707	18775.25683	20840.84603	23899.40017	22188.05636	18327.83859	18926.50764	24748.77548	38627.77375	46803.67983	52322.03232	58691.9551	63065.59496	59397.86685	50419.34747	613.69187	675.27916	1224.927744	1684.832464	1959.521988	2128.896424	2409.256452	2484.226812	2102.562306	130.6451829
8.301029996	0	0.2326	0.05410276	178.4115	94.000376	0	0	77	45	32	0	34	5	3	0	0	1	2	0	0	3	9560.722734	9041.411334	14264.31112	17916.24279	19421.76515	21691.53746	24292.14406	22096.86867	18247.56419	18444.9836	23778.21374	37319.27896	46461.53062	53214.04071	60203.59525	64277.44256	59897.73577	50455.01435	602.58297	654.4456	1186.236684	1590.355548	1940.277032	2166.612496	2543.11536	2535.584036	2215.147718	126.844874
8.301029996	1	1.4982	2.24460324	156.656	80.228032	0	0	64	40	24	0	30	3	4	0	0	1	2	0	0	3	8839.113641	7963.120028	12654.39717	15621.18298	16501.90679	18225.65241	20443.94673	18329.91217	14949.60307	16232.00847	20799.02902	32503.27386	39622.93695	44102.64381	49410.7981	50652.05408	46099.76123	39336.07109	511.621638	548.463944	970.907172	1372.9359	1576.796452	1813.831544	1988.038348	1908.497368	1620.472826	110.3555747
8.301029996	1	2.8493	8.11851049	164.0764	84.655204	0	0	69	41	28	0	31	3	4	0	0	1	2	0	0	3	8987.442018	8011.54838	13214.35193	16067.81856	16874.4105	19018.59948	21808.97152	19673.20494	16246.17354	16779.86035	21257.97548	34185.45445	42414.55912	46305.1338	52185.71857	55934.42512	52227.82139	44919.89547	546.03601	576.934472	1033.86322	1484.183936	1867.619628	1887.521452	2204.406144	2318.83908	1916.88203	114.9229263
8.301029996	1	1.9898	3.95930404	161.324	83.102032	0	0	67	43	24	0	31	3	4	0	0	3	2	0	0	5	9705.25641	8563.763791	14216.62402	16431.50105	17193.10372	19123.00348	22090.13371	21804.23614	19538.37697	17009.61338	21770.19956	34622.65896	41636.92355	45473.48303	50969.66739	53979.6825	52084.16077	45991.60621	551.162154	577.97246	1045.924204	1494.10272	1669.380296	1895.936576	2076.79456	2125.281292	1933.596554	113.7649727
8.301029996	1	1.9446	3.78146916	160.938	83.321618	0	0	67	41	26	0	31	3	4	0	0	1	2	0	0	3	8985.40989	8131.598325	12958.08069	16101.38763	17263.35984	18690.6371	20985.21876	18765.49016	15441.94001	16717.69286	21452.01915	33558.29552	41321.35038	46296.4337	51386.10581	52532.55843	47930.85452	41137.67566	532.599082	570.239724	1013.261228	1417.309512	1663.449892	1938.647488	2073.261744	2021.640544	1708.64087	114.0337005
8.22184875	1	2.3896	5.71018816	164.5157	86.848411	0	0	70	43	27	0	32	4	4	0	0	1	2	0	0	3	9326.886124	8676.329572	13854.45507	17654.48438	19013.78534	20928.54576	24422.30633	22939.96646	18629.57204	17415.60768	22536.31634	35367.94799	44281.92613	50383.90091	56739.35525	61337.29661	59072.60594	49551.51254	557.059698	605.133392	1082.877592	1520.4249	1820.621396	2094.748692	2343.720112	2419.93702	2096.189272	118.4772134
8.22184875	1	0.8389	0.70375321	153.8954	79.334446	0	0	63	41	22	0	29	5	4	0	0	1	2	0	0	3	9085.20949	8375.213802	13453.56692	16527.63972	17545.75932	19551.79696	22573.08548	20578.64238	16722.99745	16232.95242	20910.58642	32825.30267	39888.35699	45088.05875	50709.8462	53818.00257	49396.58123	40702.71733	511.047466	556.924616	988.737196	1361.590376	1588.915516	1844.853748	2040.972188	2044.153972	1605.649558	109.0974489
8.22184875	0	1.3307	1.77076249	187.647	100.989548	0	0	84	48	36	0	36	5	4	0	0	1	2	0	0	3	10109.28323	9600.453813	14802.25586	17695.9518	18524.57216	20748.56933	23617.3635	22382.01088	18724.94354	19632.74316	25365.6825	39404.86797	46662.13	50988.10118	57021.96081	61733.75328	59872.40685	52048.75111	657.889574	710.656124	1299.365644	1744.891336	1944.644552	2187.639	2368.367532	2471.753664	2161.474996	134.8443296
8.22184875	0	2.9505	8.70545025	206.9405	106.269548	0	0	87	51	36	0	39	5	4	0	0	1	2	0	0	3	10542.0756	10033.24618	15769.24728	18981.36306	20012.58034	22249.86683	25394.55605	25392.11641	22885.87419	20903.29386	26636.23321	41573.15603	50207.19633	55310.14003	61517.86607	66795.528	66892.65843	61713.69682	680.511122	733.277672	1313.549056	1746.338364	2017.571844	2307.418268	2464.48098	2594.156804	2397.09438	143.2110296
8.22184875	1	1.2989	1.68714121	173.2001	92.233583	0	0	75	44	31	0	34	4	3	0	0	1	2	0	0	3	9363.510621	8769.238293	14064.97056	17454.2705	19100.73972	21404.53858	23786.32655	21589.42929	17868.02873	18170.58568	23635.5442	37392.26582	46483.11114	53381.1043	59938.22379	63084.75182	58643.97583	49938.45906	585.66287	635.956996	1149.587768	1612.762412	1916.350524	2210.876168	2507.84914	2455.577372	2134.523326	125.1902611
8.22184875	1	1.792	3.211264	155.0947	78.099239	0	0	62	39	23	0	29	4	3	0	0	1	2	0	0	3	8634.061504	7806.796863	12978.41006	15881.789	16671.64258	17560.27851	18843.0432	17285.43236	13510.49761	15804.33122	20176.54986	32692.65408	40373.08042	44821.49393	47706.31448	46920.70257	42402.86172	35142.63819	494.212578	533.772844	956.071904	1321.6234	1558.469728	1831.932332	1876.760028	1683.899012	1451.54914	107.6888578
8.22184875	1	2.1121	4.46096641	162.4553	82.623446	0	0	66	44	22	0	31	4	3	0	0	4	2	0	0	6	10004.39165	8912.0516	15090.79692	17587.4444	19264.02302	22186.48427	23310.65786	20752.33803	17136.46833	17151.4133	22153.84441	35341.64847	42837.93798	48214.26083	53529.94483	55302.43793	50863.4139	43120.53477	550.575146	582.22876	1060.81924	1429.620272	1692.770288	1960.808724	2103.294148	2061.296692	1735.608508	113.7527919
8.22184875	0	-1.1044	1.21969936	184.508	98.697962	0	0	82	48	34	0	35	5	5	0	0	1	2	0	0	3	10218.95499	9536.415465	15076.15174	19149.44114	20407.90989	22060.23576	24762.78528	23122.35971	19280.56677	19363.44955	25134.0174	39614.357	49297.903	55567.78433	61120.05321	65003.55848	61351.2665	51729.05293	650.263846	700.787396	1253.541588	1791.961704	2186.781756	2331.941772	2492.872044	2601.674652	2224.978018	131.8094078
8.22184875	0	0.5266	0.27730756	160.3746	83.917618	0	0	67	41	26	0	31	5	2	0	0	1	2	0	0	3	8865.865986	8251.98861	13210.13118	16274.43853	17342.07927	19378.18733	22523.75564	20334.9388	16160.86717	16771.53965	21786.77339	34462.19092	42219.54672	47786.67393	54062.45565	58061.88725	53742.58004	44096.95529	526.298922	576.453024	1032.643076	1455.037376	1689.807988	1936.830992	2207.675492	2254.016432	1873.235418	115.1672925
8.22184875	1	-0.1747	0.03052009	156.2586	81.626032	0	0	65	41	24	0	30	5	3	0	0	1	2	0	0	3	8975.537738	8299.644226	13457.27087	16432.93488	17390.11387	18915.93192	21092.55853	19715.31378	16069.74673	16502.24604	21356.82414	33880.19095	41426.70665	46953.57896	51997.67261	53435.32264	48460.02136	40958.05707	518.673194	565.97244	1011.15748	1380.536564	1630.378452	1906.603248	2029.730244	2005.149208	1664.06586	112.1323707
8.167491087	1	1.8143	3.29168449	126.6767	68.911411	0	0	58	31	27	0	24	1	4	0	0	0	2	0	0	2	7223.245685	5922.220175	9169.259824	10832.25222	11740.98048	13280.46761	14059.14185	14140.90421	12351.38869	13120.48594	16294.78928	24897.80481	31274.94337	34908.40435	39723.00227	43089.09042	40703.70123	30422.4299	450.130662	463.387928	818.996288	1194.206684	1470.929986	1622.080282	1809.106886	1971.807396	1747.901976	92.22576443
8.15490196	1	2.2312	4.97825344	157.3221	80.661239	0	0	64	41	23	0	30	4	4	0	0	1	2	0	0	3	9034.293626	8339.372978	13357.06301	16524.69683	17532.09692	19648.07515	22998.37802	20215.04207	16319.0165	16444.2389	21230.33607	33399.37923	40470.62811	45485.3052	51349.88923	54971.31524	50800.2203	41903.86971	515.10481	561.581832	997.794028	1387.36788	1611.820412	1845.707472	2082.88862	2081.344128	1673.89475	111.1209618
8.15490196	1	2.6776	7.16954176	161.6041	83.754825	0	0	67	42	25	0	31	4	4	0	0	1	2	0	0	3	9180.589875	8507.851275	13660.74653	17125.96749	18656.97907	20203.79798	23374.70407	20737.44431	17100.89775	16929.92329	21883.32621	34454.40088	42394.16895	48384.81378	53832.13635	56714.75659	52787.30422	44583.59183	536.082254	583.357612	1040.148084	1431.765208	1700.725948	2023.773464	2167.948468	2186.652076	1783.86229	114.7990876
8.15490196	0	2.1552	4.64488704	174.2394	90.111583	0	0	74	43	31	0	32	6	2	0	0	1	2	0	0	3	9211.406476	8554.656043	13736.32178	16637.74225	17297.14405	18508.41952	20166.01068	18586.94115	14862.3236	17593.78945	22426.52805	35700.04374	43535.42595	47502.96531	50642.68551	51225.22814	47514.37186	40108.13496	577.633394	623.54202	1129.239792	1536.17366	1809.795044	1996.379304	2054.74182	1895.734196	1631.831264	121.3892571
8.15490196	0	1.9379	3.75545641	169.6026	87.813204	0	0	71	43	28	0	32	5	3	0	0	1	2	0	0	3	9268.130236	8686.476768	14053.31433	16869.8548	17590.83534	18824.36445	20156.33048	18618.31356	14854.15265	17473.61482	22571.77986	36033.13502	43669.22204	47569.06125	50858.90083	51578.3502	47304.49426	38790.77348	560.628082	611.025752	1104.338096	1517.96728	1789.50562	1924.347888	2013.567292	1911.939108	1604.116048	119.4886223
8.15490196	1	1.0576	1.11851776	153.7243	78.099239	0	0	62	39	23	0	29	4	3	0	0	1	2	0	0	3	8634.061504	7806.796863	12868.43507	15884.89728	16776.49992	17833.0107	19848.9406	18262.17172	14463.85618	15804.33122	20176.54986	32551.17954	40475.91839	45679.07806	49251.94345	49920.30468	45702.02939	37446.63052	494.212578	533.772844	956.447356	1356.176232	1591.929044	1850.692404	1989.93214	1862.441812	1563.631514	107.6888578
8.15490196	1	0.1918	0.03678724	160.1679	84.286411	0	0	68	41	27	0	31	4	3	0	0	1	2	0	0	3	8926.654002	8143.753457	13255.85214	16300.37272	17307.98626	18890.29704	21813.41911	20647.89902	16774.91351	16775.7	21482.53012	34378.27376	42414.779	47676.10189	52632.87901	56383.85215	54488.4175	46351.58991	536.167466	577.324404	1041.906372	1482.015024	1720.876032	1961.90488	2166.837076	2239.035424	2028.173734	115.0451094
8.15490196	1	0.392	0.153664	160.4147	83.632825	0	0	67	42	25	0	32	5	3	0	0	1	1	0	0	2	8008.379544	8150.51565	12857.99037	16020.22775	17100.98464	19065.4948	21531.51592	19842.81753	15777.91056	16876.39263	21959.10517	34529.07489	42530.44847	48248.61778	53988.8532	57639.75546	53875.1049	45601.40711	528.397065	577.398546	1026.518036	1450.73354	1708.363	1934.018608	2187.516274	2212.580192	1884.889984	113.4023836
8.15490196	1	1.368	1.871424	164.4344	86.046411	0	0	69	42	27	0	32	4	3	0	0	1	2	0	0	3	9070.918123	8432.281699	13556.48747	16774.26093	18131.18584	19881.63247	22570.30118	20780.34129	17115.37663	17199.2169	22329.56393	35340.04418	43684.64814	49704.52374	55550.64402	58833.35374	54989.10429	46451.57636	543.707982	592.405436	1064.105036	1485.348508	1767.137124	2037.569288	2258.031836	2276.893708	1964.40363	117.8340094
8.15490196	1	0.9564	0.91470096	164.7016	86.046411	0	0	69	42	27	0	32	4	3	0	0	1	2	0	0	3	9070.918123	8432.281699	13446.51249	16311.19286	17660.38489	19619.06733	22561.96974	20805.85591	16661.74897	17199.2169	22329.56393	35198.56964	43014.8105	48789.89868	54998.18486	58376.73228	54436.18381	45828.86393	543.707982	592.405436	1064.480488	1502.34336	1733.578988	1982.55082	2240.293788	2245.377868	1910.353142	117.8340094
8.15490196	1	1.7093	2.92170649	185.0571	93.895204	0	0	75	47	28	0	35	5	4	0	0	1	2	0	0	3	9956.8906	9309.45704	15020.09496	17995.71668	19039.96826	21027.95345	24840.75269	24948.29093	22276.2448	18960.5563	24115.29721	37989.495	46353.99539	51900.95945	57933.61766	63134.5106	62956.04676	57159.30181	596.601346	644.6728	1142.463636	1578.439656	1826.542104	2094.74886	2317.458216	2407.226648	2226.62027	128.4985263
8.15490196	1	1.3942	1.94379364	154.3898	78.015446	0	0	60	38	22	0	28	4	3	1	0	0	2	0	0	2	9155.685595	8192.381153	13867.40014	14536.90315	16418.28025	18973.91472	19307.70988	17619.05283	14344.421	15769.4638	20369.94502	32494.91271	37756.51735	42552.91444	47675.83576	48176.03856	43059.91578	35364.30859	472.697447	524.37054	937.749135	1274.420724	1454.699172	1658.877748	1798.240398	1701.78777	1369.697121	112.5550959
8.15490196	0	0.672	0.451584	181.4194	97.093962	0	0	80	46	34	0	35	5	3	0	0	1	2	0	0	3	9707.018983	9144.047679	14675.216	17684.87483	18648.62225	21082.33328	23962.79665	22259.32535	18433.98725	18930.66799	24594.00437	38778.52178	47286.52057	52495.42339	58836.87756	63233.88581	59880.40191	50903.37329	623.560414	676.012556	1222.604684	1738.569992	2043.014496	2136.990844	2440.398588	2470.567084	2185.65349	130.5229998
8.15490196	0	0.498	0.248004	177.1148	94.000376	0	0	77	45	32	0	34	5	3	0	0	1	2	0	0	3	9560.722734	9019.449346	14020.42717	17258.70398	18468.69679	20578.90792	23612.32753	21890.06437	18040.91391	18444.9836	23852.94982	37100.24655	45267.88962	51281.56119	57742.79723	61785.22042	58141.6412	49373.86025	602.58297	654.376608	1185.786636	1615.526756	1873.252668	2117.972448	2381.66814	2432.47946	2061.342378	126.844874
8.15490196	0	0.5766	0.33246756	172.4036	90.279997	0	0	72	43	29	0	32	4	3	1	0	1	2	0	0	3	10100.79385	9719.885072	14687.64021	17830.9153	19137.32137	21404.50912	24180.12837	22673.33939	19389.67425	17858.16163	23286.97273	36923.48913	45691.30928	52639.17317	59527.33609	63013.27466	59064.29571	50749.55253	565.888759	614.52848	1129.371684	1588.335204	1849.747996	2204.994356	2475.298	2460.72097	2136.633824	127.1332352
8.15490196	1	1.2102	1.46458404	159.5676	83.321618	0	0	67	41	26	0	31	3	4	0	0	1	2	0	0	3	8985.40989	8131.598325	12992.36983	15854.26097	16724.6696	18546.48302	21225.80278	19607.14016	16081.01727	16717.69286	21452.01915	33840.33788	40973.94515	45069.10312	50556.09923	53343.32167	50407.05921	43664.31318	532.599082	570.239724	1021.177196	1457.173696	1654.348488	1872.344128	2061.329088	2079.31854	1845.19105	114.0337005
8.15490196	0	1.1032	1.21705024	156.8782	81.192825	0	0	65	40	25	0	30	4	3	0	0	1	2	0	0	3	8780.357753	7951.305236	12611.7244	15601.56524	16474.25327	18223.95693	20430.184	18296.1794	14890.07955	16290.01561	20909.22861	32680.44226	39856.24896	44378.58389	49730.62479	50842.81443	46223.28916	39625.07833	515.190022	554.287312	981.799268	1386.99838	1586.120756	1837.855936	2007.123668	1914.249896	1628.11629	111.3669836
8.096910013	1	2.3934	5.72836356	158.5964	80.957446	0	0	63	41	22	0	29	5	4	0	0	0	3	0	0	3	9980.972666	8572.813931	13917.51341	16067.80615	18909.5771	19260.09775	22923.35018	22720.62188	18415.93789	16559.87938	21098.7555	33117.59144	40064.64346	45597.91706	50787.88025	54286.84012	50833.82841	42326.94836	507.123091	555.482966	986.24948	1351.60586	1577.935201	1826.388176	2019.05517	2021.059496	1604.451598	113.5395999
8.096910013	0	1.6356	2.67518736	180.9081	97.093962	0	0	80	46	34	0	35	5	3	0	0	1	2	0	0	3	9707.018983	9148.031695	14813.48414	17460.62583	18074.98456	20624.25574	23331.13066	21973.67065	18144.2779	18930.66799	24618.81468	39204.99881	46706.0004	50130.75957	56038.06595	61101.033	59324.09162	51062.4283	623.560414	676.21326	1228.78328	1746.272768	2002.983184	2059.01704	2309.102488	2377.008776	2148.571664	130.5229998
8.096910013	1	1.2894	1.66255236	162.7138	84.286411	0	0	68	41	27	0	31	4	3	0	0	1	2	0	0	3	8926.654002	8143.753457	13376.91815	16388.88085	17411.17973	19322.04814	22288.86018	20593.70673	16754.43583	16775.7	21482.53012	34603.40117	42841.96016	48088.75488	53883.89144	58215.45162	54979.65867	45978.92002	536.167466	577.324404	1041.930088	1484.479024	1784.381412	1941.131164	2253.303252	2352.257924	2002.899842	115.0451094
8.096910013	1	-0.0962	0.00925444	163.0795	87.379997	0	0	71	42	29	0	32	4	3	0	0	1	2	0	0	3	9072.950251	8312.231754	13449.56068	16497.12945	17504.74298	19109.01575	22126.18673	21392.41773	17994.8733	17261.38439	22135.52026	35291.82087	43421.57735	48682.90023	53564.94127	57448.81371	56804.3915	50499.16338	557.14491	599.100184	1084.63588	1544.899924	1783.760932	2024.858772	2232.830172	2284.254804	2159.85929	118.7232352
8.096910013	1	1.6813	2.82676969	189.277	95.221997	0	0	76	47	29	0	36	4	4	0	0	1	2	0	0	3	9905.974736	9273.616216	14853.76509	17984.01002	18784.64119	20314.81012	23711.95684	23944.80211	21873.99146	19171.84277	24435.04687	38701.56174	47471.09669	52600.24492	57333.97749	61690.63826	62820.11492	59122.39813	600.65869	649.330016	1151.11094	1598.777864	1888.29256	2172.640648	2330.614972	2386.847776	2291.518062	130.5220392
8.096910013	1	-0.0243	5.90E-04	161.0077	84.719618	0	0	68	42	26	0	31	5	3	0	0	1	2	0	0	3	9121.833987	8468.122523	13652.99138	16920.23182	18294.35227	19812.77853	22774.87578	21135.07303	17428.93899	16987.93043	22009.81427	34765.96762	43252.76835	49858.44095	55396.94243	58282.0899	54423.10935	45716.11288	539.650638	587.74822	1055.048204	1459.663712	1749.267272	2055.333476	2240.731968	2287.836976	1954.225846	115.8104965
8.096910013	0	1.7315	2.99809225	149.3399	75.906032	0	0	61	37	24	0	28	3	3	0	0	1	2	0	0	3	8294.617398	7360.081652	11795.07532	14275.3469	14908.06893	16767.58415	19395.22519	17285.31913	12675.95229	15168.58389	19212.42047	30329.55279	36544.96927	40121.38152	45293.97855	47355.1393	42230.67586	32611.06174	483.18889	515.879352	924.217448	1290.400724	1431.872192	1654.29208	1806.273248	1785.525752	1453.330928	104.1345707
8.096910013	0	0.6429	0.41332041	159.4428	81.994825	0	0	66	41	25	0	30	4	4	0	0	1	2	0	0	3	9036.325754	8177.411165	12821.01129	16034.5863	16862.60115	18638.50676	20666.70907	18520.29756	15264.3124	16506.40639	21133.734	33006.33121	40324.43935	44951.31991	50437.94357	51424.30781	46542.68502	40088.03027	528.541738	567.150508	995.747072	1407.631276	1608.54206	1863.429112	2043.21752	1938.196484	1642.227642	112.0101876
8.096910013	0	1.2055	1.45323025	162.5749	84.286411	0	0	68	41	27	0	31	4	3	0	0	1	2	0	0	3	8926.654002	8141.745521	12800.37782	15949.12872	16823.26957	18583.09557	20663.262	18492.71607	15196.75078	16775.7	21487.48267	33427.02517	40823.2062	45586.3952	51203.91081	52193.82262	46988.04568	40503.53742	536.167466	576.132084	1027.613256	1429.492268	1636.732924	1882.205832	2091.361464	1976.405452	1653.798602	115.0451094
8.096910013	0	-0.2891	0.08357881	153.4515	79.866032	0	0	64	40	24	0	29	5	3	0	0	1	2	0	0	3	8831.273617	7987.14606	12708.22831	15604.50813	16465.95368	18261.80972	20530.81953	18450.30768	14888.11067	16078.72914	20589.47896	32106.3657	39273.97784	44056.07351	49383.10469	50066.76472	44906.5607	38220.43978	511.132678	549.630096	972.742436	1361.220876	1563.146868	1834.359936	1993.6829	1882.999912	1569.315394	109.3434707
8.045757491	1	3.5823	12.83287329	164.7425	85.088411	0	0	69	42	27	0	31	4	4	0	0	1	2	0	0	3	9182.622003	8387.80133	13917.01777	16971.33241	17926.56262	20306.89124	23877.37069	21775.96043	17951.56925	16992.09078	21689.28254	35081.55981	43262.25028	47613.05911	53832.28676	59763.5486	56692.54777	47924.44406	549.519182	590.05236	1060.750076	1498.615916	1902.71258	1922.039656	2270.71988	2499.010508	1949.677322	115.6883134
8.045757491	0	-0.2001	0.04004001	174.0211	91.871583	0	0	75	44	31	0	33	6	2	0	0	1	2	0	0	3	9355.670597	8795.276293	13822.02234	17050.26504	18240.19541	20344.53354	23245.1463	21513.39454	17654.18578	18017.30635	23398.2237	36626.18047	44648.25918	50521.86601	57080.13148	61051.57519	57209.76997	48229.30462	585.17391	638.284364	1146.983152	1609.65332	1829.559072	2062.895164	2353.236732	2391.191596	2040.739954	124.1781571
8.045757491	1	1.3809	1.90688481	150.4738	76.947653	0	0	60	39	21	0	27	4	4	1	0	1	2	0	0	3	9627.312735	8312.099633	13360.04098	15909.62427	17758.41215	18582.98433	21193.53731	19676.96712	16733.94512	15708.29794	19984.73092	31226.89741	37171.46602	42228.25062	47513.06673	49489.52415	44480.36517	36078.25169	487.790183	523.18976	928.256586	1279.130138	1469.568178	1669.650384	1889.802182	1867.179906	1484.706206	110.275036
8.045757491	1	1.0836	1.17418896	166.1175	84.993618	0	0	68	42	26	0	31	3	5	0	0	1	1	1	0	3	14369.32461	8905.599176	14278.07825	18458.55275	19016.96117	20594.43057	24368.57918	24182.14624	18373.32674	17133.52114	21717.77243	33809.69101	41673.60562	47016.84762	52692.28091	53952.70133	49391.0826	42517.42159	544.237134	582.064	1031.443136	1417.777784	1663.994	1950.14712	2151.451824	2035.69618	1767.157654	119.2270045
8.045757491	1	1.5822	2.50335684	159.474	81.098032	0	0	64	40	24	0	30	3	4	0	0	1	1	1	0	3	13967.06036	8497.057022	13722.27116	17578.42162	17614.59041	19383.14566	23247.17152	23178.24323	17354.20884	16431.44597	20882.84019	32670.89621	39867.45342	44292.97177	49623.83168	51073.53021	46704.57949	39807.54947	509.907974	547.760968	969.50122	1369.842396	1574.726948	1811.098488	1983.745228	1901.515736	1613.67961	114.9056747
8.045757491	1	1.492	2.226064	159.6018	80.988239	0	0	64	41	23	0	30	3	4	0	0	2	1	1	0	4	14326.98362	8713.139755	14154.43663	18244.80414	18676.45597	19851.57978	24003.4341	23682.58619	18020.59137	16577.40623	21041.9304	32989.07663	40387.82379	44843.18138	50028.21159	51591.62766	47070.45377	40327.91984	519.18951	551.627336	977.233956	1385.091036	1597.029668	1826.130296	2003.921868	1917.178328	1628.92825	114.7713108
8.045757491	2	2.7715	7.68121225	153.8105	83.550169	0	0	71	38	33	0	28	5	3	0	0	0	2	0	0	2	8335.214748	7346.691527	11456.83282	12606.8932	13963.43335	16510.76958	18473.57854	19077.34676	18592.16216	15757.92193	19663.3985	30043.57359	36750.19138	40882.37591	47415.40022	54107.18482	55305.46365	49617.73708	548.058338	573.315768	1021.865156	1423.205528	1779.529622	1840.751614	2189.970098	2496.701192	2461.299336	110.2458379
8.045757491	0	0.8638	0.74615044	169.0844	91.86479	0	0	74	44	30	0	34	5	2	0	0	1	2	0	0	3	9302.722605	8903.41945	13965.3456	16748.85386	17786.33855	19788.65585	22555.46046	21164.45691	17274.19111	18166.42533	23889.8617	37219.6217	43987.38477	48272.09518	54450.2719	59127.01391	56588.3189	48162.18502	575.794326	635.355312	1150.077268	1593.741248	1757.704428	1970.830936	2201.336216	2291.721928	1966.207184	125.3124441
8	1	1.7326	3.00190276	163.9656	84.556825	0	0	68	43	25	0	31	4	5	0	0	1	2	0	0	3	9436.557876	8747.915132	13912.8701	17404.82796	18934.46768	20874.17116	23921.37379	21188.47844	17479.15464	17146.31407	22065.26831	34538.17402	42276.78031	48209.18105	54321.90744	57343.39056	52839.73485	44601.60485	549.43397	595.884864	1059.735944	1435.303268	1701.087464	1982.479176	2236.286132	2176.76482	1773.635678	115.4422916
8	1	2.2205	4.93062025	161.9065	83.754825	0	0	67	42	25	0	31	4	4	0	0	1	2	0	0	3	9180.589875	8507.851275	13715.71752	17041.97137	18365.94497	20684.96888	24147.4896	21791.53457	17751.3302	16929.92329	21883.32621	34449.98934	42089.38773	48005.9568	55126.03999	60267.46139	56658.31548	46612.85204	536.082254	583.357612	1040.687084	1459.026484	1702.169712	1982.979952	2272.868348	2347.678888	1981.498032	114.7990876
8	1	1.9432	3.77602624	160.2337	83.754825	0	0	67	42	25	0	31	4	4	0	0	1	2	0	0	3	9180.589875	8507.851275	13550.77155	17174.27973	18252.33228	20452.69011	24032.38568	22447.70209	17922.60584	16929.92329	21883.32621	34312.92634	42583.5127	48190.11102	54922.43649	60109.44085	57472.36148	46930.63521	536.082254	583.357612	1040.523536	1476.051288	1733.967956	1970.262924	2276.38968	2368.5028	2008.617992	114.7990876
8	0	1.3594	1.84796836	187.3172	100.989548	0	0	84	48	36	0	36	5	4	0	0	1	2	0	0	3	10109.28323	9600.453813	14901.40389	18067.59503	19261.51461	21593.87182	24328.93038	22816.72433	18918.88352	19632.74316	25365.6825	39643.32372	47544.79835	52490.31416	59026.14418	63953.95051	61690.28022	53200.19432	657.889574	710.656124	1299.31852	1743.947128	2045.00988	2228.146392	2504.62622	2542.142792	2233.069392	134.8443296
8	1	0.9216	0.84934656	160.1524	82.952825	0	0	66	41	25	0	31	4	3	0	0	1	2	0	0	3	8924.621874	8263.803402	13252.80395	16294.05628	17369.73279	19273.61978	22165.75717	20404.01524	16592.97439	16713.53251	21676.57379	34285.02253	41986.23471	47510.73386	53424.94498	57005.91797	53245.66293	44464.49244	522.730538	570.629656	1021.75098	1440.974896	1680.483684	1912.660636	2168.690004	2191.83386	1859.095682	114.1558836
8	1	0.6262	0.39212644	169.9726	88.181997	0	0	72	43	29	0	32	4	4	0	0	1	2	0	0	3	9328.918252	8552.295611	13870.65013	16769.71256	17761.94889	19522.82536	22691.09422	22266.64388	19380.69633	17477.77517	22317.46236	35479.93403	43702.03443	49056.60522	53401.39709	56391.52151	56589.22333	52352.10765	570.496626	611.627436	1106.740824	1548.891696	1788.045624	2074.162512	2242.308988	2194.23804	2170.900134	119.3664392
8	0	0.4189	0.17547721	180.8425	95.760376	0	0	78	46	32	0	35	5	3	0	0	1	2	0	0	3	9704.986855	9329.939576	14704.66671	17966.37883	19002.0775	21062.13253	23947.56042	22234.69625	18339.28193	18868.5005	24625.24754	38861.32845	47503.49315	53189.52773	59490.15975	63366.72525	59155.29956	49840.00002	610.123486	669.526632	1234.275604	1709.000876	1942.196704	2170.287948	2437.030588	2491.549932	2081.500146	129.633774
8	0	0.6885	0.47403225	187.8181	99.818755	0	0	82	47	35	0	36	6	2	0	0	1	2	0	0	3	9792.527216	9486.647093	14982.71675	18340.04426	19279.65331	21205.15067	24272.45797	22556.05904	18670.83109	19412.19203	25327.02953	40118.88394	49531.55953	55049.19008	60578.92815	64473.74326	60639.05095	51642.01642	634.669314	697.123932	1287.052972	1789.019708	2101.502156	2280.342576	2473.431564	2551.486404	2149.597514	134.3233087
8	0	0.1686	0.02842596	168.6359	87.813204	0	0	71	43	28	0	32	5	3	0	0	1	2	0	0	3	9268.130236	8668.534824	13773.01746	17111.44689	18082.49165	20019.71877	22948.67059	21167.67028	17268.71947	17473.61482	22589.53284	35671.72578	43891.13688	49660.4725	55934.28015	59445.29641	55288.38276	46564.02345	560.628082	611.160992	1092.568416	1526.82144	1782.996852	2006.33118	2309.136228	2300.386836	1934.228698	119.4886223
8	0	1.0753	1.15627009	170.3533	90.10479	0	0	73	43	30	0	33	5	2	0	0	1	2	0	0	3	9158.458484	8610.907192	13702.46812	17102.20667	18430.63065	20339.31485	22991.41585	21135.86286	17404.78176	17742.90843	23018.01758	36263.79549	44884.91738	51201.60347	57676.29833	61194.84539	56748.30663	47973.4188	568.25381	620.073576	1120.81112	1541.904876	1827.002756	2102.51258	2384.295284	2417.489636	2018.307662	122.5235441
8	0	-0.3651	0.13329801	167.8742	88.777997	0	0	72	43	29	0	32	6	2	0	0	1	2	0	0	3	9209.374348	8668.710004	13912.97095	17174.99026	18047.71957	19849.84292	22006.23732	20414.11847	16713.99846	17531.62196	22623.53185	35775.65259	44095.85036	49938.2237	55817.31572	57627.31308	51750.78145	43850.91023	564.196466	615.485352	1113.701268	1481.981828	1801.322428	2015.714072	2244.224484	2279.139	1759.300964	120.5000312
8	0	-1.4105	1.98951025	174.64	96.725169	0	0	79	46	33	0	35	6	2	0	0	1	2	0	0	3	9646.230967	9294.19484	14846.6987	18089.87477	18989.00736	20860.17817	23263.21467	21761.99986	17831.41523	18926.50764	24776.54592	39318.99383	47874.02589	53189.09087	59043.82744	61805.72777	56701.58942	48130.6551	613.69187	674.117944	1244.470216	1718.466488	1959.832672	2169.318184	2352.759812	2454.794996	2036.873404	130.6451829
8	0	-0.6774	0.45887076	176.9487	94.433583	0	0	77	46	31	0	34	6	3	0	0	1	2	0	0	3	9755.902719	9365.7804	14909.13363	18105.25744	19000.54061	20947.66787	23302.54625	21861.29102	17884.54002	18657.21403	24305.49789	38456.49687	46943.96508	52645.70117	58607.22808	61170.65248	55847.55776	47066.07107	606.066142	664.869416	1223.682104	1648.562544	1892.020632	2160.89412	2324.568948	2436.158108	1995.945132	127.6102611
8	1	-0.3504	0.12278016	156.2703	81.994825	0	0	66	41	25	0	30	4	4	0	0	1	2	0	0	3	9036.325754	8167.439149	12897.82537	16184.97048	17240.35463	18987.72754	21664.70757	19658.2779	15951.2761	16506.40639	21132.26949	32852.05774	40694.37845	46054.85232	52011.00781	54487.18607	49966.23766	41485.54997	528.541738	565.582508	1004.253256	1430.887304	1654.35742	1922.7442	2150.114112	2118.906956	1809.032656	112.0101876
8	0	1.3078	1.71034084	168.2716	87.379997	0	0	71	42	29	0	32	4	3	0	0	1	2	0	0	3	9072.950251	8332.185806	13110.09725	16363.23835	17181.43045	18942.23421	20896.33999	18689.25274	15503.42201	17261.38439	22065.73672	34398.7355	42292.08067	47073.96021	52677.19682	53544.83081	47752.8022	41381.99652	557.14491	597.976856	1073.45096	1474.381164	1747.811268	1926.555728	2175.59926	2038.561008	1679.480914	118.7232352
7.958607315	1	2.2727	5.16516529	168.5487	86.046411	0	0	69	42	27	0	32	4	3	0	0	1	2	0	0	3	9070.918123	8288.017578	13509.07519	16503.07463	17489.3878	19117.29898	22401.54058	21692.28234	17777.21627	17199.2169	21906.04703	34912.18146	43181.48111	48322.80849	52863.60051	57228.06145	57011.77931	49492.07294	543.707982	584.86492	1042.352972	1450.478548	1768.034276	1971.356088	2089.5378	2218.606868	2135.068158	117.8340094
7.958607315	1	0.6763	0.45738169	160.474	81.994825	0	0	66	41	25	0	30	4	4	0	0	1	2	0	0	3	9036.325754	8215.339017	13274.40712	16329.89763	17371.48362	19085.38793	22065.55898	20777.60645	16940.77675	16506.40639	21011.48209	33603.84122	41717.46991	47136.25976	51537.27256	54261.59838	51957.27533	44056.96071	528.541738	568.075876	1020.978428	1408.202344	1682.431216	1948.254728	2110.322796	2103.79928	1907.529022	112.0101876
7.958607315	1	1.5266	2.33050756	157.7922	80.863446	0	0	65	43	22	0	30	4	3	0	0	4	2	0	0	6	9860.127534	8623.523358	14790.16159	16860.67015	17954.04823	19874.02582	24364.54436	24506.25225	19931.70018	16727.89639	21306.81061	34379.87805	42143.84977	47364.39185	52522.45868	56583.53049	53947.30045	44862.56221	543.03463	567.147728	1038.620576	1452.626444	1693.310812	1919.109992	2190.561824	2238.065772	1900.439438	110.9638919
7.958607315	1	1.8144	3.29204736	168.7164	89.139997	0	0	72	43	29	0	33	4	3	0	0	1	2	0	0	3	9217.214372	8600.759996	13860.171	17397.49358	19185.17092	20449.48457	23087.92883	21361.24684	17903.35426	17684.90129	22982.55406	36395.06583	45533.4529	52599.86862	58372.0788	61165.32908	57487.7038	49317.80094	564.685426	614.181216	1106.459092	1529.814828	1858.918316	2186.133136	2403.980744	2404.352888	2114.681954	121.5121352
7.958607315	0	0.7312	0.53465344	171.768	90.10479	0	0	73	43	30	0	33	5	2	0	0	1	2	0	0	3	9158.458484	8632.86918	13708.50403	17036.11165	18049.25646	19964.30758	22893.38351	21118.39492	17225.37202	17742.90843	22943.2815	36180.48417	44655.37843	50482.05026	56700.24739	60273.64068	55966.29568	47209.00383	568.25381	620.142568	1124.294768	1542.42016	1851.4985	2025.1079	2356.733556	2339.223204	1960.034922	122.5235441
7.958607315	1	3.1359	9.83386881	164.4105	83.794239	0	0	68	45	23	0	31	3	5	0	0	4	2	0	0	6	10321.14767	9019.91038	15153.45943	17149.56232	19200.77395	21436.08489	24750.95107	20739.11754	18237.50871	17371.96442	22111.23187	34421.10206	41906.35977	47781.06089	54040.35843	55181.85402	49999.40407	43600.23555	573.795406	594.36608	1076.128192	1432.470392	1689.261712	1998.626096	2222.653104	2087.773236	1834.48079	114.2738128
7.920818754	1	2.599	6.754801	159.8835	81.994825	0	0	66	41	25	0	30	4	4	0	0	1	2	0	0	3	9036.325754	8219.323033	13481.17721	16619.5214	17595.50585	19562.37252	22591.56895	20636.24135	16818.41171	16506.40639	21036.29241	33717.75787	41326.35355	45988.59015	51516.31276	55778.77562	52327.78308	43761.49045	528.541738	568.27658	1017.973136	1430.872008	1715.787132	1876.820276	2138.8255	2244.425524	1773.83759	112.0101876
7.920818754	1	2.3152	5.36015104	160.1401	81.531239	0	0	64	41	23	0	30	4	4	0	0	1	1	1	0	3	14162.24034	8873.309972	14424.937	18481.93546	18666.74253	20671.43742	25360.42091	25105.53462	20314.80077	16643.6764	21314.14725	33567.00158	40715.14458	45600.89709	51270.39988	54970.43274	51343.49548	42931.05466	513.391146	560.878856	996.388076	1384.274376	1609.8199	1845.616692	2049.804444	2070.222772	1650.798102	115.6710618
7.920818754	1	1.0014	1.00280196	165.6254	87.379997	0	0	71	42	29	0	32	4	3	0	0	1	2	0	0	3	9072.950251	8312.231754	13570.62669	16563.67559	17535.84955	19203.06466	22557.93782	21867.85881	17940.68101	17261.38439	22135.52026	35516.94828	43923.49458	48887.91785	53697.84057	58699.82615	58635.99097	50990.40454	557.14491	599.100184	1084.659596	1547.294932	1844.2961	2027.897976	2212.056456	2370.72098	2273.08179	118.7232352
7.920818754	1	2.1032	4.42345024	154.2958	78.138653	0	0	63	42	21	0	29	3	4	0	0	4	2	0	0	6	9774.619301	8322.839984	14191.75481	16187.79685	17086.22223	18826.05844	22620.77193	22560.08981	18181.34318	16246.37235	20429.26583	32598.12939	39780.55201	43956.30181	48508.31181	50304.40268	46819.55031	39609.80771	531.92573	544.982016	987.776768	1384.587448	1589.62358	1820.2809	2009.841176	1956.256904	1653.375878	107.163583
7.920818754	1	1.2344	1.52374336	162.002	82.790032	0	0	66	42	24	0	31	3	5	0	0	1	2	0	0	3	9239.345763	8299.548138	13182.98927	16421.64722	17170.7431	19000.84453	20849.02985	18682.32858	15540.52035	16871.91615	21525.27542	33532.24977	40902.75231	45587.8596	51073.83652	51791.85667	46890.18982	40797.84154	532.51387	566.038344	998.515456	1414.720364	1609.591716	1871.214384	2050.208268	1939.128096	1641.640306	113.7876787
7.886056648	1	2.5999	6.75948001	162.0383	82.174446	0	0	64	42	22	0	30	4	4	0	0	1	3	0	0	4	10289.98006	8753.05584	14184.42874	17421.49762	19602.39353	21030.37043	24709.09025	24053.51371	19492.79555	16917.12611	21577.59537	34093.89781	41353.30143	46483.89755	52070.48436	56231.51699	53319.78844	44864.83826	520.461971	564.00655	1002.643464	1396.794788	1619.807265	1859.01992	2069.415746	2100.251368	1688.312206	115.4287489
7.886056648	1	2.141	4.583881	157.4499	80.551446	0	0	64	42	22	0	30	4	4	0	0	2	2	0	0	4	9394.216886	8555.455711	13789.22848	17612.75641	18130.0649	19730.0269	22918.76573	21604.8518	18555.39807	16590.19916	21389.42628	33717.55964	41005.45276	45715.61959	51216.4565	54930.52213	51476.31373	43509.29443	524.386346	565.4482	1005.526764	1403.642952	1625.037308	1852.216116	2065.594524	2101.2149	1696.35023	110.9865979
7.886056648	0	0.4439	0.19704721	154.1176	80.299239	0	0	64	41	23	0	29	6	3	0	0	1	2	0	0	3	9026.453602	8363.39901	13410.89415	16508.02198	17518.1058	19524.20747	22548.49983	20549.0726	16677.44586	16290.95957	21020.78602	33002.47106	40121.669	45363.99883	51038.57658	54082.92623	49629.63206	40959.26276	514.61585	562.747984	999.629292	1375.652856	1598.23982	1868.60122	2060.354732	2056.606452	1617.256558	110.1088578
7.886056648	1	2.141	4.583881	157.4499	80.551446	0	0	64	42	22	0	30	4	4	0	0	2	2	0	0	4	9394.216886	8555.455711	13789.22848	17191.07935	18593.96248	20134.28378	23502.28921	20881.4246	17075.71085	16590.19916	21389.42628	33717.55964	40990.99848	46035.51481	51672.66376	55244.12298	51320.59067	42515.0337	524.386346	565.4482	1005.526764	1402.61652	1634.123132	1857.720528	2091.89982	2096.592768	1700.722782	110.9865979
7.886056648	0	2.8714	8.24493796	210.6682	108.029548	0	0	88	52	36	0	40	5	4	0	0	1	2	0	0	3	10686.33972	10343.73641	16453.48682	19689.03791	20545.96105	22854.15746	25917.40109	25801.34798	23058.18156	21326.81077	27408.53093	43334.23792	52442.79985	57218.10657	63490.35601	69104.07747	68604.33485	62057.55878	688.051638	748.427696	1362.038024	1839.812484	2086.51588	2359.757484	2522.262152	2715.689292	2457.140048	145.9999296
7.886056648	0	3.1837	10.13594569	201.5937	102.373962	0	0	83	49	34	0	38	5	3	0	0	1	2	0	0	3	10139.81135	9646.66601	15457.32413	18758.77073	19593.14001	21756.3325	24621.09216	24398.09941	21883.69791	20201.2187	25726.56489	40653.39364	49594.68514	54510.6291	60700.44364	65560.73808	64358.08638	58807.51676	646.181962	699.043632	1252.057188	1673.231768	1995.817676	2214.577436	2441.917688	2558.808168	2226.639752	138.8896998
7.886056648	1	0.5798	0.33616804	185.2252	93.895204	0	0	75	47	28	0	35	5	4	0	0	1	2	0	0	3	9956.8906	9309.45704	15102.11198	18132.71631	19012.82484	20615.72699	23689.08081	24106.47885	21618.93736	18960.5563	24115.29721	38208.66575	46599.12828	52031.42664	57258.94199	60677.55984	59748.10314	54996.50977	596.601346	644.6728	1140.657272	1543.50958	1805.767368	2114.195536	2202.891544	2282.152428	2099.149104	128.4985263
7.853871964	1	1.4132	1.99713424	164.8204	85.826825	0	0	69	44	25	0	32	4	3	0	0	3	2	0	0	5	9790.764643	8864.447165	14815.0308	17104.37435	18060.92972	20170.97086	23811.94415	23854.36525	21130.16889	17491.13742	22647.74434	36404.40762	44000.22131	48881.57308	54983.81426	60333.54639	59332.569	51397.82729	562.271054	600.138172	1096.768012	1562.141716	1773.067528	1994.765668	2257.446216	2407.387576	2182.837722	117.5652816
7.853871964	1	1.9765	3.90655225	186.078	92.128411	0	0	73	46	27	0	35	4	4	0	0	1	2	0	0	3	9759.678487	9105.137919	14620.19649	17532.75723	18140.31389	20122.53786	23349.74396	23263.31403	20629.28006	18686.15838	23782.05674	37843.35606	45793.46389	49815.32197	54868.14247	59190.58984	59669.65779	55203.09604	579.681246	627.554236	1110.595136	1501.413532	1805.29802	1960.526784	2158.249176	2171.542424	2081.883708	126.8439134
7.823908741	1	1.5567	2.42331489	166.8254	87.650411	0	0	71	44	27	0	32	4	5	0	0	1	2	0	0	3	9582.854125	8916.393429	14433.41592	17575.86872	18302.56993	20441.86557	24548.09953	24142.60194	20322.86633	17631.99846	22718.25845	36548.07431	44438.06294	48409.88406	53774.58575	60001.47183	59720.49283	52690.57725	570.411414	617.660644	1127.815988	1592.109036	1850.10864	2004.482136	2245.656164	2441.608744	2141.489026	119.1204174
7.823908741	1	2.6776	7.16954176	161.6041	83.754825	0	0	67	42	25	0	31	4	4	0	0	1	2	0	0	3	9180.589875	8507.851275	13660.74653	17004.90148	18293.54998	20123.9308	23388.29867	20707.30643	16893.82567	16929.92329	21883.32621	34454.40088	42169.04154	47679.09509	53166.80798	56199.171	52400.46477	44215.96676	536.082254	583.357612	1040.148084	1431.741492	1698.473852	1970.19324	2150.219052	2132.778348	1761.043146	114.7990876
7.823908741	1	0.3456	0.11943936	165.9756	89.139997	0	0	72	43	29	0	33	4	3	0	0	1	2	0	0	3	9217.214372	8600.759996	14073.01339	16808.64062	17819.32267	19915.281	23729.46926	22910.5233	18896.27935	17684.90129	22982.55406	37382.66745	45147.19757	49567.98746	55715.54724	62388.45315	62065.27195	53522.55357	564.685426	614.181216	1129.831544	1637.921016	1862.461612	2029.685804	2315.271484	2531.015788	2332.29189	121.5121352
7.823908741	0	0.2746	0.07540516	170.9312	90.10479	0	0	73	43	30	0	33	5	2	0	0	1	2	0	0	3	9158.458484	8610.907192	13777.43314	16938.72662	18482.08652	20820.49842	23694.17193	21955.61396	18098.86271	17742.90843	23018.01758	36151.01057	44841.58926	52224.67299	59871.74124	63437.17536	58759.93736	49549.60895	568.25381	620.073576	1120.256048	1574.198488	1835.37336	2194.18084	2519.863108	2496.787408	2104.260046	122.5235441
7.823908741	1	1.2942	1.67495364	162.3856	84.191618	0	0	67	41	26	0	31	3	4	0	0	1	1	1	0	3	14113.35661	8665.535319	13915.9797	17261.98916	18449.29278	20042.75161	23520.92077	21786.16806	18720.69518	16917.13036	21535.83033	33584.44333	41637.22192	46882.26265	52826.80199	55356.40993	50985.16258	42886.5678	530.885418	569.536748	1012.230728	1449.129288	1688.44766	1941.927048	2178.857344	2143.608396	1832.663568	118.5838005
7.795880017	1	1.3004	1.69104016	159.4398	83.431411	0	0	67	40	27	0	31	3	4	0	0	0	2	0	0	2	8625.48663	7915.515592	12415.94024	14818.48791	16545.2278	17777.47683	19690.99171	18416.39083	14700.68638	16571.7326	21292.92894	33098.64056	40773.37324	46105.65018	51793.32913	54001.09998	49573.16274	41365.7397	523.317546	566.373356	1005.903944	1435.37044	1668.08414	1916.734856	2142.914432	2105.854796	1801.253136	114.1680644
7.795880017	1	2.178	4.743684	191.7519	97.627997	0	0	79	50	29	0	36	4	7	0	0	1	2	0	0	3	10673.87874	9745.738114	15445.50477	19080.37525	20757.32281	23174.91292	27015.51918	25410.95231	23583.2843	19821.01511	24875.68186	38979.69309	48432.30595	54504.90634	61506.13441	66028.8237	64405.76654	59867.09082	640.713838	673.934928	1179.86214	1661.760252	1956.613144	2265.388708	2541.095268	2533.712444	2392.399304	132.4516512
7.769551079	0	1.4435	2.08369225	152.2515	78.999618	0	0	64	38	26	0	29	3	3	0	0	1	2	0	0	3	8440.913647	7528.559949	11988.78385	14758.65982	15664.91209	17462.68046	20582.13298	18607.09319	13925.10043	15654.26828	19865.41061	31243.0999	38346.22066	42572.5688	48076.25141	51415.13048	47107.5847	37057.67928	504.166334	537.655132	966.946956	1369.327168	1545.377416	1772.21408	1961.922836	1988.014224	1689.27323	107.8126965
7.769551079	2	0.8829	0.77951241	168.2611	86.117618	0	0	69	43	26	0	31	7	2	0	0	1	2	0	0	3	9258.258084	8670.326712	13485.48121	16343.26047	17804.98881	19601.58083	22002.35263	19902.31906	16367.15346	17258.168	22223.47597	34668.15097	42144.28517	47974.45864	54262.5847	56281.49934	51276.90205	43637.29194	546.702194	597.125992	1055.345064	1463.158832	1708.775196	1991.462312	2236.1494	2174.710196	1854.775536	117.5872925
7.769551079	1	1.2529	1.56975841	156.9776	79.270032	0	0	64	40	24	0	29	3	5	0	0	1	2	0	0	3	8950.817521	7914.655643	12676.00034	15657.02433	16503.65762	18037.42055	20329.7466	18733.59976	15287.32376	16024.88234	20133.93731	31822.09256	39354.17215	43728.16971	47523.12568	48011.70552	44967.27161	38857.37882	517.432838	545.910164	970.13462	1340.163348	1578.743984	1849.425636	1930.008932	1813.148444	1711.810798	108.2098787
7.769551079	1	2.5155	6.32774025	189.787	95.59079	0	0	77	47	30	0	36	3	5	0	0	1	2	0	0	3	9966.762752	9141.411139	14472.99679	17413.79717	18045.23856	20049.80996	23293.63471	22521.95819	19633.13227	19176.00312	24210.49223	37792.26141	45768.79241	49646.89914	55276.79009	59294.83079	57561.77502	52845.10713	610.527234	648.940084	1144.228696	1590.52754	1844.542268	2054.545788	2216.327868	2315.421008	2104.121798	130.3998561
7.744727495	1	2.141	4.583881	157.4499	80.551446	0	0	64	42	22	0	30	4	4	0	0	2	2	0	0	4	9394.216886	8555.455711	13789.22848	17191.07935	18580.01562	20323.89011	22900.63141	20921.05456	17385.46416	16590.19916	21389.42628	33717.55964	40990.99848	45999.28436	51455.35274	54887.42238	51162.25386	42840.82144	524.386346	565.4482	1005.526764	1402.61652	1633.56134	1866.13842	2061.944988	2095.6533	1678.758678	110.9865979
7.732828272	0	0.2304	0.05308416	125.4646	70.626032	0	0	58	34	24	0	25	3	3	0	0	1	2	0	0	3	7861.825035	6784.997216	10800.03775	13370.43414	14382.7568	15996.40325	18778.24614	16670.17294	12049.66507	13898.03318	17570.93362	27357.23806	32726.78841	35696.86479	39939.4644	43167.05693	40971.441	33935.6575	460.567342	484.756776	881.47462	1237.64838	1329.57712	1420.225308	1621.198792	1701.10617	1626.660232	95.76787072
7.721246399	1	2.4672	6.08707584	157.5383	80.441653	0	0	64	43	21	0	30	4	4	0	0	3	2	0	0	5	9754.140146	8771.538444	14581.3172	17065.66825	18130.57937	20378.2751	24665.56192	24035.33728	19402.38625	16736.15942	21548.51649	34181.70031	41047.40701	45824.13728	51693.72712	56246.34353	52951.32189	44320.32717	533.667882	569.314568	1022.541036	1416.997832	1635.481852	1863.81522	2100.175004	2167.934388	1721.485846	110.852234
7.721246399	0	0.9021	0.81378441	155.4295	80.540032	0	0	65	41	24	0	30	3	3	0	0	3	2	0	0	5	9305.024288	8227.335681	13167.9404	16911.91609	17805.02739	19425.58446	22813.2058	19987.83006	16093.54171	16369.7057	21043.95316	32989.75722	40888.96795	45840.69096	52219.23176	55394.93108	50060.40113	41259.30173	530.269922	560.39806	1000.669404	1452.121288	1666.55666	1904.591176	2191.03596	2163.27906	1808.122376	110.3328687
7.701146924	1	3.0988	9.60256144	145.117	80.754169	0	0	69	36	33	0	28	1	5	0	0	0	2	0	0	2	8062.366554	6807.96314	10819.45732	12328.30855	13716.06858	15710.99825	17314.00727	18276.87492	17261.33805	15217.44679	18891.94167	28792.24359	36046.84613	39844.97266	45516.70969	51625.29303	52939.0085	46045.62778	533.955226	546.4295	980.156772	1414.152	1749.88867	1809.675286	2092.965818	2414.531424	2390.323952	106.6922459
7.698970004	1	1.9432	3.77602624	160.2337	83.754825	0	0	67	42	25	0	31	4	4	0	0	1	2	0	0	3	9180.589875	8507.851275	13695.03567	16757.77482	17776.82172	19834.77478	23250.32199	21759.61397	17780.56655	16929.92329	21883.32621	34736.44324	41821.63631	46377.02844	52202.66743	57260.50956	54901.28479	46596.93395	536.082254	583.357612	1048.064052	1471.605676	1689.44144	1906.862332	2127.502992	2250.286496	1887.391854	114.7990876
7.698970004	1	2.2727	5.16516529	167.5728	87.379997	0	0	71	42	29	0	32	4	3	0	0	1	2	0	0	3	9072.950251	8312.231754	13812.75871	16740.69186	17742.2365	20066.56685	23508.81997	21759.47423	17899.72566	17261.38439	22135.52026	35967.20311	44777.85688	49713.22384	56199.86544	62363.02509	59618.4733	50245.06477	557.14491	599.100184	1084.707028	1552.222932	1971.30686	1986.350544	2384.988808	2597.16598	2222.534006	118.7232352
7.698970004	0	0.7127	0.50794129	160.2099	83.484411	0	0	67	40	27	0	31	4	2	0	0	1	2	0	0	3	8670.686001	8095.853589	12862.15619	15944.06179	17005.64343	18895.71523	21801.94748	20068.11561	16046.84036	16559.30922	21603.31752	34190.48648	41819.87603	47324.52903	53276.31698	56877.13612	53099.1504	44185.1852	522.81575	574.831036	1038.261444	1453.343416	1696.817964	1925.714596	2177.778204	2200.23662	1883.597102	114.4019054
7.698970004	1	0.8948	0.80066704	164.0647	86.415204	0	0	70	42	28	0	32	3	4	0	0	1	2	0	0	3	9131.706139	8300.076622	13162.88026	16345.61673	17469.64589	19242.83561	22397.61576	20825.57024	17059.45716	17203.37725	22105.00928	34555.4955	42765.59818	47737.53354	53701.43559	57465.13878	54774.78573	47002.17577	553.576526	592.015504	1056.389904	1516.343916	1773.741136	2009.989648	2226.532788	2278.769408	2083.811552	117.7118263
7.698970004	0	0.3549	0.12595401	162.3544	85.088411	0	0	69	42	27	0	31	4	4	0	0	1	2	0	0	3	9182.622003	8345.889462	13014.71983	16517.89922	17608.57334	19342.92235	21875.85938	19795.99583	16186.48101	16992.09078	21786.72414	33919.87832	42125.69075	47560.89614	53663.61949	55921.41851	51070.13606	43128.64865	549.519182	588.926288	1038.47658	1486.55772	1722.37746	1993.59412	2236.49258	2176.782968	1860.587472	115.6883134
7.692503962	2	2.0958	4.39237764	149.4203	80.456583	0	0	68	37	31	0	27	5	3	0	0	0	2	0	0	2	8188.918499	7178.21323	11020.99227	11859.09523	13072.05975	15322.838	17132.84722	17798.5069	17759.48595	15272.23754	19010.40836	28679.77165	34310.62969	37835.92972	43588.42681	49274.23853	50552.20329	45819.82719	527.080894	551.539988	979.088216	1355.649808	1600.300642	1702.967938	1987.986054	2227.71105	2225.04476	106.5677121
7.677780705	1	1.3802	1.90495204	173.6886	89.999618	0	0	71	45	26	0	34	5	3	0	0	1	2	0	0	3	9554.62635	9021.205051	14588.27815	17497.61307	18268.21078	20643.1429	24570.55556	23674.99187	20604.95495	18258.48113	23806.3884	38139.98848	46243.71198	50616.37463	57229.97354	64045.32607	63092.09245	55660.74717	562.272186	616.680076	1104.681928	1572.26324	1894.372888	1990.502496	2344.729512	2503.86926	2220.11199	124.1771965
7.677780705	1	2.2275	4.96175625	192.6986	98.684376	0	0	80	48	32	0	37	3	5	0	0	1	2	0	0	3	10113.059	9309.889436	14666.70533	17897.1101	18791.21075	20764.10061	24476.76382	23751.91539	20735.82963	19661.68751	24863.48236	38705.80853	47570.0438	52256.47537	58402.93124	63640.85919	62520.05595	56732.32884	631.504678	670.715864	1186.958204	1669.453984	1958.377668	2189.937868	2407.061168	2516.760836	2379.585536	134.077982
7.677780705	0	0.8121	0.65950641	161.9093	83.321618	0	0	67	41	26	0	31	3	4	0	0	1	2	0	0	3	8985.40989	8131.598325	12792.34151	16015.88853	16834.84348	18636.75518	20652.89031	18486.4687	15204.62073	16717.69286	21452.01915	33437.71373	40757.28638	45441.34706	50887.63169	51678.90812	46834.66424	40651.329	532.599082	570.239724	1015.02592	1428.478124	1617.994476	1887.548664	2062.341168	1944.014916	1650.043066	114.0337005
7.677780705	0	1.7651	3.11557801	156.4457	86.100755	0	0	74	39	35	0	29	4	3	0	0	1	2	0	0	3	8646.254272	7687.483621	12137.38722	14432.18749	15195.53878	16828.50236	19750.94899	18170.20682	13966.59524	16177.33615	20665.25667	32713.6757	40344.20492	43025.0079	46555.31618	49809.00617	47442.98741	41212.11318	574.834146	605.335452	1122.074708	1589.026836	1935.50294	1958.783528	2095.129908	2171.78775	2000.47768	113.0242127
7.657577319	1	1.6076	2.58437776	174.2778	91.275583	0	0	75	44	31	0	33	4	4	0	0	1	2	0	0	3	9475.214501	8720.773908	14350.37065	17089.43924	17970.89839	19741.54408	23003.86184	23011.1626	20600.65612	17963.45956	22970.4525	36755.67155	45447.19253	50436.40849	54333.45936	57456.48307	58905.19732	56499.68112	591.47407	633.403216	1149.657596	1622.828884	1931.552092	2137.116404	2308.302084	2239.45742	2302.58569	123.0445651
7.657577319	1	1.8358	3.37016164	173.7771	92.233583	0	0	75	44	31	0	34	4	3	0	0	1	2	0	0	3	9363.510621	8769.238293	14197.12759	17761.89657	18603.5127	20377.3757	23297.9751	21491.8409	17666.52237	18170.58568	23635.5442	37701.0461	47198.05422	53167.69372	58187.48638	60859.10048	56881.5217	49560.30227	585.66287	635.956996	1150.010652	1634.403136	1997.197308	2191.522612	2374.812972	2339.448284	2000.697038	125.1902611
7.638272164	0	2.9773	8.86431529	165.8557	86.046411	0	0	69	42	27	0	32	4	3	0	0	1	2	0	0	3	9070.918123	8480.145679	13540.36915	16804.47722	17855.26766	19476.22224	21571.21332	19740.68205	16296.72459	17199.2169	22266.30983	35077.52961	42777.21712	48057.6395	53498.76322	55928.55568	51890.07637	44197.69641	543.707982	592.745972	1069.005388	1431.244692	1705.26998	1966.7167	2135.888524	2160.488096	1754.29838	117.8340094
7.602059991	0	1.0198	1.03999204	171.1832	90.473583	0	0	74	43	31	0	33	4	3	0	0	1	2	0	0	3	9219.2465	8500.664103	13303.80578	16846.55128	17927.40265	19646.6498	22105.49031	19964.95102	16425.59062	17747.06878	22718.72686	35312.28261	44093.33206	49683.53644	55902.87274	58041.94152	52280.25324	44422.6149	578.122354	619.752636	1116.180468	1553.307608	1861.646668	2056.720736	2368.87432	2277.147492	1897.840744	122.4013611
7.585026652	0	1.8362	3.37163044	157.5443	81.626032	0	0	65	41	24	0	30	5	3	0	0	1	2	0	0	3	8975.537738	8327.558186	13314.39024	16505.07908	17504.4434	19624.46169	22935.93436	20211.55535	16289.35505	16502.24604	21340.53567	33576.54762	40703.94012	45761.24528	51683.04425	55272.65185	51092.72804	42184.76234	518.673194	567.4052	1008.686124	1401.43036	1621.144716	1869.661024	2099.223028	2104.846672	1682.026734	112.1323707
7.585026652	0	0.8152	0.66455104	159.7898	84.286411	0	0	68	41	27	0	31	4	3	0	0	1	2	0	0	3	8926.654002	8119.783533	12805.43294	16084.87816	17220.22546	18928.37251	21639.33432	19571.87768	15812.24815	16775.7	21562.21875	33593.98937	41657.50035	46988.16012	52956.30072	55339.92513	50750.74019	42665.69671	536.167466	576.063092	1024.528776	1465.924824	1699.956156	1968.020944	2200.398728	2152.83638	1846.47612	115.0451094
7.583359493	0	2.7734	7.69174756	208.7624	97.582618	0	0	75	49	26	0	38	6	3	0	0	0	2	0	0	2	9966.939559	9451.973582	14658.24806	16411.676	17635.03062	18844.65733	20639.95846	19987.96474	18969.28791	20018.81891	24940.9598	37912.92845	43460.4771	45989.83478	49930.93898	52558.88509	52448.0133	49567.7115	586.635886	641.111388	1052.907428	1435.272072	1564.395646	1669.146694	1810.054742	1866.86344	1822.211498	136.2325475
7.568636236	0	0.1603	0.02569609	157.703	81.355618	0	0	65	39	26	0	30	5	1	0	0	1	2	0	0	3	8465.633864	7915.5605	12673.57904	15597.56644	16618.79119	18489.01188	21406.3912	19735.51926	15481.707	16131.63197	21060.52699	33403.98006	40776.959	46117.59637	52190.27247	55907.14911	51901.15771	42407.69156	505.40669	558.878624	1004.628008	1417.503936	1647.394932	1869.527596	2136.418916	2171.946644	1819.382874	111.7351885
7.568636236	1	0.9222	0.85045284	162.4792	86.415204	0	0	70	42	28	0	32	3	4	0	0	1	2	0	0	3	9131.706139	8300.076622	13186.07837	16337.5739	17470.64179	19250.8986	22434.95309	20858.86448	17047.35007	17203.37725	22105.00928	34753.88499	42775.19654	47678.67935	53781.77516	57840.43238	55037.01677	46887.43916	553.576526	592.015504	1063.906704	1536.10014	1768.183888	2002.509136	2254.604148	2316.674816	2076.69392	117.7118263
7.568636236	1	2.4007	5.76336049	161.8705	82.992239	0	0	67	44	23	0	31	3	4	0	0	4	2	0	0	6	10065.17967	8779.846523	14686.09867	17397.88403	19262.50742	21876.23378	22390.52111	21034.2779	16954.9689	17155.57364	21929.28977	34473.44692	42275.89162	47857.5448	53036.73463	53745.69816	49485.14686	42235.29851	560.44369	581.838828	1052.70494	1440.50772	1709.195812	2005.555648	2118.357168	2082.170464	1755.628646	113.6306088
7.568636236	0	0.9175	0.84180625	165.4865	87.379997	0	0	71	42	29	0	32	4	3	0	0	1	2	0	0	3	9072.950251	8310.223818	12994.08636	16432.44165	17569.24176	19287.51116	21872.41231	19768.41435	16118.91939	17261.38439	22140.4728	34340.57229	42624.45759	48195.97143	54429.58673	56690.93333	51515.49671	43544.1558	557.14491	597.907864	1070.342764	1508.418712	1750.568324	2012.37084	2284.636524	2214.991936	1872.158432	118.7232352
7.552841969	1	0.6766	0.45778756	172.5037	90.899997	0	0	73	44	29	0	34	4	3	0	0	1	2	0	0	3	9361.478493	8889.288238	14073.01339	17644.88994	18481.4318	20322.85096	23243.49068	21439.38861	17618.09402	18108.41819	23829.58787	37382.66745	46175.02304	52100.93903	57542.03745	60393.52741	56478.11612	49101.3558	572.225942	629.262248	1129.831544	1590.100672	1870.375932	2122.7413	2330.583084	2308.655324	1972.22651	124.3010352
7.537602002	1	1.12	1.2544	159.6954	83.211825	0	0	67	42	25	0	31	3	4	0	0	2	2	0	0	4	9345.33315	8347.681058	13280.27118	17192.55549	17698.17877	19866.21661	22841.52509	20758.56142	17906.33162	16863.65312	21611.10936	33735.00139	41959.013	47073.5002	53195.8236	55985.44264	51595.06228	43681.70212	541.880618	574.106092	1021.369416	1468.137416	1702.014124	1960.723592	2209.222784	2181.013836	1888.036624	113.8993366
7.522878745	0	1.5337	2.35223569	152.1237	79.109411	0	0	64	37	27	0	29	3	3	0	0	0	2	0	0	2	8080.990387	7312.477216	11556.61839	13472.65183	14962.26091	16310.0893	18620.02764	17615.82198	13204.31493	15508.30802	19706.3204	30924.91949	37695.40556	41965.99893	47233.10651	50267.06567	46169.52564	36408.00966	494.884798	533.788764	959.21422	1352.835264	1522.829704	1744.952384	1923.52386	1947.002	1663.075982	107.9470604
7.522878745	0	1.4767	2.18064289	148.1896	77.672825	0	0	63	38	25	0	28	4	3	0	0	1	2	0	0	3	8491.829511	7564.400773	12111.23376	14760.53879	15712.43659	17517.21905	20660.60621	18766.21197	13966.87224	15442.98181	19545.66095	30619.09758	37541.5597	41884.94672	47323.65472	50301.4859	45596.47887	35561.61961	500.10899	532.997916	958.15982	1343.818912	1516.04692	1746.710016	1937.529748	1940.0468	1617.626382	105.7891836
7.508638306	1	1.0131	1.02637161	165.2852	87.650411	0	0	71	44	27	0	32	4	5	0	0	1	2	0	0	3	9582.854125	8916.393429	14433.41592	17531.98875	18304.73222	20420.08588	24416.50601	24061.68877	20497.22657	17631.99846	22718.25845	36548.07431	44526.12735	48646.12381	53990.12371	60557.23615	60683.45652	53005.9514	570.411414	617.660644	1127.815988	1591.969204	1843.439584	2049.73584	2220.8615	2483.241624	2233.585498	119.1204174
7.508638306	1	0.9996	0.99920016	163.2995	84.123618	0	0	68	42	26	0	31	3	5	0	0	1	2	0	0	3	9241.377891	8371.662182	13210.20426	16531.23615	17778.76125	20057.83348	21928.99008	19460.9473	16412.83189	16934.08364	21633.96125	33642.06866	41383.58802	46876.74574	53194.07865	54704.85117	49509.70297	42648.04469	545.950798	582.766976	1032.849088	1421.347064	1664.889344	1964.541228	2174.707296	2146.075444	1776.95429	114.6769045
7.494850022	1	0.8121	0.65950641	155.9478	83.754825	0	0	67	42	25	0	31	4	4	0	0	1	2	0	0	3	9180.589875	8507.851275	14005.5259	16958.53532	18306.70614	20799.74591	23608.18502	21567.64366	18100.91535	16929.92329	21883.32621	35508.74096	42682.95584	47975.21308	55042.13928	58934.00666	54877.72781	46222.87369	536.082254	583.357612	1063.214076	1524.537296	1710.856496	1980.244128	2308.797236	2252.811688	1860.302494	114.7990876
7.494850022	1	0.2361	0.05574321	161.771	89.941997	0	0	73	44	29	0	33	4	4	0	0	1	2	0	0	3	9473.182373	8844.807869	14392.94297	18073.36939	18966.09509	21457.66416	25171.89711	24217.89937	20331.97153	17901.29207	23189.30648	37335.83519	46814.13704	51849.05582	57830.08145	64316.54184	63250.74899	54785.02769	578.037142	626.909172	1148.673092	1688.009676	1967.204088	2204.76472	2455.378716	2599.440768	2316.626766	122.1553392
7.48148606	1	2.2644	5.12750736	153.2602	79.334446	0	0	63	41	22	0	29	5	4	0	0	1	2	0	0	3	9085.20949	8375.213802	13479.51292	16526.5758	17601.58342	19568.48276	22550.92319	20593.6049	16703.78224	16232.95242	20910.58642	32775.3769	39665.96714	44722.94705	50304.76961	53480.4077	49203.66837	40816.48399	511.047466	556.924616	989.006892	1361.859624	1582.558908	1822.845684	2030.019868	2029.004532	1579.70319	109.0974489
7.48148606	0	0.977	0.954529	120.3733	63.63686	0	0	51	31	20	0	23	3	2	0	0	1	2	0	0	3	7313.264536	6350.268838	10150.23421	12575.56547	13285.35797	15067.78908	16800.71488	12839.13502	7286.847599	12710.27362	16453.9474	26001.07799	31372.54763	35043.53384	40032.70918	40085.13166	31031.23125	18874.12367	405.260738	437.178992	794.717656	1127.427708	1256.483276	1446.699792	1634.273164	1508.016484	1000.02774	87.7684151
7.48148606	0	0.8657	0.74943649	172.8023	91.275583	0	0	75	44	31	0	33	4	4	0	0	1	2	0	0	3	9475.214501	8748.688008	13573.86741	17228.55775	18374.74747	20060.22187	22468.07602	20225.6105	16689.68891	17963.45956	22929.90391	35376.86056	44207.54961	50330.83316	56624.47052	58745.71272	53185.90077	44771.86427	591.47407	632.686672	1133.514888	1563.3912	1838.033916	2149.02236	2365.080272	2323.17632	1948.42534	123.0445651
7.468521083	1	0.0576	0.00331776	168.8872	92.233583	0	0	75	44	31	0	34	4	3	0	0	1	2	0	0	3	9363.510621	8769.238293	14266.72193	17293.92559	18100.82902	20142.10807	24050.29987	23692.37935	20149.53338	18170.58568	23635.5442	38296.21457	47001.02972	51377.94212	56806.34153	63533.75428	64756.53955	57932.35808	585.66287	635.956996	1172.561052	1715.886948	1975.169936	2134.111696	2373.784068	2604.306528	2501.882854	125.1902611
7.468521083	1	1.9771	3.90892441	188.4048	95.59079	0	0	77	47	30	0	36	3	5	0	0	1	2	0	0	3	9966.762752	9141.411139	14429.11683	17710.4757	18490.57542	20404.96197	24122.61982	23488.83257	20420.01382	19176.00312	24210.49223	37880.32583	46828.72016	51294.70495	56929.64523	62064.72358	61253.38219	55574.11605	610.527234	648.940084	1144.088864	1600.306812	1936.179004	2145.587972	2322.799656	2452.210272	2293.437048	130.3998561
7.455931956	1	1.9432	3.77602624	160.2337	83.754825	0	0	67	42	25	0	31	4	4	0	0	1	2	0	0	3	9180.589875	8507.851275	13550.77155	17174.27973	18274.29427	20318.55913	23502.4736	22534.98911	17994.27481	16929.92329	21883.32621	34312.92634	42583.5127	48115.37494	54629.91356	59707.36758	57078.13509	46878.63799	536.082254	583.357612	1040.523536	1476.051288	1734.036948	1972.9052	2247.713312	2363.707744	1973.50974	114.7990876
7.444905551	0	1.637	2.679769	179.9746	84.355446	0	0	65	43	22	0	32	6	3	0	0	0	2	0	0	2	9097.290577	8393.696383	13096.78816	14618.63461	15932.02932	17184.80416	19032.0973	18229.76827	17137.67306	17353.38252	21517.39503	32834.60258	37726.18629	40635.40548	44727.93353	47185.26365	46452.82701	43185.00153	514.518934	559.857248	920.49222	1251.347644	1369.062614	1480.238238	1638.204846	1683.839044	1602.767902	117.7206959
7.443697499	1	0.5241	0.27468081	158.8594	86.848411	0	0	70	43	27	0	32	4	4	0	0	1	2	0	0	3	9326.886124	8676.329572	14199.23444	17443.82029	18612.18644	21126.67291	24390.04107	22892.77151	19216.44344	17415.60768	22536.31634	36422.28807	44536.78799	49682.66122	56373.94287	61625.27425	59064.2384	50503.95069	557.059698	605.133392	1105.943584	1602.503228	1824.795028	2079.067496	2382.087976	2426.126228	2088.46463	118.4772134
7.443697499	1	1.2658	1.60224964	157.7997	83.321618	0	0	67	41	26	0	31	3	4	0	0	1	2	0	0	3	8985.40989	8109.636337	12800.1578	15876.48706	17192.33639	19312.27883	22337.86158	20008.93344	15321.9253	16717.69286	21526.75523	33621.83402	41464.0264	46350.68462	52087.01265	54813.41948	49925.77673	40842.31713	532.599082	570.170732	1011.176264	1446.51678	1666.34909	1879.860104	2093.805176	2098.627538	1790.939864	114.0337005
7.440093375	1	2.0263	4.10589169	128.2102	71.202997	0	0	60	31	29	0	25	1	3	0	0	0	2	0	0	2	7113.573933	5894.514579	9140.582516	10752.75097	11643.72548	13133.59116	13880.74776	14012.54292	12203.36147	13389.77955	16677.7729	25406.76264	31873.81441	35801.78559	41115.34982	44947.65472	43041.15198	32795.23506	457.75639	472.776288	846.186504	1227.568748	1502.972698	1671.44785	1907.188982	2037.007244	1916.480736	95.26068624
7.431798276	1	1.6552	2.73968704	163.1453	86.848411	0	0	70	43	27	0	32	4	4	0	0	1	2	0	0	3	9326.886124	8676.329572	14177.27245	17039.28116	18003.64879	20155.60539	24032.17803	23084.74183	18896.09464	17415.60768	22536.31634	36497.02415	43631.59096	47467.82273	53347.96856	59951.77715	59087.79538	50878.01095	557.059698	605.133392	1105.874592	1584.314	1793.867332	1965.374916	2200.793732	2423.601036	2115.55399	118.4772134
7.431798276	1	1.4446	2.08686916	166.8772	87.650411	0	0	71	44	27	0	32	4	5	0	0	1	2	0	0	3	9582.854125	8916.393429	14106.57864	18054.41087	19646.743	21790.44423	24575.7873	23545.16434	19166.56742	17631.99846	22718.25845	35451.72114	44389.6649	50884.75191	57793.31432	62416.59295	59503.02639	49904.01532	570.411414	617.660644	1102.465452	1523.986676	1822.828224	2112.80302	2407.926972	2494.037628	2080.425324	119.1204174
7.431798276	1	1.761	3.101121	160.8204	83.321618	0	0	67	41	26	0	31	3	4	0	0	1	2	0	0	3	8985.40989	8131.598325	12828.15569	15714.01575	16422.5276	18350.01489	20699.1244	18086.86511	14016.03478	16717.69286	21452.01915	33463.78661	40596.37077	44569.05147	50015.52071	52024.82314	46445.98328	38834.81835	532.599082	570.239724	1014.728904	1427.554524	1669.153352	1846.9535	2044.327784	2038.310908	1671.325738	114.0337005
7.431798276	0	0.5624	0.31629376	166.9506	86.118618	0	0	69	43	26	0	30	4	4	1	0	2	2	0	0	4	10426.12474	9713.155027	14268.33139	17084.98795	18711.22011	20702.96128	21999.46163	19588.59718	16792.24824	17311.31137	22201.82373	34537.15105	41732.24834	46795.80012	53111.6915	53388.06666	47379.51313	41749.20451	560.004051	592.827664	1072.14629	1502.680748	1663.885648	1949.221994	2158.196002	2006.41668	1681.316396	121.1750495
7.420216403	0	1.7492	3.05970064	161.4251	83.321618	0	0	67	41	26	0	31	3	4	0	0	1	2	0	0	3	8985.40989	8175.478289	12837.98337	15965.69827	16850.92309	18584.79105	20677.02473	18526.44884	15256.27431	16717.69286	21363.95474	33151.34627	40496.64296	45310.45512	50884.08412	52003.06227	46864.51775	40214.53019	532.599082	570.379556	1019.898952	1395.274396	1627.40862	1858.18144	2072.276144	1970.652924	1646.155138	114.0337005
7.397940009	1	3.5823	12.83287329	165.7184	83.754825	0	0	67	42	25	0	31	4	4	0	0	1	2	0	0	3	9180.589875	8363.587154	13613.33425	16733.71518	17673.71392	19357.62336	22632.37552	21890.56152	17805.27169	16929.92329	21459.80931	34026.53816	41665.87451	46222.64376	50496.02183	55014.67937	54403.24316	46864.13166	536.082254	575.817096	1018.39602	1396.871532	1699.439996	1907.0452	1971.336472	2112.59858	1983.752338	114.7990876
7.397940009	1	1.4235	2.02635225	162.7853	85.358825	0	0	69	44	25	0	31	4	6	0	0	1	2	0	0	3	9692.525877	8735.9253	13800.66367	17380.59382	19134.61185	21475.11785	24418.99691	21023.8273	17933.78653	17362.70484	22117.20878	34651.21829	43259.88431	49427.05867	56244.86503	58786.58649	53174.8997	45405.94669	562.785686	595.234568	1050.362348	1498.787236	1781.224228	2057.79642	2367.933968	2271.338472	1948.460076	116.0854956
7.387216143	1	1.3011	1.69286121	162.3736	84.556825	0	0	68	43	25	0	31	4	5	0	0	1	2	0	0	3	9436.557876	8747.915132	14239.70739	17042.68388	18037.23795	20219.10276	24227.26892	23360.7459	18997.73848	17146.31407	22065.26831	35634.5272	42705.01819	46894.84861	52808.12643	58856.1707	57029.22524	48504.06666	549.43397	595.884864	1085.08648	1511.649736	1746.928508	1926.9301	2187.14358	2368.318004	1968.174486	115.4422916
7.37675071	0	0.8759	0.76720081	167.2344	87.555204	0	0	70	42	28	0	31	3	4	1	0	1	2	0	0	3	10015.28562	9419.201698	13946.20543	17019.90914	17890.27707	19431.86524	22331.23063	20765.17662	16967.35169	17376.63759	22409.42795	34991.34913	43112.12929	48369.81845	53932.79212	55982.42508	51906.17116	44437.70026	554.779859	592.362768	1078.435168	1530.787116	1750.091906	2021.79065	2232.352064	2181.74621	1909.452912	123.3329263
7.363512104	1	2.4231	5.87141361	140.7268	77.660583	0	0	66	35	31	0	27	1	5	0	0	0	2	0	0	2	7916.070305	6639.484843	10383.61677	11580.51058	12780.85902	14808.16608	16066.03312	17001.08325	16428.66183	14731.7624	18238.95154	27428.44165	33607.28445	36825.18314	42103.88708	47304.54543	48278.99937	42247.71789	512.977782	524.65372	937.379832	1346.59628	1570.51801	1665.322274	1920.898638	2165.696674	2154.069376	103.0141201
7.346787486	1	0.8046	0.64738116	164.1925	86.305411	0	0	70	43	27	0	32	3	4	0	0	2	2	0	0	4	9491.629399	8516.159355	13595.04572	17047.9081	18352.11115	20592.88944	22902.31854	21545.99594	18139.87082	17349.33751	22264.09949	34873.67591	43247.46292	48416.99411	54490.06786	57955.71819	55299.75022	47797.6268	562.858062	595.881872	1064.12264	1532.22334	1792.856144	2044.105488	2248.863668	2298.298368	2103.143392	117.5774624
7.337242168	1	2.103	4.422609	168.1316	89.50879	0	0	73	43	30	0	33	3	4	0	0	1	2	0	0	3	9278.002388	8468.554919	13455.47275	17064.90521	18891.8511	19926.58352	22744.78567	20455.0245	16916.57616	17689.06164	22757.99942	35526.86428	44821.0152	51324.92723	57089.00667	59189.92719	54606.17675	46350.85731	574.55397	613.791284	1098.344792	1540.609568	1863.962448	2196.023448	2412.226376	2374.030556	2049.448552	121.3899521
7.337242168	0	0.4572	0.20903184	168.0511	88.181997	0	0	72	43	29	0	32	4	4	0	0	1	2	0	0	3	9328.918252	8536.329747	13368.31922	16921.88652	17960.63784	19702.06099	22108.93737	19992.5325	16493.15224	17477.77517	22364.97819	34803.52423	43329.09052	48861.95868	55136.90551	57272.42671	51834.89258	44007.10775	570.496626	610.77106	1084.454116	1537.708888	1793.14502	2037.944016	2320.730376	2238.938524	1886.269784	119.3664392
7.318758763	1	2.311	5.340721	162.7951	85.088411	0	0	69	42	27	0	31	4	4	0	0	1	2	0	0	3	9182.622003	8387.80133	13674.88575	16794.31614	17720.17567	19443.38904	22794.80464	22068.12576	17964.69234	16992.09078	21689.28254	34631.30498	42407.88798	46787.75312	51330.26189	56425.95064	55932.56434	48328.06622	549.519182	590.05236	1060.702644	1493.687916	1775.70182	1963.587088	2097.36988	2253.6293	2107.167826	115.6883134
7.318758763	1	1.6761	2.80931121	189.119	95.221997	0	0	76	47	29	0	36	4	4	0	0	1	2	0	0	3	9905.974736	9273.616216	14897.64505	17993.8377	18992.44375	20973.41485	24762.27945	24793.14819	22186.52912	19171.84277	24435.04687	38613.49733	47158.65635	52588.58153	58686.21435	64248.15518	64471.57723	58837.55662	600.65869	649.330016	1151.250772	1603.947912	1855.8726	2120.252924	2341.851304	2455.400152	2295.775598	130.5220392
7.318758763	1	2.5613	6.56025769	166.988	87.74879	0	0	72	42	30	0	32	3	4	0	0	1	2	0	0	3	9133.738267	8180.026677	13408.06047	16551.13148	17620.38269	19723.01506	22996.15985	20982.98742	17056.40559	17265.54474	21910.96562	35099.00156	44215.81052	48914.71003	55411.39449	60506.27191	56986.69429	47823.7188	567.013454	598.710252	1076.592728	1563.11038	1981.455028	2017.68646	2397.612212	2552.486812	2207.809696	118.6010521
7.30980392	1	1.3672	1.86923584	166.0569	89.941997	0	0	73	44	29	0	33	4	4	0	0	1	2	0	0	3	9473.182373	8844.807869	14370.98099	17524.56613	18285.15514	20382.43246	24353.00864	23866.59787	20221.2225	17901.29207	23189.30648	37410.57127	45485.42311	49277.77739	54438.76285	61097.07828	61779.06297	55064.52154	578.037142	626.909172	1148.6041	1662.279932	1906.575656	2069.800808	2259.306316	2496.891776	2288.86853	122.1553392
7.30980392	1	0.6471	0.41873841	161.1731	84.123618	0	0	68	42	26	0	31	3	5	0	0	1	2	0	0	3	9241.377891	8327.782218	13220.3266	16713.91375	18022.56681	20104.48202	22149.29791	20234.20348	16812.42154	16934.08364	21722.02567	33907.54336	42223.069	47862.64462	54058.41111	56297.63546	51601.35777	43695.2608	545.950798	582.627144	1026.586816	1478.074844	1734.28214	2004.917804	2260.960888	2202.922912	1889.364956	114.6769045
7.292429824	0	1.8969	3.59822961	164.9889	84.894825	0	0	67	42	25	0	30	4	4	1	0	1	2	0	0	3	10064.16935	9626.976351	14455.16273	17440.11007	18457.07395	20412.68095	23397.02504	21566.00153	18009.68706	17103.18362	22187.74488	34973.90738	42158.56906	47106.75202	52639.17901	55915.19016	52103.55077	44398.9811	537.285587	583.704876	1062.592516	1466.292652	1671.47648	1928.376344	2116.10378	2127.624446	1726.166892	120.4201876
7.292429824	1	2.2205	4.93062025	161.9065	83.754825	0	0	67	42	25	0	31	4	4	0	0	1	2	0	0	3	9180.589875	8507.851275	13715.71752	17041.97137	18365.94497	20684.96888	24147.4896	21791.53457	17751.3302	16929.92329	21883.32621	34449.98934	42089.38773	48005.9568	55126.03999	60267.46139	56658.31548	46612.85204	536.082254	583.357612	1040.687084	1459.026484	1702.169712	1982.979952	2272.868348	2347.678888	1981.498032	114.7990876
7.27572413	1	1.2096	1.46313216	157.2408	79.859239	0	0	63	40	23	0	30	4	3	0	0	1	2	0	0	3	8778.325625	8095.325105	13059.09542	15810.74335	16503.42239	18392.87491	20799.23975	18959.83866	15131.1025	16227.84812	21023.58366	33371.47541	40184.98332	44459.35984	49753.61697	52029.40793	48065.22177	40221.30735	501.753094	548.853876	979.021472	1362.048452	1560.370928	1768.991912	1966.314044	1931.471596	1600.452688	110.4777578
7.236572006	1	0.4376	0.19149376	168.8467	86.498825	0	0	69	44	25	0	30	4	6	1	0	1	2	0	0	3	10576.10536	9947.031508	14908.18009	17248.53872	18303.94661	20266.12531	24322.80629	25239.38659	22587.55728	17535.96518	22289.55982	35402.97795	43262.50355	48639.23153	53116.47958	56496.09776	56853.66383	51568.46449	563.989019	598.576548	1086.294762	1501.371474	1723.61641	2030.162304	2191.424842	2190.216194	2110.797022	121.7065956
7.236572006	0	0.5739	0.32936121	165.762	87.379997	0	0	71	42	29	0	32	4	3	0	0	1	2	0	0	3	9072.950251	8310.223818	13035.99837	16127.72047	17469.71317	19467.52814	21892.70207	19654.23743	15818.93448	17261.38439	22140.4728	34218.87057	42262.40927	48043.82852	54697.93081	56710.97739	51153.19025	43353.42001	557.14491	597.907864	1069.319532	1516.6504	1735.574596	2013.165364	2290.69566	2216.510884	1862.2967	118.7232352
7.193820026	0	0.773	0.597529	126.1029	67.600446	0	0	54	32	22	0	24	3	2	0	0	1	1	1	0	3	12587.5075	7052.684129	11411.81674	14216.37165	15243.61493	16875.56901	19853.43442	16400.52579	11113.43514	13395.39552	17190.74871	27082.24745	33386.8326	37664.76373	43005.31	44380.13842	36234.66817	23022.7606	424.524518	458.251796	836.041212	1203.621096	1367.804308	1562.552288	1786.305472	1722.164796	1238.765746	95.99664091
7.173925197	0	2.0057	4.02283249	162.0927	83.957032	0	0	68	44	24	0	31	4	3	0	0	4	2	0	0	6	10006.42378	8768.031731	14643.42591	17378.26628	19212.93592	21772.09486	22434.20955	21000.54513	16895.44538	17213.58078	22039.48937	34650.61531	42509.20362	48146.81321	53475.67296	54159.00898	49608.67479	42524.30575	564.012074	587.662196	1063.597036	1454.5702	1718.449276	2024.459208	2168.546488	2087.922992	1763.27211	114.6420177
7.173925197	1	0.3368	0.11343424	167.9774	88.181997	0	0	72	43	29	0	32	4	4	0	0	1	2	0	0	3	9328.918252	8506.407711	13286.23835	16395.87568	17527.17723	19812.57536	22475.20172	19891.04215	15903.01289	17477.77517	22410.47932	34620.29778	42646.08808	48378.47483	55180.04466	57491.55244	51792.1066	43581.82892	570.496626	610.295284	1084.155024	1549.382716	1763.194948	2040.765484	2312.067456	2245.358656	1889.759228	119.3664392
7.167491087	0	1.128	1.272384	167.7723	87.54279	0	0	71	41	30	0	32	5	1	0	0	1	2	0	0	3	8758.226362	8296.44107	13171.95188	16271.47963	17346.21305	19241.22386	22142.39656	20421.50426	16486.4804	17103.00075	22217.0351	35122.27331	43388.91954	49343.92209	55193.07152	58389.5173	54346.4956	46139.1299	547.361578	602.568168	1096.2797	1504.607056	1796.5609	2038.188604	2270.9381	2266.01706	1909.72677	119.0914401
7.167491087	0	2.2157	4.90932649	193.3033	98.684376	0	0	80	48	32	0	37	3	5	0	0	1	2	0	0	3	10113.059	9353.7694	14676.53301	18148.79262	19219.60625	20989.00171	24482.69732	24189.27213	21827.94068	19661.68751	24775.41795	38393.36819	47470.31599	52997.87903	59371.02942	63742.41019	62622.83562	57716.2927	631.504678	670.855696	1192.128252	1637.173856	1916.632936	2195.938736	2438.712504	2471.61338	2308.454196	134.077982
7.161150909	0	1.0734	1.15218756	168.6828	90.10479	0	0	73	43	30	0	33	5	2	0	0	1	2	0	0	3	9158.458484	8636.853196	14058.15837	17084.51016	17600.91088	18755.1256	20133.96625	18554.79905	14773.85539	17742.90843	22968.09182	37079.39543	44991.70928	48570.1385	51809.64484	52241.53901	47810.24606	39600.60261	568.25381	620.343272	1145.668664	1617.571136	1803.870756	1980.257392	2081.738764	1913.644916	1631.488992	122.5235441
7.150580586	0	3.0461	9.27872521	142.5084	68.138481	0	0	52	35	17	0	25	3	3	0	0	1	3	0	0	4	9111.415087	7126.03755	11462.91904	14051.2286	14647.85643	16227.58532	19309.17985	17881.03925	14287.47787	14184.41793	17229.77321	26432.53235	31359.64728	34010.23482	37886.72963	40654.76914	38586.84805	32075.10103	425.613719	444.475702	759.041304	1022.214104	1110.55691	1220.346026	1387.378468	1395.762994	1299.663136	97.40798038
7.148741651	1	0.7116	0.50637456	166.2111	87.217204	0	0	71	43	28	0	32	3	5	0	0	1	2	0	0	3	9387.67414	8540.140479	13403.9128	17014.54908	18524.73345	20762.24907	23123.32928	20769.81167	17337.87198	17419.76803	22286.95139	34555.61577	43184.83942	49486.32197	56419.75458	59298.39289	54259.8259	45775.59595	566.928242	604.542756	1075.578596	1500.273508	1778.724744	2094.706236	2370.259284	2393.777832	2014.828296	118.3550303
7.142667504	0	1.357	1.841449	154.1532	79.588825	0	0	63	38	25	0	30	4	1	0	0	1	2	0	0	3	8268.421751	7731.191399	12336.08682	15210.67013	16214.98761	18096.31948	21041.67694	19179.38897	14856.21715	15857.23406	20680.32087	32730.87556	39793.70014	45115.81073	51362.07763	55091.19599	50655.74266	40740.34414	488.48659	540.667836	980.368096	1382.606456	1586.914284	1821.721828	2102.319772	2133.835688	1724.89579	110.0805756
7.119186408	1	2.7421	7.51911241	170.2756	89.941997	0	0	73	44	29	0	33	4	4	0	0	1	2	0	0	3	9473.182373	8844.807869	14635.07499	17848.3391	18917.70706	21440.52211	25097.22246	24139.24714	20380.35352	17901.29207	23189.30648	37786.09001	46375.76923	51569.98522	57638.31857	63565.95465	62847.27377	54952.40308	578.037142	626.909172	1148.720524	1655.16826	1963.284984	2213.00728	2399.235996	2516.600448	2369.472462	122.1553392
7.102372909	1	0.9216	0.84934656	160.1524	82.952825	0	0	66	41	25	0	31	4	3	0	0	1	2	0	0	3	8924.621874	8263.803402	13252.80395	16294.05628	17369.73279	19273.61978	22165.75717	20404.01524	16592.97439	16713.53251	21676.57379	34285.02253	41986.23471	47510.73386	53424.94498	57005.91797	53245.66293	44464.49244	522.730538	570.629656	1021.75098	1440.974896	1680.483684	1912.660636	2168.690004	2191.83386	1859.095682	114.1558836
7.096910013	1	1.9432	3.77602624	160.2337	83.754825	0	0	67	42	25	0	31	4	4	0	0	1	2	0	0	3	9180.589875	8507.851275	13550.77155	16699.49157	17682.75266	19411.08667	22746.37629	21945.02275	17762.9371	16929.92329	21883.32621	34312.92634	41552.16254	46154.19121	51031.99456	55967.00417	54723.03069	46715.05734	536.082254	583.357612	1040.523536	1450.183788	1674.126524	1920.155536	2068.899352	2169.016052	1939.714258	114.7990876
7.080921908	1	1.2096	1.46313216	157.2408	79.859239	0	0	63	40	23	0	30	4	3	0	0	1	2	0	0	3	8778.325625	8095.325105	13059.09542	15810.74335	16503.42239	18525.03194	21205.74977	19047.32468	15131.69564	16227.84812	21023.58366	33371.47541	40184.98332	44459.35984	50062.39725	52802.17268	48349.62395	39963.98765	501.753094	548.853876	979.021472	1362.048452	1560.370928	1769.414796	1987.180148	1976.143724	1597.753104	110.4777578
7.065501549	0	0.4951	0.24512401	161.69	84.286411	0	0	68	41	27	0	31	4	3	0	0	1	2	0	0	3	8926.654002	8141.745521	12666.47289	15893.73427	17166.02965	19108.38949	21659.62408	19457.70076	15512.26325	16775.7	21487.48267	33326.64941	41363.0367	46988.80687	53224.6448	55359.9692	50388.43373	42474.96091	536.167466	576.132084	1026.756652	1462.5783	1693.22054	1968.815468	2206.457864	2154.355328	1836.614388	115.0451094
7.065501549	1	1.7422	3.03526084	131.2168	71.473411	0	0	60	33	27	0	25	1	5	0	0	0	2	0	0	2	7623.477807	6302.528249	9545.241737	11007.60336	12064.3947	14044.02744	15065.27358	15537.21852	14723.65234	13760.39362	16932.97127	25102.09402	30618.88547	34238.51003	39670.43087	43720.53302	42877.39891	35521.9528	471.022894	481.10216	851.570004	1201.116912	1344.44249	1563.161618	1784.074998	1950.10165	1802.056344	95.65786843
7.050609993	0	1.6942	2.87031364	165.6966	84.77179	0	0	70	40	30	0	30	4	4	0	0	0	2	0	0	2	8680.46675	7803.036358	11831.29793	13076.34837	13534.12762	15034.67705	17449.38367	19052.85612	18596.56166	16484.7811	20376.24013	30238.04821	35228.10041	36722.50783	41576.64983	47871.29108	52484.40303	52534.87905	546.134058	577.738836	1014.206388	1320.609312	1420.909368	1493.144316	1733.957636	1949.413114	2157.34623	113.9230031
7.036212173	1	0.8018	0.64288324	166.0833	87.326997	0	0	71	42	29	0	32	3	5	0	0	0	2	0	0	2	9027.75088	8324.057746	12971.74734	15728.54109	17822.08227	19609.65791	21161.22395	19580.59205	16166.78668	17273.80777	22127.86118	34237.43536	42534.02431	48879.75211	55576.60967	58150.32808	53205.77638	44764.64617	557.646706	600.676388	1067.84586	1483.781604	1756.177032	2067.44454	2331.860308	2352.548776	1977.248776	118.4893942
7.031517051	0	0.3646	0.13293316	169.7344	89.321997	0	0	72	43	29	0	31	4	4	1	0	1	2	0	0	3	10212.49773	9665.550591	14408.95135	17607.72464	18315.43203	19792.75547	22578.12738	20995.54214	17333.7146	17651.0355	22695.72366	35348.27508	43880.41157	49333.6435	54956.39001	57078.83296	52378.94847	44752.86063	571.699959	610.737076	1107.68437	1551.884904	1819.665162	2042.020994	2297.466212	2238.083334	1927.3198	124.9875392
7.026872146	0	2.9391	8.63830881	141.0508	70.999446	0	0	57	35	22	0	26	2	5	0	0	0	2	0	0	2	7958.857657	6906.891257	10501.19718	12664.13864	13398.97456	13897.49255	15312.26738	15780.42242	13970.75604	14271.80597	17804.30614	26717.72794	31536.31444	32902.52637	36160.88832	41781.95447	42470.8773	35302.91755	455.172726	480.180256	820.570048	1090.564946	1338.290428	1208.328184	1447.95923	1594.069182	1621.164445	97.43370391
7.022276395	0	2.5416	6.45973056	177.5253	94.000376	0	0	77	45	32	0	34	5	3	0	0	1	2	0	0	3	9560.722734	9045.39535	14244.10414	17892.28743	19182.86785	20987.49987	23923.51413	21893.13368	18129.23715	18444.9836	23803.02405	36972.46293	45269.69495	51544.76188	57809.71596	61063.2904	56432.99228	47323.97964	602.58297	654.646304	1185.934816	1620.799336	1872.705728	2185.348708	2391.421772	2392.604628	1899.705982	126.844874
7.013228266	1	1.9158	3.67028964	161.8192	83.754825	0	0	67	42	25	0	31	4	4	0	0	1	2	0	0	3	9180.589875	8507.851275	13671.83756	16765.81765	17775.82582	19826.71179	23212.98466	21720.28786	17804.75755	16929.92329	21883.32621	34538.05375	41812.03794	46435.88262	52122.32786	56885.21596	54699.54718	46680.62165	536.082254	583.357612	1040.547252	1451.849452	1694.998688	1914.342844	2099.431632	2208.866336	1913.814702	114.7990876
7.008773924	0	0.3646	0.13293316	169.7344	89.321997	0	0	72	43	29	0	31	4	4	1	0	1	2	0	0	3	10212.49773	9665.550591	14029.87446	16866.0095	18376.07701	20165.33742	22397.94639	20359.9525	17046.06228	17651.0355	22695.72366	35132.51775	43051.63499	48850.65328	55589.56198	57237.78067	51541.08988	44216.87176	571.699959	610.737076	1107.143062	1565.727768	1757.895	2053.848698	2320.345814	2229.340572	1885.388098	124.9875392
7.004364805	0	1.5691	2.46207481	186.4296	93.093204	0	0	74	46	28	0	35	5	3	0	0	1	2	0	0	3	9700.922599	9093.323127	14661.26375	17490.90704	18098.47983	20065.08049	23369.16441	23375.314	20664.62763	18744.16552	23892.25633	37877.11861	45590.71696	49813.1476	55343.61673	59564.33924	59414.3255	54486.5763	583.24963	633.377604	1119.41336	1539.083948	1745.084148	2000.331672	2157.696672	2222.644176	2047.558348	127.8553223
7	1	2.2205	4.93062025	161.9065	83.754825	0	0	67	42	25	0	31	4	4	0	0	1	2	0	0	3	9180.589875	8507.851275	13715.71752	17041.97137	18365.94497	20684.96888	24147.4896	21791.53457	17751.3302	16929.92329	21883.32621	34449.98934	42089.38773	48005.9568	55126.03999	60267.46139	56658.31548	46612.85204	536.082254	583.357612	1040.687084	1459.026484	1702.169712	1982.979952	2272.868348	2347.678888	1981.498032	114.7990876
6.950781977	0	0.689	0.474721	123.2849	66.730446	0	0	54	32	22	0	24	3	2	0	0	1	2	0	0	3	7459.560785	6518.747135	10343.94275	13058.87839	14042.20112	15762.88539	17985.6107	14219.96818	8264.511644	13195.95802	17106.93753	26914.6251	33173.79903	37494.72112	42814.98203	44172.89327	35876.71786	22512.88227	426.238182	458.954772	837.447164	1206.354152	1369.9885	1564.621792	1788.761536	1725.640252	1244.934834	91.44654091
6.943095149	1	0.3962	0.15697444	170.7082	90.31079	0	0	74	44	30	0	33	3	5	0	0	1	2	0	0	3	9533.970389	8708.618776	13718.68735	17255.6699	18746.50035	21075.01668	23867.848	21989.77146	18525.55745	17905.45242	22939.94152	35694.2903	44526.24925	50511.63547	57484.71614	61614.36689	58407.39937	50401.08225	587.905686	626.318536	1118.33182	1564.75508	1861.834028	2160.699332	2415.478664	2525.463388	2259.807192	122.0331561
6.920818754	0	0.5605	0.31416025	171.7315	90.64879	0	0	73	43	30	0	32	3	4	1	0	1	2	0	0	3	10161.58187	9587.679995	14260.97998	17261.02997	18112.04398	19744.63286	23075.74935	21985.13641	18155.03717	17862.32198	23062.41809	36130.02366	44453.53913	49395.13195	54997.75369	58298.39907	56053.74463	49063.18656	575.757303	614.138548	1121.188392	1595.268688	1833.20119	2087.783746	2277.571444	2313.431766	2154.431808	127.0110521
6.906578315	0	-0.3642	0.13264164	160.9288	85.619997	0	0	70	41	29	0	31	4	3	0	0	1	2	0	0	3	8928.68613	8211.847597	12690.7638	15971.78026	17353.18293	19476.28782	22299.88802	19809.15849	15765.98384	16837.86749	21623.93894	33405.59411	41415.9721	47323.39149	54233.16273	57187.58912	51923.60213	43322.73519	549.604394	591.6995	1069.7555	1466.245684	1728.766752	1997.100468	2288.699172	2282.49866	1911.263512	115.9343352
6.872895202	1	0.4236	0.17943696	169.1227	90.31079	0	0	74	44	30	0	33	3	5	0	0	1	2	0	0	3	9533.970389	8708.618776	13741.88546	17247.62707	18747.49626	21083.07968	23905.18533	22023.0657	18513.45037	17905.45242	22939.94152	35892.67979	44535.84761	50452.78128	57565.05571	61989.66048	58669.63041	50286.34563	587.905686	626.318536	1125.84862	1584.511304	1856.27678	2153.21882	2443.550024	2563.368796	2252.68956	122.0331561
6.841637508	1	1.33	1.7689	154.0251	79.334446	0	0	63	41	22	0	29	5	4	0	0	1	2	0	0	3	9085.20949	8375.213802	13410.76669	16585.22737	17603.44454	19662.51682	23043.97838	20292.51436	16482.19953	16232.95242	20910.58642	32859.4263	39737.88919	44704.03751	50594.96753	54171.14689	49846.91331	40517.09886	511.047466	556.924616	988.611308	1363.25684	1589.491068	1809.470928	2056.634988	2038.1072	1652.801182	109.0974489
6.841637508	0	3.4291	11.75872681	149.2197	69.76786	0	0	53	33	20	0	28	3	1	0	0	0	0	1	0	1	11288.92203	6761.354725	10645.5022	12232.87885	13501.39728	16919.34904	18325.28704	15567.04545	12963.34685	14129.8899	17669.3716	27018.297	31388.17779	34120.71711	39478.67776	43637.71472	41161.74993	32567.79233	399.822313	442.65785	739.305956	1015.26184	1110.16	1219.45548	1368.241138	1450.312002	1359.7937	100.5571621
6.818156412	0	2.0401	4.16200801	130.7053	71.157618	0	0	59	33	26	0	25	3	2	0	0	1	2	0	0	3	7607.889162	6567.175487	10903.89751	13505.51397	14414.70484	16555.83246	19328.6735	15597.34515	9328.079549	13743.8099	17565.884	28596.80568	35965.4212	39697.21111	45589.9025	49530.00039	42236.19989	27734.78419	460.652554	487.4253	900.403212	1317.602188	1660.811676	1638.3117	2005.06034	2131.043212	1613.888158	96.01389253
6.818156412	0	3.931	15.452761	154.2413	81.860583	0	0	69	38	31	0	30	2	5	0	0	0	1	0	0	1	7288.356217	7167.121583	10921.83862	12867.34473	12548.73545	13257.44178	15630.6525	15602.95528	13965.67532	15741.65632	20069.00738	30494.25458	36824.31556	38090.49535	40703.17127	46153.51268	47604.33141	43681.26674	533.725341	564.858658	986.33434	1320.06532	1721.390482	1510.23729	1693.55535	1876.586854	1941.971178	107.8384201
6.801342913	1	2.8241	7.97554081	171.1524	90.842376	0	0	75	43	32	0	33	3	4	0	0	1	2	0	0	3	9280.034516	8348.504974	13581.81898	16643.96425	17541.00351	19857.25261	23223.30434	20742.16734	16270.96577	17751.22913	22563.95575	36059.51431	45189.24433	49381.11769	55916.58233	61755.72911	57648.67114	47718.21404	587.990898	620.486032	1120.41446	1617.729004	2073.811928	2056.035488	2450.198672	2659.789824	2304.623348	122.279178
6.798602876	0	1.4847	2.20433409	158.5469	82.150825	0	0	65	40	25	0	31	4	2	0	0	1	2	0	0	3	8668.653873	7899.381432	12363.94072	15644.08202	16755.21514	18651.46193	21386.95789	19159.31159	15091.26984	16497.14173	21085.5569	32801.24496	40658.54085	45759.72739	51906.26251	54756.65899	49971.34884	41220.8732	509.378822	549.471512	981.870288	1412.679456	1632.475524	1883.70034	2147.618732	2116.210916	1765.643772	113.5126796
6.785156152	0	0.4489	0.20151121	157.1182	81.724411	0	0	66	39	27	0	30	4	2	0	0	1	2	0	0	3	8526.42188	7783.355423	12268.88079	15408.00607	16470.99138	18511.22215	21266.94787	18955.16964	14641.18799	16135.79232	20835.97234	32535.77851	40214.91263	45369.00832	51687.43178	54482.26412	49454.44905	40634.44649	515.275234	558.488692	996.513708	1428.391384	1657.273404	1900.911952	2156.435208	2133.559836	1800.104536	111.6130054
6.779891912	0	2.5237	6.36906169	173.3178	89.139997	0	0	72	43	29	0	33	4	3	0	0	1	2	0	0	3	9217.214372	8500.375839	13692.66139	16847.58993	17838.40411	19476.43762	22777.64657	22060.28502	18120.20876	17684.90129	22470.97275	35560.25387	44055.18712	49530.6198	54336.88652	58729.46098	58252.96341	50714.74189	564.685426	606.780532	1091.344752	1472.817044	1818.646444	2015.705984	2173.868304	2285.86646	2182.103366	121.5121352
6.772113295	0	3.1785	10.10286225	145.3673	71.345446	0	0	55	33	22	0	26	1	3	0	0	0	2	1	0	3	13635.37482	7250.184138	11443.87894	13611.30877	13490.14786	14240.14547	15983.80703	16850.6962	17685.13889	14299.11871	17570.18697	26345.47156	30896.79094	31710.15164	35452.1715	41468.68428	42133.50032	35087.75861	428.629619	456.907154	787.287864	1050.69631	1260.46847	1150.444394	1428.100912	1532.980058	1581.417559	104.2397959
6.769551079	0	2.5704	6.60695616	136.3346	69.486239	0	0	57	34	23	0	26	2	5	0	0	0	1	0	0	1	6703.171221	6493.208395	9673.83146	11388.37252	11089.74179	11657.006	13449.23072	13228.89018	11093.64357	13798.91876	17457.04684	26023.20936	30400.45919	31255.2406	34429.55316	39828.45309	40199.16681	33228.74953	449.815565	477.755538	815.720612	1081.002056	1322.680754	1193.114094	1424.527942	1574.943402	1591.710214	93.12591681
6.732828272	0	2.5649	6.57871201	142.8116	71.155446	0	0	56	34	22	0	27	2	3	0	0	0	2	0	0	2	7591.185776	6602.959392	9981.19137	12179.98699	12902.52701	13621.15883	15064.19557	15444.20472	13402.78636	14262.54132	17768.90717	26421.90158	31227.97112	32337.55435	35824.82405	41630.74294	42306.16648	35188.083	436.00981	464.37902	793.460872	1063.18801	1290.816724	1174.473956	1432.908842	1557.141674	1591.605749	98.93619591
6.721246399	2	1.7638	3.11099044	127.9136	66.478239	0	0	54	31	23	0	23	5	1	0	0	0	2	0	0	2	7091.797501	6216.336317	9002.332735	9633.813433	10047.86977	11768.80709	12866.21539	12613.29932	11626.02028	12896.71842	16337.29312	24137.10102	27766.65614	30066.63045	34583.567	37414.20742	35392.23937	28582.341	416.467686	449.416248	782.14034	1059.5219	1199.736882	1297.402274	1514.977506	1514.979494	1363.75734	90.56880081
6.716698771	0	0.8382	0.70257924	177.0403	94.369169	0	0	78	45	33	0	34	4	4	0	0	1	2	0	0	3	9621.51075	8887.244269	13707.41305	16927.02537	18132.69584	20265.28028	22970.58685	20553.86431	16495.22953	18449.14395	23628.39518	36093.85288	44261.11773	50243.78153	57011.4795	59386.40824	54320.41426	46406.12312	612.451514	653.986676	1176.016144	1640.868384	1836.590056	2157.791476	2420.390892	2332.062608	2018.34692	126.7226909
6.714442691	0	-0.0392	0.00153664	149.9989	78.630825	0	0	63	38	25	0	29	4	2	0	0	1	2	0	0	3	8380.125631	7634.827146	11959.14625	15022.86134	16249.98055	18334.69558	20986.13946	18371.91285	14257.53789	15650.10793	20136.01657	31372.64685	38781.96565	44213.08794	50885.29636	53332.48552	47661.76717	38645.96837	494.29779	535.620688	962.80138	1369.374352	1578.031512	1852.061612	2128.755904	2065.263352	1689.653584	107.9348796
6.677780705	1	1.473	2.169729	163.732	86.415204	0	0	70	42	28	0	32	3	4	0	0	1	2	0	0	3	9131.706139	8300.076622	13021.86423	16197.32867	17168.49979	19064.30554	21880.24154	19364.79037	15086.33186	17203.37725	22105.00928	34377.33372	42397.62216	47178.6277	53141.66187	56398.62199	51289.1891	42271.18471	553.576526	592.015504	1057.458412	1506.480968	1782.988752	1982.34558	2233.899868	2254.386864	1935.646308	117.7118263
6.638272164	0	2.5704	6.60695616	136.3346	69.486239	0	0	57	34	23	0	26	2	5	0	0	0	1	0	0	1	6703.171221	6493.208395	9673.83146	11388.37252	11089.74179	11657.006	13449.23072	13228.89018	11093.64357	13798.91876	17457.04684	26023.20936	30400.45919	31255.2406	34429.55316	39828.45309	40199.16681	33228.74953	449.815565	477.755538	815.720612	1081.002056	1322.680754	1193.114094	1424.527942	1574.943402	1591.710214	93.12591681
6.619788758	0	0.0826	0.00682276	174.5381	95.489962	0	0	78	44	34	0	35	5	1	0	0	1	2	0	0	3	9195.082981	8921.925906	14105.67963	17186.36414	18199.74092	20231.94372	23203.2867	21480.12709	17486.99972	18497.88644	24370.04917	38665.61454	47167.09507	52770.91809	59005.87408	62344.48842	57805.83607	49391.16256	596.856982	661.20076	1227.048648	1741.091716	1954.79148	2181.481876	2442.041548	2435.079612	2033.545354	129.2365918
6.619788758	0	0.401	0.160801	126.1965	69.824032	0	0	57	33	24	0	25	3	2	0	0	1	2	0	0	3	7605.857034	6687.225432	10681.91541	13291.95639	14264.96394	16083.716	18767.46675	15473.22221	9440.090034	13681.64241	17759.92767	28251.68911	34524.80722	38461.18044	43960.28316	46864.16086	40286.52237	27023.63196	447.215626	480.730552	887.717188	1290.591948	1447.540536	1623.134376	1862.052276	1895.231216	1482.796098	95.12466672
6.583359493	0	1.8969	3.59822961	164.9889	84.894825	0	0	67	42	25	0	30	4	4	1	0	1	2	0	0	3	10064.16935	9626.976351	14455.16273	17440.11007	18457.07395	20412.68095	23397.02504	21566.00153	18009.68706	17103.18362	22187.74488	34973.90738	42158.56906	47106.75202	52639.17901	55915.19016	52103.55077	44398.9811	537.285587	583.704876	1062.592516	1466.292652	1671.47648	1928.376344	2116.10378	2127.624446	1726.166892	120.4201876
6.580044252	0	0.7792	0.60715264	123.1571	66.840239	0	0	54	31	23	0	24	3	2	0	0	0	2	0	0	2	7099.637525	6302.664402	9911.777285	11772.8704	13339.54995	14610.29423	16023.50537	13228.69697	7525.591813	13049.99775	16947.84733	26596.44469	32522.98392	36888.15126	41971.83713	43024.82846	34938.65879	21820.11291	416.956646	455.088404	829.714428	1189.862248	1347.440788	1537.360096	1750.36256	1684.628028	1215.08805	91.58090481
6.567030709	1	1.2102	1.46458404	159.5676	83.321618	0	0	67	41	26	0	31	3	4	0	0	1	2	0	0	3	8985.40989	8131.598325	12992.36983	15854.26097	16724.6696	18546.48302	21225.80278	19607.14016	16081.01727	16717.69286	21452.01915	33840.33788	40973.94515	45069.10312	50556.09923	53343.32167	50407.05921	43664.31318	532.599082	570.239724	1021.177196	1457.173696	1654.348488	1872.344128	2061.329088	2079.31854	1845.19105	114.0337005
6.565431096	0	0.3736	0.13957696	127.782	69.824032	0	0	57	33	24	0	25	3	2	0	0	1	2	0	0	3	7605.857034	6687.225432	10658.7173	13299.99922	14263.96803	16075.65301	18730.12942	15439.92797	9452.197122	13681.64241	17759.92767	28053.29962	34515.20886	38520.03462	43879.9436	46488.86727	40024.29133	27138.36857	447.215626	480.730552	880.200388	1270.835724	1453.097784	1630.614888	1833.980916	1857.325808	1489.91373	95.12466672
6.562249437	0	3.0168	9.10108224	140.6166	72.579825	0	0	60	35	25	0	27	2	5	0	0	0	1	0	0	1	6849.46747	6661.686692	9977.514982	11868.57717	11939.47191	12575.51229	14241.11922	14207.58863	12236.80314	14284.60315	18110.03698	27078.23101	32098.87262	33845.87519	37601.86324	43281.62298	44155.50107	37324.84531	470.793009	499.531318	858.074668	1125.375668	1409.617246	1333.231642	1562.594966	1784.622978	1765.275352	96.80404262
6.537602002	0	0.7667	0.58782889	122.8507	68.310825	0	0	57	32	25	0	25	3	2	0	0	1	1	0	0	2	6350.170598	6273.54257	9820.260549	12521.21624	13487.47762	15257.93385	17076.46496	13197.29776	6910.709699	13208.75519	17412.66837	27275.12817	33764.41172	38291.5741	43425.95913	44859.41475	36563.5266	23748.87988	441.858465	478.305834	874.951784	1241.27714	1446.785248	1625.073388	1844.628694	1790.346292	1332.934368	90.81687962
6.534617149	0	1.2327	1.51954929	122.1351	65.765653	0	0	53	32	21	0	24	2	3	0	0	1	2	0	0	3	7518.316673	6552.479903	10403.46628	13070.38073	14094.7084	15842.14959	18148.3454	14305.26582	8202.159812	13137.95087	16983.4096	26625.61786	32748.72528	37111.67357	42344.97074	43454.20518	34835.46387	21636.75441	422.669798	453.202244	829.8037	1175.314072	1341.978044	1534.986552	1768.056216	1654.462264	1183.075018	90.435132
6.530177984	0	2.4802	6.15139204	136.4624	69.376446	0	0	57	35	22	0	26	2	5	0	0	1	1	0	0	2	7063.094481	6709.291128	10105.99693	11856.80663	11540.04158	12628.99151	14601.39011	14202.02707	12426.40862	13944.87902	17616.13705	26341.38977	30804.8391	31616.52076	34982.03569	40578.53145	41094.12613	34269.49027	459.097101	481.621906	823.453348	1096.033864	1334.063026	1210.488814	1445.138246	1612.30609	1622.207494	92.99155291
6.522878745	0	2.1063	4.43649969	151.3352	71.19986	0	0	54	34	20	0	26	4	2	0	0	0	0	2	0	2	17837.20706	7934.691173	12762.2179	14571.61081	14049.30854	14903.49266	17446.25865	17809.20145	18960.50542	14445.96951	17573.06737	26909.56614	32030.20245	34880.96576	38657.0471	41395.43843	39346.91939	32838.32089	418.656594	461.506736	789.68848	983.02052	1173.771336	1300.850164	1500.235624	1450.42941	1398.660734	106.1350661
6.519993057	1	1.2102	1.46458404	159.5676	83.321618	0	0	67	41	26	0	31	3	4	0	0	1	2	0	0	3	8985.40989	8131.598325	12848.10571	16104.4959	17247.87898	18930.06799	21653.09705	19605.61045	15871.77168	16717.69286	21452.01915	33416.82097	41424.18835	46712.22004	52636.47403	55149.16479	50627.21226	42376.68947	532.599082	570.239724	1013.63668	1451.862344	1690.631852	1943.996552	2181.313408	2147.083852	1838.832656	114.0337005
6.508638306	0	2.5832	6.67292224	137.4965	71.246239	0	0	58	35	23	0	27	2	5	0	0	0	1	0	0	1	6847.435342	6637.472516	10216.5658	11635.53101	11509.46721	12310.19466	13636.49855	13188.2969	11935.96609	14222.43566	17880.56375	27284.93698	31708.70558	32510.09487	36315.39497	41335.12833	40817.36751	34584.29454	457.356081	485.296054	839.42016	1159.763616	1290.513998	1258.873158	1462.86949	1626.640622	1520.899316	95.91481681
6.48945499	0	0.5988	0.35856144	123.4127	66.620653	0	0	54	33	21	0	24	3	2	0	0	2	2	0	0	4	7819.484045	6734.829868	10776.10822	14146.93798	14492.50092	16699.03401	19174.03875	15372.91915	10299.07159	13341.91828	17266.02774	27232.80551	33708.62368	37856.00128	43374.33161	45009.17113	36844.56788	23817.89493	435.519718	462.82114	845.1799	1222.629224	1381.370772	1581.348832	1816.670912	1759.570236	1294.138802	91.312177
6.48945499	0	0.6028	0.36336784	130.8882	69.900446	0	0	54	32	22	0	24	3	2	0	0	1	1	0	1	3	22307.60279	7617.206774	12540.86203	15440.16988	16513.84963	18051.99078	21828.25317	18705.99285	14125.55426	13749.21434	17314.08557	27328.92118	33700.33367	37914.99911	43285.39739	44685.12121	36761.4293	23773.0996	421.879841	457.04081	833.61924	1198.91298	1364.041696	1558.987244	1782.074518	1716.17778	1228.138528	115.3166409
6.443697499	0	2.2394	5.01491236	129.8065	67.726239	0	0	56	33	23	0	25	2	5	0	0	0	1	0	0	1	6558.9071	6204.680153	9241.039097	10691.3321	10838.8253	11040.26768	11780.78394	11525.23259	10561.24493	13375.40186	16610.01304	24752.65865	28812.94317	30289.275	32965.35282	35752.10652	35070.54206	30519.94931	442.275049	462.674506	793.099064	1054.627836	1199.832318	1208.357762	1361.56961	1441.184462	1368.398062	90.33701681
6.420216403	0	0.9634	0.92813956	138.8243	78.766997	0	0	66	37	29	0	29	2	5	0	0	0	1	0	0	1	7142.059968	6998.643286	10654.44335	12547.59948	12772.59547	12931.94863	14493.12113	14380.91399	13595.28291	15255.97193	19416.01725	29633.14515	35771.24543	37849.37385	40393.96204	44883.5098	46556.2764	42712.32556	512.747897	543.082878	966.786632	1389.160148	1609.933398	1600.722238	1708.236618	1879.120122	1890.233416	104.1602942
6.408935393	0	1.5394	2.36975236	133.0011	72.579825	0	0	60	35	25	0	27	2	5	0	0	0	1	0	0	1	6849.46747	6661.686692	10267.02628	11721.29366	11585.15491	12365.7153	13747.47431	13342.68218	12070.20145	14284.60315	18110.03698	27806.05093	32487.09803	33235.91819	36901.98972	42339.98744	42316.90264	35978.69142	470.793009	499.531318	881.327616	1240.7688	1377.838478	1322.097222	1528.089394	1747.998062	1654.895348	96.80404262
6.397940009	0	1.8274	3.33939076	130.0895	69.486239	0	0	57	34	23	0	26	2	5	0	0	0	1	0	0	1	6703.171221	6493.208395	10073.31774	11236.00869	11300.42188	12107.14536	13651.49369	12936.9058	11120.5444	13798.91876	17457.04684	26892.50382	30633.26588	31442.20531	35942.48723	41274.5939	39954.10499	32180.86891	449.815565	477.755538	838.598108	1162.802868	1260.848378	1220.347802	1487.238654	1681.396202	1521.078636	93.12591681
6.397940009	0	3.7296	13.90991616	137.608	70.819825	0	0	59	34	25	0	26	2	5	0	0	0	1	0	0	1	6705.203349	6373.15845	9797.945661	11505.37914	11171.52284	11683.25231	13525.89718	13374.17524	11257.12908	13861.08625	17263.00318	26341.588	31423.49038	32111.71878	34721.19388	40461.3319	41576.00621	34850.9804	463.252493	484.450286	835.89972	1125.30452	1474.779314	1220.786286	1469.556166	1660.354986	1749.01351	94.01514262
6.397940009	0	3.2832	10.77940224	134.3019	66.392653	0	0	54	33	21	0	25	2	5	0	0	0	1	0	0	1	6556.874972	6180.465977	9190.578617	10627.7515	10789.38391	10988.81129	11669.80818	11370.84731	10427.00957	13313.23437	16380.53981	24231.5447	28201.85646	29855.0924	32503.09305	34747.24741	33571.00693	29125.55243	428.838121	448.439242	751.191608	974.420988	1140.18003	1172.007554	1296.349706	1319.827022	1234.40203	89.447791
6.346787486	0	2.5274	6.38775076	126.8949	64.632653	0	0	53	32	21	0	24	2	5	0	0	0	1	0	0	1	6412.610851	6036.201856	9047.33056	10494.57538	10657.97271	10767.64722	11710.01339	11153.7655	9620.688107	12889.71746	15957.02291	23839.11154	27806.14482	29316.92533	32143.06216	34857.33203	33079.72471	26844.82254	421.297605	440.898726	750.369556	991.742936	1137.771882	1135.094422	1329.396886	1394.774282	1270.527206	86.658891
6.244125144	0	2.1384	4.57275456	144.3157	78.766997	0	0	66	37	29	0	29	2	5	0	0	0	1	0	0	1	7142.059968	6998.643286	10566.68343	12377.18381	12406.61711	12419.15249	13807.0923	14857.6674	14396.84128	15255.97193	19416.01725	29809.27398	35481.89895	36508.51415	37964.75584	41955.57544	45749.48878	44816.45058	512.747897	543.082878	966.506968	1354.061488	1594.240986	1566.869102	1595.959454	1720.629818	1878.081654	104.1602942
6.244125144	0	2.3234	5.39818756	132.6245	68.596239	0	0	56	33	23	0	25	2	5	0	0	0	0	1	0	1	11686.85382	6738.617147	10308.91309	11848.82536	11462.38156	11574.20467	13648.60766	14194.91756	13632.26061	13574.83936	16693.82422	24920.281	29025.97675	30418.4974	33049.164	35959.35166	35489.59794	31028.63023	440.561385	461.97153	791.693112	1051.89478	1197.802238	1207.654786	1359.113546	1437.669582	1361.332974	94.88711681
6.236572006	0	3.2256	10.40449536	147.3961	78.766997	0	0	66	37	29	0	29	2	5	0	0	0	1	0	0	1	7142.059968	6998.643286	10566.68343	12256.1178	12010.17902	12072.43021	13550.56002	13835.31396	12820.93215	15255.97193	19416.01725	29809.27398	35256.77154	35732.47091	37128.66982	41203.63004	43375.48813	40651.90173	512.747897	543.082878	966.506968	1354.037772	1591.518882	1487.960522	1550.16667	1713.14031	1753.794566	104.1602942
6.180456064	0	3.4058	11.59947364	132.5467	65.059067	0	0	52	33	19	0	25	2	5	0	0	0	1	0	0	1	6554.842844	6156.251801	9142.150265	10566.20302	10739.94252	10937.35491	11558.83242	11216.46203	10292.77421	13251.06688	16151.06658	23772.59823	27652.93725	29420.9098	32040.83329	33742.3883	32071.4718	27731.15555	415.401193	434.203978	722.72108	907.651068	1080.527742	1135.657346	1231.129802	1198.469582	1100.405998	88.55856519
6.15490196	0	1.8274	3.33939076	130.0895	69.486239	0	0	57	34	23	0	26	2	5	0	0	0	1	0	0	1	6703.171221	6493.208395	10073.31774	11236.00869	11300.42188	12107.14536	13651.49369	12936.9058	11120.5444	13798.91876	17457.04684	26892.50382	30633.26588	31442.20531	35942.48723	41274.5939	39954.10499	32180.86891	449.815565	477.755538	838.598108	1162.802868	1260.848378	1220.347802	1487.238654	1681.396202	1521.078636	93.12591681
6.13667714	0	3.8276	14.65052176	152.4989	74.766239	0	0	60	37	23	0	29	2	5	0	0	0	1	0	0	1	7135.963584	6926.000758	10393.11994	12011.86126	11910.18962	12179.25965	13410.03668	13703.67863	13258.5071	15069.46946	18727.59755	28078.62638	32697.45101	33652.5149	36047.72159	39587.49877	40875.60932	38660.33607	472.437113	500.377086	839.986264	1100.280972	1320.839302	1287.57571	1465.154462	1459.79535	1471.128106	101.4926168
6.045757491	0	2.3841	5.68393281	135.8894	70.295825	0	0	57	32	25	0	26	1	3	0	0	0	2	0	0	2	7253.773798	6182.514337	9452.583398	11091.36374	11486.7686	11948.5725	13081.44878	12165.58886	11886.70482	13688.96148	16945.07284	25276.71837	29893.86684	32497.15618	36592.44577	39964.3143	38341.06052	31994.38846	438.42305	461.88016	804.045048	1085.528624	1213.490212	1358.41486	1517.328798	1639.460498	1498.025466	96.27113462
6.008773924	0	3.8276	14.65052176	152.4989	74.766239	0	0	60	37	23	0	29	2	5	0	0	0	1	0	0	1	7135.963584	6926.000758	10393.11994	12011.86126	11789.12361	11903.88757	13338.68648	13518.49654	12421.33575	15069.46946	18727.59755	28078.62638	32697.45101	33427.38749	35496.80577	39302.32857	40408.83412	36753.11062	472.437113	500.377086	839.986264	1100.280972	1320.815586	1284.877322	1388.94427	1490.212758	1433.22119	101.4926168
5.920818754	0	2.8098	7.89497604	140.6511	69.832239	0	0	55	32	23	0	26	1	3	0	0	0	1	1	0	2	12379.68839	6836.501276	10616.51322	12335.54265	11180.91508	11999.65893	14120.77037	14299.16396	14808.02642	13826.23149	17222.92768	25650.95298	29760.93569	30062.86588	33720.83633	39515.1829	39861.78983	33013.5906	423.272458	454.482436	782.438428	1041.13342	1244.858796	1135.230304	1404.669624	1513.854278	1551.963328	99.93200881
5.886056648	0	2.5704	6.60695616	136.3346	69.486239	0	0	57	34	23	0	26	2	5	0	0	0	1	0	0	1	6703.171221	6493.208395	9673.83146	11388.37252	11089.74179	11657.006	13449.23072	13228.89018	11093.64357	13798.91876	17457.04684	26023.20936	30400.45919	31255.2406	34429.55316	39828.45309	40199.16681	33228.74953	449.815565	477.755538	815.720612	1081.002056	1322.680754	1193.114094	1424.527942	1574.943402	1591.710214	93.12591681
5.853871964	0	2.6114	6.81940996	129.7129	65.502653	0	0	53	32	21	0	24	2	5	0	0	0	0	1	0	1	11540.55757	6570.13885	10115.20455	11652.06863	11281.52897	11301.58422	13577.83711	13823.45047	12691.70379	13089.15497	16040.83408	24006.73389	28019.1784	29446.14773	32226.87334	35064.57718	33498.78059	27353.50346	419.583941	440.19575	748.963604	989.00988	1135.741802	1134.391446	1326.940822	1391.259402	1263.462118	91.208991
5.853871964	0	3.1043	9.63667849	135.6492	69.209032	0	0	56	32	24	0	27	1	3	0	0	0	1	0	0	1	6140.319355	6033.145541	9373.982827	10402.26076	10466.52545	11625.29672	13160.52931	12270.3222	10154.50574	13577.42368	17215.37412	26192.01421	29592.92905	30439.85226	35179.93277	40141.72273	38320.01351	30718.03642	427.169477	460.30121	802.31904	1079.585092	1189.20289	1186.478626	1419.550534	1561.49925	1382.688252	93.86302172
5.823908741	0	3.0266	9.16030756	136.0834	67.628653	0	0	53	32	21	0	26	1	3	0	0	0	2	0	0	2	7249.709542	6278.350106	9897.665029	10939.92291	10716.56539	11864.4049	13499.77114	12784.92031	11676.44182	13564.6265	16909.64327	25831.51114	29002.31636	29624.25809	34687.69946	39847.52756	37949.57053	30200.06326	411.549194	440.950148	764.81442	1044.662104	1111.967284	1126.81678	1404.3052	1500.35559	1351.315494	94.492683
5.823908741	0	2.6396	6.96748816	145.4364	72.132239	0	0	55	32	23	0	26	1	3	0	0	0	1	0	1	2	22099.78368	7401.023921	11745.55851	13559.34088	11840.19068	12564.18157	14873.8589	15428.20925	18005.5154	14180.05031	17346.26454	25897.62671	30074.43676	30253.03008	33844.1732	39675.49509	40108.46356	33559.92334	420.627781	453.27145	780.016456	1036.425304	1241.361666	1134.019318	1400.974926	1511.432306	1545.107542	119.2520088
5.744727495	0	2.1962	4.82329444	138.0954	69.642239	0	0	56	33	23	0	27	2	3	0	0	0	1	0	0	1	6335.49934	6189.27653	9153.825646	10904.22087	10593.29424	11380.67229	13201.15891	12892.67247	10525.67389	13789.6541	17421.64788	25727.383	30092.11587	30690.26859	34093.48888	39677.24155	40034.45599	33113.91499	430.652649	461.954302	788.611436	1053.62512	1275.20705	1159.259866	1409.477554	1538.015894	1562.151518	94.62840881
5.721246399	0	2.8712	8.24378944	134.5849	68.152653	0	0	55	34	21	0	26	2	5	0	0	0	1	0	0	1	6701.139093	6468.994219	10022.85726	11150.24603	11248.94836	12055.68897	13540.51793	12782.52052	10986.30904	13736.75127	17227.57361	26371.38987	29854.87343	30945.85522	35480.22746	40269.7348	38454.56986	30786.47203	436.378637	463.520274	796.690652	1081.797684	1187.759162	1183.997594	1422.01875	1560.038762	1387.082604	92.236691
5.638272164	0	2.7258	7.42998564	137.8331	68.962239	0	0	55	32	23	0	26	1	3	0	0	0	2	0	0	2	7251.74167	6302.564282	9548.639227	11178.04939	10557.35883	11465.72193	13408.48393	13231.28997	11783.77635	13626.79399	17139.11651	25483.33063	29547.90212	29933.64347	33637.02516	39406.24585	39694.16748	32642.34076	424.986122	455.185412	783.84438	1043.866476	1246.888876	1135.93328	1406.814392	1515.26023	1555.943104	95.38190881
5.638272164	0	1.4532	2.11179024	131.8503	69.642239	0	0	56	33	23	0	27	2	3	0	0	0	1	0	0	1	6335.49934	6189.27653	9553.311928	10751.85704	10803.97432	11830.81164	13403.42188	12600.68809	10552.57472	13789.6541	17421.64788	26596.67746	30324.92256	30877.23329	35606.42296	41123.38237	39789.39417	32066.03436	430.652649	461.954302	811.488932	1135.425932	1213.374674	1186.493574	1472.188266	1644.468694	1491.51994	94.62840881
5.638272164	0	2.8035	7.85961225	137.3989	70.542618	0	0	58	32	26	0	27	1	3	0	0	0	1	0	0	1	6142.351483	6057.359717	9024.957025	10640.38724	10307.31888	11226.61375	13069.24209	12716.69187	10261.84027	13639.59116	17444.84735	25843.8337	30138.51481	30749.23764	34129.25847	39700.44102	40064.61046	33160.31392	440.606405	474.536474	821.349	1078.789464	1324.124482	1195.595126	1422.059726	1576.40389	1587.315862	94.75224753
5.619788758	0	2.9463	8.68068369	112.9398	54.549895	0	0	43	28	15	0	21	2	4	0	0	0	1	0	0	1	5717.754103	5290.703108	8210.061476	9388.131965	8824.439996	8096.53009	8291.446321	7261.544203	6325.696644	11216.27352	13816.1104	21047.42004	24483.51586	24164.6461	23564.93284	23170.89826	20428.90999	16049.39182	345.013557	363.044134	600.239636	807.904272	945.914014	883.709542	870.941578	814.11758	656.326572	74.98130957
5.602059991	0	2.3841	5.68393281	135.8894	70.295825	0	0	57	32	25	0	26	1	3	0	0	0	2	0	0	2	7253.773798	6182.514337	9452.583398	11091.36374	11486.7686	11948.5725	13081.44878	12165.58886	11886.70482	13688.96148	16945.07284	25276.71837	29893.86684	32497.15618	36592.44577	39964.3143	38341.06052	31994.38846	438.42305	461.88016	804.045048	1085.528624	1213.490212	1358.41486	1517.328798	1639.460498	1498.025466	96.27113462
5.585026652	0	2.2669	5.13883561	133.2447	67.339239	0	0	55	32	23	0	26	1	3	0	0	1	1	0	0	2	6355.978494	6104.964153	9153.438969	10749.68272	10326.59228	11268.1218	13144.87999	12836.08971	10664.55777	13299.86704	16950.94742	25106.99246	29069.6087	29643.51915	33448.85607	39161.6653	39317.82931	31808.82732	428.910497	456.627062	786.72768	1049.471376	1251.052126	1137.37493	1411.212842	1518.14353	1564.104754	90.93975781
5.552841969	0	1.8585	3.45402225	139.7604	71.344618	0	0	59	33	26	0	27	1	4	0	0	0	1	0	0	1	6398.319484	6297.423574	9277.080594	10996.43376	10669.9046	11479.31318	13283.50232	12992.81157	10797.48716	13855.98194	17626.78945	25927.60684	30334.31799	31453.00884	35005.67105	40153.46197	40270.32813	33231.28937	453.958121	487.063726	840.93686	1082.211408	1320.330434	1241.21717	1477.51825	1560.602182	1638.954198	95.39545153
5.522878745	0	1.6141	2.60531881	126.8718	67.449032	0	0	55	31	24	0	26	1	3	0	0	0	1	0	0	1	5996.055234	5888.88142	9120.759785	10128.88477	10284.92098	11502.17842	13058.88273	12111.93987	9467.553474	13153.90677	16791.85721	25658.10651	28898.03548	29585.19415	34802.69994	40401.02204	38754.58708	30056.241	419.628961	452.760694	801.87244	1116.24038	1178.05431	1160.74227	1462.12733	1616.863594	1471.584408	91.07412172
5.508638306	0	3.0303	9.18271809	115.7578	55.419895	0	0	43	28	15	0	21	2	4	0	0	0	0	1	0	1	10845.70082	5824.640102	9277.935464	10545.62522	9447.996254	8630.467084	10159.27004	9442.101811	8773.156068	11415.71102	13899.92158	21215.0424	24696.54944	24293.8685	23648.74402	23378.14341	20786.8603	16428.85034	343.299893	362.341158	598.833684	805.171216	943.883934	883.006566	868.485514	810.642124	651.291564	79.53140957
5.494850022	0	2.495	6.225025	134.2583	70.819825	0	0	59	34	25	0	26	2	5	0	0	0	1	0	0	1	6705.203349	6373.15845	9434.747634	10868.13881	10931.65807	10701.07846	11528.70861	11721.62916	10930.63701	13861.08625	17263.00318	25666.20576	29866.70715	31262.70881	33204.15283	35538.8949	35741.30167	32102.27068	463.252493	484.450286	835.828572	1118.60496	1254.450942	1303.67927	1394.540546	1533.582434	1417.866218	94.01514262
5.455931956	0	1.8652	3.47897104	131.5673	67.882239	0	0	55	32	23	0	26	2	3	0	0	0	1	0	0	1	6191.235219	5900.748288	8721.033283	10207.18045	10342.37775	10763.93396	11532.71213	11189.01488	9993.275251	13366.1372	16574.61408	24456.83229	28504.59985	29724.30299	32629.28855	35600.89498	34905.83124	30405.11476	423.112133	446.87327	765.989888	1027.2509	1152.358614	1174.503534	1346.519222	1404.256954	1338.839366	91.83950881
5.37675071	0	3.1017	9.62054289	114.4383	54.025895	0	0	41	26	15	0	21	1	2	0	0	0	2	0	0	2	6266.324552	5100.058995	8084.869243	9177.808843	8292.057033	7905.246017	8250.699532	7263.943995	7015.829421	11044.14875	13498.18006	20507.54132	23630.95878	22843.04898	22772.40484	22748.69103	19923.91065	15462.98305	320.184114	340.474008	568.363404	770.768692	870.122136	826.528728	853.228028	754.434408	620.559462	77.23730157
5.346787486	0	3.1857	10.14868449	117.2563	54.895895	0	0	41	26	15	0	21	1	2	0	0	0	1	1	0	2	11394.27127	5633.995989	9152.743231	10335.3021	8915.613291	8439.183011	8962.985974	8331.817983	10040.0795	11243.58625	13581.99124	20675.16367	23843.99236	22972.27138	22856.21602	22857.62807	20091.533	15834.23288	318.47045	339.771032	566.957452	768.035636	868.092056	825.825752	851.08326	753.028456	616.579686	81.78740157
5.327902142	0	2.6579	7.06443241	131.3672	66.115446	0	0	53	31	22	0	26	1	3	0	0	0	1	0	0	1	5994.023106	5864.667244	9070.299305	10043.12212	10233.44746	11450.72204	12947.90697	11957.55459	9333.318114	13091.73929	16562.38398	25136.99255	28119.64303	29088.84406	34340.44017	39396.16293	37255.05194	28661.84413	406.192033	438.52543	759.964984	1035.235196	1104.965094	1124.392062	1396.907426	1495.506154	1337.588376	90.18489591
5.22184875	0	2.5721	6.61569841	114.7006	54.705895	0	0	42	27	15	0	22	2	2	0	0	0	1	0	0	1	5350.082222	4986.771243	7690.055662	8903.980315	8327.992446	7820.196377	8043.374512	6925.326498	5757.726966	11207.00886	13780.71144	20751.59369	24175.17254	23599.67409	23228.86857	23019.68673	20264.19916	15934.55727	325.850641	347.242898	573.13046	780.527336	898.44031	849.855314	855.89119	777.190072	626.767876	76.48380157
5.207608311	0	1.7919	3.21090561	117.7237	57.373067	0	0	46	27	19	0	22	2	2	0	0	0	1	0	0	1	5354.146478	5039.223531	7788.704274	8844.71107	8136.601448	7336.783361	7789.232174	7199.765171	6251.008401	11331.34384	14184.11702	21399.67435	24785.3083	24182.38883	23224.02753	22723.17542	20986.45194	17487.21998	352.724497	378.035858	630.503388	860.216388	977.856814	962.18773	897.704558	871.137228	709.352752	78.26225319
5.207608311	0	3.2019	10.25216361	117.3916	57.643481	0	0	46	29	17	0	22	2	4	0	0	0	1	0	0	1	5864.050352	5459.181405	8403.770013	9564.938674	8917.272764	7757.340875	8149.345976	7620.322685	6731.409987	11701.95791	14469.10054	21960.96716	25537.27984	25138.07991	23803.73285	23099.16119	21566.15726	17975.92304	365.991001	384.819914	642.969144	871.881396	1000.532638	979.03105	903.537062	887.980548	727.147624	78.65943538
5.142667504	0	2.9886	8.93172996	114.1739	55.606274	0	0	44	26	18	0	22	1	2	0	0	0	1	0	0	1	5156.934365	4854.85443	7451.212056	8457.814756	7901.771867	7152.37394	7582.681025	6963.203762	5906.444055	11056.94592	13803.9109	20726.56985	23802.04944	23281.06876	22663.94555	22175.66356	20364.53087	16776.40512	335.804397	359.82507	606.243476	825.318908	917.73857	919.425518	878.695434	824.984552	662.615016	76.60764029
5.055517328	0	2.7151	7.37176801	142.4175	72.055825	0	0	58	33	25	0	27	1	3	0	0	0	2	0	0	2	7398.037919	6471.042579	9885.375761	11788.40415	11737.68509	12565.31083	14749.89555	14111.37847	12573.89366	14112.47838	17792.10664	26547.26907	31481.38287	33463.12179	38056.64611	44040.66087	43919.9401	35451.65299	445.963566	476.961192	826.666596	1111.902844	1336.338648	1343.171192	1580.28713	1773.26687	1725.46913	99.06003462
5.050609993	0	2.7151	7.37176801	142.4175	72.055825	0	0	58	33	25	0	27	1	3	0	0	0	2	0	0	2	7398.037919	6471.042579	9885.375761	11788.40415	11737.68509	12565.31083	14749.89555	14111.37847	12573.89366	14112.47838	17792.10664	26547.26907	31481.38287	33463.12179	38056.64611	44040.66087	43919.9401	35451.65299	445.963566	476.961192	826.666596	1111.902844	1336.338648	1343.171192	1580.28713	1773.26687	1725.46913	99.06003462
5.022276395	0	2.4874	6.18715876	108.3514	52.926895	0	0	43	28	15	0	21	2	4	0	0	1	0	0	0	1	4821.990927	5093.102979	7814.861218	8959.765288	8593.673448	7898.929961	7600.199578	6454.560477	5419.937531	10889.34656	13627.94132	20671.08187	24005.22245	23874.52177	23376.76376	22705.60077	19625.25603	15197.44861	348.937932	364.485784	603.122936	813.509172	950.077264	885.151192	875.978428	821.24498	666.652272	70.53915857
4.958607315	0	1.4972	2.24160784	130.822	66.122239	0	0	54	31	23	0	25	2	3	0	0	0	1	0	0	1	6046.971098	5924.722244	8770.993163	10303.89107	10093.91037	11162.59871	12907.91429	12475.3304	9477.964518	12942.6203	16472.10756	24224.04881	27998.65071	28839.40819	32575.14619	37934.11151	37746.81056	29822.82823	415.571617	448.103478	769.61152	1013.674192	1201.237982	1119.519442	1365.272426	1487.94097	1475.882738	89.05060881
4.958607315	0	2.5486	6.49536196	120.4904	58.970274	0	0	47	29	18	0	23	1	4	0	0	0	1	0	0	1	5813.134488	5431.346397	8357.806853	9708.909491	9169.672586	8457.94108	8506.681622	7400.27806	6418.680285	11913.24438	14712.09941	22015.24211	25814.52604	25759.97805	25432.3661	24832.04765	21588.15225	17398.14798	370.048345	389.926722	653.888632	842.04872	1007.208806	954.501422	971.98059	880.86136	693.720848	80.68294829
4.823908741	0	3.1794	10.10858436	114.0041	55.606274	0	0	44	26	18	0	22	1	2	0	0	0	1	0	0	1	5156.934365	4854.85443	7561.187041	8640.146689	8042.017092	7666.137836	7911.457699	6749.345889	5493.89334	11056.94592	13803.9109	20868.04439	24221.57147	23658.64314	23264.63815	23042.8862	20294.35363	15980.95621	335.804397	359.82507	605.868024	805.69168	947.357742	886.190574	868.473362	815.578068	651.93222	76.60764029
4.795880017	0	3.0513	9.31043169	148.9737	70.39786	0	0	53	33	20	0	26	4	1	0	0	0	0	2	0	2	17581.23905	7694.627316	12510.09433	14050.61832	13060.86589	13933.10852	16490.72744	16638.35721	18090.06868	14229.57873	17391.12527	26825.79299	31697.33626	33679.60979	36687.96589	39468.67555	37612.38766	31171.05066	405.304878	448.979484	770.10062	979.435028	1169.730092	1225.55376	1396.759096	1347.91545	1329.365198	105.4918621
4.769551079	0	1.9076	3.63893776	142.6672	73.104618	0	0	60	34	26	0	28	1	4	0	0	0	1	0	0	1	6542.583605	6393.787827	9553.549124	11325.30317	11030.54688	11655.83128	13411.76659	13153.36381	10910.50751	14279.49884	18171.09375	26872.8096	31492.83866	32408.72847	35593.21521	40613.18989	40905.38812	34371.78802	461.498637	492.110874	848.957284	1120.998872	1352.140098	1267.700022	1479.94491	1586.228658	1644.906198	98.18435153
4.698970004	0	-0.2893	0.08369449	101.358	58.786032	0	0	51	27	24	0	22	1	3	0	0	1	0	0	0	1	4523.235574	4969.960686	7683.453672	8712.115941	9212.223225	9832.872301	9848.613053	7992.673966	5023.777161	11132.91221	14486.10362	22097.27515	25079.47922	26604.14073	31264.74595	34266.60996	29603.1909	18615.37962	393.391272	416.499764	757.493088	1053.946504	1087.07306	1097.166168	1390.287184	1518.504768	1322.254288	75.47637072
4.698970004	0	2.1727	4.72062529	143.8852	73.906618	0	0	61	35	26	0	28	1	5	0	0	0	1	0	0	1	6798.551606	6633.851684	9821.576837	11709.15004	11434.97438	12018.41699	13664.46602	13367.62404	11186.62721	14495.88962	18353.03585	26991.03142	31731.46937	32850.57255	36296.98641	41489.60248	41358.40907	34577.5057	474.850353	504.638126	869.369608	1115.146504	1383.975546	1263.905974	1525.566954	1641.687182	1629.10449	98.82755553
4.698970004	0	2.6428	6.98439184	109.8499	52.402895	0	0	41	26	15	0	21	1	2	0	0	1	1	0	0	2	5370.561376	4902.458866	7689.668985	8749.442166	8061.290485	7707.645888	7987.095596	6868.743737	5896.610839	10717.22179	13310.01098	20131.20315	23152.66537	22552.92465	22584.23576	22504.11048	19547.57248	14629.46961	324.108489	341.915658	571.246704	776.373592	874.285386	827.970378	857.626478	757.317708	628.721112	72.79515057
4.698970004	0	2.9791	8.87503681	122.54	58.506274	0	0	45	27	18	0	22	1	2	1	0	0	1	0	0	1	6184.777965	5480.735629	8247.696416	9414.389529	8629.890449	8111.745936	8383.063331	7411.282932	7122.186125	11653.72316	14385.8695	21514.38908	24925.76119	24670.79262	24341.05898	23755.87614	20900.0878	16937.88784	344.548246	368.524398	616.208088	801.672452	938.036484	929.898656	918.09242	795.948436	692.734994	85.01764029
4.698970004	0	1.0482	1.09872324	106.1526	51.185895	0	0	40	25	15	0	20	2	2	0	0	0	1	0	0	1	5061.55398	4722.216957	7285.261191	8282.759635	7818.773839	7511.437975	7730.632094	6548.153971	4702.038263	10359.97506	12831.17111	19322.99558	22298.59734	22028.22432	22177.17184	21943.1797	18545.85614	12978.73028	310.769609	333.392074	554.061552	737.222232	843.795594	820.739722	826.574894	742.314316	572.61916	70.90600157
4.698970004	0	1.3306	1.77049636	150.0466	74.935825	0	0	61	36	25	0	28	4	3	0	0	0	1	0	0	1	6874.187687	6938.374942	10251.67232	11609.91566	11604.45943	12327.04779	13774.66179	13461.78106	11383.21479	14761.96684	18754.95991	27948.42409	32158.50837	33643.35388	37017.20757	41413.72156	41384.65765	34844.65951	472.033365	513.933582	875.982788	1133.598256	1373.565026	1302.255886	1511.307166	1591.505666	1678.686958	100.7265346
4.698970004	0	3.0155	9.09324025	122.0416	57.195895	0	0	41	26	15	0	21	1	2	0	0	0	1	0	1	2	21114.36656	6198.518634	10281.78852	11559.10033	9574.888884	9003.705656	9716.074505	9460.863273	13237.56847	11597.40507	13705.3281	20921.83739	24157.49343	23162.43558	22979.55288	23017.94026	20338.20673	16380.56563	315.825773	338.560046	564.53548	763.32752	864.594926	824.614766	847.388562	750.606484	609.7239	101.1074016
4.698970004	0	3.4814	12.12014596	143.5837	68.30186	0	0	53	33	20	0	28	1	3	0	0	0	1	0	0	1	6280.51922	6081.081442	9325.593532	10783.88652	10232.06142	9674.621616	9591.689257	8192.909037	7014.756989	13876.6056	17300.73195	25995.06059	30056.89627	29520.78338	29456.35188	28969.92905	25187.00544	20220.94265	407.836137	436.87783	723.468468	983.271508	1115.393826	1063.850638	1082.363762	1002.687596	810.260592	94.8734701
4.698970004	1	1.9217	3.69293089	139.1161	70.813032	0	0	58	34	24	0	27	1	5	0	0	0	1	0	0	1	6652.255357	6421.493423	9637.990636	11364.63475	11085.95807	11659.27835	13431.38802	13193.04936	10974.00488	14010.20523	17788.11013	26342.95901	30857.76337	31642.76124	34823.7004	40138.59428	40518.91647	33831.9459	453.872909	482.722514	820.377828	1092.808008	1333.363378	1219.556078	1441.329158	1579.600618	1606.461382	95.14942972
4.537602002	0	0.6723	0.45198729	129.5474	66.122239	0	0	54	31	23	0	25	2	3	0	0	0	1	0	0	1	6046.971098	5924.722244	8749.031175	10304.96217	10083.00453	11082.81973	12968.19546	12455.21878	9512.058794	12942.6203	16472.10756	24298.78489	28140.80459	28976.66493	32904.53542	38271.34529	37978.87918	29851.28329	415.571617	448.103478	769.542528	1010.389008	1223.847518	1107.534738	1392.145962	1476.266602	1519.746162	89.05060881
4.48148606	0	0.9704	0.94167616	130.067	66.924239	0	0	55	32	23	0	25	2	4	0	0	0	1	0	0	1	6302.939099	6148.820237	9155.321141	10896.51003	10574.68032	11563.05368	13996.34226	13436.15034	10535.54642	13159.01108	16701.56549	24829.50781	28988.85284	29699.65015	33262.61882	39275.08157	39260.45807	31828.55752	428.923333	459.774354	789.679288	1053.247012	1260.827414	1149.058378	1422.07751	1538.11039	1582.879166	89.69381281
4.327902142	0	2.8098	7.89497604	140.6511	69.832239	0	0	55	32	23	0	26	1	3	0	0	0	1	1	0	2	12379.68839	6836.501276	10616.51322	12335.54265	12049.00777	12395.71685	14751.85947	17771.29802	14178.75193	13826.23149	17222.92768	25650.95298	29760.93569	30377.15336	33966.85052	39817.02216	40909.11787	33259.47396	423.272458	454.482436	782.438428	1041.13342	1244.955354	1140.386752	1402.860102	1520.158136	1550.824696	99.93200881
4.327902142	0	3.2774	10.74135076	127.9191	60.886274	0	0	47	29	18	0	25	1	2	0	0	0	1	0	0	1	5589.726728	5431.910914	8460.044839	9797.307849	9284.638192	8734.014426	9314.807324	8965.678015	7402.510104	12327.49663	15497.97851	23660.10441	27702.95792	27473.95951	26999.0513	26937.01935	25817.46692	22234.06215	358.425945	389.987134	652.308624	886.1712	1010.14587	1006.26791	1014.004422	915.758572	822.194988	84.97434029
4.30980392	0	2.9015	8.41870225	151.3139	75.822618	0	0	61	35	26	0	30	1	3	0	0	0	1	0	0	1	6575.143846	6634.416201	9923.814823	11797.5484	11549.93999	12294.49034	14472.59172	15054.09	12589.11018	14910.14187	19138.91496	28635.89372	33619.90126	34564.554	37863.67162	43594.57417	45812.85116	40507.06647	463.227953	504.698538	867.7896	1159.268984	1386.91261	1315.672462	1567.590786	1676.60811	1759.645618	103.1189475
4.301029996	0	3.7237	13.86594169	147.8939	74.717239	0	0	61	38	23	0	27	1	5	1	0	3	1	0	0	4	8761.900865	8357.344995	13546.17712	14655.26695	13024.85256	13526.36015	14682.22986	14539.58106	13523.5697	15107.03074	19222.78956	28921.91431	33705.28015	34254.90088	37352.33255	41754.75908	41934.58564	35948.51579	503.898294	516.444662	925.511292	1214.200876	1416.02164	1342.351072	1525.242872	1629.599786	1703.642844	104.0455638
4.301029996	0	1.5267	2.33081289	139.3383	71.777825	0	0	59	34	25	0	27	2	4	0	0	0	1	0	0	1	6593.499469	6409.678631	9595.317868	11345.017	11058.30455	11657.58287	13421.60133	13173.23863	10942.30424	14068.21237	17898.30973	26520.12741	31091.07537	31918.70132	35143.52709	40333.77927	40657.41442	34017.64132	457.441293	488.545882	831.269924	1106.870488	1342.687682	1243.58047	1460.620558	1582.86437	1625.650838	96.16083862
4.26760624	0	2.9463	8.68068369	112.9398	54.549895	0	0	43	28	15	0	21	2	4	0	0	0	1	0	0	1	5717.754103	5290.703108	8210.061476	9388.131965	8967.467993	8513.859064	8556.055282	8089.569196	7487.188605	11216.27352	13816.1104	21047.42004	24483.51586	24315.03744	24124.08611	23660.87158	21354.01998	17487.68152	345.013557	363.044134	600.239636	807.904272	946.006722	889.785822	929.305198	799.0792	728.615264	74.98130957
4.161150909	0	1.2885	1.66023225	88.7967	45.472688	0	0	37	21	16	0	17	1	2	0	0	0	1	0	0	1	4433.581632	3965.055528	6215.397664	7292.605893	6967.007894	6019.857165	5289.787414	3808.71091	2557.251218	8877.193926	11033.33626	16628.52955	19408.02261	19616.70585	19075.36064	16769.68636	11993.40548	6500.595279	284.664889	300.34671	516.251316	693.443008	767.975446	759.086258	768.577806	624.755704	428.930564	61.77391448
4.13076828	0	2.733	7.469289	109.7221	52.512688	0	0	41	25	16	0	21	1	2	0	0	0	1	0	0	1	5010.638116	4686.376133	7257.503519	8281.008047	7808.939099	7491.563155	7698.835366	6436.578271	4672.705719	10571.26153	13150.92077	19813.02273	22748.28546	22307.63494	22425.14555	22297.3264	19229.39207	13924.76391	314.826953	338.04929	563.513968	761.341784	863.119946	824.10401	845.830254	749.584972	606.832344	72.92951448
4.060480747	0	2.5776	6.64402176	108.2236	53.036688	0	0	43	27	16	0	21	2	4	0	0	0	0	0	0	0	4462.067667	4877.020246	7382.695752	8491.331169	8341.322062	7682.847228	6844.296807	5572.095219	4429.457892	10743.3863	13468.85111	20352.90146	23600.84254	23629.23207	23217.67355	22312.20845	18945.79545	14477.16121	339.656396	360.619416	595.3902	798.477364	938.911824	881.284824	862.470076	802.129972	638.959728	70.67352248
4.055517328	0	2.2835	5.21437225	119.2724	58.168274	0	0	46	28	18	0	23	1	3	0	0	0	1	0	0	1	5557.166487	5191.28254	8089.77914	9325.062621	8765.245088	8095.35537	8253.982193	7186.017831	6142.560584	11696.8536	14530.15731	21897.02029	25575.89532	25318.13397	24728.5949	23955.63507	21135.1313	17192.43031	356.696629	377.39947	633.476308	847.901088	975.373358	958.29547	926.358546	825.402836	709.522556	80.03974429
4	0	1.9633	3.85454689	123.3881	60.110274	0	0	47	29	18	0	22	1	4	1	0	0	1	0	0	1	6696.713967	6506.591509	9272.320373	10279.80744	9463.054373	8560.581882	8767.391309	7923.986886	7890.842081	12086.50471	15104.58249	22941.69786	26628.76098	26209.76515	25274.57251	24361.33515	21687.05819	18148.80585	371.251678	390.134154	669.69534	898.634996	1016.056692	987.851096	938.160188	857.17486	732.87053	86.30404829
4	0	3.1857	10.14868449	117.2563	54.895895	0	0	41	26	15	0	21	1	2	0	0	0	1	1	0	2	11394.27127	5633.995989	9152.743231	10335.3021	9783.705979	8835.240931	9594.075078	11803.95205	8542.712311	11243.58625	13581.99124	20675.16367	23843.99236	23286.55886	23102.2302	23159.46734	21138.86104	15765.82877	318.47045	339.771032	566.957452	768.035636	868.188614	830.9822	849.273738	759.332314	615.344496	81.78740157
4	0	1.8673	3.48680929	123.9117	59.308274	0	0	46	28	18	0	22	1	3	1	0	0	1	0	0	1	6440.745966	5993.663569	8632.024394	9847.098483	9046.472411	8336.163909	8575.22732	7667.634909	7506.514103	11870.11394	14745.226	22119.84808	25777.26108	25440.27888	24807.81575	24058.60565	21293.573	17543.34684	357.899962	379.329276	636.275856	850.153724	977.046588	958.874876	928.126304	826.561648	712.802762	85.66084429
4	1	2.2976	5.27896576	115.7213	55.876688	0	0	44	28	16	0	22	1	4	0	0	0	1	0	0	1	5666.838239	5218.988136	8174.220652	9364.394197	8820.65628	8098.802438	8273.603629	7225.703379	6206.057952	11427.55999	14147.17369	21367.1697	24940.82003	24552.16674	23959.08008	23481.03946	20748.65964	16652.58818	349.070901	368.01111	604.896852	819.710224	956.596638	910.151526	887.742794	818.774796	671.07774	77.00482248
4	0	1.3497	1.82169009	120.1914	58.783481	0	0	46	29	17	0	21	2	4	1	0	0	1	0	0	1	6747.629831	6562.500117	9325.813729	10283.39428	9490.812045	8562.33347	8777.226049	7943.861706	7922.638809	11875.21824	14812.62414	22494.28207	26144.98406	25719.73799	24824.88438	24081.92452	21439.08448	17794.65914	367.194334	386.66369	653.09806	875.035444	1006.604276	963.731544	918.835836	853.810572	713.61517	84.28053538
4	0	3.6355	13.21686025	114.9366	55.276895	0	0	44	29	15	0	22	1	2	0	0	3	1	0	0	4	6236.704145	5503.102629	9289.20502	9936.643086	9447.319448	8423.191993	8559.705898	7614.12658	6790.389737	11494.82671	14281.18152	21783.19579	25176.11271	24871.78287	24000.50726	23520.15682	20914.70586	16935.49745	363.649005	371.424174	645.311736	828.889888	992.453166	919.686894	880.072466	850.96674	675.130428	76.20454857
4	0	3.1055	9.64413025	166.9785	83.238204	0	0	67	39	28	0	33	1	4	0	0	0	1	0	0	1	7265.936338	7283.586729	10789.36352	12784.12707	12497.36321	13235.09753	14749.47365	14160.25501	11782.70392	16459.25084	20941.6684	30970.8499	35973.83961	36611.37788	40320.9722	45627.48388	44957.26227	37400.30036	512.638145	551.589234	938.949444	1256.369292	1492.160566	1373.25519	1635.950126	1763.513418	1745.644234	113.0180773
3.756961951	0	2.6032	6.77665024	145.9348	73.442618	0	0	59	33	26	0	27	1	3	1	0	0	1	0	0	1	7170.195083	6683.240916	9711.4664	11414.63008	10895.19224	11672.22185	13540.84773	13378.62891	11890.13305	14236.3684	18026.80595	26490.17839	30842.70452	31761.38712	35205.6793	40413.43097	40670.34463	34117.24555	449.350254	483.235802	831.689064	1074.770236	1314.803224	1239.303208	1471.678784	1556.774258	1628.118636	103.1622475
3.698970004	0	0.5214	0.27185796	105.3976	51.987895	0	0	41	26	15	0	20	2	3	0	0	0	1	0	0	1	5317.521981	4946.31495	7669.589169	8721.303585	8218.157705	7794.822788	8194.739044	7554.338784	5511.987947	10576.36584	13060.62905	19928.45458	22993.34752	22573.54307	22515.41392	22219.24947	19624.3285	14206.55749	324.121325	345.06295	574.12932	776.301328	876.619714	838.214566	858.627366	772.176872	630.815752	71.54920557
3.698970004	0	0.1455	0.02117025	128.7924	66.924239	0	0	55	32	23	0	25	2	4	0	0	0	1	0	0	1	6302.939099	6148.820237	9133.359153	10699.58215	10308.4936	11264.07788	13144.76847	12899.82793	10580.37515	13159.01108	16701.56549	24904.24389	28985.02694	29585.57558	33344.52166	38994.21971	38921.57197	31424.32197	428.923333	459.774354	789.610296	1049.33012	1249.538554	1140.178158	1410.77447	1523.207906	1564.876878	89.69381281
3.698970004	0	1.0482	1.09872324	106.1526	51.185895	0	0	40	25	15	0	20	2	2	0	0	0	1	0	0	1	5061.55398	4722.216957	7285.261191	8304.721623	7817.702735	7522.343819	7810.411066	6465.910815	4727.204999	10359.97506	12831.17111	19322.99558	22223.86126	21886.07044	22039.9151	21613.79047	18283.35844	12913.62585	310.769609	333.392074	554.061552	737.291224	847.080778	798.130186	838.559598	715.371788	581.209048	70.90600157
3.698970004	0	1.3463	1.81252369	106.6722	51.987895	0	0	41	26	15	0	20	2	3	0	0	0	1	0	0	1	5317.521981	4946.31495	7691.551157	8896.269478	8309.378529	8002.577761	8816.595879	7275.860499	5485.398863	10576.36584	13060.62905	19853.7185	23071.90951	22609.05565	22397.99851	22692.26283	19511.18565	14666.86671	324.121325	345.06295	574.198312	780.149228	884.060674	839.653826	868.422154	773.56838	635.38324	71.54920557
3.698970004	0	0.1455	0.02117025	128.7924	66.924239	0	0	55	32	23	0	25	2	4	0	0	0	1	0	0	1	6302.939099	6148.820237	9133.359153	10721.54414	10483.4595	11355.2987	13352.52344	13543.64675	10472.87874	13159.01108	16701.56549	24904.24389	28910.29086	29664.13757	33380.03424	38876.80429	39319.84924	31364.9308	428.923333	459.774354	789.610296	1049.399112	1253.386454	1147.619118	1412.21373	1533.071686	1569.915582	89.69381281
3.698970004	0	1.8731	3.50850361	107.4272	51.185895	0	0	40	25	15	0	20	2	2	0	0	0	1	0	0	1	5061.55398	4722.216957	7307.223179	8303.650519	7828.608579	7602.122791	7728.16791	6491.077551	4652.234939	10359.97506	12831.17111	19248.2595	22081.70737	21748.81369	21710.52587	21351.29277	18218.25401	13127.89418	310.769609	333.392074	554.130544	740.576408	824.471242	810.11489	811.61707	723.961676	557.363032	70.90600157
3.698970004	0	0.5214	0.27185796	105.3976	51.987895	0	0	41	26	15	0	20	2	3	0	0	0	1	0	0	1	5317.521981	4946.31495	7669.589169	8699.341597	8043.191812	7703.601964	7986.984071	6932.481949	5790.466232	10576.36584	13060.62905	19928.45458	23068.0836	22494.98108	22479.90134	22336.66489	19151.31514	14319.70034	324.121325	345.06295	574.12932	776.232336	872.771814	830.773606	857.188106	762.382084	629.424244	71.54920557
3.669586227	0	3.2596	10.62499216	138.3314	70.213239	0	0	58	35	23	0	27	1	3	0	0	3	1	0	0	4	7222.121263	6705.607916	10752.975	11936.88364	11712.62124	11983.66791	13717.49029	13581.47256	11558.33666	14077.47195	17922.11797	26758.9851	31093.05605	31962.37737	34865.12758	40177.71164	40684.96269	34114.85516	468.451013	486.135578	860.792712	1101.987672	1369.219906	1229.091446	1433.65883	1611.792562	1610.51407	94.34915581
3.598599459	0	0.6723	0.45198729	129.5474	66.122239	0	0	54	31	23	0	25	2	3	0	0	0	1	0	0	1	6046.971098	5924.722244	8749.031175	10283.00019	10084.07563	11071.91389	12888.41649	12515.49995	9491.947178	12942.6203	16472.10756	24298.78489	28215.54067	29118.81882	33041.79216	38600.73452	38316.11296	30083.35191	415.571617	448.103478	769.542528	1010.320016	1220.562334	1130.144274	1380.161258	1503.140138	1508.071794	89.05060881
[truncated: 1,826 more columns]
