# Supplementary material for: Anti-cancer activity elucidation of geissolosimine as an MDM2-p53 interaction inhibitor: An in-silico study
Source: PLoS One. 2025 May 8;20(5):e0323003. doi: 10.1371/journal.pone.0323003 (PMC12061181; doi:10.1371/journal.pone.0323003)
Supplement: S4 File — (XLSX) [file pone.0323003.s004.xlsx]

## Sheet: Sheet1
Index	Alkaloids	nAcid	ALogP	ALogp2	AMR	apol	naAromAtom	nAromBond	nAtom	nHeavyAtom	nH	nB	nC	nN	nO	nS	nP	nF	nCl	nBr	nI	nX	ATS0m	ATS1m	ATS2m	ATS3m	ATS4m	ATS5m	ATS6m	ATS7m	ATS8m	ATS0v	ATS1v	ATS2v	ATS3v	ATS4v	ATS5v	ATS6v	ATS7v	ATS8v	ATS0e	ATS1e	ATS2e	ATS3e	ATS4e	ATS5e	ATS6e	ATS7e	ATS8e
1	Angustidine	0	0.3223	0.103877	97.8496	47.5439	0	0	38	23	15	0	19	3	1	0	0	0	0	0	0	0	3600.82	4294.47	6644.28	7350.73	6708.45	5318.11	4564.9	3546.07	2682.02	9459.41	12289.9	19091.8	21977.9	20766.5	17485.7	14732	11943.1	9274.59	288.003	322.624	558.569	717.866	773.952	715.823	605.388	513.726	383.347
2	Aspidospermine	0	-1.0552	1.11345	103.288	62.5278	0	0	56	26	30	0	22	2	2	0	0	0	0	0	0	0	4108.62	4978.68	8047.06	10124.6	11375.4	10056.2	7646.12	4753.7	2718.97	11169.3	15170.2	25194.5	33579.9	39519.1	38235	30629	20905.2	13170.6	414.552	454.606	890.103	1277.96	1638.31	1886.65	1808.72	1362.14	951.685
3	Palosine	0	-0.4804	0.230784	101.668	61.7258	0	0	55	25	30	0	22	2	1	0	0	0	0	0	0	0	3852.65	4738.62	7684.96	9587.09	10453.6	8971.05	6675.7	4074.41	2213.67	10952.9	14988.3	24969.3	32804.7	37869.5	36402.6	29083.6	19565.4	11843.5	401.2	442.079	870.891	1292.26	1604.31	1785.42	1723.44	1271.69	860.555
4	Geissospermine	0	0.893	0.797449	188.759	109.212	0	0	95	47	48	0	40	4	3	0	0	0	0	0	0	0	7372.02	9165.16	14715.8	18193.5	20215.7	19993.7	19362.9	18063.3	17790.8	20055.1	27465	45718.3	59668.2	68100.7	69145.3	67072.9	63341.6	61136.1	704.969	791.076	1543.39	2232.87	2856.03	3197.06	3243.39	3000.12	2880.07
5	Geissolosimine	0	0.4652	0.216411	175.051	101.421	0	0	87	43	44	0	38	4	1	0	0	0	0	0	0	0	6567.5	8540.24	14177.2	17369.7	18418.5	17521	16420.2	14940.8	14276.4	18651	26097.9	44760.1	58252.6	64448.2	63723.3	61059.4	57064.8	54175.5	636.31	732.503	1455.18	2166.97	2712.69	2959.69	2856.3	2641.62	2426.55
6	Olivacine	0	1.4375	2.06641	85.1645	41.4551	0	0	33	19	14	0	17	2	0	0	0	0	0	0	0	0	2859.11	3441.22	5203	5643.84	4904.85	3855.73	3068.76	1775.22	871.496	8121.59	10485.9	15941.4	18023.2	17268.9	14316.5	11448.7	7844.69	4318.49	242.651	271.62	455.508	553.927	614.912	581.998	497.395	438.664	263.807
7	Akuammicine	0	0.8854	0.783933	98.6331	53.6734	0	0	46	24	22	0	20	2	2	0	0	0	0	0	0	0	3811.96	4571.33	7263.48	8768	9313.45	8213.52	6332.2	3510.55	1421.69	10073.6	13480	22029.3	27918.6	30211.4	27343.1	22094.5	15178.4	8181.2	345.723	382.515	717.179	965.151	1202.89	1269.75	1122.77	944.335	598.547
8	Vindolicine	0	-0.4578	0.209581	253.664	146.459	0	0	131	67	64	0	51	4	12	0	0	0	0	0	0	0	11278.9	12896.9	21284.3	29156.3	36151.9	39746.1	36351.7	29726.6	24191.5	27158.7	36060.7	59771.1	83431.7	106121	118241	115110	101921	87309.5	1015.58	1092.96	2082.22	2923.45	4105.56	4933.5	5787.46	5122.18	4738.72
9	Vindolinine	0	0.3466	0.120132	99.298	56.767	0	0	49	25	24	0	21	2	2	0	0	0	0	0	0	0	3958.26	4884.08	8357.84	10355.2	10786.6	9000.56	6486.95	3424.9	1103.86	10559.3	14556.5	25465.1	33311.1	36701.8	32348.4	24285.5	14777.8	6837.58	366.701	411.831	806.781	1170.29	1512.46	1567.98	1379.62	975.114	584.565
10	Brucine	0	-1.0203	1.04101	110.187	63.2246	0	0	55	29	26	0	23	2	4	0	0	0	0	0	0	0	4760.76	5843.17	9579.76	12382.2	13036.8	11675.7	9144.24	6231.02	4090.95	11901.3	16345.7	27821	37896.8	41984.9	38449	29355.1	20527.2	14871.8	421.922	473.811	936.729	1336.59	1687.57	1834.9	1507.84	1172.17	854.433
11	Norharman	0	-0.4765	0.227052	57.9324	26.8943	0	0	21	13	8	0	11	2	0	0	0	0	0	0	0	0	1987.43	2358.73	3371.13	3165.3	2275.03	1285.84	637.162	57.5326	1.01606	5393.98	6832.85	10059.1	10021.8	7893.71	4955.83	2604.42	558.824	31.0837	157.097	176.131	281.937	337.797	312.008	225.995	159.845	64.3853	6.71846
12	Harman	0	-0.538	0.289444	62.4089	29.9879	0	0	24	14	10	0	12	2	0	0	0	0	0	0	0	0	2133.72	2527.2	3696.77	3662.41	2808.68	1676.31	999.349	158.454	7.11245	5879.67	7485.84	11039.3	11478.5	9936.67	6876.17	4170.96	1601.05	217.586	178.074	197.907	324.36	385.324	381.617	331.609	224.351	148.2	47.0292
13	Strictosamide	0	-2.1072	4.44029	129.882	74.3798	0	0	66	36	30	0	26	2	8	0	0	0	0	0	0	0	6221.49	6942.9	10976	13624.7	13127.8	11496	11059	10406.2	9669.78	14161.7	18806.4	29958.4	36895.2	37510.3	34597	32749.6	31564.3	29415.3	524.824	566.844	1041.88	1517.98	1744.04	1698.21	1559.01	1476.68	1411.86
14	Lyaloside	0	-2.6127	6.8262	138.16	76.9418	0	0	68	38	30	0	27	2	9	0	0	0	0	0	0	0	6621.72	7158.99	10848.1	13242	13014.3	12215	12870.7	12667.4	12153.9	14801.6	19090.9	29033.1	34897.4	35986.2	35086.1	35816.5	36522.4	35193.5	545.717	578.141	1020.27	1404.19	1635.82	1631.83	1601.26	1639.75	1653.1
15	Mitragynine	0	-0.7019	0.492664	114.887	65.8918	0	0	59	29	30	0	23	2	4	0	0	0	0	0	0	0	4764.82	5436.85	7864.14	9412.27	10179.3	9676.01	8732.25	7369.2	6108.65	12025.6	15608.8	23764.6	29565.7	32838.1	32755.1	30596	26405.7	21703.1	448.796	479.591	881.538	1114.55	1415.23	1548.88	1611.91	1448.99	1303.62
16	Strictamine	0	1.22	1.4884	96.8497	53.6734	0	0	46	24	22	0	20	2	2	0	0	0	0	0	0	0	3811.96	4569.32	7275.59	9095.8	9525.25	8612.75	6305.55	3162.36	1121.08	10073.6	13507.8	22144	28957.8	31194.6	27920.1	22492.8	14775.2	7263.73	345.723	381.353	724.297	1007.25	1254.18	1308.38	1138.94	932.641	588.562
17	Scholaricine	0	-1.0583	1.12	99.8648	56.611	0	0	50	26	24	0	20	2	4	0	0	0	0	0	0	0	4325.93	4987.91	8084.58	9905.99	10661.8	9723.08	8603.65	5217.27	2387.01	10568.5	14249.5	23666.4	30467.1	33273.9	30722.8	25989.3	18767.6	10839.5	385.864	421.525	788.139	1126.78	1409.7	1479.4	1344.43	1183.11	797.069
18	Nauclefine	0	-0.7465	0.557262	92.0626	44.4503	0	0	35	22	13	0	18	3	1	0	0	0	0	0	0	0	3454.52	4125.99	6318.64	6996.65	6357.35	4967.01	4026.89	3000.58	2137.27	8973.73	11636.9	18111.5	20671.6	19283.6	16002.8	13186.8	10240.3	7147.97	267.026	300.849	516.146	670.432	709.846	651.717	541.049	437.785	313.339
19	Undulifoline	0	-1.1632	1.35303	95.3457	55.809	0	0	49	25	24	0	20	2	3	0	0	0	0	0	0	0	4069.96	4835.61	7559.21	10014.8	10929.9	9926.83	7011.84	4155.3	1231.02	10352.1	13891.4	22759.8	30593.7	33833.6	31503.7	25910	17790	8059.75	372.512	409.277	781.358	1098.88	1458.99	1486.99	1377.77	1121.37	744.979
20	Villocarine A	0	0.9546	0.911261	111.669	60.6626	0	0	53	27	26	0	22	2	3	0	0	0	0	0	0	0	4360.52	5004.09	7246.78	8449.36	8801.64	8403.19	7676.42	6461.4	5247.09	11261.3	14544.4	22021	26850.2	28982.9	28222.3	26326.8	22837.3	18536.4	401.03	431.053	777.289	969.001	1223.16	1297.88	1332.15	1172.33	1078.05
21	Macusine B	0	-1.0242	1.04899	95.795	54.8718	0	0	48	23	25	0	20	2	1	0	0	0	0	0	0	0	3559.04	4395.58	7068.34	8425.53	7873.96	6362.63	4855.38	3551.26	1952.29	9950.45	13507.1	22611.5	29136.6	29811.4	25470.9	19901.7	14693.6	9238.25	352.527	394.924	752.356	1094.92	1387.16	1396.13	1124.61	846.824	602.853
22	Vinorine	0	0.6606	0.436392	98.2558	55.4334	0	0	47	25	22	0	21	2	2	0	0	0	0	0	0	0	3956.23	4857.85	8129.83	9587.28	9220.65	8077.15	7004.98	3940.38	1995.61	10497.1	14354.8	24209.1	30422.8	30344	27321.6	23831.2	16590.1	9418.81	353.264	396.435	769.865	1103.05	1246.13	1214.45	1119.17	959.041	609.95
23	Rupicolin A	0	0.6649	0.442092	69.8891	41.6103	0	0	37	19	18	0	15	0	4	0	0	0	0	0	0	0	3206.12	3495.01	5827.16	7214.42	7290.56	5201.89	2997.5	699.583	72.7665	7777.82	10289.7	16730.7	21657.4	22504.5	17877.1	10921.2	4598.44	992.051	287.447	303.642	556.613	808.23	1056.84	1045.95	720.064	424.515	189.657
24	Isoreserpiline	0	-1.0652	1.13465	116.32	65.3602	0	0	58	30	28	0	23	2	5	0	0	0	0	0	0	0	5018.76	5796.96	8743.74	10391.4	10407.9	9311.49	8406.42	7449.45	6224.7	12179.8	15984.8	24991	31228.7	33184.2	30867.4	27909.6	24382.1	20499.9	448.711	485.424	903.496	1155.86	1444.38	1514.84	1385.57	1248.81	1066.41
25	Angustine	0	-0.2346	0.0550372	100.99	49.3039	0	0	39	24	15	0	20	3	1	0	0	0	0	0	0	0	3745.08	4438.73	6776.66	7765.16	7321.56	6001.35	5080.14	4012.16	3008.92	9882.93	12713.4	19642.6	22975	22382.8	19305.6	16265.8	13531.7	10617.9	295.544	330.165	559.721	729.157	800.186	769.869	663.578	549.79	445.494
26	Rescinnamine	0	-0.4961	0.246115	178.037	99.0233	0	0	88	46	42	0	35	2	9	0	0	0	0	0	0	0	7788.02	8754.25	12842.7	15542.3	16574.7	16029.6	14373.4	14171.9	13247.1	18562.8	23945.4	36356	45528	50207.5	49966.4	47011.8	43271.3	40268.8	686.662	730.713	1339.23	1700.24	2145.97	2421.63	2334.53	2202.59	2000.3
27	Coronaridine	0	-0.4163	0.173306	99.6065	58.1006	0	0	51	25	26	0	21	2	2	0	0	0	0	0	0	0	3960.29	4764.03	7518.74	9512.1	10167.7	9317.94	6898.72	4306.71	1987.78	10621.4	14362.5	23547.6	30545	33159.5	31637.5	26981.7	19507.1	11152	380.138	418.526	802.215	1154.93	1446.18	1462.38	1470.32	1195.14	797.518
28	Voacangine	0	-0.9149	0.837042	106.25	61.9962	0	0	55	27	28	0	22	2	3	0	0	0	0	0	0	0	4362.56	5172.57	8074.55	10227.3	10928.3	10267.4	7836.62	5526.93	3760	11323.5	15197.4	24686.4	32214.1	35351.4	33992.7	29460.2	22456	14926.7	414.467	452.829	864.157	1202.71	1526.79	1576.82	1571.12	1316.76	971.085
29	Harmol	0	-0.7921	0.627422	63.9059	30.7899	0	0	25	15	10	0	12	2	1	0	0	0	0	0	0	0	2389.69	2721.38	4081.1	4090.09	3244.12	2076.76	1383.68	769.904	84.6992	6096.06	7760.8	11644.8	12331.7	10644.1	7563.64	4776.42	2462.1	534.403	191.426	209.102	344.427	424.734	432.949	361.148	244.418	187.85	74.2297
30	Harmane	0	-0.538	0.289444	62.4089	29.9879	0	0	24	14	10	0	12	2	0	0	0	0	0	0	0	0	2133.72	2527.2	3696.77	3662.41	2808.68	1676.31	999.349	158.454	7.11245	5879.67	7485.84	11039.3	11478.5	9936.67	6876.17	4170.96	1601.05	217.586	178.074	197.907	324.36	385.324	381.617	331.609	224.351	148.2	47.0292
31	Harmine	0	-1.0366	1.07454	69.0524	33.8835	0	0	28	16	12	0	13	2	1	0	0	0	0	0	0	0	2535.99	2935.75	4252.58	4377.6	3599.21	2454.88	1741.82	1107.88	609.072	6581.74	8320.77	12178.1	13147.6	12083	9037.27	6207.08	3799.16	2392.51	212.403	232.21	386.302	433.096	462.7	446.64	318.727	238.12	131.715
32	Koenimbine	0	1.3148	1.7287	96.1656	48.8131	0	0	41	22	19	0	19	1	2	0	0	0	0	0	0	0	3468.46	4078.2	6396.53	6847.63	6087.29	5445.46	4235.41	3132.07	2172.32	9313.51	12052	18519.6	21409.6	20813.4	18712.1	16000.8	11940.7	8398.24	307.826	337.343	589.195	728.629	838.06	744.884	703.741	702.914	451.714
33	Bisnordihydrotoxiferine	0	2.3664	5.59985	179.109	97.9517	0	0	82	42	40	0	38	4	0	0	0	0	0	0	0	0	6307.46	8273.71	13849.2	17826.8	19744.7	18991.4	18097.9	16885.3	15445.6	18310.2	25382.3	43802.7	59247	68331.4	68949.8	67051.2	64201.2	60285.4	596.085	691.575	1350.35	1997.39	2583.18	2845.53	2803.9	2698.67	2521.26
34	Harmaline	0	-0.3853	0.148456	68.4378	35.2171	0	0	30	16	14	0	13	2	1	0	0	0	0	0	0	0	2538.02	2959.96	4305.05	4443.19	3685.97	2534.62	1785.26	1138.14	637.306	6643.91	8550.25	12671.5	13786.8	12858.4	9853.34	6768.87	4058.08	2589.26	225.84	246.445	429.37	490.001	513.685	524.099	387.109	268.145	148.304
35	Normacusine B	0	0.3306	0.109296	92.9963	51.1114	0	0	44	22	22	0	19	2	1	0	0	0	0	0	0	0	3411.73	4191.02	6590.14	7546.82	6874.33	5474.25	4345.84	3153.68	1849.34	9433.68	12841.8	20986.8	25527.4	25128.6	21220	16850.8	12555.7	8133.86	324.831	364.8	684.743	964.686	1125.25	1116.86	887.809	694.18	505.601
36	Akashin C	0	-0.234	0.054756	145.489	74.9018	0	0	62	37	25	0	26	3	6	0	0	0	2	0	0	2	8414.07	7489.91	12577.5	14825	14432.5	16069.8	14412.5	14771.2	14655	14824.8	18923.3	30097.9	35865.7	37092	37829.3	37818.7	37512.4	34697.6	498.881	535.426	963.096	1378.71	1542.19	1589.74	1599.68	1627.15	1455.9
37	Igzamide	0	-0.7783	0.605751	72.6811	35.7419	0	0	28	18	10	0	12	3	2	0	0	0	0	1	0	1	9226.5	3901.27	6004.07	6056.38	5076.8	4254.52	3213.85	3430.35	3331.47	7259.17	8451.29	12052.1	12352.2	10426.2	8334.55	6860.49	6472.5	5585.63	225.341	231.528	356.438	445.72	414.874	361.371	294.299	257.515	234.984
38	3-chloroindole	0	0.6561	0.430467	46.6399	21.3608	0	0	16	10	6	0	8	1	0	0	0	0	1	0	0	1	2613.11	1991.03	2946.23	2917.87	1700.65	589.099	38.7818	0	0	4321.92	5152.8	7471.26	6823.58	4409.9	1643.12	218.412	0	0	122.912	131.275	207.375	244.316	190.616	112.134	29.1626	0	0
39	6-bromoindigotin	0	0.6428	0.413192	92.1619	41.0151	0	0	30	21	9	0	16	2	2	0	0	0	0	1	0	1	9606.35	4584.49	7413.65	7927.02	7167.08	6031.12	5647.95	4870.29	4677.64	8678.84	10607.2	16138.5	16701.3	14452.6	11954.4	10495.1	9655.88	7192.84	238.583	259.752	414.871	524.026	515.353	428.953	343.931	339.384	260.56
40	Itomanindole A	0	1.5503	2.40343	83.471	37.4031	0	0	25	16	9	0	10	1	1	2	0	0	0	2	0	2	16728.9	5574.24	8336.04	10673.3	18916.7	8667.54	8775.44	3594.95	486.308	7575	8496.94	12415.3	13852.6	13895.8	10650.9	7549.42	3714.24	980.452	197.636	204.049	335.032	380.204	393.288	382.248	329.252	256.052	70.2173
41	Plakohypaphorine A	1	-1.0972	1.20385	85.5207	45.7963	0	0	37	19	18	0	14	2	2	0	0	0	0	0	1	1	19047.1	4728.87	7774.45	9755.36	9466.37	5548.76	5588.58	5960.6	9808.84	8465.38	9864.12	15338.8	18425.4	18098	14042.5	12510.4	10870.3	8497.48	281.324	294.898	515.474	687.115	897.202	771.47	560.867	548.095	425.008
42	convolutindole A	0	2.4903	6.20159	100.319	48.9295	0	0	38	21	17	0	14	2	2	0	0	0	0	3	0	3	22095.2	6169.42	10301	15107.6	22144.7	22107	17505.8	6707.13	3286.72	9487.3	10565.8	15699.4	19326.5	20886.1	19520.5	16541.5	13111.8	7896.16	297.974	308.549	540.714	596.483	745.023	748.266	647.565	653.015	514.173
43	desformylflustrabromine-B	0	2.495	6.22502	90.8114	47.4127	0	0	40	19	21	0	16	2	0	0	0	0	0	1	0	1	9106.6	4076.88	6073.75	6252.02	6092.77	6433.52	5442.03	4690.95	4772.45	8619.07	10461.8	15104.2	16693.8	16104.1	15248.9	14551.8	12749.1	10066.4	292.501	308.892	537.136	641.285	733.984	688.237	620.988	640.379	513.376
44	(+)-Chelonin B	0	0.6014	0.361682	107.756	54.2967	0	0	45	24	21	0	19	2	2	0	0	0	0	1	0	1	10051.3	5068.22	7496.05	8939.96	7711.95	6392.86	4804.93	4405.96	4467.32	10322.4	12682.5	18463.5	20132.1	18729.4	15716.7	12956.1	12234.7	12174.3	341.826	363.899	615.759	781.536	820.928	820.985	671.687	563.373	566.584
45	Bromochelonin B	0	1.0541	1.11113	115.29	56.6799	0	0	45	25	20	0	19	2	2	0	0	0	0	2	0	2	16435	6015.84	9391.29	10994.3	9686.72	9393.2	6070.66	5670.11	5494.46	10994.7	13113.6	19325.6	21227.8	19708.3	16905.5	13854.3	12795	12722.1	345.47	365.621	619.202	788.23	825.997	826.431	679.91	568.626	569.931
46	6-bromoaplysinopsin	0	1.1008	1.21176	85.8051	41.5603	0	0	33	20	13	0	14	4	1	0	0	0	0	1	0	1	9458.31	4416.36	7057.12	7426.37	6320.54	5392.98	4771.79	4027.46	3746.34	8226.38	9827.4	14807.5	16281.4	14712.6	12174.4	11094.5	9744.67	7350.27	257.427	276.799	449.98	526.436	614.284	539.132	485.669	404.906	365.741
47	Barettin	0	-2.1193	4.49143	97.6382	53.8431	0	0	45	26	19	0	17	6	2	0	0	0	0	1	0	1	10545.6	5434.52	8345.11	8602	7908.38	7476	6487.53	6117.52	6321.08	10386.5	12699.7	18626.5	20413.1	18827.4	16920.1	15380.5	14167.1	12739	354.115	373.086	617.565	820.958	832.824	779.128	703.158	634.738	571.84
48	didemnidine B	0	-2.342	5.48496	96.131	54.3102	0	0	47	24	23	0	17	4	2	0	0	0	0	1	0	1	10157.2	4974.21	7221.65	7607.07	7273.51	6512.64	4932.04	5551.12	5295.89	10024.2	12251.2	17467.8	18493.1	16939.9	14926	13005.3	12242.4	11296.3	360.585	372.922	642.721	852.662	816.937	756.644	671.461	618.426	585.711
49	Meridianin B	0	-1.4436	2.08398	74.4628	35.3731	0	0	27	18	9	0	12	4	1	0	0	0	0	1	0	1	9165.72	4035.48	6396.67	6489.47	7430.45	5217.74	3646.88	3724.71	2519.06	7255.01	8670.89	12825.9	13587.9	12514.7	10552.2	7883.54	5657.46	3296.43	215.473	233.11	357.429	436.596	428.778	418.054	351.35	268.053	181.36
50	Trachycladindole A	1	-0.2513	0.0631517	80.3628	40.6023	0	0	33	20	13	0	13	4	2	0	0	0	0	1	0	1	9570.01	4444.31	7194.16	7494.85	7323.09	8377.1	7685.15	7493.27	1838.66	8019.26	9753.58	14912	16715.8	16918.1	15927.5	13632.8	8928.75	3351.85	263.239	280.385	468.857	574.587	660.084	689.066	622.115	503.439	266.547
51	Hamacanthin A	0	0.0856	0.00732736	118.444	55.8371	0	0	41	27	14	0	20	4	1	0	0	0	0	2	0	2	16709.6	6518.34	10675.6	11265.1	11000.6	9847.92	6960.51	7910.13	8808.92	11502	13955.8	21645.6	23581.4	21875.1	19361.9	15862.4	13764.8	12632	319.751	351.819	592.381	766.104	776.641	766.772	660.104	533.426	419.409
52	Dragmacidin D	0	-3.1568	9.96539	143.924	71.0234	0	0	57	35	22	0	25	7	2	0	0	0	0	1	0	1	11898.9	7277.95	11528.1	12330.1	12590	12027.2	10660	10536.7	10728.1	14111.2	17785.9	27540.4	30977.5	31677.9	30662	28111.2	25331.3	22271.9	444.796	490.969	812.783	1062.04	1141.71	1224.37	1179.4	1101.19	969.809
53	Tubastrindole A	0	-0.4458	0.198738	157.237	80.7374	0	0	66	39	27	0	28	8	2	0	0	0	0	1	0	1	12533	8169.62	13768.9	17155.2	18932.6	21525.9	22944	19688.8	15997.5	15780.4	20080.7	33083.6	42838.8	49838.4	55660.5	60262.3	55999.6	42037.4	511.211	564.573	1002.52	1345.16	1833.06	2071.88	2365.85	2420.26	2215.96
54	nortopsentin D	0	-1.3481	1.81737	99.0253	47.1751	0	0	37	23	14	0	19	4	0	0	0	0	0	0	0	0	3540.03	4262.46	6286.98	5993.52	5722.03	4600.26	3724.05	3326.02	3179.44	9455.25	12137.9	18338.7	18526.3	17264.7	14478.7	12081.3	10936	10198.7	278.135	316.566	513.051	623.432	631.569	605.344	478.705	394.456	358.352
55	Didemnimide B	0	-1.7378	3.01995	87.4697	41.4551	0	0	31	22	9	0	15	4	2	0	0	0	0	1	0	1	9854.48	4824.66	7693.86	7652.36	8215.98	7984.53	5670.27	4933.31	5689.86	8741.95	10597.9	16238.9	16746.3	16455.6	15840.3	12626.3	9605.58	6510.32	251.446	272.182	440.109	521.409	520.495	564.757	505.906	401.514	284.35
56	Echinosulfonic acid B	1	0.9544	0.910879	128.201	61.8807	0	0	47	31	16	0	20	2	6	1	0	0	0	2	0	2	18626.9	8441.82	13105.1	15248.5	17353.7	17896.1	16375.5	19344.5	18463.6	12756.2	15189.7	23418.7	28148.6	31500.2	33000.6	30626.3	26728.1	21171.1	388.287	405.362	695.862	841.186	1036.8	1216.3	1249.03	1122.93	939.865
57	Coscinamide A	0	-0.3155	0.0995402	111.289	52.4891	0	0	40	26	14	0	20	3	2	0	0	0	0	1	0	1	10384.7	5414.3	8306.11	8615.76	7894.89	6676.01	5171.93	4965.24	4842.26	10771.6	13070.7	19361.6	20269.2	17977.8	14568.7	12319.1	11619.3	11128.6	312.539	335.472	535.988	680.717	669.604	612.534	504.888	444.783	408.894
58	Dendridine A	0	-1.3938	1.94268	124.019	60.6399	0	0	48	28	20	0	20	4	2	0	0	0	0	2	0	2	16971.6	6605.01	10711.2	13641.5	18330.1	25855	18146.8	14518	7816.98	11904.9	14579.7	22588.7	26563	29610.2	31086.8	29694.6	25216.9	18148.8	373.413	402.749	661.152	873.888	947.383	1018.97	1059.44	1057.07	965.209
59	Perophoramidine	0	1.4318	2.05005	121.57	60.1055	0	0	45	28	17	0	21	4	0	0	0	0	2	1	0	3	12729.7	6562.83	11287.4	13824.7	15786	14341	14503.4	13863.9	7859.96	12106.9	15175.5	25463	32312.6	35929.2	34711.2	30033	21170.4	11498.8	347.884	387.372	711.222	987.578	1178.81	1303.85	1259.14	937.23	540.15
60	Indisocin	0	-0.7211	0.519985	65.0197	35.6671	0	0	28	19	9	0	13	2	3	0	0	0	1	0	0	1	4301.58	3565.28	5576.96	6023.51	6557.03	7260.54	4810.92	1989.33	325.304	7425.25	8620.5	12525.5	14204	14522.7	14102.7	10580.8	5901.62	1936.79	231.027	232.926	380.978	491.212	491.819	535.893	467.452	306.356	138.667
61	Matemone	0	0.049	0.002401	62.1368	30.8239	0	0	25	15	10	0	10	1	3	0	0	0	0	1	0	1	8801.55	3490.34	5726.37	6584.88	5580.74	3947.4	4427.47	2534.45	326.237	6141.9	7297.27	10997.5	12267.9	10721.4	7759.84	4994.34	2657.16	715.802	203.209	209.072	357.612	448.278	471.442	420.437	256.438	178.003	60.2484
62	Convolutamydine A	0	0.0673	0.00452929	71.7605	34.9671	0	0	26	17	9	0	11	1	3	0	0	0	0	2	0	2	15329.4	4534.32	7913.97	9474.53	17503.5	7511.42	6850.16	1911.57	2280.53	7237.74	8272.65	12852	14705.9	14161.1	10435.2	6496.69	3334.43	1466.66	214.393	215.841	365.632	500.569	515.097	442.891	320.443	172.514	82.2653
63	Tubastrindole D	0	-0.604	0.364816	155.98	79.7726	0	0	65	39	26	0	28	7	3	0	0	0	0	1	0	1	12591.7	8179.43	13812.6	17222.7	18976	21581.2	23066.1	19838.3	16039	15722.4	19975.4	32941.1	42591.7	49300.1	55088.9	59671.5	55027.8	40859.8	507.643	557.558	998.343	1333.65	1815.95	2014.32	2339.74	2378.33	2143.2
64	Hapalindole L	0	1.1767	1.38462	95.387	56.6762	0	0	47	24	23	0	21	2	0	0	0	0	1	0	0	1	4702.01	4553.03	7541.55	10090.7	10534.4	9364.65	6606.46	4286.51	1683.92	10599.4	13674.6	22970.7	31231	34625.2	30934	23306.8	15224.8	7850.3	345.354	375.383	697.64	1045.98	1423.81	1457.65	1170.57	834.075	553.006
65	Fontonamide	0	2.5826	6.66982	100.221	54.7534	0	0	46	24	22	0	20	1	2	0	0	0	1	0	0	1	4872.47	4444.51	7166.05	9524.33	9372.89	8747.87	6855.11	4669.84	3194.56	10334.2	13099.8	21108.1	28345.8	29818.1	26609.3	21089.2	15865.5	11231.1	347.597	363.252	653.167	945.832	1244.63	1239.42	1070.65	783.109	739.971
66	Anhydrohapaloxindole A	0	1.2254	1.50161	95.7006	56.1447	0	0	46	25	21	0	21	2	1	0	0	0	1	0	0	1	4955.95	4720.98	7895.26	10569.3	11140.6	10436	7731.07	5163.2	1714.15	10753.6	13747.8	22957	31123.1	34279.1	31326.9	24399.4	16147	7952.16	345.269	371.182	682.596	1000.18	1350.1	1372.9	1165.08	864.243	558.512
67	Pibocin B	0	1.4317	2.04976	91.7053	49.9747	0	0	42	21	21	0	17	2	1	0	0	0	0	1	0	1	9506.84	4779.65	7863.98	10695.8	10226.8	9353.94	6730.34	3766.33	2095.03	9258.97	11868.8	19062.2	24023.8	25043.4	22050.8	16791.6	11168.1	6020.34	313.393	344.516	647.521	864.2	1062.01	1021.25	858.534	687.673	412.506
68	alstoyunine H	0	0.1269	0.0161036	114.762	64.3114	0	0	56	29	27	0	22	2	4	0	0	0	1	0	0	1	5874.21	5782.43	9445.03	12431.4	13661.6	13132.8	11137.4	8872.64	5086.84	12012.8	15814.7	26241.8	34720.2	40324.2	39578	32931.5	24555.9	16457.6	433.176	467.641	887.022	1229.8	1633.08	1805.3	1726.87	1386.08	1017.23
69	Notoamide P	0	-0.2206	0.0486644	132.709	76.1238	0	0	65	35	30	0	26	3	5	0	0	0	0	1	0	1	12034.4	7438.48	13475.4	18050.6	19751.5	22022.8	16298.2	15926.7	13508.5	14459.3	18867.1	31954.6	42089.1	47208.4	47952.7	43066.2	37156.7	29310	505.333	547.119	1029.39	1547.02	1931.25	2021.53	1955.59	1793	1482.81
70	Malbrancheamide	0	0.9663	0.933736	108.773	60.7582	0	0	50	27	23	0	21	3	1	0	0	0	2	0	0	2	6410.88	5677.71	10016.7	12777	10999.6	9552.39	8272.31	8089.55	5569.51	11563.1	15374.6	26766	34394.2	34810.3	30383.6	25956.7	20873.1	13677.8	380.983	422.433	822.441	1229.39	1556.6	1500.48	1233.24	1065.55	755.945
71	Vincamine	0	0.186	0.034596	103.027	58.9026	0	0	52	26	26	0	21	2	3	0	0	0	0	0	0	0	4216.26	4982.17	8139.81	10369.2	11108.4	10626.4	8318.07	4813.88	1937.2	10837.8	14557.7	23864.4	31288	35621	34966	29425.3	20324.9	11869.7	393.489	430.982	821.78	1175.19	1485.21	1608.72	1613.29	1238.39	873.25
72	Evodiamine	0	0.8071	0.65141	98.2307	48.8775	0	0	40	23	17	0	19	3	1	0	0	0	0	0	0	0	3602.85	4342.66	6740.83	7820.66	7496.68	6052	4599	3346.23	2216.49	9521.58	12416.9	19476.7	23087.5	23172.8	20732.5	16873.6	12558.5	8686.85	301.44	338.09	600.233	791.559	916.136	883.539	826.875	587.768	422.366
73	9-Hydroxycanthin-6-one	0	-1.0849	1.17701	72.5584	33.7783	0	0	26	18	8	0	14	2	2	0	0	0	0	0	0	0	2932.15	3344.08	5227.5	5655	5127.27	3795.83	2443.07	792.038	51.4292	7097.32	9029.87	13984.1	15669.2	14496.6	11018.8	6852.6	2416.5	339.292	206.422	227.591	377.792	488.289	478.926	410.745	331.742	188.591	48.5689
74	Dehydrocrenatine	0	-0.4457	0.198648	73.7001	35.6435	0	0	29	17	12	0	14	2	1	0	0	0	0	0	0	0	2680.25	3080.01	4406.92	4858.76	4532.9	3422.75	2340	954.406	197.863	7005.26	8744.29	12654.2	13871.9	13552.9	11496.3	8746.7	5178.56	2218.39	219.944	239.75	387.523	446.926	477.05	477.259	414.064	313.141	214.26
75	N-Coumaroyl serotonin	0	0.1669	0.0278556	100.499	50.0483	0	0	42	24	18	0	19	2	3	0	0	0	0	0	0	0	3919.6	4220.45	5908.16	5684.53	4681.28	4354.86	3951.32	3741.29	3338.38	9742.13	12183.3	17392.5	18201.4	15913	13387.5	12056.1	11149.7	10307.2	324.661	343.601	545.586	718.076	719.305	647.525	567.433	518.881	458.677
76	Bufothionine	1	-2.379	5.65964	72.7096	38.6279	0	0	33	18	15	0	12	2	3	1	0	0	0	0	0	0	3934.55	4370.66	5612.66	5950.2	6343.18	5695.24	3923.99	1688.05	175.478	7281.04	9202.59	14389.4	17278.1	17389.9	14512.2	10022.6	4815.46	1221.22	260.465	280.757	492.588	634.666	776.853	733.773	581.236	435.787	152.031
77	Jerantinine B	0	-0.8743	0.7644	109.806	62.2666	0	0	55	29	26	0	22	2	5	0	0	0	0	0	0	0	4872.46	5728.86	8933.96	11496.8	12405.7	11794.9	10449.6	7300.54	4947.63	11694.1	15843.4	25650.6	33741.3	38727.8	37301	31523.3	23613.8	16186.4	427.733	471.049	874.233	1186.29	1572.06	1684.8	1651.46	1338.77	1021.57
78	Reserpine	0	-0.8572	0.734792	167.794	94.1697	0	0	84	44	40	0	33	2	9	0	0	0	0	0	0	0	7497.46	8441.51	12505.7	15412.1	16471.7	16189	14766.4	14364.8	14044	17653.6	22868.9	35050	44208.8	48841.1	48790.1	46841	44303.1	42088.5	658.144	701.397	1295.68	1643.56	2099.1	2360.21	2279.14	2241.84	2029.31
79	Chetomin	0	0.344	0.118336	189.249	97.5758	0	0	77	47	30	0	31	6	6	4	0	0	0	0	0	0	11327	11733.1	19370.3	26881	25400.7	21906.5	22112.3	22277.5	20686.4	19206.9	24838.4	41908.4	55329.6	58688.3	55979.3	56082.9	56279.3	52264	611.605	674.724	1243.62	1738.46	2170.35	2246.97	2037.09	2156.87	1973.58
80	Gramine	0	0.3212	0.103169	59.7072	30.8951	0	0	27	13	14	0	11	2	0	0	0	0	0	0	0	0	1993.52	2311.08	3128.49	2870.03	2386.87	1760.56	1101.49	510.586	109.049	5580.49	6995.25	10128.7	10490.8	9014.68	6925.43	5294.89	3204.96	1290.9	197.407	212.526	362.259	411.069	491.276	343.147	327.739	231.3	137.563
81	Staurosporine	0	-0.0567	0.00321489	139.823	73.4226	0	0	61	35	26	0	28	4	3	0	0	0	0	0	0	0	5618.5	6857.14	11298.8	14343.2	16645	16990.5	15488.8	11904.6	7230.9	14289.1	19086.3	31216.4	40138.8	47724	51142	49556.4	41379.2	28549.7	466.676	528.851	979.77	1332.11	1613.76	1901.36	2006.71	1904.76	1528.67
82	Flavopereirine	0	-2.2626	5.11936	83.2502	42.1219	0	0	34	19	15	0	17	2	0	0	0	0	0	0	0	0	2860.12	3477.3	5143.22	5445.64	4657.22	3484.95	2653.67	1824.84	1138.06	8152.67	10498.1	15899.2	17582.2	16167.6	13201.1	10211.2	7576.13	5240.26	249.369	279.968	472.511	600.849	616.49	568.666	448.061	354.477	278.819
83	Chaetoglobosin F	0	-0.7063	0.49886	150.123	87.8681	0	0	77	39	38	0	32	2	5	0	0	0	0	0	0	0	6327.29	7199.03	11099.9	13965.7	15381.8	15518.2	15517.5	15650.9	14051.3	16302.3	21771.7	34343.1	44136	49597.4	51201.4	52832	51132.1	45921.3	583.76	626.81	1146.88	1703.13	2121.04	2364.19	2520.2	2457.13	2327.33
84	Harmalacidine	0	-0.7002	0.49028	64.0386	32.9255	0	0	28	16	12	0	12	2	2	0	0	0	0	0	0	0	2647.69	2985.66	4393.66	4558.55	3754.99	2545.58	1834.57	1153.47	650.92	6374.62	8172.21	12251.2	13222.2	11712.4	8494.49	5816.4	3355.74	2242.27	218.214	235.864	407.491	488.842	489.517	430.222	328.021	218.472	118.418
85	Meisoindigo	0	1.0719	1.14897	86.8603	41.7255	0	0	33	21	12	0	17	2	2	0	0	0	0	0	0	0	3369.01	3827.31	5844.05	6312.31	6072.64	6015.09	4324.08	2684.96	1069.42	8492.2	10754.4	16306.5	17948.9	17631.6	15902.3	13344.2	9751.51	5374.24	255.917	279.875	458.079	554.463	607.413	605.039	543.766	462.235	297.374
86	16-Methoxytabersonine	0	0.4115	0.169332	110.105	60.6626	0	0	53	27	26	0	22	2	3	0	0	0	0	0	0	0	4360.52	5148.35	8145.15	10024.7	10959.8	10112.7	8432.92	5706.78	3426.85	11261.3	14967.9	24390.4	31648.8	36149.3	34445.5	28657	20944.2	13702.2	401.03	438.594	822.273	1098.87	1442.64	1548.83	1501.14	1213.13	878.407
87	hapalindole H	0	0.5452	0.297243	91.2389	55.163	0	0	47	23	24	0	21	2	0	0	0	0	0	0	0	0	3446.32	4139.35	6679.46	8366.58	8602.59	7192.08	5157.1	2907.28	1200.81	10126.5	13327.3	22182.1	29653.8	32755.8	28915.5	21700.6	14079	7314.89	339.997	372.959	690.502	1031.71	1399.98	1438.66	1149.56	821.828	546.004
88	Fumigaclavine C	0	1.4269	2.03604	111.364	64.2878	0	0	57	27	30	0	23	2	2	0	0	0	0	0	0	0	4252.88	4956.72	7854.95	9247.11	9793.94	9497.74	8704.35	6226.59	3973.47	11592.8	15244.9	24250.3	30948.8	34575.1	34500.5	31893.3	25943.6	17993.7	422.092	454.537	843.582	1169.46	1515.63	1586.14	1551.79	1440.6	1138.15
89	Alocasin A	0	-1.577	2.48693	107.679	50.5391	0	0	40	26	14	0	20	4	2	0	0	0	0	0	0	0	4196.23	4797.08	7149.74	7271.27	6650.35	5946.99	4678.31	3870.23	3365.52	10311.5	13129.2	19793.6	21019.1	19314.5	16323.4	13532.3	11339.6	10352.9	312.379	347.72	546.222	691.513	709.431	665.232	550.151	447.977	366.969
90	Paniculidine B	0	0.4763	0.226862	72.7467	40.0131	0	0	36	17	19	0	14	1	2	0	0	0	0	0	0	0	2747.13	3054.39	4120.62	4314.6	3773.61	3064.17	2748.14	2348.79	1613.89	7195.92	9129.93	13152	14392.7	13811.8	11857.3	10490	8768.44	6209.76	270.123	284.895	494.533	612.918	685.299	628.101	516.729	532.158	412.926
91	Ervachinine C	0	-1.0038	1.00761	216.324	122.659	0	0	108	54	54	0	44	4	6	0	0	0	0	0	0	0	8723.08	10277	16156.9	21717	25429.1	26010.3	24571.8	23215.6	21709.1	22584.9	30253.4	49388.7	67475.7	80433.3	85208.7	84941.8	79899.8	72760.7	815.497	891.282	1681.91	2371.53	3288.15	3713.11	3971.19	3782.07	3453.49
92	Tabernaricatine A	0	-2.2394	5.01491	210.182	122.127	0	0	107	55	52	0	44	4	7	0	0	0	0	0	0	0	8977.02	10825.3	17286.8	23407.3	26947.8	27043	26259.3	26672.9	25779.9	22739.1	30964.8	51069.1	69823.8	82699.5	86937.2	87075.2	86149	81395.2	815.411	904.795	1730.97	2457.67	3307.76	3806.82	3887.02	3862.09	3667.54
93	Taberdivarine H	0	-0.9271	0.859514	93.7083	53.6734	0	0	46	24	22	0	20	2	2	0	0	0	0	0	0	0	3811.96	4569.37	7463.79	9066.37	9440.69	8496.55	6216.28	3473.46	1001.81	10073.6	13423.6	22349.6	29398.6	32080.9	28970.2	22350.4	14186.5	6328.09	345.723	381.321	731.882	1058.6	1335.43	1356.25	1168.7	908.584	503.93
94	Geissoschizone	0	-0.4408	0.194305	90.3876	55.5386	0	0	49	23	26	0	20	2	1	0	0	0	0	0	0	0	3560.06	4593.82	7507.53	9115.17	9428.93	7585.36	4768.27	1924.22	898.109	9981.53	13985	24076.9	31507.4	34321.8	30145	21425.3	11339.9	5380.26	359.245	408.561	826.029	1216.71	1528.9	1581.6	1367.54	874.067	402.539
95	Taberdivarine A	0	-0.375	0.140625	192.583	110.546	0	0	97	47	50	0	40	4	3	0	0	0	0	0	0	0	7374.06	9023.14	13686.4	17218.1	18889.5	18761.3	17927.1	16430.9	14215.2	20117.3	27345.7	43721.1	57667.9	67006.4	67809.2	64885.7	59935.4	52431.4	718.406	797.701	1507.73	2173.01	2902.53	3223.43	3042.97	2832.41	2506.15
96	Vallesiachotamine	0	0.8024	0.643846	105.934	56.2354	0	0	48	26	22	0	21	2	3	0	0	0	0	0	0	0	4212.2	4763.5	7023.84	8208.23	8370.32	7798.08	7234.02	5722.77	4280.77	10713.5	13782.7	21025.4	25508.8	26972.2	25388.5	22786.7	19390.8	15413.1	366.615	392.549	699.065	904.519	1096.48	1143.97	1111.11	935.529	813.747
97	Voacalgine C	0	-1.0626	1.12912	120.219	73.839	0	0	66	32	34	0	26	2	4	0	0	0	0	0	0	0	5201.68	6376.84	10761.7	12746.2	12131.6	10941.3	9825.7	8434.84	7153.49	13420.5	18501.4	31029	39716.9	42355.6	39783.1	35874.8	31199.6	25931.3	498.291	555.727	1102.98	1600.75	1924.91	2066.01	1898.74	1685.83	1471.17
98	MappiodineC	2	-1.4838	2.20166	106.113	58.6414	0	0	51	29	22	0	21	2	6	0	0	0	0	0	0	0	4980.1	5496.31	8770.53	10118	10355.7	9797.11	9423.09	8327.9	6506.08	11362.7	15016.3	24119.1	30159.5	31844.1	29747.5	26969	23117.5	17795.7	406.671	437.251	785.422	1143.43	1385.6	1421.84	1283.31	1138.95	935.483
99	Apparicine	0	1.0187	1.03775	88.2736	47.2159	0	0	40	20	20	0	18	2	0	0	0	0	0	0	0	0	3009.47	3682.1	5528.85	6538.29	6195.3	4803.94	3278.5	1970.53	888.964	8731.61	11495.3	17894.6	22309.5	22797.2	19346.3	14654.8	9801.48	5100.51	290.502	323.097	581.939	787.845	966.472	939.786	789.867	599.902	342.073
100	Uleine	0	-0.1105	0.0122103	84.5191	48.5494	0	0	42	20	22	0	18	2	0	0	0	0	0	0	0	0	3011.5	3706.31	5711.47	6728	6548.43	5363.88	3647.76	1728.49	472.429	8793.77	11724.8	18724.5	23267.1	24342.2	21860.8	17181.3	10531.7	4327.29	303.939	337.332	624.269	864.928	1044.01	1061.62	948.003	744.511	426.947
101	Eburnamonine	0	-0.0605	0.00366025	90.4004	51.1114	0	0	44	22	22	0	19	2	1	0	0	0	0	0	0	0	3411.73	4208.97	6787.05	8156.64	8365.31	6689.41	4148.51	2084.48	986.837	9433.68	12799.8	21117.7	26904	28727.6	25051.9	17951.1	10642.4	6049.48	324.831	362.516	698.788	1006.78	1212.04	1237.85	1035.33	673.006	405.732
102	Pericine	0	1.2743	1.62384	92.7254	50.3094	0	0	43	21	22	0	19	2	0	0	0	0	0	0	0	0	3155.76	3850.58	5722.56	6715.1	7129.79	5502.61	3830.18	2520.16	1268.32	9217.29	12148.3	18808.1	23363.3	26333.9	22635.8	16936.8	11931.4	6847.26	311.479	344.873	624.668	851.822	1067.23	1139.82	930.727	715.049	435.013
103	aminopyrrolnitrin	0	0.0261	0.000681	63.9184	29.4943	0	0	22	14	8	0	10	2	0	0	0	0	2	0	0	2	4356.57	2901.83	4426.08	5105.31	3956.85	3790.29	3259.05	164.754	2.03213	5978.41	6956.77	10219.6	10507.5	9115.35	7601	4823.09	1024.25	62.1675	173.707	181.227	279.967	343.861	323.719	306.27	254.199	103.683	13.4369
104	Pyrrolnitrin	0	1.4361	2.06238	63.5863	29.7648	0	0	22	16	6	0	10	2	2	0	0	0	2	0	0	2	4866.47	3321.79	5041.15	5825.54	6100.05	4931.08	5162.42	225.197	2.03213	6349.02	7241.76	10780.9	11259.4	10653.4	8932.67	6097.93	1227.97	62.1675	186.974	188.011	292.433	355.526	348.598	334.778	285.208	114.693	13.4369
105	Pyoluteorin	0	0.7498	0.5622	70.4509	31.8936	0	0	24	17	7	0	11	1	3	0	0	0	2	0	0	2	5071.52	3446.25	5452.33	6896.55	4800.55	4621.15	3610.5	4415.77	1163.7	6776.7	7842.83	11398.1	12034.9	9795.93	8538.58	7381.31	5613.69	2216.92	204.383	205.365	309.68	403.391	385.038	335.749	289.464	244.362	118.814
106	Pyrrolomycin B	0	2.8486	8.11452	80.9041	36.6868	0	0	26	20	6	0	11	2	3	0	0	0	4	0	0	4	7780.11	4513.81	7352.52	9651.08	8923.08	6421.45	6306.74	7523.97	8674.45	7996.87	8859.27	13415.4	14839.5	13205.3	10972.7	9761.56	9197.17	5628.14	232.017	227.023	358.276	462.393	489.557	435.887	313.239	321.341	204.435
107	pentabromopseudilin	0	3.1278	9.78313	91.5189	37.4192	0	0	21	17	4	0	10	1	1	0	0	0	0	5	0	5	33822.1	6824.38	12461.7	27578.2	22787.7	14026	24799	27724.9	161.086	8336.25	8307.41	12779.8	14637.3	11858.4	10379.3	9410.6	4609.41	295.733	177.642	179.163	276.525	352.662	309.414	285.76	232.413	105.111	16.6873
108	pentachloropseudilin	0	2.6828	7.19742	77.648	33.0692	0	0	21	17	4	0	10	1	1	0	0	0	5	0	0	5	8182.38	4154.69	7033.62	10381.1	8125.92	6997.14	8046.34	6010.82	71.4672	7339.06	7888.35	11962	13206.4	10720.9	9416.55	8001.37	3575.92	250.322	186.21	182.678	283.67	367.641	320.456	296.217	248.02	115.363	18.0144
109	celastramycin A	0	-0.1154	0.0133172	96.3575	51.9683	0	0	42	24	18	0	17	1	3	0	0	0	3	0	0	3	7204.99	4870.81	7551.93	9927.52	7907.97	8817.89	7456.01	8398.72	7243.9	10163.7	12108	17715.4	19857.5	18523.4	18127.6	17287.2	16174.1	13052.6	335.605	338.445	570.531	772.318	783.197	761.905	730.885	692.78	585.52
110	Oroidin	0	-0.555	0.308025	80.1666	39.0967	0	0	30	19	11	0	11	5	1	0	0	0	0	2	0	2	15604.3	4923.11	8042	13748.4	4910.11	7023.76	4145.69	4263.76	4096.36	7840.39	8794.82	12390.1	12191.5	9597.81	8636.06	7828.21	7220.93	6440.81	241.933	251.073	393.953	465.166	426.633	364.705	354.524	291.577	258.313
111	longamide	0	0.6073	0.368813	55.0689	26.2248	0	0	19	13	6	0	7	2	2	0	0	0	0	2	0	2	14689.6	3944.97	7006.55	14247.5	7299.46	7767.82	421.891	0	0	5477.35	6047.64	9298.07	10515.9	8118.84	4756.14	914.598	0	0	160.925	165.523	283.584	367.037	317.803	221.689	71.3448	0	0
112	hanishin	0	1.1814	1.39571	73.5561	38.0675	0	0	30	18	12	0	11	2	3	0	0	0	0	2	0	2	15528.7	4830.71	8153.95	15447.8	8816.9	10791.3	6328.07	5149.02	2925.48	7574.31	8644.79	12752.1	14751.8	13791.1	11939.3	8152.59	6161.28	5076.51	244.75	248.565	443.847	566.013	535.317	525.531	391.949	284.083	245.253
113	Midpacamide	0	-0.3443	0.118542	84.7503	46.4547	0	0	38	22	16	0	13	4	3	0	0	0	0	2	0	2	16213.7	5530.18	9195.06	16556.8	7379.78	8025.18	4873.89	4976.94	5125.03	9032.31	10378.3	15442.8	17537	14710.8	12068.6	10481.2	9922.54	9223.21	307.108	312.016	552.579	692.193	727.874	621.053	519.666	480.64	426.58
114	keramadine	0	-2.9376	8.62949	75.3173	40.4739	0	0	34	19	15	0	12	5	1	0	0	0	0	1	0	1	9368.01	4180.05	6323.22	6156.04	4243.09	4864.34	3347.33	3364.94	3429.9	7684.83	9028.97	12833.5	12750.9	11195.2	9349.91	8264.99	7545.26	7005.73	265.985	279.475	450.302	533.009	545.356	497.199	407.812	374.29	311.296
115	manzacidin A	1	-0.6116	0.374055	74.1251	40.0131	0	0	34	20	14	0	12	3	4	0	0	0	0	1	0	1	9742.5	4405.9	6989.33	7236.34	5453.02	6573.4	4250.29	4099.3	5497.72	7816.29	9315.22	13778.9	14935.7	13134.2	11056.2	9745.17	9230.87	8589.85	278.918	283.821	486.29	646.123	729.853	554.443	487.031	404.858	395.105
116	agelanin A	0	0.3695	0.13653	83.8055	41.6587	0	0	32	21	11	0	12	5	2	0	0	0	0	2	0	2	16004.6	5447.73	9339.59	16851.4	8521.29	9288.54	7468.85	8875.43	7721.85	8480.29	9795.11	14978.5	17015	15290.2	13272.4	12428.4	11249.5	7556.82	262.825	276.326	470.999	576.125	596.984	541.226	479.28	490.359	330.176
117	damipipecolin	1	-1.5231	2.31983	64.1079	36.4863	0	0	31	18	13	0	11	2	4	0	0	0	0	1	0	1	9401.03	4057.31	6378.45	6460.68	4900.2	5755.35	3659.17	4449.95	3913.09	7118.37	8558.46	12549.3	12852.1	11000	9421.93	8606.28	8145.47	6267.1	254.458	259.162	451.945	616.174	578.007	467.695	386.067	381.685	313.989
118	damituricin	0	-2.7318	7.46273	67.0119	39.5799	0	0	34	19	15	0	12	2	4	0	0	0	0	1	0	1	9547.32	4267.71	6960.55	7069.89	5817.97	5756.87	3899.89	4837.07	4385.76	7604.06	9066.93	14117.5	15715.8	13901.6	10121.2	8890.23	9213.09	7672.77	275.435	279.883	515.549	695.422	806.921	628.856	331.217	431.715	346.175
119	clathramide A	0	-3.9339	15.4756	78.6252	47.1651	0	0	41	22	19	0	14	4	3	0	0	0	0	1	0	1	9976.34	4729.07	7445.34	7653.88	5802.46	7065.66	6242.13	6728.82	6511.9	8845.67	10674.9	16068	17846.1	16783.5	14638.9	14188.8	13717.2	10211.9	324.442	332.001	589.619	785.909	921.941	852.385	655.889	696.662	527.23
120	agelongine	0	-2.4405	5.95604	75.2524	38.6727	0	0	31	20	11	0	13	2	4	0	0	0	0	1	0	1	9687.52	4339.57	6585.52	6730.24	5312.42	5791	3747.24	3785.65	4186.94	7903.24	9134.01	12777.2	12999.9	11804.3	9834.93	8048.17	7684.85	7719.59	256.102	257.723	425.81	514.684	506.013	483.047	389.441	302.211	276.288
121	mukanadin B	0	-1.6413	2.69387	69.6365	36.5507	0	0	30	19	11	0	11	4	3	0	0	0	0	1	0	1	9535.42	4177.46	6459.34	6120.71	4361.03	4935.99	3414.92	3400.33	3577.42	7326.44	8561.23	12164.5	11446.8	9423.19	8582.61	7670.45	6920.59	6218.59	248.072	252.37	413.711	507.798	439.205	402.874	380.28	317.843	249.685
122	Pseudoceratidine	0	-0.2576	0.0663578	120.917	63.2267	0	0	49	28	21	0	17	5	2	0	0	0	0	4	0	4	29505.3	8045.36	13399.6	25931.6	8822.43	13216.8	7668.13	7807.41	7593.61	12315.5	13775.1	19762.3	20876.3	16879.1	16275.2	15399.5	14886.6	13739.2	388.436	396.436	683.084	893.231	828.579	767.929	746.778	722.665	660.135
123	Taurodispacamide A	0	-2.2665	5.13702	97.3642	51.6899	0	0	41	26	15	0	13	6	4	1	0	0	0	2	0	2	17888.9	7376.14	10590.7	15972.2	7313.94	9622.03	7524.9	7659.33	6894.9	10301	11900.1	16785.3	16804.9	14648.4	14496.8	14385.2	13936.7	12091.6	342.888	345.16	586.865	699.168	647.713	595.907	643.294	648.676	588.651
124	Laughine	0	-2.1692	4.70543	66.6544	40.7143	0	0	36	18	18	0	11	5	1	0	0	0	0	1	0	1	9226.79	3881.91	5636.71	5417.35	4010.14	4774.8	3233.82	3108.6	2975.74	7354.56	8703.39	11841.8	11574.7	10282.3	9486.54	8662.86	7893.52	6850.5	278.6	284.448	471.077	597.073	559.174	524.495	480.708	429.201	381.86
125	sventrin	0	-0.0191	0.000365	85.4613	42.1903	0	0	33	20	13	0	12	5	1	0	0	0	0	2	0	2	15750.6	5113.55	8351.72	15096.7	6481.14	7502.43	4339.4	4449.43	4278.97	8326.07	9373.08	13361.8	14204.2	12010.4	10072.3	8741.75	8144.08	7270.7	262.91	272.918	439.791	509.637	517.672	463.963	397.254	354.063	300.643
126	Dibromoisophakellin	0	-0.8818	0.777571	71.1367	39.0967	0	0	30	19	11	0	11	5	1	0	0	0	0	2	0	2	15604.3	5233.6	9478.37	17129	10815.8	13370.9	8425.13	3101.17	324.205	7840.39	9567.12	15890.9	18816.5	18101.8	14317.4	8797.71	3874	653.634	241.933	266.223	488.724	664.737	701.767	626.443	407.662	270.49	46.8115
127	hymenialdisine	0	-0.6585	0.433622	69.9937	36.1819	0	0	29	19	10	0	11	5	2	0	0	0	0	1	0	1	9474.63	4287.71	7090.66	7362.59	7026.38	8357.1	6713.53	5178.78	1581.25	7322.28	8860.53	13354.1	15190.3	14419	12854.9	9867.08	5660.36	2102.45	238.204	252.691	419.464	538.963	535.728	536.036	461.463	315.671	171.659
128	stevensine	0	-0.9462	0.895294	77.7264	37.7631	0	0	28	19	9	0	11	5	1	0	0	0	0	2	0	2	15602.3	5043.16	8570.63	16052.6	9328.24	13146.2	8259.95	4857.14	1641.61	7778.22	8988.87	13625.2	16070.4	14879.3	13626	10219.4	5241.8	2043.97	228.496	244.379	395.645	498.899	503.662	487.776	445.256	271.736	143.657
129	spongiacidin A	0	-0.6995	0.4893	79.7382	39.8987	0	0	31	20	11	0	11	5	2	0	0	0	0	2	0	2	15860.3	5261.55	9052.47	16747.8	10020.4	13946.4	10440.5	6597.14	1839.01	8056.78	9493.3	14706.6	17692	16430.4	15548.1	12303.2	7009.36	2628.07	255.284	269.809	461.979	618.33	602.969	598.051	559.718	403.125	206.161
130	agesamide A	0	-0.3113	0.0969077	73.8432	38.9339	0	0	30	20	10	0	11	4	3	0	0	0	0	2	0	2	15919.1	5291.31	9165.3	16280.3	9182.87	11387.5	7026.7	8331.72	6158.48	7998.77	9341.09	14585.3	16595.2	14840.7	13321.7	10738.1	8630.21	4546.41	251.716	261.701	466.616	633.673	611.397	559.929	464.046	338.589	203.091
131	oxocyclostylidol	0	-2.2814	5.20479	72.0787	36.9839	0	0	30	20	10	0	11	5	3	0	0	0	0	1	0	1	9730.6	4505.85	7576.43	9195.92	8107.21	8152.27	4846.19	5096.46	3792.82	7538.68	9055.8	13942.5	15359.8	14094	11810.2	9589.63	7936.08	4745.32	251.556	265.147	439.546	572.161	572.243	505.098	434.41	348.479	263.957
132	Keronopsamide A	0	1.2233	1.49646	103.696	46.6887	0	0	33	22	11	0	15	2	2	0	0	0	0	3	0	3	22233.4	6097.38	9966.64	18396.4	7236.2	6105.21	7507.24	6807.38	6236.19	9724.31	10630	15147.7	16041.4	12318.1	10363.6	9809.66	9276.67	8508.12	265.203	270.206	411.103	525.711	476.528	405.599	365.389	338.629	298.634
133	ugibohlin	0	-0.6215	0.386262	76.0458	39.0967	0	0	30	19	11	0	11	5	1	0	0	0	0	2	0	2	15604.3	5067.38	8764.12	16172.8	9985.84	12508	9771.23	5040.66	568.089	7840.39	9218.34	14296.7	16262.1	15192.7	14113.1	11836.8	7262.32	1836.93	241.933	258.614	437.645	553.341	524.235	504.646	494.55	477.511	222.316
134	ageladine A	0	-0.4842	0.23445	73.9437	33.8676	0	0	24	17	7	0	10	5	0	0	0	0	0	2	0	2	15200	4680.51	8004.58	13998.2	5370.99	6824.54	7603.49	6710.12	2613.1	7076.14	8060.92	12030	12198.8	9897.74	9123.54	8020.98	5171.17	2002.15	194.167	211.408	331.349	383.458	340.661	307.086	292.834	206.281	109.282
135	dispyrin	0	0.6451	0.416154	111.49	58.0202	0	0	48	25	23	0	18	3	2	0	0	0	0	2	0	2	16489.9	5975.8	9107.74	10432.9	8403.6	8519.18	7104.07	7185.4	8697.41	10907.8	12759.5	18157	19263.4	17537.9	16197.2	14911.5	14439.3	14758.6	368.286	380.771	659.147	813.898	861.793	756.183	714.188	581.982	563.991
136	dibromoagelaspongin methyl ether	0	0.6475	0.419256	78.9288	42.9923	0	0	34	21	13	0	12	5	2	0	0	0	0	2	0	2	16006.6	5664.11	10324	18826.3	13532.4	16019.2	10591.8	4282.74	568.883	8542.46	10327.3	16914.3	21063.1	22144.3	19897.1	13293.8	6045.42	1190.49	276.262	300.595	558.15	735.963	843.471	860.387	670.105	444.21	91.9979
137	cylindradine A	0	-0.8818	0.777571	71.1367	39.0967	0	0	30	19	11	0	11	5	1	0	0	0	0	2	0	2	15604.3	5233.6	9478.37	17123.1	11108.8	11061.1	9267.28	4122.71	483.259	7840.39	9567.12	15890.9	18759.5	17738.8	13874.1	9161.92	4139.5	887.2	241.933	266.223	488.724	665.491	702.617	623.705	407.489	268.545	50.0619
138	latonduine A	0	-1.4211	2.01953	71.833	34.6696	0	0	25	18	7	0	10	5	1	0	0	0	0	2	0	2	15456	4872.67	8377.94	16206.1	9229.63	12744	5951.48	2915.34	1379.13	7292.53	8363.65	12742.8	15630.9	13766.7	11276.1	6209.52	2914.35	1363.83	207.518	221.442	359.634	458.983	459.865	433.856	285.651	129.712	84.9829
139	dibromophakellstatin	0	-0.1161	0.0134792	70.5707	38.1319	0	0	29	19	10	0	11	4	2	0	0	0	0	2	0	2	15663.1	5265.37	9587.1	17233.8	10902.6	13463.1	8610.65	3008.42	161.086	7782.38	9387.14	15624.2	18620.9	17936.4	14634.4	8034.86	2733.66	295.733	238.364	259.277	488.767	679.028	703.926	631.248	364.239	152.993	16.6873
140	Monobromoisophakellin	0	-2.0067	4.02684	63.6024	36.7135	0	0	30	18	12	0	11	5	1	0	0	0	0	1	0	1	9220.7	4285.98	7425.66	8850.14	8920.56	8871.28	4477.18	650.814	6.09638	7168.06	9136.05	15133.1	17282	17239.6	12807.9	7177.76	2532.28	186.502	238.289	264.502	485	657.65	698.323	616.8	400.494	258.64	40.3108
141	slagenin A	0	-1.4646	2.14505	68.9909	38.6863	0	0	33	20	13	0	11	4	4	0	0	0	0	1	0	1	9793.42	4590.02	7726.73	7340.28	5022.76	5446.31	3938.27	4281.11	4826.66	7605	9363.44	14455.3	14267	11271	9356.19	8552.84	8234.55	7611.73	274.861	289.026	515.479	694.612	611.912	492.478	412.517	373.133	328.121
142	nagelamide A	0	-1.5426	2.37961	155.784	78.1934	0	0	60	38	22	0	22	10	2	0	0	0	0	4	0	4	31208.7	9990.49	16696.1	29076.6	12703.1	17980	12747.2	13044.6	13169	15680.8	18013.2	26545.3	28617.9	27001.8	28016	28005.7	27095.1	26481.7	483.865	509.687	831.974	1053.33	1097.49	1141.12	1231.97	1194.37	1164.14
143	bromosceptrin	0	-3.498	12.236	144.028	75.8102	0	0	60	37	23	0	22	10	2	0	0	0	0	3	0	3	24825	9209.09	14983.2	21158.3	12224.8	16794.9	13845.7	14735.4	17203.9	15008.4	17930.9	26946.2	28980.5	28894.4	30841.5	32285.8	33300.4	33276.9	480.222	515.575	860.895	1116.82	1229.97	1302.37	1421.18	1469.12	1388.33
144	rumbrin	0	2.5792	6.65227	109.961	54.2219	0	0	45	25	20	0	20	1	3	0	0	0	1	0	0	1	5126.41	4563.99	6337.59	6887.71	5573.21	4882.54	4165.13	3637.62	3347.22	10488.5	12507.9	16947.8	18164.6	17211.2	15724.6	14057.2	12524.3	11209.4	347.512	356.496	574.178	658.829	739.16	692.972	676.714	537.312	584.65
145	thiazohalostatin	1	2.2344	4.99254	125.003	66.7178	0	0	55	30	25	0	20	2	4	1	0	0	3	0	0	3	9124.9	6398.61	10277.2	13772.1	10908	8904.92	8095.15	8572.87	7748.32	12708.3	15284.9	23051.3	26861.1	25428.7	23577.2	22934	21776.4	20171.4	437.553	439.624	772.336	1059.82	1222.85	1069.8	1189.6	1065.11	1022.53
146	auxarconjugatin A	0	2.1328	4.54884	105.679	51.1283	0	0	42	24	18	0	19	1	3	0	0	0	1	0	0	1	4980.11	4395.52	6033.91	6363.63	5030.49	4140	3585.11	3315.81	3146.31	10002.8	11854.9	15892.8	16554.2	15089.9	13362.8	11773.5	10504.1	9820	326.535	334.721	531.824	614.315	645.819	586.232	555.358	449.881	421.387
147	Pachydermin	1	-0.3949	0.155946	76.4145	36.3063	0	0	29	21	8	0	13	1	6	0	0	0	1	0	0	1	4872.27	3901.61	6031.45	7001.94	5957.54	5205.56	4118.83	4277.17	3600.23	7800.02	9218.07	13325.3	14366.2	12572.6	10789.6	9376.23	8200.98	6294.51	254.162	250.477	373.902	493.784	500.685	447.231	380.125	329.7	259.832
148	malbranpyrrole C	0	3.199	10.2336	111.262	58.649	0	0	50	26	24	0	21	1	3	0	0	0	1	0	0	1	5274.73	4756.69	7066.03	8287.95	8037.05	7361.56	5369.86	4567.24	4791.67	11036.3	13390.4	19283	22742.2	23350.6	22722.3	20589.3	16684.3	14015.5	381.926	392.507	658.91	794.16	1024.99	1026.12	966.395	956.112	766.885
149	phorbazole A	0	1.5125	2.28766	84.6524	37.8916	0	0	27	20	7	0	13	2	2	0	0	0	3	0	0	3	6556.98	4348.77	6974.97	8671.53	6230.43	6271.91	6006.43	5040.78	3069.65	8154.63	9403.08	13824.9	13888.1	11615.2	10829	9190.02	7658.02	6549.96	228.39	237.636	371.303	443.858	412.908	352.355	272.331	237.407	238.266
150	pyralomicin 1b	0	0.502	0.252004	113.577	58.9431	0	0	49	30	19	0	20	1	7	0	0	0	2	0	0	2	7405.96	6072.9	9829.37	12962.6	13747.5	13493.5	10826	10863.4	7603.13	11826.9	14707.5	22946	28320.1	29556	27779.3	24163	20654.5	17082.3	406.276	423.621	732.872	989.359	1205.75	1185.62	1088.01	890.079	707.217
151	streptopyrrole	0	-0.7314	0.534946	76.4265	39.1295	0	0	32	20	12	0	14	1	4	0	0	0	1	0	0	1	4508.66	3920.08	6175.68	7040.04	7134.37	5590.03	4108.06	3328.56	1910.34	7915.09	9755.79	14698.7	16377.8	15432.1	13377.8	10587.4	7618.08	4947.63	261.873	274.169	454.728	590.735	610.139	563.92	508.284	398.778	264.829
152	nitropyrrolin C	0	4.2182	17.7932	101.293	59.563	0	0	54	25	29	0	19	2	3	0	0	0	1	0	0	1	5187.48	4524.76	6756.95	7057.78	6128.07	5909.32	6353.01	5541.14	5255.57	10588	13076.8	19082.8	21288.4	20917	19169.7	18796.9	17673.2	15554.3	410.639	414.886	729.659	956.651	1146.43	1062.79	957.939	902.6	974.962
153	Marinopyrrole F	0	2.0892	4.36476	129.821	58.0027	0	0	42	31	11	0	22	2	4	0	0	0	3	0	0	3	8371.36	6392.4	10362.9	14139.3	13368	16368	16201.3	13126.2	8480.19	12523.4	15023.7	22873.7	26842.7	27999.6	30189.9	28417.5	23015.7	17400.3	349.831	370.35	599.098	813.848	856.289	887.127	876.922	781.048	612.775
154	roseophilin	0	-1.8392	3.38266	126.922	75.5082	0	0	65	32	33	0	27	2	2	0	0	0	1	0	0	1	6089.69	6164.08	9277.77	10449.7	11663.7	12334.3	12646.5	10285.9	9273.19	13884.1	18150.4	27944.2	32035.6	36480.2	40316.4	41808.1	37249.4	32117.3	484.486	524.398	969.176	1300.24	1500.65	1675.99	1803.55	1818.04	1706.46
155	lukianol B	0	1.2153	1.47695	141.187	65.1287	0	0	48	32	16	0	25	1	5	0	0	0	0	0	1	1	21203.6	7138.59	11447.7	14209.5	12077	12109.1	14170.9	14181.4	15876.8	13467.8	16197.6	24384.4	27771.7	26931.9	26971.2	27933.2	25840.5	22463.6	380.686	411.14	644.223	853.876	902.632	884.976	901.516	917.329	778.778
156	polycitrin A	0	3.3304	11.0916	153.586	69.5519	0	0	49	34	15	0	24	1	5	0	0	0	0	4	0	4	30492.2	9104.71	15406	21451.6	28723.5	16248.1	25511.9	24382.9	19238	14769.6	16870.7	25714.3	30156.7	29222.1	27874.6	30368	29748.6	27275.4	400.157	414.177	664.953	905.502	965.593	930.943	897.066	969.019	924.198
157	palau'amine	0	-4.1149	16.9324	96.6001	58.2734	0	0	51	29	22	0	17	9	2	0	0	0	1	0	0	1	6009.25	5976.33	10410	13174.2	15509	14053.6	11890.4	8744.22	4217.07	11010.2	14723.2	25350.6	32275.7	36953.6	34920.6	29913.2	21587.5	12954.4	406.589	452.511	841.216	1228.77	1550.08	1642.56	1550.53	1243.33	872.645
158	agelanin B	1	-0.1988	0.0395214	89.7934	48.9523	0	0	41	23	18	0	14	2	5	0	0	0	0	2	0	2	16479.5	5536.35	9235.88	16846.9	8589.06	9303.95	5239.48	5428.31	5522.68	9464.14	10841	15837.7	18857.4	17485.7	14909.5	11992.5	10872.5	10288.9	334.385	328.633	563.799	763.011	849.588	842.193	670.511	561.651	463.461
159	mauritamide B	1	-1.05	1.1025	102.932	57.5859	0	0	48	28	20	0	14	6	5	1	0	0	0	2	0	2	18294.2	7801.09	11566.7	18466.7	9878.8	11180.5	9220.93	9246	7862.07	11096.3	13064.8	19236.5	21597.4	20185	19076.5	18229.4	17307.3	14767.4	397.373	401.907	706.032	918.579	951.195	951.869	908.617	907.273	771.252
160	6-Acetonyl-dihydrosanguinarine	0	-0.229	0.052441	115.343	58.2591	0	0	48	29	19	0	23	1	5	0	0	0	0	0	0	0	4813.42	5638.04	8748.92	9383.56	9999.31	10097.9	9304.87	7495.18	5214.9	11656.7	15185	23683.9	27782.1	30099.3	30765.2	28723.1	23411.1	16682.4	378.043	417.743	752.405	879.843	1038.44	1170.71	1190.51	1130.19	857.577
161	6-Methoxy-dihydrosanguinarine	0	0.1209	0.0146168	107.119	53.4055	0	0	44	27	17	0	21	1	5	0	0	0	0	0	0	0	4522.86	5373.19	8290.73	8914.45	8855.14	8530.13	7910.19	5993.93	4206.33	10747.5	13987.7	21821.7	25330.5	26571.3	25711.4	23015.9	18425.7	13313.5	349.525	390.921	704.415	766.257	941.474	989.459	1007.85	882.687	684.242
162	Bocconoline	0	-0.2595	0.0673403	114.46	57.8327	0	0	49	28	21	0	22	1	5	0	0	0	0	0	0	0	4671.18	5377.74	8030.37	9596.59	10188.4	9782.23	8361.96	6209.23	4534.35	11295.4	14534.7	22249	27296.8	30215.1	30317.8	26833.6	21028.9	14957.4	383.939	419.251	736.789	850.294	1046.34	1247.78	1238.84	1158.55	863.319
163	Dihydrochelerythrine	0	0.2512	0.0631014	108.497	53.9371	0	0	45	26	19	0	21	1	4	0	0	0	0	0	0	0	4268.92	5013.08	7471.25	8566.95	8557.75	7677.68	6310.91	4793.43	3576.24	10593.3	13611.7	20780.5	24805	26146.7	25068.8	21276.7	16400.5	12149	349.61	385.088	678.428	752.642	923.702	1018.13	1000.11	869.264	622.449
164	Dihydrosanguinarine	0	0.0521	0.00271441	101.338	49.5099	0	0	40	25	15	0	20	1	4	0	0	0	0	0	0	0	4120.59	4964.65	7689.88	7998.24	7788.04	6881.77	5748.16	4227.35	3102.04	10045.5	13152.7	20677.5	23512.1	23776.3	21704.2	18078.7	13621.1	9456.54	315.196	356.618	639.245	709.974	831.612	853.25	799.977	658.168	473.729
165	Oxysanguinarine	0	-0.6075	0.369056	101.169	48.9783	0	0	39	26	13	0	20	1	5	0	0	0	0	0	0	0	4374.53	5132.6	8052.68	8670.04	8725.84	7959.33	6322.49	4647.21	3493.7	10199.7	13226	20775.2	23805.2	24181.3	22142.7	18397.7	13786.4	9582.16	315.111	352.416	623.438	693.169	797.318	822.687	767.544	640.444	463.937
166	Norsanguinarine	0	-0.8099	0.655938	94.5796	45.0827	0	0	35	24	11	0	19	1	4	0	0	0	0	0	0	0	3972.26	4747.98	7328.71	7432.27	6887.1	5684.79	4617.24	3609.47	2955.74	9497.62	12372.8	19243.5	20979.5	19898.7	16646.6	13205.3	10487.3	8160.31	280.781	319.376	557.057	609.059	651.598	632.736	505.501	407.863	332.673
167	6-ethoxychelerythrine	0	0.5704	0.325356	118.572	60.9262	0	0	52	29	23	0	23	1	5	0	0	0	0	0	0	0	4817.48	5590.1	8309.68	9834.74	10555.6	10394.1	9133.43	7222.34	5384.88	11781.1	15099.6	22750.2	27501.8	30549	31845.4	29855.6	25171.2	19505	404.917	441.167	786.468	878.236	1066.68	1254.35	1346.3	1295.39	1048.17
168	Sanguinarine	0	-2.6227	6.87856	97.2961	48.8431	0	0	39	25	14	0	20	1	4	0	0	0	0	0	0	0	4119.58	4952.54	7662.64	7949.81	7720.44	6804.09	5706.76	4197.09	3073.8	10014.4	13038	20444.7	23053.2	23142.1	21017.4	17579.1	13362.2	9259.79	308.477	349.5	617.13	681.504	773.515	801.473	745.032	628.142	457.141
169	Sanguilutine	0	-2.7231	7.41527	118.259	61.593	0	0	53	29	24	0	23	1	5	0	0	0	0	0	0	0	4818.5	5457.94	7781.18	9967.36	10737.5	10154.1	8512.26	6647.3	5114.05	11812.2	14790.8	21789.6	27445.1	30842.9	31419.5	27973.5	23258.4	18528.7	411.635	440.744	757.438	814.775	1045.69	1276.36	1278.53	1223.81	991.855
170	Chelidimerine	0	-0.214	0.045796	214.492	106.435	0	0	86	54	32	0	43	2	9	0	0	0	0	0	0	0	8931.98	10722.7	16890.5	18597.7	20110.5	20790.5	20397.4	19063.1	18059	21640.1	28531.7	45463.9	54383.7	60143.9	62783.4	61659.9	57110	53336.9	679.802	767.666	1394.18	1660.15	2016.43	2344.05	2457.2	2454.71	2224.43
171	Protopine	0	-0.2029	0.0411684	101.652	52.9791	0	0	45	26	19	0	20	1	5	0	0	0	0	0	0	0	4380.62	5060.98	7577.11	7990.07	8630.93	8537.84	7565.47	5674.71	3917.17	10386.2	13490.9	20647	24086.3	26361.4	25866.2	23265.8	18189.5	12103.5	355.421	387.581	707.339	826.745	1046.6	1153.76	1056.92	952.046	696.477
172	Narceine	1	-0.6515	0.424452	123.659	65.9994	0	0	59	32	27	0	23	1	8	0	0	0	0	0	0	0	5589.45	5930.51	8390.39	9811.31	11179.3	11074.7	9489.37	9390.82	9462.7	12554.6	15587	22424	26958	29994.3	30565.6	29110.3	27343.3	26061.4	471.846	487.012	847.711	928.342	1204.03	1385.9	1369.62	1350.28	1240.28
173	Corydaline	0	0.405	0.164025	112.313	61.0314	0	0	54	27	27	0	22	1	4	0	0	0	0	0	0	0	4421.31	5109.94	7399.69	9342.52	9449.84	8432.34	7105.94	5737.54	4311.86	11265.5	14529.6	21990.6	28068	31028.2	30171.8	25892	21228.6	16635.9	410.898	442.029	803.454	959.705	1226.8	1429.6	1351.92	1212.46	982.175
174	Hydrastine	0	0.0217	0.00047089	107.292	56.8747	0	0	49	28	21	0	21	1	6	0	0	0	0	0	0	0	4782.89	5469.52	8287.04	9297.84	9812.46	9180.66	8095.61	6713.15	5466.58	11088.3	14325.8	22019.8	25979.2	27727.8	26983.6	24789.8	20147.4	15564.6	389.751	421.884	769.773	881.123	1093.32	1210.64	1100.71	1027.93	772.11
175	Cephaeline	0	-0.3342	0.11169	137.921	80.0261	0	0	72	34	38	0	28	2	4	0	0	0	0	0	0	0	5494.27	6403.31	9369.31	11282.7	10963.8	10450.7	10051.3	9338.91	8771.28	14391.8	19035.1	29401.9	37032.3	39533	38782.5	37090.4	35977.9	33237.7	540.246	584.129	1085.01	1455.96	1758.19	1996.79	1866.11	1856.26	1807.79
176	Erythraline	0	0.7164	0.513229	88.3029	47.8551	0	0	41	22	19	0	18	1	3	0	0	0	0	0	0	0	3580.16	4340.22	6773.73	7292.86	7029.01	6220.29	5249.75	3309.58	1562	9106.38	12159.2	19502.6	23395.4	24348.2	21095.2	16833.8	11895.3	6348.28	313.637	349.939	661.999	820.351	962.803	1032.61	852.718	670.527	495.255
177	peyophorine	0	-0.0487	0.00237169	72.6357	40.8151	0	0	37	18	19	0	14	1	3	0	0	0	0	0	0	0	3003.1	3474.64	5093.28	5629.01	5743.13	4383.52	2761.26	1485.8	649.241	7412.31	9618.09	14418.4	17033.6	18141.8	15761.8	11039.5	6746.32	3625.2	283.475	304.696	567.517	650.71	760.007	907.979	721.802	492.473	323.783
178	Cherylline	0	0.6996	0.48944	89.6978	46.0951	0	0	40	21	19	0	17	1	3	0	0	0	0	0	0	0	3435.9	3819.67	5505.65	6196.21	5618.33	5308.47	4761.06	3591.81	2381.34	8682.86	11064.8	16559.3	19745.2	19380.5	18099.2	16067.3	12528.1	8075.48	306.096	327.038	555.841	710.181	861.186	823.117	748.052	697.225	559.909
179	Peyoxylic acid	1	-1.0982	1.20604	66.4142	36.2319	0	0	33	18	15	0	12	1	5	0	0	0	0	0	0	0	3222.45	3315.92	4778.7	5893.22	6027.9	4984.58	2936.84	1717.36	678.934	6873.73	8624.13	12562	15160.8	15550.1	13459.2	9259.96	5814.49	3147.33	268.223	275.817	468.101	572.61	652.068	730.736	600.617	449.978	303.311
180	Anhalamine	0	-0.6897	0.475686	60.5843	32.8679	0	0	30	15	15	0	11	1	3	0	0	0	0	0	0	0	2566.25	2783.31	3828.93	4592.64	4220.73	2865.26	1548.88	623.371	136.337	6017.43	7627.88	10998.9	12725.7	12022.5	9642.64	6547.72	3895.43	1602.08	233.979	245.855	426.25	492.002	548.178	575.291	432.83	358.123	208.63
181	salsolidine	0	-0.1373	0.0188513	63.5632	35.1595	0	0	32	15	17	0	12	1	2	0	0	0	0	0	0	0	2456.57	2755.61	3793.45	4277.71	3689.83	2790.34	1844.04	868.423	215.076	6286.72	8010.86	11572.1	13506.2	12956.8	10427.6	7245.51	4890	2477	241.605	255.243	456.122	533.15	582.507	624.358	469.02	375.918	291.647
182	Cryptostyline II	0	0.5579	0.311252	105.982	56.1778	0	0	50	25	25	0	20	1	4	0	0	0	0	0	0	0	4130.75	4652.93	6450.6	7873.35	7789.7	7143.29	6484.64	5682.25	4393.54	10356.3	13029.6	18919.5	23432.4	25474	25131.1	22267.1	18755.9	15638.6	382.38	405.172	715.836	805.494	1027	1169.02	1090.13	1059.52	848.973
183	Papaverine	0	-0.4535	0.205662	105.569	53.5107	0	0	46	25	21	0	20	1	4	0	0	0	0	0	0	0	4126.69	4580.53	6219.57	7282.37	6883.68	6103.75	5403.65	4835.62	4345.76	10232	12673.1	17822	20881.3	21463.7	20514.1	18366.7	16034.8	13353.7	355.507	375.472	632.909	684.355	813.42	937.446	818.573	793.599	654.808
184	Laudanosine	0	0.6203	0.384772	110.847	59.2714	0	0	53	26	27	0	21	1	4	0	0	0	0	0	0	0	4277.05	4821.41	6644.3	7940.19	7620.25	6952.33	6366.59	5824.31	5127.13	10842	13682.5	19833	24344.7	25892.1	25090.2	23009.8	20491.1	17243.4	403.358	426.948	758.565	869.847	1094.21	1255.76	1092.73	1118.43	966.8
185	Takatonine	0	-2.2663	5.13612	108.286	57.271	0	0	50	26	24	0	21	1	4	0	0	0	0	0	0	0	4274	4785.09	6553.5	7964.86	8016.86	7555.65	6643.99	5484.49	4566.84	10748.7	13338.3	19023.2	23092	24835.5	24892	23274.5	20125.3	15827.4	383.202	405.595	692.982	756.963	948.829	1121.58	1050.4	1051.62	913.355
186	Petaline	0	-0.3004	0.0902402	101.965	56.0426	0	0	50	24	26	0	20	1	3	0	0	0	0	0	0	0	3875.8	4405.07	6383.11	7478.98	7000.15	6724.01	6083.24	4811.84	3578.3	10171	12947.9	19670.8	24759.1	25500.6	24121.9	22239.3	18960.5	13687.9	375.747	400.853	715.245	928.298	1208.8	1240.53	1069.41	1017.26	865.618
187	Protosinomenine	0	0.4913	0.241376	100.771	53.0842	0	0	47	24	23	0	19	1	4	0	0	0	0	0	0	0	3984.46	4396.69	6277.13	7338.92	6572.08	5889.06	5624.09	5064.9	4142.46	9870.62	12552.7	18536.9	22421.2	22671.4	21014.8	18911.5	17012.4	13640.2	361.403	383.117	660.581	825.45	1005.18	1069.87	918.642	829.24	790.464
188	Coclaurine	0	0.454	0.206116	88.8331	46.0951	0	0	40	21	19	0	17	1	3	0	0	0	0	0	0	0	3435.9	3797.71	5411.61	5896.61	5057.36	4687.05	4129.02	3458.22	2654.76	8682.86	11139.5	16426.4	18802.9	17667.3	16070.5	14370.9	12233.7	8983.28	306.096	326.969	552.802	731.378	791.512	791.358	691.378	612.33	523.311
189	palaudine	0	-0.518	0.268324	100.531	50.4171	0	0	43	24	19	0	19	1	4	0	0	0	0	0	0	0	3980.39	4368.17	6035.98	6981.74	6359.59	5572.12	5092.94	4494.74	3870.61	9746.29	12108.2	17174	19919.5	19853.4	18476.4	16430.1	14588.3	11822.3	334.529	353.556	583.918	662.156	768.907	844.503	731.541	650.398	607.35
190	armepavine	0	1.1189	1.25194	104.204	55.3758	0	0	49	24	25	0	20	1	3	0	0	0	0	0	0	0	3874.78	4412.87	6088.5	7000.27	6499.53	6112.64	5632.52	4724.87	3837.51	10139.9	12847.6	18694.2	22592.2	23324.2	22183.6	20390.6	17976.1	13981.4	369.029	392.645	696.623	820.947	1007.77	1115.31	949.208	941.055	845.028
191	TETRAHYDROPAPAVERINE	0	0.0844	0.00712336	105.553	56.1778	0	0	50	25	25	0	20	1	4	0	0	0	0	0	0	0	4130.75	4630.97	6334.59	7437.8	7061.31	6291.45	5612.47	5030.35	4481.05	10356.3	13104.3	18861.3	22479	23318.7	22365.8	20141.7	17790	14880.4	382.38	405.103	712.727	824.675	966.815	1108.98	984.134	963.126	844.506
192	(S)-Norreticuline	0	-0.0446	0.00198916	95.4766	49.9907	0	0	44	23	21	0	18	1	4	0	0	0	0	0	0	0	3838.16	4206.25	5967.41	6836.53	6013.14	5228.19	4726.95	4231.41	3617.39	9384.94	11974.4	17565.2	20555.5	20098	18290.4	15893	13901.7	11232.5	340.426	361.272	614.744	780.278	877.788	923.1	809.954	668.521	631.367
193	(S)-norcodamine	0	-1.0036	1.00721	97.2146	53.751	0	0	48	24	24	0	19	1	4	0	0	0	0	0	0	0	3985.47	4432.73	6176.23	7176.53	6577.61	5809.26	5093.16	4629.78	4147.02	9901.71	12626.3	18473.8	21954.7	22176.9	20818.1	18349.1	15772.8	13252.4	368.121	391.467	684.689	843.985	970.528	1051.23	947.965	851.617	723.086
194	(+) Orient aline	0	0.4913	0.241376	100.771	53.0842	0	0	47	24	23	0	19	1	4	0	0	0	0	0	0	0	3984.46	4396.69	6277.13	7338.92	6572.08	6010.13	5547.61	5056.48	4346.42	9870.62	12552.7	18536.9	22421.2	22671.4	21239.9	19263.1	16807.8	13644.8	361.403	383.117	660.581	825.45	1005.18	1069.89	920.944	884.365	756.301
195	Cularicine	0	-0.1924	0.0370178	92.2808	47.3235	0	0	40	23	17	0	18	1	4	0	0	0	0	0	0	0	3834.1	4512.19	6988.04	8043.28	7352.71	6938.94	5270.3	3885.11	2740.65	9260.61	12199.7	19118.6	23344.9	22932.6	21115.6	17047.5	12253.4	7745.77	313.552	348.091	627.654	810.373	944.482	940.892	792.495	643.033	482.165
196	Cryptaustoline	0	-1.3481	1.81737	102.239	55.511	0	0	49	25	24	0	20	1	4	0	0	0	0	0	0	0	4129.74	4765.18	7205.77	8722.8	8169.95	7146.94	6079	4727.05	3610.68	10325.2	13323.9	20868	26645.2	28134.5	25030.7	20673.5	16571.1	12778.9	375.662	406.686	735.501	924.575	1169.02	1281.67	1055.56	927.901	789.529
197	Cryptowoline	0	-1.5472	2.39383	95.0795	51.0839	0	0	44	24	20	0	19	1	4	0	0	0	0	0	0	0	3981.41	4716.75	7424.41	8154.09	7400.23	6494.28	5444.62	4095.44	2968.93	9777.37	12864.9	20765	25352.3	25764.2	22058.5	17740.4	13320.9	9206.34	341.248	378.215	696.318	881.907	1076.93	1117.61	890.593	721.128	552.248
198	Argemonine	0	0.1695	0.0287303	108.726	57.9378	0	0	51	26	25	0	21	1	4	0	0	0	0	0	0	0	4275.02	4941.46	7205.99	8958.85	8598.27	7594.29	6661.06	5494.64	4110	10779.8	13876.6	21077.1	26998.9	28819.2	26598	22484.6	19056.1	15305	389.921	420.253	760.725	896.588	1143.14	1313.97	1092.04	1053.35	897.855
199	Eschscholtzidine	0	-0.0296	0.00087616	101.567	53.5107	0	0	46	25	21	0	20	1	4	0	0	0	0	0	0	0	4126.69	4893.03	7424.62	8390.14	7828.56	6941.63	6196.94	4878.39	3477.37	10232	13417.6	20974	25706	26448.9	23625.8	19844.8	16165.9	12023.7	355.507	391.783	721.542	853.92	1051.05	1149.91	936.999	862.304	684.363
200	Bisnorargemonine	0	0.0405	0.00164025	98.6505	51.7507	0	0	45	24	21	0	19	1	4	0	0	0	0	0	0	0	3982.42	4516.74	6838.81	8357.58	7550.1	6531.02	5654.47	4398.12	3140.42	9808.46	12746.7	19780.9	25075.3	25598.5	22522.6	18010.8	14299.2	10717.8	347.966	376.422	662.741	852.19	1054.12	1128.09	917.834	756.702	640.812
201	Munitagine	0	0.0405	0.00164025	98.6505	51.7507	0	0	45	24	21	0	19	1	4	0	0	0	0	0	0	0	3982.42	4516.74	6838.81	8522.53	7966.34	6783.65	5489.87	4190.86	3141.75	9808.46	12746.7	19780.9	25212.4	26063.6	23096.1	18178.2	14035.5	10365.5	347.966	376.422	662.741	852.354	1063.58	1161.38	947.22	756.191	619.682
202	Caryachine	0	-0.0941	0.00885481	96.529	50.4171	0	0	43	24	19	0	19	1	4	0	0	0	0	0	0	0	3980.39	4680.67	7241.03	8089.51	7304.47	6410	5622.13	4310.36	3047.54	9746.29	12852.7	20325.9	24744.2	24838.5	21588.1	17532.7	13582.7	9665.94	334.529	369.867	672.55	831.721	1006.54	1056.97	849.851	711.274	537.241
203	Amurensinine	0	-0.0643	0.00413449	101.589	53.5107	0	0	46	25	21	0	20	1	4	0	0	0	0	0	0	0	4126.69	4893.03	7402.66	8820.92	8118.12	7412.36	6836.32	4994.68	3303.53	10232	13417.6	21048.7	27004.3	27416.9	24751.3	20620.7	16547.1	11652.7	355.507	391.783	721.473	875.38	1085.13	1173.43	943.526	904.451	728.064
204	thalisopavine	0	0.0703	0.00494209	103.71	54.8442	0	0	48	25	23	0	20	1	4	0	0	0	0	0	0	0	4128.72	4729.1	7000.44	9089	8363.75	7533.38	6868.66	5237.8	3442.8	10294.1	13311.7	20503.7	27335.4	28177	25685.8	21098.9	17770.8	13101.3	368.943	398.338	711.664	895.849	1132.71	1244.55	1011.51	957.818	846.669
205	Pavine	0	-0.3664	0.134249	103.432	54.8442	0	0	48	25	23	0	20	1	4	0	0	0	0	0	0	0	4128.72	4751.02	6896.27	8335.4	7873.9	6886	5871.11	4702.75	3609.74	10294.1	13298.3	20105.3	24908	25686.2	23445.7	19695	16630.1	13005.1	368.943	398.409	714.887	851.392	1014.13	1145.45	963.546	911.535	795.081
206	Talysopine	0	0.5765	0.332352	197.275	102.699	0	0	89	47	42	0	38	2	7	0	0	0	0	0	0	0	7708.88	8925.06	13166.6	16704.3	17908.8	19342.5	20782.7	21705.3	21920.2	19400.5	25047.3	37952.5	48377.5	54606.7	59854.5	65040.6	68972.7	69587.1	682.58	740.736	1320.72	1681.31	2140.4	2529.14	2561.19	2877.57	3119.52
207	Erythristemine	0	0.5577	0.311029	101.724	56.1778	0	0	50	25	25	0	20	1	4	0	0	0	0	0	0	0	4130.75	4797.19	7126.01	8798.84	9090.73	8588.61	7493.09	5608.68	3345.61	10356.3	13453.1	20795.4	26614.6	29700.7	28051.1	24135.9	19763	14238.2	382.38	412.713	765.876	921.301	1170.26	1365.61	1195.76	1114.17	966.007
208	Berberastine	0	-3.2918	10.8359	100.353	52.3123	0	0	44	26	18	0	20	1	5	0	0	0	0	0	0	0	4379.61	5052.89	7600.08	8600.54	8279.46	7451.39	6471.4	5046.8	4102.58	10355.1	13343.4	20480.7	24104.3	24349.7	22430.3	19586.5	15873.8	12096.9	348.703	382.817	671.638	780.573	895.987	965.179	870.423	794.218	607.258
209	Magnoline	0	1.4952	2.23562	186.925	97.0437	0	0	84	44	40	0	36	2	6	0	0	0	0	0	0	0	7162.35	8140.23	11934.9	13965.9	12979.3	12999.4	12514.9	11034.7	9854.55	18274.9	23541.5	35480.9	43363.2	44702.5	44165.2	42609	38300.9	31855.9	640.711	691.073	1203.53	1581.49	1913.18	2041.07	1865.82	1851.15	1645.43
210	Laudanine	0	0.5558	0.308914	105.809	56.1778	0	0	50	25	25	0	20	1	4	0	0	0	0	0	0	0	4130.75	4609.05	6460.72	7639.55	7096.16	6420.7	6055.87	5472.34	4516.78	10356.3	13117.6	19184.9	23383	24281.7	23052.5	21073.2	18960.9	15309.9	382.38	405.032	709.573	847.648	1049.69	1162.81	1005.7	974.835	898.764
211	Oxyacanthine	0	1.0751	1.15584	190.632	98.8037	0	0	85	45	40	0	37	2	6	0	0	0	0	0	0	0	7306.62	8516.52	12610.8	15599.4	16342	17964.8	19631.2	20348.5	20290.4	18698.4	24212.4	36813.8	46487.9	51581.9	56480.4	61835.8	65274.7	65487.5	648.251	706.433	1258.78	1632.25	2044.01	2355.22	2382.1	2735.78	2899.88
212	Berbamine	0	1.0751	1.15584	190.632	98.8037	0	0	85	45	40	0	37	2	6	0	0	0	0	0	0	0	7306.62	8516.52	12610.8	15599.4	16342	17964.8	19631.2	20348.5	20515.2	18698.4	24212.4	36813.8	46487.9	51581.9	56480.4	61835.8	65274.7	65571	648.251	706.433	1258.78	1632.25	2044.01	2355.22	2382.1	2735.78	2901
213	Tetrandrine	0	1.1396	1.29869	195.67	101.897	0	0	88	46	42	0	38	2	6	0	0	0	0	0	0	0	7452.91	8728.87	12794.4	15900	16866.1	18375.4	20106.4	20898.3	21088	19184.1	24777.3	37461.8	47449.7	53192.2	58293	63637	67568.3	68079.2	669.229	728.349	1307.77	1654.45	2088.52	2448.14	2466.38	2802.7	3048.22
214	Trilobine	0	0.5532	0.30603	177.362	90.481	0	0	76	42	34	0	35	2	5	0	0	0	0	0	0	0	6756.02	8081.46	12237.5	14780.5	15104.7	15958.2	16519.6	16270.2	15982.8	17448.5	22905.2	35388	43832.1	47184.1	50197.5	52695.7	53408.4	51716.5	579.508	643.731	1157.26	1538.14	1820.5	2042.6	2034.25	2110.41	2211.69
215	Isotetrandrine	0	1.1396	1.29869	195.67	101.897	0	0	88	46	42	0	38	2	6	0	0	0	0	0	0	0	7452.91	8728.87	12794.4	15900	16866.1	18375.4	20106.4	20898.3	21088	19184.1	24777.3	37461.8	47449.7	53192.2	58293	63637	67568.3	68079.2	669.229	728.349	1307.77	1654.45	2088.52	2448.14	2466.38	2802.7	3048.22
216	Liensinine	0	1.5597	2.43266	191.963	100.137	0	0	87	45	42	0	37	2	6	0	0	0	0	0	0	0	7308.65	8352.59	12118.5	14266.5	13668.3	14144.4	14588.3	13945.7	13000.9	18760.6	24106.4	36129	44325	46449.9	47112.8	47824.5	46740.2	42655.1	661.688	712.988	1252.53	1603.69	1957.86	2140.29	1983.88	2138.76	2086.67
217	Cepharanthine	0	0.9405	0.88454	188.51	97.4701	0	0	83	45	38	0	37	2	6	0	0	0	0	0	0	0	7304.58	8680.45	13013	15331.3	16096.4	17527.5	19440.6	19933	19767.1	18636.3	24318.4	37358.8	46156.8	50821.8	55081.9	60306.1	63257.5	62811.4	634.814	699.879	1268.59	1611.78	1996.43	2278.41	2288.43	2560.99	2729.06
218	Dinklacorine	0	1.1825	1.39831	181.548	93.5745	0	0	79	43	36	0	36	2	5	0	0	0	0	0	0	0	6902.32	8228.02	12583.6	15594.9	16417.2	17865.8	18379.7	18284.1	18197.8	17934.2	23571.5	36910.1	47209.9	52251.9	56091.5	59295.1	61037	58942.1	600.485	665.436	1198.53	1588.69	2004.6	2276.37	2276.8	2477.75	2461.01
219	Bulbocapnine	0	-0.0345	0.00119025	96.2096	50.4171	0	0	43	24	19	0	19	1	4	0	0	0	0	0	0	0	3980.39	4680.67	7207.98	8360.12	8533.67	8163.54	7077.01	4260.95	1844.36	9746.29	12852.7	20317	24807.7	26250.5	24504.8	20554	14685	8237.51	334.529	369.867	672.082	816.184	988.845	1082.26	937.503	820.427	630.868
220	Corydine	0	0.1646	0.0270932	103.369	54.8442	0	0	48	25	23	0	20	1	4	0	0	0	0	0	0	0	4128.72	4729.1	6989.35	8928.83	9303.38	8959.44	7623.06	5375.9	2914.18	10294.1	13311.7	20420.1	26100.6	28620.9	27869.4	24145.8	18896.8	12647.5	368.943	398.338	711.265	858.852	1080.94	1247.15	1122.94	1095.59	884.344
221	Predicentrine	0	0.1646	0.0270932	103.369	54.8442	0	0	48	25	23	0	20	1	4	0	0	0	0	0	0	0	4128.72	4729.1	6989.35	8763.89	8932.18	8379.16	7140.42	5533.81	3631.69	10294.1	13311.7	20420.1	25963.5	28161.2	27041.5	23102.6	18296.7	13035.7	368.943	398.338	711.265	858.688	1074.7	1223.34	1090.91	1032.37	860.312
222	Thaliporphine	0	0.1646	0.0270932	103.369	54.8442	0	0	48	25	23	0	20	1	4	0	0	0	0	0	0	0	4128.72	4729.1	6989.35	8763.89	8811.11	8202.63	6946.93	5458.45	3732.59	10294.1	13311.7	20420.1	25963.5	27936.1	26398.1	22431.1	17965.5	13098.7	368.943	398.338	711.265	858.688	1074.68	1221.32	1048.91	1007.06	836.205
223	Purpureine	0	-0.2695	0.0726302	115.051	61.8334	0	0	55	28	27	0	22	1	5	0	0	0	0	0	0	0	4677.28	5350	7728.74	10169.4	11144.1	10823.4	9358.95	7372.79	5165	11481.9	14711.5	22206.9	28814.9	33021.5	33821.4	31040.8	25911.8	18969.6	424.25	454.556	822.199	929.95	1215.63	1491.86	1430.75	1506.79	1250.37
224	Nuciferine	0	1.2263	1.50381	95.1201	50.1467	0	0	43	22	21	0	19	1	2	0	0	0	0	0	0	0	3470.49	4124.37	6061.32	7409.42	7574.93	7107.67	5504.79	3009.23	926.416	9375.68	12206.7	18790.5	23503.7	25011.9	23860.1	20164.4	14583.8	7455.3	321.263	351.647	636.373	784.215	952.17	1061.73	929.529	902.191	671.557
225	Steporphine	0	0.2609	0.0680688	89.4713	46.5215	0	0	39	22	17	0	18	1	3	0	0	0	0	0	0	0	3578.13	4272.13	6667.28	7466.25	7580.92	7201.67	5561.4	2454.39	572.641	9044.21	12017.8	19229.1	23091.7	23823	21887.6	17547.9	10800.1	4105.71	300.2	335.564	612.893	777.231	910.449	955.675	819.809	683.638	411.167
226	Pirenoxine	1	-1.2837	1.64789	86.6133	39.7043	0	0	31	23	8	0	16	2	5	0	0	0	0	0	0	0	3988.59	4237.05	6590.4	7559.12	7024.23	6442.96	4776.87	3575.45	2414.26	8593.52	10734.1	16003.2	17914.1	16469.9	14463.9	11709	9034.25	6057.69	261.558	276.39	441.431	583.101	575.642	500.235	415.998	361.117	281.201
227	Laureline	0	0.5286	0.279418	94.6041	49.6151	0	0	42	23	19	0	19	1	3	0	0	0	0	0	0	0	3724.42	4484.49	6835.76	7555.89	7565.82	7231.31	6013.37	3757.7	1739.51	9529.9	12582.7	19826.3	23879.9	24833.4	22896.1	19049.5	13510.1	7597.97	321.177	357.48	659.132	789.319	940.687	1010.81	847.594	755.01	569.277
228	Isothebaine	0	0.6632	0.439834	96.7256	50.9487	0	0	44	23	21	0	19	1	3	0	0	0	0	0	0	0	3726.46	4320.56	6433.54	7988.92	8182.66	7804.97	6231.7	3768.47	1492.09	9592.07	12476.7	19281.3	24348.1	26053	24739.7	20605	15027	8765.31	334.614	364.035	649.323	809.952	994.495	1109.12	976.616	905.568	686.434
229	Stephanine	0	0.5286	0.279418	94.6041	49.6151	0	0	42	23	19	0	19	1	3	0	0	0	0	0	0	0	3724.42	4484.49	6835.76	7720.84	7908.26	7493.21	6253.81	3740.35	1289.81	9529.9	12582.7	19826.3	24016.9	25432	23856.4	19793.3	13868.6	7517.62	321.177	357.48	659.132	789.483	949.532	1039.76	922.134	799.728	564.187
230	Mecambroline	0	0.4641	0.215389	89.5661	46.5215	0	0	39	22	17	0	18	1	3	0	0	0	0	0	0	0	3578.13	4272.13	6652.17	7255.26	7206.68	6877.17	5541.2	3054.05	838.351	9044.21	12017.8	19178.2	22918.1	23360.1	21320	17341.5	11163.1	4668.04	300.2	335.564	610.14	767.12	896.337	926.548	783.464	688.322	433.772
231	Crotonosine	0	-0.2977	0.0886253	84.7253	44.7615	0	0	38	21	17	0	17	1	3	0	0	0	0	0	0	0	3433.86	3913.74	6096.61	7070.39	6946.83	6254.05	4383.41	2365.2	1238.7	8620.7	11366.3	18199.7	21873.5	22004.1	19957.1	15413.6	9154.72	3985.98	292.659	317.921	569.152	777.607	854.066	892.588	822.199	646.079	350.722
232	norprotosinomenine	0	-1.0681	1.14084	92.1766	50.6574	0	0	45	23	22	0	18	1	4	0	0	0	0	0	0	0	3839.18	4220.37	5992.64	6875.9	6053.52	5277.63	4925.47	4328.42	3759.72	9416.02	12061.4	17825.7	20992.9	20566.6	18780.4	16562.9	14735.9	11964.9	347.144	369.551	635.698	821.786	926.015	958.289	861.026	713.828	711.281
233	Atherospermidine	0	-0.8438	0.711998	90.123	43.3227	0	0	34	23	11	0	18	1	4	0	0	0	0	0	0	0	3828	4411.56	6745.9	7987.47	8596.28	7733.4	5474.6	2614.07	801.475	9074.1	11646.5	17930.7	20912.2	21829.4	20395.5	15653.1	8996.62	3837.76	273.241	301.802	518.355	587.627	654.7	720.538	666.655	512.981	274.833
234	Berberine	0	-2.5255	6.37815	98.8427	51.5103	0	0	43	25	18	0	20	1	4	0	0	0	0	0	0	0	4123.64	4856.71	7212.75	7975	7503.76	6591.71	5621.79	4363.16	3445.14	10138.7	13073.4	19939.1	23223.4	23168.2	21140	18348.8	14804.2	11161.9	335.351	370.43	655.935	744.889	845.619	911.855	810.78	741.457	557.649
235	Canadine	0	0.1349	0.018198	101.483	53.5107	0	0	46	25	21	0	20	1	4	0	0	0	0	0	0	0	4126.69	4893.03	7303.55	8136.44	7721.73	6787.49	5780.2	4469.11	3493.61	10232	13417.6	20748.9	24749.4	25334.7	23083.4	19759.8	15789	11722.1	355.507	391.783	721.518	852.016	1022.72	1112.62	958.954	858.807	635.103
236	Pontevedrine	0	-0.9409	0.885293	110.516	55.5411	0	0	47	28	19	0	21	1	6	0	0	0	0	0	0	0	4780.86	5253.14	7807.05	10239	10549	10206.6	9222.01	7504.4	5296.46	11026.1	13793.6	20704.3	26372.1	28915.1	28617.5	25785.6	21416.4	15672.2	376.314	397.615	685.861	762.814	955.339	1129.73	1046.42	1083.56	882.067
237	Caseanadine	0	0.2695	0.0726303	103.605	54.8442	0	0	48	25	23	0	20	1	4	0	0	0	0	0	0	0	4128.72	4729.1	6901.33	8569.46	8383.59	7161.15	5812.88	4661.83	3652.33	10294.1	13311.7	20203.9	25217.6	26559.8	24591.4	20542.3	16738.5	12805.6	368.943	398.338	711.709	872.649	1079.76	1217.03	1056.49	907.063	730.966
238	Capaurine	0	-0.2291	0.0524868	110.248	58.7398	0	0	52	27	25	0	21	1	5	0	0	0	0	0	0	0	4530.98	5137.64	7457.14	9509.37	9729.05	8360.95	6766.77	5491.92	4443.23	10996.2	14146.6	21342.6	26970.1	29211	27874	23839.7	19553.1	15244.8	403.273	432.641	773.651	921.549	1167.32	1363.31	1221.31	1119.7	878.275
239	Ophiocarpine	0	-0.4382	0.192019	102.58	54.3127	0	0	47	26	21	0	20	1	5	0	0	0	0	0	0	0	4382.66	5089.21	7690.89	8926.93	8868.64	7911.88	6735.98	5173.92	3612.55	10448.4	13687.6	21290.5	25767.3	26975.8	24994.8	21284.8	16938.9	12381.5	368.858	404.17	737.221	887.864	1079.32	1194.11	1059.06	930.112	692.728
240	Mecambridine	0	-1.008	1.01606	114.183	61.3018	0	0	54	29	25	0	22	1	6	0	0	0	0	0	0	0	4931.22	5666.23	8385.43	10095.8	10920.5	10038.1	8235.27	6826.1	6137.12	11636.1	15175.6	23347.3	28890.3	31952.6	31523.7	28040.1	22975.2	18311.3	424.165	460.249	841.353	971.84	1232.84	1472.38	1426.24	1308.28	990.421
241	Apocavidine	0	0.1414	0.019994	100.115	53.5107	0	0	46	25	21	0	20	1	4	0	0	0	0	0	0	0	4126.69	4849.15	7434.74	8473.17	8156.05	7104.8	5968.37	4469.24	3311.98	10232	13505.7	21239.5	25813.3	27047.4	24769.5	20381.9	15495	10698.8	355.507	391.643	715.28	894.839	1090.19	1171.78	1064.63	836.473	636.111
242	Scoulerine	0	0.205	0.042025	98.5667	51.7507	0	0	45	24	21	0	19	1	4	0	0	0	0	0	0	0	3982.42	4516.74	6717.75	8103.88	7322.21	6167.31	5178.18	4128.82	3184.87	9808.46	12746.7	19555.8	24118.7	24259.2	21327.8	17394.8	13979.4	10500.1	347.966	376.422	662.717	850.287	1025.76	1088.31	874.242	733.143	595.833
243	Coreximine	0	0.205	0.042025	98.5667	51.7507	0	0	45	24	21	0	19	1	4	0	0	0	0	0	0	0	3982.42	4516.74	6717.75	7938.93	7070.91	6136.05	5207.09	4280.67	3405.22	9808.46	12746.7	19555.8	23981.7	23931.2	21127.7	17318.2	14037.7	10842.5	347.966	376.422	662.717	850.123	1016.46	1063.84	867.999	731.715	597.936
244	Thalictrifoline	0	0.2059	0.0423948	105.153	56.6042	0	0	49	26	23	0	21	1	4	0	0	0	0	0	0	0	4272.98	5061.51	7618.33	8773.81	8680.13	7636.43	6543.18	5158.34	3808.36	10717.7	14070.6	21887.5	26775.1	28657.8	26807.2	22694	18303.4	13558.5	376.484	413.559	764.271	917.037	1134.71	1264.72	1151.78	987.526	785.629
245	Epiophiocarpine	0	-0.4382	0.192019	102.58	54.3127	0	0	47	26	21	0	20	1	5	0	0	0	0	0	0	0	4382.66	5089.21	7690.89	8926.93	8868.64	7911.88	6735.98	5173.92	3612.55	10448.4	13687.6	21290.5	25767.3	26975.8	24994.8	21284.8	16938.9	12381.5	368.858	404.17	737.221	887.864	1079.32	1194.11	1059.06	930.112	692.728
246	Dihydroberberine	0	0.1439	0.0207072	102.866	52.1771	0	0	44	25	19	0	20	1	4	0	0	0	0	0	0	0	4124.66	4868.81	7239.99	8023.43	7582.45	6660.33	5663.2	4395.46	3473.37	10169.8	13188.2	20171.9	23682.4	23886.1	21805.3	18848.4	15125.3	11358.7	342.07	377.548	678.05	773.36	904.115	976.67	865.725	784.92	574.238
247	Cheilanthifoline	0	0.0704	0.00495616	96.4452	50.4171	0	0	43	24	19	0	19	1	4	0	0	0	0	0	0	0	3980.39	4680.67	7119.97	7835.8	7197.64	6112.61	5106.76	4081.38	3122.3	9746.29	12852.7	20100.8	23787.6	23724.3	20653.2	16889.5	13563	9864.25	334.529	369.867	672.526	829.818	978.206	1018.86	826.708	674.714	546.808
248	Tetrahydrocoptisine	0	-0.0642	0.00412164	94.3237	49.0835	0	0	41	24	17	0	19	1	4	0	0	0	0	0	0	0	3978.36	4844.6	7522.19	7567.73	6952.02	5991.59	5217.44	4033.16	3062.76	9684.12	12958.7	20645.8	23456.5	22964.3	19718.8	16561.8	13256.2	9333.2	321.092	363.312	682.335	809.348	930.63	947.737	758.818	634.697	481.262
249	Cryptopine	0	-0.0038	1.444e-05	108.812	57.4062	0	0	50	27	23	0	21	1	5	0	0	0	0	0	0	0	4528.95	5109.41	7358.48	8558.78	9400.64	9190.49	8029.6	6303.77	4435.51	10934	13949.8	20750	25379.2	28731.8	28838.3	25905.7	20910.6	14753.9	389.836	416.052	746.522	869.413	1138.69	1317.83	1211.96	1131.71	894.959
250	Corycavidine	0	0.2562	0.0656384	113.617	60.4998	0	0	53	28	25	0	22	1	5	0	0	0	0	0	0	0	4675.25	5277.89	7673.25	9206.98	10229.9	10421.5	9290.42	7047.3	4819.74	11419.7	14602.8	21888.7	27307.9	31638	33069.6	30648.1	24916.7	17611.7	410.813	437.828	789.275	934.105	1233.68	1449.91	1480.36	1398.12	1153.21
251	Sinactine	0	0.1349	0.018198	101.483	53.5107	0	0	46	25	21	0	20	1	4	0	0	0	0	0	0	0	4126.69	4893.03	7303.55	8136.44	7721.73	6644.24	5681.57	4649.41	3552.14	10232	13417.6	20748.9	24749.4	25334.7	22690.9	19201.6	16146.3	12222.1	355.507	391.783	721.518	852.016	1022.72	1111.8	913.857	825.743	693.931
252	Epiberberine	0	-2.5255	6.37815	98.8427	51.5103	0	0	43	25	18	0	20	1	4	0	0	0	0	0	0	0	4123.64	4856.71	7212.75	7975	7503.76	6448.46	5536.29	4546.51	3503.67	10138.7	13073.4	19939.1	23223.4	23168.2	20747.6	17936.5	15254.8	11661.9	335.351	370.43	655.935	744.889	845.619	911.033	779.519	728.548	616.477
253	HUNNEMANINE	0	-0.0683	0.00466489	103.774	54.3127	0	0	47	26	21	0	20	1	5	0	0	0	0	0	0	0	4382.66	4897.05	7174.89	8258.15	8755.49	8592.54	7504.74	5643.97	4196.12	10448.4	13384.9	20101.9	24417.4	26896.3	26540.7	23462.3	18411.8	13327.4	368.858	394.136	697.53	847.214	1094.15	1223.22	1104.03	1002.42	745.308
254	Muramine	0	0.1953	0.0381421	115.971	61.8334	0	0	55	28	27	0	22	1	5	0	0	0	0	0	0	0	4677.28	5157.84	7139.84	9127.49	10170.4	9986.4	8592.35	6896.1	5137.22	11481.9	14408.8	20853.1	26672.1	31102.2	32202.9	29103.7	23981.6	18163.4	424.25	444.522	785.705	912.081	1230.78	1482.71	1412.1	1370.48	1117.33
255	Noscapine	0	-0.4769	0.227434	113.935	60.7702	0	0	53	30	23	0	22	1	7	0	0	0	0	0	0	0	5185.15	5878.06	8842.84	10402.7	11695.2	11158.3	9648.01	7997.18	6518.6	11790.3	15160.8	23158.6	27868.8	31069.3	31698.8	29847.2	24391.2	18701.3	424.08	456.187	831.715	930.186	1190.38	1388.34	1357.4	1312.01	978.728
256	Oxynarcotine	1	-1.1874	1.40992	118.364	62.9058	0	0	56	31	25	0	22	1	8	0	0	0	0	0	0	0	5443.15	5740.07	8080.67	9551.06	10973.4	10768	9009.17	8640.24	8538.65	12068.9	15008.7	21452.3	25542.5	28707.7	29417.4	27411.9	24991.1	23326.7	450.868	465.167	801.873	883.218	1080.68	1323.39	1325.25	1263.3	1098.04
257	Bicuculline	0	-0.1774	0.0314708	100.132	52.4475	0	0	44	27	17	0	20	1	6	0	0	0	0	0	0	0	4634.56	5421.09	8505.67	8729.13	9042.74	8384.76	7324.88	6398.38	5075.36	10540.4	13866.9	21916.7	24686.3	25357.4	23619	21522	18254.1	14035.1	355.336	393.414	730.59	838.455	1001.23	1045.76	906.289	840.636	685.058
258	Rheagenine	0	-0.5685	0.323192	101.202	53.7811	0	0	46	27	19	0	20	1	6	0	0	0	0	0	0	0	4636.59	5449.33	8562.14	9587.9	10022.3	9196.58	7712.14	5811.64	4245.64	10602.6	14063.6	22310.2	27152.7	28723.4	26946.2	22975.6	17862.6	12537.1	368.773	410.003	763.768	924.541	1145.52	1261.87	1063.74	977.244	678.973
259	Alpinigenine	0	-0.1703	0.0290021	115.521	62.6354	0	0	56	29	27	0	22	1	6	0	0	0	0	0	0	0	4933.25	5546.18	8124.87	10725.3	11561.7	10645.1	8960.12	7135.37	5495.68	11698.3	14981.5	22516.4	29738.5	33464.2	33282.9	29029.1	23591	18588.9	437.602	466.944	842.134	1009.88	1329.7	1590.82	1427.04	1417.85	1066.35
260	Glaudine	0	0.0391	0.00152881	113.113	61.3018	0	0	54	29	25	0	22	1	6	0	0	0	0	0	0	0	4931.22	5710.11	8527.09	10512.2	11276.2	10674	9253.95	7569.34	5519.39	11636.1	15087.5	23061.4	29402.9	32703.6	32490.4	29188.8	24999.3	19329.4	424.165	460.389	851.942	989.947	1308.8	1492.65	1356.31	1362.2	1113.6
261	Isorhoeadine	0	-0.16	0.0256	105.953	56.8747	0	0	49	28	21	0	21	1	6	0	0	0	0	0	0	0	4782.89	5661.69	8745.73	9943.51	10506.5	10021.3	8789.82	6758.91	4836.37	11088.3	14628.6	22958.3	28110	30333.2	29518.3	26548.9	21811.4	15829.9	389.751	431.918	812.76	947.279	1216.71	1328.58	1201.27	1159.93	870.538
262	Coptisine	0	-2.7246	7.42345	91.6832	47.0831	0	0	38	24	14	0	19	1	4	0	0	0	0	0	0	0	3975.31	4808.28	7431.38	7406.29	6734.05	5795.8	5072.16	3943.37	3030.46	9590.87	12614.5	19836	21930.5	20797.8	17775.4	15296.6	12510.5	9012.11	300.937	341.959	616.752	702.221	753.529	746.971	624.48	551.338	437.799
263	Papaverrubine E	0	-0.6959	0.484277	100.658	53.7811	0	0	46	27	19	0	20	1	6	0	0	0	0	0	0	0	4636.59	5471.24	8436.01	9441.12	9650.47	9146.61	7812.26	5748.57	4430.97	10602.6	14050.3	21986.6	26244.3	27314.1	25988.1	23032.2	18634	13676.3	368.773	410.074	766.922	902.107	1088.74	1151.78	1070.36	955.887	740.173
264	Rhoeadine	0	-0.16	0.0256	105.953	56.8747	0	0	49	28	21	0	21	1	6	0	0	0	0	0	0	0	4782.89	5661.69	8745.73	9943.51	10506.5	10021.3	8789.82	6758.91	4836.37	11088.3	14628.6	22958.3	28110	30333.2	29518.3	26548.9	21811.4	15829.9	389.751	431.918	812.76	947.279	1216.71	1328.58	1201.27	1159.93	870.538
265	Avicine	0	-1.922	3.69408	98.2985	48.8431	0	0	39	25	14	0	20	1	4	0	0	0	0	0	0	0	4119.58	4952.54	7662.64	7784.86	7363.19	6718.61	5914.51	4491.14	3173.58	10014.4	13038	20444.7	22916.1	22639.9	20672.2	17563.2	13636.1	9799.76	308.477	349.5	617.13	681.34	766.947	782.456	722.07	633.005	460.676
266	Nitidine	0	-1.7229	2.96838	105.458	53.2703	0	0	44	26	18	0	21	1	4	0	0	0	0	0	0	0	4267.9	5000.97	7444.01	8353.57	8132.9	7371.27	6378.63	5081.15	3773.86	10562.2	13496.9	20547.7	24209	25010.3	23644.4	20203	16234.6	12602.9	342.892	377.97	656.313	724.008	859.037	946.518	877.109	796.379	606.184
267	Chelirubine	0	-2.4206	5.8593	104.942	52.7387	0	0	43	27	16	0	21	1	5	0	0	0	0	0	0	0	4521.84	5361.09	8218.45	8829.94	9198.05	8705.54	7303.34	5292.55	3963.88	10716.5	13872.9	21583.5	24859.3	26102.2	25082.8	22042.5	17282.7	12251.5	342.806	383.803	679.072	729.439	861.505	947.409	931.526	846.58	634.767
268	Chelilutine	0	-2.9222	8.53925	111.099	57.1659	0	0	48	28	20	0	22	1	5	0	0	0	0	0	0	0	4670.17	5409.51	7999.82	9398.65	9967.76	9501.44	8048.14	6057.29	4513.77	11264.3	14331.9	21686.5	26152.2	28472.6	28447.4	25333.6	20659.9	15725.5	377.221	412.273	718.255	772.107	953.595	1112.29	1123.49	1060.44	846.347
269	Sanguirubine	0	-2.2215	4.93506	112.102	57.1659	0	0	48	28	20	0	22	1	5	0	0	0	0	0	0	0	4670.17	5409.51	7999.82	9398.65	9967.76	9358.2	7767.46	5882.56	4564.16	11264.3	14331.9	21686.5	26152.2	28472.6	28054.9	24682.4	19881.2	15054.6	377.221	412.273	718.255	772.107	953.595	1111.47	1086.56	1009.95	780.275
270	Norchelerythrine	0	-0.6108	0.373077	101.739	49.5099	0	0	40	25	15	0	20	1	4	0	0	0	0	0	0	0	4120.59	4796.41	7110.08	8000.98	7656.82	6480.69	5166.86	4016.13	3354.25	10045.5	12831.7	19346.5	22272.4	22269	20011.2	16257.5	12635.1	10071.1	315.196	347.847	596.24	651.727	743.688	797.62	691.801	584.146	418.531
271	Homochelidonine	0	-0.8468	0.71707	106.781	57.4062	0	0	50	27	23	0	21	1	5	0	0	0	0	0	0	0	4528.95	5257.69	7983.7	9391.61	9798.79	9110.14	7587.39	5863.3	3953.97	10934	14340.6	22503.9	27891.6	30169.5	29364.8	25175.6	19158.9	13815.4	389.836	425.946	779.905	953.075	1207.16	1322.12	1300.9	1140.47	790.47
272	Fagaronine	0	-1.5883	2.5227	107.579	54.6039	0	0	46	26	20	0	21	1	4	0	0	0	0	0	0	0	4269.94	4837.04	7041.79	8621.65	8378.53	7492.29	6422.07	5288.96	3895.95	10624.4	13391	20002.7	24540.1	25770.3	24578.8	20764.8	17145.2	13781.4	356.329	384.525	646.504	744.477	906.613	1017.64	945.491	835.112	684.079
273	Chelidonine	0	-1.0459	1.09391	99.6217	52.9791	0	0	45	26	19	0	20	1	5	0	0	0	0	0	0	0	4380.62	5209.26	8202.33	8822.9	9029.07	8314.23	7024.64	5284.09	3255.31	10386.2	13881.7	22400.9	26598.7	27799.1	26000.2	21977.6	16233.7	10499.2	355.421	397.475	740.722	910.407	1115.07	1157.24	1100.76	915.534	588.254
274	Methoxychelidonine	0	-1.5455	2.38857	104.292	51.1139	0	0	42	27	15	0	20	1	6	0	0	0	0	0	0	0	4632.53	5378.94	8308.19	9191.3	9847.39	8559.86	7053.61	5590.79	3977.79	10478.3	13679.4	21335.3	24464	25573.6	24105	20162	15554.7	11587.2	341.899	381.463	668.299	740.001	862.555	966.55	913.335	763.802	557.183
275	Corynoline	0	-0.4676	0.21865	104.941	56.0727	0	0	48	27	21	0	21	1	5	0	0	0	0	0	0	0	4526.92	5377.74	8638.17	9812.83	10108.5	9194.5	7830.8	5786.92	3368.29	10871.9	14534.7	23764.7	29488.5	32056.7	30171.1	25051.7	18204.2	11443.2	376.399	419.251	783.499	978.01	1298.17	1370.6	1336.69	1037.01	679.13
276	Corynoloxine	0	-0.0408	0.00166464	102.461	54.7391	0	0	46	27	19	0	21	1	5	0	0	0	0	0	0	0	4524.89	5541.67	9175.48	10292	9962.74	8743.29	7177.82	5241.89	3251.34	10809.7	14640.7	24454.9	30027.5	31055.1	27719.5	22567.8	16721.9	10689	362.962	412.696	792.983	970.429	1242.07	1233.03	1125.58	883.233	610.421
277	14-Epicorynoline	0	-0.4676	0.21865	104.941	56.0727	0	0	48	27	21	0	21	1	5	0	0	0	0	0	0	0	4526.92	5377.74	8638.17	9812.83	10108.5	9194.5	7830.8	5786.92	3368.29	10871.9	14534.7	23764.7	29488.5	32056.7	30171.1	25051.7	18204.2	11443.2	376.399	419.251	783.499	978.01	1298.17	1370.6	1336.69	1037.01	679.13
278	Oxychelerythrine	0	-0.4084	0.166791	108.329	53.4055	0	0	44	27	17	0	21	1	5	0	0	0	0	0	0	0	4522.86	5181.03	7834.04	9238.75	9495.55	8755.24	7067.28	5255.57	3967.9	10747.5	13684.9	20878.2	25098.1	26551.6	25507.3	21688.8	16625.3	12274.6	349.525	380.887	662.621	735.837	889.408	987.571	959.513	839.643	612.657
279	Oxynitidine	0	-0.4084	0.166791	108.329	53.4055	0	0	44	27	17	0	21	1	5	0	0	0	0	0	0	0	4522.86	5181.03	7834.04	9073.8	8913.57	8346.45	7368.93	5756.66	4239.09	10747.5	13684.9	20878.2	24961	25966	24581.6	21191.2	16999.6	13078.1	349.525	380.887	662.621	735.673	881.713	964.816	898.16	819.856	621.239
280	Chelerythrine	0	-2.4236	5.87384	104.456	53.2703	0	0	44	26	18	0	21	1	4	0	0	0	0	0	0	0	4267.9	5000.97	7444.01	8518.52	8490.15	7600	6256.39	4760.12	3548	10562.2	13496.9	20547.7	24346.1	25512.5	24382	20631.3	16048.3	11952.2	342.892	377.97	656.313	724.172	865.605	966.357	931.332	819.083	605.86
281	Oxyavicine	0	-0.6075	0.369056	101.169	48.9783	0	0	39	26	13	0	20	1	5	0	0	0	0	0	0	0	4374.53	5132.6	8052.68	8505.09	8143.86	7693.79	6904.8	4971.48	3593.47	10199.7	13226	20775.2	23668.1	23595.6	21609.5	18551.4	14162.2	10122.1	315.111	352.416	623.438	693.005	789.623	800.754	743.121	650.813	467.473
282	Ochrobirine	0	-1.2918	1.66875	101.273	53.7811	0	0	46	27	19	0	20	1	6	0	0	0	0	0	0	0	4636.59	5405.45	8732.69	10118.2	10733.7	9566.99	8262.1	6257.95	3552.59	10602.6	14151.7	23092.9	27916.6	30577.3	28311.5	23604.8	18527.5	11767.5	368.773	409.863	756.518	936.006	1179.4	1365.68	1151.15	951.183	703.127
283	Sibiricine	0	-1.0449	1.09182	100.656	52.4475	0	0	44	27	17	0	20	1	6	0	0	0	0	0	0	0	4634.56	5377.21	8680.24	10030.4	10580.3	9403.5	8129.9	6168.16	3520.3	10540.4	13954.9	22666.7	27110.1	29198.8	26689.3	22328.4	17781.9	11446.4	355.336	393.274	725.694	878.302	1077.03	1208.38	1006.13	867.825	659.664
284	Fumariline	0	-0.213	0.045369	99.4485	51.6455	0	0	43	26	17	0	20	1	5	0	0	0	0	0	0	0	4378.59	5181.03	8292.91	9074.97	9167.36	8220.66	7186.19	5685.75	3461.84	10324	13684.9	22125	25955.1	27288.7	24479.2	20761.1	17036.6	11147.8	341.984	380.887	709.991	842.292	1013.4	1104.8	888.619	812.06	637.57
285	Ochotensine	0	0.6973	0.486227	105.151	55.2707	0	0	47	26	21	0	21	1	4	0	0	0	0	0	0	0	4270.95	4993.41	7820.12	9144.01	9029	8041.57	7475.78	5944.23	3677.82	10655.5	13929.2	22082.2	27319.8	29930.9	27702.3	23334.8	19431.3	13409.1	363.047	399.183	716.149	878.358	1114.08	1276.07	1109.97	946.525	825.754
286	Yenhusomidine	0	-0.8458	0.715378	107.816	56.8747	0	0	49	28	21	0	21	1	6	0	0	0	0	0	0	0	4782.89	5425.64	8461.61	10599.1	11350	10056.2	8594.03	6927.67	4602.78	11088.3	14413.9	22769.8	28403	31569.2	29661.4	24968.2	21064.4	15748.1	389.751	421.745	764.877	920.97	1169.12	1372.44	1161.16	1059.69	913.363
287	Psychotrine	0	-0.414	0.171396	137.736	78.6925	0	0	70	34	36	0	28	2	4	0	0	0	0	0	0	0	5492.24	6377.08	9306.77	11192.9	10858.8	10329.6	9911.08	9223.83	8688.47	14329.7	18833.4	28856	36073.8	38366.4	37533.9	35756.5	34747.5	32238.4	526.809	568.733	1048.26	1372.54	1647.5	1876.63	1728.6	1715.18	1697.9
288	O-Methylpsychotrine	0	-0.3495	0.12215	142.774	81.7861	0	0	73	35	38	0	29	2	4	0	0	0	0	0	0	0	5638.53	6589.44	9490.35	11493.5	11382.9	10861.2	10342.9	9620.17	8927.59	14815.4	19398.3	29504.1	37035.5	39976.8	39571.7	37918.2	36612.3	33506.1	547.787	590.648	1097.25	1394.74	1692.01	1969.57	1815.65	1860.37	1785.62
289	Ipecoside	0	-2.3661	5.59843	138.232	81.5818	0	0	75	40	35	0	27	1	12	0	0	0	0	0	0	0	7198.51	7489.54	11465.8	14460.5	14469.1	14213.8	15280.2	16096.5	15520.1	15362.9	19790.6	30177.9	38221.9	40922.9	41534.8	43358.9	45426.7	42586.6	609.162	631.065	1126.88	1598.88	1917.03	2037.73	2041.91	2071.67	2202.78
290	Alangiside	0	-2.3227	5.39494	125.857	73.7906	0	0	67	36	31	0	25	1	10	0	0	0	0	0	0	0	6393.98	6908.5	10774.1	13793	13283.5	11865.3	11271	10659.2	9804.38	13958.7	18335.4	28803.9	36474.8	37499.6	35048.5	32755.6	31511.7	28963.9	540.504	572.633	1044.83	1502.52	1758.8	1766.67	1602.47	1516.76	1474.84
291	Alangicine	0	-0.9771	0.954724	139.342	79.4945	0	0	71	35	36	0	28	2	5	0	0	0	0	0	0	0	5748.21	6573.26	9678.99	11997.1	11901.5	11072	10392.2	9658.57	9121.18	14546.1	19103.4	29346.8	37001.6	39780.8	39012.1	36921.2	35661.1	33089.9	540.161	581.12	1061.21	1399.4	1699.37	1956.5	1817.74	1777.1	1746.38
292	Tubulosine	0	-0.6818	0.464851	143.551	81.4173	0	0	72	35	37	0	29	3	3	0	0	0	0	0	0	0	5577.75	6633.89	9943.47	11528.9	11187.6	10644.8	10199.1	9481.65	8764.5	14811.2	19776.2	31047.2	38160.1	40337	39183.3	37719.3	35852.7	33187.1	537.918	590.727	1095.01	1496.98	1779.62	1956.87	1862.02	1873.53	1723.2
293	Deoxytubulosine	0	-0.1187	0.0140897	141.946	80.6153	0	0	71	34	37	0	29	3	2	0	0	0	0	0	0	0	5321.78	6437.7	9571.25	11114.4	10786.1	10049.4	9755.32	9019.02	8509.84	14594.8	19506.2	30556.5	37452.8	39618.4	38404.3	36874	35046.7	32551.4	524.566	578.34	1082.06	1471.41	1743.36	1926.69	1825.42	1824.58	1676.47
294	Alangimarckine	0	-0.6818	0.464851	143.551	81.4173	0	0	72	35	37	0	29	3	3	0	0	0	0	0	0	0	5577.75	6633.89	9943.47	11918.6	11828.9	10791.9	10236.4	9453.76	8942.55	14811.2	19776.2	31047.2	38380.6	41032.9	39882.4	38038.7	35960.4	33402.9	537.918	590.727	1095.01	1498.28	1795.23	2006.56	1914.56	1886.5	1724.95
295	Ankorine	0	-1.6365	2.67813	92.6363	57.085	0	0	53	24	29	0	19	1	4	0	0	0	0	0	0	0	3990.55	4469.33	6432.8	8079.33	8221.82	7250.82	6005.7	4798.39	3722.12	10057.1	13241.1	20248.1	25786.7	28025.1	26561.1	22534.5	18360.8	14034.4	401.714	425.823	789.385	1061.2	1293.43	1481.08	1316.34	1142.4	918.862
296	Allocolchicine	0	-0.5567	0.309915	111.771	61.3018	0	0	54	29	25	0	22	1	6	0	0	0	0	0	0	0	4931.22	5303.82	7545.56	9664.68	10554.9	10485.4	9424.15	7962.99	6815.32	11636.1	14556.8	21077.4	27337.4	30880.3	32633.8	30264.4	25526.1	19907.6	424.165	440.252	767.707	911.434	1140.01	1337.97	1419.34	1385.5	1150.53
297	autumnaline	0	-0.2953	0.0872021	110.326	60.0734	0	0	54	27	27	0	21	1	5	0	0	0	0	0	0	0	4533.02	4973.71	7026.65	8475.59	7984.37	6754.47	5886.74	5560.57	5685.71	11058.4	14040.6	20589.2	25180.5	26234.9	24578.3	21515.4	19302.1	17663.3	416.71	439.196	765.253	937.234	1157.1	1283.2	1163.54	1019.77	911.601
298	Kreysigine	0	-0.622	0.386884	112.924	61.8334	0	0	55	28	27	0	22	1	5	0	0	0	0	0	0	0	4677.28	5306.12	7738.86	10498.3	11353	11574.1	9808.27	7538.76	4886.52	11481.9	14799.6	22472.4	30130.5	34120.2	35447.8	31515.2	25750.9	18806.2	424.25	454.417	815.936	993.258	1285.6	1542.33	1536.43	1473.29	1269.79
299	Floramultine	0	-0.6865	0.471282	107.886	58.7398	0	0	52	27	25	0	21	1	5	0	0	0	0	0	0	0	4530.98	5093.76	7555.28	10197.7	10828.9	10877.6	9199	6962.63	4156.76	10996.2	14234.7	21824.3	29168.7	32509.9	33273	28892	22907.4	16151.3	403.273	432.501	766.944	971.059	1241.09	1449.22	1440.69	1305.18	1102.66
300	Kreysiginone	0	-0.4417	0.195099	99.6502	54.8442	0	0	48	25	23	0	20	1	4	0	0	0	0	0	0	0	4128.72	4681.2	7155.84	8997.98	9029.27	8517.88	7150.85	5335.85	3392.42	10294.1	13432.4	21223.8	27345.6	29332.4	27843.3	23415	18112.1	12046.1	368.943	395.844	719.661	949.644	1169.08	1303.72	1175.31	1031.76	841.06
301	Bulbocodine	0	-0.3137	0.0984077	92.1027	52.2822	0	0	46	23	23	0	19	1	3	0	0	0	0	0	0	0	3728.49	4296.87	6650.49	8149.88	8013.49	7458.27	5870.47	3824.28	2017.83	9654.23	12827	20606.1	26456.8	27774.1	25670.5	20823.2	15140.3	8850.09	348.051	375.777	699.626	973.077	1168.81	1258.19	1118.67	928.668	738.405
302	Dicrotaline	0	-0.4869	0.237072	68.1224	42.4191	0	0	39	20	19	0	14	1	5	0	0	0	0	0	0	0	3515.04	3815.09	6026.14	6075.73	7092.85	6343.41	5170.98	2418.06	738.031	7845.1	10311.6	16117.2	18879.5	18919.9	18118	14878.8	9584.97	4406.91	310.178	324.624	619.882	867.628	1004.31	948.374	752.543	649.512	412.668
303	Grantianine	0	-0.3429	0.11758	86.3269	53.7302	0	0	49	26	23	0	18	1	7	0	0	0	0	0	0	0	4608.1	5017.06	8449.53	10316.4	11111.9	10928.1	9027.78	5885.2	2839.97	10096.3	13372.8	21818.6	27614	29742.1	28889	25497.1	20089.2	12476.6	393.918	413.358	799.071	1146.09	1453.38	1473.43	1304.08	1117.73	900.253
304	Hastacine	0	-0.2565	0.0657922	83.7608	54.7934	0	0	51	24	27	0	18	1	5	0	0	0	0	0	0	0	4100.22	4489	7043.1	8322.05	8230.56	8517.15	8634.25	6304.72	2677.4	9787.83	12923.6	20221.6	24949.6	26281.6	26412.6	26028.2	22166.3	14299.4	394.088	411.727	790.847	1130.45	1385.16	1393.46	1253.87	1301.31	1061.23
305	Heliotrine	0	-0.8432	0.710986	80.4446	51.2734	0	0	49	22	27	0	16	1	5	0	0	0	0	0	0	0	3811.7	4060.23	6178.75	7342.19	6717.09	4710.43	3987.87	4541.76	4617.47	8940.8	11620.3	17752.4	21195.7	20707.5	16953.8	14093.8	13913.4	14809.9	379.007	391.459	734.995	978.941	1194.28	1137.44	864.647	727.813	715.37
306	Integerrimine	0	0.6098	0.371856	87.1449	53.4598	0	0	49	24	25	0	18	1	5	0	0	0	0	0	0	0	4098.19	4464.79	6981.55	8222.14	8131.67	8429.36	8523.3	6194.74	2617.8	9725.67	12694.1	19616.8	24017.1	25357.4	25572	25146.4	21158.4	13498.5	380.651	397.492	748.54	1028.92	1290.32	1299.01	1176.43	1206.07	958.859
307	Isatidine	0	-0.6835	0.467172	87.7362	55.0638	0	0	51	26	25	0	18	1	7	0	0	0	0	0	0	0	4610.13	4885.07	7780.43	9685.53	9554.67	9403.91	9763.28	8100.52	4213.88	10158.4	13193.6	20929.6	26325.4	27262.6	27341.5	27018.9	23573	16181.6	407.355	421.55	794.181	1146.68	1394.39	1407.55	1271.93	1303.58	1100.73
308	Jacobine	0	-0.7988	0.638081	85.6434	54.2618	0	0	50	25	25	0	18	1	6	0	0	0	0	0	0	0	4354.16	4849.11	7574.17	9006.88	8724.29	9518.49	9756.55	6803.49	2698.43	9942.06	13299.6	20607	25162.7	26347.6	27327.4	26988.1	22230.6	13908.6	394.003	417.56	788.113	1113.02	1329.89	1390.39	1301.17	1255.12	1006.21
309	Seneciphylline	0	1.1233	1.2618	87.3831	52.1262	0	0	47	24	23	0	18	1	5	0	0	0	0	0	0	0	4096.16	4440.57	6931.09	8140.4	8016.66	8311.34	8436.52	6128.11	2538.06	9663.5	12464.6	19095.7	23206	24351.2	24629.6	24336.9	20398.2	12682.4	367.214	383.257	706.633	950.27	1186.01	1199.07	1088.71	1130.18	881.399
310	Jaconine	0	-0.3607	0.130104	92.2045	57.1086	0	0	52	26	26	0	18	1	6	0	0	0	1	0	0	1	5611.88	5098.87	8457.46	10729.1	10499.5	10872	12238.4	9613.78	4085.62	10477.1	13540.8	21688.9	27275.3	28578.3	29307.1	30332.3	25739.4	15951.3	412.797	426.539	813.852	1184.26	1473.6	1476.25	1452.89	1462.23	1087.65
311	Lasiocarpine	0	0.4406	0.194128	106.57	65.6782	0	0	62	29	33	0	21	1	7	0	0	0	0	0	0	0	5051.05	5286.42	8183.49	9874.38	9760.01	7646.82	6992.04	7288.84	7126.58	11677.7	14911	22360.2	27196.6	27884.7	25170.2	23443.1	23303.9	23022.9	483.724	494.429	912.118	1199.01	1527.77	1505.63	1221.95	1233.57	1158.16
312	Retrorsin	0	-0.2784	0.0775066	88.6892	54.2618	0	0	50	25	25	0	18	1	6	0	0	0	0	0	0	0	4354.16	4660.97	7203.94	8836.24	9042.03	8923.53	9122.99	7268.06	3333.04	9942.06	12964.1	20021.4	24704.4	26415.5	26658.3	26197.1	22448.5	14810.9	394.003	409.879	764.08	1059.19	1333.12	1365.22	1238.52	1260.13	1028.86
313	Otosenine	0	-1.0166	1.03348	93.2131	58.1574	0	0	54	27	27	0	19	1	7	0	0	0	0	0	0	0	4756.42	5065.49	7629.1	10069	10103.8	10819.5	10938.9	8073.87	4671.14	10644.1	13831.8	20608.2	27222.6	29898.5	30369.4	29300.4	24391.5	17739.7	428.332	441.829	813.117	1160.77	1494.29	1567.58	1423.62	1401.51	1095.82
314	Platyphylline	0	-0.2565	0.0657922	83.7608	54.7934	0	0	51	24	27	0	18	1	5	0	0	0	0	0	0	0	4100.22	4489	7043.1	8322.05	8230.56	8517.15	8634.25	6304.72	2677.4	9787.83	12923.6	20221.6	24949.6	26281.6	26412.6	26028.2	22166.3	14299.4	394.088	411.727	790.847	1130.45	1385.16	1393.46	1253.87	1301.31	1061.23
315	Pteropodine	0	-0.4776	0.228102	101.369	58.371	0	0	51	27	24	0	21	2	4	0	0	0	0	0	0	0	4470.2	5172.04	8168.68	9659.61	9875.45	8398.57	7241.9	6380.39	5675.55	10992.1	14617.7	23771.6	29858.4	31241.9	28127.1	24493.5	20597.9	16149.2	393.404	426.852	807.627	1127.98	1392.22	1401.76	1230.02	1042.26	880.411
316	Retrorsine	0	-0.2784	0.0775066	88.6892	54.2618	0	0	50	25	25	0	18	1	6	0	0	0	0	0	0	0	4354.16	4660.97	7203.94	8836.24	9042.03	8923.53	9122.99	7268.06	3333.04	9942.06	12964.1	20021.4	24704.4	26415.5	26658.3	26197.1	22448.5	14810.9	394.003	409.879	764.08	1059.19	1333.12	1365.22	1238.52	1260.13	1028.86
317	Rosmarinine	0	-0.4792	0.229633	86.8117	55.5954	0	0	52	25	27	0	18	1	6	0	0	0	0	0	0	0	4356.19	4685.18	7430.44	8962.7	8917.23	9205.83	9307.81	7366.95	3361.7	10004.2	13193.6	20763.3	25881.4	27354.4	27480.5	27045.2	23372.7	15626.2	407.44	424.115	806.55	1168.89	1445.8	1455.29	1312.95	1354.97	1124.04
318	Sceleratine	0	-1.4836	2.20107	88.239	56.3974	0	0	53	26	27	0	18	1	7	0	0	0	0	0	0	0	4612.16	4881.37	7938.83	10169.3	10218.2	10473.3	10646.5	7714.96	3188.22	10220.6	13463.6	21530	27689.8	30156.3	30432.7	29180.3	23957	15097.8	420.791	436.502	822.276	1202.03	1566.1	1664.92	1577.99	1421	1080.97
319	Senecionine	0	0.6098	0.371856	87.1449	53.4598	0	0	49	24	25	0	18	1	5	0	0	0	0	0	0	0	4098.19	4464.79	6981.55	8222.14	8131.67	8429.36	8523.3	6194.74	2617.8	9725.67	12694.1	19616.8	24017.1	25357.4	25572	25146.4	21158.4	13498.5	380.651	397.492	748.54	1028.92	1290.32	1299.01	1176.43	1206.07	958.859
320	Trachelanthamine	0	-1.8953	3.59216	69.2584	48.7114	0	0	47	20	27	0	15	1	4	0	0	0	0	0	0	0	3411.46	3675.9	5669.38	6489.72	5639.78	3648.52	3483	3996.65	3748.2	8300.89	11014.8	17167.4	20150.9	18634.3	14392.8	12061.1	12927.4	13784.8	358.115	371.391	712.607	1019.44	1163.98	1035.23	729.738	645.078	744.723
321	Trichodesmine	0	-0.434	0.188356	87.5135	55.5954	0	0	52	25	27	0	18	1	6	0	0	0	0	0	0	0	4356.19	4685.18	7716.45	9675.45	10748	10171.7	8744.46	5636.64	2376.97	10004.2	13193.6	21125.4	27244.1	30027	30203.4	27048.8	21377.3	13444.1	407.44	424.115	806.737	1173.72	1543.28	1624.9	1477.94	1313.28	1027.42
322	Retronecine	0	-0.9892	0.978517	40.9697	25.4523	0	0	24	11	13	0	8	1	2	0	0	0	0	0	0	0	1875.45	2064.32	3033.05	2795.37	2071.79	996.45	139.265	5.08032	0	4468.32	5959.24	9297.86	9558.53	7322.17	3991.3	1281.06	155.419	0	184.569	196.4	365.389	476.581	473.728	359.001	191.995	33.5923	0
323	Retronscanol	0	-0.9673	0.935669	36.0413	25.9839	0	0	25	10	15	0	8	1	1	0	0	0	0	0	0	0	1621.52	1892.35	2872.22	2505.91	1518.93	347.159	23.3695	0	0	4314.1	5918.71	9498.04	9887.19	7230.91	3394.96	714.926	0	0	184.654	198.248	392.156	548.97	529.734	375.415	154.525	0	0
324	Heliotridine	0	-0.9892	0.978517	40.9697	25.4523	0	0	24	11	13	0	8	1	2	0	0	0	0	0	0	0	1875.45	2064.32	3033.05	2795.37	2071.79	996.45	139.265	5.08032	0	4468.32	5959.24	9297.86	9558.53	7322.17	3991.3	1281.06	155.419	0	184.569	196.4	365.389	476.581	473.728	359.001	191.995	33.5923	0
325	Isoretronecanol	0	-1.6328	2.66604	34.5347	25.9839	0	0	25	10	15	0	8	1	1	0	0	0	0	0	0	0	1621.52	1892.35	2707.27	2254.62	1532.7	663.952	104.979	4.06426	0	4314.1	5918.71	9360.98	9559.19	7036.27	3590.39	1054.87	124.335	0	184.654	198.248	391.992	539.673	508.494	374.151	159.615	26.8739	0
326	Platynecine	0	-1.8555	3.44288	37.5856	26.7859	0	0	26	11	15	0	8	1	2	0	0	0	0	0	0	0	1877.49	2088.54	3094.61	2895.27	2159.58	1033.83	142.313	5.08032	0	4530.49	6188.71	9902.63	10491	8162.73	4467.81	1374.31	155.419	0	198.006	210.635	407.695	578.109	568.171	436.056	212.15	33.5923	0
327	Viridiflorine	0	-1.8953	3.59216	69.2584	48.7114	0	0	47	20	27	0	15	1	4	0	0	0	0	0	0	0	3411.46	3675.9	5669.38	6489.72	5639.78	3648.52	3483	3996.65	3748.2	8300.89	11014.8	17167.4	20150.9	18634.3	14392.8	12061.1	12927.4	13784.8	358.115	371.391	712.607	1019.44	1163.98	1035.23	729.738	645.078	744.723
328	Turneforcidine	0	-1.8555	3.44288	37.5856	26.7859	0	0	26	11	15	0	8	1	2	0	0	0	0	0	0	0	1877.49	2088.54	3094.61	2895.27	2159.58	1033.83	142.313	5.08032	0	4530.49	6188.71	9902.63	10491	8162.73	4467.81	1374.31	155.419	0	198.006	210.635	407.695	578.109	568.171	436.056	212.15	33.5923	0
329	Trachelanthine	0	-2.3004	5.29184	68.3054	49.5134	0	0	48	21	27	0	15	1	5	0	0	0	0	0	0	0	3667.43	3900	6245.87	7339.01	5944.83	3936.75	3675.17	4444.78	4388.5	8517.28	11244.3	18075.6	21771.9	19511.1	14773.2	12363.8	13446.5	14606.7	371.466	383.062	742.709	1106.93	1240.31	1067.52	739.771	668.463	778.142
330	Tomentosin	0	0.6312	0.398413	68.5555	42.1419	0	0	38	18	20	0	15	0	3	0	0	0	0	0	0	0	2952.19	3174.76	4733.18	5257.48	4414.65	3532.61	2993.29	2071.01	1530.76	7623.6	9858.4	14828.1	18212	17385.6	14039	11046.9	8242.51	5293.09	287.532	295.596	549.739	768.157	894.289	839.073	648.604	492.76	411.879
331	Supinine	0	-1.029	1.05884	72.6425	47.3778	0	0	45	20	25	0	15	1	4	0	0	0	0	0	0	0	3409.43	3651.68	5607.83	6389.81	5556	3587.95	3412.4	3900.81	3682.54	8238.72	10785.4	16562.7	19218.5	17761	13717.9	11490.7	12096.4	12954.5	344.678	357.156	670.301	917.907	1071.89	950.654	676.005	570.392	626.559
332	Spartioidine	0	1.1233	1.2618	87.3831	52.1262	0	0	47	24	23	0	18	1	5	0	0	0	0	0	0	0	4096.16	4440.57	6931.09	8140.4	8016.66	8311.34	8436.52	6128.11	2538.06	9663.5	12464.6	19095.7	23206	24351.2	24629.6	24336.9	20398.2	12682.4	367.214	383.257	706.633	950.27	1186.01	1199.07	1088.71	1130.18	881.399
333	Senkirkine	0	0.392	0.153664	94.7146	57.3554	0	0	53	26	27	0	19	1	6	0	0	0	0	0	0	0	4500.46	4681.16	7036.48	9284.24	9511.19	9730.32	9689.87	7433.19	4238.43	10427.7	13226.3	19618	26077	28908.3	28614	27553.6	23392.6	16888.2	414.98	421.761	773.545	1076.68	1454.72	1476.21	1306.67	1350.83	1047.34
334	Sarracine	0	0.4996	0.2496	87.4807	54.7934	0	0	51	24	27	0	18	1	5	0	0	0	0	0	0	0	4100.22	4344.74	6221.92	6758.95	6507.51	5572.46	5614.52	5507.96	4475.13	9787.83	12500.1	18165.4	20500.3	19941.6	18178.9	18047.3	18469.2	16667.9	394.088	404.187	745.747	949.443	1092.37	1036.66	848.775	921.149	955.115
335	Isoline	0	-0.9635	0.928332	95.2541	61.251	0	0	57	28	29	0	20	1	7	0	0	0	0	0	0	0	4902.72	5233.97	8407.2	10076.2	10586	11707	11484.1	9342.47	5402.72	11129.8	14484.8	22468.4	28195	31368.9	33517.4	33622.9	29491.5	21263.6	449.309	463.605	882.064	1244.99	1535.5	1681.86	1731.68	1688.45	1361.17
336	Riddelline	0	0.2351	0.055272	88.9274	52.9282	0	0	48	25	23	0	18	1	6	0	0	0	0	0	0	0	4352.13	4636.75	7153.48	8754.49	8911.91	8789.38	9035.19	7201.43	3253.3	9879.89	12734.6	19500.3	23893.3	25358.3	25633.9	25356.5	21688.3	13994.9	380.566	395.644	722.172	980.538	1226.06	1255.81	1144.07	1184.23	951.401
337	Renardine	0	0.392	0.153664	94.7146	57.3554	0	0	53	26	27	0	19	1	6	0	0	0	0	0	0	0	4500.46	4681.16	7036.48	9284.24	9511.19	9730.32	9689.87	7433.19	4238.43	10427.7	13226.3	19618	26077	28908.3	28614	27553.6	23392.6	16888.2	414.98	421.761	773.545	1076.68	1454.72	1476.21	1306.67	1350.83	1047.34
338	Monocrotaline	0	-0.5674	0.321943	78.9782	49.4082	0	0	46	23	23	0	16	1	6	0	0	0	0	0	0	0	4063.6	4348.23	7207.96	8973.26	9002.58	8502.41	7061.7	4099.62	1438.69	9032.86	11887.6	19073.2	24278.4	25624.5	24387	20790.9	15261.1	8393.16	365.485	380.563	721.254	1045.5	1352.02	1362.15	1123.82	906.745	723.817
339	Mikanoidine	0	1.0207	1.04183	83.3985	51.3242	0	0	46	23	23	0	18	1	4	0	0	0	0	0	0	0	3840.19	4244.39	6378.81	7210.91	7516.44	7742.89	7370.23	5376.55	2085.16	9447.11	12194.6	18417	22051.1	23235.4	23711.8	22950.3	18820.2	11647.4	353.862	370.869	690.767	926.791	1104.01	1149.21	1032.65	1014.39	796.604
340	Macrophylline	0	-0.1326	0.0175828	61.6458	40.3887	0	0	38	17	21	0	13	1	3	0	0	0	0	0	0	0	2860.87	3118.54	4547.07	4579.45	3801.55	2916.25	2904.58	2654.75	1785.87	7050.96	9209.38	13831.7	15106.6	13164.6	10286.9	9006.65	8892.56	7952.83	289.371	301.217	568.952	750.571	816.264	685.984	490.57	423.919	460.365
341	Lindelofine	0	-1.8953	3.59216	69.2584	48.7114	0	0	47	20	27	0	15	1	4	0	0	0	0	0	0	0	3411.46	3675.9	5669.38	6489.72	5639.78	3648.52	3483	3996.65	3748.2	8300.89	11014.8	17167.4	20150.9	18634.3	14392.8	12061.1	12927.4	13784.8	358.115	371.391	712.607	1019.44	1163.98	1035.23	729.738	645.078	744.723
342	Laburnine	0	-1.6328	2.66604	34.5347	25.9839	0	0	25	10	15	0	8	1	1	0	0	0	0	0	0	0	1621.52	1892.35	2707.27	2254.62	1532.7	663.952	104.979	4.06426	0	4314.1	5918.71	9360.98	9559.19	7036.27	3590.39	1054.87	124.335	0	184.654	198.248	391.992	539.673	508.494	374.151	159.615	26.8739	0
343	Lanuginosine	0	-0.8438	0.711998	90.123	43.3227	0	0	34	23	11	0	18	1	4	0	0	0	0	0	0	0	3828	4411.56	6745.9	7597.79	7684.11	7158.63	5311.32	2991.81	1704.62	9074.1	11646.5	17930.7	20691.7	20822.3	18681.1	14364.3	8991.73	4923.56	273.241	301.802	518.355	586.336	641.648	678.198	574.957	458.873	288.674
344	Junceine	0	-1.3222	1.74821	89.0578	56.3974	0	0	53	26	27	0	18	1	7	0	0	0	0	0	0	0	4612.16	4881.37	7938.83	10289.5	11883	10861.1	9851.05	6339.1	3034.82	10220.6	13463.6	21530	27931.4	31168.6	31528.6	28534	22848.3	14646	420.791	436.502	822.276	1203.98	1587.21	1696.78	1557.65	1399	1106.57
345	Jacozine	0	-0.1615	0.0260823	85.9244	52.9282	0	0	48	25	23	0	18	1	6	0	0	0	0	0	0	0	4352.13	4824.9	7523.71	8925.13	8593.15	9384.34	9669.77	6736.86	2618.7	9879.89	13070.1	20085.9	24351.6	25259.3	26303	26178.7	21470.4	13092.5	380.566	403.324	746.206	1034.36	1216.11	1280.97	1213.45	1179.22	928.755
346	Jacoline	0	-1.5653	2.45016	89.1535	56.3974	0	0	53	26	27	0	18	1	7	0	0	0	0	0	0	0	4612.16	4881.37	7982.71	9917.01	9628.06	10198.9	10951.6	8183.06	3423.23	10220.6	13463.6	21442	26974.1	28466.7	29158.2	29784.1	25435.8	16085.2	420.791	436.502	822.416	1208.25	1520.65	1524.4	1485.43	1533.16	1178.53
347	Longilobine	0	-0.2784	0.0775066	88.6892	54.2618	0	0	50	25	25	0	18	1	6	0	0	0	0	0	0	0	4354.16	4660.97	7203.94	8836.24	9042.03	8923.53	9122.99	7268.06	3333.04	9942.06	12964.1	20021.4	24704.4	26415.5	26658.3	26197.1	22448.5	14810.9	394.003	409.879	764.08	1059.19	1333.12	1365.22	1238.52	1260.13	1028.86
348	Senecifoline	0	-0.9892	0.978517	40.9697	25.4523	0	0	24	11	13	0	8	1	2	0	0	0	0	0	0	0	1875.45	2064.32	3033.05	2795.37	2071.79	996.45	139.265	5.08032	0	4468.32	5959.24	9297.86	9558.53	7322.17	3991.3	1281.06	155.419	0	184.569	196.4	365.389	476.581	473.728	359.001	191.995	33.5923	0
349	Echimidine	0	0.0321	0.00103041	101.818	62.5846	0	0	59	28	31	0	20	1	7	0	0	0	0	0	0	0	4904.75	5074.06	7999.9	9562.65	9210.7	6713.13	6561.41	7076.84	6819.85	11192	14346.1	21712.1	26151.2	26013.8	22592.6	21029	21830.8	21874.6	462.746	472.513	863.126	1176.41	1462.3	1371.11	1070.63	1069.9	1095.65
350	Echinatine	0	-1.2517	1.56675	75.6934	48.1798	0	0	46	21	25	0	15	1	5	0	0	0	0	0	0	0	3665.4	3847.87	5995.16	7030.47	6167.78	3941.7	3613.66	4332.81	4310.73	8455.12	11055.4	17104.3	20150.3	18836.5	14513.3	11916.1	12533.5	13661.6	358.03	369.544	686.004	956.343	1128.81	1003.09	721.985	584.306	652.86
351	Echiumine	0	0.4712	0.222029	99.7536	61.7826	0	0	58	27	31	0	20	1	6	0	0	0	0	0	0	0	4648.78	4877.88	7447.62	8835.71	8234.46	6410.11	6334.96	6702.59	6195.32	10975.6	14076	21033.4	24991.1	24822.8	21778	20500	21277.9	21024.8	449.395	460.126	847.26	1128.83	1378.22	1308.21	1028.22	1043.52	1066.69
352	Europine	0	2.676	7.16098	65.9638	42.403	0	0	39	15	24	0	15	0	0	0	0	0	0	0	0	0	2188.35	2598.8	3949.76	4593.45	3714.93	2549.97	1558.06	672.148	139.446	7098.76	9529.95	15105.4	19404.1	19078.2	14536.8	9254.09	5169.08	1965.14	274.351	291.471	559.337	807.703	1037.94	1055.42	687.248	436.483	265.613
353	Fuchsisenecionine	0	-0.0368	0.00135424	61.3403	40.3887	0	0	38	17	21	0	13	1	3	0	0	0	0	0	0	0	2860.87	3118.54	4547.07	4260.65	3840.79	2851.29	2501.3	2486.8	1839.13	7050.96	9209.38	13831.7	14916.2	12887.5	9880.7	8273.49	8042.46	7470.31	289.371	301.217	568.952	750.643	818.444	661.394	449.523	399.488	389.405
354	Heleurine	0	-0.6205	0.38502	77.3937	50.4714	0	0	48	21	27	0	16	1	4	0	0	0	0	0	0	0	3555.73	3864.04	5791.41	6701.54	6105.32	4356.68	3786.6	4109.76	3989.28	8724.41	11350.3	17210.7	20263.9	19631.9	16158.4	13668.4	13476.2	14102.8	365.655	379.072	719.292	940.505	1137.36	1085.01	818.667	713.898	689.068
355	Heliosupine	0	0.0321	0.00103041	101.818	62.5846	0	0	59	28	31	0	20	1	7	0	0	0	0	0	0	0	4904.75	5074.06	7999.9	9562.65	9210.7	6713.13	6561.41	7076.84	6819.85	11192	14346.1	21712.1	26151.2	26013.8	22592.6	21029	21830.8	21874.6	462.746	472.513	863.126	1176.41	1462.3	1371.11	1070.63	1069.9	1095.65
356	Norboldine	0	-0.4358	0.189922	93.0364	48.6571	0	0	42	23	19	0	18	1	4	0	0	0	0	0	0	0	3836.13	4326.3	6496.04	7960.86	7849.15	7197.74	5968.66	4225.48	2405.03	9322.77	12168.5	18800.3	23136	23977.5	22363.1	18249.7	13598.9	8624.53	326.989	354.577	616.435	791.317	902.8	984.023	915.811	751.993	648.114
357	Reticuline	0	0.4913	0.241376	100.771	53.0842	0	0	47	24	23	0	19	1	4	0	0	0	0	0	0	0	3984.46	4396.69	6277.13	7338.92	6572.08	5889.06	5481.06	4904.31	4075.85	9870.62	12552.7	18536.9	22421.2	22671.4	21014.8	18761.1	16377.6	12868.5	361.403	383.117	660.581	825.45	1005.18	1069.87	918.549	823.806	751.242
358	Magnocurarine	0	-0.3649	0.133152	96.9265	52.949	0	0	47	23	24	0	19	1	3	0	0	0	0	0	0	0	3729.5	4192.71	6199.52	7013.4	6224.78	6058.24	5692.75	4505.42	3487.08	9685.32	12383	19022.8	23660.3	23562.2	22009.3	20626.6	17201.4	11979	354.77	378.937	666.253	905.936	1154.99	1120.09	959.549	959.318	762.336
359	7-Oxohernangerin	0	-1.4069	1.97937	91.7285	44.1247	0	0	35	24	11	0	18	1	5	0	0	0	0	0	0	0	4083.97	4607.74	7118.12	8402.02	8773.02	8538.29	7211.61	3935.04	884.111	9290.49	11916.5	18421.5	21619.5	22464.5	21244.5	17486.3	11443.9	5029.54	286.593	314.189	531.305	613.2	689.83	749.105	707.17	603.984	382.196
360	Hernangerine	0	-0.5704	0.325356	90.9149	47.3235	0	0	40	23	17	0	18	1	4	0	0	0	0	0	0	0	3834.1	4490.23	6898.26	7857.73	8095.79	7811.34	6618.99	3670.59	962.891	9260.61	12274.5	19345.3	22942	23902.3	22732.6	19022.9	12753.4	6005.67	313.552	348.022	626.244	771.012	861.479	937.933	893.928	774.246	514.196
361	Ocokryptine (N-methylhernandine)	0	-0.5331	0.284196	102.853	54.3127	0	0	47	26	21	0	20	1	5	0	0	0	0	0	0	0	4382.66	5089.21	7763.79	9464.98	10221.6	9759.97	8494.59	5888.38	2907.38	10448.4	13687.6	21455.8	26697.3	29500.4	28782.9	25017.6	19344.5	12010.1	368.858	404.17	734.024	865.247	1085.26	1252.15	1152.32	1058.78	884.46
362	Hernandonine	0	-1.5415	2.37622	89.607	42.7911	0	0	33	24	9	0	18	1	5	0	0	0	0	0	0	0	4081.93	4771.67	7520.34	8133.94	8527.39	8274.01	7086.48	3794.84	750.976	9228.33	12022.5	18966.5	21288.4	21704.5	19917.6	16214.6	10334.2	4003.16	273.156	307.634	541.114	592.731	642.254	677.163	609.12	503.238	303.99
363	(+)-Norcinnamolaurine	0	0.3194	0.102016	86.7116	44.7615	0	0	38	21	17	0	17	1	3	0	0	0	0	0	0	0	3433.86	3961.64	5813.83	5628.54	4811.73	4566.02	4239.71	3288.93	2683.01	8620.7	11245.5	16971.4	18471.8	16907.2	15136	14043.1	11701.7	8426.39	292.659	320.414	562.611	710.909	743.935	720.239	623.487	572.29	456.59
364	(+)-Boldine	0	0.1001	0.01002	98.3311	51.7507	0	0	45	24	21	0	19	1	4	0	0	0	0	0	0	0	3982.42	4516.74	6805.76	8463.25	8408.09	7847.52	6708.64	5016.4	2808.98	9808.46	12746.7	19772	25001.8	26550.9	25003.8	20940.9	16206.7	10537.3	347.966	376.422	662.273	836.489	1030.19	1130.39	1003.85	887.147	770.36
365	(+)-Laetanine	0	-0.4358	0.189922	93.0364	48.6571	0	0	42	23	19	0	18	1	4	0	0	0	0	0	0	0	3836.13	4326.3	6496.04	7960.86	7849.15	7197.74	5858.69	4030.09	2205.52	9322.77	12168.5	18800.3	23136	23977.5	22363.1	18108.2	13062.1	7967.88	326.989	354.577	616.435	791.317	902.8	984.023	916.187	770.058	602.536
366	(+)-Norisocorydine	0	-0.3713	0.137864	98.0744	51.7507	0	0	45	24	21	0	19	1	4	0	0	0	0	0	0	0	3982.42	4538.66	6679.63	8426.44	8744.44	8309.66	7147.18	4679.97	2164.29	9808.46	12733.4	19448.4	24234.9	26047.5	25228.7	21830.1	17117	10599.4	347.966	376.493	665.427	813.68	953.545	1100.77	1035.01	967.847	839.563
367	(+)-Tetrahydroberberine	0	0.1349	0.018198	101.483	53.5107	0	0	46	25	21	0	20	1	4	0	0	0	0	0	0	0	4126.69	4893.03	7303.55	8136.44	7721.73	6787.49	5780.2	4469.11	3493.61	10232	13417.6	20748.9	24749.4	25334.7	23083.4	19759.8	15789	11722.1	355.507	391.783	721.518	852.016	1022.72	1112.62	958.954	858.807	635.103
368	Variabiline	0	3.167	10.0299	161.204	81.4614	0	0	68	36	32	0	32	2	2	0	0	0	0	0	0	0	5553.29	6593.82	9616.57	11209.4	11206	11635.4	11368	10306.4	9296.57	15466.6	20025.6	30407.6	36811.7	38305.3	39173.2	39383.5	38113.3	34559.4	503.394	554.14	968.874	1277.71	1528.81	1624.1	1546.71	1597.84	1563.96
369	Cassameridine	0	-1.5415	2.37622	89.607	42.7911	0	0	33	24	9	0	18	1	5	0	0	0	0	0	0	0	4081.93	4771.67	7520.34	7969	8035.12	7660.45	6448.17	4157.84	2083.3	9228.33	12022.5	18966.5	21151.3	21019.7	18838.7	15297.8	10053.3	5586.38	273.156	307.634	541.114	592.567	635.998	652.157	564.617	475.457	306.569
370	Dicentrine	0	0.03	0.0009	101.248	53.5107	0	0	46	25	21	0	20	1	4	0	0	0	0	0	0	0	4126.69	4893.03	7391.57	8495.81	8686.55	8235.95	7059.65	5274.53	3482.35	10232	13417.6	20965.1	25632.4	27401.2	25939.8	22165.5	16833.9	11590.3	355.507	391.783	721.074	838.219	1027.13	1151.42	994.455	945.008	723.564
371	Dehydrodicentrine	0	0.039	0.001521	102.631	52.1771	0	0	44	25	19	0	20	1	4	0	0	0	0	0	0	0	4124.66	4868.81	7328	8382.8	8547.27	8108.79	6942.65	5200.87	3462.11	10169.8	13188.2	20388.1	24565.4	25952.6	24661.7	21254.2	16170.3	11226.9	342.07	377.548	677.606	759.562	908.522	1015.47	901.226	871.12	662.698
372	O-Methylbulbocapnine	0	0.03	0.0009	101.248	53.5107	0	0	46	25	21	0	20	1	4	0	0	0	0	0	0	0	4126.69	4893.03	7391.57	8660.76	9178.82	8992.76	7900.72	5174.31	2366.88	10232	13417.6	20965.1	25769.5	28086	27411.1	24017.3	17987.9	10906.2	355.507	391.783	721.074	838.382	1033.38	1177.25	1068.65	1036.55	771.174
373	(+)-O-Methylbulbocapnine	0	0.03	0.0009	101.248	53.5107	0	0	46	25	21	0	20	1	4	0	0	0	0	0	0	0	4126.69	4893.03	7391.57	8660.76	9178.82	8992.76	7900.72	5174.31	2366.88	10232	13417.6	20965.1	25769.5	28086	27411.1	24017.3	17987.9	10906.2	355.507	391.783	721.074	838.382	1033.38	1177.25	1068.65	1036.55	771.174
374	(+)-N-Methylhernovine	0	0.1001	0.01002	98.3311	51.7507	0	0	45	24	21	0	19	1	4	0	0	0	0	0	0	0	3982.42	4516.74	6805.76	8628.2	8900.36	8604.33	7439.74	4751.01	1639.28	9808.46	12746.7	19772	25138.8	27235.6	26475.1	22651.2	16925.8	9651.03	347.966	376.422	662.273	836.653	1036.45	1156.22	1078.42	1002.26	786.653
375	N-Methylnandigerine	0	-0.0345	0.00119025	96.2096	50.4171	0	0	43	24	19	0	19	1	4	0	0	0	0	0	0	0	3980.39	4680.67	7207.98	8360.12	8654.73	8461.13	7358.97	4461.51	1465.72	9746.29	12852.7	20317	24807.7	26475.6	25373.4	21714.1	15361.2	7976.23	334.529	369.867	672.082	816.184	988.869	1084.3	981.969	909.4	635.669
376	Hernagine	0	-0.3713	0.137864	98.0744	51.7507	0	0	45	24	21	0	19	1	4	0	0	0	0	0	0	0	3982.42	4538.66	6679.63	8426.44	8865.5	8607.25	7429.13	4880.52	1807.83	9808.46	12733.4	19448.4	24234.9	26272.7	26097.2	22990.2	17793.2	10505.4	347.966	376.493	665.427	813.68	953.569	1102.82	1079.48	1056.82	845.162
377	Hernandine	0	-1.069	1.14276	97.5584	51.2191	0	0	44	25	19	0	19	1	5	0	0	0	0	0	0	0	4236.36	4898.77	7454.07	8962.6	9783.68	9407.77	7741.5	4725.63	2140.44	9962.68	13109.4	20484.1	24831.6	27152.2	27010.7	23102.8	15870.6	8684.9	347.881	382.325	688.186	820.075	957.891	1107.82	1121.59	988.713	654.949
378	Hernovine	0	-0.4358	0.189922	93.0364	48.6571	0	0	42	23	19	0	18	1	4	0	0	0	0	0	0	0	3836.13	4326.3	6496.04	8125.81	8341.42	7954.55	6699.76	3960.09	1114.27	9322.77	12168.5	18800.3	23273.1	24662.3	23834.4	19960	14318	7513.17	326.989	354.577	616.435	791.481	909.055	1009.85	990.381	867.11	664.382
379	Nandigerine	0	-0.5704	0.325356	90.9149	47.3235	0	0	40	23	17	0	18	1	4	0	0	0	0	0	0	0	3834.1	4490.23	6898.26	7857.73	8095.79	7811.34	6618.99	3670.59	962.891	9260.61	12274.5	19345.3	22942	23902.3	22732.6	19022.9	12753.4	6005.67	313.552	348.022	626.244	771.012	861.479	937.933	893.928	774.246	514.196
380	Oduocine	0	-1.2036	1.44865	95.4369	49.8855	0	0	42	25	17	0	19	1	5	0	0	0	0	0	0	0	4234.33	5062.7	7856.29	8694.52	9538.05	9143.5	7616.37	4613.62	2005.27	9900.51	13215.4	21029.1	24500.5	26392.1	25683.8	21831.1	14800.5	7596.35	334.444	375.771	697.995	799.606	910.315	1035.88	1023.54	880.035	563.306
381	Ovigerine	0	-0.705	0.497025	88.7934	45.9899	0	0	38	23	15	0	18	1	4	0	0	0	0	0	0	0	3832.06	4654.16	7300.48	7589.66	7850.16	7547.07	6493.86	3558.58	827.724	9198.44	12380.4	19890.3	22610.9	23142.2	21405.7	17751.2	11683.3	4917.13	300.115	341.468	636.053	750.542	813.902	865.992	795.877	665.569	422.554
382	Oxoduocine	0	-2.0401	4.16201	96.2505	46.6867	0	0	37	26	11	0	19	1	6	0	0	0	0	0	0	0	4484.2	5180.21	8076.15	9238.8	10200.2	9828.11	8376.24	4999.63	1967.76	9930.4	12857.5	20105.3	23178	24903.4	23979.1	19953.3	13223.4	6648.68	307.485	341.937	603.056	641.794	735.913	834.432	798.018	666.074	412.69
383	Dicentrinone	0	-1.3424	1.80204	96.7665	47.2183	0	0	38	25	13	0	19	1	5	0	0	0	0	0	0	0	4230.26	4820.1	7301.71	8537.71	8804.84	8313.11	6912.29	4917.03	2944.04	9776.18	12481.5	19069.5	22444.2	23390.1	21810.9	17937.7	13021	8734.27	307.57	336.105	580.297	635.235	728.088	816.219	719.656	642.109	464.912
384	Lindoldhamine	0	0.4234	0.179268	176.335	90.8565	0	0	78	42	36	0	34	2	6	0	0	0	0	0	0	0	6869.76	7759.35	11315.5	12961.1	11861.4	11677.7	11006.7	9853.87	8872.98	17303.6	22385	33537.5	39631.8	39555.8	38716.4	36872.8	33486.1	28595.3	598.756	647.383	1111.86	1491.15	1658.4	1747.53	1648.63	1540.74	1414.32
385	N-Methyl ovigerine	0	-0.1691	0.0285948	94.0881	49.0835	0	0	41	24	17	0	19	1	4	0	0	0	0	0	0	0	3978.36	4844.6	7610.2	8092.05	8409.1	8196.85	7233.83	4349.5	1330.55	9684.12	12958.7	20862	24476.6	25715.6	24046.5	20442.4	14291.2	6887.68	321.092	363.312	681.891	795.714	941.293	1012.36	883.919	800.722	544.026
386	N-Nordicentrine	0	-0.5059	0.255935	95.9529	50.4171	0	0	43	24	19	0	19	1	4	0	0	0	0	0	0	0	3980.39	4702.59	7081.85	7993.42	8127.6	7586.17	6319.67	4483.61	2979.52	9746.29	12839.4	19993.4	23766.7	24827.9	23299	19474.3	14226.1	9619.78	334.529	369.938	675.236	793.047	899.737	1005.05	906.413	809.854	602.091
387	Norbracteoline	0	-0.4358	0.189922	93.0364	48.6571	0	0	42	23	19	0	18	1	4	0	0	0	0	0	0	0	3836.13	4326.3	6496.04	7960.86	7728.08	7021.22	5665.2	4075.79	2372.97	9322.77	12168.5	18800.3	23136	23752.4	21719.7	17436.7	12956	8532.88	326.989	354.577	616.435	791.317	902.776	982.003	874.186	744.775	580.824
388	Launobine	0	-0.5704	0.325356	90.9149	47.3235	0	0	40	23	17	0	18	1	4	0	0	0	0	0	0	0	3834.1	4490.23	6898.26	7857.73	7974.72	7513.75	6337.04	3470.03	1462.6	9260.61	12274.5	19345.3	22942	23677.1	21864.1	17862.8	12077.2	6492.08	313.552	348.022	626.244	771.012	861.455	935.89	849.462	685.274	509.42
389	Actinodaphnine	0	-0.5704	0.325356	90.9149	47.3235	0	0	40	23	17	0	18	1	4	0	0	0	0	0	0	0	3834.1	4490.23	6898.26	7692.79	7603.52	7054.53	5887.89	3966.2	2277.87	9260.61	12274.5	19345.3	22804.9	23217.5	21261.3	17312.6	12136.2	7346.51	313.552	348.022	626.244	770.848	855.223	912.105	819.358	664.635	512.163
390	Lindcarpine	0	-0.4358	0.189922	93.0364	48.6571	0	0	42	23	19	0	18	1	4	0	0	0	0	0	0	0	3836.13	4326.3	6496.04	8125.81	8220.35	7656.96	6417.81	3759.54	1591.79	9322.77	12168.5	18800.3	23273.1	24437.2	22965.8	18799.9	13641.8	7832.27	326.989	354.577	616.435	791.481	909.031	1007.81	945.915	778.138	658.807
391	Norjuziphine	0	0.454	0.206116	88.8331	46.0951	0	0	40	21	19	0	17	1	3	0	0	0	0	0	0	0	3435.9	3797.71	5411.61	6061.56	5473.6	4774.73	4231.08	3659.67	2637.14	8682.86	11139.5	16426.4	18940	18132.3	16507	14640.2	12777.1	9475.74	306.096	326.969	552.802	731.542	800.972	824.484	715.116	610.025	563.15
392	Pallidine	0	-0.1537	0.0236237	96.7386	51.7507	0	0	45	24	21	0	19	1	4	0	0	0	0	0	0	0	3982.42	4512.72	6962.13	8768.43	8327.43	7602.47	6501.78	4569.92	2734.69	9808.46	12779.5	20310.2	26510.5	27832.7	24875.6	19782.6	14936.4	9660.57	347.966	374.069	676.931	887.019	1111.35	1208.22	991.945	815.157	698.64
393	Laurotetanine	0	-0.3713	0.137864	98.0744	51.7507	0	0	45	24	21	0	19	1	4	0	0	0	0	0	0	0	3982.42	4538.66	6679.63	8261.5	8373.23	7850.44	6698.03	4980.96	2921.11	9808.46	12733.4	19448.4	24097.8	25587.9	24625.9	21279.9	16937	11155.2	347.966	376.493	665.427	813.516	947.313	1076.99	1004.91	941.539	820.213
394	N-Methyllaurotetanine	0	0.1646	0.0270932	103.369	54.8442	0	0	48	25	23	0	20	1	4	0	0	0	0	0	0	0	4128.72	4729.1	6989.35	8763.89	8932.18	8500.22	7438	5771.88	3446.12	10294.1	13311.7	20420.1	25963.5	28161.2	27266.7	23971.1	19544.8	13293	368.943	398.338	711.265	858.688	1074.7	1223.36	1092.95	1076.69	942.483
395	Norisoboldine	0	-0.4358	0.189922	93.0364	48.6571	0	0	42	23	19	0	18	1	4	0	0	0	0	0	0	0	3836.13	4326.3	6496.04	7960.86	7728.08	7021.22	5775.17	4271.18	2451.42	9322.77	12168.5	18800.3	23136	23752.4	21719.7	17578.2	13492.8	8964.4	326.989	354.577	616.435	791.317	902.776	982.003	873.811	726.71	626.377
396	Glaziovine	0	0.2382	0.0567392	90.02	47.8551	0	0	41	22	19	0	18	1	3	0	0	0	0	0	0	0	3580.16	4104.18	6406.32	7572.78	7384.71	6595.15	5135.71	3070.6	1656.41	9106.38	11944.5	19171.4	23739.3	24352.3	21645.7	17539.3	12042.7	6004.6	313.637	339.766	614.989	822.779	981.432	1036.52	846.935	759.894	527.347
397	Isocorydine	0	0.1646	0.0270932	103.369	54.8442	0	0	48	25	23	0	20	1	4	0	0	0	0	0	0	0	4128.72	4729.1	6989.35	8928.83	9303.38	8959.44	7887.15	5470.89	2689.3	10294.1	13311.7	20420.1	26100.6	28620.9	27869.4	24521.3	19724.8	12737.2	368.943	398.338	711.265	858.852	1080.94	1247.15	1123.06	1103	961.834
398	Isodomesticine	0	-0.0345	0.00119025	96.2096	50.4171	0	0	43	24	19	0	19	1	4	0	0	0	0	0	0	0	3980.39	4680.67	7207.98	8195.17	8162.46	7726.5	6676.29	4956.66	2800.12	9746.29	12852.7	20317	24670.6	25790.8	24069.4	20462.8	15422.1	9801.49	334.529	369.867	672.082	816.02	982.614	1059.28	935.869	857.548	676.236
399	(-)-Litcubine	0	-1.4126	1.99544	97.201	52.4174	0	0	46	24	22	0	19	1	4	0	0	0	0	0	0	0	3983.44	4552.82	7022.19	8422.16	7645.86	6593.34	5399.05	4219.58	3227.15	9839.54	12759	20220	25683.4	26524.2	23067.7	18144.9	13627.7	10559.6	354.685	384.77	686.509	902.377	1124.5	1188.66	964.977	777.984	583.936
400	(-)-Litcubinine	0	-1.4771	2.18182	92.163	49.3239	0	0	43	23	20	0	18	1	4	0	0	0	0	0	0	0	3837.14	4340.46	6838.6	8121.53	7121.78	6182.78	5011.85	3727.24	2663.22	9353.86	12194	19571.9	24721.6	24913.8	21255.1	16559.8	11826.1	8089.15	333.707	362.854	637.517	880.178	1079.99	1095.74	880.248	689.816	496.457
401	Litebamine	0	0.3719	0.13831	103.879	53.5107	0	0	46	25	21	0	20	1	4	0	0	0	0	0	0	0	4126.69	4661.01	6915.96	8586.06	8564.53	7961.16	6585	5078.95	3514.01	10232	13170.3	20155.5	25120	26174.5	24696.5	21184.2	17131.1	12632.6	355.507	383.963	662.627	812.546	1008.26	1058.17	979.419	887.966	748.962
402	N-Methyllindcarpine	0	0.1001	0.01002	98.3311	51.7507	0	0	45	24	21	0	19	1	4	0	0	0	0	0	0	0	3982.42	4516.74	6805.76	8628.2	8779.3	8306.74	7157.78	4550.46	1995.74	9808.46	12746.7	19772	25138.8	27010.5	25606.6	21491.1	16249.6	9745	347.966	376.422	662.273	836.653	1036.42	1154.18	1033.96	913.291	781.054
403	(-)-Oblongine	0	-0.3649	0.133152	96.9265	52.949	0	0	47	23	24	0	19	1	3	0	0	0	0	0	0	0	3729.5	4192.71	6199.52	7178.35	6641.01	6490.93	5908.67	4621.18	3238.51	9685.32	12383	19022.8	23797.3	24027.3	22770.9	21399.8	18140.2	12530.7	354.77	378.937	666.253	906.1	1164.45	1156.29	1007.32	994.69	802.641
404	(+)-N-(Methoxycarbonyl)-N-norboldine	0	0.0029	8.41e-06	104.226	55.1147	0	0	48	27	21	0	20	1	6	0	0	0	0	0	0	0	4638.62	5093.23	7660.21	9555.99	9918.99	9550.12	8699.99	7280.6	5255.76	10664.8	13654.9	20856	26492.2	28900.9	28373.9	25027.8	20418.5	14683.6	382.21	406.524	710.084	874.077	1091.03	1208.37	1174.33	1054	895.459
405	Magnoflorin	0	3.0337	9.20334	103.143	48.6771	0	0	37	23	14	0	19	2	1	1	0	0	0	0	0	0	4431.45	4547.79	6675.94	7108.98	6775.29	5297.88	4042.1	3724.3	3678.22	9781.79	12217.6	17725	19449	17180.7	14177.3	11550.2	11050.7	11490.8	279.827	305.434	495.928	626.849	625.597	562.226	468.874	387.216	396.287
406	Ammosamide A	0	-1.9188	3.68179	84.404	39.1699	0	0	30	20	10	0	12	5	1	1	0	0	1	0	0	1	5262.82	4068.98	6718.64	8969.33	8068.88	7569.2	6151.92	2414.32	665.303	7926.75	9474.98	14757.2	18059.3	17674.2	15056.4	10520.1	5252.02	2229.29	242.85	258.951	413.88	513.195	600.477	541.021	526.702	308.462	203.027
407	variecolorin A	0	1.1278	1.27193	127.304	70.1298	0	0	61	31	30	0	24	3	3	0	0	0	1	0	0	1	6106.02	5703.05	9349.07	10410.4	8914.49	9274.67	9876.25	9815.52	8879.3	12980	16363.2	25334.8	30435.1	30110.8	28908.9	29892.1	29552.6	26858.1	465.262	485.066	852.013	1185.99	1415.39	1267.9	1143.65	1335.43	1274.48
408	Chlorohyellazole	0	2.4303	5.90636	105.584	49.9507	0	0	39	23	16	0	20	1	1	0	0	0	1	0	0	1	4610.41	4371.87	6569.72	7271.99	7106.09	7357.48	6173.63	4976.95	3402.26	9931.35	12411.3	18590.5	21156.8	21471.5	21331.8	19739	15732.1	10860	293.935	320.546	532.881	645.27	720.341	766.812	805.807	671.352	590.258
409	6-Bromogranulatimide	0	-1.0343	1.06978	87.6102	40.1216	0	0	29	22	7	0	15	4	2	0	0	0	0	1	0	1	9852.44	4944.71	8266.42	8722.49	9183.19	8065.28	5889.43	5819.03	5808.86	8679.79	10791.9	17324.6	18646.2	18161.8	15899.8	11529.6	7568.41	3625.12	238.009	265.488	441.939	537.077	546.74	528.886	449.808	332.661	157.666
410	Tjipanazole A1	0	0.4177	0.174473	132.909	65.3439	0	0	52	32	20	0	24	2	4	0	0	0	2	0	0	2	7412.33	6516.41	10717.5	12613.4	12128.6	12470.3	12264.5	11832.2	10333	13146.2	16799.4	26890.8	31604.6	32091.3	31983.7	32519.6	30826.5	26257.9	413.303	452.195	793.672	1125.99	1224.02	1199.79	1202.64	1205.08	1129.81
411	eudistomin A	0	-1.1109	1.2341	88.6308	40.2199	0	0	30	20	10	0	15	3	1	0	0	0	0	1	0	1	9403.33	4454.4	7105.5	8328.92	7001.08	6163.95	4966.18	4996.87	3331.43	8313.33	10186.5	15502	16208.8	14965.8	13424.4	11182.2	7854.71	5129.76	234.611	260.458	413.822	516.086	506.708	465.738	435.125	328.288	227.169
412	Eudistomidin C	0	-0.429	0.184041	96.6461	47.1207	0	0	37	21	16	0	15	3	1	1	0	0	0	1	0	1	10437.3	5008.66	7377.02	10297.5	10341.6	7842.01	6679.08	5222.05	5921.14	9096.61	11033.3	16304.9	18835.2	19264.9	17377.2	15013.4	11291.2	8595.86	283.666	304.322	508.701	620.093	706.335	704.14	651.023	576.553	423.907
413	woodinine	0	-0.001	1e-06	84.4742	48.5562	0	0	43	20	23	0	17	3	0	0	0	0	0	0	0	0	3064.45	3790.34	5688.54	6002.03	5878.42	5293.73	4012.43	2473.63	1333.91	8644.66	11532	18202.1	21061.3	21238	20038.9	17918.8	12473.1	7486.42	313.318	348.14	655.458	865.502	1008.91	1012.76	933.15	843.942	491.917
414	bauerine C	0	0.7513	0.564452	72.5185	33.8163	0	0	25	17	8	0	12	2	1	0	0	0	2	0	0	2	4901.06	3570.71	5749.83	7805.59	6375.94	4405.01	3572.11	1671.4	72.4833	7041.83	8380.58	12979.8	15025.6	13821.6	10340.9	6469.99	2279.75	281.406	202.14	214.02	358.017	442.009	456.032	416.719	332.02	153.211	24.7329
415	eudistomidin G	0	1.8527	3.4325	116.476	59.313	0	0	49	25	24	0	21	3	0	0	0	0	0	1	0	1	10027.2	5317.27	8179.23	8966.07	8996.05	8515.73	7953.52	8237.89	6687.23	11073.2	13961.4	21313.2	24880.6	25348	25246.9	24553.6	22330.5	17569.8	360.561	394.19	700.544	930.582	1098.68	1159.35	1156.18	1073.79	890.791
416	didemnoline A	0	0.5991	0.358921	101.005	47.1783	0	0	35	22	13	0	16	4	0	1	0	0	0	1	0	1	10518.7	5278.85	8016.94	8446.17	7837.88	8173.67	8601.05	8827.89	7215.69	9453.8	11409.9	16983.7	18423.2	18127.6	17505.8	16494.9	13453.7	9459.74	267.901	295.733	490.69	562.627	628.385	619.81	633.943	487.245	372.884
417	Plakinamine A	0	1.8019	3.24684	129.761	83.9125	0	0	77	31	46	0	29	2	0	0	0	0	0	0	0	0	4622.79	5682.12	9068.54	10684.1	10664.8	8973.51	8081.52	7393.54	6416.05	14198.5	19737.9	32830.5	42853	46938.5	43197.6	36793.6	33365.8	30148.5	548.128	597.342	1182.29	1760.74	2308.31	2541.66	2232.5	1820.01	1751.93
418	Arborescidine B	0	1.713	2.93437	87.079	45.5475	0	0	37	20	17	0	16	2	1	0	0	0	0	1	0	1	9358.51	4535.12	7394.2	8660.54	8434.32	7718.82	6996.6	5273.88	1581.33	8711.12	11045.2	17540.6	22071.5	22165.2	19536.6	14507.9	8316.65	3108.8	278.979	307.959	557.624	773.593	897.361	863.839	765.248	518.866	244.291
419	(-)-7-Bromohomotrypargine	0	-1.131	1.27916	88.6456	51.3794	0	0	44	22	22	0	16	5	0	0	0	0	0	1	0	1	9696.21	4748.02	7253.81	7396.6	6942.41	5981.44	5421.43	6040	4016.42	9380.09	11824.2	17674	19540.1	18723	16902.6	14835.7	12860.5	10204.5	329.825	355.668	620.636	832.17	854.944	843.411	782.285	690.991	549.007
420	opacaline A	0	-1.3185	1.73844	90.6162	48.7123	0	0	40	22	18	0	16	5	0	0	0	0	0	1	0	1	9692.14	4697.58	7138.79	7239.16	6759.75	5810.86	5272.01	5780.97	3783.68	9255.76	11393.1	16634.7	17970.2	16892.5	15096.8	13166.2	11447.5	9263.01	302.951	326.036	540.818	690.688	692.508	675.817	608.772	549.416	459.656
421	eudistomin Y2	0	0.2857	0.0816245	101.206	45.8687	0	0	34	23	11	0	18	2	2	0	0	0	0	1	0	1	9896.91	4897.24	7728.64	8324.87	7557.57	7819.56	6408.45	5511.2	4712.94	9588.04	11683.7	17519.2	19024.4	17236.8	15308.3	13885	11712.9	9110.85	267.101	289.069	458.354	594.555	596.014	524.483	463.974	433.724	342.418
422	lissoclin C	0	-0.9299	0.864714	87.608	43.8519	0	0	35	20	15	0	15	4	0	0	0	0	0	1	0	1	9348.64	4512.97	7073.75	6939.77	6638.42	5999.48	5412.77	5539.03	2824.37	8495.67	10680.9	16498.8	17472.9	16505.7	14808.8	12922.5	10440.5	6298.79	265.053	294.821	514.167	663.812	689.633	647.685	582.422	499.336	301.514
423	Lodopyridone	0	0.0798	0.00636804	145.631	70.0707	0	0	55	34	21	0	23	4	4	2	0	0	1	0	0	1	8460.46	7298.08	10665.6	12866.8	14170.9	13671.9	11797.8	11048.7	9619.25	13930	16848	24343.3	28003.5	30111.3	30646.8	28221.7	25357.5	22861.4	438.296	459.842	764.385	900.006	998.753	1147.64	1112.47	1075.57	999.546
424	Saldedine A	0	1.357	1.84145	105.239	52.6215	0	0	41	24	17	0	18	1	3	0	0	0	0	2	0	2	16347.4	5999.42	10196.8	14046.8	19454.1	12758	13819.9	13335.1	4824.08	10451	12806.7	20895.7	26313.4	27611	24932.8	20766.9	16341.1	8735.27	320.924	343.209	621.876	837.498	995.406	1056.6	865.66	781.5	556.794
425	Theoneberine	0	2.1623	4.67554	170.239	82.3018	0	0	63	38	25	0	27	1	6	0	0	0	0	4	0	4	31191.1	10138.7	16993	26258	30097.3	27698	21441.6	24271.7	34432.8	16567.3	19652.5	30709.4	39840.1	44258.6	43830.3	40625.8	40650.4	39050.1	503.315	533.029	926.927	1217.28	1494.91	1740.54	1607.37	1490.54	1525.18
426	euthyroideone B	0	-1.2506	1.564	77.7952	39.0107	0	0	30	19	11	0	12	2	3	1	0	0	0	1	0	1	10315.1	5366.91	7902.45	10920.1	10781.2	10203	7174.11	1235.54	145.323	7860.11	9647.28	15176.4	18244.5	17208.3	13977.7	9700.16	4959.63	1422.2	243.954	255.437	457.598	589.453	638.192	580.958	432.354	343.231	158.858
427	Gravacridonolchlorine	0	-0.4119	0.169662	104.135	52.7323	0	0	44	26	18	0	19	1	5	0	0	0	1	0	0	1	5492.05	5054.49	8318.91	10797.2	10166.5	8317.44	7206.88	6690.16	5401.1	10435.6	13255.3	21052.2	25573.5	26034.4	23747.9	19832.8	16278.8	13097.3	353.238	374.506	651.392	891.156	1030.79	1022.16	906.011	756.616	650.597
428	MSD-819	1	-1.5892	2.52556	55.3092	26.762	0	0	21	16	5	0	9	2	4	0	0	0	1	0	0	1	3976.42	3149.93	4847.55	5476.81	5148.59	4167.99	2079.77	900.872	1148.47	5823.23	6739.51	10020.3	11082.9	9297.08	6700.42	3599.38	1687.15	837.373	187.343	186.301	287.119	379.681	380.188	288.181	166.232	95.167	45.9499
429	Pestalactam A	0	-0.5147	0.264916	60.197	32.0895	0	0	28	16	12	0	10	1	4	0	0	0	1	0	0	1	3931.6	2984.64	4761.17	6147.76	5262.52	3012.85	3160.5	2468.46	403.365	6221.02	7410.21	10826.9	13300	11112.4	8241.03	7309.61	5007.48	1761.71	231.711	226.364	373.655	550.185	613.788	408.857	381.143	318	153.055
430	Ceratamine A	0	0.5961	0.355335	107.898	52.6927	0	0	41	25	16	0	17	4	2	0	0	0	0	2	0	2	16534.8	6081.25	9726.09	13181.9	18260.9	8333.19	8973.32	13191.3	13032.4	10510	12202.6	17951.5	21735.9	22013.1	19108.8	17292.8	16968.5	14845.4	323.918	339.787	572.33	672.89	790.205	733.337	678.992	627.782	630.023
431	girolline	0	-2.0797	4.32515	44.0295	25.2767	0	0	23	12	11	0	6	4	1	0	0	0	1	0	0	1	3174.22	2351.7	3485.53	3787.83	2946.14	2311.28	1255.2	380.696	60.5405	4576.64	5475.38	7828.66	7833.36	6760.41	5065.84	3032.36	1549.12	472.2	185.38	188.816	305.66	388.832	377.313	301.357	220.469	143.55	59.9892
432	Pantherinine	0	-0.6286	0.395138	86.4133	38.8863	0	0	28	20	8	0	15	3	1	0	0	0	0	1	0	1	9401.3	4402.19	7164.26	8177.85	7393.7	7177.61	5524	4519.77	2803.16	8251.17	10092.2	15513.2	17763.3	16196.7	13694.5	9951.87	6120.78	2779.57	221.174	242.639	390.101	506.467	504.76	447.482	369.336	271.631	151.238
433	2-Bromoleptoclinidinone	0	0.2526	0.0638068	98.7656	44.1663	0	0	31	23	8	0	18	3	1	0	0	0	0	1	0	1	9834.09	4999.19	8079.03	9363.85	9106.3	7817	6849.21	6531.98	4202.49	9521.72	11739.3	18122.4	20917.2	19637.7	17415.2	13801.7	9839.59	5848.9	243.796	271.708	445.252	574.203	563.399	529.025	460.132	350.766	221.091
434	shermilamine A	0	-1.0481	1.09851	123.198	60.2495	0	0	46	29	17	0	21	4	2	1	0	0	0	1	0	1	11756	6557.24	10393.3	12169.1	12119.4	11822.4	11791	11962.6	11498.2	12128.5	15062.4	23077.8	27360.5	27886.1	28222	26456.5	23527.2	19137.7	359.181	390.606	667.366	871.415	899.789	975.53	1000.6	929.182	806.481
435	2-bromoamphimedine	0	-0.5155	0.26574	103.047	48.0619	0	0	35	25	10	0	19	3	2	0	0	0	0	1	0	1	10236.4	5383.81	8781.04	10263.7	9906.48	8914.69	8343.28	7754.65	6300.67	10223.8	12592.5	19728.8	23560.9	22386.1	20151.6	17030.2	13331.8	9008.96	278.125	304.748	511.564	655.465	698.463	638.961	570.564	483.496	358.3
436	Kibdelone A	0	-3.135	9.82822	148.593	78.343	0	0	65	41	24	0	29	1	10	0	0	0	1	0	0	1	8220.62	7871.05	12754.4	17810.8	20374	18975.4	15485.9	14656.7	12757	15939.2	20386.1	32408.9	41815.6	45034.2	43295.3	39500.9	36217	32248	535.713	562.714	983.339	1358.41	1601.28	1627.73	1527.35	1483.29	1339.02
437	kibdelone C	0	-3.6088	13.0234	150.843	81.0102	0	0	69	41	28	0	29	1	10	0	0	0	1	0	0	1	8224.69	7927.51	12829.1	17934.9	20600	19341.9	15886.2	14953.8	13036.5	16063.5	20779.6	33159.5	43056.2	47034	46126.9	42496.8	38767.5	34660.5	562.586	595.892	1039.48	1449.74	1734.1	1843.39	1787.57	1725.45	1570.56
438	13-Oxokibdelone A	0	-2.5653	6.58076	149.614	77.0094	0	0	63	41	22	0	29	1	10	0	0	0	1	0	0	1	8218.59	7842.81	12702	17743.2	20278.2	18863.4	15386.1	14562.9	12675.3	15877	20189.3	31982.7	41181.3	44203.2	42382.3	38702.7	35448.2	31436.8	522.276	546.125	952.515	1300.31	1526.59	1543.57	1450.31	1422.04	1260.37
439	Isokibdelone C	0	-3.6088	13.0234	150.843	81.0102	0	0	69	41	28	0	29	1	10	0	0	0	1	0	0	1	8224.69	7927.51	12829.1	17934.9	20556.1	19426.2	16365.7	16101.8	14677	16063.5	20779.6	33159.5	43056.2	47122.1	46556.5	43659.4	41004.6	37465.3	562.586	595.892	1039.48	1449.74	1733.96	1841.32	1787.3	1750.72	1638.76
440	BE-19412A	0	-0.469	0.219961	144.565	73.6454	0	0	60	38	22	0	28	1	8	0	0	0	1	0	0	1	7562.39	7248.38	11990.4	16818.1	18024.7	16833.8	14937.8	12941.7	10904.4	15020.7	19323.1	31204.3	41114.7	44308.2	43172.9	39626	34431.4	28290.6	488.032	518.308	888.283	1248.28	1549.49	1658.02	1656.01	1578.3	1272.43
441	marmycin B	0	1.4894	2.21831	129.089	66.9174	0	0	54	32	22	0	26	1	4	0	0	0	1	0	0	1	6249.99	6179.13	10287.9	13134.1	13605.8	12727.5	10749.4	10035.8	6954.92	13308.1	17363.4	28225.5	35930	36420.8	32828.2	28665.8	25271.9	20110.9	419.544	456.031	825.117	1183.95	1411.34	1309.51	1104.25	974.018	854.307
442	amathamide G	0	0.377	0.142129	110.777	57.6787	0	0	46	25	21	0	17	2	3	0	0	0	0	3	0	3	22788.1	6834.85	11104.6	26773.2	21727.6	13407.3	10620.7	9817.65	10294.8	11098.6	12568.8	18642.4	23146.7	22494.7	20614.6	18913.3	15931.1	14727.7	360.821	369.268	656.697	781.726	897.19	911.522	811.399	831.181	571.808
443	convolutamine A	0	2.0022	4.0088	93.3139	46.7363	0	0	37	19	18	0	13	1	2	0	0	0	0	3	0	3	21755.8	5624.98	9252.44	13736.6	29229.4	7935.61	8091.01	6341.98	8182.46	8851.55	9776.35	14202.6	17078.5	17551.2	13567.3	12164.1	10870.5	9133.69	286.95	288.808	506.621	625.375	711.168	668.048	580.261	505.028	403.351
444	amathaspiramide A	0	0.2577	0.0664093	96.104	52.2019	0	0	43	23	20	0	16	2	3	0	0	0	0	2	0	2	16258.1	5819.13	9817.07	13377.2	18672.7	14107.5	12977.5	9695.74	6665.75	9940.56	11996.3	19183.8	24380.7	26122.3	24310.4	21162.8	15192	9185.83	336.2	353.172	653.142	861.05	1071.53	1143.04	980.919	878.651	507.72
445	Wilsoniamine A	0	-0.1405	0.0197402	99.3042	54.4499	0	0	43	23	20	0	16	2	2	0	0	0	0	3	0	3	22386.8	6606.65	11385.3	16500.4	31359.3	11595.4	15524.5	13822	7773.5	10427.6	12169.6	19686	25174.1	25432.7	20038.8	20316.8	18005.6	11896.1	333.21	350.854	665.582	897.531	1094.33	1015.67	800.791	748.387	567.424
446	Synoxazolidinone A	0	0.7027	0.493787	100.982	52.8215	0	0	42	25	17	0	15	4	3	0	0	0	1	2	0	3	17759.9	6262.54	10097.2	13086.1	17872.5	8473.14	9850.46	11386	6428.4	10414.4	11887.2	17192.9	19054.7	18790.2	16378.8	14508.5	13747.5	11780.9	340.983	347.307	583.781	719.969	711.002	710.309	623.425	550.394	516.418
447	parazoanthine D	0	-1.0577	1.11873	93.2289	52.4519	0	0	45	25	20	0	16	5	3	0	0	0	0	1	0	1	10462.1	5225.9	7830.85	9162.27	7989.01	5922.66	6031	6657.17	8739.18	9967.1	11883.9	16830.3	18701	17375.1	15463.7	14154	13875.4	12848.3	356.443	366.556	610.635	765.235	782.883	758.942	663.422	597.599	589.97
448	Ammonificin A	0	-0.2337	0.0546157	130.238	64.1114	0	0	53	31	22	0	23	1	6	0	0	0	0	1	0	1	11457.1	6414.08	9961.88	12600.8	11622.5	11890.1	13823.2	14583.9	11597.5	12669.8	15790.8	23693.6	27994.3	28561.3	30258.3	31082.6	29218.4	25232	421.912	447.178	734.429	1033.97	1113.88	1180.1	1287.71	1242.69	1108.79
449	kuchinoenamine	0	-0.2891	0.0835788	136.511	72.5098	0	0	58	33	25	0	23	2	5	0	0	0	0	3	0	3	24169.7	8335.92	13859.8	19445.5	23373	14403.7	12100.8	10356.2	7625.26	14196.8	17253.9	27357	31160.5	28379.4	23986.6	20082	17797.9	16010.9	459.641	479.045	872.881	1209.35	1208.5	1031.21	873.808	810.696	725.099
450	Purpurealidin F	0	0.2163	0.0467857	87.2751	46.1199	0	0	39	19	20	0	13	2	2	0	0	0	0	2	0	2	15569.4	4861.72	7586.68	10367.3	15289.8	9627.07	7144.99	4927.84	5598.33	8453.62	9725.48	13905.8	15912.3	15346.9	13443.4	10796.7	8699.54	8881.77	300.227	305.297	528.976	665.17	727.243	623.131	552.522	369.864	359.517
451	Aphrocallistin	0	-0.802	0.643204	125.111	65.507	0	0	54	30	24	0	20	6	2	0	0	0	0	2	0	2	17368.1	7019.29	10827	13593.4	18216.8	9526.82	9638.36	10838.5	10849.9	12515.8	14725.6	21259	23845.3	23586.7	20868.3	18985.6	17895.8	15952.7	420.691	440.582	765.409	911.847	990.565	952.948	850.815	766.871	727.151
452	Botryllamide K	0	1.0233	1.04714	104.18	49.7067	0	0	40	24	16	0	18	1	4	0	0	0	0	1	0	1	10217.7	4913.28	7198.73	8692.56	6583.91	5516.24	5450.1	5011.63	5773.39	9932.93	11643.8	16041.3	17436.9	15194.2	13545.4	13064.4	12392.5	11319.3	317.195	324.489	496.032	625.082	637.803	596.025	538.917	551.415	485.443
453	clavatadine A	1	-0.4322	0.186797	92.5591	51.1523	0	0	43	25	18	0	14	4	5	0	0	0	0	2	0	2	16871.9	5904.8	9275.16	12509	18904.3	13556.2	7528.41	8468.81	5746.67	9950.77	11353.7	15741.1	18030.8	18007.3	15823.4	13425.3	12204.6	10884.3	354.789	352.083	564.523	736.506	745.692	730.911	626.438	574.769	511.39
454	JBIR-44	0	2.61	6.8121	127.893	59.9567	0	0	44	28	16	0	18	2	4	0	0	0	0	4	0	4	29567.9	7992.63	13108.5	18807.2	27505.1	9970.91	11217	13524.8	10653.2	12286.5	13529	19693.1	22940.4	22136.5	18323.9	15884.2	15291.1	14352.1	358.483	361.415	579.054	747.761	808.053	772.047	666.38	603.053	564.978
455	20-N-Methylpurpuramine E	0	2.1184	4.48762	132.15	68.5294	0	0	57	30	27	0	22	3	3	0	0	0	0	2	0	2	17327	6803.41	10083	13010.5	18087.8	10474	10404.5	9785.56	12722.8	12942.6	15239.5	21514	24319.9	23534.3	21791.9	20242.3	19115.6	19500.4	438.674	451.036	762.195	973.377	1082.19	975.642	937.76	799.145	769.226
456	pseudoceramine C	0	-0.2275	0.0517563	117.494	66.3498	0	0	58	28	30	0	19	4	3	0	0	0	0	2	0	2	17093.5	6456.9	9415.21	12550.5	17839	8354.05	9322.19	12030.7	6727.86	12008.6	14080.4	19668	22855	23266.8	20994.5	18705	17823.2	16340.7	446.409	453.389	786.403	989.774	1123.64	1090.75	1015.56	926.035	869.887
457	hexadellin B	0	0.4519	0.204214	142.3	71.8062	0	0	56	33	23	0	21	3	5	0	0	0	0	4	0	4	30459.9	9110.64	15074.1	22294.6	33924.4	16859	12722.5	14483.1	11458.5	14234.3	16385.6	24603.2	28846.4	28986.6	25018.7	20827.5	19838.8	18061.1	451.687	465.161	806.622	1073.76	1109.95	1014.43	885.845	818.493	780.379
458	Purpurealidin A	0	1.8362	3.37163	156.281	82.4206	0	0	67	36	31	0	24	3	5	0	0	0	0	4	0	4	30900.9	9706.18	16027.3	23539.6	35062.1	18117.6	13850.4	17631.2	18427.9	15753.5	18349.8	27982.1	33965	34377.2	29922.4	25556.4	25719.6	26424.7	528.056	544.931	990.397	1291.18	1505.82	1329.98	1195.36	1017.1	1086.67
459	purpuroceratic acid B	1	-0.3479	0.121034	94.5018	51.5143	0	0	43	25	18	0	15	2	6	0	0	0	0	2	0	2	16879.7	6096.83	9963.56	15458	21417	12137.9	6910.83	8625.36	5361.39	10104.1	11881	17792.2	21717	22470.6	18435.6	13790.3	12404.2	10813.2	355.278	357.911	620.587	822.129	928.952	878.054	664.132	625.3	533.701
460	Ceratinadin C	0	-2.0679	4.27621	91.3421	49.4499	0	0	40	25	15	0	14	5	4	0	0	0	0	2	0	2	16809.1	6182.96	10324.6	14153.7	18411.7	10176.3	6323.68	8390.5	5599.02	9884.44	11759.5	18156.8	20182.1	18538.2	14584	11603.6	11089.9	10330.1	331.483	343.9	591.56	810.511	829.801	656.247	520.123	487.29	441.907
461	subereamolline A	0	-0.597	0.356409	104.858	59.4682	0	0	51	28	23	0	17	3	6	0	0	0	0	2	0	2	17369.6	6683.99	10535.1	14863.9	21221	11565.5	7068	9011.5	5936.68	11349.8	13404.4	19472.7	22510.8	22550.3	19120.2	15370.7	14646.5	13386.7	414.153	419.883	741.426	959.637	986.317	897.527	786.827	739.819	701.466
462	purealidin U	0	0.0648	0.00419904	155.168	81.7538	0	0	66	36	30	0	24	3	5	0	0	0	0	4	0	4	30899.8	9696.08	16050.7	23098.7	34556.3	17737.3	13503.6	18388.7	10723	15722.4	18207.3	27946.2	33549.4	33023.1	28463.5	24523.1	24027.7	20688.2	521.338	538.974	965.887	1290.15	1500.55	1216.71	1066.76	1064.15	975.084
463	aplysinone C	0	-2.0032	4.01281	143.041	78.8758	0	0	64	39	25	0	24	4	8	0	0	0	0	3	0	3	25474.2	9742.98	15734.3	22303.7	28654.2	16376.8	10737.1	13326.6	9141.55	15756.1	19147.2	29029.9	33794.1	32138.7	26479.1	21945.3	21259.4	20236	527.64	551.331	975.463	1341.95	1387.44	1155.19	1049.42	968.745	980.664
464	mukanadin F	0	-0.7391	0.546269	80.2217	39.7359	0	0	31	21	10	0	11	4	4	0	0	0	0	2	0	2	16175	5321.27	8899.39	14860.2	6002.66	8407.58	5158.66	4940.7	7106.02	8215.16	9262.31	13464	13725.1	10835.4	10403.2	9245.65	8377.87	7659.42	265.068	266.479	433.138	550.405	490.081	456.139	444.743	365.74	289.166
465	Botryllamide G	0	1.476	2.17858	111.715	52.0899	0	0	40	25	15	0	18	1	4	0	0	0	0	2	0	2	16601.4	5860.9	9093.97	11929.6	14862.8	6622.91	6634.72	6038.77	7983.27	10605.3	12074.9	16903.4	18724	16728.7	14210	13507.9	12940.4	12058.5	320.839	326.211	499.476	632.442	644.89	600.997	542.545	554.762	489.456
466	Lycorine	0	-0.9978	0.995605	78.6415	43.8035	0	0	38	21	17	0	16	1	4	0	0	0	0	0	0	0	3545.57	4179.78	6691.2	7163.9	6680.88	5853.23	4411.56	3068.24	1275.76	8413.57	11440.8	18853.4	22037.1	21512.3	18040.3	13570.8	8563.65	4278.56	298.471	332.871	627.795	839.523	948.46	899.962	740.43	555.967	301.314
467	Norbelladine	0	0.5847	0.341874	81.4641	41.2415	0	0	36	19	17	0	15	1	3	0	0	0	0	0	0	0	3145.33	3296.82	4472.63	4521.57	3230.36	2722.39	2502.83	2405.24	2330.88	7773.66	9727.55	13620.7	14358.4	11758.6	9682.74	8827.4	8390.28	7932.84	277.578	289.972	458.921	618.485	637.074	538.88	445.448	419.345	356.044
468	homolycorine	0	0.4275	0.182756	89.0019	49.9907	0	0	44	23	21	0	18	1	4	0	0	0	0	0	0	0	3838.16	4412.34	6681.38	7784.55	7746.65	7094.29	5787.61	4382.68	2523.6	9384.94	12267.9	19144.1	23395.3	24230.4	22169.9	18315	14007.5	9502.34	340.426	366.668	683.827	856.853	1022.17	1066.69	910.535	787.143	621.86
469	Crinine	0	-0.6432	0.413706	76.6284	43.0015	0	0	37	20	17	0	16	1	3	0	0	0	0	0	0	0	3289.6	3983.6	6436.02	6763.24	5767.52	4833.84	3733.95	1993.82	1044.85	8197.18	11170.7	18620.5	22219.1	20639.4	16255.6	11548.1	6928.41	3572.58	285.119	320.483	612.515	824.217	920.1	843.604	646.036	446.156	255.147
470	Haemanthamine	0	-1.001	1.002	82.8903	46.8971	0	0	41	22	19	0	17	1	4	0	0	0	0	0	0	0	3691.86	4392.14	7006.94	7880.57	7123.77	5917.49	5079.73	3116.32	1527.09	8899.26	12005.7	19810.2	24333.4	23824.8	19439.3	14664.2	10276	6087.86	319.448	354.786	677.21	885.415	1048.16	1022.78	812.074	584.018	457.5
471	narciclasine	0	-2.6923	7.24848	74.074	40.0223	0	0	35	22	13	0	14	1	7	0	0	0	0	0	0	0	4020.88	4261.13	6858.41	8151.44	7810.26	6230.21	5134.49	3719.94	2268.62	8091.37	10628.7	16995.6	20025.3	19058.3	15620	12066.4	8413.67	5058.74	296.571	316.518	549.539	756.604	827.786	755.699	599.685	482.526	351.144
472	tazettine	0	-0.9824	0.96511	89.1088	50.7927	0	0	45	24	21	0	18	1	5	0	0	0	0	0	0	0	4094.13	4800.68	7824.51	9084.83	8789.48	7467.28	6428.03	4528.67	2236.66	9601.33	12840.6	21070.1	26359.6	27628.4	24165.6	19266	14026.6	8669.15	353.777	389.089	743.103	953.122	1196.87	1246.59	1039.73	825.333	635.393
473	Kirkine	0	-0.0969	0.00938961	79.2523	44.3351	0	0	39	20	19	0	16	1	3	0	0	0	0	0	0	0	3291.63	3819.67	5901.65	6776.57	6313.74	5140.42	3782.94	2678.42	1067.76	8259.35	11064.8	17766.7	21495.4	21232.9	17709.1	12882.5	8459.79	5002.37	298.556	327.038	602.283	823.82	944.639	915.892	741.55	541.816	396.831
474	Amarbellisine	0	-1.6398	2.68894	81.8052	46.8971	0	0	41	22	19	0	17	1	4	0	0	0	0	0	0	0	3691.86	4392.14	6870.76	7475.65	7233.19	6401.01	5100.4	3656.42	1735.34	8899.26	12005.7	19534.2	23149.6	23319.4	20250	16148.7	11252.1	6371.39	319.448	354.786	674.433	874.365	1009.56	1014.65	854.077	694.358	428.022
475	assoanine	0	0.8724	0.761082	86.4201	43.9595	0	0	37	20	17	0	17	1	2	0	0	0	0	0	0	0	3177.9	3787.42	5572.79	6263.63	5809.15	4526.54	3517.26	2621.75	1481.42	8404.31	10900.7	16691.4	19454.3	19385.3	16396.3	12409.5	8912.95	6366.41	279.308	308.096	549.798	645.985	727.615	758.33	615.28	522.841	365.42
476	hippadine	0	-0.3067	0.0940649	79.4882	37.6671	0	0	29	20	9	0	16	1	3	0	0	0	0	0	0	0	3281.47	3882.72	6101.74	6289.02	5831.68	4540.82	3588.45	2005.41	673.339	7948.51	10285.6	16192.7	17700.5	16639.2	12808.5	9424.89	5708.72	2685.71	231.371	261.189	451.74	522.489	543.725	491.444	382.972	282.754	156.685
477	Anhydrolycorinium	0	-1.1887	1.41301	76.3146	38.8655	0	0	31	19	12	0	16	1	2	0	0	0	0	0	0	0	3028.55	3726.88	5764.18	5646.49	4975.85	3818.38	3010.76	2015.57	733.827	7825.37	10327.1	16355.5	17702.4	16348	12904.7	9395.95	6075.4	3046.49	238.175	272.508	488.5	574.847	579.781	543.289	423.098	325.475	192.216
478	Pancratinine A	0	-0.977	0.954529	85.4179	47.1675	0	0	41	24	17	0	17	1	6	0	0	0	0	0	0	0	4201.77	4756.28	7839.63	9107.83	9365.82	8440.15	6453.02	4136.62	2284.03	9269.87	12348.9	20261.4	24450.1	25278.8	22594.8	17910.4	12309.7	7158.09	332.715	362.972	676.214	896.153	1071.1	1073.03	931.803	683.219	491.83
479	galwesine	0	-1.3	1.69	86.9071	51.5947	0	0	46	25	21	0	18	1	6	0	0	0	0	0	0	0	4350.1	4992.85	7661.34	9572.11	9435.47	8987.51	7454.53	5091.4	2784.94	9817.72	13143.3	20675.9	26033.9	27036.4	25455.9	21257.4	15702.9	9453.3	367.129	399.123	739.103	986.433	1175.63	1233.67	1051.7	911.615	654.716
480	Galasine	0	-1.6746	2.80429	94.0099	55.4902	0	0	50	27	23	0	19	1	7	0	0	0	0	0	0	0	4752.36	5401.39	8397.2	10894	11771.5	10856.2	8677.74	5978.68	4047.44	10519.8	13978.3	22002.7	27969.4	30923.7	30128.6	25304.8	18614.4	12919.6	401.458	433.426	803.961	1036.88	1297.22	1439.3	1264.7	1143.2	791.195
481	5,6-Dibromotryptamine	0	0.5145	0.26471	69.1581	32.5679	0	0	24	14	10	0	10	2	0	0	0	0	0	2	0	2	14614.5	3993.92	6614.31	12926	6158.11	6274.58	3000.69	2662.21	1467.63	6439.45	7353.87	11048.2	11845.7	9598.21	7537.68	4755.12	2833.87	1296.81	183.717	194.056	320.224	400.973	369.807	324.486	249.636	152.562	71.3283
482	6-bromotryptamine	0	0.0618	0.00381924	61.6239	30.1847	0	0	24	13	11	0	10	2	0	0	0	0	0	1	0	1	8230.86	3046.3	4719.07	4647.16	4183.34	3274.24	1734.96	1398.06	1308.58	5767.13	6922.8	10186	10311.3	8619.28	6348.8	3856.92	2273.57	1063.24	180.073	192.334	316.78	393.886	364.738	319.04	241.414	147.309	68.0779
483	Kottamide A	0	0.2198	0.048312	121.551	65.067	0	0	53	29	24	0	21	4	2	0	0	0	0	2	0	2	17120	6687.31	10970.4	18417.6	11799.7	11315.9	7700.18	7415.89	7164.65	12452.7	14982.3	22639.5	26399.7	25668.3	23068.8	20051.1	19051.1	18056.9	407.828	425.489	742.863	988.81	1112.88	1088.13	910.725	915.768	928.978
484	Alternatamide B	0	2.1078	4.44282	110.951	57.8414	0	0	46	24	22	0	17	3	1	0	0	0	0	3	0	3	22473.3	6517.13	10869.3	18425.2	11899.4	12355	19198	7771.15	7534.7	10940.2	12659.9	18844	21951.2	20471.3	18843	16293.6	13560.9	12867.9	351.037	362.356	639.33	843.723	924.557	872.629	803.818	712.189	564.511
485	Aplicyanin A	0	-0.476	0.226576	70.2724	37.2383	0	0	30	17	13	0	12	4	0	0	0	0	0	1	0	1	8913.81	3889.74	6139.47	6081.51	5474.31	5826.33	4614.54	3401.06	2870.23	7162.96	8832.06	13374.5	14310.5	12980.1	11189.4	8891.85	6192.2	3136.74	228.995	250.354	424.297	548.344	537.348	514.852	431.034	317.657	188.757
486	topsentin B2	0	-1.7223	2.96632	113.511	52.9223	0	0	40	27	13	0	20	4	2	0	0	0	0	1	0	1	10579.9	5742.69	9083.03	9246.94	9058.28	7747.06	5926.65	6469.56	6179.84	10983.9	13565.2	20720.5	21598.8	20077.2	17133	14563.5	13161.3	12392	316.022	348.25	557.053	696.648	716.21	671.358	555.936	473.377	410.813
487	Bromodeoxytopsentin	0	-1.1592	1.34374	111.905	52.1203	0	0	39	26	13	0	20	4	1	0	0	0	0	1	0	1	10323.9	5546.51	8710.81	8832.39	8626.89	7344.6	5706.25	6036.54	5731.65	10767.5	13295.2	20229.8	20891.4	19404.2	16473.3	14064	12693.1	11910.3	302.671	335.862	544.103	671.074	679.477	640.658	529.313	452.744	387.44
488	spongotine A	0	-0.3671	0.134762	110.909	53.4539	0	0	41	26	15	0	20	4	1	0	0	0	0	1	0	1	10325.9	5570.72	8776.39	8924.21	8715.68	7466.66	5795.07	6209.92	5864.68	10829.7	13524.7	20779	21732.3	20241.7	17505.9	14991.5	13712.9	12641.5	316.108	350.097	588.732	743.376	743.898	730.74	606.01	540.107	451.128
489	Rhopaladin A	0	0.154	0.023716	119.566	55.4843	0	0	42	29	13	0	21	4	3	0	0	0	0	1	0	1	10980.1	6081.13	9629.44	9832.39	9101.24	9660.63	8608.94	7557.86	6660.24	11623.8	14286.5	21589.3	22477.3	20754.7	18379.1	17179.7	15190.5	14045.3	336.915	367.016	578.019	721.599	745.83	670.672	628.117	547.594	521.163
490	gelliusine C	0	-1.8034	3.25225	175.281	86.3058	0	0	69	39	30	0	30	6	1	0	0	0	0	2	0	2	18560.8	8627.55	13735.6	15415.6	16947.4	17664.3	15749.2	16607.9	17115.8	16721.1	20995.4	32749.5	38354.6	42298.8	45542.1	46486.4	45119.4	40590.2	523.055	574.279	964.097	1300.72	1477.07	1737.07	1959.04	2021.63	1903.01
491	Hicksoane A	0	-1.5482	2.39692	114.161	64.5574	0	0	54	27	27	0	20	4	2	0	0	0	0	0	1	1	20314.2	6186.18	10147.5	11377.9	11839.3	11145.4	8261.49	7665.48	8474.08	11772.9	14452.8	22075	27016.3	28300.6	27048.7	24483.7	21690.3	18746.1	407.436	430.412	774.155	1113.16	1337.27	1325.86	1268.96	1228.01	933.746
492	Eusynstyelamide A	0	-3.5228	12.4101	185.924	106.393	0	0	91	49	42	0	33	10	4	0	0	0	0	2	0	2	20558.5	10414.7	16534.6	18568	19121.3	19930.3	19978.5	21152.7	23342.5	19987.1	24913.2	37918.7	44647	47053.6	49383.3	53241.4	57043.3	58572	707.16	749.553	1288.34	1800.88	2070.56	2225.76	2351.25	2570.79	2665.83
493	Dictazole A	0	-3.0918	9.55923	141.802	75.217	0	0	61	37	24	0	26	8	2	0	0	0	0	1	0	1	12241.4	7802.86	12852.1	14836.3	16125.8	18581.6	19997.7	17370.9	14618.7	14840.2	19011.1	30513.7	36968.9	41537.8	45914.7	49399.9	46130.9	36549.9	475.975	529.163	909.533	1200.39	1489.52	1701.16	1896.15	1935.08	1855.32
494	urochordamine A	0	-1.4932	2.22965	124.893	67.6086	0	0	57	31	26	0	22	7	1	0	0	0	0	1	0	1	11214.2	6615	10672.1	12607.8	12869	11989.9	11264.4	11027.5	9990	12748.5	16112.1	25462.5	31549.6	34388.4	34472.8	30355.1	25546.2	21061.8	435.697	474.774	861.682	1127.11	1379.9	1516.21	1508.1	1190.2	1001.53
495	Hinckdentine A	0	1.139	1.29732	116.271	56.0271	0	0	40	26	14	0	19	3	1	0	0	0	0	3	0	3	22753.7	7161.54	12430.8	15459.1	22391.6	18829.6	18528.6	18149	13777.4	11538.6	13812.6	22531	29254.6	31582.4	29835.3	25868.7	17136.6	7920.36	312.371	342.025	613.766	898.921	1038.18	1069.88	957.557	681.133	325.328
496	Chartelline A	0	2.93	8.5849	137.116	63.4503	0	0	43	30	13	0	20	4	1	0	0	0	1	4	0	5	30734.5	8871.43	15914.6	30958.2	28238.1	26693.5	20670.6	19873.3	19707.6	13381.7	15347.7	24420.4	31020	34447.8	34482.6	29255.9	22970.9	17574.1	345.832	370.83	639.057	860.701	1067.42	1128.91	1008.13	790.11	600.25
497	Chartellamide A	0	1.0631	1.13018	129.172	61.4055	0	0	42	30	12	0	20	4	2	0	0	0	0	4	0	4	29732.8	8960.16	16528.9	23823.8	36080.2	29994	31955.6	42780.7	6316.3	13063	15743.5	27313.3	37577.7	43424.6	40683.5	32753.2	18915.5	4930.5	340.39	380.585	709.615	1039.38	1289.72	1305.61	1174.81	723.855	259.398
498	Securine a	0	1.5871	2.51889	115.84	58.9679	0	0	47	27	20	0	20	4	1	0	0	0	1	1	0	2	11587.7	5912.78	9881.76	10991	11724.9	14429.5	14665.2	9810.42	7984.66	11489	14136.9	21842.6	26550	29100.7	30583.7	28345.5	22607.7	15839.6	361.775	387.687	676.311	916.212	1161.18	1256.27	1187.99	1035.79	760.198
499	flustramine A	0	4.8172	23.2054	112.725	61.547	0	0	53	24	29	0	21	2	0	0	0	0	0	1	0	1	9836.05	5061.28	8023.13	8944.21	9063.47	9582.09	10434.3	8919.99	5864.67	10985.3	13846.1	21355.6	26009.8	27555.2	28098.8	27967	24905	18367.2	383.952	411.145	757.998	969.382	1287.77	1253.91	1249.91	1296.97	1029.69
500	pyrindamycin A	0	-2.2705	5.15517	144.671	74.9926	0	0	64	38	26	0	26	3	8	0	0	0	1	0	0	1	7670.32	7406.06	11349.3	14494	15625.7	14806.7	14052.3	12074.4	10761.4	14784.7	18554.1	28609.4	34903.6	38127.7	37751.2	35526.8	29830	26810.8	520.228	546.97	962.394	1158.43	1462.47	1482.21	1646.94	1434.59	1245.38
501	sporidesmin A	0	-0.7705	0.59367	116.335	61.1079	0	0	50	30	20	0	18	3	6	2	0	0	1	0	0	1	8053.86	7400.85	12469.5	18115.1	17739.8	15398.6	11578.7	9414.03	8779.82	11970.8	15110.2	25416.3	34151.6	36184.5	33071.1	27550.6	21456.1	15558.6	410.377	438.82	811.312	1075.15	1379.07	1446.01	1277.65	1152.06	822.598
502	penitrem A	0	0.1556	0.0242114	168.21	102.551	0	0	89	45	44	0	37	1	6	0	0	0	1	0	0	1	8371.19	9097.62	15972.9	22435.1	24261	23634.7	20214.5	18234.5	15470	19083.4	26538.8	45680.1	64346	75077.2	75518.7	68264.2	60855.5	53135.5	676.999	755.488	1453.06	2269.48	3114.18	3526.12	3299.66	2896.02	2799.87
503	Thomitrem A	0	0.2849	0.081168	172.467	102.551	0	0	89	45	44	0	37	1	6	0	0	0	1	0	0	1	8371.19	8909.47	15404	20889.6	21768.2	21061	18233.7	17498.9	14870.2	19083.4	26203.3	44339.6	60498.1	68144.8	66581.4	59861.5	54732.9	50113.1	676.999	747.808	1401.74	2140.66	2888.2	3117.4	2842.16	2422.18	2391.91
504	Discorhabdin A	0	0.0924	0.00853776	103.177	51.8691	0	0	39	25	14	0	18	3	2	1	0	0	0	1	0	1	11124	6040.18	10538.1	13077.9	12601.6	14226.5	10703.9	7994.65	4913.83	10521.4	13675.4	23169.9	27803.2	26974.4	24475.5	20201.6	14326.6	7436.95	306.202	344.203	635.795	885.292	925.007	894.081	776.468	672.426	441.691
505	Makaluvamine F	0	0.5606	0.314272	108.759	51.8691	0	0	39	25	14	0	18	3	2	1	0	0	0	1	0	1	11124	5899.93	9771.33	11131.3	9413.57	9321.3	6313.38	5839.93	6015.18	10521.4	13219.2	20770.3	22372.9	20090.1	16293.5	13892.4	13554.3	12888	306.202	339.016	576.591	743.816	739.995	666.726	559.976	493.962	457.635
506	Batzelline D	0	-0.2889	0.0834632	58.9018	28.2516	0	0	22	15	7	0	10	2	2	0	0	0	1	0	0	1	3610.78	3018.5	4802.72	6118.52	5258.58	2995.88	684.156	93.8025	4.06426	5876.14	7324.38	11345.9	12288.8	10440.8	6153.47	2426.95	712.946	124.335	181.617	194.629	319.744	401.346	390.093	294.761	166.384	85.7123	26.8739
507	Secobatzelline A	0	-2.5328	6.41508	63.8394	32.1539	0	0	27	17	10	0	10	3	3	0	0	0	1	0	0	1	4066	3255.03	5075.32	6726.98	6084.36	4385.79	2977.16	1698.43	389.939	6429.09	7860.23	11962.4	13652.6	12826.5	9421.79	6280.13	3266.95	1299.02	225.325	230.66	364.217	485.217	525.292	469.165	383.56	228.123	115.436
[truncated: 1,827 more columns]
