# Supplementary material for: Anti-cancer activity elucidation of geissolosimine as an MDM2-p53 interaction inhibitor: An in-silico study
Source: PLoS One. 2025 May 8;20(5):e0323003. doi: 10.1371/journal.pone.0323003 (PMC12061181; doi:10.1371/journal.pone.0323003)
Supplement: S5 File — (XLSX) [file pone.0323003.s005.xlsx]

## Sheet: Sheet1
	Feature	F-scores	p_value
1308	n8Ring	inf	0
573	C2SP1	inf	0
1076	maxssNH	135.525	1.78533e-136
477	SpMax2_Bhm	125.023	2.07534e-133
1087	maxdO	102.13	9.62576e-126
906	minHBint3	44.0766	2.43959e-94
957	minssNH	42.8074	2.89037e-93
604	VPC-6	38.9657	8.03534e-90
1142	gmax	37.7769	1.08652e-88
1022	maxHBa	37.7769	1.08652e-88
603	VPC-5	37.2889	3.23658e-88
1147	MAXDP	34.7964	1.06169e-85
918	minHssNH	33.7466	1.36944e-84
620	ASP-7	33.7142	1.48393e-84
1150	MAXDP2	32.8369	1.33487e-83
1430	SRW9	32.3161	5.04766e-83
597	VC-5	29.4669	1.0609e-79
1421	MWC10	28.1314	4.86351e-78
619	ASP-6	27.1799	8.23142e-77
1420	MWC9	26.8989	1.93137e-76
627	VP-6	26.8877	1.99846e-76
601	SPC-6	26.2778	1.31023e-75
1419	MWC8	25.8399	5.18173e-75
626	VP-5	24.5299	3.61143e-73
1261	MDEC-33	24.3896	5.75948e-73
540	SpMax1_Bhi	24.1592	1.24617e-72
1418	MWC7	24.1522	1.27597e-72
618	ASP-5	23.6841	6.25273e-72
1283	MPC6	23.329	2.12827e-71
628	VP-7	22.9844	7.09927e-71
1417	MWC6	22.5849	2.92959e-70
907	minHBint4	22.3761	6.20277e-70
26	ATS5m	22.3243	7.47641e-70
600	SPC-5	22.2924	8.39211e-70
1282	MPC5	22.0797	1.81771e-69
1381	GGI4	22.0547	1.99205e-69
625	VP-4	22.0441	2.07012e-69
1250	nAtomP	21.5974	1.07601e-68
602	VPC-4	21.1064	6.82295e-68
508	SpMax1_Bhe	21.0282	9.18719e-68
1281	MPC4	20.9749	1.12638e-67
25	ATS4m	20.4076	1.01136e-66
1416	MWC5	20.4031	1.0294e-66
1431	SRW10	20.0915	3.51902e-66
611	SP-6	20.0622	3.95401e-66
1284	MPC7	20.0422	4.28242e-66
492	SpMax1_Bhv	19.8281	1.00842e-65
1262	MDEC-34	19.7506	1.37732e-65
1432	TSRW	18.936	3.91532e-64
1415	MWC4	18.302	5.79373e-63
612	SP-7	18.1002	1.39036e-62
464	BCUTp-1h	18.0688	1.59382e-62
1028	maxHBint6	18.034	1.85591e-62
27	ATS6m	17.9418	2.7793e-62
1429	SRW8	17.7046	7.92373e-62
44	ATS5e	17.2795	5.34348e-61
1546	RNCG	16.9886	2.02043e-60
1380	GGI3	16.7273	6.78603e-60
62	ATS5i	16.5364	1.66135e-59
1266	MDEO-22	16.4459	2.5481e-59
1285	MPC8	16.2527	6.39448e-59
598	VC-6	16.1632	9.82588e-59
34	ATS4v	16.0699	1.54089e-58
1383	GGI6	16.0661	1.56947e-58
1280	MPC3	16.0136	2.0236e-58
24	ATS3m	16.0121	2.03847e-58
35	ATS5v	15.9288	3.05495e-58
610	SP-5	15.8771	3.93095e-58
1414	MWC3	15.8	5.7345e-58
590	VCH-7	15.6724	1.0744e-57
1427	SRW6	15.658	1.15351e-57
585	SCH-7	15.4699	2.93812e-57
1382	GGI5	15.3981	4.20726e-57
1288	TPC	15.2408	9.2925e-57
905	minHBint2	15.1801	1.26392e-56
1294	piPC6	14.9772	3.5607e-56
609	SP-4	14.7408	1.20896e-55
1441	WPOL	14.6373	2.07492e-55
1428	SRW7	14.5589	3.13185e-55
599	SPC-4	14.5466	3.3417e-55
53	ATS5p	14.5408	3.44492e-55
286	MATS8e	14.5399	3.46158e-55
617	ASP-4	14.0812	4.00733e-54
52	ATS4p	14.0723	4.2039e-54
1207	IC3	14.0645	4.38662e-54
458	nBase	13.9961	6.35663e-54
1292	piPC4	13.9609	7.69869e-54
227	AATSC8e	13.8071	1.78739e-53
1425	SRW4	13.7779	2.09982e-53
624	VP-3	13.757	2.356e-53
708	nsssCH	13.6735	3.74079e-53
1286	MPC9	13.6709	3.79521e-53
1499	TDB6i	13.6504	4.25172e-53
483	SpMax8_Bhm	13.4241	1.50796e-52
1413	MWC2	13.4226	1.52079e-52
1279	MPC2	13.0837	1.04777e-51
1182	ETA_EtaP	13.0208	1.50567e-51
1169	ETA_Shape_Y	12.9109	2.84919e-51
579	C3SP3	12.8091	5.1635e-51
1295	piPC7	12.7165	8.89386e-51
1293	piPC5	12.5474	2.42369e-50
45	ATS6e	12.414	5.38559e-50
1206	IC2	12.4044	5.70723e-50
1092	maxsF	12.3669	7.15124e-50
33	ATS3v	12.3132	9.89357e-50
338	GATS4e	12.2845	1.17708e-49
1481	TDB8e	12.249	1.45997e-49
23	ATS2m	12.1753	2.28891e-49
616	ASP-3	12.1404	2.83289e-49
711	ndssC	12.0605	4.62804e-49
342	GATS8e	11.8885	1.34291e-48
63	ATS6i	11.8343	1.88343e-48
973	minsF	11.7953	2.40403e-48
1500	TDB7i	11.7637	2.93081e-48
1443	Zagreb	11.6365	6.54282e-48
164	ATSC8e	11.5872	8.9468e-48
1522	TDB9r	11.4216	2.58273e-47
1287	MPC10	11.4176	2.64915e-47
1290	piPC2	11.4069	2.83812e-47
1451	TDB8u	11.2877	6.13869e-47
71	ATS5s	11.1953	1.12163e-46
1291	piPC3	11.1792	1.24616e-46
623	VP-2	11.1723	1.30309e-46
1698	RDF30p	11.11	1.9625e-46
1423	SRW2	10.96	5.29612e-46
558	SpMax3_Bhs	10.9598	5.30265e-46
51	ATS3p	10.9413	5.9969e-46
589	VCH-6	10.9196	6.93057e-46
1296	piPC8	10.8586	1.04229e-45
1181	ETA_Eta	10.7997	1.54823e-45
1501	TDB8i	10.7465	2.21778e-45
1302	nRing	10.7352	2.39376e-45
1578	RDF30u	10.686	3.34051e-45
469	nBondsS3	10.6524	4.19859e-45
910	minHBint7	10.4953	1.2308e-44
608	SP-3	10.4003	2.37339e-44
1492	TDB9p	10.3857	2.62784e-44
1300	R_TpiPCTPC	10.3397	3.61743e-44
1561	GRAV-6	10.3334	3.78166e-44
607	SP-2	10.3185	4.1946e-44
1668	RDF30e	10.3178	4.21484e-44
1299	TpiPC	10.2546	6.561e-44
1728	RDF30i	10.2028	9.44155e-44
1384	GGI7	10.1791	1.1162e-43
36	ATS6v	10.0648	2.50852e-43
32	ATS2v	10.0516	2.75579e-43
1082	maxsssN	10.008	3.76194e-43
584	SCH-6	9.97863	4.64337e-43
1422	TWC	9.95323	5.5718e-43
1638	RDF30v	9.94291	6.00033e-43
1193	ETA_Eta_B_RC	9.90841	7.69191e-43
1560	GRAV-5	9.90764	7.73443e-43
72	ATS6s	9.88297	9.24146e-43
28	ATS7m	9.87906	9.50635e-43
1555	GRAV-3	9.82778	1.37796e-42
1173	ETA_Beta_s	9.80949	1.57351e-42
1196	fragC	9.74288	2.55616e-42
1336	nHeteroRing	9.69366	3.66432e-42
1297	piPC9	9.69112	3.73318e-42
1472	TDB9v	9.6719	4.29867e-42
593	SC-5	9.64117	5.38887e-42
1554	GRAV-2	9.54015	1.13711e-41
1037	maxHssNH	9.50868	1.43681e-41
1558	GRAVH-3	9.46343	2.01336e-41
1174	ETA_BetaP_s	9.36445	4.22944e-41
465	nBonds	9.30502	6.62366e-41
1186	ETA_Eta_L	9.25998	9.3198e-41
734	nsOm	9.20093	1.46106e-40
557	SpMax2_Bhs	9.19032	1.5843e-40
1557	GRAVH-2	9.18961	1.59298e-40
513	SpMax6_Bhe	9.18696	1.62548e-40
50	ATS2p	9.15551	2.06774e-40
1298	piPC10	9.15032	2.15155e-40
1024	maxHBint2	9.11033	2.92492e-40
54	ATS6p	9.10448	3.05955e-40
42	ATS3e	9.07614	3.80574e-40
809	SHCsats	9.06332	4.20153e-40
1211	TIC1	9.06151	4.26066e-40
1412	VAdjMat	9.00671	6.51129e-40
1449	TDB6u	8.96649	8.90059e-40
1361	nT5HeteroRing	8.94354	1.06428e-39
1339	n5HeteroRing	8.94354	1.06428e-39
482	SpMax7_Bhm	8.89376	1.57047e-39
22	ATS1m	8.85421	2.14182e-39
1289	piPC1	8.82272	2.74419e-39
1208	IC4	8.77892	3.8777e-39
1695	RDF15p	8.76225	4.42458e-39
545	SpMax6_Bhi	8.70597	6.91697e-39
497	SpMax6_Bhv	8.70221	7.12763e-39
853	SsOm	8.69048	7.82519e-39
972	minsOm	8.69048	7.82519e-39
1091	maxsOm	8.69048	7.82519e-39
1553	GRAV-1	8.6494	1.08632e-38
1559	GRAV-4	8.61579	1.4219e-38
284	MATS6e	8.5551	2.31647e-38
829	StsC	8.54911	2.43132e-38
1437	WTPT-3	8.54218	2.57116e-38
60	ATS3i	8.51258	3.26608e-38
1231	BIC3	8.49985	3.62067e-38
786	SHBint2	8.45551	5.18971e-38
622	VP-1	8.45234	5.32547e-38
667	nHBint2	8.44869	5.4859e-38
1433	MW	8.44291	5.75002e-38
1197	nHBAcc	8.43179	6.29536e-38
1210	TIC0	8.40646	7.74125e-38
1482	TDB9e	8.34503	1.28038e-37
1556	GRAVH-1	8.34015	1.33279e-37
481	SpMax6_Bhm	8.31149	1.68722e-37
655	EE_Dt	8.30817	1.73404e-37
1450	TDB7u	8.2826	2.14134e-37
1205	IC1	8.27489	2.28227e-37
1635	RDF15v	8.2221	3.5343e-37
1183	ETA_Eta_R	8.19835	4.30585e-37
478	SpMax3_Bhm	8.11646	8.53405e-37
529	SpMax6_Bhp	8.11366	8.73626e-37
1435	WTPT-1	8.08512	1.11019e-36
43	ATS4e	8.03573	1.68339e-36
1379	GGI2	8.02695	1.81301e-36
650	CrippenMR	8.00644	2.1564e-36
496	SpMax5_Bhv	7.9823	2.64625e-36
1177	ETA_dBeta	7.95876	3.23197e-36
297	MATS3i	7.95347	3.38095e-36
73	ATS7s	7.92145	4.44162e-36
1575	RDF15u	7.82793	9.90053e-36
665	nHBa	7.82344	1.02904e-35
528	SpMax5_Bhp	7.80536	1.20254e-35
1615	RDF65m	7.79559	1.30834e-35
1725	RDF15i	7.76598	1.69011e-35
1479	TDB6e	7.74295	2.06348e-35
1439	WTPT-5	7.72944	2.32031e-35
754	nsCl	7.72673	2.37549e-35
17	nCl	7.72673	2.37549e-35
1047	maxHCsats	7.66345	4.12358e-35
1152	ETA_Alpha	7.64046	5.04247e-35
1452	TDB9u	7.60612	6.815e-35
1230	BIC2	7.57907	8.64645e-35
8	nHeavyAtom	7.55681	1.05226e-34
512	SpMax5_Bhe	7.55232	1.09482e-34
968	mindO	7.54413	1.17699e-34
31	ATS1v	7.51173	1.56793e-34
844	SsssN	7.47638	2.14625e-34
64	ATS7i	7.46632	2.34717e-34
46	ATS7e	7.44036	2.9587e-34
1327	nT5Ring	7.43449	3.11766e-34
1305	n5Ring	7.43449	3.11766e-34
1607	RDF25m	7.41158	3.82644e-34
1480	TDB7e	7.40243	4.15345e-34
148	ATSC1v	7.3919	4.56461e-34
69	ATS3s	7.38846	4.70767e-34
117	AATS6i	7.35757	6.21343e-34
544	SpMax5_Bhi	7.34227	7.13125e-34
621	VP-0	7.29041	1.13925e-33
295	MATS1i	7.28128	1.23741e-33
1496	TDB3i	7.27266	1.33811e-33
514	SpMax7_Bhe	7.2477	1.67848e-33
359	GATS1s	7.20519	2.47261e-33
1212	TIC2	7.18348	3.01528e-33
1665	RDF15e	7.18038	3.10208e-33
606	SP-1	7.17882	3.14676e-33
1188	ETA_Eta_R_L	7.17874	3.14924e-33
1614	RDF60m	7.16808	3.47219e-33
1493	TDB10p	7.16606	3.53706e-33
1198	nHBAcc2	7.16364	3.61639e-33
1277	MLFER_E	7.14472	4.30201e-33
271	MATS1v	7.08305	7.59271e-33
438	SM1_Dzi	7.08029	7.78894e-33
1278	MLFER_L	7.05969	9.42439e-33
1521	TDB8r	7.05252	1.00718e-32
605	SP-0	7.05132	1.01844e-32
614	ASP-1	7.05017	1.02936e-32
710	ntsC	7.02026	1.35885e-32
1645	RDF65v	6.96039	2.3749e-32
649	CrippenLogP	6.9576	2.43757e-32
524	SpMax1_Bhp	6.92933	3.17669e-32
1218	SIC2	6.86236	5.96713e-32
480	SpMax5_Bhm	6.81929	8.97025e-32
946	minsssCH	6.81113	9.69215e-32
146	ATSC8m	6.8004	1.07315e-31
1259	MDEC-23	6.79223	1.15988e-31
552	SpMin5_Bhi	6.78638	1.22624e-31
211	AATSC1v	6.78634	1.22675e-31
1605	RDF15m	6.77031	1.42908e-31
1705	RDF65p	6.75494	1.65467e-31
270	MATS8m	6.73321	2.03651e-31
49	ATS1p	6.71837	2.34761e-31
12	nN	6.65956	4.13108e-31
308	MATS6s	6.65312	4.39582e-31
41	ATS2e	6.64811	4.61334e-31
1209	IC5	6.6442	4.79057e-31
30	ATS0v	6.64287	4.8529e-31
1219	SIC3	6.54503	1.25395e-30
61	ATS4i	6.54052	1.31035e-30
287	MATS1p	6.53395	1.39708e-30
240	AATSC3i	6.52411	1.53806e-30
1617	RDF75m	6.50918	1.77987e-30
1677	RDF75e	6.49078	2.13134e-30
1178	ETA_dBetaP	6.47815	2.41258e-30
1494	TDB1i	6.47529	2.48132e-30
1609	RDF35m	6.47501	2.48829e-30
546	SpMax7_Bhi	6.46472	2.75307e-30
725	nsssN	6.46135	2.8456e-30
1471	TDB8v	6.45813	2.93727e-30
901	minHBd	6.40336	5.04253e-30
563	SpMax8_Bhs	6.30602	1.32749e-29
1570	MOMI-R	6.27851	1.74842e-29
238	AATSC1i	6.27709	1.77339e-29
118	AATS7i	6.24789	2.37762e-29
1674	RDF60e	6.22489	2.99717e-29
494	SpMax3_Bhv	6.20574	3.63579e-29
37	ATS7v	6.1897	4.27595e-29
229	AATSC1p	6.17175	5.1282e-29
992	minsCl	6.16517	5.48196e-29
1236	MIC2	6.1582	5.88412e-29
520	SpMin5_Bhe	6.15608	6.01173e-29
1260	MDEC-24	6.1523	6.2472e-29
615	ASP-2	6.14092	7.01331e-29
360	GATS2s	6.12093	8.59586e-29
162	ATSC6e	6.08237	1.27441e-28
48	ATS0p	6.0577	1.6408e-28
1240	ZMIC0	6.05472	1.69172e-28
1707	RDF75p	6.0532	1.71831e-28
637	Sv	6.03362	2.10133e-28
59	ATS2i	6.03243	2.12724e-28
1647	RDF75v	6.02833	2.21879e-28
1734	RDF60i	6.01025	2.67292e-28
538	SpMin7_Bhp	6.00772	2.7437e-28
29	ATS8m	5.9922	3.2202e-28
1566	MOMI-Z	5.99216	3.22168e-28
1737	RDF75i	5.97004	4.04989e-28
1213	TIC3	5.96771	4.14876e-28
373	SM1_DzZ	5.95955	4.51463e-28
40	ATS1e	5.94785	5.09752e-28
209	AATSC8m	5.92241	6.64014e-28
225	AATSC6e	5.91967	6.83244e-28
386	SM1_Dzm	5.91118	7.46362e-28
207	AATSC6m	5.87517	1.08707e-27
144	ATSC6m	5.867	1.18401e-27
1704	RDF60p	5.86617	1.19441e-27
651	SpMax_Dt	5.85099	1.40036e-27
1385	GGI8	5.84798	1.44529e-27
653	SpAD_Dt	5.83884	1.59087e-27
1453	TDB10u	5.82677	1.80587e-27
1171	ETA_Beta	5.82109	1.91706e-27
1491	TDB8p	5.81822	1.97583e-27
55	ATS7p	5.80902	2.17683e-27
1587	RDF75u	5.76853	3.33804e-27
1523	TDB10r	5.75692	3.7745e-27
1237	MIC3	5.7381	4.60873e-27
231	AATSC3p	5.73417	4.80489e-27
635	AVP-6	5.71483	5.90169e-27
70	ATS4s	5.68499	8.11192e-27
58	ATS1i	5.68012	8.54525e-27
1644	RDF60v	5.67384	9.13811e-27
516	SpMin1_Bhe	5.67139	9.38087e-27
1571	geomRadius	5.65819	1.08041e-26
1271	MDEN-23	5.64555	1.23714e-26
1462	TDB9m	5.64268	1.27579e-26
1675	RDF65e	5.64022	1.30989e-26
1200	nHBAcc_Lipinski	5.63905	1.32642e-26
1584	RDF60u	5.61755	1.67116e-26
174	ATSC0i	5.61058	1.80124e-26
1473	TDB10v	5.60325	1.9492e-26
345	GATS3p	5.5987	2.04716e-26
67	ATS1s	5.58735	2.31377e-26
1637	RDF25v	5.5792	2.52664e-26
1613	RDF55m	5.57738	2.57692e-26
1757	RDF25s	5.57048	2.77632e-26
1129	maxsBr	5.56377	2.98527e-26
39	ATS0e	5.54854	3.52036e-26
314	GATS4c	5.54776	3.55032e-26
690	nHCsats	5.54417	3.69126e-26
1235	MIC1	5.51889	4.85715e-26
325	GATS7m	5.5165	4.9849e-26
838	SssNH	5.51597	5.01393e-26
289	MATS3p	5.49904	6.02889e-26
1389	JGI2	5.49312	6.43053e-26
1139	sumI	5.49123	6.56429e-26
1608	RDF30m	5.49065	6.60588e-26
634	AVP-5	5.48275	7.20113e-26
498	SpMax7_Bhv	5.47875	7.52214e-26
636	AVP-7	5.4671	8.5436e-26
1531	DPSA-2	5.45885	9.35097e-26
1238	MIC4	5.45873	9.36298e-26
542	SpMax3_Bhi	5.44003	1.14919e-25
466	nBonds2	5.43955	1.15532e-25
1755	RDF15s	5.42723	1.32256e-25
467	nBondsS	5.41139	1.57405e-25
468	nBondsS2	5.41139	1.57405e-25
641	Sp	5.41079	1.58462e-25
1272	MDEN-33	5.40627	1.66538e-25
4	apol	5.39502	1.885e-25
316	GATS6c	5.34688	3.20916e-25
1709	RDF85p	5.33386	3.70758e-25
269	MATS7m	5.33158	3.80259e-25
323	GATS5m	5.32931	3.89965e-25
531	SpMax8_Bhp	5.31955	4.34656e-25
1390	JGI3	5.31622	4.51038e-25
510	SpMax3_Bhe	5.31396	4.62513e-25
633	AVP-4	5.3	5.40224e-25
554	SpMin7_Bhi	5.29952	5.43163e-25
1411	VABC	5.29177	5.92154e-25
526	SpMax3_Bhp	5.28695	6.2485e-25
1735	RDF65i	5.27725	6.96269e-25
1158	ETA_Epsilon_3	5.26918	7.62001e-25
1585	RDF65u	5.26618	7.87996e-25
535	SpMin4_Bhp	5.2471	9.75649e-25
1325	nTRing	5.21636	1.37751e-24
479	SpMax4_Bhm	5.21576	1.38691e-24
639	Spe	5.20832	1.50806e-24
1048	maxHCsatu	5.18991	1.85544e-24
640	Sare	5.18166	2.03655e-24
1806	Am	5.18049	2.06367e-24
1253	McGowan_Volume	5.16981	2.32824e-24
1214	TIC4	5.16259	2.52636e-24
1225	CIC3	5.14771	2.98972e-24
166	ATSC1p	5.14293	3.15619e-24
1067	maxtsC	5.14142	3.21082e-24
1542	WNSA-1	5.13766	3.35071e-24
1201	nHBDon	5.12713	3.77586e-24
663	nHBd	5.12713	3.77586e-24
652	SpDiam_Dt	5.11031	4.57154e-24
1837	L2p	5.10823	4.68082e-24
672	nHBint7	5.10395	4.9146e-24
1649	RDF85v	5.06438	7.71946e-24
1176	ETA_BetaP_ns	5.04868	9.23913e-24
1224	CIC2	5.04408	9.73929e-24
569	SpMin6_Bhs	5.03097	1.13201e-23
499	SpMax8_Bhv	5.02229	1.25074e-23
268	MATS6m	5.01438	1.36984e-23
543	SpMax4_Bhi	5.00876	1.46124e-23
638	Sse	4.99692	1.67478e-23
38	ATS8v	4.9933	1.74606e-23
1239	MIC5	4.99063	1.80073e-23
1154	ETA_dAlpha_A	4.98601	1.89933e-23
1528	PNSA-2	4.98027	2.02926e-23
1543	WNSA-2	4.97184	2.23704e-23
1151	DELS2	4.96566	2.40257e-23
948	mintsC	4.96515	2.4168e-23
328	GATS2v	4.91554	4.29685e-23
1697	RDF25p	4.90449	4.88642e-23
1767	RDF75s	4.86555	7.69716e-23
568	SpMin5_Bhs	4.86305	7.92558e-23
322	GATS4m	4.85163	9.05951e-23
1215	TIC5	4.83984	1.04021e-22
1811	L2v	4.83949	1.04455e-22
57	ATS0i	4.83292	1.12822e-22
1199	nHBAcc3	4.82519	1.2355e-22
459	BCUTw-1l	4.82518	1.23563e-22
3	AMR	4.81904	1.32816e-22
1643	RDF55v	4.80221	1.61913e-22
220	AATSC1e	4.79941	1.67328e-22
1680	RDF90e	4.7869	1.9393e-22
1564	MOMI-X	4.78589	1.96253e-22
548	SpMin1_Bhi	4.78202	2.0544e-22
114	AATS3i	4.77274	2.2925e-22
1785	L2u	4.76892	2.39821e-22
537	SpMin6_Bhp	4.76395	2.54344e-22
1824	L2e	4.76253	2.58681e-22
472	nBondsT	4.75879	2.70373e-22
56	ATS8p	4.75755	2.74361e-22
1184	ETA_Eta_F	4.75501	2.82768e-22
1679	RDF85e	4.74592	3.14916e-22
1378	GGI1	4.74016	3.37181e-22
11	nC	4.73444	3.60857e-22
536	SpMin5_Bhp	4.72153	4.20671e-22
1850	L2i	4.72082	4.24238e-22
1805	Tm	4.711	4.76857e-22
719	nssNH	4.70711	4.99454e-22
680	nHssNH	4.70711	4.99454e-22
112	AATS1i	4.69339	5.88164e-22
1436	WTPT-2	4.69311	5.90119e-22
355	GATS5i	4.6919	5.98695e-22
365	GATS7s	4.68278	6.67553e-22
279	MATS1e	4.66922	7.85016e-22
157	ATSC1e	4.66604	8.15441e-22
1754	RDF10s	4.66157	8.60239e-22
642	Si	4.65397	9.42266e-22
488	SpMin5_Bhm	4.64978	9.90732e-22
1518	TDB5r	4.64906	9.99355e-22
1544	WNSA-3	4.63487	1.18487e-21
1426	SRW5	4.63475	1.18647e-21
632	AVP-3	4.61699	1.46888e-21
530	SpMax7_Bhp	4.61584	1.48927e-21
175	ATSC1i	4.60882	1.62064e-21
1863	L2s	4.60129	1.77458e-21
1703	RDF55p	4.59471	1.9211e-21
412	SM1_Dze	4.56271	2.82813e-21
505	SpMin6_Bhv	4.5602	2.91544e-21
299	MATS5i	4.55072	3.2704e-21
404	VR2_Dzv	4.54019	3.71586e-21
1393	JGI6	4.53324	4.04323e-21
7	nAtom	4.52826	4.29548e-21
547	SpMax8_Bhi	4.5161	4.98004e-21
503	SpMin4_Bhv	4.51015	5.35449e-21
1590	RDF90u	4.49181	6.69557e-21
1589	RDF85u	4.48894	6.9347e-21
1246	Kier1	4.48594	7.1934e-21
282	MATS4e	4.48286	7.46914e-21
399	SM1_Dzv	4.48194	7.55366e-21
1740	RDF90i	4.48061	7.67707e-21
20	nX	4.475	8.22218e-21
511	SpMax4_Bhe	4.4696	8.7841e-21
556	SpMax1_Bhs	4.45849	1.00639e-20
504	SpMin5_Bhv	4.45748	1.01892e-20
1759	RDF35s	4.45196	1.09019e-20
491	SpMin8_Bhm	4.44773	1.14836e-20
654	SpMAD_Dt	4.43944	1.27122e-20
1731	RDF45i	4.43529	1.33769e-20
539	SpMin8_Bhp	4.43183	1.39589e-20
1639	RDF35v	4.42877	1.4493e-20
1739	RDF85i	4.41898	1.63476e-20
1458	TDB5m	4.41814	1.65181e-20
1519	TDB6r	4.41794	1.65584e-20
723	ndsN	4.41703	1.67447e-20
1807	Vm	4.41037	1.81764e-20
341	GATS7e	4.39142	2.29617e-20
1190	ETA_EtaP_F_L	4.38615	2.4507e-20
303	MATS1s	4.38295	2.54932e-20
351	GATS1i	4.37644	2.76298e-20
1483	TDB10e	4.37568	2.78917e-20
1487	TDB4p	4.37203	2.91815e-20
1463	TDB10m	4.35318	3.68531e-20
522	SpMin7_Bhe	4.34986	3.84018e-20
1621	RDF95m	4.34507	4.07566e-20
509	SpMax2_Bhe	4.31963	5.59088e-20
541	SpMax2_Bhi	4.31826	5.68759e-20
791	SHBint7	4.31374	6.01632e-20
493	SpMax2_Bhv	4.29249	7.84197e-20
1765	RDF65s	4.29066	8.02331e-20
333	GATS7v	4.26675	1.08194e-19
364	GATS6s	4.2654	1.10048e-19
1764	RDF60s	4.26038	1.17182e-19
106	AATS4p	4.24137	1.48754e-19
100	AATS7e	4.23579	1.5956e-19
1619	RDF85m	4.21935	1.96193e-19
507	SpMin8_Bhv	4.21855	1.98179e-19
591	SC-3	4.21545	2.0608e-19
842	SdsN	4.2137	2.10677e-19
490	SpMin7_Bhm	4.20958	2.21904e-19
80	AATS5m	4.20369	2.38998e-19
1710	RDF90p	4.19955	2.51824e-19
448	SpAD_Dzs	4.19341	2.7213e-19
230	AATSC2p	4.19163	2.78299e-19
1148	DELS	4.18695	2.95242e-19
457	VR3_Dzs	4.18584	2.99429e-19
445	SpAbs_Dzs	4.17383	3.48524e-19
335	GATS1e	4.17258	3.54101e-19
288	MATS2p	4.17135	3.59654e-19
1763	RDF55s	4.15718	4.30404e-19
340	GATS6e	4.15218	4.58527e-19
409	SpAD_Dze	4.13569	5.65362e-19
411	EE_Dze	4.13201	5.92454e-19
407	SpMax_Dze	4.13201	5.92454e-19
406	SpAbs_Dze	4.1203	6.87632e-19
1667	RDF25e	4.1036	8.50685e-19
1187	ETA_EtaP_L	4.10025	8.87923e-19
506	SpMin7_Bhv	4.09639	9.32729e-19
370	SpAD_DzZ	4.079	1.16483e-18
372	EE_DzZ	4.07748	1.18766e-18
368	SpMax_DzZ	4.07748	1.18766e-18
450	EE_Dzs	4.07337	1.2518e-18
446	SpMax_Dzs	4.07337	1.2518e-18
383	SpAD_Dzm	4.07135	1.28459e-18
385	EE_Dzm	4.07012	1.30497e-18
381	SpMax_Dzm	4.07012	1.30497e-18
1650	RDF90v	4.06765	1.34697e-18
1502	TDB9i	4.06176	1.45265e-18
367	SpAbs_DzZ	4.05253	1.63513e-18
165	ATSC0p	4.04618	1.77384e-18
380	SpAbs_Dzm	4.0437	1.83145e-18
89	AATS5v	4.03815	1.96666e-18
347	GATS5p	4.03538	2.03809e-18
572	C1SP1	4.02707	2.26786e-18
721	ntN	4.02707	2.26786e-18
1355	nF10HeteroRing	4.02628	2.29101e-18
1366	nT10HeteroRing	4.02628	2.29101e-18
1672	RDF50e	4.02022	2.47684e-18
1459	TDB6m	3.9966	3.35865e-18
47	ATS8e	3.995	3.42876e-18
567	SpMin4_Bhs	3.98919	3.69619e-18
1275	MLFER_BO	3.98779	3.7638e-18
435	SpAD_Dzi	3.98369	3.96845e-18
437	EE_Dzi	3.9805	4.13548e-18
433	SpMax_Dzi	3.9805	4.13548e-18
1232	BIC4	3.97924	4.20333e-18
1467	TDB4v	3.9687	4.81827e-18
515	SpMax8_Bhe	3.96371	5.13948e-18
432	SpAbs_Dzi	3.96265	5.21059e-18
21	ATS0m	3.95449	5.79229e-18
1332	nT10Ring	3.95277	5.92282e-18
1321	nF10Ring	3.95277	5.92282e-18
195	AATSC3c	3.95067	6.08664e-18
1517	TDB4r	3.94098	6.90283e-18
447	SpDiam_Dzs	3.93777	7.1968e-18
1802	E1m	3.93045	7.91574e-18
326	GATS8m	3.9246	8.54204e-18
1798	L2m	3.92416	8.59111e-18
257	MATS3c	3.91699	9.43098e-18
489	SpMin6_Bhm	3.91336	9.88762e-18
1732	RDF50i	3.91248	1.00019e-17
1258	MDEC-22	3.90819	1.05772e-17
1642	RDF50v	3.90815	1.05826e-17
1819	Av	3.9049	1.10416e-17
405	VR3_Dzv	3.89639	1.2338e-17
129	ATSC0c	3.88516	1.42891e-17
1391	JGI4	3.87391	1.65546e-17
1653	RDF105v	3.87125	1.71401e-17
1403	EE_D	3.86038	1.9764e-17
1399	SpMax_D	3.86038	1.9764e-17
1401	SpAD_D	3.86038	1.9764e-17
344	GATS2p	3.8603	1.9783e-17
113	AATS2i	3.85855	2.0243e-17
1387	GGI10	3.85337	2.16656e-17
1461	TDB8m	3.84749	2.34056e-17
1440	WPATH	3.84271	2.49218e-17
1172	ETA_BetaP	3.84046	2.56695e-17
145	ATSC7m	3.84036	2.57023e-17
487	SpMin4_Bhm	3.83909	2.61351e-17
1204	IC0	3.82914	2.97879e-17
595	VC-3	3.8252	3.13719e-17
1525	PPSA-2	3.82477	3.15482e-17
521	SpMin6_Bhe	3.82395	3.18906e-17
495	SpMax4_Bhv	3.8218	3.28081e-17
658	VE3_Dt	3.81504	3.58632e-17
784	SHBa	3.81094	3.78548e-17
1565	MOMI-Y	3.7965	4.57967e-17
1770	RDF90s	3.7963	4.5919e-17
1078	maxtN	3.79623	4.59618e-17
959	mintN	3.79623	4.59618e-17
840	StN	3.79623	4.59618e-17
1203	HybRatio	3.79559	4.63516e-17
408	SpDiam_Dze	3.78991	4.9964e-17
1468	TDB5v	3.78968	5.01134e-17
1671	RDF45e	3.78588	5.26949e-17
1020	maxHBd	3.78312	5.46494e-17
261	MATS7c	3.7817	5.56871e-17
500	SpMin1_Bhv	3.77678	5.94337e-17
527	SpMax4_Bhp	3.7755	6.04484e-17
1577	RDF25u	3.76753	6.71769e-17
369	SpDiam_DzZ	3.76278	7.15352e-17
382	SpDiam_Dzm	3.75843	7.57784e-17
277	MATS7v	3.75747	7.67542e-17
1202	nHBDon_Lipinski	3.75472	7.96017e-17
217	AATSC7v	3.75187	8.26747e-17
562	SpMax7_Bhs	3.74368	9.21585e-17
1520	TDB7r	3.74255	9.35565e-17
1714	RDF110p	3.73896	9.81328e-17
1534	FPSA-2	3.73837	9.88973e-17
662	ECCEN	3.73771	9.97688e-17
418	VR3_Dze	3.73224	1.07301e-16
1581	RDF45u	3.72418	1.1944e-16
1170	ETA_Shape_X	3.72278	1.21682e-16
302	MATS8i	3.71655	1.32207e-16
1582	RDF50u	3.7102	1.43868e-16
264	MATS2m	3.70507	1.54053e-16
570	SpMin7_Bhs	3.70229	1.59884e-16
1444	TDB1u	3.70069	1.63335e-16
353	GATS3i	3.69137	1.84964e-16
1371	RotBFrac	3.68327	2.06107e-16
434	SpDiam_Dzi	3.67264	2.37576e-16
272	MATS2v	3.67084	2.43379e-16
1527	PNSA-1	3.65861	2.86683e-16
777	nsI	3.65245	3.11386e-16
19	nI	3.65245	3.11386e-16
532	SpMin1_Bhp	3.651	3.17488e-16
81	AATS6m	3.64443	3.46759e-16
88	AATS4v	3.64155	3.60435e-16
74	ATS8s	3.63941	3.70945e-16
1818	Tv	3.62721	4.36983e-16
1673	RDF55e	3.62379	4.57555e-16
903	minHBa	3.61884	4.89061e-16
1610	RDF40m	3.61641	5.05346e-16
1845	Ap	3.61374	5.23838e-16
475	bpol	3.61216	5.3511e-16
1229	BIC1	3.60178	6.15464e-16
203	AATSC2m	3.59851	6.43218e-16
1820	Vv	3.59003	7.21172e-16
1276	MLFER_S	3.58636	7.57814e-16
1623	RDF105m	3.58554	7.66278e-16
1669	RDF35e	3.5694	9.53101e-16
65	ATS8i	3.56347	1.03269e-15
228	AATSC0p	3.56257	1.04544e-15
313	GATS3c	3.56103	1.06741e-15
196	AATSC4c	3.55484	1.16079e-15
1727	RDF25i	3.55338	1.18402e-15
1153	ETA_AlphaP	3.54897	1.25685e-15
1400	SpDiam_D	3.54371	1.34991e-15
1191	ETA_Eta_B	3.53898	1.43927e-15
291	MATS5p	3.53115	1.60087e-15
107	AATS5p	3.52602	1.71651e-15
379	VR3_DzZ	3.52514	1.73701e-15
135	ATSC6c	3.51974	1.86939e-15
671	nHBint6	3.51925	1.882e-15
1620	RDF90m	3.50791	2.19584e-15
92	AATS8v	3.50761	2.20489e-15
1274	MLFER_BH	3.50218	2.37405e-15
1651	RDF95v	3.50006	2.44369e-15
1529	PNSA-3	3.49904	2.47801e-15
252	AATSC6s	3.4973	2.53757e-15
393	SpAbs_Dzv	3.49558	2.59756e-15
398	EE_Dzv	3.49011	2.79884e-15
394	SpMax_Dzv	3.49011	2.79884e-15
258	MATS4c	3.48647	2.94133e-15
329	GATS3v	3.48399	3.04271e-15
392	VR3_Dzm	3.48063	3.18536e-15
396	SpAD_Dzv	3.47815	3.29513e-15
1572	geomDiameter	3.47707	3.34436e-15
1243	ZMIC3	3.47518	3.4316e-15
242	AATSC5i	3.47103	3.63215e-15
366	GATS8s	3.46811	3.77981e-15
891	SsBr	3.46691	3.84244e-15
212	AATSC2v	3.46525	3.93082e-15
260	MATS6c	3.46158	4.13293e-15
223	AATSC4e	3.45944	4.25611e-15
1699	RDF35p	3.45844	4.31433e-15
553	SpMin6_Bhi	3.44791	4.98369e-15
1702	RDF50p	3.44112	5.47031e-15
1537	FNSA-2	3.43601	5.86675e-15
1143	hmin	3.43331	6.08878e-15
199	AATSC7c	3.42357	6.95994e-15
213	AATSC3v	3.41034	8.34753e-15
1832	Ae	3.4046	9.03357e-15
1713	RDF105p	3.40265	9.27893e-15
204	AATSC3m	3.39925	9.72407e-15
1871	As	3.39041	1.09827e-14
233	AATSC5p	3.38999	1.10479e-14
116	AATS5i	3.38921	1.11668e-14
1654	RDF110v	3.38683	1.15397e-14
1516	TDB3r	3.38655	1.15837e-14
782	SHBd	3.38385	1.20224e-14
1769	RDF85s	3.37992	1.26922e-14
1386	GGI9	3.37321	1.39245e-14
1373	RotBtFrac	3.37194	1.41705e-14
1189	ETA_Eta_F_L	3.3642	1.57707e-14
1457	TDB4m	3.3636	1.59014e-14
1846	Vp	3.35717	1.73782e-14
1394	JGI7	3.35621	1.76117e-14
1583	RDF55u	3.35505	1.78973e-14
1314	nFRing	3.35475	1.79717e-14
1532	DPSA-3	3.34981	1.92422e-14
273	MATS3v	3.34189	2.1471e-14
1540	WPSA-2	3.34052	2.18821e-14
1742	RDF100i	3.33634	2.31875e-14
1682	RDF100e	3.33514	2.35777e-14
99	AATS6e	3.33408	2.39264e-14
321	GATS3m	3.33188	2.46674e-14
1711	RDF95p	3.32935	2.55468e-14
132	ATSC3c	3.32752	2.62045e-14
1410	TopoPSA	3.32667	2.65143e-14
395	SpDiam_Dzv	3.31523	3.10765e-14
456	VR2_Dzs	3.30759	3.45572e-14
201	AATSC0m	3.30629	3.51871e-14
156	ATSC0e	3.30595	3.53537e-14
1270	MDEN-22	3.30264	3.70142e-14
1733	RDF55i	3.30222	3.7235e-14
362	GATS4s	3.30079	3.79819e-14
657	VE2_Dt	3.2958	4.07133e-14
101	AATS8e	3.29071	4.36984e-14
525	SpMax2_Bhp	3.28135	4.9783e-14
66	ATS0s	3.27423	5.49721e-14
1495	TDB2i	3.27083	5.76478e-14
1503	TDB10i	3.26723	6.06109e-14
1844	Tp	3.26241	6.48273e-14
1833	Ve	3.26217	6.50495e-14
154	ATSC7v	3.25266	7.4284e-14
1541	WPSA-3	3.2502	7.6881e-14
849	SdO	3.24972	7.73978e-14
1872	Vs	3.24873	7.8483e-14
1592	RDF100u	3.24762	7.97058e-14
1217	SIC1	3.22748	1.05641e-13
79	AATS4m	3.22506	1.09288e-13
444	VR3_Dzi	3.22404	1.10858e-13
177	ATSC3i	3.22193	1.14179e-13
928	minHCsats	3.22187	1.1428e-13
1809	Dm	3.21517	1.25526e-13
147	ATSC0v	3.20698	1.40812e-13
1684	RDF110e	3.1989	1.57727e-13
1793	Au	3.18155	2.01278e-13
1488	TDB5p	3.17773	2.12375e-13
630	AVP-1	3.17587	2.17997e-13
1758	RDF30s	3.16362	2.59048e-13
208	AATSC7m	3.16179	2.65815e-13
138	ATSC0m	3.1555	2.9044e-13
167	ATSC2p	3.15418	2.95922e-13
574	C1SP2	3.13934	3.6479e-13
730	ndO	3.13439	3.91219e-13
1858	Ai	3.13007	4.15822e-13
337	GATS3e	3.12304	4.59303e-13
198	AATSC6c	3.12294	4.59928e-13
1762	RDF50s	3.11185	5.38072e-13
324	GATS6m	3.10872	5.62451e-13
1594	RDF110u	3.10009	6.35507e-13
648	Mi	3.09989	6.37302e-13
1729	RDF35i	3.09343	6.98464e-13
1683	RDF105e	3.08277	8.12452e-13
1794	Vu	3.07102	9.59921e-13
75	AATS0m	3.0708	9.62851e-13
1604	RDF10m	3.06921	9.84835e-13
571	SpMin8_Bhs	3.06205	1.09028e-12
629	AVP-0	3.04915	1.30995e-12
1859	Vi	3.04502	1.38916e-12
403	VR1_Dzv	3.02559	1.8323e-12
431	VR3_Dzp	3.02541	1.83685e-12
1579	RDF35u	3.02526	1.8409e-12
1664	RDF10e	3.02231	1.91985e-12
1470	TDB7v	3.02024	1.97737e-12
1724	RDF10i	3.01741	2.05882e-12
168	ATSC3p	3.01737	2.06011e-12
1797	L1m	3.01554	2.11467e-12
1870	Ts	3.01355	2.17557e-12
549	SpMin2_Bhi	3.01293	2.19488e-12
1831	Te	3.01026	2.27995e-12
799	SHssNH	3.00925	2.31308e-12
1761	RDF45s	3.00129	2.59163e-12
1448	TDB5u	2.99821	2.7084e-12
1220	SIC4	2.99749	2.73609e-12
83	AATS8m	2.99648	2.7759e-12
1466	TDB3v	2.97648	3.6951e-12
111	AATS0i	2.97641	3.69902e-12
714	nssssC	2.97222	3.92786e-12
110	AATS8p	2.96719	4.22121e-12
419	SpAbs_Dzp	2.96438	4.39473e-12
189	ATSC6s	2.96323	4.46776e-12
318	GATS8c	2.96122	4.5978e-12
1476	TDB3e	2.95607	4.95066e-12
1624	RDF110m	2.95401	5.09838e-12
555	SpMin8_Bhi	2.95333	5.14895e-12
1469	TDB6v	2.94974	5.42041e-12
331	GATS5v	2.94743	5.60371e-12
420	SpMax_Dzp	2.94349	5.92918e-12
424	EE_Dzp	2.94349	5.92918e-12
68	ATS2s	2.94071	6.17063e-12
102	AATS0p	2.94056	6.18356e-12
422	SpAD_Dzp	2.94033	6.20425e-12
108	AATS6p	2.93995	6.23868e-12
1446	TDB3u	2.93972	6.25904e-12
1773	RDF105s	2.93864	6.35718e-12
310	MATS8s	2.93574	6.62742e-12
275	MATS5v	2.932	6.99268e-12
1194	ETA_EtaP_B_RC	2.92214	8.05744e-12
1498	TDB5i	2.92201	8.07227e-12
1744	RDF110i	2.91779	8.5764e-12
1023	maxwHBa	2.91604	8.79589e-12
631	AVP-2	2.90536	1.0257e-11
298	MATS4i	2.90066	1.09744e-11
140	ATSC2m	2.88947	1.28936e-11
1606	RDF20m	2.88629	1.34975e-11
1539	WPSA-1	2.88265	1.42244e-11
1681	RDF95e	2.87735	1.53557e-11
1655	RDF115v	2.87659	1.55239e-11
90	AATS6v	2.87269	1.64228e-11
1612	RDF50m	2.87116	1.6788e-11
87	AATS3v	2.86931	1.72439e-11
1593	RDF105u	2.85764	2.04066e-11
1456	TDB3m	2.85706	2.0578e-11
1712	RDF100p	2.85243	2.20014e-11
215	AATSC5v	2.85151	2.22977e-11
519	SpMin4_Bhe	2.85147	2.23097e-11
160	ATSC4e	2.84222	2.55022e-11
1803	E2m	2.83942	2.6554e-11
1678	RDF80e	2.83927	2.6613e-11
1484	TDB1p	2.83758	2.72697e-11
1061	maxssCH2	2.83594	2.79235e-11
1738	RDF80i	2.82644	3.20385e-11
485	SpMin2_Bhm	2.82226	3.40392e-11
1841	E1p	2.82216	3.40879e-11
421	SpDiam_Dzp	2.82153	3.44006e-11
731	nssO	2.81695	3.67611e-11
1588	RDF80u	2.81507	3.7771e-11
517	SpMin2_Bhe	2.81359	3.85898e-11
254	AATSC8s	2.8088	4.13621e-11
425	SM1_Dzp	2.80782	4.19567e-11
1715	RDF115p	2.80312	4.49148e-11
1774	RDF110s	2.80209	4.55867e-11
103	AATS1p	2.79176	5.29559e-11
109	AATS7p	2.79004	5.42939e-11
1792	Tu	2.78482	5.8567e-11
1245	ZMIC5	2.78376	5.94787e-11
523	SpMin8_Bhe	2.77304	6.94893e-11
336	GATS2e	2.77254	6.99965e-11
1164	ETA_dEpsilon_D	2.77227	7.02739e-11
748	nssS	2.77008	7.25394e-11
1168	ETA_Shape_P	2.76658	7.63305e-11
356	GATS6i	2.76488	7.82371e-11
1574	RDF10u	2.76259	8.08782e-11
1627	RDF125m	2.75569	8.94182e-11
1486	TDB3p	2.74871	9.89624e-11
1242	ZMIC2	2.73971	1.12809e-10
410	SpMAD_Dze	2.73702	1.17321e-10
315	GATS5c	2.73416	1.22298e-10
183	ATSC0s	2.73343	1.23603e-10
78	AATS3m	2.72464	1.4049e-10
1625	RDF115m	2.72175	1.46529e-10
583	SCH-5	2.72128	1.4754e-10
613	ASP-0	2.71377	1.646e-10
1497	TDB4i	2.7136	1.64994e-10
1165	ETA_Psi_1	2.71299	1.66472e-10
1166	ETA_dPsi_A	2.71299	1.66472e-10
1648	RDF80v	2.71175	1.69504e-10
1743	RDF105i	2.71175	1.69518e-10
1857	Ti	2.71103	1.71295e-10
1616	RDF70m	2.70006	2.01005e-10
343	GATS1p	2.68336	2.56456e-10
371	SpMAD_DzZ	2.67865	2.74746e-10
1591	RDF95u	2.67366	2.95512e-10
484	SpMin1_Bhm	2.67141	3.05359e-10
384	SpMAD_Dzm	2.66899	3.16353e-10
1652	RDF100v	2.66824	3.1985e-10
1708	RDF80p	2.6665	3.28049e-10
105	AATS3p	2.66488	3.35913e-10
245	AATSC8i	2.65656	3.79338e-10
451	SM1_Dzs	2.65437	3.91678e-10
1485	TDB2p	2.64651	4.39376e-10
1701	RDF45p	2.64371	4.57777e-10
1810	L1v	2.63867	4.92776e-10
1159	ETA_Epsilon_4	2.63777	4.99352e-10
1771	RDF95s	2.63508	5.19391e-10
296	MATS2i	2.62887	5.68815e-10
1050	maxHother	2.62777	5.78037e-10
1044	maxHdsCH	2.62777	5.78037e-10
1234	MIC0	2.62227	6.26462e-10
104	AATS2p	2.62197	6.29269e-10
1395	JGI8	2.62013	6.46367e-10
850	SssO	2.61662	6.80451e-10
210	AATSC0v	2.6166	6.8069e-10
1396	JGI9	2.61601	6.86601e-10
1685	RDF115e	2.61441	7.02904e-10
461	BCUTc-1l	2.61223	7.25698e-10
656	VE1_Dt	2.60635	7.90932e-10
706	ndsCH	2.59806	8.93053e-10
693	nHother	2.59806	8.93053e-10
687	nHdsCH	2.59806	8.93053e-10
1447	TDB4u	2.59417	9.45487e-10
772	nsBr	2.59065	9.95584e-10
18	nBr	2.59065	9.95584e-10
1768	RDF80s	2.58475	1.08555e-09
1244	ZMIC4	2.58326	1.10949e-09
812	SHother	2.58299	1.11387e-09
806	SHdsCH	2.58299	1.11387e-09
1864	L3s	2.58029	1.15882e-09
1741	RDF95i	2.57846	1.1904e-09
1256	MDEC-13	2.57391	1.27253e-09
1478	TDB5e	2.57253	1.29862e-09
1786	L3u	2.5675	1.3981e-09
564	SpMin1_Bhs	2.56661	1.41642e-09
550	SpMin3_Bhi	2.56575	1.43445e-09
518	SpMin3_Bhe	2.56248	1.50477e-09
1445	TDB2u	2.55928	1.57718e-09
358	GATS8i	2.55227	1.74802e-09
149	ATSC2v	2.55227	1.74826e-09
241	AATSC4i	2.5521	1.75257e-09
1226	CIC4	2.55091	1.78328e-09
912	minHBint9	2.55016	1.80319e-09
1568	MOMI-XZ	2.54964	1.81707e-09
1851	L3i	2.54727	1.88131e-09
339	GATS5e	2.54637	1.90643e-09
1736	RDF70i	2.54455	1.9578e-09
1507	TDB4s	2.54335	1.99289e-09
1263	MDEC-44	2.54306	2.00121e-09
449	SpMAD_Dzs	2.53229	2.34432e-09
1409	VR3_D	2.52857	2.47596e-09
1397	JGI10	2.52796	2.49801e-09
580	C4SP3	2.52653	2.55108e-09
1185	ETA_EtaP_F	2.52421	2.63961e-09
1080	maxdsN	2.52291	2.69053e-09
349	GATS7p	2.52104	2.7655e-09
130	ATSC1c	2.52097	2.76822e-09
1825	L3e	2.51813	2.88626e-09
854	SsF	2.51587	2.98386e-09
436	SpMAD_Dzi	2.51366	3.08239e-09
1812	L3v	2.51059	3.22441e-09
1676	RDF70e	2.50933	3.28481e-09
873	SsCl	2.50666	3.41619e-09
470	nBondsD	2.50544	3.47807e-09
471	nBondsD2	2.50544	3.47807e-09
1595	RDF115u	2.50459	3.52156e-09
1514	TDB1r	2.5019	3.66362e-09
1634	RDF10v	2.4978	3.89143e-09
1813	P1v	2.48615	4.61886e-09
534	SpMin3_Bhp	2.48501	4.6967e-09
1490	TDB7p	2.48155	4.94169e-09
647	Mp	2.48094	4.98646e-09
281	MATS3e	2.47909	5.12358e-09
247	AATSC1s	2.47798	5.20793e-09
1155	ETA_dAlpha_B	2.47325	5.5838e-09
1388	JGI1	2.47145	5.73372e-09
91	AATS7v	2.4711	5.76326e-09
1474	TDB1e	2.4653	6.27606e-09
825	SdsCH	2.46353	6.44173e-09
283	MATS5e	2.46239	6.55097e-09
317	GATS7c	2.45769	7.01973e-09
1233	BIC5	2.4567	7.12234e-09
1838	L3p	2.45054	7.79872e-09
124	AATS4s	2.45008	7.85194e-09
1686	RDF120e	2.43679	9.54795e-09
1323	nF12Ring	2.43591	9.67197e-09
1368	nT12HeteroRing	2.43591	9.67197e-09
1334	nT12Ring	2.43591	9.67197e-09
1357	nF12HeteroRing	2.43591	9.67197e-09
172	ATSC7p	2.43378	9.97976e-09
327	GATS1v	2.43172	1.02871e-08
1162	ETA_dEpsilon_B	2.43046	1.04795e-08
1586	RDF70u	2.42993	1.05628e-08
1641	RDF45v	2.42718	1.09982e-08
474	nBondsM	2.4241	1.1508e-08
301	MATS7i	2.41704	1.27699e-08
320	GATS2m	2.41673	1.28273e-08
961	mindsN	2.41507	1.31457e-08
1526	PPSA-3	2.41291	1.3569e-08
1706	RDF70p	2.40746	1.4703e-08
1398	JGT	2.40668	1.4872e-08
1745	RDF115i	2.40046	1.62985e-08
1626	RDF120m	2.39352	1.80523e-08
235	AATSC7p	2.39186	1.85004e-08
141	ATSC3m	2.38869	1.93823e-08
1402	SpMAD_D	2.38321	2.10123e-08
455	VR1_Dzs	2.38179	2.14565e-08
1865	P1s	2.37547	2.35482e-08
1746	RDF120i	2.37358	2.42141e-08
790	SHBint6	2.37071	2.52585e-08
1460	TDB7m	2.36161	2.88823e-08
551	SpMin4_Bhi	2.35388	3.23632e-08
533	SpMin2_Bhp	2.35221	3.31671e-08
1550	TPSA	2.35024	3.41415e-08
133	ATSC4c	2.34895	3.47971e-08
1254	MDEC-11	2.34797	3.53012e-08
1596	RDF120u	2.34495	3.69066e-08
1694	RDF10p	2.34262	3.81977e-08
1700	RDF40p	2.33627	4.19383e-08
236	AATSC8p	2.3357	4.22911e-08
1524	PPSA-1	2.33517	4.26235e-08
1716	RDF120p	2.33497	4.27523e-08
1163	ETA_dEpsilon_C	2.33054	4.563e-08
1111	maxsCl	2.32224	5.15605e-08
1826	P1e	2.31776	5.50756e-08
702	nsCH3	2.31721	5.55205e-08
294	MATS8p	2.31572	5.67514e-08
96	AATS3e	2.30952	6.2174e-08
1376	topoDiameter	2.30875	6.28852e-08
502	SpMin3_Bhv	2.29594	7.59246e-08
293	MATS7p	2.28886	8.42635e-08
1175	ETA_Beta_ns	2.28484	8.93958e-08
1406	VE3_D	2.28257	9.24343e-08
259	MATS5c	2.28248	9.25542e-08
1068	maxdssC	2.2816	9.37603e-08
1454	TDB1m	2.2795	9.67053e-08
1489	TDB6p	2.2753	1.02869e-07
949	mindssC	2.27414	1.0463e-07
904	minwHBa	2.27414	1.0463e-07
1730	RDF40i	2.27367	1.0535e-07
94	AATS1e	2.27358	1.05503e-07
1836	L1p	2.26094	1.27046e-07
1464	TDB1v	2.2594	1.29953e-07
1777	RDF125s	2.25131	1.46367e-07
1670	RDF40e	2.25038	1.4838e-07
1222	CIC0	2.23866	1.76252e-07
354	GATS4i	2.23614	1.82909e-07
170	ATSC5p	2.23263	1.92586e-07
1640	RDF40v	2.22876	2.03848e-07
501	SpMin2_Bhv	2.22755	2.07501e-07
1862	L1s	2.22567	2.13294e-07
1569	MOMI-YZ	2.22547	2.13909e-07
346	GATS4p	2.22186	2.2558e-07
319	GATS1m	2.22174	2.25969e-07
1814	P2v	2.21752	2.40414e-07
232	AATSC4p	2.21314	2.56349e-07
397	SpMAD_Dzv	2.21309	2.56565e-07
669	nHBint4	2.21248	2.58844e-07
86	AATS2v	2.2091	2.72029e-07
1465	TDB2v	2.20904	2.72273e-07
205	AATSC4m	2.20195	3.02099e-07
1823	L1e	2.20144	3.04369e-07
182	ATSC8i	2.20015	3.10206e-07
1580	RDF40u	2.19869	3.16923e-07
152	ATSC5v	2.19739	3.22986e-07
9	nH	2.19176	3.50817e-07
909	minHBint6	2.19053	3.57167e-07
150	ATSC3v	2.18886	3.66015e-07
1646	RDF70v	2.18442	3.90651e-07
262	MATS8c	2.18071	4.1243e-07
1656	RDF120v	2.17667	4.3761e-07
1515	TDB2r	2.17603	4.41755e-07
1611	RDF45m	2.1684	4.93926e-07
1618	RDF80m	2.167	5.04194e-07
1512	TDB9s	2.15383	6.11327e-07
290	MATS4p	2.14998	6.46735e-07
1657	RDF125v	2.14894	6.5666e-07
821	SsCH3	2.14711	6.74487e-07
1821	Kv	2.14464	6.99276e-07
1195	FMF	2.14375	7.0844e-07
810	SHCsatu	2.14197	7.27079e-07
119	AATS8i	2.13728	7.78685e-07
361	GATS3s	2.12791	8.92871e-07
136	ATSC7c	2.12763	8.96631e-07
561	SpMax6_Bhs	2.12599	9.18342e-07
1873	Ks	2.12225	9.69837e-07
1455	TDB2m	2.12023	9.98796e-07
1800	P1m	2.11864	1.02234e-06
823	SssCH2	2.11777	1.03531e-06
237	AATSC0i	2.1113	1.13791e-06
1787	P1u	2.10572	1.2343e-06
661	VR3_Dt	2.1055	1.23815e-06
1145	LipoaffinityIndex	2.1024	1.29548e-06
1247	Kier2	2.09881	1.36503e-06
1221	SIC5	2.09693	1.40292e-06
76	AATS1m	2.08739	1.61203e-06
1506	TDB3s	2.08555	1.65581e-06
1852	P1i	2.08401	1.69334e-06
265	MATS3m	2.08096	1.77006e-06
1775	RDF115s	2.07993	1.79671e-06
121	AATS1s	2.07284	1.99196e-06
134	ATSC5c	2.06479	2.2389e-06
300	MATS6i	2.06303	2.29715e-06
1766	RDF70s	2.059	2.43548e-06
256	MATS2c	2.05865	2.44789e-06
1157	ETA_Epsilon_2	2.05476	2.58992e-06
1834	Ke	2.05364	2.63252e-06
123	AATS3s	2.05189	2.7002e-06
1839	P1p	2.0512	2.72743e-06
476	SpMax1_Bhm	2.04978	2.78382e-06
1687	RDF125e	2.04603	2.93969e-06
576	C3SP2	2.04598	2.94187e-06
77	AATS2m	2.04381	3.03582e-06
1804	E3m	2.04245	3.09626e-06
704	nssCH2	2.04203	3.115e-06
1866	P2s	2.03896	3.2565e-06
1827	P2e	2.03015	3.69979e-06
179	ATSC5i	2.0293	3.74527e-06
735	nsF	2.02769	3.83382e-06
16	nF	2.02769	3.83382e-06
85	AATS1v	2.02634	3.90907e-06
330	GATS4v	2.02258	4.12763e-06
460	BCUTw-1h	2.02242	4.13699e-06
1784	L1u	2.01642	4.51202e-06
1622	RDF100m	2.01476	4.62164e-06
1192	ETA_EtaP_B	2.01457	4.63392e-06
1510	TDB7s	2.00927	5.0029e-06
668	nHBint3	2.00779	5.11095e-06
307	MATS5s	2.00685	5.18059e-06
1029	maxHBint7	2.00665	5.19523e-06
1772	RDF100s	2.00549	5.28362e-06
352	GATS2i	2.00274	5.49723e-06
191	ATSC8s	1.99709	5.96321e-06
1808	Km	1.99508	6.13905e-06
143	ATSC5m	1.98723	6.87341e-06
363	GATS5s	1.97611	8.06581e-06
1065	maxsssCH	1.9721	8.54329e-06
137	ATSC8c	1.97158	8.60772e-06
867	SssS	1.9714	8.6299e-06
986	minssS	1.9714	8.6299e-06
1849	L1i	1.96736	9.14564e-06
82	AATS7m	1.9673	9.15323e-06
666	nwHBa	1.96406	9.5884e-06
1776	RDF120s	1.95549	1.08424e-05
1252	MLogP	1.95504	1.09124e-05
14	nS	1.95131	1.15118e-05
1504	TDB1s	1.94651	1.2329e-05
84	AATS0v	1.94541	1.25259e-05
1717	RDF125p	1.94196	1.31589e-05
566	SpMin3_Bhs	1.94012	1.35088e-05
306	MATS4s	1.93828	1.38697e-05
1160	ETA_Epsilon_5	1.93777	1.39699e-05
1840	P2p	1.93699	1.41264e-05
1567	MOMI-XY	1.936	1.4329e-05
1027	maxHBint5	1.9328	1.49973e-05
184	ATSC1s	1.93201	1.5168e-05
1760	RDF40s	1.93144	1.52913e-05
1477	TDB4e	1.93095	1.53985e-05
1549	THSA	1.92915	1.57992e-05
1799	L3m	1.92548	1.66484e-05
1227	CIC5	1.92354	1.7117e-05
1511	TDB8s	1.91991	1.80252e-05
588	VCH-5	1.91743	1.86731e-05
1335	nTG12Ring	1.91707	1.8768e-05
1369	nTG12HeteroRing	1.91707	1.8768e-05
1358	nFG12HeteroRing	1.91707	1.8768e-05
1324	nFG12Ring	1.91707	1.8768e-05
1434	AMW	1.91624	1.89906e-05
1	ALogP	1.91047	2.06175e-05
1010	minsBr	1.90761	2.14708e-05
1795	Ku	1.9044	2.2473e-05
1860	Ki	1.89641	2.51731e-05
267	MATS5m	1.89519	2.56125e-05
95	AATS2e	1.88806	2.83332e-05
931	minHother	1.88534	2.94477e-05
925	minHdsCH	1.88534	2.94477e-05
1248	Kier3	1.88487	2.96442e-05
463	BCUTp-1l	1.88458	2.97636e-05
1375	topoRadius	1.88283	3.05125e-05
348	GATS6p	1.88266	3.05872e-05
1696	RDF20p	1.88106	3.12849e-05
244	AATSC7i	1.87778	3.27703e-05
97	AATS4e	1.85996	4.21351e-05
423	SpMAD_Dzp	1.85909	4.26554e-05
222	AATSC3e	1.85429	4.56312e-05
1788	P2u	1.85162	4.73806e-05
309	MATS7s	1.84514	5.18923e-05
643	Mv	1.84467	5.2238e-05
1405	VE2_D	1.84346	5.31311e-05
391	VR2_Dzm	1.8396	5.60835e-05
200	AATSC8c	1.83857	5.69043e-05
1597	RDF125u	1.83748	5.77803e-05
1853	P2i	1.83711	5.80755e-05
1747	RDF125i	1.8346	6.01527e-05
194	AATSC2c	1.83369	6.09231e-05
1086	maxsOH	1.83218	6.22294e-05
848	SsOH	1.83211	6.22849e-05
2	ALogp2	1.83023	6.39483e-05
1404	VE1_D	1.82798	6.59872e-05
127	AATS7s	1.8223	7.14369e-05
243	AATSC6i	1.81825	7.55952e-05
594	SC-6	1.81617	7.78192e-05
178	ATSC4i	1.8144	7.97564e-05
967	minsOH	1.81385	8.03757e-05
239	AATSC2i	1.80441	9.16525e-05
785	SwHBa	1.80113	9.59348e-05
1545	RPCG	1.79525	0.000104089
691	nHCsatu	1.79332	0.000106897
1847	Kp	1.78951	0.0001127
1801	P2m	1.78413	0.000121399
1063	maxdsCH	1.77718	0.000133636
173	ATSC8p	1.77571	0.000136361
1331	nT9Ring	1.76556	0.000156815
1320	nF9Ring	1.76556	0.000156815
1365	nT9HeteroRing	1.76556	0.000156815
1354	nF9HeteroRing	1.76556	0.000156815
575	C2SP2	1.75872	0.000172269
176	ATSC2i	1.7559	0.000179072
751	nddssS	1.74404	0.000210633
266	MATS4m	1.73777	0.000229459
1306	n6Ring	1.73714	0.000231422
1328	nT6Ring	1.73714	0.000231422
305	MATS3s	1.73421	0.000240845
234	AATSC6p	1.73112	0.000251189
1856	E3i	1.72966	0.000256238
486	SpMin3_Bhm	1.72917	0.00025796
1223	CIC1	1.72393	0.00027696
1264	MDEO-11	1.72101	0.000288165
98	AATS5e	1.71784	0.00030083
255	MATS1c	1.71414	0.000316293
1509	TDB6s	1.71104	0.000329809
139	ATSC1m	1.71096	0.000330186
1718	RDF130p	1.70998	0.00033458
587	VCH-4	1.69536	0.000407446
169	ATSC4p	1.68518	0.000467022
646	Mare	1.68377	0.000475971
989	minddssS	1.68132	0.00049178
870	SddssS	1.68132	0.00049178
582	SCH-4	1.67852	0.000510558
1688	RDF130e	1.67778	0.000515635
304	MATS2s	1.67772	0.000516027
1636	RDF20v	1.67183	0.000558212
1372	nRotBt	1.67046	0.000568496
1658	RDF130v	1.66788	0.000588325
453	VE2_Dzs	1.66669	0.000597726
1843	E3p	1.66503	0.000611049
1156	ETA_Epsilon_1	1.66191	0.000636937
350	GATS8p	1.66043	0.000649568
0	nAcid	1.65516	0.000696514
1551	RHSA	1.65243	0.000722153
1552	RPSA	1.65243	0.000722153
1817	E3v	1.65075	0.000738367
214	AATSC4v	1.64366	0.000810721
1548	RNCS	1.64337	0.000813826
645	Mpe	1.64287	0.00081921
332	GATS6v	1.63042	0.000964679
1822	Dv	1.62835	0.000991108
187	ATSC4s	1.62317	0.00106059
1791	E3u	1.62048	0.00109844
311	GATS1c	1.61888	0.00112167
729	nsOH	1.61806	0.00113357
676	nHsOH	1.61806	0.00113357
274	MATS4v	1.61712	0.00114758
452	VE1_Dzs	1.61056	0.00124977
246	AATSC0s	1.60745	0.00130126
171	ATSC6p	1.60684	0.00131158
674	nHBint9	1.59925	0.00144677
400	VE1_Dzv	1.59399	0.00154816
1598	RDF130u	1.59182	0.00159207
1513	TDB10s	1.59113	0.00160633
292	MATS6p	1.58718	0.0016899
1869	E3s	1.57922	0.00187127
1748	RDF130i	1.57727	0.00191839
1573	geomShape	1.57484	0.00197882
197	AATSC5c	1.57412	0.00199717
644	Mse	1.57306	0.00202425
578	C2SP3	1.57166	0.00206061
1508	TDB5s	1.56824	0.00215233
1848	Dp	1.56808	0.00215672
218	AATSC8v	1.56243	0.00231679
263	MATS1m	1.5602	0.00238319
454	VE3_Dzs	1.56014	0.00238498
1562	LOBMAX	1.55873	0.00242799
202	AATSC1m	1.5561	0.00250988
159	ATSC3e	1.55474	0.00255349
1563	LOBMIN	1.55456	0.00255909
1140	meanI	1.54569	0.00286114
192	AATSC0c	1.53682	0.00319702
1438	WTPT-4	1.53481	0.00327854
1778	RDF130s	1.53292	0.00335648
190	ATSC7s	1.52589	0.00366308
1255	MDEC-12	1.52536	0.00368714
93	AATS0e	1.525	0.00370351
441	VE3_Dzi	1.52492	0.00370727
1815	E1v	1.52455	0.00372417
13	nO	1.52307	0.00379312
389	VE3_Dzm	1.51344	0.0042722
115	AATS4i	1.51035	0.00443756
1161	ETA_dEpsilon_A	1.50921	0.00450036
181	ATSC7i	1.50745	0.00459809
401	VE2_Dzv	1.50633	0.00466204
565	SpMin2_Bhs	1.5061	0.00467531
278	MATS8v	1.50093	0.00497998
415	VE3_Dze	1.49765	0.00518362
440	VE2_Dzi	1.49519	0.00534106
1241	ZMIC1	1.49497	0.00535536
1249	nAtomLC	1.49352	0.00545082
1576	RDF20u	1.49188	0.00556034
827	SsssCH	1.48927	0.00573879
376	VE3_DzZ	1.48616	0.00595899
1538	FNSA-3	1.48601	0.00597004
929	minHCsatu	1.48129	0.0063196
942	minssCH2	1.48128	0.00632048
596	VC-4	1.47911	0.00648743
1228	BIC0	1.47764	0.00660327
443	VR2_Dzi	1.47642	0.00670057
1392	JGI5	1.47298	0.00698307
126	AATS6s	1.47134	0.00712166
1726	RDF20i	1.46499	0.00768271
1031	maxHBint9	1.46182	0.00797743
206	AATSC5m	1.46113	0.00804271
1830	E3e	1.45998	0.00815346
944	mindsCH	1.45879	0.00826965
180	ATSC6i	1.45221	0.00893812
1251	nAtomLAC	1.45032	0.00914026
250	AATSC4s	1.44771	0.00942524
414	VE2_Dze	1.44448	0.009789
1340	n6HeteroRing	1.4408	0.0102203
1362	nT6HeteroRing	1.4408	0.0102203
1216	SIC0	1.43999	0.0103174
560	SpMax5_Bhs	1.43991	0.010327
908	minHBint5	1.43696	0.0106883
193	AATSC1c	1.43173	0.0113585
216	AATSC6v	1.43069	0.011497
417	VR2_Dze	1.4303	0.0115495
1257	MDEC-14	1.42927	0.011688
963	minsssN	1.4286	0.0117788
670	nHBint5	1.42659	0.0120558
1273	MLFER_A	1.42537	0.0122272
789	SHBint5	1.41656	0.0135315
1628	RDF130m	1.41648	0.0135431
1341	n7HeteroRing	1.41577	0.0136544
1363	nT7HeteroRing	1.41577	0.0136544
357	GATS7i	1.38774	0.0187482
219	AATSC0e	1.38485	0.019362
120	AATS0s	1.38132	0.0201366
334	GATS8v	1.37949	0.0205494
312	GATS2c	1.37462	0.0216847
125	AATS5s	1.36208	0.0248806
128	AATS8s	1.35923	0.025664
224	AATSC5e	1.35917	0.0256805
388	VE2_Dzm	1.35692	0.0263157
375	VE2_DzZ	1.35576	0.0266467
439	VE1_Dzi	1.35475	0.0269389
276	MATS6v	1.35391	0.0271846
914	minHsOH	1.34925	0.0285841
462	BCUTc-1h	1.34283	0.0306198
1370	nRotB	1.33792	0.0322631
1307	n7Ring	1.33634	0.0328085
1329	nT7Ring	1.33634	0.0328085
1442	XLogP	1.32745	0.0360298
1475	TDB2e	1.32725	0.0361063
426	VE1_Dzp	1.31298	0.0418828
1015	minsI	1.31199	0.0423152
896	SsI	1.31199	0.0423152
1134	maxsI	1.31199	0.0423152
131	ATSC2c	1.30913	0.0435758
559	SpMax4_Bhs	1.30427	0.0457975
1265	MDEO-12	1.30186	0.0469368
1033	maxHsOH	1.29839	0.0486228
387	VE1_Dzm	1.29747	0.049075
1301	PetitjeanNumber	1.29669	0.0494623
413	VE1_Dze	1.29381	0.0509237
374	VE1_DzZ	1.29364	0.0510099
1666	RDF20e	1.29344	0.051112
430	VR2_Dzp	1.29066	0.0525619
1144	gmin	1.2894	0.0532304
1377	topoShape	1.28119	0.0577628
428	VE3_Dzp	1.27316	0.0625199
142	ATSC4m	1.27221	0.0631037
151	ATSC4v	1.26788	0.0658291
1535	FPSA-3	1.25928	0.0715354
795	SHsOH	1.2514	0.0771281
1816	E2v	1.24802	0.0796377
153	ATSC6v	1.24535	0.0816663
969	minssO	1.24357	0.0830469
1088	maxssO	1.24172	0.0844944
427	VE2_Dzp	1.24033	0.085605
592	SC-4	1.23213	0.0923706
1059	maxsCH3	1.22835	0.095637
253	AATSC7s	1.2224	0.100974
249	AATSC3s	1.21511	0.107838
1146	MAXDN	1.21506	0.107882
1828	E1e	1.21036	0.112512
1303	n3Ring	1.20526	0.117707
673	nHBint8	1.20511	0.117859
1779	RDF135s	1.20391	0.119113
402	VE3_Dzv	1.19663	0.126933
577	C1SP3	1.18955	0.134933
1867	E1s	1.18488	0.140407
155	ATSC8v	1.17591	0.151433
586	VCH-3	1.16577	0.164672
581	SCH-3	1.16577	0.164672
1424	SRW3	1.1602	0.172293
378	VR2_DzZ	1.157	0.176801
251	AATSC5s	1.15453	0.180342
1854	E1i	1.15006	0.186869
1842	E2p	1.14422	0.195646
186	ATSC3s	1.13568	0.209022
1505	TDB2s	1.1296	0.218916
122	AATS2s	1.1282	0.221253
280	MATS2e	1.12636	0.224335
830	SdssC	1.12437	0.227699
285	MATS7e	1.11801	0.238685
429	VR1_Dzp	1.11435	0.245164
163	ATSC7e	1.11153	0.250239
940	minsCH3	1.10888	0.255063
793	SHBint9	1.10757	0.257476
1789	E1u	1.09919	0.273215
952	minssssC	1.09115	0.288884
1689	RDF135e	1.08498	0.301257
1855	E2i	1.083	0.305292
1861	Di	1.07475	0.322461
1149	MAXDN2	1.07148	0.329392
1756	RDF20s	1.06045	0.353405
675	nHBint10	1.05866	0.35738
1659	RDF135v	1.05227	0.37176
1780	RDF140s	1.0521	0.372149
1749	RDF135i	1.0509	0.374883
1599	RDF135u	1.03834	0.404002
1781	RDF145s	1.03664	0.408028
1547	RPCS	1.02862	0.427183
1868	E2s	1.02563	0.434414
1533	FPSA-1	1.02309	0.440579
1536	FNSA-1	1.02309	0.440579
1026	maxHBint4	1.02063	0.44659
1719	RDF135p	1.0204	0.44714
1141	hmax	1.01897	0.450641
1790	E2u	1.01413	0.462573
226	AATSC7e	1.01281	0.46583
188	ATSC5s	1.00968	0.473612
1330	nT8Ring	1.00868	0.47611
1364	nT8HeteroRing	1.00609	0.48257
1319	nF8Ring	1.00609	0.48257
1353	nF8HeteroRing	1.00609	0.48257
1829	E2e	1.0015	0.494082
1835	De	0.990305	0.522362
1796	Du	0.980317	0.547767
390	VR1_Dzm	0.974227	0.563292
1874	Ds	0.969687	0.574862
1269	MDEN-13	0.956324	0.608812
1632	RDF150m	0.938615	0.653192
833	SssssC	0.937409	0.656173
911	minHBint8	0.937361	0.656291
1631	RDF145m	0.93678	0.657727
1630	RDF140m	0.929118	0.67651
185	ATSC2s	0.919175	0.700436
248	AATSC2s	0.916936	0.705745
1030	maxHBint8	0.914424	0.711664
416	VR1_Dze	0.906515	0.730018
1690	RDF140e	0.90267	0.738779
913	minHBint10	0.893272	0.759704
792	SHBint8	0.889421	0.768065
1750	RDF140i	0.883521	0.780618
1356	nF11HeteroRing	0.879764	0.788444
1333	nT11Ring	0.879764	0.788444
1322	nF11Ring	0.879764	0.788444
1367	nT11HeteroRing	0.879764	0.788444
1629	RDF135m	0.87945	0.789092
1032	maxHBint10	0.860136	0.827054
1530	DPSA-1	0.852123	0.84165
1600	RDF140u	0.849907	0.845562
1374	LipinskiFailures	0.843274	0.856938
161	ATSC5e	0.819014	0.894231
1782	RDF150s	0.817865	0.895827
221	AATSC2e	0.813203	0.902144
1660	RDF140v	0.802271	0.915965
1661	RDF145v	0.800184	0.918447
1720	RDF140p	0.7992	0.919599
798	SHsNH2	0.788899	0.93101
1036	maxHsNH2	0.788899	0.93101
917	minHsNH2	0.788899	0.93101
442	VR1_Dzi	0.785349	0.934668
1691	RDF145e	0.776931	0.942795
1721	RDF145p	0.7697	0.949179
954	minsNH2	0.759361	0.957388
835	SsNH2	0.759361	0.957388
1073	maxsNH2	0.759361	0.957388
679	nHsNH2	0.759071	0.957603
716	nsNH2	0.759071	0.957603
1751	RDF145i	0.74681	0.965986
1601	RDF145u	0.735948	0.972308
158	ATSC2e	0.695764	0.988208
1663	RDF155v	0.682888	0.991327
788	SHBint4	0.678321	0.992255
1723	RDF155p	0.676693	0.992566
377	VR1_DzZ	0.673348	0.993171
1692	RDF150e	0.670295	0.993687
1752	RDF150i	0.652484	0.996094
1662	RDF150v	0.647141	0.996642
660	VR2_Dt	0.645435	0.996803
1722	RDF150p	0.638415	0.997397
787	SHBint3	0.635001	0.99765
1602	RDF150u	0.634613	0.997678
1603	RDF155u	0.592385	0.999427
1693	RDF155e	0.592196	0.999431
1025	maxHBint3	0.589787	0.999479
794	SHBint10	0.57539	0.999698
1753	RDF155i	0.573525	0.999719
1783	RDF155s	0.551031	0.999889
659	VR1_Dt	0.543873	0.999919
1633	RDF155m	0.528567	0.99996
1407	VR1_D	0.431517	1
1408	VR2_D	0.426031	1
1268	MDEN-12	0.369572	1
1304	n4Ring	0.31428	1
1326	nT4Ring	0.31428	1
750	ndssS	0.240971	1
869	SdssS	0.240971	1
988	mindssS	0.240971	1
1360	nT4HeteroRing	0.150504	1
1338	n4HeteroRing	0.150504	1
5	naAromAtom
6	nAromBond
10	nB
15	nP
473	nBondsQ
664	nwHBd
677	nHdNH
678	nHsSH
681	nHaaNH
682	nHsNH3p
683	nHssNH2p
684	nHsssNHp
685	nHtCH
686	nHdCH2
688	nHaaCH
689	nHCHnX
692	nHAvin
694	nHmisc
695	nsLi
696	nssBe
697	nssssBem
698	nsBH2
699	nssBH
700	nsssB
701	nssssBm
703	ndCH2
705	ntCH
707	naaCH
709	nddC
712	naasC
713	naaaC
715	nsNH3p
717	nssNH2p
718	ndNH
720	naaNH
722	nsssNHp
724	naaN
726	nddsN
727	naasN
728	nssssNp
732	naaO
733	naOm
736	nsSiH3
737	nssSiH2
738	nsssSiH
739	nssssSi
740	nsPH2
741	nssPH
742	nsssP
743	ndsssP
744	nddsP
745	nsssssP
746	nsSH
747	ndS
749	naaS
752	nssssssS
753	nSm
755	nsGeH3
756	nssGeH2
757	nsssGeH
758	nssssGe
759	nsAsH2
760	nssAsH
761	nsssAs
762	ndsssAs
763	nddsAs
764	nsssssAs
765	nsSeH
766	ndSe
767	nssSe
768	naaSe
769	ndssSe
770	nssssssSe
771	nddssSe
773	nsSnH3
774	nssSnH2
775	nsssSnH
776	nssssSn
778	nsPbH3
779	nssPbH2
780	nsssPbH
781	nssssPb
783	SwHBd
796	SHdNH
797	SHsSH
800	SHaaNH
801	SHsNH3p
802	SHssNH2p
803	SHsssNHp
804	SHtCH
805	SHdCH2
807	SHaaCH
808	SHCHnX
811	SHAvin
813	SHmisc
814	SsLi
815	SssBe
816	SssssBem
817	SsBH2
818	SssBH
819	SsssB
820	SssssBm
822	SdCH2
824	StCH
826	SaaCH
828	SddC
831	SaasC
832	SaaaC
834	SsNH3p
836	SssNH2p
837	SdNH
839	SaaNH
841	SsssNHp
843	SaaN
845	SddsN
846	SaasN
847	SssssNp
851	SaaO
852	SaOm
855	SsSiH3
856	SssSiH2
857	SsssSiH
858	SssssSi
859	SsPH2
860	SssPH
861	SsssP
862	SdsssP
863	SddsP
864	SsssssP
865	SsSH
866	SdS
868	SaaS
871	SssssssS
872	SSm
874	SsGeH3
875	SssGeH2
876	SsssGeH
877	SssssGe
878	SsAsH2
879	SssAsH
880	SsssAs
881	SdsssAs
882	SddsAs
883	SsssssAs
884	SsSeH
885	SdSe
886	SssSe
887	SaaSe
888	SdssSe
889	SssssssSe
890	SddssSe
892	SsSnH3
893	SssSnH2
894	SsssSnH
895	SssssSn
897	SsPbH3
898	SssPbH2
899	SsssPbH
900	SssssPb
902	minwHBd
915	minHdNH
916	minHsSH
919	minHaaNH
920	minHsNH3p
921	minHssNH2p
922	minHsssNHp
923	minHtCH
924	minHdCH2
926	minHaaCH
927	minHCHnX
930	minHAvin
932	minHmisc
933	minsLi
934	minssBe
935	minssssBem
936	minsBH2
937	minssBH
938	minsssB
939	minssssBm
941	mindCH2
943	mintCH
945	minaaCH
947	minddC
950	minaasC
951	minaaaC
953	minsNH3p
955	minssNH2p
956	mindNH
958	minaaNH
960	minsssNHp
962	minaaN
964	minddsN
965	minaasN
966	minssssNp
970	minaaO
971	minaOm
974	minsSiH3
975	minssSiH2
976	minsssSiH
977	minssssSi
978	minsPH2
979	minssPH
980	minsssP
981	mindsssP
982	minddsP
983	minsssssP
984	minsSH
985	mindS
987	minaaS
990	minssssssS
991	minSm
993	minsGeH3
994	minssGeH2
995	minsssGeH
996	minssssGe
997	minsAsH2
998	minssAsH
999	minsssAs
1000	mindsssAs
1001	minddsAs
1002	minsssssAs
1003	minsSeH
1004	mindSe
1005	minssSe
1006	minaaSe
1007	mindssSe
1008	minssssssSe
1009	minddssSe
1011	minsSnH3
1012	minssSnH2
1013	minsssSnH
1014	minssssSn
1016	minsPbH3
1017	minssPbH2
1018	minsssPbH
1019	minssssPb
1021	maxwHBd
1034	maxHdNH
1035	maxHsSH
1038	maxHaaNH
1039	maxHsNH3p
1040	maxHssNH2p
1041	maxHsssNHp
1042	maxHtCH
1043	maxHdCH2
1045	maxHaaCH
1046	maxHCHnX
1049	maxHAvin
1051	maxHmisc
1052	maxsLi
1053	maxssBe
1054	maxssssBem
1055	maxsBH2
1056	maxssBH
1057	maxsssB
1058	maxssssBm
1060	maxdCH2
1062	maxtCH
1064	maxaaCH
1066	maxddC
1069	maxaasC
1070	maxaaaC
1071	maxssssC
1072	maxsNH3p
1074	maxssNH2p
1075	maxdNH
1077	maxaaNH
1079	maxsssNHp
1081	maxaaN
1083	maxddsN
1084	maxaasN
1085	maxssssNp
1089	maxaaO
1090	maxaOm
1093	maxsSiH3
1094	maxssSiH2
1095	maxsssSiH
1096	maxssssSi
1097	maxsPH2
1098	maxssPH
1099	maxsssP
1100	maxdsssP
1101	maxddsP
1102	maxsssssP
1103	maxsSH
1104	maxdS
1105	maxssS
1106	maxaaS
1107	maxdssS
1108	maxddssS
1109	maxssssssS
1110	maxSm
1112	maxsGeH3
1113	maxssGeH2
1114	maxsssGeH
1115	maxssssGe
1116	maxsAsH2
1117	maxssAsH
1118	maxsssAs
1119	maxdsssAs
1120	maxddsAs
1121	maxsssssAs
1122	maxsSeH
1123	maxdSe
1124	maxssSe
1125	maxaaSe
1126	maxdssSe
1127	maxssssssSe
1128	maxddssSe
1130	maxsSnH3
1131	maxssSnH2
1132	maxsssSnH
1133	maxssssSn
1135	maxsPbH3
1136	maxssPbH2
1137	maxsssPbH
1138	maxssssPb
1167	ETA_dPsi_B
1179	ETA_Beta_ns_d
1180	ETA_BetaP_ns_d
1267	MDEN-11
1309	n9Ring
1310	n10Ring
1311	n11Ring
1312	n12Ring
1313	nG12Ring
1315	nF4Ring
1316	nF5Ring
1317	nF6Ring
1318	nF7Ring
1337	n3HeteroRing
1342	n8HeteroRing
1343	n9HeteroRing
1344	n10HeteroRing
1345	n11HeteroRing
1346	n12HeteroRing
1347	nG12HeteroRing
1348	nFHeteroRing
1349	nF4HeteroRing
1350	nF5HeteroRing
1351	nF6HeteroRing
1352	nF7HeteroRing
1359	nTHeteroRing
