# Supplementary material for: Anti-cancer activity elucidation of geissolosimine as an MDM2-p53 interaction inhibitor: An in-silico study
Source: PLoS One. 2025 May 8;20(5):e0323003. doi: 10.1371/journal.pone.0323003 (PMC12061181; doi:10.1371/journal.pone.0323003)
Supplement: S6 File — (TXT) [file pone.0323003.s006.txt]

import pandas as pd

data=pd.read_csv("//content//S4.Training_Dataset.csv")


# spilt the dataset into train & test set
from sklearn.model_selection import train_test_split
X_data=data.drop(['pIC50'],axis=1) 
y_data=data['pIC50'] 


from sklearn.model_selection import KFold
# Initialize KFold cross-validation (3 splits)
cv = KFold(n_splits=5, shuffle=True, random_state=42)
cnt = 1


cv_scores = []


from sklearn.feature_selection import SelectKBest, f_classif


selector = SelectKBest(score_func=f_classif, k=40) 


###
for train_index,test_index in cv.split(X_data,y_data):
  X_train,X_test=X_data.loc[train_index],X_data.loc[test_index]
  y_train,y_test=y_data.loc[train_index],y_data.loc[test_index]


###
# Feature selection: fit selector to training data, then transform
X_train_selected=selector.fit_transform(X_train,y_train)


##
X_test_selected = selector.transform(X_test)


####
from sklearn.ensemble import RandomForestRegressor
rf = RandomForestRegressor(random_state=150, criterion='squared_error')


###
rf.fit(X_train_selected,y_train)


####
y_pred_rf=rf.predict(X_test_selected)


###
from sklearn.model_selection import cross_val_score


###
cross_val_score(rf,X_train_selected,y_train,cv=cv,scoring='r2')


###
cross_val_score(rf, X_train_selected,y_train,cv=cv, scoring='neg_mean_squared_error')
