# Supplementary material for: Anti-cancer activity elucidation of geissolosimine as an MDM2-p53 interaction inhibitor: An in-silico study
Source: PLoS One. 2025 May 8;20(5):e0323003. doi: 10.1371/journal.pone.0323003 (PMC12061181; doi:10.1371/journal.pone.0323003)
Supplement: S8 File — (ZIP) [file pone.0323003.s008.zip]

Archive with 114 entries (111 files):
- Result/
- Result/complex_1/
- Result/complex_1/complex_1.pdb
- Result/complex_1/complex_1.pka
- Result/complex_1/complex_1.sce
- Result/complex_1/complex_1_analysis.tab
- Result/complex_1/complex_1_average.pdb
- Result/complex_1/complex_1_bindenergy.tab
- Result/complex_1/complex_1_dccm.sce
- Result/complex_1/complex_1_dccm.tab
- Result/complex_1/complex_1_dccm.yob
- Result/complex_1/complex_1_energymin.pdb
- Result/complex_1/complex_1_energymin.sce
- Result/complex_1/complex_1_last.pdb
- Result/complex_1/complex_1_last.sce
- Result/complex_1/complex_1_plotres_conMolC.tab
- Result/complex_1/complex_1_plotres_secstrMolC.tab
- Result/complex_1/complex_1_report.html
- Result/complex_1/complex_1_report_background.png
- Result/complex_1/complex_1_report_figure1.png
- Result/complex_1/complex_1_report_figure10.png
- Result/complex_1/complex_1_report_figure10_hires.png
- Result/complex_1/complex_1_report_figure11.png
- Result/complex_1/complex_1_report_figure11_hires.png
- Result/complex_1/complex_1_report_figure12.png
- Result/complex_1/complex_1_report_figure12_hires.png
- Result/complex_1/complex_1_report_figure13.png
- Result/complex_1/complex_1_report_figure13_hires.png
- Result/complex_1/complex_1_report_figure14.png
- Result/complex_1/complex_1_report_figure14_hires.png
- Result/complex_1/complex_1_report_figure15.png
- Result/complex_1/complex_1_report_figure16.png
- Result/complex_1/complex_1_report_figure2.png
- Result/complex_1/complex_1_report_figure3.png
- Result/complex_1/complex_1_report_figure3_hires.png
- Result/complex_1/complex_1_report_figure4.png
- Result/complex_1/complex_1_report_figure4_hires.png
- Result/complex_1/complex_1_report_figure5.png
- Result/complex_1/complex_1_report_figure5_hires.png
- Result/complex_1/complex_1_report_figure6.png
- Result/complex_1/complex_1_report_figure6_hires.png
- Result/complex_1/complex_1_report_figure7.png
- Result/complex_1/complex_1_report_figure7_hires.png
- Result/complex_1/complex_1_report_figure8.png
- Result/complex_1/complex_1_report_figure8_hires.png
- Result/complex_1/complex_1_report_figure9.png
- Result/complex_1/complex_1_report_figure9_hires.png
- Result/complex_1/complex_1_report_formula_dccm.png
- Result/complex_1/complex_1_report_formula_energyhbo0.png
- Result/complex_1/complex_1_report_formula_energyhbo1.png
- Result/complex_1/complex_1_report_formula_energyhbo2.png
- Result/complex_1/complex_1_report_formula_energyhbo3.png
- Result/complex_1/complex_1_report_formula_gyrrad.png
- Result/complex_1/complex_1_report_formula_rmsd.png
- Result/complex_1/complex_1_report_formula_rmsf.png
- Result/complex_1/complex_1_rmsf.tab
- Result/complex_1/complex_1_rmsfres.tab
- Result/complex_2/
- Result/complex_2/complex_2.pdb
- Result/complex_2/complex_2.pka
- Result/complex_2/complex_2.sce
- Result/complex_2/complex_2_analysis.tab
- Result/complex_2/complex_2_average.pdb
- Result/complex_2/complex_2_bindenergy.tab
- Result/complex_2/complex_2_dccm.sce
- Result/complex_2/complex_2_dccm.tab
- Result/complex_2/complex_2_dccm.yob
- Result/complex_2/complex_2_energymin.pdb
- Result/complex_2/complex_2_energymin.sce
- Result/complex_2/complex_2_last.pdb
- Result/complex_2/complex_2_last.sce
- Result/complex_2/complex_2_plotres_conMolC.tab
- Result/complex_2/complex_2_plotres_secstrMolC.tab
- Result/complex_2/complex_2_report.html
- Result/complex_2/complex_2_report_background.png
- Result/complex_2/complex_2_report_figure1.png
- Result/complex_2/complex_2_report_figure10.png
- Result/complex_2/complex_2_report_figure10_hires.png
- Result/complex_2/complex_2_report_figure11.png
- Result/complex_2/complex_2_report_figure11_hires.png
- Result/complex_2/complex_2_report_figure12.png
- Result/complex_2/complex_2_report_figure12_hires.png
- Result/complex_2/complex_2_report_figure13.png
- Result/complex_2/complex_2_report_figure13_hires.png
- Result/complex_2/complex_2_report_figure14.png
- Result/complex_2/complex_2_report_figure14_hires.png
- Result/complex_2/complex_2_report_figure15.png
- Result/complex_2/complex_2_report_figure16.png
- Result/complex_2/complex_2_report_figure2.png
- Result/complex_2/complex_2_report_figure3.png
- Result/complex_2/complex_2_report_figure3_hires.png
- Result/complex_2/complex_2_report_figure4.png
- Result/complex_2/complex_2_report_figure4_hires.png
- Result/complex_2/complex_2_report_figure5.png
- Result/complex_2/complex_2_report_figure5_hires.png
- Result/complex_2/complex_2_report_figure6.png
- Result/complex_2/complex_2_report_figure6_hires.png
- Result/complex_2/complex_2_report_figure7.png
- Result/complex_2/complex_2_report_figure7_hires.png
- Result/complex_2/complex_2_report_figure8.png
- Result/complex_2/complex_2_report_figure8_hires.png
- Result/complex_2/complex_2_report_figure9.png
- Result/complex_2/complex_2_report_figure9_hires.png
- Result/complex_2/complex_2_report_formula_dccm.png
- Result/complex_2/complex_2_report_formula_energyhbo0.png
- Result/complex_2/complex_2_report_formula_energyhbo1.png
- Result/complex_2/complex_2_report_formula_energyhbo2.png
- Result/complex_2/complex_2_report_formula_energyhbo3.png
- Result/complex_2/complex_2_report_formula_gyrrad.png
- Result/complex_2/complex_2_report_formula_rmsd.png
- Result/complex_2/complex_2_report_formula_rmsf.png
- Result/complex_2/complex_2_rmsf.tab
- Result/complex_2/complex_2_rmsfres.tab
- Result/complex_2/complex_2_water.sce
