# Supplementary material for: Anti-cancer activity elucidation of geissolosimine as an MDM2-p53 interaction inhibitor: An in-silico study
Source: PLoS One. 2025 May 8;20(5):e0323003. doi: 10.1371/journal.pone.0323003 (PMC12061181; doi:10.1371/journal.pone.0323003)
Supplement: S8 File — (ZIP) [file pone.0323003.s008.zip › Result/complex_1/complex_1.pdb]

HELIX    1   1 ALA C   21  GLU C   25  1                                   5
HELIX    2   2 PRO C   32  VAL C   41  1                                  10
HELIX    3   3 MET C   50  LYS C   64  1                                  15
HELIX    4   4 LEU C   81  PHE C   86  1                                   6
HELIX    5   5 HIS C   96  ASN C  106  1                                  11
SHEET    1   1 1 VAL C  28  PRO C  30  0
SHEET    2   2 1 ILE C  74  TYR C  76  0
SHEET    3   3 1 SER C  90  SER C  92  0
SHEET    4   4 1 LEU C 107  VAL C 109  0
MODEL        1
ATOM      1  N   ASP C  11      20.153  26.879  51.915  1.00 37.44      .057 N
ATOM      2  CA  ASP C  11      20.681  27.879  50.949  1.00 36.37      .266 C
ATOM      3  C   ASP C  11      21.781  27.235  50.071  1.00 37.32      .259 C
ATOM      4  O   ASP C  11      22.501  26.336  50.512  1.00 35.93      .271 O
ATOM      5  CB  ASP C  11      21.252  29.088  51.708  1.00 40.12      .137 C
ATOM      6  CG  ASP C  11      21.356  30.403  50.910  1.00 57.48      .188 C
ATOM      7  OD1 ASP C  11      21.531  30.359  49.672  1.00 58.58      .647 O
ATOM      8  OD2 ASP C  11      21.288  31.465  51.569  1.00 64.88      .647 O
ATOM      9  H1  ASP C  11      20.631  26.011  51.772  1.00 99.99      .276 H
ATOM     10  H2  ASP C  11      20.270  27.159  52.854  1.00 99.99      .276 H
ATOM     11  H3  ASP C  11      19.177  26.741  51.808  1.00 99.99      .276 H
ATOM     12  N   GLY C  12      21.865  27.710  48.827  1.00 29.73      .336 N
ATOM     13  CA  GLY C  12      22.876  27.252  47.861  1.00 27.55      .189 C
ATOM     14  C   GLY C  12      22.717  28.007  46.541  1.00 26.85      .253 C
ATOM     15  O   GLY C  12      22.026  29.023  46.451  1.00 26.67      .270 O
ATOM     16  H   GLY C  12      21.317  28.483  48.479  1.00 99.99      .164 H
ATOM     17  N   ALA C  13      23.374  27.456  45.534  1.00 20.10      .337 N
ATOM     18  CA  ALA C  13      23.387  28.016  44.173  1.00 17.71      .159 C
ATOM     19  C   ALA C  13      23.611  26.873  43.182  1.00 18.20      .251 C
ATOM     20  O   ALA C  13      24.299  25.900  43.491  1.00 16.46      .271 O
ATOM     21  CB  ALA C  13      24.531  29.026  44.058  1.00 18.55      .034 C
ATOM     22  H   ALA C  13      23.880  26.599  45.632  1.00 99.99      .164 H
ATOM     23  N   VAL C  14      22.894  26.950  42.073  1.00 16.05      .338 N
ATOM     24  CA  VAL C  14      23.095  25.998  40.967  1.00 15.27      .159 C
ATOM     25  C   VAL C  14      23.384  26.768  39.675  1.00 16.86      .251 C
ATOM     26  O   VAL C  14      22.720  27.753  39.352  1.00 14.13      .271 O
ATOM     27  CB  VAL C  14      21.927  24.998  40.867  1.00 17.55      .029 C
ATOM     28  CG1 VAL C  14      20.585  25.644  40.511  1.00 15.97      .002 C
ATOM     29  CG2 VAL C  14      22.257  23.853  39.903  1.00 17.35      .002 C
ATOM     30  H   VAL C  14      22.205  27.661  41.914  1.00 99.99      .164 H
ATOM     31  N   THR C  15      24.483  26.370  39.056  1.00 15.17      .336 N
ATOM     32  CA  THR C  15      24.919  26.979  37.789  1.00 17.23      .186 C
ATOM     33  C   THR C  15      24.897  25.944  36.660  1.00 18.26      .253 C
ATOM     34  O   THR C  15      25.044  24.740  36.863  1.00 17.47      .270 O
ATOM     35  CB  THR C  15      26.320  27.601  37.896  1.00 26.12      .140 C
ATOM     36  OG1 THR C  15      27.303  26.584  38.067  1.00 31.52      .382 O
ATOM     37  CG2 THR C  15      26.448  28.570  39.069  1.00 26.41      .034 C
ATOM     38  H   THR C  15      25.129  25.713  39.446  1.00 99.99      .164 H
ATOM     39  HG1 THR C  15      28.192  27.029  38.168  1.00 99.99      .210 H
ATOM     40  N   THR C  16      24.651  26.470  35.474  1.00 15.11      .336 N
ATOM     41  CA  THR C  16      24.586  25.687  34.229  1.00 16.05      .186 C
ATOM     42  C   THR C  16      25.605  26.192  33.198  1.00 21.39      .253 C
ATOM     43  O   THR C  16      25.851  27.391  33.100  1.00 18.93      .270 O
ATOM     44  CB  THR C  16      23.164  25.720  33.647  1.00 18.78      .140 C
ATOM     45  OG1 THR C  16      23.208  25.063  32.380  1.00 17.64      .382 O
ATOM     46  CG2 THR C  16      22.547  27.120  33.512  1.00 19.03      .034 C
ATOM     47  H   THR C  16      24.481  27.458  35.377  1.00 99.99      .164 H
ATOM     48  HG1 THR C  16      22.338  25.188  31.940  1.00 99.99      .210 H
ATOM     49  N   SER C  17      26.079  25.278  32.357  1.00 20.42      .335 N
ATOM     50  CA  SER C  17      26.918  25.623  31.190  1.00 21.16      .189 C
ATOM     51  C   SER C  17      26.133  26.245  30.019  1.00 22.79      .253 C
ATOM     52  O   SER C  17      26.728  26.852  29.134  1.00 21.87      .270 O
ATOM     53  CB  SER C  17      27.686  24.393  30.704  1.00 27.03      .169 C
ATOM     54  OG  SER C  17      26.767  23.338  30.404  1.00 36.84      .380 O
ATOM     55  H   SER C  17      25.832  24.309  32.415  1.00 99.99      .164 H
ATOM     56  HG  SER C  17      27.285  22.562  30.037  1.00 99.99      .211 H
ATOM     57  N   GLN C  18      24.805  26.108  30.041  1.00 18.22      .337 N
ATOM     58  CA  GLN C  18      23.908  26.650  28.994  1.00 18.48      .160 C
ATOM     59  C   GLN C  18      23.761  28.188  28.993  1.00 22.41      .251 C
ATOM     60  O   GLN C  18      23.279  28.762  28.020  1.00 23.29      .271 O
ATOM     61  CB  GLN C  18      22.518  26.001  29.068  1.00 19.45      .042 C
ATOM     62  CG  GLN C  18      22.498  24.500  28.741  1.00 25.19      .090 C
ATOM     63  CD  GLN C  18      21.067  23.948  28.646  1.00 33.92      .227 C
ATOM     64  OE1 GLN C  18      20.122  24.611  28.236  1.00 25.22      .273 O
ATOM     65  NE2 GLN C  18      20.872  22.723  29.078  1.00 20.24      .369 N
ATOM     66  H   GLN C  18      24.346  25.643  30.799  1.00 99.99      .164 H
ATOM     67 1HE2 GLN C  18      19.929  22.378  29.006  1.00 99.99      .159 H
ATOM     68 2HE2 GLN C  18      21.611  22.138  29.399  1.00 99.99      .159 H
ATOM     69  N   ILE C  19      24.085  28.828  30.119  1.00 18.85      .338 N
ATOM     70  CA  ILE C  19      23.928  30.289  30.321  1.00 17.04      .160 C
ATOM     71  C   ILE C  19      25.329  30.858  30.651  1.00 20.32      .254 C
ATOM     72  O   ILE C  19      26.071  30.190  31.375  1.00 18.74      .270 O
ATOM     73  CB  ILE C  19      22.937  30.516  31.493  1.00 18.51      .029 C
ATOM     74  CG1 ILE C  19      21.569  29.828  31.307  1.00 18.87      .002 C
ATOM     75  CG2 ILE C  19      22.749  31.995  31.867  1.00 17.07      .002 C
ATOM     76  CD  ILE C  19      20.683  30.309  30.149  1.00 24.39      .000 C
ATOM     77  H   ILE C  19      24.582  28.368  30.854  1.00 99.99      .164 H
ATOM     78  N   PRO C  20      25.701  32.074  30.213  1.00 18.18      .312 N
ATOM     79  CA  PRO C  20      26.998  32.681  30.589  1.00 18.76      .163 C
ATOM     80  C   PRO C  20      27.105  32.781  32.119  1.00 21.80      .251 C
ATOM     81  O   PRO C  20      26.117  33.042  32.806  1.00 19.56      .271 O
ATOM     82  CB  PRO C  20      26.977  34.077  29.968  1.00 20.91      .034 C
ATOM     83  CG  PRO C  20      26.082  33.898  28.743  1.00 22.79      .027 C
ATOM     84  CD  PRO C  20      25.007  32.918  29.219  1.00 18.31      .105 C
ATOM     85  N   ALA C  21      28.315  32.573  32.634  1.00 19.23      .338 N
ATOM     86  CA  ALA C  21      28.585  32.613  34.088  1.00 20.56      .159 C
ATOM     87  C   ALA C  21      28.257  33.970  34.738  1.00 25.96      .251 C
ATOM     88  O   ALA C  21      27.576  34.012  35.762  1.00 25.80      .271 O
ATOM     89  CB  ALA C  21      30.047  32.246  34.355  1.00 22.08      .034 C
ATOM     90  H   ALA C  21      29.098  32.314  32.068  1.00 99.99      .164 H
ATOM     91  N   SER C  22      28.568  35.055  34.025  1.00 23.45      .336 N
ATOM     92  CA  SER C  22      28.301  36.434  34.491  1.00 24.75      .189 C
ATOM     93  C   SER C  22      26.804  36.736  34.645  1.00 27.34      .253 C
ATOM     94  O   SER C  22      26.391  37.308  35.650  1.00 27.28      .270 O
ATOM     95  CB  SER C  22      28.937  37.477  33.564  1.00 30.29      .169 C
ATOM     96  OG  SER C  22      28.385  37.386  32.246  1.00 42.62      .380 O
ATOM     97  H   SER C  22      28.989  35.001  33.120  1.00 99.99      .164 H
ATOM     98  HG  SER C  22      28.736  38.155  31.700  1.00 99.99      .211 H
ATOM     99  N   GLU C  23      26.001  36.176  33.740  1.00 22.66      .337 N
ATOM    100  CA  GLU C  23      24.533  36.291  33.783  1.00 21.15      .160 C
ATOM    101  C   GLU C  23      23.922  35.583  35.008  1.00 21.91      .251 C
ATOM    102  O   GLU C  23      22.982  36.078  35.624  1.00 20.00      .271 O
ATOM    103  CB  GLU C  23      23.976  35.709  32.486  1.00 22.09      .043 C
ATOM    104  CG  GLU C  23      22.504  36.085  32.340  1.00 21.74      .100 C
ATOM    105  CD  GLU C  23      21.823  35.515  31.098  1.00 27.48      .185 C
ATOM    106  OE1 GLU C  23      22.516  35.270  30.087  1.00 21.13      .647 O
ATOM    107  OE2 GLU C  23      20.587  35.366  31.197  1.00 18.73      .647 O
ATOM    108  H   GLU C  23      26.363  35.706  32.937  1.00 99.99      .164 H
ATOM    109  N   GLN C  24      24.509  34.455  35.393  1.00 18.04      .338 N
ATOM    110  CA  GLN C  24      24.040  33.666  36.553  1.00 16.96      .160 C
ATOM    111  C   GLN C  24      24.317  34.350  37.905  1.00 20.87      .251 C
ATOM    112  O   GLN C  24      23.667  34.064  38.912  1.00 19.22      .271 O
ATOM    113  CB  GLN C  24      24.639  32.261  36.477  1.00 17.93      .042 C
ATOM    114  CG  GLN C  24      24.158  31.562  35.204  1.00 21.56      .090 C
ATOM    115  CD  GLN C  24      24.678  30.134  35.074  1.00 27.18      .227 C
ATOM    116  OE1 GLN C  24      24.178  29.202  35.683  1.00 20.25      .273 O
ATOM    117  NE2 GLN C  24      25.667  29.941  34.239  1.00 17.37      .369 N
ATOM    118  H   GLN C  24      25.326  34.090  34.946  1.00 99.99      .164 H
ATOM    119 1HE2 GLN C  24      25.989  29.000  34.090  1.00 99.99      .159 H
ATOM    120 2HE2 GLN C  24      25.997  30.668  33.643  1.00 99.99      .159 H
ATOM    121  N   GLU C  25      25.230  35.319  37.874  1.00 19.12      .338 N
ATOM    122  CA  GLU C  25      25.590  36.156  39.034  1.00 20.62      .160 C
ATOM    123  C   GLU C  25      24.710  37.415  39.180  1.00 25.32      .251 C
ATOM    124  O   GLU C  25      24.833  38.110  40.187  1.00 27.07      .271 O
ATOM    125  CB  GLU C  25      27.058  36.594  38.931  1.00 23.20      .043 C
ATOM    126  CG  GLU C  25      28.088  35.459  38.828  1.00 32.89      .100 C
ATOM    127  CD  GLU C  25      28.162  34.499  40.023  1.00 60.65      .185 C
ATOM    128  OE1 GLU C  25      27.789  34.901  41.149  1.00 51.79      .647 O
ATOM    129  OE2 GLU C  25      28.630  33.364  39.782  1.00 60.38      .647 O
ATOM    130  H   GLU C  25      25.699  35.573  37.028  1.00 99.99      .164 H
ATOM    131  N   THR C  26      23.811  37.687  38.225  1.00 21.99      .336 N
ATOM    132  CA  THR C  26      22.972  38.911  38.239  1.00 21.94      .186 C
ATOM    133  C   THR C  26      22.135  38.969  39.529  1.00 24.65      .253 C
ATOM    134  O   THR C  26      21.487  37.991  39.899  1.00 21.34      .270 O
ATOM    135  CB  THR C  26      22.052  38.966  37.003  1.00 28.90      .140 C
ATOM    136  OG1 THR C  26      22.843  38.892  35.815  1.00 30.30      .382 O
ATOM    137  CG2 THR C  26      21.228  40.256  36.926  1.00 27.52      .034 C
ATOM    138  H   THR C  26      23.631  37.082  37.446  1.00 99.99      .164 H
ATOM    139  HG1 THR C  26      22.228  38.881  35.023  1.00 99.99      .210 H
ATOM    140  N   LEU C  27      22.212  40.121  40.191  1.00 23.72      .337 N
ATOM    141  CA  LEU C  27      21.425  40.412  41.402  1.00 24.89      .159 C
ATOM    142  C   LEU C  27      20.012  40.851  41.002  1.00 26.62      .251 C
ATOM    143  O   LEU C  27      19.814  41.755  40.188  1.00 24.98      .271 O
ATOM    144  CB  LEU C  27      22.084  41.520  42.226  1.00 27.25      .032 C
ATOM    145  CG  LEU C  27      23.329  41.126  43.024  1.00 34.88      .002 C
ATOM    146  CD1 LEU C  27      23.970  42.395  43.590  1.00 37.62      .000 C
ATOM    147  CD2 LEU C  27      22.965  40.188  44.179  1.00 38.02      .000 C
ATOM    148  H   LEU C  27      22.733  40.897  39.841  1.00 99.99      .164 H
ATOM    149  N   VAL C  28      19.049  40.182  41.606  1.00 21.36      .338 N
ATOM    150  CA  VAL C  28      17.625  40.300  41.247  1.00 20.06      .159 C
ATOM    151  C   VAL C  28      16.762  40.426  42.509  1.00 23.68      .251 C
ATOM    152  O   VAL C  28      17.131  39.937  43.578  1.00 22.68      .271 O
ATOM    153  CB  VAL C  28      17.158  39.128  40.353  1.00 21.68      .029 C
ATOM    154  CG1 VAL C  28      17.904  39.107  39.013  1.00 20.65      .002 C
ATOM    155  CG2 VAL C  28      17.264  37.756  41.032  1.00 20.64      .002 C
ATOM    156  H   VAL C  28      19.243  39.563  42.378  1.00 99.99      .164 H
ATOM    157  N   ARG C  29      15.638  41.104  42.333  1.00 21.03      .338 N
ATOM    158  CA  ARG C  29      14.623  41.287  43.379  1.00 22.01      .160 C
ATOM    159  C   ARG C  29      13.313  40.632  42.907  1.00 24.35      .254 C
ATOM    160  O   ARG C  29      12.640  41.199  42.040  1.00 23.01      .270 O
ATOM    161  CB  ARG C  29      14.444  42.790  43.630  1.00 99.99      .034 C
ATOM    162  CG  ARG C  29      13.435  43.107  44.738  1.00 99.99      .027 C
ATOM    163  CD  ARG C  29      13.881  42.571  46.097  1.00 99.99      .116 C
ATOM    164  NE  ARG C  29      15.128  43.216  46.556  1.00 99.99      .212 N
ATOM    165  CZ  ARG C  29      15.177  44.341  47.273  1.00 99.99      .666 C
ATOM    166  NH1 ARG C  29      14.058  44.936  47.645  1.00 99.99      .235 N
ATOM    167  NH2 ARG C  29      16.326  44.898  47.617  1.00 99.99      .235 N
ATOM    168  H   ARG C  29      15.437  41.574  41.464  1.00 99.99      .164 H
ATOM    169  HE  ARG C  29      15.981  42.728  46.352  1.00 99.99      .178 H
ATOM    170 1HH1 ARG C  29      14.068  45.781  48.168  1.00 99.99      .174 H
ATOM    171 2HH1 ARG C  29      13.202  44.502  47.366  1.00 99.99      .174 H
ATOM    172 1HH2 ARG C  29      16.339  45.743  48.146  1.00 99.99      .174 H
ATOM    173 2HH2 ARG C  29      17.171  44.438  47.362  1.00 99.99      .174 H
ATOM    174  N   PRO C  30      13.038  39.394  43.339  1.00 21.64      .312 N
ATOM    175  CA  PRO C  30      11.818  38.667  42.938  1.00 20.51      .163 C
ATOM    176  C   PRO C  30      10.575  39.492  43.286  1.00 26.94      .251 C
ATOM    177  O   PRO C  30      10.525  40.151  44.324  1.00 27.70      .271 O
ATOM    178  CB  PRO C  30      11.852  37.388  43.773  1.00 21.36      .034 C
ATOM    179  CG  PRO C  30      13.346  37.131  43.946  1.00 25.93      .027 C
ATOM    180  CD  PRO C  30      13.906  38.534  44.166  1.00 23.69      .105 C
ATOM    181  N   LYS C  31       9.600  39.471  42.382  1.00 24.08      .338 N
ATOM    182  CA  LYS C  31       8.273  40.076  42.631  1.00 25.24      .160 C
ATOM    183  C   LYS C  31       7.574  39.340  43.802  1.00 31.87      .254 C
ATOM    184  O   LYS C  31       7.978  38.213  44.114  1.00 29.84      .270 O
ATOM    185  CB  LYS C  31       7.478  40.053  41.317  1.00 27.31      .032 C
ATOM    186  CG  LYS C  31       7.937  41.179  40.384  1.00 29.80      .004 C
ATOM    187  CD  LYS C  31       7.373  41.011  38.972  1.00 37.46      .032 C
ATOM    188  CE  LYS C  31       7.813  42.164  38.065  1.00 48.01      .206 C
ATOM    189  NZ  LYS C  31       7.401  41.934  36.674  1.00 53.97      .064 N
ATOM    190  H   LYS C  31       9.682  38.963  41.518  1.00 99.99      .164 H
ATOM    191  HZ1 LYS C  31       7.680  42.707  36.105  1.00 99.99      .275 H
ATOM    192  HZ2 LYS C  31       7.839  41.099  36.328  1.00 99.99      .275 H
ATOM    193  HZ3 LYS C  31       6.410  41.816  36.619  1.00 99.99      .275 H
ATOM    194  N   PRO C  32       6.560  39.920  44.468  1.00 32.13      .312 N
ATOM    195  CA  PRO C  32       5.971  39.346  45.701  1.00 32.28      .163 C
ATOM    196  C   PRO C  32       5.610  37.850  45.670  1.00 34.34      .251 C
ATOM    197  O   PRO C  32       5.893  37.135  46.628  1.00 35.08      .271 O
ATOM    198  CB  PRO C  32       4.733  40.198  45.973  1.00 35.33      .034 C
ATOM    199  CG  PRO C  32       5.166  41.570  45.465  1.00 40.52      .027 C
ATOM    200  CD  PRO C  32       5.953  41.240  44.195  1.00 35.12      .105 C
ATOM    201  N   LEU C  33       5.043  37.380  44.561  1.00 27.66      .338 N
ATOM    202  CA  LEU C  33       4.649  35.970  44.383  1.00 27.74      .159 C
ATOM    203  C   LEU C  33       5.803  34.964  44.173  1.00 29.42      .251 C
ATOM    204  O   LEU C  33       5.828  33.882  44.756  1.00 29.29      .271 O
ATOM    205  CB  LEU C  33       3.577  35.942  43.286  1.00 28.74      .032 C
ATOM    206  CG  LEU C  33       2.137  36.027  43.828  1.00 36.08      .002 C
ATOM    207  CD1 LEU C  33       1.780  37.253  44.678  1.00 37.66      .000 C
ATOM    208  CD2 LEU C  33       1.107  35.699  42.746  1.00 40.23      .000 C
ATOM    209  H   LEU C  33       4.720  37.976  43.829  1.00 99.99      .164 H
ATOM    210  N   LEU C  34       6.837  35.372  43.445  1.00 22.90      .338 N
ATOM    211  CA  LEU C  34       8.075  34.569  43.377  1.00 19.87      .159 C
ATOM    212  C   LEU C  34       8.795  34.565  44.738  1.00 23.39      .251 C
ATOM    213  O   LEU C  34       9.179  33.503  45.224  1.00 22.59      .271 O
ATOM    214  CB  LEU C  34       8.993  35.027  42.232  1.00 18.42      .032 C
ATOM    215  CG  LEU C  34      10.370  34.336  42.190  1.00 21.98      .002 C
ATOM    216  CD1 LEU C  34      10.288  32.819  41.987  1.00 21.55      .000 C
ATOM    217  CD2 LEU C  34      11.226  34.962  41.089  1.00 20.08      .000 C
ATOM    218  H   LEU C  34       6.857  36.255  42.981  1.00 99.99      .164 H
ATOM    219  N   LEU C  35       8.760  35.710  45.423  1.00 22.08      .338 N
ATOM    220  CA  LEU C  35       9.368  35.842  46.760  1.00 24.19      .159 C
ATOM    221  C   LEU C  35       8.673  34.955  47.808  1.00 30.60      .251 C
ATOM    222  O   LEU C  35       9.358  34.207  48.501  1.00 30.18      .271 O
ATOM    223  CB  LEU C  35       9.417  37.308  47.210  1.00 25.47      .032 C
ATOM    224  CG  LEU C  35      10.306  37.521  48.446  1.00 31.24      .002 C
ATOM    225  CD1 LEU C  35      11.781  37.233  48.145  1.00 30.79      .000 C
ATOM    226  CD2 LEU C  35      10.149  38.947  48.973  1.00 33.53      .000 C
ATOM    227  H   LEU C  35       8.352  36.547  45.052  1.00 99.99      .164 H
ATOM    228  N   LYS C  36       7.340  34.882  47.761  1.00 30.25      .338 N
ATOM    229  CA  LYS C  36       6.574  33.989  48.658  1.00 30.91      .159 C
ATOM    230  C   LYS C  36       6.907  32.502  48.422  1.00 32.58      .251 C
ATOM    231  O   LYS C  36       7.149  31.764  49.374  1.00 32.81      .271 O
ATOM    232  CB  LYS C  36       5.062  34.263  48.577  1.00 99.99      .032 C
ATOM    233  CG  LYS C  36       4.423  33.804  47.271  1.00 99.99      .004 C
ATOM    234  CD  LYS C  36       2.950  34.165  47.140  1.00 99.99      .032 C
ATOM    235  CE  LYS C  36       2.494  33.584  45.813  1.00 99.99      .206 C
ATOM    236  NZ  LYS C  36       1.102  33.860  45.450  1.00 99.99      .064 N
ATOM    237  H   LYS C  36       6.787  35.490  47.187  1.00 99.99      .164 H
ATOM    238  HZ1 LYS C  36       0.945  33.627  44.483  1.00 99.99      .275 H
ATOM    239  HZ2 LYS C  36       0.500  33.331  46.024  1.00 99.99      .275 H
ATOM    240  HZ3 LYS C  36       0.930  34.844  45.560  1.00 99.99      .275 H
ATOM    241  N   LEU C  37       7.079  32.138  47.148  1.00 26.98      .338 N
ATOM    242  CA  LEU C  37       7.507  30.789  46.737  1.00 25.49      .159 C
ATOM    243  C   LEU C  37       8.922  30.486  47.266  1.00 26.28      .251 C
ATOM    244  O   LEU C  37       9.158  29.428  47.838  1.00 26.12      .271 O
ATOM    245  CB  LEU C  37       7.419  30.724  45.205  1.00 24.87      .032 C
ATOM    246  CG  LEU C  37       7.573  29.316  44.621  1.00 29.31      .002 C
ATOM    247  CD1 LEU C  37       6.930  29.262  43.235  1.00 28.58      .000 C
ATOM    248  CD2 LEU C  37       9.048  28.937  44.490  1.00 30.23      .000 C
ATOM    249  H   LEU C  37       6.870  32.753  46.386  1.00 99.99      .164 H
ATOM    250  N   LEU C  38       9.834  31.449  47.156  1.00 21.04      .338 N
ATOM    251  CA  LEU C  38      11.209  31.278  47.668  1.00 21.13      .159 C
ATOM    252  C   LEU C  38      11.243  31.156  49.203  1.00 25.37      .251 C
ATOM    253  O   LEU C  38      11.891  30.260  49.745  1.00 24.36      .271 O
ATOM    254  CB  LEU C  38      12.136  32.408  47.198  1.00 21.09      .032 C
ATOM    255  CG  LEU C  38      12.277  32.563  45.675  1.00 24.63      .002 C
ATOM    256  CD1 LEU C  38      13.220  33.728  45.388  1.00 24.86      .000 C
ATOM    257  CD2 LEU C  38      12.803  31.306  44.977  1.00 22.36      .000 C
ATOM    258  H   LEU C  38       9.631  32.332  46.725  1.00 99.99      .164 H
ATOM    259  N   LYS C  39      10.417  31.955  49.878  1.00 23.33      .338 N
ATOM    260  CA  LYS C  39      10.292  31.917  51.349  1.00 26.01      .159 C
ATOM    261  C   LYS C  39       9.672  30.616  51.877  1.00 30.43      .251 C
ATOM    262  O   LYS C  39      10.143  30.086  52.883  1.00 30.89      .271 O
ATOM    263  CB  LYS C  39       9.557  33.152  51.879  1.00 30.40      .032 C
ATOM    264  CG  LYS C  39      10.463  34.379  51.745  1.00 39.57      .004 C
ATOM    265  CD  LYS C  39       9.866  35.637  52.373  1.00 47.38      .032 C
ATOM    266  CE  LYS C  39      10.930  36.737  52.387  1.00 51.67      .206 C
ATOM    267  NZ  LYS C  39      10.367  38.037  52.770  1.00 69.67      .064 N
ATOM    268  H   LYS C  39       9.841  32.643  49.426  1.00 99.99      .164 H
ATOM    269  HZ1 LYS C  39      11.101  38.718  52.772  1.00 99.99      .275 H
ATOM    270  HZ2 LYS C  39       9.674  38.302  52.101  1.00 99.99      .275 H
ATOM    271  HZ3 LYS C  39       9.960  37.978  53.681  1.00 99.99      .275 H
ATOM    272  N   SER C  40       8.797  30.003  51.074  1.00 26.95      .336 N
ATOM    273  CA  SER C  40       8.208  28.687  51.401  1.00 26.80      .189 C
ATOM    274  C   SER C  40       9.252  27.554  51.469  1.00 29.91      .253 C
ATOM    275  O   SER C  40       9.018  26.552  52.141  1.00 29.42      .270 O
ATOM    276  CB  SER C  40       7.059  28.303  50.456  1.00 27.59      .169 C
ATOM    277  OG  SER C  40       7.532  27.739  49.231  1.00 29.37      .380 O
ATOM    278  H   SER C  40       8.470  30.413  50.218  1.00 99.99      .164 H
ATOM    279  HG  SER C  40       6.768  27.577  48.611  1.00 99.99      .211 H
ATOM    280  N   VAL C  41      10.416  27.754  50.842  1.00 26.45      .337 N
ATOM    281  CA  VAL C  41      11.534  26.783  50.906  1.00 26.13      .159 C
ATOM    282  C   VAL C  41      12.752  27.287  51.708  1.00 32.11      .251 C
ATOM    283  O   VAL C  41      13.877  26.821  51.516  1.00 31.12      .271 O
ATOM    284  CB  VAL C  41      11.937  26.232  49.521  1.00 28.81      .029 C
ATOM    285  CG1 VAL C  41      10.827  25.345  48.953  1.00 28.11      .002 C
ATOM    286  CG2 VAL C  41      12.329  27.314  48.507  1.00 27.84      .002 C
ATOM    287  H   VAL C  41      10.605  28.585  50.315  1.00 99.99      .164 H
ATOM    288  N   GLY C  42      12.481  28.206  52.646  1.00 31.02      .336 N
ATOM    289  CA  GLY C  42      13.501  28.690  53.597  1.00 31.83      .189 C
ATOM    290  C   GLY C  42      14.265  29.975  53.238  1.00 35.85      .253 C
ATOM    291  O   GLY C  42      15.076  30.418  54.048  1.00 37.48      .270 O
ATOM    292  H   GLY C  42      11.555  28.571  52.826  1.00 99.99      .164 H
ATOM    293  N   ALA C  43      14.029  30.565  52.064  1.00 31.08      .337 N
ATOM    294  CA  ALA C  43      14.704  31.828  51.698  1.00 31.86      .159 C
ATOM    295  C   ALA C  43      14.232  32.965  52.625  1.00 38.23      .251 C
ATOM    296  O   ALA C  43      13.089  32.970  53.074  1.00 37.22      .271 O
ATOM    297  CB  ALA C  43      14.413  32.149  50.235  1.00 31.54      .034 C
ATOM    298  H   ALA C  43      13.273  30.299  51.463  1.00 99.99      .164 H
ATOM    299  N   GLN C  44      15.162  33.847  52.979  1.00 38.20      .338 N
ATOM    300  CA  GLN C  44      14.892  34.906  53.978  1.00 41.09      .160 C
ATOM    301  C   GLN C  44      15.106  36.357  53.518  1.00 46.41      .251 C
ATOM    302  O   GLN C  44      14.676  37.293  54.187  1.00 49.30      .271 O
ATOM    303  CB  GLN C  44      15.671  34.645  55.281  1.00 99.99      .042 C
ATOM    304  CG  GLN C  44      17.198  34.817  55.210  1.00 99.99      .090 C
ATOM    305  CD  GLN C  44      17.954  33.738  54.422  1.00 99.99      .227 C
ATOM    306  OE1 GLN C  44      17.451  32.740  53.932  1.00 99.99      .273 O
ATOM    307  NE2 GLN C  44      19.230  33.950  54.229  1.00 99.99      .369 N
ATOM    308  H   GLN C  44      16.131  33.631  52.851  1.00 99.99      .164 H
ATOM    309 1HE2 GLN C  44      19.716  33.233  53.734  1.00 99.99      .159 H
ATOM    310 2HE2 GLN C  44      19.685  34.745  54.615  1.00 99.99      .159 H
ATOM    311  N   LYS C  45      15.894  36.525  52.460  1.00 39.96      .338 N
ATOM    312  CA  LYS C  45      16.252  37.864  51.954  1.00 38.87      .159 C
ATOM    313  C   LYS C  45      15.352  38.306  50.790  1.00 39.07      .251 C
ATOM    314  O   LYS C  45      14.456  37.590  50.361  1.00 36.17      .271 O
ATOM    315  CB  LYS C  45      17.756  37.932  51.637  1.00 40.87      .032 C
ATOM    316  CG  LYS C  45      18.269  36.829  50.708  1.00 55.80      .004 C
ATOM    317  CD  LYS C  45      19.797  36.787  50.731  1.00 67.78      .032 C
ATOM    318  CE  LYS C  45      20.314  35.610  49.904  1.00 73.18      .206 C
ATOM    319  NZ  LYS C  45      21.768  35.464  50.040  1.00 81.91      .064 N
ATOM    320  H   LYS C  45      16.108  35.775  51.842  1.00 99.99      .164 H
ATOM    321  HZ1 LYS C  45      22.068  34.686  49.482  1.00 99.99      .275 H
ATOM    322  HZ2 LYS C  45      22.222  36.296  49.722  1.00 99.99      .275 H
ATOM    323  HZ3 LYS C  45      22.005  35.294  50.996  1.00 99.99      .275 H
ATOM    324  N   ASP C  46      15.507  39.564  50.399  1.00 35.09      .337 N
ATOM    325  CA  ASP C  46      14.713  40.145  49.298  1.00 34.62      .170 C
ATOM    326  C   ASP C  46      15.472  40.133  47.956  1.00 35.94      .252 C
ATOM    327  O   ASP C  46      14.869  39.947  46.906  1.00 34.36      .271 O
ATOM    328  CB  ASP C  46      14.257  41.559  49.679  1.00 38.41      .129 C
ATOM    329  CG  ASP C  46      13.319  41.623  50.896  1.00 51.97      .188 C
ATOM    330  OD1 ASP C  46      12.492  40.702  51.069  1.00 51.10      .647 O
ATOM    331  OD2 ASP C  46      13.478  42.602  51.658  1.00 62.97      .647 O
ATOM    332  H   ASP C  46      16.178  40.165  50.822  1.00 99.99      .164 H
ATOM    333  N   THR C  47      16.801  40.121  48.034  1.00 31.91      .336 N
ATOM    334  CA  THR C  47      17.701  40.175  46.862  1.00 31.20      .186 C
ATOM    335  C   THR C  47      18.497  38.866  46.790  1.00 32.60      .253 C
ATOM    336  O   THR C  47      18.985  38.373  47.805  1.00 31.71      .270 O
ATOM    337  CB  THR C  47      18.656  41.372  47.010  1.00 37.51      .140 C
ATOM    338  OG1 THR C  47      17.871  42.554  47.127  1.00 40.39      .382 O
ATOM    339  CG2 THR C  47      19.619  41.563  45.835  1.00 36.68      .034 C
ATOM    340  H   THR C  47      17.271  39.970  48.898  1.00 99.99      .164 H
ATOM    341  HG1 THR C  47      18.473  43.347  47.196  1.00 99.99      .210 H
ATOM    342  N   TYR C  48      18.657  38.376  45.568  1.00 27.55      .337 N
ATOM    343  CA  TYR C  48      19.360  37.108  45.281  1.00 26.66      .164 C
ATOM    344  C   TYR C  48      20.152  37.235  43.978  1.00 28.60      .251 C
ATOM    345  O   TYR C  48      19.885  38.122  43.172  1.00 28.63      .271 O
ATOM    346  CB  TYR C  48      18.348  35.980  45.060  1.00 27.59      .056 C
ATOM    347  CG  TYR C  48      17.425  35.731  46.252  1.00 31.15      .044 C
ATOM    348  CD1 TYR C  48      16.265  36.479  46.388  1.00 33.60      .011 C
ATOM    349  CD2 TYR C  48      17.749  34.759  47.185  1.00 32.98      .011 C
ATOM    350  CE1 TYR C  48      15.429  36.268  47.472  1.00 34.57      .037 C
ATOM    351  CE2 TYR C  48      16.912  34.538  48.269  1.00 34.74      .037 C
ATOM    352  CZ  TYR C  48      15.750  35.289  48.404  1.00 42.40      .065 C
ATOM    353  OH  TYR C  48      14.925  35.070  49.450  1.00 45.76      .361 O
ATOM    354  H   TYR C  48      18.280  38.845  44.763  1.00 99.99      .164 H
ATOM    355  HH  TYR C  48      15.239  34.302  49.997  1.00 99.99      .217 H
ATOM    356  N   THR C  49      21.146  36.375  43.807  1.00 24.10      .336 N
ATOM    357  CA  THR C  49      21.722  36.142  42.466  1.00 22.02      .186 C
ATOM    358  C   THR C  49      20.811  35.146  41.723  1.00 20.64      .253 C
ATOM    359  O   THR C  49      20.107  34.352  42.357  1.00 19.74      .270 O
ATOM    360  CB  THR C  49      23.158  35.603  42.548  1.00 26.51      .140 C
ATOM    361  OG1 THR C  49      23.162  34.310  43.165  1.00 21.74      .382 O
ATOM    362  CG2 THR C  49      24.090  36.565  43.295  1.00 21.49      .034 C
ATOM    363  H   THR C  49      21.542  35.831  44.549  1.00 99.99      .164 H
ATOM    364  HG1 THR C  49      24.115  34.008  43.235  1.00 99.99      .210 H
ATOM    365  N   MET C  50      20.868  35.137  40.392  1.00 16.86      .337 N
ATOM    366  CA  MET C  50      20.065  34.188  39.584  1.00 14.59      .160 C
ATOM    367  C   MET C  50      20.348  32.713  39.927  1.00 18.22      .251 C
ATOM    368  O   MET C  50      19.413  31.951  40.171  1.00 16.57      .271 O
ATOM    369  CB  MET C  50      20.236  34.436  38.081  1.00 15.89      .043 C
ATOM    370  CG  MET C  50      19.462  35.661  37.580  1.00 18.15      .060 C
ATOM    371  SD  MET C  50      17.638  35.525  37.712  1.00 20.53      .139 S
ATOM    372  CE  MET C  50      17.267  34.332  36.444  1.00 15.37      .069 C
ATOM    373  H   MET C  50      21.442  35.777  39.877  1.00 99.99      .164 H
ATOM    374  N   LYS C  51      21.619  32.408  40.210  1.00 14.09      .338 N
ATOM    375  CA  LYS C  51      22.075  31.077  40.683  1.00 14.59      .159 C
ATOM    376  C   LYS C  51      21.327  30.584  41.932  1.00 16.42      .251 C
ATOM    377  O   LYS C  51      20.998  29.401  42.037  1.00 15.37      .271 O
ATOM    378  CB  LYS C  51      23.531  31.146  41.124  1.00 20.06      .032 C
ATOM    379  CG  LYS C  51      24.573  31.286  40.022  1.00 44.17      .004 C
ATOM    380  CD  LYS C  51      25.829  31.974  40.568  1.00 48.74      .032 C
ATOM    381  CE  LYS C  51      26.494  31.285  41.769  1.00 48.42      .206 C
ATOM    382  NZ  LYS C  51      27.551  32.134  42.325  1.00 53.75      .064 N
ATOM    383  H   LYS C  51      22.357  33.058  40.013  1.00 99.99      .164 H
ATOM    384  HZ1 LYS C  51      27.971  31.696  43.120  1.00 99.99      .275 H
ATOM    385  HZ2 LYS C  51      28.249  32.284  41.621  1.00 99.99      .275 H
ATOM    386  HZ3 LYS C  51      27.175  33.024  42.588  1.00 99.99      .275 H
ATOM    387  N   GLU C  52      21.169  31.489  42.901  1.00 13.76      .338 N
ATOM    388  CA  GLU C  52      20.452  31.196  44.158  1.00 15.63      .160 C
ATOM    389  C   GLU C  52      18.948  30.994  43.929  1.00 18.33      .251 C
ATOM    390  O   GLU C  52      18.369  30.057  44.473  1.00 17.47      .271 O
ATOM    391  CB  GLU C  52      20.609  32.309  45.192  1.00 17.93      .043 C
ATOM    392  CG  GLU C  52      22.021  32.477  45.746  1.00 34.52      .100 C
ATOM    393  CD  GLU C  52      21.966  33.588  46.794  1.00 59.90      .185 C
ATOM    394  OE1 GLU C  52      22.056  34.765  46.375  1.00 41.37      .647 O
ATOM    395  OE2 GLU C  52      21.737  33.239  47.972  1.00 64.33      .647 O
ATOM    396  H   GLU C  52      21.488  32.435  42.797  1.00 99.99      .164 H
ATOM    397  N   VAL C  53      18.358  31.813  43.052  1.00 15.91      .338 N
ATOM    398  CA  VAL C  53      16.930  31.681  42.675  1.00 15.16      .159 C
ATOM    399  C   VAL C  53      16.666  30.295  42.056  1.00 17.01      .251 C
ATOM    400  O   VAL C  53      15.776  29.577  42.511  1.00 16.20      .271 O
ATOM    401  CB  VAL C  53      16.482  32.825  41.737  1.00 18.49      .029 C
ATOM    402  CG1 VAL C  53      15.053  32.641  41.209  1.00 17.75      .002 C
ATOM    403  CG2 VAL C  53      16.513  34.166  42.471  1.00 18.86      .002 C
ATOM    404  H   VAL C  53      18.850  32.565  42.604  1.00 99.99      .164 H
ATOM    405  N   LEU C  54      17.565  29.871  41.168  1.00 12.64      .338 N
ATOM    406  CA  LEU C  54      17.475  28.544  40.530  1.00 12.67      .159 C
ATOM    407  C   LEU C  54      17.636  27.386  41.527  1.00 16.55      .251 C
ATOM    408  O   LEU C  54      16.919  26.392  41.430  1.00 14.11      .271 O
ATOM    409  CB  LEU C  54      18.470  28.421  39.367  1.00 12.59      .032 C
ATOM    410  CG  LEU C  54      17.968  28.896  37.991  1.00 16.49      .002 C
ATOM    411  CD1 LEU C  54      16.759  28.081  37.521  1.00 15.61      .000 C
ATOM    412  CD2 LEU C  54      17.698  30.403  37.949  1.00 16.63      .000 C
ATOM    413  H   LEU C  54      18.357  30.427  40.900  1.00 99.99      .164 H
ATOM    414  N   PHE C  55      18.438  27.610  42.571  1.00 16.39      .337 N
ATOM    415  CA  PHE C  55      18.631  26.614  43.644  1.00 16.48      .164 C
ATOM    416  C   PHE C  55      17.360  26.454  44.494  1.00 18.22      .251 C
ATOM    417  O   PHE C  55      16.860  25.338  44.639  1.00 18.93      .271 O
ATOM    418  CB  PHE C  55      19.827  26.978  44.526  1.00 19.64      .056 C
ATOM    419  CG  PHE C  55      20.143  25.862  45.533  1.00 22.74      .044 C
ATOM    420  CD1 PHE C  55      20.993  24.827  45.171  1.00 27.23      .008 C
ATOM    421  CD2 PHE C  55      19.582  25.887  46.802  1.00 27.71      .008 C
ATOM    422  CE1 PHE C  55      21.292  23.820  46.081  1.00 29.98      .001 C
ATOM    423  CE2 PHE C  55      19.877  24.882  47.715  1.00 31.54      .001 C
ATOM    424  CZ  PHE C  55      20.738  23.848  47.359  1.00 29.53      .000 C
ATOM    425  H   PHE C  55      18.882  28.493  42.723  1.00 99.99      .164 H
ATOM    426  N   TYR C  56      16.751  27.582  44.866  1.00 14.73      .337 N
ATOM    427  CA  TYR C  56      15.499  27.561  45.648  1.00 15.92      .164 C
ATOM    428  C   TYR C  56      14.322  26.988  44.845  1.00 19.10      .251 C
ATOM    429  O   TYR C  56      13.611  26.115  45.339  1.00 17.85      .271 O
ATOM    430  CB  TYR C  56      15.139  28.944  46.193  1.00 17.59      .056 C
ATOM    431  CG  TYR C  56      16.005  29.380  47.378  1.00 21.92      .044 C
ATOM    432  CD1 TYR C  56      16.019  28.639  48.552  1.00 24.12      .011 C
ATOM    433  CD2 TYR C  56      16.727  30.561  47.296  1.00 23.52      .011 C
ATOM    434  CE1 TYR C  56      16.763  29.070  49.642  1.00 26.99      .037 C
ATOM    435  CE2 TYR C  56      17.470  31.000  48.384  1.00 25.77      .037 C
ATOM    436  CZ  TYR C  56      17.496  30.250  49.556  1.00 34.98      .065 C
ATOM    437  OH  TYR C  56      18.273  30.644  50.596  1.00 41.71      .361 O
ATOM    438  H   TYR C  56      17.065  28.491  44.579  1.00 99.99      .164 H
ATOM    439  HH  TYR C  56      18.663  31.543  50.399  1.00 99.99      .217 H
ATOM    440  N   LEU C  57      14.257  27.338  43.558  1.00 16.32      .338 N
ATOM    441  CA  LEU C  57      13.238  26.789  42.640  1.00 14.67      .159 C
ATOM    442  C   LEU C  57      13.371  25.275  42.415  1.00 16.26      .251 C
ATOM    443  O   LEU C  57      12.364  24.567  42.414  1.00 17.29      .271 O
ATOM    444  CB  LEU C  57      13.227  27.540  41.303  1.00 13.80      .032 C
ATOM    445  CG  LEU C  57      12.649  28.956  41.420  1.00 18.47      .002 C
ATOM    446  CD1 LEU C  57      12.787  29.683  40.087  1.00 17.81      .000 C
ATOM    447  CD2 LEU C  57      11.162  28.922  41.769  1.00 23.40      .000 C
ATOM    448  H   LEU C  57      14.872  28.023  43.154  1.00 99.99      .164 H
ATOM    449  N   GLY C  58      14.625  24.794  42.400  1.00 12.64      .336 N
ATOM    450  CA  GLY C  58      14.941  23.353  42.328  1.00 12.66      .189 C
ATOM    451  C   GLY C  58      14.439  22.602  43.572  1.00 17.24      .253 C
ATOM    452  O   GLY C  58      13.737  21.598  43.449  1.00 18.22      .270 O
ATOM    453  H   GLY C  58      15.449  25.379  42.436  1.00 99.99      .164 H
ATOM    454  N   GLN C  59      14.698  23.184  44.745  1.00 15.56      .337 N
ATOM    455  CA  GLN C  59      14.193  22.654  46.030  1.00 17.10      .160 C
ATOM    456  C   GLN C  59      12.660  22.638  46.090  1.00 19.45      .251 C
ATOM    457  O   GLN C  59      12.068  21.610  46.406  1.00 18.29      .271 O
ATOM    458  CB  GLN C  59      14.688  23.477  47.217  1.00 19.88      .042 C
ATOM    459  CG  GLN C  59      16.200  23.394  47.417  1.00 37.97      .090 C
ATOM    460  CD  GLN C  59      16.559  24.194  48.666  1.00 50.94      .227 C
ATOM    461  OE1 GLN C  59      16.735  25.403  48.648  1.00 51.31      .273 O
ATOM    462  NE2 GLN C  59      16.613  23.513  49.791  1.00 36.67      .369 N
ATOM    463  H   GLN C  59      15.292  23.991  44.821  1.00 99.99      .164 H
ATOM    464 1HE2 GLN C  59      16.810  24.027  50.620  1.00 99.99      .159 H
ATOM    465 2HE2 GLN C  59      16.415  22.537  49.803  1.00 99.99      .159 H
ATOM    466  N   TYR C  60      12.047  23.730  45.635  1.00 16.67      .337 N
ATOM    467  CA  TYR C  60      10.582  23.856  45.541  1.00 14.96      .164 C
ATOM    468  C   TYR C  60       9.968  22.767  44.642  1.00 15.47      .251 C
ATOM    469  O   TYR C  60       9.121  22.002  45.101  1.00 15.11      .271 O
ATOM    470  CB  TYR C  60      10.242  25.264  45.042  1.00 15.19      .056 C
ATOM    471  CG  TYR C  60       8.731  25.486  44.945  1.00 16.52      .044 C
ATOM    472  CD1 TYR C  60       8.012  25.886  46.062  1.00 19.93      .011 C
ATOM    473  CD2 TYR C  60       8.087  25.266  43.736  1.00 15.21      .011 C
ATOM    474  CE1 TYR C  60       6.640  26.068  45.970  1.00 18.38      .037 C
ATOM    475  CE2 TYR C  60       6.713  25.439  43.640  1.00 15.37      .037 C
ATOM    476  CZ  TYR C  60       5.994  25.853  44.759  1.00 19.02      .065 C
ATOM    477  OH  TYR C  60       4.665  26.097  44.670  1.00 19.13      .361 O
ATOM    478  H   TYR C  60      12.561  24.566  45.415  1.00 99.99      .164 H
ATOM    479  HH  TYR C  60       4.369  25.848  43.743  1.00 99.99      .217 H
ATOM    480  N   ILE C  61      10.529  22.598  43.442  1.00 13.98      .338 N
ATOM    481  CA  ILE C  61      10.090  21.560  42.481  1.00 14.06      .159 C
ATOM    482  C   ILE C  61      10.191  20.153  43.102  1.00 18.64      .251 C
ATOM    483  O   ILE C  61       9.224  19.391  43.039  1.00 17.50      .271 O
ATOM    484  CB  ILE C  61      10.861  21.708  41.148  1.00 16.04      .029 C
ATOM    485  CG1 ILE C  61      10.336  22.939  40.393  1.00 15.28      .002 C
ATOM    486  CG2 ILE C  61      10.782  20.458  40.253  1.00 14.91      .002 C
ATOM    487  CD  ILE C  61      11.287  23.461  39.308  1.00 16.47      .000 C
ATOM    488  H   ILE C  61      11.285  23.184  43.129  1.00 99.99      .164 H
ATOM    489  N   MET C  62      11.344  19.858  43.703  1.00 17.41      .337 N
ATOM    490  CA  MET C  62      11.602  18.574  44.383  1.00 19.30      .160 C
ATOM    491  C   MET C  62      10.619  18.312  45.537  1.00 20.32      .251 C
ATOM    492  O   MET C  62      10.017  17.243  45.575  1.00 21.37      .271 O
ATOM    493  CB  MET C  62      13.051  18.552  44.888  1.00 23.09      .043 C
ATOM    494  CG  MET C  62      13.448  17.250  45.599  1.00 30.46      .060 C
ATOM    495  SD  MET C  62      13.433  15.753  44.544  1.00 37.08      .139 S
ATOM    496  CE  MET C  62      14.765  16.138  43.427  1.00 33.42      .069 C
ATOM    497  H   MET C  62      12.120  20.497  43.709  1.00 99.99      .164 H
ATOM    498  N   THR C  63      10.385  19.320  46.377  1.00 16.63      .336 N
ATOM    499  CA  THR C  63       9.485  19.197  47.547  1.00 17.88      .186 C
ATOM    500  C   THR C  63       8.025  18.986  47.118  1.00 19.92      .253 C
ATOM    501  O   THR C  63       7.334  18.136  47.673  1.00 18.31      .270 O
ATOM    502  CB  THR C  63       9.617  20.423  48.470  1.00 26.42      .140 C
ATOM    503  OG1 THR C  63      10.987  20.561  48.853  1.00 26.44      .382 O
ATOM    504  CG2 THR C  63       8.772  20.314  49.746  1.00 25.91      .034 C
ATOM    505  H   THR C  63      10.871  20.200  46.319  1.00 99.99      .164 H
ATOM    506  HG1 THR C  63      11.084  21.374  49.428  1.00 99.99      .210 H
ATOM    507  N   LYS C  64       7.609  19.719  46.086  1.00 18.11      .337 N
ATOM    508  CA  LYS C  64       6.235  19.644  45.553  1.00 17.64      .159 C
ATOM    509  C   LYS C  64       5.997  18.440  44.622  1.00 19.37      .251 C
ATOM    510  O   LYS C  64       4.870  18.221  44.184  1.00 19.66      .271 O
ATOM    511  CB  LYS C  64       5.859  20.954  44.843  1.00 19.48      .032 C
ATOM    512  CG  LYS C  64       5.857  22.199  45.747  1.00 28.84      .004 C
ATOM    513  CD  LYS C  64       4.807  22.172  46.866  1.00 35.69      .032 C
ATOM    514  CE  LYS C  64       3.365  22.394  46.388  1.00 41.40      .206 C
ATOM    515  NZ  LYS C  64       3.074  23.806  46.104  1.00 43.87      .064 N
ATOM    516  H   LYS C  64       8.211  20.367  45.613  1.00 99.99      .164 H
ATOM    517  HZ1 LYS C  64       2.131  23.888  45.783  1.00 99.99      .275 H
ATOM    518  HZ2 LYS C  64       3.199  24.353  46.931  1.00 99.99      .275 H
ATOM    519  HZ3 LYS C  64       3.695  24.144  45.394  1.00 99.99      .275 H
ATOM    520  N   ARG C  65       7.070  17.723  44.267  1.00 14.89      .338 N
ATOM    521  CA  ARG C  65       7.040  16.521  43.399  1.00 14.20      .159 C
ATOM    522  C   ARG C  65       6.554  16.845  41.968  1.00 16.93      .251 C
ATOM    523  O   ARG C  65       5.942  16.025  41.283  1.00 17.29      .271 O
ATOM    524  CB  ARG C  65       6.178  15.399  44.018  1.00 13.07      .034 C
ATOM    525  CG  ARG C  65       6.419  15.098  45.507  1.00 16.89      .027 C
ATOM    526  CD  ARG C  65       7.870  14.762  45.872  1.00 21.82      .116 C
ATOM    527  NE  ARG C  65       8.341  13.589  45.116  1.00 21.44      .212 N
ATOM    528  CZ  ARG C  65       9.470  13.512  44.404  1.00 33.04      .666 C
ATOM    529  NH1 ARG C  65      10.313  14.533  44.321  1.00 18.31      .235 N
ATOM    530  NH2 ARG C  65       9.785  12.389  43.777  1.00 24.37      .235 N
ATOM    531  H   ARG C  65       7.983  17.940  44.616  1.00 99.99      .164 H
ATOM    532  HE  ARG C  65       7.728  12.805  45.138  1.00 99.99      .178 H
ATOM    533 1HH1 ARG C  65      11.155  14.463  43.796  1.00 99.99      .174 H
ATOM    534 2HH1 ARG C  65      10.094  15.375  44.823  1.00 99.99      .174 H
ATOM    535 1HH2 ARG C  65      10.632  12.342  43.255  1.00 99.99      .174 H
ATOM    536 2HH2 ARG C  65       9.180  11.597  43.832  1.00 99.99      .174 H
ATOM    537  N   LEU C  66       6.939  18.025  41.481  1.00 14.25      .338 N
ATOM    538  CA  LEU C  66       6.496  18.526  40.159  1.00 14.22      .159 C
ATOM    539  C   LEU C  66       7.236  17.920  38.953  1.00 18.90      .251 C
ATOM    540  O   LEU C  66       6.751  17.968  37.821  1.00 17.45      .271 O
ATOM    541  CB  LEU C  66       6.583  20.057  40.092  1.00 13.42      .032 C
ATOM    542  CG  LEU C  66       5.808  20.811  41.184  1.00 16.83      .002 C
ATOM    543  CD1 LEU C  66       5.981  22.315  40.968  1.00 15.93      .000 C
ATOM    544  CD2 LEU C  66       4.318  20.455  41.226  1.00 16.65      .000 C
ATOM    545  H   LEU C  66       7.507  18.652  42.018  1.00 99.99      .164 H
ATOM    546  N   TYR C  67       8.455  17.445  39.199  1.00 15.33      .337 N
ATOM    547  CA  TYR C  67       9.338  16.916  38.147  1.00 15.02      .164 C
ATOM    548  C   TYR C  67       9.069  15.433  37.845  1.00 21.54      .251 C
ATOM    549  O   TYR C  67       9.096  14.578  38.728  1.00 20.29      .271 O
ATOM    550  CB  TYR C  67      10.788  17.129  38.590  1.00 15.84      .056 C
ATOM    551  CG  TYR C  67      11.813  16.654  37.556  1.00 17.93      .044 C
ATOM    552  CD1 TYR C  67      11.738  17.082  36.239  1.00 19.48      .011 C
ATOM    553  CD2 TYR C  67      12.806  15.769  37.950  1.00 18.38      .011 C
ATOM    554  CE1 TYR C  67      12.662  16.624  35.316  1.00 19.54      .037 C
ATOM    555  CE2 TYR C  67      13.744  15.319  37.029  1.00 18.63      .037 C
ATOM    556  CZ  TYR C  67      13.663  15.746  35.707  1.00 20.95      .065 C
ATOM    557  OH  TYR C  67      14.560  15.334  34.781  1.00 20.19      .361 O
ATOM    558  H   TYR C  67       8.796  17.334  40.131  1.00 99.99      .164 H
ATOM    559  HH  TYR C  67      15.203  14.680  35.198  1.00 99.99      .217 H
ATOM    560  N   ASP C  68       9.014  15.150  36.549  1.00 20.12      .337 N
ATOM    561  CA  ASP C  68       8.851  13.784  36.024  1.00 21.20      .170 C
ATOM    562  C   ASP C  68      10.091  13.415  35.191  1.00 23.92      .251 C
ATOM    563  O   ASP C  68      10.138  13.636  33.980  1.00 22.89      .271 O
ATOM    564  CB  ASP C  68       7.558  13.711  35.195  1.00 23.60      .129 C
ATOM    565  CG  ASP C  68       7.169  12.292  34.751  1.00 35.74      .188 C
ATOM    566  OD1 ASP C  68       7.994  11.364  34.947  1.00 36.46      .647 O
ATOM    567  OD2 ASP C  68       6.104  12.187  34.113  1.00 41.31      .647 O
ATOM    568  H   ASP C  68       9.025  15.877  35.853  1.00 99.99      .164 H
ATOM    569  N   GLU C  69      11.061  12.803  35.870  1.00 19.40      .337 N
ATOM    570  CA  GLU C  69      12.317  12.335  35.239  1.00 18.85      .160 C
ATOM    571  C   GLU C  69      12.060  11.279  34.152  1.00 24.64      .251 C
ATOM    572  O   GLU C  69      12.580  11.411  33.047  1.00 24.70      .271 O
ATOM    573  CB  GLU C  69      13.276  11.799  36.319  1.00 20.45      .043 C
ATOM    574  CG  GLU C  69      14.490  10.973  35.843  1.00 27.42      .100 C
ATOM    575  CD  GLU C  69      15.504  11.676  34.927  1.00 34.74      .185 C
ATOM    576  OE1 GLU C  69      15.609  12.919  35.009  1.00 28.84      .647 O
ATOM    577  OE2 GLU C  69      16.181  10.956  34.167  1.00 31.87      .647 O
ATOM    578  H   GLU C  69      10.980  12.634  36.853  1.00 99.99      .164 H
ATOM    579  N   LYS C  70      11.255  10.277  34.506  1.00 22.55      .338 N
ATOM    580  CA  LYS C  70      10.983   9.108  33.647  1.00 24.90      .159 C
ATOM    581  C   LYS C  70      10.267   9.445  32.331  1.00 30.68      .251 C
ATOM    582  O   LYS C  70      10.467   8.754  31.336  1.00 31.14      .271 O
ATOM    583  CB  LYS C  70      10.175   8.039  34.390  1.00 27.38      .032 C
ATOM    584  CG  LYS C  70      10.936   7.429  35.574  1.00 30.48      .004 C
ATOM    585  CD  LYS C  70      10.203   6.246  36.225  1.00 34.25      .032 C
ATOM    586  CE  LYS C  70       8.832   6.582  36.832  1.00 37.70      .206 C
ATOM    587  NZ  LYS C  70       8.908   7.639  37.848  1.00 32.58      .064 N
ATOM    588  H   LYS C  70      10.780  10.262  35.384  1.00 99.99      .164 H
ATOM    589  HZ1 LYS C  70       7.993   7.803  38.222  1.00 99.99      .275 H
ATOM    590  HZ2 LYS C  70       9.522   7.358  38.586  1.00 99.99      .275 H
ATOM    591  HZ3 LYS C  70       9.245   8.479  37.426  1.00 99.99      .275 H
ATOM    592  N   GLN C  71       9.415  10.467  32.339  1.00 28.39      .338 N
ATOM    593  CA  GLN C  71       8.706  10.849  31.104  1.00 29.88      .160 C
ATOM    594  C   GLN C  71       9.156  12.203  30.545  1.00 30.63      .251 C
ATOM    595  O   GLN C  71       8.606  13.260  30.854  1.00 28.06      .271 O
ATOM    596  CB  GLN C  71       7.192  10.749  31.305  1.00 32.51      .042 C
ATOM    597  CG  GLN C  71       6.769   9.285  31.464  1.00 53.50      .090 C
ATOM    598  CD  GLN C  71       5.293   9.158  31.842  1.00 79.09      .227 C
ATOM    599  OE1 GLN C  71       4.831   9.639  32.865  1.00 74.73      .273 O
ATOM    600  NE2 GLN C  71       4.541   8.449  31.030  1.00 71.03      .369 N
ATOM    601  H   GLN C  71       9.082  10.897  33.178  1.00 99.99      .164 H
ATOM    602 1HE2 GLN C  71       3.579   8.363  31.276  1.00 99.99      .159 H
ATOM    603 2HE2 GLN C  71       4.926   8.016  30.221  1.00 99.99      .159 H
ATOM    604  N   GLN C  72      10.270  12.107  29.820  1.00 26.48      .338 N
ATOM    605  CA  GLN C  72      10.881  13.196  29.024  1.00 26.13      .160 C
ATOM    606  C   GLN C  72      11.389  14.416  29.817  1.00 26.68      .251 C
ATOM    607  O   GLN C  72      11.605  15.482  29.243  1.00 24.91      .271 O
ATOM    608  CB  GLN C  72       9.914  13.654  27.920  1.00 27.43      .042 C
ATOM    609  CG  GLN C  72       9.566  12.539  26.931  1.00 39.29      .090 C
ATOM    610  CD  GLN C  72       8.490  12.965  25.927  1.00 51.92      .227 C
ATOM    611  OE1 GLN C  72       8.361  14.106  25.508  1.00 35.97      .273 O
ATOM    612  NE2 GLN C  72       7.706  12.006  25.491  1.00 50.04      .369 N
ATOM    613  H   GLN C  72      10.774  11.244  29.771  1.00 99.99      .164 H
ATOM    614 1HE2 GLN C  72       7.008  12.270  24.831  1.00 99.99      .159 H
ATOM    615 2HE2 GLN C  72       7.823  11.069  25.801  1.00 99.99      .159 H
ATOM    616  N   HIS C  73      11.688  14.230  31.108  1.00 21.73      .337 N
ATOM    617  CA  HIS C  73      12.313  15.278  31.953  1.00 20.27      .165 C
ATOM    618  C   HIS C  73      11.491  16.590  31.928  1.00 21.08      .251 C
ATOM    619  O   HIS C  73      11.989  17.692  31.676  1.00 18.84      .271 O
ATOM    620  CB  HIS C  73      13.764  15.537  31.497  1.00 21.63      .077 C
ATOM    621  CG  HIS C  73      14.550  14.278  31.123  1.00 27.14      .057 C
ATOM    622  ND1 HIS C  73      15.099  13.423  31.975  1.00 29.95      .338 N
ATOM    623  CD2 HIS C  73      14.802  13.854  29.888  1.00 30.46      .113 C
ATOM    624  CE1 HIS C  73      15.695  12.467  31.266  1.00 30.61      .175 C
ATOM    625  NE2 HIS C  73      15.508  12.733  29.974  1.00 31.44      .223 N
ATOM    626  H   HIS C  73      11.530  13.360  31.573  1.00 99.99      .164 H
ATOM    627  HD1 HIS C  73      14.991  13.445  32.968  1.00 99.99      .167 H
ATOM    628  N   ILE C  74      10.213  16.456  32.276  1.00 15.72      .338 N
ATOM    629  CA  ILE C  74       9.251  17.580  32.238  1.00 14.56      .159 C
ATOM    630  C   ILE C  74       8.846  17.933  33.682  1.00 19.90      .251 C
ATOM    631  O   ILE C  74       8.629  17.047  34.509  1.00 18.88      .271 O
ATOM    632  CB  ILE C  74       8.031  17.209  31.360  1.00 16.37      .029 C
ATOM    633  CG1 ILE C  74       8.449  17.003  29.890  1.00 15.53      .002 C
ATOM    634  CG2 ILE C  74       6.911  18.261  31.447  1.00 16.35      .002 C
ATOM    635  CD  ILE C  74       7.388  16.321  29.013  1.00 22.15      .000 C
ATOM    636  H   ILE C  74       9.856  15.599  32.648  1.00 99.99      .164 H
ATOM    637  N   VAL C  75       8.779  19.234  33.951  1.00 14.16      .338 N
ATOM    638  CA  VAL C  75       8.158  19.765  35.183  1.00 14.52      .159 C
ATOM    639  C   VAL C  75       6.696  20.091  34.830  1.00 19.17      .251 C
ATOM    640  O   VAL C  75       6.440  20.845  33.891  1.00 16.36      .271 O
ATOM    641  CB  VAL C  75       8.886  21.028  35.691  1.00 16.48      .029 C
ATOM    642  CG1 VAL C  75       8.209  21.648  36.920  1.00 16.10      .002 C
ATOM    643  CG2 VAL C  75      10.330  20.720  36.086  1.00 15.89      .002 C
ATOM    644  H   VAL C  75       9.069  19.928  33.283  1.00 99.99      .164 H
ATOM    645  N   TYR C  76       5.780  19.481  35.575  1.00 17.39      .337 N
ATOM    646  CA  TYR C  76       4.334  19.749  35.461  1.00 18.50      .164 C
ATOM    647  C   TYR C  76       3.912  20.694  36.584  1.00 23.13      .251 C
ATOM    648  O   TYR C  76       4.071  20.393  37.765  1.00 22.59      .271 O
ATOM    649  CB  TYR C  76       3.514  18.466  35.590  1.00 21.72      .056 C
ATOM    650  CG  TYR C  76       3.668  17.598  34.346  1.00 24.33      .044 C
ATOM    651  CD1 TYR C  76       2.871  17.855  33.244  1.00 25.71      .011 C
ATOM    652  CD2 TYR C  76       4.598  16.571  34.330  1.00 25.14      .011 C
ATOM    653  CE1 TYR C  76       3.009  17.081  32.102  1.00 26.22      .037 C
ATOM    654  CE2 TYR C  76       4.732  15.784  33.195  1.00 25.70      .037 C
ATOM    655  CZ  TYR C  76       3.945  16.052  32.077  1.00 26.07      .065 C
ATOM    656  OH  TYR C  76       4.120  15.340  30.940  1.00 24.71      .361 O
ATOM    657  H   TYR C  76       6.028  18.841  36.311  1.00 99.99      .164 H
ATOM    658  HH  TYR C  76       4.810  14.633  31.098  1.00 99.99      .217 H
ATOM    659  N   CYS C  77       3.363  21.826  36.173  1.00 21.97      .337 N
ATOM    660  CA  CYS C  77       3.043  22.911  37.114  1.00 20.26      .170 C
ATOM    661  C   CYS C  77       1.695  23.615  36.884  1.00 23.71      .252 C
ATOM    662  O   CYS C  77       1.432  24.626  37.532  1.00 24.32      .271 O
ATOM    663  CB  CYS C  77       4.213  23.907  37.123  1.00 18.79      .085 C
ATOM    664  SG  CYS C  77       4.682  24.533  35.466  1.00 21.17      .165 S
ATOM    665  H   CYS C  77       3.107  21.981  35.212  1.00 99.99      .164 H
ATOM    666  HG  CYS C  77       3.842  23.757  34.787  1.00 99.99      .102 H
ATOM    667  N   SER C  78       0.781  22.977  36.149  1.00 21.44      .336 N
ATOM    668  CA  SER C  78      -0.538  23.583  35.849  1.00 22.62      .189 C
ATOM    669  C   SER C  78      -1.421  23.910  37.064  1.00 27.48      .254 C
ATOM    670  O   SER C  78      -2.108  24.926  37.048  1.00 28.74      .270 O
ATOM    671  CB  SER C  78      -1.363  22.744  34.872  1.00 24.87      .169 C
ATOM    672  OG  SER C  78      -1.627  21.453  35.423  1.00 39.93      .380 O
ATOM    673  H   SER C  78       0.966  22.125  35.656  1.00 99.99      .164 H
ATOM    674  HG  SER C  78      -2.285  20.990  34.825  1.00 99.99      .211 H
ATOM    675  N   ASN C  79      -1.296  23.134  38.140  1.00 21.45      .337 N
ATOM    676  CA  ASN C  79      -2.107  23.350  39.359  1.00 21.49      .169 C
ATOM    677  C   ASN C  79      -1.261  23.816  40.553  1.00 24.27      .251 C
ATOM    678  O   ASN C  79      -1.571  23.578  41.720  1.00 24.82      .271 O
ATOM    679  CB  ASN C  79      -2.889  22.078  39.703  1.00 20.04      .119 C
ATOM    680  CG  ASN C  79      -3.905  21.727  38.617  1.00 33.40      .230 C
ATOM    681  OD1 ASN C  79      -4.785  22.488  38.247  1.00 29.45      .273 O
ATOM    682  ND2 ASN C  79      -3.750  20.553  38.049  1.00 28.88      .369 N
ATOM    683  H   ASN C  79      -0.615  22.406  38.193  1.00 99.99      .164 H
ATOM    684 1HD2 ASN C  79      -4.414  20.309  37.351  1.00 99.99      .159 H
ATOM    685 2HD2 ASN C  79      -2.998  19.959  38.314  1.00 99.99      .159 H
ATOM    686  N   ASP C  80      -0.172  24.500  40.224  1.00 17.76      .337 N
ATOM    687  CA  ASP C  80       0.779  25.010  41.218  1.00 15.60      .170 C
ATOM    688  C   ASP C  80       1.009  26.497  40.931  1.00 20.83      .251 C
ATOM    689  O   ASP C  80       0.993  26.932  39.779  1.00 20.47      .271 O
ATOM    690  CB  ASP C  80       2.070  24.195  41.080  1.00 16.00      .129 C
ATOM    691  CG  ASP C  80       2.986  24.360  42.292  1.00 23.28      .188 C
ATOM    692  OD1 ASP C  80       2.871  23.541  43.217  1.00 23.80      .647 O
ATOM    693  OD2 ASP C  80       3.719  25.377  42.304  1.00 19.72      .647 O
ATOM    694  H   ASP C  80       0.002  24.795  39.281  1.00 99.99      .164 H
ATOM    695  N   LEU C  81       1.372  27.223  41.978  1.00 18.93      .338 N
ATOM    696  CA  LEU C  81       1.776  28.633  41.860  1.00 20.06      .159 C
ATOM    697  C   LEU C  81       2.932  28.856  40.867  1.00 20.00      .251 C
ATOM    698  O   LEU C  81       2.928  29.850  40.144  1.00 18.44      .271 O
ATOM    699  CB  LEU C  81       2.145  29.084  43.263  1.00 21.29      .032 C
ATOM    700  CG  LEU C  81       2.689  30.501  43.370  1.00 27.68      .002 C
ATOM    701  CD1 LEU C  81       1.685  31.576  42.923  1.00 28.31      .000 C
ATOM    702  CD2 LEU C  81       3.128  30.596  44.824  1.00 33.07      .000 C
ATOM    703  H   LEU C  81       1.351  26.875  42.917  1.00 99.99      .164 H
ATOM    704  N   LEU C  82       3.801  27.853  40.729  1.00 18.12      .338 N
ATOM    705  CA  LEU C  82       4.880  27.884  39.722  1.00 17.73      .159 C
ATOM    706  C   LEU C  82       4.344  28.022  38.284  1.00 20.38      .251 C
ATOM    707  O   LEU C  82       4.816  28.886  37.548  1.00 20.66      .271 O
ATOM    708  CB  LEU C  82       5.810  26.668  39.851  1.00 16.94      .032 C
ATOM    709  CG  LEU C  82       7.035  26.767  38.928  1.00 20.17      .002 C
ATOM    710  CD1 LEU C  82       7.933  27.958  39.284  1.00 19.36      .000 C
ATOM    711  CD2 LEU C  82       7.839  25.469  38.973  1.00 21.19      .000 C
ATOM    712  H   LEU C  82       3.789  27.056  41.334  1.00 99.99      .164 H
ATOM    713  N   GLY C  83       3.255  27.297  37.979  1.00 16.48      .336 N
ATOM    714  CA  GLY C  83       2.540  27.401  36.690  1.00 15.52      .189 C
ATOM    715  C   GLY C  83       1.904  28.778  36.457  1.00 19.85      .253 C
ATOM    716  O   GLY C  83       2.015  29.305  35.357  1.00 17.42      .270 O
ATOM    717  H   GLY C  83       2.825  26.627  38.594  1.00 99.99      .164 H
ATOM    718  N   ASP C  84       1.345  29.379  37.511  1.00 19.57      .337 N
ATOM    719  CA  ASP C  84       0.823  30.765  37.465  1.00 20.63      .170 C
ATOM    720  C   ASP C  84       1.934  31.785  37.166  1.00 21.72      .251 C
ATOM    721  O   ASP C  84       1.753  32.654  36.319  1.00 19.36      .271 O
ATOM    722  CB  ASP C  84       0.164  31.193  38.783  1.00 23.61      .129 C
ATOM    723  CG  ASP C  84      -1.142  30.492  39.177  1.00 36.91      .188 C
ATOM    724  OD1 ASP C  84      -1.552  29.544  38.473  1.00 35.21      .647 O
ATOM    725  OD2 ASP C  84      -1.656  30.875  40.249  1.00 45.01      .647 O
ATOM    726  H   ASP C  84       1.212  28.895  38.377  1.00 99.99      .164 H
ATOM    727  N   LEU C  85       3.086  31.608  37.816  1.00 18.77      .338 N
ATOM    728  CA  LEU C  85       4.242  32.511  37.641  1.00 19.59      .159 C
ATOM    729  C   LEU C  85       4.871  32.384  36.248  1.00 18.88      .251 C
ATOM    730  O   LEU C  85       5.230  33.380  35.626  1.00 17.21      .271 O
ATOM    731  CB  LEU C  85       5.332  32.268  38.696  1.00 21.13      .032 C
ATOM    732  CG  LEU C  85       4.937  32.568  40.147  1.00 29.30      .002 C
ATOM    733  CD1 LEU C  85       6.140  32.292  41.047  1.00 30.34      .000 C
ATOM    734  CD2 LEU C  85       4.478  34.016  40.341  1.00 33.61      .000 C
ATOM    735  H   LEU C  85       3.235  30.835  38.436  1.00 99.99      .164 H
ATOM    736  N   PHE C  86       5.025  31.142  35.795  1.00 14.71      .337 N
ATOM    737  CA  PHE C  86       5.615  30.848  34.476  1.00 13.39      .164 C
ATOM    738  C   PHE C  86       4.665  31.019  33.282  1.00 18.62      .251 C
ATOM    739  O   PHE C  86       5.126  31.167  32.152  1.00 20.03      .271 O
ATOM    740  CB  PHE C  86       6.277  29.465  34.500  1.00 13.56      .056 C
ATOM    741  CG  PHE C  86       7.640  29.409  35.220  1.00 14.17      .044 C
ATOM    742  CD1 PHE C  86       8.159  30.473  35.956  1.00 16.97      .008 C
ATOM    743  CD2 PHE C  86       8.378  28.237  35.122  1.00 14.13      .008 C
ATOM    744  CE1 PHE C  86       9.394  30.366  36.581  1.00 15.39      .001 C
ATOM    745  CE2 PHE C  86       9.616  28.124  35.745  1.00 15.81      .001 C
ATOM    746  CZ  PHE C  86      10.125  29.188  36.482  1.00 14.23      .000 C
ATOM    747  H   PHE C  86       4.806  30.338  36.356  1.00 99.99      .164 H
ATOM    748  N   GLY C  87       3.355  30.932  33.553  1.00 14.56      .336 N
ATOM    749  CA  GLY C  87       2.296  31.012  32.527  1.00 15.67      .189 C
ATOM    750  C   GLY C  87       2.267  29.811  31.565  1.00 19.00      .253 C
ATOM    751  O   GLY C  87       1.779  29.932  30.445  1.00 17.63      .270 O
ATOM    752  H   GLY C  87       2.980  30.782  34.478  1.00 99.99      .164 H
ATOM    753  N   VAL C  88       2.758  28.658  32.024  1.00 14.88      .337 N
ATOM    754  CA  VAL C  88       2.755  27.399  31.244  1.00 13.55      .160 C
ATOM    755  C   VAL C  88       2.269  26.221  32.115  1.00 17.39      .254 C
ATOM    756  O   VAL C  88       2.575  26.204  33.310  1.00 16.34      .270 O
ATOM    757  CB  VAL C  88       4.128  27.080  30.602  1.00 16.92      .029 C
ATOM    758  CG1 VAL C  88       4.522  28.122  29.549  1.00 17.60      .002 C
ATOM    759  CG2 VAL C  88       5.265  26.901  31.617  1.00 15.70      .002 C
ATOM    760  H   VAL C  88       3.117  28.577  32.953  1.00 99.99      .164 H
ATOM    761  N   PRO C  89       1.577  25.220  31.548  1.00 15.02      .312 N
ATOM    762  CA  PRO C  89       1.204  24.009  32.303  1.00 13.88      .163 C
ATOM    763  C   PRO C  89       2.394  23.077  32.597  1.00 15.97      .251 C
ATOM    764  O   PRO C  89       2.353  22.320  33.567  1.00 13.78      .271 O
ATOM    765  CB  PRO C  89       0.130  23.331  31.453  1.00 15.99      .034 C
ATOM    766  CG  PRO C  89       0.513  23.722  30.027  1.00 20.20      .027 C
ATOM    767  CD  PRO C  89       1.044  25.154  30.171  1.00 15.64      .105 C
ATOM    768  N   SER C  90       3.433  23.152  31.766  1.00 14.33      .336 N
ATOM    769  CA  SER C  90       4.630  22.292  31.854  1.00 12.48      .189 C
ATOM    770  C   SER C  90       5.796  22.933  31.085  1.00 15.79      .254 C
ATOM    771  O   SER C  90       5.593  23.851  30.292  1.00 14.88      .270 O
ATOM    772  CB  SER C  90       4.345  20.906  31.254  1.00 15.34      .169 C
ATOM    773  OG  SER C  90       4.241  20.961  29.826  1.00 18.79      .380 O
ATOM    774  H   SER C  90       3.473  23.794  30.997  1.00 99.99      .164 H
ATOM    775  HG  SER C  90       4.125  20.035  29.461  1.00 99.99      .211 H
ATOM    776  N   PHE C  91       6.999  22.447  31.367  1.00 11.53      .337 N
ATOM    777  CA  PHE C  91       8.223  22.856  30.652  1.00 10.84      .164 C
ATOM    778  C   PHE C  91       9.306  21.779  30.785  1.00 15.30      .251 C
ATOM    779  O   PHE C  91       9.290  20.967  31.711  1.00 13.49      .271 O
ATOM    780  CB  PHE C  91       8.742  24.228  31.122  1.00 10.18      .056 C
ATOM    781  CG  PHE C  91       9.168  24.290  32.594  1.00 10.92      .044 C
ATOM    782  CD1 PHE C  91      10.487  24.037  32.943  1.00 13.43      .008 C
ATOM    783  CD2 PHE C  91       8.236  24.607  33.572  1.00 11.29      .008 C
ATOM    784  CE1 PHE C  91      10.873  24.077  34.277  1.00 13.30      .001 C
ATOM    785  CE2 PHE C  91       8.623  24.671  34.904  1.00 14.63      .001 C
ATOM    786  CZ  PHE C  91       9.943  24.405  35.259  1.00 12.81      .000 C
ATOM    787  H   PHE C  91       7.126  21.727  32.054  1.00 99.99      .164 H
ATOM    788  N   SER C  92      10.203  21.766  29.808  1.00 12.77      .336 N
ATOM    789  CA  SER C  92      11.343  20.828  29.811  1.00 14.03      .189 C
ATOM    790  C   SER C  92      12.454  21.376  30.721  1.00 18.41      .253 C
ATOM    791  O   SER C  92      12.909  22.501  30.505  1.00 15.97      .270 O
ATOM    792  CB  SER C  92      11.842  20.639  28.373  1.00 16.46      .169 C
ATOM    793  OG  SER C  92      13.173  20.111  28.342  1.00 37.15      .380 O
ATOM    794  H   SER C  92      10.249  22.503  29.133  1.00 99.99      .164 H
ATOM    795  HG  SER C  92      13.423  19.919  27.389  1.00 99.99      .211 H
ATOM    796  N   VAL C  93      12.915  20.558  31.672  1.00 16.70      .337 N
ATOM    797  CA  VAL C  93      14.037  20.957  32.565  1.00 16.62      .159 C
ATOM    798  C   VAL C  93      15.335  21.337  31.844  1.00 18.11      .251 C
ATOM    799  O   VAL C  93      16.154  22.034  32.425  1.00 16.46      .271 O
ATOM    800  CB  VAL C  93      14.479  19.989  33.679  1.00 21.97      .029 C
ATOM    801  CG1 VAL C  93      13.552  20.034  34.886  1.00 23.10      .002 C
ATOM    802  CG2 VAL C  93      14.749  18.562  33.197  1.00 21.73      .002 C
ATOM    803  H   VAL C  93      12.515  19.649  31.834  1.00 99.99      .164 H
ATOM    804  N   LYS C  94      15.564  20.747  30.675  1.00 15.40      .338 N
ATOM    805  CA  LYS C  94      16.799  20.970  29.901  1.00 16.57      .159 C
ATOM    806  C   LYS C  94      16.842  22.310  29.142  1.00 19.00      .251 C
ATOM    807  O   LYS C  94      17.904  22.711  28.670  1.00 17.30      .271 O
ATOM    808  CB  LYS C  94      17.023  19.795  28.946  1.00 21.25      .032 C
ATOM    809  CG  LYS C  94      17.399  18.491  29.662  1.00 33.40      .004 C
ATOM    810  CD  LYS C  94      17.284  17.338  28.661  1.00 44.44      .032 C
ATOM    811  CE  LYS C  94      18.390  16.285  28.794  1.00 64.01      .206 C
ATOM    812  NZ  LYS C  94      18.193  15.340  29.901  1.00 75.12      .064 N
ATOM    813  H   LYS C  94      14.899  20.130  30.251  1.00 99.99      .164 H
ATOM    814  HZ1 LYS C  94      18.957  14.692  29.914  1.00 99.99      .275 H
ATOM    815  HZ2 LYS C  94      18.151  15.828  30.771  1.00 99.99      .275 H
ATOM    816  HZ3 LYS C  94      17.345  14.825  29.755  1.00 99.99      .275 H
ATOM    817  N   GLU C  95      15.700  22.994  29.037  1.00 15.63      .338 N
ATOM    818  CA  GLU C  95      15.605  24.270  28.300  1.00 14.67      .160 C
ATOM    819  C   GLU C  95      15.958  25.441  29.236  1.00 16.36      .251 C
ATOM    820  O   GLU C  95      15.120  26.268  29.601  1.00 15.33      .271 O
ATOM    821  CB  GLU C  95      14.195  24.420  27.708  1.00 15.87      .043 C
ATOM    822  CG  GLU C  95      13.839  23.370  26.646  1.00 21.93      .100 C
ATOM    823  CD  GLU C  95      14.720  23.390  25.388  1.00 51.41      .185 C
ATOM    824  OE1 GLU C  95      15.215  24.481  25.028  1.00 50.73      .647 O
ATOM    825  OE2 GLU C  95      14.856  22.296  24.800  1.00 46.55      .647 O
ATOM    826  H   GLU C  95      14.881  22.749  29.562  1.00 99.99      .164 H
ATOM    827  N   HIS C  96      17.252  25.570  29.517  1.00 14.77      .337 N
ATOM    828  CA  HIS C  96      17.721  26.530  30.537  1.00 13.81      .165 C
ATOM    829  C   HIS C  96      17.535  28.014  30.199  1.00 16.99      .251 C
ATOM    830  O   HIS C  96      17.120  28.779  31.069  1.00 15.24      .271 O
ATOM    831  CB  HIS C  96      19.157  26.237  30.967  1.00 13.69      .077 C
ATOM    832  CG  HIS C  96      19.318  24.892  31.692  1.00 16.47      .057 C
ATOM    833  ND1 HIS C  96      20.489  24.389  32.021  1.00 18.43      .338 N
ATOM    834  CD2 HIS C  96      18.407  24.018  32.109  1.00 17.54      .113 C
ATOM    835  CE1 HIS C  96      20.342  23.213  32.614  1.00 17.68      .175 C
ATOM    836  NE2 HIS C  96      19.040  22.990  32.668  1.00 17.52      .223 N
ATOM    837  H   HIS C  96      17.954  24.960  29.131  1.00 99.99      .164 H
ATOM    838  HD1 HIS C  96      21.326  24.904  31.984  1.00 99.99      .167 H
ATOM    839  N   ARG C  97      17.690  28.369  28.921  1.00 15.40      .338 N
ATOM    840  CA  ARG C  97      17.404  29.742  28.452  1.00 15.79      .159 C
ATOM    841  C   ARG C  97      15.916  30.096  28.597  1.00 18.28      .251 C
ATOM    842  O   ARG C  97      15.588  31.135  29.165  1.00 16.55      .271 O
ATOM    843  CB  ARG C  97      17.900  29.955  27.011  1.00 15.71      .034 C
ATOM    844  CG  ARG C  97      17.501  31.294  26.358  1.00 16.16      .027 C
ATOM    845  CD  ARG C  97      17.891  32.546  27.152  1.00 17.68      .116 C
ATOM    846  NE  ARG C  97      19.354  32.634  27.300  1.00 16.07      .212 N
ATOM    847  CZ  ARG C  97      20.000  33.363  28.208  1.00 26.87      .666 C
ATOM    848  NH1 ARG C  97      19.336  34.085  29.099  1.00 16.41      .235 N
ATOM    849  NH2 ARG C  97      21.324  33.361  28.248  1.00 17.80      .235 N
ATOM    850  H   ARG C  97      18.006  27.728  28.222  1.00 99.99      .164 H
ATOM    851  HE  ARG C  97      19.884  32.099  26.648  1.00 99.99      .178 H
ATOM    852 1HH1 ARG C  97      19.828  34.625  29.781  1.00 99.99      .174 H
ATOM    853 2HH1 ARG C  97      18.338  34.080  29.081  1.00 99.99      .174 H
ATOM    854 1HH2 ARG C  97      21.795  33.926  28.926  1.00 99.99      .174 H
ATOM    855 2HH2 ARG C  97      21.852  32.821  27.596  1.00 99.99      .174 H
ATOM    856  N   LYS C  98      15.047  29.143  28.264  1.00 15.23      .338 N
ATOM    857  CA  LYS C  98      13.591  29.346  28.380  1.00 14.95      .159 C
ATOM    858  C   LYS C  98      13.186  29.518  29.858  1.00 17.07      .251 C
ATOM    859  O   LYS C  98      12.480  30.468  30.189  1.00 15.96      .271 O
ATOM    860  CB  LYS C  98      12.864  28.162  27.745  1.00 18.19      .032 C
ATOM    861  CG  LYS C  98      11.355  28.388  27.636  1.00 35.44      .004 C
ATOM    862  CD  LYS C  98      10.692  27.072  27.243  1.00 53.70      .032 C
ATOM    863  CE  LYS C  98       9.211  27.258  26.921  1.00 71.49      .206 C
ATOM    864  NZ  LYS C  98       8.695  26.050  26.267  1.00 87.54      .064 N
ATOM    865  H   LYS C  98      15.329  28.208  28.053  1.00 99.99      .164 H
ATOM    866  HZ1 LYS C  98       7.734  26.191  26.026  1.00 99.99      .275 H
ATOM    867  HZ2 LYS C  98       9.222  25.872  25.436  1.00 99.99      .275 H
ATOM    868  HZ3 LYS C  98       8.768  25.271  26.889  1.00 99.99      .275 H
ATOM    869  N   ILE C  99      13.806  28.721  30.734  1.00 13.00      .338 N
ATOM    870  CA  ILE C  99      13.593  28.806  32.196  1.00 11.20      .159 C
ATOM    871  C   ILE C  99      14.074  30.166  32.744  1.00 13.19      .251 C
ATOM    872  O   ILE C  99      13.319  30.830  33.451  1.00 13.74      .271 O
ATOM    873  CB  ILE C  99      14.227  27.595  32.915  1.00 13.02      .029 C
ATOM    874  CG1 ILE C  99      13.510  26.301  32.493  1.00 13.15      .002 C
ATOM    875  CG2 ILE C  99      14.168  27.736  34.445  1.00 13.61      .002 C
ATOM    876  CD  ILE C  99      14.327  25.029  32.755  1.00 11.00      .000 C
ATOM    877  H   ILE C  99      14.446  28.005  30.443  1.00 99.99      .164 H
ATOM    878  N   TYR C 100      15.261  30.613  32.322  1.00 10.67      .337 N
ATOM    879  CA  TYR C 100      15.783  31.946  32.692  1.00 10.92      .164 C
ATOM    880  C   TYR C 100      14.845  33.087  32.268  1.00 15.44      .251 C
ATOM    881  O   TYR C 100      14.469  33.901  33.109  1.00 14.96      .271 O
ATOM    882  CB  TYR C 100      17.189  32.176  32.123  1.00 11.82      .056 C
ATOM    883  CG  TYR C 100      18.285  31.971  33.178  1.00 13.95      .044 C
ATOM    884  CD1 TYR C 100      19.057  33.049  33.595  1.00 15.92      .011 C
ATOM    885  CD2 TYR C 100      18.443  30.738  33.795  1.00 15.30      .011 C
ATOM    886  CE1 TYR C 100      19.971  32.903  34.631  1.00 15.30      .037 C
ATOM    887  CE2 TYR C 100      19.353  30.584  34.833  1.00 16.55      .037 C
ATOM    888  CZ  TYR C 100      20.118  31.668  35.255  1.00 17.79      .065 C
ATOM    889  OH  TYR C 100      20.982  31.531  36.292  1.00 16.11      .361 O
ATOM    890  H   TYR C 100      15.869  30.062  31.743  1.00 99.99      .164 H
ATOM    891  HH  TYR C 100      20.954  30.588  36.630  1.00 99.99      .217 H
ATOM    892  N   THR C 101      14.292  32.982  31.059  1.00 13.31      .336 N
ATOM    893  CA  THR C 101      13.327  33.965  30.521  1.00 13.64      .186 C
ATOM    894  C   THR C 101      12.034  34.020  31.354  1.00 17.00      .253 C
ATOM    895  O   THR C 101      11.636  35.102  31.785  1.00 16.92      .270 O
ATOM    896  CB  THR C 101      13.028  33.666  29.042  1.00 21.38      .140 C
ATOM    897  OG1 THR C 101      14.266  33.670  28.326  1.00 21.24      .382 O
ATOM    898  CG2 THR C 101      12.078  34.684  28.399  1.00 20.58      .034 C
ATOM    899  H   THR C 101      14.572  32.274  30.402  1.00 99.99      .164 H
ATOM    900  HG1 THR C 101      14.093  33.471  27.361  1.00 99.99      .210 H
ATOM    901  N   MET C 102      11.483  32.850  31.683  1.00 14.60      .337 N
ATOM    902  CA  MET C 102      10.279  32.747  32.534  1.00 14.17      .160 C
ATOM    903  C   MET C 102      10.503  33.317  33.944  1.00 16.34      .251 C
ATOM    904  O   MET C 102       9.665  34.055  34.458  1.00 15.90      .271 O
ATOM    905  CB  MET C 102       9.784  31.300  32.637  1.00 14.83      .043 C
ATOM    906  CG  MET C 102       9.242  30.779  31.302  1.00 18.05      .060 C
ATOM    907  SD  MET C 102       8.437  29.138  31.416  1.00 20.19      .139 S
ATOM    908  CE  MET C 102       9.835  28.068  31.680  1.00 16.31      .069 C
ATOM    909  H   MET C 102      11.844  31.973  31.354  1.00 99.99      .164 H
ATOM    910  N   ILE C 103      11.716  33.145  34.465  1.00 13.64      .338 N
ATOM    911  CA  ILE C 103      12.092  33.693  35.786  1.00 13.68      .159 C
ATOM    912  C   ILE C 103      12.284  35.218  35.707  1.00 17.43      .251 C
ATOM    913  O   ILE C 103      11.749  35.932  36.552  1.00 17.11      .271 O
ATOM    914  CB  ILE C 103      13.315  32.963  36.372  1.00 15.49      .029 C
ATOM    915  CG1 ILE C 103      12.950  31.496  36.629  1.00 15.36      .002 C
ATOM    916  CG2 ILE C 103      13.787  33.607  37.687  1.00 16.47      .002 C
ATOM    917  CD  ILE C 103      14.176  30.597  36.793  1.00 15.83      .000 C
ATOM    918  H   ILE C 103      12.461  32.724  33.942  1.00 99.99      .164 H
ATOM    919  N   TYR C 104      12.924  35.694  34.638  1.00 15.67      .337 N
ATOM    920  CA  TYR C 104      13.151  37.136  34.409  1.00 17.09      .164 C
ATOM    921  C   TYR C 104      11.862  37.970  34.408  1.00 22.08      .251 C
ATOM    922  O   TYR C 104      11.831  39.035  35.020  1.00 21.34      .271 O
ATOM    923  CB  TYR C 104      13.922  37.387  33.110  1.00 17.27      .056 C
ATOM    924  CG  TYR C 104      15.423  37.091  33.214  1.00 16.83      .044 C
ATOM    925  CD1 TYR C 104      16.049  36.420  32.173  1.00 18.53      .011 C
ATOM    926  CD2 TYR C 104      16.179  37.575  34.276  1.00 17.74      .011 C
ATOM    927  CE1 TYR C 104      17.423  36.220  32.194  1.00 18.35      .037 C
ATOM    928  CE2 TYR C 104      17.551  37.377  34.308  1.00 18.41      .037 C
ATOM    929  CZ  TYR C 104      18.169  36.707  33.263  1.00 21.36      .065 C
ATOM    930  OH  TYR C 104      19.513  36.571  33.272  1.00 18.22      .361 O
ATOM    931  H   TYR C 104      13.321  35.089  33.939  1.00 99.99      .164 H
ATOM    932  HH  TYR C 104      19.774  36.106  32.415  1.00 99.99      .217 H
ATOM    933  N   ARG C 105      10.779  37.376  33.903  1.00 18.14      .338 N
ATOM    934  CA  ARG C 105       9.439  38.001  33.906  1.00 17.89      .159 C
ATOM    935  C   ARG C 105       8.840  38.185  35.317  1.00 21.81      .251 C
ATOM    936  O   ARG C 105       7.940  38.999  35.501  1.00 22.14      .271 O
ATOM    937  CB  ARG C 105       8.462  37.189  33.051  1.00 19.15      .034 C
ATOM    938  CG  ARG C 105       8.795  37.206  31.555  1.00 23.09      .027 C
ATOM    939  CD  ARG C 105       7.748  36.428  30.753  1.00 25.21      .116 C
ATOM    940  NE  ARG C 105       6.441  37.117  30.785  1.00 34.08      .212 N
ATOM    941  CZ  ARG C 105       5.284  36.635  30.321  1.00 42.56      .666 C
ATOM    942  NH1 ARG C 105       5.210  35.437  29.759  1.00 27.65      .235 N
ATOM    943  NH2 ARG C 105       4.169  37.349  30.410  1.00 24.57      .235 N
ATOM    944  H   ARG C 105      10.805  36.447  33.529  1.00 99.99      .164 H
ATOM    945  HE  ARG C 105       6.449  38.026  31.195  1.00 99.99      .178 H
ATOM    946 1HH1 ARG C 105       4.341  35.076  29.429  1.00 99.99      .174 H
ATOM    947 2HH1 ARG C 105       6.046  34.896  29.687  1.00 99.99      .174 H
ATOM    948 1HH2 ARG C 105       3.314  36.961  30.069  1.00 99.99      .174 H
ATOM    949 2HH2 ARG C 105       4.176  38.258  30.820  1.00 99.99      .174 H
ATOM    950  N   ASN C 106       9.399  37.479  36.302  1.00 17.59      .337 N
ATOM    951  CA  ASN C 106       8.913  37.472  37.698  1.00 18.12      .169 C
ATOM    952  C   ASN C 106       9.832  38.185  38.704  1.00 20.87      .251 C
ATOM    953  O   ASN C 106       9.718  37.996  39.919  1.00 20.95      .271 O
ATOM    954  CB  ASN C 106       8.731  36.020  38.145  1.00 19.91      .119 C
ATOM    955  CG  ASN C 106       7.514  35.389  37.476  1.00 33.36      .230 C
ATOM    956  OD1 ASN C 106       6.385  35.556  37.910  1.00 35.25      .273 O
ATOM    957  ND2 ASN C 106       7.740  34.672  36.403  1.00 19.98      .369 N
ATOM    958  H   ASN C 106      10.220  36.921  36.154  1.00 99.99      .164 H
ATOM    959 1HD2 ASN C 106       6.934  34.274  35.954  1.00 99.99      .159 H
ATOM    960 2HD2 ASN C 106       8.648  34.568  35.993  1.00 99.99      .159 H
ATOM    961  N   LEU C 107      10.645  39.109  38.205  1.00 18.24      .338 N
ATOM    962  CA  LEU C 107      11.622  39.827  39.043  1.00 19.73      .159 C
ATOM    963  C   LEU C 107      12.008  41.181  38.443  1.00 25.38      .251 C
ATOM    964  O   LEU C 107      11.660  41.508  37.310  1.00 25.26      .271 O
ATOM    965  CB  LEU C 107      12.857  38.948  39.331  1.00 19.55      .032 C
ATOM    966  CG  LEU C 107      13.581  38.362  38.111  1.00 22.75      .002 C
ATOM    967  CD1 LEU C 107      14.484  39.379  37.407  1.00 24.89      .000 C
ATOM    968  CD2 LEU C 107      14.391  37.148  38.554  1.00 21.17      .000 C
ATOM    969  H   LEU C 107      10.596  39.424  37.253  1.00 99.99      .164 H
ATOM    970  N   VAL C 108      12.728  41.936  39.257  1.00 23.79      .338 N
ATOM    971  CA  VAL C 108      13.351  43.209  38.852  1.00 26.38      .159 C
ATOM    972  C   VAL C 108      14.869  43.012  38.977  1.00 31.04      .251 C
ATOM    973  O   VAL C 108      15.360  42.530  39.998  1.00 29.91      .271 O
ATOM    974  CB  VAL C 108      12.838  44.351  39.755  1.00 32.72      .029 C
ATOM    975  CG1 VAL C 108      13.532  45.686  39.457  1.00 34.00      .002 C
ATOM    976  CG2 VAL C 108      11.326  44.552  39.595  1.00 33.32      .002 C
ATOM    977  H   VAL C 108      12.891  41.664  40.209  1.00 99.99      .164 H
ATOM    978  N   VAL C 109      15.580  43.307  37.896  1.00 28.15      .338 N
ATOM    979  CA  VAL C 109      17.059  43.274  37.892  1.00 29.07      .159 C
ATOM    980  C   VAL C 109      17.566  44.527  38.631  1.00 35.87      .251 C
ATOM    981  O   VAL C 109      17.246  45.645  38.234  1.00 36.40      .271 O
ATOM    982  CB  VAL C 109      17.582  43.173  36.444  1.00 32.82      .029 C
ATOM    983  CG1 VAL C 109      19.108  43.290  36.358  1.00 32.91      .002 C
ATOM    984  CG2 VAL C 109      17.171  41.838  35.810  1.00 31.59      .002 C
ATOM    985  H   VAL C 109      15.156  43.645  37.056  1.00 99.99      .164 H
ATOM    986  N   VAL C 110      18.264  44.305  39.747  1.00 34.07      .336 N
ATOM    987  CA  VAL C 110      18.790  45.410  40.588  1.00 55.72      .168 C
ATOM    988  C   VAL C 110      20.010  46.089  39.921  1.00 79.06      .206 C
ATOM    989  O   VAL C 110      19.816  46.833  38.936  1.00 58.81      .646 O
ATOM    990  CB  VAL C 110      18.977  45.039  42.096  1.00 59.61      .031 C
ATOM    991  CG1 VAL C 110      17.840  44.166  42.627  1.00 58.31      .003 C
ATOM    992  CG2 VAL C 110      20.279  44.396  42.589  1.00 59.26      .003 C
ATOM    993  H   VAL C 110      18.468  43.380  40.072  1.00 99.99      .164 H
ATOM    994  OXT VAL C 110      21.130  45.701  40.296  1.00 99.99      .646 O
ENDMDL
CONECT   71   70   72   78
CONECT   70   71   69   73
CONECT   73   74   70   75
CONECT   76   74
CONECT   74   73   76
CONECT   75   73
CONECT   77   69
CONECT   69   70   59   77
CONECT   72   71
CONECT  482  489  481  483
CONECT  481  484  482  480
CONECT  484  486  485  481
CONECT  487  485
CONECT  485  484  487
CONECT  486  484
CONECT  488  480
CONECT  480  468  488  481
CONECT  483  482
CONECT  630  637  631  629
CONECT  629  628  630  632
CONECT  632  634  629  633
CONECT  635  633
CONECT  633  632  635
CONECT  634  632
CONECT  636  628
CONECT  628  618  629  636
CONECT  631  630
CONECT  871  872  870  878
CONECT  870  869  873  871
CONECT  873  870  875  874
CONECT  876  874
CONECT  874  873  876
CONECT  875  873
CONECT  877  869
CONECT  869  858  877  870
CONECT  872  871
CONECT  912  919  913  911
CONECT  911  912  914  910
CONECT  914  916  915  911
CONECT  917  915
CONECT  915  914  917
CONECT  916  914
CONECT  918  910
CONECT  910  903  911  918
CONECT  913  912
MODEL        2
ATOM      1 Cl   UNK N   1      12.311  26.360  37.284  1.00  0.00          Cl
ATOM      2  O   UNK N   1      18.459  22.963  39.624  1.00  0.00           O
ATOM      3  N   UNK N   1      17.838  20.366  37.978  1.00  0.00           N
ATOM      4  N   UNK N   1      16.654  24.352  39.234  1.00  0.00           N
ATOM      5  C   UNK N   1      16.843  22.486  37.777  1.00  0.00           C
ATOM      6  C   UNK N   1      16.529  21.016  38.089  1.00  0.00           C
ATOM      7  C   UNK N   1      17.819  22.343  36.589  1.00  0.00           C
ATOM      8  C   UNK N   1      18.517  20.987  36.838  1.00  0.00           C
ATOM      9  C   UNK N   1      15.622  23.332  37.479  1.00  0.00           C
ATOM     10  C   UNK N   1      17.459  23.240  38.993  1.00  0.00           C
ATOM     11  C   UNK N   1      15.580  24.410  38.363  1.00  0.00           C
ATOM     12  C   UNK N   1      14.630  23.176  36.525  1.00  0.00           C
ATOM     13  C   UNK N   1      14.583  25.362  38.338  1.00  0.00           C
ATOM     14  C   UNK N   1      13.605  24.126  36.475  1.00  0.00           C
ATOM     15  C   UNK N   1      13.588  25.208  37.374  1.00  0.00           C
ATOM     16  H   UNK N   1      17.757  19.366  37.787  1.00  0.00           H
ATOM     17  H   UNK N   1      16.847  25.014  39.973  1.00  0.00           H
ATOM     18  C   UNK N   1      18.432  20.086  35.610  1.00  0.00           C
ATOM     19  O   UNK N   1      17.961  20.468  34.543  1.00  0.00           O
ATOM     20  N   UNK N   1      18.889  18.809  35.852  1.00  0.00           N
ATOM     21  H   UNK N   1      19.303  18.597  36.753  1.00  0.00           H
ATOM     22  C   UNK N   1      18.885  17.781  34.829  1.00  0.00           C
ATOM     23  C   UNK N   1      17.620  16.927  34.934  1.00  0.00           C
ATOM     24  C   UNK N   1      17.630  15.982  36.139  1.00  0.00           C
ATOM     25  C   UNK N   1      18.905  15.142  36.225  1.00  0.00           C
ATOM     26  C   UNK N   1      20.168  15.997  36.123  1.00  0.00           C
ATOM     27  C   UNK N   1      20.154  16.927  34.907  1.00  0.00           C
ATOM     28  O   UNK N   1      18.898  14.176  35.179  1.00  0.00           O
ATOM     29  H   UNK N   1      18.193  14.427  34.554  1.00  0.00           H
ATOM     30  C   UNK N   1      18.785  23.484  36.391  1.00  0.00           C
ATOM     31  C   UNK N   1      18.390  24.640  35.711  1.00  0.00           C
ATOM     32  F   UNK N   1      17.144  24.718  35.215  1.00  0.00           F
ATOM     33  C   UNK N   1      19.279  25.697  35.543  1.00  0.00           C
ATOM     34 Cl   UNK N   1      18.799  27.119  34.704  1.00  0.00          Cl
ATOM     35  C   UNK N   1      20.575  25.608  36.052  1.00  0.00           C
ATOM     36  C   UNK N   1      20.979  24.468  36.737  1.00  0.00           C
ATOM     37  C   UNK N   1      20.087  23.424  36.913  1.00  0.00           C
ATOM     38  C   UNK N   1      15.897  20.730  39.457  1.00  0.00           C
ATOM     39  C   UNK N   1      14.787  19.641  39.449  1.00  0.00           C
ATOM     40  C   UNK N   1      15.330  18.252  39.077  1.00  0.00           C
ATOM     41  C   UNK N   1      14.154  19.554  40.852  1.00  0.00           C
ATOM     42  C   UNK N   1      13.689  20.038  38.445  1.00  0.00           C
ENDMDL
END
