# Supplementary material for: Anti-cancer activity elucidation of geissolosimine as an MDM2-p53 interaction inhibitor: An in-silico study
Source: PLoS One. 2025 May 8;20(5):e0323003. doi: 10.1371/journal.pone.0323003 (PMC12061181; doi:10.1371/journal.pone.0323003)
Supplement: S8 File — (ZIP) [file pone.0323003.s008.zip › Result/complex_1/complex_1_analysis.tab]

Time[ps] Time[ns] CellLengthX CellLengthY CellLengthZ TotalEnergy Bond Angle Dihedral Planarity Coulomb VdW SurfVdW SurfMol SurfAcc SoluteHBonds SltSlvHBonds Helix Sheet Turn Coil Helix310 HelixPi RadGyration RMSDCa RMSDBb RMSDAll
0.000 0.000 62.381 62.381 62.381 -405706.033 293.760 965.229 23925.479 41.324 -498665.803 67733.979 9236.823 4989.986 5487.016 88.000 162.000 49.000 19.000 7.000 25.000 0.000 0.000 13.009 0.295 0.347 0.457
250.000 0.250 62.237 62.237 62.237 -328066.800 1185.343 2688.754 24553.759 237.488 -402570.557 45838.413 9557.057 5256.976 5761.561 79.000 166.000 44.000 15.000 4.000 33.000 4.000 0.000 13.149 0.772 0.904 1.117
500.000 0.500 62.198 62.198 62.198 -329773.557 1242.998 2849.524 24166.523 201.133 -402174.050 43940.315 9703.551 5244.505 5844.593 71.000 168.000 44.000 7.000 12.000 37.000 0.000 0.000 13.199 0.654 0.715 1.163
750.000 0.750 62.255 62.255 62.255 -328445.642 1314.521 2771.129 24187.081 182.349 -401944.401 45043.680 9542.342 5197.446 5766.620 68.000 183.000 50.000 15.000 4.000 31.000 0.000 0.000 13.113 0.779 0.970 1.192
1000.000 1.000 62.286 62.286 62.286 -329770.012 1370.955 2806.522 24176.767 191.823 -401747.597 43431.517 9619.426 5340.617 5921.817 70.000 174.000 43.000 13.000 11.000 33.000 0.000 0.000 13.276 0.840 0.919 1.333
1250.000 1.250 62.244 62.244 62.244 -329400.947 1384.045 2629.249 24483.526 195.518 -401992.205 43898.921 9562.728 5241.694 5785.218 72.000 189.000 43.000 15.000 8.000 29.000 5.000 0.000 13.157 0.723 0.772 1.301
1500.000 1.500 62.248 62.248 62.248 -328818.494 1236.213 2749.985 24450.976 192.498 -403850.751 46402.585 9622.340 5350.048 5905.301 70.000 190.000 47.000 18.000 4.000 31.000 0.000 0.000 13.200 0.748 0.821 1.291
1750.000 1.750 62.254 62.254 62.254 -328680.418 1361.865 2911.223 24341.942 195.507 -401859.828 44368.872 9652.701 5258.237 5924.328 71.000 181.000 44.000 16.000 7.000 29.000 4.000 0.000 13.180 0.741 0.784 1.353
2000.000 2.000 62.209 62.209 62.209 -328757.925 1434.648 2740.950 24231.092 184.244 -402465.266 45116.407 9613.911 5315.193 5918.968 72.000 183.000 50.000 16.000 7.000 27.000 0.000 0.000 13.192 0.712 0.762 1.357
2250.000 2.250 62.226 62.226 62.226 -329148.403 1310.430 2792.571 24282.288 200.590 -402648.162 44913.880 9532.315 5298.843 5842.456 71.000 175.000 42.000 9.000 8.000 37.000 4.000 0.000 13.161 0.777 0.860 1.419
2500.000 2.500 62.275 62.275 62.275 -328888.522 1335.455 2829.579 24272.314 176.294 -401868.197 44366.033 9576.143 5348.816 5941.282 66.000 183.000 44.000 12.000 4.000 36.000 4.000 0.000 13.231 0.825 0.907 1.446
2750.000 2.750 62.261 62.261 62.261 -328813.154 1463.915 2782.059 24630.498 176.730 -401964.414 44098.057 9645.662 5293.364 5890.826 72.000 184.000 44.000 13.000 11.000 32.000 0.000 0.000 13.165 0.677 0.803 1.261
3000.000 3.000 62.258 62.258 62.258 -328839.829 1329.514 2715.434 24385.545 165.198 -401859.097 44423.577 9586.321 5277.356 5930.237 75.000 187.000 45.000 15.000 4.000 32.000 4.000 0.000 13.224 1.128 1.255 1.741
3250.000 3.250 62.240 62.240 62.240 -330281.912 1255.913 2781.124 24183.943 199.493 -402919.212 44216.827 9660.717 5305.215 5851.762 76.000 187.000 45.000 15.000 8.000 32.000 0.000 0.000 13.193 0.854 0.973 1.646
3500.000 3.500 62.215 62.215 62.215 -328901.533 1272.127 2688.514 24514.650 198.550 -403312.565 45737.190 9531.944 5392.696 5962.678 75.000 189.000 43.000 16.000 11.000 26.000 4.000 0.000 13.243 0.874 1.083 1.548
3750.000 3.750 62.218 62.218 62.218 -328658.205 1302.544 2770.457 24500.121 225.966 -402455.918 44998.626 9772.192 5398.119 6011.043 76.000 184.000 42.000 17.000 8.000 33.000 0.000 0.000 13.320 0.944 1.127 1.619
4000.000 4.000 62.210 62.210 62.210 -329302.405 1247.814 2872.099 24392.898 182.376 -403741.805 45744.213 9638.015 5238.931 5949.858 77.000 191.000 43.000 16.000 11.000 30.000 0.000 0.000 13.268 0.967 1.167 1.569
4250.000 4.250 62.248 62.248 62.248 -329082.582 1386.515 2680.927 24084.229 207.844 -402742.561 45300.464 9553.125 5403.092 5988.368 76.000 186.000 52.000 15.000 4.000 29.000 0.000 0.000 13.251 0.980 1.195 1.601
4500.000 4.500 62.211 62.211 62.211 -328537.735 1326.523 2795.795 24327.998 176.660 -401792.011 44627.301 9599.546 5413.378 5952.735 75.000 176.000 38.000 15.000 16.000 31.000 0.000 0.000 13.234 0.924 1.052 1.611
4750.000 4.750 62.221 62.221 62.221 -328990.241 1238.415 2712.754 24431.731 214.201 -403075.780 45488.438 9530.489 5349.706 5945.047 76.000 179.000 46.000 15.000 12.000 27.000 0.000 0.000 13.159 0.965 1.026 1.569
5000.000 5.000 62.247 62.247 62.247 -329119.922 1371.967 2842.311 24154.649 189.132 -402850.757 45172.776 9715.502 5454.608 5799.766 81.000 187.000 50.000 15.000 4.000 31.000 0.000 0.000 13.242 0.975 1.004 1.610
5250.000 5.250 62.250 62.250 62.250 -329016.793 1248.643 2734.175 24304.818 175.908 -402233.471 44753.134 9719.000 5545.562 6061.827 73.000 189.000 47.000 17.000 4.000 32.000 0.000 0.000 13.344 0.781 0.834 1.405
5500.000 5.500 62.251 62.251 62.251 -329225.308 1246.068 2742.472 24091.548 203.922 -401739.787 44230.469 9569.859 5340.318 5899.633 68.000 186.000 43.000 15.000 4.000 34.000 4.000 0.000 13.283 0.809 0.846 1.491
5750.000 5.750 62.211 62.211 62.211 -328366.357 1273.410 2943.152 24467.571 198.472 -401696.616 44447.654 9646.199 5136.534 5793.119 72.000 182.000 49.000 12.000 8.000 31.000 0.000 0.000 13.164 0.606 0.645 1.227
6000.000 6.000 62.239 62.239 62.239 -329685.534 1192.161 2888.607 24259.953 181.798 -401856.174 43648.121 9841.595 5403.040 5943.551 71.000 176.000 43.000 15.000 4.000 34.000 4.000 0.000 13.294 0.800 0.826 1.492
6250.000 6.250 62.255 62.255 62.255 -329390.171 1342.466 2755.028 24004.758 192.322 -401455.551 43770.805 9689.655 5292.946 5907.048 78.000 179.000 41.000 17.000 4.000 34.000 4.000 0.000 13.182 0.671 0.740 1.357
6500.000 6.500 62.213 62.213 62.213 -329000.862 1234.642 2896.748 24252.423 205.931 -403367.160 45776.553 9644.930 5294.125 5869.317 78.000 181.000 41.000 17.000 8.000 30.000 4.000 0.000 13.229 0.709 0.758 1.344
6750.000 6.750 62.215 62.215 62.215 -328203.774 1294.591 2788.626 24261.616 191.563 -402240.327 45500.156 9624.788 5392.520 5919.875 77.000 186.000 42.000 15.000 4.000 35.000 4.000 0.000 13.241 0.986 1.010 1.628
7000.000 7.000 62.246 62.246 62.246 -328977.784 1314.960 2761.265 24268.976 176.686 -402539.409 45039.737 9560.710 5243.737 5734.431 78.000 171.000 41.000 17.000 11.000 31.000 0.000 0.000 13.175 1.317 1.389 1.856
7250.000 7.250 62.215 62.215 62.215 -328505.137 1410.759 2904.508 24211.572 201.153 -402378.158 45145.030 9534.277 5363.515 5891.896 76.000 186.000 37.000 16.000 15.000 32.000 0.000 0.000 13.246 0.907 0.959 1.591
7500.000 7.500 62.241 62.241 62.241 -329271.452 1452.017 2782.767 24118.095 174.387 -402855.781 45057.063 9579.261 5481.022 5881.844 75.000 185.000 42.000 17.000 4.000 33.000 4.000 0.000 13.215 1.242 1.260 1.813
7750.000 7.750 62.234 62.234 62.234 -328705.065 1324.222 2797.387 24217.753 185.477 -401148.241 43918.337 9570.601 5444.139 5948.330 73.000 191.000 45.000 16.000 11.000 24.000 4.000 0.000 13.244 1.029 1.063 1.598
8000.000 8.000 62.222 62.222 62.222 -328922.225 1264.627 2739.565 24485.378 198.621 -402686.208 45075.793 9572.560 5219.394 5726.315 81.000 175.000 43.000 15.000 4.000 34.000 4.000 0.000 13.152 1.228 1.259 1.754
8250.000 8.250 62.232 62.232 62.232 -329259.660 1365.761 2773.643 24209.510 210.060 -403233.990 45415.355 9654.180 5388.705 5854.674 75.000 180.000 39.000 9.000 8.000 44.000 0.000 0.000 13.202 1.009 1.040 1.631
8500.000 8.500 62.242 62.242 62.242 -329114.391 1353.239 2669.234 24351.416 179.469 -403023.073 45355.325 9750.781 5399.415 5917.289 77.000 187.000 43.000 15.000 4.000 33.000 5.000 0.000 13.171 1.017 1.048 1.630
8750.000 8.750 62.268 62.268 62.268 -328867.628 1318.829 2761.159 24232.441 207.599 -401563.412 44175.756 9689.450 5389.068 5873.966 79.000 190.000 42.000 16.000 11.000 26.000 5.000 0.000 13.316 0.861 0.904 1.542
9000.000 9.000 62.237 62.237 62.237 -330118.553 1317.954 2690.258 24397.668 206.129 -404500.082 45769.520 9730.386 5364.755 5838.670 69.000 180.000 43.000 16.000 7.000 30.000 4.000 0.000 13.261 1.057 1.089 1.670
9250.000 9.250 62.221 62.221 62.221 -329012.607 1259.021 2788.640 24499.432 187.513 -401383.153 43635.938 9732.836 5386.609 5935.092 71.000 179.000 49.000 12.000 4.000 35.000 0.000 0.000 13.294 0.859 0.899 1.591
9500.000 9.500 62.208 62.208 62.208 -328335.303 1129.776 2951.268 24392.740 200.759 -402472.277 45462.430 9652.791 5531.360 5996.725 78.000 175.000 43.000 15.000 4.000 33.000 5.000 0.000 13.333 0.882 0.933 1.506
9750.000 9.750 62.252 62.252 62.252 -329173.681 1339.692 2856.678 24395.058 186.908 -402335.463 44383.446 9686.527 5270.753 5790.904 64.000 193.000 41.000 15.000 8.000 36.000 0.000 0.000 13.333 0.959 1.038 1.569
10000.000 10.000 62.222 62.222 62.222 -328610.820 1262.866 2837.754 24089.070 176.730 -401412.445 44435.205 9630.573 5206.528 5809.243 75.000 170.000 46.000 15.000 8.000 31.000 0.000 0.000 13.221 0.868 0.934 1.622
10250.000 10.250 62.247 62.247 62.247 -328300.425 1305.440 2647.146 24221.759 178.735 -401958.316 45304.811 9642.547 5278.864 5890.131 74.000 176.000 48.000 12.000 8.000 32.000 0.000 0.000 13.359 1.024 1.089 1.655
10500.000 10.500 62.220 62.220 62.220 -328251.046 1306.734 2726.420 24352.225 163.165 -402156.869 45357.278 9589.325 5203.083 5794.478 79.000 181.000 49.000 16.000 7.000 28.000 0.000 0.000 13.154 1.275 1.373 1.815
10750.000 10.750 62.236 62.236 62.236 -328472.873 1278.193 2752.980 24652.453 198.107 -401625.098 44270.491 9501.097 5109.486 5855.500 77.000 170.000 39.000 18.000 7.000 32.000 4.000 0.000 13.104 1.332 1.482 1.944
11000.000 11.000 62.236 62.236 62.236 -329028.072 1237.198 2735.478 24425.867 214.185 -402456.696 44815.896 9685.064 5319.885 5900.815 77.000 174.000 43.000 15.000 4.000 34.000 4.000 0.000 13.218 1.326 1.391 1.925
11250.000 11.250 62.218 62.218 62.218 -328734.153 1261.521 2724.619 24515.774 211.137 -402187.545 44740.342 9484.961 5222.255 5790.387 82.000 170.000 45.000 12.000 4.000 34.000 5.000 0.000 13.160 1.195 1.258 1.905
11500.000 11.500 62.270 62.270 62.270 -329596.558 1346.435 2915.815 24247.069 225.088 -403217.263 44886.298 9591.552 5272.517 5910.898 79.000 165.000 47.000 17.000 4.000 32.000 0.000 0.000 13.235 1.162 1.331 1.742
11750.000 11.750 62.252 62.252 62.252 -329482.862 1291.754 2754.505 24271.953 174.716 -403076.715 45100.926 9650.909 5191.588 5814.454 82.000 170.000 42.000 17.000 8.000 33.000 0.000 0.000 13.208 1.129 1.260 1.753
12000.000 12.000 62.208 62.208 62.208 -328648.404 1440.024 2748.136 24230.281 234.115 -402572.925 45271.965 9623.306 5176.350 5877.505 81.000 175.000 41.000 15.000 8.000 32.000 4.000 0.000 13.168 1.186 1.359 1.746
12250.000 12.250 62.221 62.221 62.221 -328100.789 1275.467 2840.353 24458.800 188.640 -402167.835 45303.786 9452.918 5233.879 5760.807 75.000 171.000 40.000 18.000 4.000 34.000 4.000 0.000 13.063 1.353 1.453 1.852
12500.000 12.500 62.218 62.218 62.218 -329178.859 1280.624 2757.739 24450.506 197.998 -402070.761 44205.035 9536.062 5200.595 5845.621 76.000 166.000 44.000 15.000 8.000 29.000 4.000 0.000 13.156 1.349 1.504 1.816
12750.000 12.750 62.239 62.239 62.239 -329226.302 1331.697 2657.418 24376.399 210.073 -401977.972 44176.084 9601.355 5341.035 5878.768 79.000 173.000 46.000 18.000 7.000 29.000 0.000 0.000 13.220 1.032 1.187 1.693
13000.000 13.000 62.237 62.237 62.237 -328664.059 1273.329 2848.113 24360.881 228.378 -403521.724 46146.965 9507.789 5226.402 5719.926 80.000 165.000 49.000 15.000 0.000 36.000 0.000 0.000 13.161 1.228 1.281 1.881
13250.000 13.250 62.245 62.245 62.245 -328063.972 1347.852 2741.658 24384.688 207.637 -401694.649 44948.842 9619.715 5229.074 5759.965 85.000 169.000 45.000 15.000 8.000 32.000 0.000 0.000 13.146 1.313 1.422 1.921
13500.000 13.500 62.248 62.248 62.248 -329499.911 1339.009 2834.867 24333.089 178.009 -402589.455 44404.571 9553.350 5206.938 5801.778 78.000 163.000 41.000 18.000 4.000 32.000 5.000 0.000 13.177 1.347 1.511 1.942
13750.000 13.750 62.278 62.278 62.278 -328757.666 1270.768 2744.658 24581.288 208.907 -401663.838 44100.551 9483.153 5163.364 5813.414 80.000 157.000 45.000 15.000 8.000 32.000 0.000 0.000 13.049 1.332 1.438 1.955
14000.000 14.000 62.248 62.248 62.248 -327903.835 1297.052 2679.961 24526.611 198.425 -401370.969 44765.084 9497.153 5193.362 5865.062 82.000 169.000 37.000 13.000 15.000 35.000 0.000 0.000 13.122 1.295 1.461 1.936
14250.000 14.250 62.238 62.238 62.238 -328821.403 1361.282 2746.090 24426.967 179.214 -402286.751 44751.796 9570.489 5248.646 5901.062 73.000 171.000 41.000 17.000 8.000 34.000 0.000 0.000 13.132 1.334 1.465 1.969
14500.000 14.500 62.262 62.262 62.262 -329687.942 1372.628 2784.656 24408.129 206.419 -402095.680 43635.906 9540.987 5272.351 5820.049 79.000 179.000 51.000 15.000 4.000 30.000 0.000 0.000 13.155 1.175 1.317 1.891
14750.000 14.750 62.272 62.272 62.272 -330326.661 1383.012 2890.455 24226.920 196.883 -403790.344 44766.413 9673.535 5400.503 5822.543 74.000 177.000 39.000 16.000 11.000 30.000 4.000 0.000 13.160 1.232 1.318 1.911
15000.000 15.000 62.228 62.228 62.228 -329707.413 1310.781 2789.840 24298.101 183.402 -402568.101 44278.563 9623.648 5374.481 5864.163 82.000 188.000 41.000 7.000 8.000 40.000 4.000 0.000 13.133 1.180 1.268 1.767
15250.000 15.250 62.212 62.212 62.212 -329360.844 1312.019 2831.184 24135.411 237.288 -403907.738 46030.991 9572.689 5282.170 5851.724 80.000 178.000 43.000 15.000 4.000 34.000 4.000 0.000 13.185 1.167 1.284 1.745
15500.000 15.500 62.244 62.244 62.244 -328710.111 1382.036 2738.870 24297.458 184.871 -401070.268 43756.922 9564.238 5266.568 5837.574 77.000 174.000 45.000 12.000 8.000 35.000 0.000 0.000 13.113 1.504 1.627 2.068
15750.000 15.750 62.203 62.203 62.203 -328623.893 1289.568 2789.821 24385.746 217.664 -403013.316 45706.625 9597.850 5180.455 5835.783 77.000 171.000 43.000 16.000 11.000 30.000 0.000 0.000 13.209 1.147 1.310 1.735
16000.000 16.000 62.221 62.221 62.221 -328224.377 1264.439 2681.511 24307.263 213.676 -402840.409 46149.142 9502.444 5216.200 5739.230 73.000 175.000 43.000 16.000 7.000 30.000 4.000 0.000 13.077 1.016 1.047 1.558
16250.000 16.250 62.247 62.247 62.247 -328815.967 1304.961 2894.978 24326.643 179.013 -402273.928 44752.366 9577.480 5217.704 5736.754 73.000 172.000 44.000 15.000 8.000 33.000 0.000 0.000 13.163 0.946 0.988 1.568
16500.000 16.500 62.218 62.218 62.218 -328099.410 1283.722 2808.743 24416.258 188.804 -402614.270 45817.332 9666.954 5335.458 5854.231 75.000 175.000 42.000 15.000 8.000 35.000 0.000 0.000 13.216 0.986 1.033 1.660
16750.000 16.750 62.225 62.225 62.225 -329047.953 1342.657 2755.291 24375.359 192.986 -402791.818 45077.572 9495.483 5174.294 5722.461 78.000 163.000 45.000 12.000 4.000 39.000 0.000 0.000 13.168 0.927 0.983 1.550
17000.000 17.000 62.247 62.247 62.247 -329067.396 1234.593 2792.174 24502.174 208.047 -402267.998 44463.614 9603.345 5360.763 5711.867 83.000 167.000 43.000 16.000 7.000 29.000 5.000 0.000 13.194 0.987 1.056 1.706
17250.000 17.250 62.267 62.267 62.267 -330139.730 1295.521 2893.809 24055.415 204.747 -402452.808 43863.585 9590.259 5416.730 5733.813 81.000 161.000 36.000 15.000 4.000 41.000 4.000 0.000 13.181 0.951 1.003 1.699
17500.000 17.500 62.235 62.235 62.235 -328264.659 1201.898 2736.835 24506.128 204.437 -402337.849 45423.892 9579.881 5200.919 5733.441 78.000 176.000 43.000 16.000 7.000 34.000 0.000 0.000 13.167 1.004 1.058 1.705
17750.000 17.750 62.232 62.232 62.232 -329684.745 1345.897 2831.905 24276.998 220.914 -401572.215 43211.755 9602.302 5155.391 5725.957 75.000 174.000 44.000 15.000 8.000 33.000 0.000 0.000 13.092 1.069 1.106 1.791
18000.000 18.000 62.248 62.248 62.248 -328816.455 1326.679 2778.392 24295.113 239.974 -402060.866 44604.253 9452.946 5024.509 5569.063 83.000 165.000 50.000 15.000 4.000 31.000 0.000 0.000 13.088 1.052 1.093 1.722
18250.000 18.250 62.212 62.212 62.212 -328733.694 1275.280 2778.888 24189.984 253.372 -400987.312 43756.093 9560.200 5247.571 5872.808 74.000 174.000 41.000 14.000 11.000 34.000 0.000 0.000 13.228 0.803 0.863 1.430
18500.000 18.500 62.227 62.227 62.227 -328706.368 1311.268 2798.278 24495.907 190.979 -403101.091 45598.291 9563.049 5268.744 5726.117 84.000 160.000 44.000 15.000 4.000 33.000 4.000 0.000 13.108 1.227 1.260 1.800
18750.000 18.750 62.213 62.213 62.213 -328774.764 1255.557 2711.614 24536.065 180.191 -403002.584 45544.393 9473.641 5303.069 5871.114 78.000 163.000 45.000 15.000 8.000 28.000 4.000 0.000 13.181 1.074 1.111 1.794
19000.000 19.000 62.234 62.234 62.234 -328301.395 1272.262 2795.828 24368.256 177.669 -401179.543 44264.133 9549.091 5192.097 5686.842 90.000 167.000 43.000 16.000 11.000 30.000 0.000 0.000 13.124 1.213 1.249 1.875
19250.000 19.250 62.256 62.256 62.256 -329626.442 1267.068 2852.749 24251.889 217.201 -402883.458 44668.108 9506.215 5094.104 5659.131 78.000 182.000 41.000 18.000 8.000 28.000 5.000 0.000 13.129 0.922 0.969 1.538
19500.000 19.500 62.228 62.228 62.228 -329151.021 1203.387 2699.649 24539.655 212.378 -402651.877 44845.787 9518.866 5194.998 5731.789 83.000 160.000 50.000 15.000 4.000 31.000 0.000 0.000 13.168 0.955 0.996 1.611
19750.000 19.750 62.244 62.244 62.244 -329033.924 1388.584 2804.730 24251.487 181.289 -401990.114 44330.101 9447.795 5174.357 5786.710 69.000 167.000 44.000 15.000 8.000 33.000 0.000 0.000 13.167 0.881 0.925 1.530
20000.000 20.000 62.231 62.231 62.231 -329491.148 1251.771 2786.045 24439.538 246.278 -402796.758 44581.978 9546.241 5368.751 5830.219 81.000 163.000 45.000 15.000 8.000 32.000 0.000 0.000 13.205 0.910 0.939 1.453
20250.000 20.250 62.241 62.241 62.241 -328874.199 1310.808 2740.251 24289.232 179.773 -402702.106 45307.843 9534.217 5217.246 5694.640 71.000 159.000 44.000 15.000 4.000 33.000 4.000 0.000 13.096 1.051 1.106 1.552
20500.000 20.500 62.236 62.236 62.236 -329220.450 1398.533 2825.370 24374.565 221.908 -402220.149 44179.323 9580.282 5223.497 5756.332 81.000 167.000 45.000 15.000 8.000 32.000 0.000 0.000 13.167 0.739 0.781 1.453
20750.000 20.750 62.237 62.237 62.237 -329389.301 1356.262 2774.100 24295.872 219.584 -403619.712 45584.592 9640.603 5428.081 5825.226 82.000 161.000 43.000 16.000 7.000 30.000 4.000 0.000 13.220 0.867 0.967 1.410
21000.000 21.000 62.221 62.221 62.221 -329212.007 1345.206 2736.134 24366.714 147.739 -401781.724 43973.923 9625.992 5355.851 5861.051 80.000 167.000 43.000 16.000 15.000 26.000 0.000 0.000 13.212 0.808 0.854 1.418
21250.000 21.250 62.212 62.212 62.212 -329687.053 1271.348 2851.250 24243.315 188.053 -403483.114 45242.095 9505.147 5250.744 5678.202 83.000 178.000 43.000 16.000 11.000 25.000 5.000 0.000 13.128 0.743 0.811 1.304
21500.000 21.500 62.245 62.245 62.245 -329531.304 1402.130 2666.815 24250.174 196.166 -402631.530 44584.940 9593.953 5237.406 5745.361 81.000 159.000 44.000 15.000 4.000 33.000 4.000 0.000 13.172 0.822 0.872 1.348
21750.000 21.750 62.275 62.275 62.275 -330002.552 1348.933 2686.921 24438.032 168.890 -402053.886 43408.559 9645.863 5381.152 5841.822 76.000 174.000 47.000 15.000 8.000 30.000 0.000 0.000 13.182 0.829 0.900 1.435
22000.000 22.000 62.225 62.225 62.225 -329308.704 1232.096 2888.325 24231.427 189.650 -402749.467 44899.264 9744.640 5128.015 5686.568 84.000 167.000 41.000 18.000 7.000 30.000 4.000 0.000 13.186 0.755 0.843 1.310
22250.000 22.250 62.216 62.216 62.216 -328578.644 1334.467 2827.085 24123.933 206.188 -401644.042 44573.725 9611.402 5262.450 5709.771 73.000 185.000 48.000 12.000 8.000 32.000 0.000 0.000 13.142 0.847 1.012 1.345
22500.000 22.500 62.229 62.229 62.229 -328975.333 1283.666 2777.400 24319.145 212.511 -402074.474 44506.419 9618.739 5222.110 5796.050 75.000 195.000 40.000 17.000 12.000 31.000 0.000 0.000 13.194 0.971 1.022 1.565
22750.000 22.750 62.227 62.227 62.227 -328981.067 1343.351 2803.577 24307.611 199.685 -402214.045 44578.753 9635.906 5272.731 5775.900 79.000 168.000 44.000 15.000 8.000 33.000 0.000 0.000 13.193 0.740 0.814 1.281
23000.000 23.000 62.239 62.239 62.239 -328487.689 1312.679 2762.351 24346.616 183.862 -400480.122 43386.924 9552.406 5208.073 5775.931 76.000 179.000 42.000 16.000 11.000 31.000 0.000 0.000 13.137 0.787 0.849 1.383
23250.000 23.250 62.213 62.213 62.213 -328383.072 1316.199 2706.776 24397.733 183.071 -403190.913 46204.062 9474.839 5328.396 5771.007 73.000 181.000 43.000 13.000 11.000 33.000 0.000 0.000 13.158 0.791 0.836 1.301
23500.000 23.500 62.242 62.242 62.242 -328180.267 1343.873 2822.950 24569.320 170.082 -401041.723 43955.231 9582.853 5261.353 5758.078 79.000 176.000 51.000 15.000 8.000 26.000 0.000 0.000 13.163 0.705 0.784 1.275
23750.000 23.750 62.220 62.220 62.220 -328398.337 1284.912 2700.420 24347.853 168.687 -401809.496 44909.287 9774.906 5431.038 5904.022 75.000 193.000 41.000 17.000 0.000 38.000 4.000 0.000 13.286 0.935 0.985 1.520
24000.000 24.000 62.261 62.261 62.261 -329473.993 1230.238 2755.213 24684.547 203.817 -402871.690 44523.882 9625.256 5346.596 5812.637 77.000 187.000 43.000 16.000 11.000 30.000 0.000 0.000 13.216 0.852 0.914 1.408
24250.000 24.250 62.221 62.221 62.221 -327769.006 1306.101 2897.288 24360.266 234.647 -402843.584 46276.276 9576.065 5259.370 5772.002 78.000 165.000 43.000 15.000 8.000 34.000 0.000 0.000 13.125 0.786 0.855 1.382
24500.000 24.500 62.247 62.247 62.247 -329949.469 1407.165 2701.182 24341.416 189.999 -402999.887 44410.656 9645.258 5324.439 5842.104 81.000 181.000 47.000 17.000 0.000 36.000 0.000 0.000 13.245 0.874 0.921 1.561
24750.000 24.750 62.253 62.253 62.253 -329098.351 1317.951 2807.388 24357.818 203.115 -401489.911 43705.288 9616.458 5340.287 5852.653 74.000 172.000 46.000 17.000 4.000 33.000 0.000 0.000 13.171 0.804 0.865 1.315
25000.000 25.000 62.217 62.217 62.217 -328731.687 1262.066 2755.740 24304.234 200.399 -402909.471 45655.344 9487.039 5348.545 5782.081 77.000 176.000 41.000 12.000 12.000 35.000 0.000 0.000 13.187 0.789 0.868 1.365
25250.000 25.250 62.203 62.203 62.203 -328997.526 1235.700 2796.663 24340.679 167.304 -403857.463 46319.591 9674.099 5366.212 5835.517 75.000 176.000 44.000 15.000 8.000 33.000 0.000 0.000 13.216 0.956 1.108 1.508
25500.000 25.500 62.228 62.228 62.228 -328029.613 1336.368 2832.240 24381.841 199.823 -401781.482 45001.598 9646.457 5225.742 5764.465 75.000 169.000 43.000 13.000 11.000 33.000 0.000 0.000 13.169 0.825 0.931 1.361
25750.000 25.750 62.248 62.248 62.248 -328722.582 1319.908 2780.159 24197.583 235.616 -401135.380 43879.531 9701.552 5425.196 5802.258 72.000 170.000 43.000 11.000 3.000 39.000 4.000 0.000 13.257 0.832 0.902 1.407
26000.000 26.000 62.199 62.199 62.199 -328977.803 1246.771 2857.713 24457.117 204.810 -403196.092 45451.878 9561.831 5234.692 5746.160 82.000 179.000 42.000 7.000 12.000 39.000 0.000 0.000 13.106 0.758 0.830 1.345
26250.000 26.250 62.208 62.208 62.208 -328544.960 1284.735 2728.932 24338.574 217.799 -403416.510 46301.510 9654.211 5229.965 5717.036 80.000 189.000 44.000 15.000 8.000 33.000 0.000 0.000 13.240 0.713 0.803 1.362
26500.000 26.500 62.217 62.217 62.217 -327862.333 1348.883 2785.352 24337.698 161.839 -403167.407 46671.302 9662.359 5405.972 5886.882 75.000 182.000 43.000 11.000 11.000 30.000 5.000 0.000 13.176 1.022 1.098 1.687
26750.000 26.750 62.255 62.255 62.255 -329436.435 1302.273 2724.999 24314.893 185.501 -401639.204 43675.105 9694.347 5382.254 5957.220 75.000 182.000 43.000 16.000 7.000 30.000 4.000 0.000 13.183 0.966 1.095 1.545
27000.000 27.000 62.257 62.257 62.257 -328756.983 1356.711 2843.511 24387.424 204.915 -401462.623 43913.079 9584.032 5123.135 5731.187 75.000 185.000 50.000 12.000 4.000 34.000 0.000 0.000 13.105 1.290 1.454 1.830
27250.000 27.250 62.229 62.229 62.229 -329076.759 1299.739 2768.332 24378.474 161.900 -403480.526 45795.323 9577.997 5439.959 5946.635 78.000 183.000 45.000 15.000 4.000 36.000 0.000 0.000 13.174 1.224 1.375 1.743
27500.000 27.500 62.213 62.213 62.213 -327969.587 1249.704 2783.698 24375.383 173.147 -402226.285 45674.765 9587.257 5460.980 5817.435 75.000 183.000 40.000 18.000 4.000 34.000 4.000 0.000 13.207 0.985 1.113 1.553
27750.000 27.750 62.212 62.212 62.212 -328530.499 1259.124 2710.135 24508.161 215.067 -403256.423 46033.438 9586.144 5359.513 5970.589 71.000 180.000 47.000 15.000 8.000 30.000 0.000 0.000 13.202 1.036 1.229 1.507
28000.000 28.000 62.244 62.244 62.244 -328977.031 1355.979 2716.072 24413.080 153.450 -401757.381 44141.770 9496.029 5233.003 5743.028 80.000 167.000 44.000 12.000 8.000 36.000 0.000 0.000 13.029 1.044 1.096 1.618
28250.000 28.250 62.207 62.207 62.207 -328900.149 1313.843 2762.128 24188.574 201.334 -402823.050 45457.022 9404.171 5189.961 5734.558 76.000 179.000 47.000 16.000 11.000 26.000 0.000 0.000 13.058 0.966 1.039 1.431
28500.000 28.500 62.229 62.229 62.229 -328827.413 1169.693 2723.887 24553.153 195.783 -402701.322 45231.394 9432.616 5089.356 5744.340 74.000 176.000 45.000 15.000 4.000 32.000 4.000 0.000 13.122 0.978 1.115 1.454
28750.000 28.750 62.212 62.212 62.212 -329163.073 1285.258 2957.848 24450.137 197.780 -403952.553 45898.458 9732.283 5309.513 5928.279 72.000 190.000 44.000 7.000 4.000 41.000 4.000 0.000 13.178 1.101 1.257 1.581
29000.000 29.000 62.197 62.197 62.197 -329087.055 1361.144 2893.264 24325.192 183.321 -403359.650 45509.674 9622.236 5246.306 5893.976 77.000 175.000 42.000 18.000 8.000 28.000 4.000 0.000 13.168 0.926 1.003 1.512
29250.000 29.250 62.224 62.224 62.224 -328309.401 1257.149 2867.554 24436.590 214.244 -402682.028 45597.090 9529.238 5174.516 5729.700 76.000 183.000 44.000 12.000 4.000 35.000 5.000 0.000 13.135 0.959 1.109 1.563
29500.000 29.500 62.212 62.212 62.212 -328740.165 1297.070 2778.386 24365.783 174.852 -402895.810 45539.555 9559.635 5294.601 5841.402 76.000 183.000 44.000 16.000 7.000 29.000 4.000 0.000 13.142 1.004 1.124 1.584
29750.000 29.750 62.261 62.261 62.261 -329387.126 1306.224 2761.752 24302.342 212.173 -402408.046 44438.429 9669.424 5375.784 5977.505 76.000 175.000 49.000 12.000 8.000 31.000 0.000 0.000 13.233 0.990 1.034 1.650
30000.000 30.000 62.244 62.244 62.244 -327550.065 1363.344 2758.636 24281.121 200.639 -402145.178 45991.372 9587.714 5310.744 5787.368 78.000 176.000 42.000 17.000 8.000 29.000 4.000 0.000 13.205 0.878 0.955 1.503
30250.000 30.250 62.226 62.226 62.226 -328108.399 1235.748 2637.517 24464.328 208.580 -401582.155 44927.582 9666.430 5424.255 5834.779 76.000 180.000 46.000 17.000 8.000 29.000 0.000 0.000 13.257 1.005 1.061 1.622
30500.000 30.500 62.223 62.223 62.223 -329059.262 1356.410 2667.165 24358.691 201.273 -402817.162 45174.360 9555.372 5207.424 5707.731 75.000 163.000 48.000 15.000 8.000 29.000 0.000 0.000 13.114 0.959 1.006 1.530
30750.000 30.750 62.240 62.240 62.240 -328780.328 1398.998 2735.133 24420.267 172.162 -402869.138 45362.250 9609.232 5300.560 5839.913 79.000 182.000 40.000 16.000 7.000 33.000 4.000 0.000 13.167 1.054 1.147 1.592
31000.000 31.000 62.249 62.249 62.249 -329519.831 1440.595 2846.351 24190.350 183.439 -402206.390 44025.825 9656.020 5437.251 5923.950 71.000 180.000 43.000 15.000 4.000 33.000 5.000 0.000 13.212 1.019 1.079 1.530
31250.000 31.250 62.237 62.237 62.237 -328784.424 1427.993 2635.597 24360.066 213.447 -401922.936 44501.410 9608.734 5531.163 5979.172 78.000 175.000 43.000 15.000 8.000 30.000 4.000 0.000 13.206 1.050 1.118 1.569
31500.000 31.500 62.228 62.228 62.228 -328750.803 1357.694 2810.594 24161.492 172.539 -402378.097 45124.975 9610.057 5323.314 5879.527 75.000 180.000 43.000 15.000 12.000 30.000 0.000 0.000 13.108 1.259 1.312 1.755
31750.000 31.750 62.231 62.231 62.231 -328541.420 1268.999 2804.173 24206.296 199.561 -402113.593 45093.146 9563.677 5458.953 5986.279 76.000 179.000 44.000 15.000 4.000 33.000 4.000 0.000 13.257 1.050 1.099 1.628
32000.000 32.000 62.244 62.244 62.244 -328739.248 1309.574 2781.718 24383.426 189.594 -402644.340 45240.780 9551.638 5521.280 5957.082 78.000 178.000 44.000 15.000 12.000 29.000 0.000 0.000 13.241 1.113 1.225 1.718
32250.000 32.250 62.238 62.238 62.238 -329321.100 1269.120 2741.523 24141.453 224.318 -402644.121 44946.607 9608.944 5475.114 5929.616 78.000 180.000 39.000 17.000 0.000 40.000 4.000 0.000 13.266 1.003 1.044 1.584
32500.000 32.500 62.255 62.255 62.255 -329216.381 1259.849 2740.385 24350.628 204.128 -401782.095 44010.724 9657.608 5504.122 5974.421 76.000 193.000 41.000 17.000 8.000 30.000 4.000 0.000 13.244 1.066 1.109 1.616
32750.000 32.750 62.237 62.237 62.237 -328751.014 1275.216 2770.016 24186.061 167.020 -402113.941 44964.616 9558.890 5425.516 5920.603 75.000 177.000 43.000 16.000 11.000 30.000 0.000 0.000 13.267 1.083 1.122 1.641
33000.000 33.000 62.282 62.282 62.282 -330279.985 1367.886 2737.135 24147.802 202.740 -402598.041 43862.492 9655.894 5477.914 6028.016 80.000 174.000 44.000 15.000 8.000 33.000 0.000 0.000 13.226 1.023 1.063 1.632
33250.000 33.250 62.235 62.235 62.235 -328655.711 1316.432 2736.724 24379.632 163.501 -402173.302 44921.302 9748.971 5466.274 5929.385 70.000 188.000 40.000 12.000 12.000 36.000 0.000 0.000 13.251 1.023 1.082 1.597
33500.000 33.500 62.242 62.242 62.242 -329067.009 1275.446 2743.511 24453.291 196.415 -402785.004 45049.332 9504.536 5495.864 5747.620 73.000 180.000 43.000 12.000 16.000 29.000 0.000 0.000 13.219 1.090 1.128 1.575
33750.000 33.750 62.223 62.223 62.223 -329216.119 1306.961 2904.464 24352.050 182.516 -402855.034 44892.924 9678.474 5474.212 5869.761 75.000 181.000 39.000 20.000 7.000 34.000 0.000 0.000 13.170 0.961 1.013 1.676
34000.000 34.000 62.239 62.239 62.239 -328975.886 1289.817 2807.386 24483.548 206.567 -403777.520 46014.317 9623.615 5313.111 5908.655 76.000 185.000 41.000 17.000 8.000 30.000 4.000 0.000 13.176 0.964 1.078 1.555
34250.000 34.250 62.245 62.245 62.245 -329195.980 1337.839 2646.506 24450.886 203.859 -401500.197 43665.127 9526.131 5284.596 5759.292 78.000 173.000 45.000 15.000 8.000 32.000 0.000 0.000 13.183 1.083 1.286 1.632
34500.000 34.500 62.235 62.235 62.235 -328856.017 1197.728 2678.376 24408.972 204.589 -402728.359 45382.677 9630.569 5464.048 5898.157 79.000 182.000 40.000 18.000 15.000 27.000 0.000 0.000 13.227 0.816 0.873 1.483
34750.000 34.750 62.243 62.243 62.243 -329608.240 1289.363 2746.386 24155.503 213.919 -402085.218 44071.808 9696.847 5332.408 5865.604 76.000 170.000 44.000 13.000 11.000 32.000 0.000 0.000 13.197 0.994 1.046 1.585
35000.000 35.000 62.207 62.207 62.207 -328598.979 1342.300 2773.767 24270.513 214.399 -403030.513 45830.554 9675.987 5498.642 5943.388 66.000 181.000 41.000 9.000 8.000 38.000 4.000 0.000 13.249 0.941 0.982 1.562
35250.000 35.250 62.238 62.238 62.238 -329055.559 1263.477 2697.236 24537.466 193.287 -402520.324 44773.299 9596.901 5498.503 5858.519 76.000 184.000 45.000 15.000 8.000 32.000 0.000 0.000 13.138 0.980 1.016 1.673
35500.000 35.500 62.230 62.230 62.230 -329062.835 1378.472 2719.481 24263.897 175.781 -402317.503 44717.037 9592.022 5303.289 5782.207 77.000 176.000 44.000 15.000 4.000 32.000 5.000 0.000 13.207 0.897 0.932 1.580
35750.000 35.750 62.213 62.213 62.213 -329245.768 1464.165 2819.713 24068.631 182.880 -401740.937 43959.780 9729.024 5375.383 5830.700 71.000 185.000 47.000 15.000 12.000 26.000 0.000 0.000 13.231 0.912 0.966 1.561
36000.000 36.000 62.201 62.201 62.201 -328053.420 1340.416 2727.815 24274.055 205.743 -402062.432 45460.984 9690.710 5471.194 5894.532 67.000 182.000 40.000 18.000 11.000 31.000 0.000 0.000 13.190 1.213 1.403 1.762
36250.000 36.250 62.206 62.206 62.206 -329400.439 1397.591 2704.049 24252.577 192.767 -402085.664 44138.242 9514.768 5369.100 5771.280 71.000 183.000 42.000 15.000 4.000 35.000 4.000 0.000 13.168 0.859 0.907 1.608
36500.000 36.500 62.192 62.192 62.192 -327780.254 1255.150 2836.968 24547.706 195.112 -402366.935 45751.746 9405.992 5082.077 5680.558 75.000 166.000 46.000 15.000 4.000 30.000 5.000 0.000 13.101 0.991 1.025 1.582
36750.000 36.750 62.247 62.247 62.247 -328906.740 1355.850 2829.881 24482.939 193.703 -402573.925 44804.812 9540.743 5152.317 5663.108 77.000 176.000 47.000 17.000 4.000 32.000 0.000 0.000 13.170 0.973 1.053 1.555
37000.000 37.000 62.192 62.192 62.192 -328920.788 1328.846 2701.289 24438.508 199.645 -402631.501 45042.425 9412.867 5157.223 5778.148 77.000 174.000 42.000 15.000 8.000 35.000 0.000 0.000 13.103 0.811 0.857 1.567
37250.000 37.250 62.221 62.221 62.221 -329299.034 1325.430 2952.366 24287.764 204.425 -402112.963 44043.945 9695.423 5291.502 5832.486 79.000 179.000 49.000 17.000 4.000 30.000 0.000 0.000 13.189 0.969 1.157 1.620
37500.000 37.500 62.186 62.186 62.186 -328166.526 1253.809 2744.342 24485.693 178.924 -402951.149 46121.856 9514.993 5202.725 5748.805 75.000 189.000 41.000 17.000 7.000 35.000 0.000 0.000 13.188 0.974 1.147 1.507
37750.000 37.750 62.228 62.228 62.228 -329447.001 1315.680 2751.549 24451.942 191.363 -402753.424 44595.889 9542.187 5149.496 5732.150 81.000 175.000 43.000 18.000 4.000 30.000 5.000 0.000 13.166 1.049 1.223 1.631
38000.000 38.000 62.261 62.261 62.261 -329475.425 1217.198 2768.835 24470.369 205.181 -402255.942 44118.934 9719.370 5349.498 5899.891 79.000 179.000 50.000 16.000 7.000 27.000 0.000 0.000 13.165 1.067 1.186 1.705
38250.000 38.250 62.256 62.256 62.256 -328621.781 1246.300 2709.375 24507.833 206.414 -401783.963 44492.260 9566.498 5161.898 5744.189 75.000 169.000 34.000 18.000 7.000 32.000 9.000 0.000 13.091 0.952 1.061 1.505
38500.000 38.500 62.209 62.209 62.209 -329102.963 1281.821 2634.700 24308.163 237.915 -402954.510 45388.948 9603.034 5161.077 5706.309 73.000 188.000 42.000 17.000 8.000 33.000 0.000 0.000 13.139 0.881 1.029 1.530
38750.000 38.750 62.249 62.249 62.249 -329335.330 1361.418 2869.770 24290.696 204.129 -402202.665 44141.321 9522.617 5213.366 5654.242 70.000 180.000 40.000 16.000 11.000 33.000 0.000 0.000 13.110 0.910 1.024 1.494
39000.000 39.000 62.234 62.234 62.234 -329393.824 1339.084 2785.935 24157.268 204.671 -403255.228 45374.447 9481.943 5274.857 5700.234 79.000 178.000 50.000 16.000 11.000 23.000 0.000 0.000 13.099 1.041 1.213 1.616
39250.000 39.250 62.211 62.211 62.211 -328670.172 1377.899 2758.045 24155.751 208.589 -402807.820 45637.365 9511.696 5247.480 5642.516 71.000 182.000 48.000 11.000 8.000 33.000 0.000 0.000 13.096 1.072 1.169 1.597
39500.000 39.500 62.228 62.228 62.228 -329062.024 1336.011 2762.488 24244.019 187.132 -402079.113 44487.439 9610.687 5382.935 5869.255 71.000 184.000 45.000 16.000 7.000 27.000 5.000 0.000 13.249 0.903 1.046 1.483
39750.000 39.750 62.245 62.245 62.245 -330635.536 1373.904 2839.098 24016.534 200.591 -403937.974 44872.311 9558.462 5351.023 5712.890 71.000 181.000 43.000 12.000 4.000 41.000 0.000 0.000 13.100 1.038 1.140 1.602
40000.000 40.000 62.232 62.232 62.232 -329487.423 1257.181 2691.163 24340.984 213.675 -402240.696 44250.270 9632.971 5396.924 5947.464 75.000 181.000 39.000 15.000 8.000 33.000 5.000 0.000 13.198 1.002 1.042 1.680
40250.000 40.250 62.208 62.208 62.208 -328945.722 1300.261 2871.367 24127.104 210.849 -403155.669 45700.367 9660.787 5415.408 5865.362 73.000 188.000 46.000 16.000 7.000 31.000 0.000 0.000 13.173 0.924 0.990 1.415
40500.000 40.500 62.227 62.227 62.227 -329764.519 1297.738 2690.730 24188.904 172.127 -402352.466 44238.448 9668.373 5477.939 5932.596 70.000 186.000 44.000 15.000 12.000 29.000 0.000 0.000 13.138 1.127 1.172 1.658
40750.000 40.750 62.215 62.215 62.215 -329030.344 1206.145 2791.715 24498.836 173.582 -402869.420 45168.799 9582.789 5202.068 5788.945 75.000 180.000 40.000 17.000 4.000 35.000 4.000 0.000 13.162 0.877 0.928 1.494
41000.000 41.000 62.224 62.224 62.224 -329936.562 1309.487 2725.964 24299.312 210.385 -403356.491 44874.781 9698.287 5301.841 5837.935 72.000 172.000 47.000 15.000 8.000 30.000 0.000 0.000 13.218 0.861 0.908 1.482
41250.000 41.250 62.229 62.229 62.229 -329271.034 1303.607 2652.377 24375.835 199.776 -403006.627 45203.997 9618.233 5367.420 5884.195 78.000 175.000 41.000 15.000 4.000 35.000 5.000 0.000 13.179 1.006 1.040 1.695
41500.000 41.500 62.256 62.256 62.256 -329063.978 1205.785 2877.373 24405.293 187.168 -402290.241 44550.644 9613.830 5301.411 5933.824 76.000 160.000 43.000 16.000 11.000 30.000 0.000 0.000 13.147 1.085 1.118 1.665
41750.000 41.750 62.221 62.221 62.221 -328095.291 1424.230 2901.414 24280.938 190.745 -402400.211 45507.593 9548.739 5190.226 5751.775 76.000 182.000 41.000 17.000 8.000 30.000 4.000 0.000 13.139 0.960 1.016 1.531
42000.000 42.000 62.230 62.230 62.230 -329223.084 1259.090 2847.621 24440.535 192.946 -402427.907 44464.630 9515.736 5171.577 5705.214 82.000 184.000 40.000 14.000 12.000 34.000 0.000 0.000 13.146 0.871 0.932 1.513
42250.000 42.250 62.199 62.199 62.199 -328275.574 1269.466 2804.997 24457.249 217.282 -402465.386 45440.817 9427.894 5179.228 5802.624 75.000 173.000 43.000 16.000 11.000 30.000 0.000 0.000 13.134 0.802 0.873 1.457
42500.000 42.500 62.235 62.235 62.235 -328605.121 1396.673 2789.291 24307.172 191.262 -401995.725 44706.206 9611.580 5224.051 5733.556 81.000 167.000 45.000 15.000 8.000 32.000 0.000 0.000 13.169 0.918 1.113 1.450
42750.000 42.750 62.247 62.247 62.247 -329183.898 1333.415 2745.548 24385.546 204.170 -402985.977 45133.401 9588.420 5343.068 5811.615 75.000 182.000 42.000 16.000 7.000 30.000 5.000 0.000 13.166 1.023 1.137 1.668
43000.000 43.000 62.218 62.218 62.218 -328974.142 1336.987 2884.055 24354.492 218.621 -404274.125 46505.828 9511.678 5139.627 5750.021 81.000 173.000 46.000 16.000 11.000 27.000 0.000 0.000 13.111 1.008 1.167 1.600
43250.000 43.250 62.194 62.194 62.194 -327943.405 1211.204 2775.046 24255.133 179.682 -402151.692 45787.222 9451.164 5163.001 5802.895 77.000 164.000 42.000 17.000 4.000 32.000 5.000 0.000 13.142 0.911 0.966 1.564
43500.000 43.500 62.238 62.238 62.238 -328869.126 1231.559 2828.671 24436.509 189.773 -403123.695 45568.057 9541.851 5282.277 5794.952 74.000 167.000 40.000 16.000 11.000 29.000 4.000 0.000 13.144 0.841 0.894 1.530
43750.000 43.750 62.239 62.239 62.239 -328901.532 1260.896 2815.484 24150.503 160.906 -401492.972 44203.650 9632.817 5350.591 5895.534 73.000 176.000 52.000 15.000 4.000 29.000 0.000 0.000 13.280 0.949 1.014 1.645
44000.000 44.000 62.246 62.246 62.246 -329030.811 1263.935 2804.777 24266.163 183.065 -402547.089 44998.338 9527.101 5302.317 5881.641 67.000 182.000 53.000 15.000 4.000 28.000 0.000 0.000 13.166 0.956 1.008 1.639
44250.000 44.250 62.249 62.249 62.249 -329868.821 1294.797 2833.263 24419.050 187.854 -403009.953 44406.168 9681.720 5213.661 5939.068 73.000 185.000 44.000 15.000 4.000 33.000 4.000 0.000 13.208 1.021 1.089 1.678
44500.000 44.500 62.231 62.231 62.231 -329346.579 1295.443 2814.494 24482.206 193.461 -403283.998 45151.813 9647.459 5160.778 5782.656 75.000 186.000 46.000 9.000 8.000 37.000 0.000 0.000 13.211 0.808 0.866 1.494
44750.000 44.750 62.249 62.249 62.249 -328778.151 1341.793 2802.032 24129.873 189.664 -401796.874 44555.361 9475.672 5324.444 5793.501 80.000 162.000 41.000 18.000 7.000 30.000 4.000 0.000 13.210 0.915 0.976 1.597
45000.000 45.000 62.207 62.207 62.207 -329780.147 1251.947 2827.513 24418.472 195.332 -404271.050 45797.639 9443.026 5171.601 5759.145 79.000 170.000 50.000 15.000 4.000 31.000 0.000 0.000 13.134 0.840 0.946 1.488
45250.000 45.250 62.276 62.276 62.276 -329320.925 1308.604 2792.766 24305.340 202.257 -401477.915 43548.023 9490.858 5164.905 5705.701 83.000 172.000 45.000 15.000 8.000 32.000 0.000 0.000 13.138 0.944 1.004 1.576
45500.000 45.500 62.247 62.247 62.247 -329659.020 1341.512 2899.851 24348.684 176.006 -402028.293 43603.220 9585.764 5192.967 5779.599 72.000 168.000 49.000 16.000 7.000 28.000 0.000 0.000 13.115 0.866 0.912 1.514
45750.000 45.750 62.258 62.258 62.258 -328176.077 1213.541 2807.599 24498.776 193.378 -402192.681 45303.310 9672.392 5293.560 5834.845 79.000 175.000 43.000 12.000 12.000 33.000 0.000 0.000 13.150 1.092 1.124 1.670
46000.000 46.000 62.213 62.213 62.213 -327961.578 1218.579 2892.527 24163.437 198.388 -401568.022 45133.513 9399.714 5252.373 5765.534 72.000 174.000 41.000 14.000 8.000 37.000 0.000 0.000 13.112 0.908 0.962 1.578
46250.000 46.250 62.239 62.239 62.239 -328242.727 1282.829 2780.194 24527.764 188.326 -401903.195 44881.355 9561.580 5203.069 5769.431 72.000 169.000 45.000 17.000 4.000 34.000 0.000 0.000 13.125 0.878 0.915 1.552
46500.000 46.500 62.225 62.225 62.225 -329231.659 1338.245 2797.192 24187.172 208.767 -403142.180 45379.146 9518.785 5308.226 5775.762 79.000 168.000 41.000 18.000 7.000 30.000 4.000 0.000 13.181 1.139 1.180 1.758
46750.000 46.750 62.253 62.253 62.253 -329984.858 1344.281 2805.377 24213.234 190.158 -402263.201 43725.293 9564.540 5267.363 5784.432 67.000 183.000 50.000 15.000 4.000 31.000 0.000 0.000 13.116 0.977 1.012 1.701
47000.000 47.000 62.244 62.244 62.244 -327785.603 1346.884 2789.309 24309.785 209.152 -401910.614 45469.881 9640.436 5292.116 5845.445 73.000 184.000 42.000 15.000 4.000 34.000 5.000 0.000 13.169 1.029 1.200 1.638
47250.000 47.250 62.243 62.243 62.243 -328979.509 1371.350 2737.629 24264.729 165.680 -402440.572 44921.676 9694.304 5233.082 5755.358 77.000 166.000 43.000 15.000 12.000 30.000 0.000 0.000 13.162 0.896 0.997 1.447
47500.000 47.500 62.254 62.254 62.254 -329288.279 1415.346 2814.688 24261.666 178.256 -401096.208 43137.973 9681.036 5381.246 6009.399 74.000 186.000 43.000 16.000 11.000 26.000 4.000 0.000 13.243 1.050 1.100 1.702
47750.000 47.750 62.215 62.215 62.215 -328069.999 1327.728 2732.565 24381.652 197.886 -402162.902 45453.071 9722.817 5388.174 5903.734 76.000 189.000 44.000 17.000 4.000 31.000 4.000 0.000 13.225 0.967 1.027 1.557
48000.000 48.000 62.222 62.222 62.222 -330258.054 1358.106 2700.148 24189.178 194.109 -403016.886 44317.291 9743.192 5239.797 5936.948 77.000 176.000 50.000 15.000 8.000 27.000 0.000 0.000 13.203 1.063 1.093 1.633
48250.000 48.250 62.261 62.261 62.261 -328964.571 1325.078 2670.498 24440.740 196.530 -402676.989 45079.573 9606.539 5437.416 5908.177 77.000 184.000 50.000 16.000 7.000 27.000 0.000 0.000 13.234 0.834 0.904 1.494
48500.000 48.500 62.252 62.252 62.252 -328903.444 1394.300 2648.366 24338.967 170.397 -402093.212 44637.740 9666.375 5417.101 5934.155 79.000 179.000 49.000 15.000 8.000 28.000 0.000 0.000 13.279 0.956 1.011 1.481
48750.000 48.750 62.232 62.232 62.232 -328547.713 1318.517 2862.612 24294.265 193.831 -402028.595 44811.657 9698.924 5436.383 5856.681 75.000 177.000 50.000 15.000 4.000 31.000 0.000 0.000 13.230 0.947 1.003 1.581
49000.000 49.000 62.237 62.237 62.237 -329156.815 1317.306 2754.091 24378.843 196.253 -402780.161 44976.851 9471.126 5216.638 5777.793 74.000 173.000 46.000 16.000 7.000 31.000 0.000 0.000 13.074 0.957 0.995 1.771
49250.000 49.250 62.189 62.189 62.189 -328370.339 1187.587 2850.707 24407.319 186.664 -402358.178 45355.562 9514.554 5300.744 5917.261 79.000 179.000 50.000 16.000 7.000 27.000 0.000 0.000 13.149 0.939 0.987 1.621
49500.000 49.500 62.226 62.226 62.226 -329004.626 1330.219 2717.849 24258.211 190.698 -401505.994 44004.390 9573.482 5250.835 5835.416 77.000 173.000 43.000 15.000 8.000 30.000 4.000 0.000 13.149 0.843 0.893 1.523
49750.000 49.750 62.207 62.207 62.207 -328518.986 1261.178 2622.233 24357.621 199.748 -403273.165 46313.400 9529.538 5362.813 5875.125 76.000 178.000 42.000 17.000 12.000 29.000 0.000 0.000 13.162 1.039 1.109 1.625
50000.000 50.000 62.248 62.248 62.248 -329413.701 1254.748 2746.438 24399.660 163.314 -402429.274 44451.412 9589.625 5314.518 5859.189 77.000 179.000 42.000 17.000 12.000 29.000 0.000 0.000 13.158 1.001 1.121 1.634
50250.000 50.250 62.246 62.246 62.246 -329008.799 1218.471 2884.536 24353.939 204.384 -403028.554 45358.425 9686.821 5386.135 5845.447 78.000 173.000 46.000 15.000 8.000 31.000 0.000 0.000 13.246 1.104 1.228 1.661
50500.000 50.500 62.230 62.230 62.230 -329341.216 1211.233 2850.598 24465.157 203.153 -403712.615 45641.258 9689.519 5435.109 5930.147 77.000 177.000 53.000 15.000 4.000 28.000 0.000 0.000 13.257 0.898 0.946 1.584
50750.000 50.750 62.245 62.245 62.245 -328697.714 1226.496 2762.943 24455.657 174.229 -401787.056 44470.016 9667.528 5283.469 5917.394 74.000 174.000 51.000 15.000 0.000 34.000 0.000 0.000 13.181 1.080 1.217 1.614
51000.000 51.000 62.238 62.238 62.238 -328826.735 1208.622 2903.798 24455.395 189.690 -403169.974 45585.733 9722.166 5401.163 5884.646 75.000 165.000 49.000 16.000 3.000 32.000 0.000 0.000 13.235 1.012 1.121 1.587
51250.000 51.250 62.204 62.204 62.204 -328493.444 1426.761 2678.011 24431.122 160.317 -403047.116 45857.461 9494.395 5307.031 5827.305 81.000 163.000 43.000 16.000 11.000 30.000 0.000 0.000 13.154 0.966 1.121 1.527
51500.000 51.500 62.228 62.228 62.228 -328952.811 1339.443 2664.569 24480.958 216.694 -402381.157 44726.682 9595.139 5366.210 5872.624 76.000 183.000 44.000 16.000 11.000 24.000 5.000 0.000 13.161 1.047 1.162 1.662
51750.000 51.750 62.254 62.254 62.254 -329039.798 1296.039 2842.982 24411.834 198.073 -403341.264 45552.538 9631.604 5512.682 5986.706 78.000 175.000 47.000 18.000 7.000 28.000 0.000 0.000 13.279 1.041 1.178 1.621
52000.000 52.000 62.258 62.258 62.258 -329703.835 1282.071 2885.690 24331.821 204.783 -403036.316 44628.117 9674.412 5274.686 5898.803 74.000 169.000 41.000 14.000 12.000 29.000 4.000 0.000 13.152 1.156 1.298 1.728
52250.000 52.250 62.261 62.261 62.261 -329614.820 1316.800 2657.814 24357.142 152.627 -401768.813 43669.610 9615.002 5287.247 5812.638 76.000 185.000 40.000 11.000 12.000 37.000 0.000 0.000 13.159 1.072 1.178 1.669
52500.000 52.500 62.246 62.246 62.246 -328745.662 1324.009 2817.042 24154.205 199.569 -402682.402 45441.914 9751.338 5334.094 5872.658 76.000 180.000 37.000 20.000 18.000 21.000 4.000 0.000 13.233 1.221 1.306 1.897
52750.000 52.750 62.234 62.234 62.234 -328131.378 1228.549 2871.096 24267.513 204.235 -401876.915 45174.143 9591.148 5384.477 5979.140 73.000 175.000 50.000 16.000 7.000 27.000 0.000 0.000 13.157 1.384 1.464 2.005
53000.000 53.000 62.236 62.236 62.236 -328853.368 1270.635 2781.715 24266.884 226.991 -402401.444 45001.851 9624.495 5301.599 5968.300 75.000 182.000 42.000 9.000 8.000 37.000 4.000 0.000 13.106 1.413 1.526 2.024
53250.000 53.250 62.242 62.242 62.242 -328563.778 1358.537 2876.843 24314.922 207.529 -402336.046 45014.438 9615.657 5265.128 5870.834 77.000 183.000 50.000 9.000 4.000 37.000 0.000 0.000 13.147 1.095 1.240 1.666
53500.000 53.500 62.237 62.237 62.237 -328638.080 1317.277 2750.841 24398.861 202.723 -402933.166 45625.383 9723.050 5390.913 5997.139 70.000 186.000 43.000 15.000 8.000 29.000 5.000 0.000 13.278 1.028 1.216 1.564
53750.000 53.750 62.217 62.217 62.217 -328258.026 1240.841 2701.150 24293.759 232.346 -401210.249 44484.128 9614.480 5257.363 5823.910 77.000 176.000 50.000 15.000 4.000 31.000 0.000 0.000 13.071 1.181 1.334 1.785
54000.000 54.000 62.231 62.231 62.231 -328257.560 1298.914 2719.785 24365.218 160.852 -401418.744 44616.415 9494.836 5198.355 5846.609 70.000 180.000 41.000 17.000 8.000 29.000 5.000 0.000 13.129 1.272 1.409 1.858
54250.000 54.250 62.252 62.252 62.252 -329269.391 1219.870 2830.325 24108.465 202.599 -402965.115 45334.466 9530.037 5247.184 5823.335 75.000 180.000 44.000 12.000 8.000 36.000 0.000 0.000 13.153 1.103 1.231 1.672
54500.000 54.500 62.253 62.253 62.253 -329077.002 1362.605 2633.547 24411.149 185.650 -402657.712 44987.759 9629.577 5271.002 5941.881 75.000 179.000 44.000 16.000 7.000 29.000 4.000 0.000 13.154 1.204 1.336 1.716
54750.000 54.750 62.238 62.238 62.238 -328588.204 1301.665 2755.650 24560.751 198.714 -402554.619 45149.635 9563.018 5225.438 5761.381 71.000 170.000 41.000 18.000 7.000 29.000 5.000 0.000 13.094 1.322 1.424 1.855
55000.000 55.000 62.245 62.245 62.245 -329629.332 1303.577 2786.590 24428.202 212.862 -404027.803 45667.241 9538.362 5159.066 5812.252 75.000 180.000 48.000 17.000 4.000 31.000 0.000 0.000 13.080 1.276 1.360 1.856
55250.000 55.250 62.263 62.263 62.263 -329625.527 1379.828 2807.133 24456.246 190.998 -403173.954 44714.223 9452.251 5129.226 5803.276 68.000 189.000 47.000 15.000 0.000 38.000 0.000 0.000 13.062 0.934 1.080 1.521
55500.000 55.500 62.217 62.217 62.217 -328921.808 1357.420 2831.713 24279.308 191.169 -402446.076 44864.657 9614.918 5287.881 5827.853 71.000 189.000 49.000 15.000 8.000 28.000 0.000 0.000 13.142 0.927 0.986 1.515
55750.000 55.750 62.244 62.244 62.244 -329024.914 1331.927 2870.127 24207.317 188.885 -402973.429 45350.259 9557.679 5208.021 5698.181 64.000 176.000 48.000 11.000 7.000 34.000 0.000 0.000 13.109 0.958 1.007 1.500
56000.000 56.000 62.240 62.240 62.240 -328956.025 1375.834 2772.773 24382.421 207.692 -401740.714 44045.970 9442.783 5112.132 5596.153 72.000 180.000 47.000 16.000 7.000 30.000 0.000 0.000 13.071 1.195 1.351 1.639
56250.000 56.250 62.235 62.235 62.235 -329685.450 1309.417 2912.776 24238.222 177.727 -403565.424 45241.832 9569.481 5202.691 5706.934 73.000 171.000 44.000 15.000 8.000 33.000 0.000 0.000 13.177 1.081 1.140 1.634
56500.000 56.500 62.227 62.227 62.227 -328976.382 1236.405 2822.524 24164.181 207.523 -402492.063 45085.048 9641.864 5260.448 5664.478 72.000 175.000 49.000 16.000 7.000 28.000 0.000 0.000 13.132 0.983 1.033 1.514
56750.000 56.750 62.220 62.220 62.220 -328291.238 1239.139 2839.570 24462.462 177.008 -401649.848 44640.432 9566.402 5158.675 5741.202 79.000 180.000 51.000 15.000 4.000 30.000 0.000 0.000 13.078 1.229 1.370 1.728
57000.000 57.000 62.233 62.233 62.233 -327835.466 1339.146 2780.767 24461.160 216.414 -402124.883 45491.930 9545.958 5404.911 5839.742 72.000 180.000 48.000 14.000 4.000 34.000 0.000 0.000 13.101 0.983 1.063 1.627
57250.000 57.250 62.258 62.258 62.258 -330039.821 1349.776 2736.758 24364.182 173.940 -402709.013 44044.535 9729.881 5441.678 5881.529 77.000 188.000 46.000 15.000 4.000 35.000 0.000 0.000 13.175 1.192 1.293 1.694
57500.000 57.500 62.213 62.213 62.213 -329466.769 1268.571 2786.904 24407.890 205.425 -403749.905 45614.345 9449.195 5164.462 5847.455 85.000 180.000 43.000 16.000 7.000 30.000 4.000 0.000 13.079 1.152 1.277 1.747
57750.000 57.750 62.221 62.221 62.221 -328841.882 1357.115 2755.792 24501.938 194.262 -402463.281 44812.292 9530.844 5152.709 5672.125 81.000 181.000 47.000 15.000 8.000 30.000 0.000 0.000 13.065 1.012 1.083 1.609
58000.000 58.000 62.252 62.252 62.252 -329315.031 1300.387 2884.578 24188.369 195.279 -403194.457 45310.813 9705.580 5308.825 5856.497 78.000 175.000 47.000 18.000 11.000 24.000 0.000 0.000 13.269 1.280 1.460 1.734
58250.000 58.250 62.226 62.226 62.226 -329071.379 1356.452 2728.340 24254.631 173.355 -402379.574 44795.416 9569.501 5298.552 5801.415 77.000 174.000 48.000 15.000 4.000 33.000 0.000 0.000 13.131 1.162 1.323 1.644
58500.000 58.500 62.250 62.250 62.250 -330350.121 1469.994 2768.327 24078.138 226.168 -403024.408 44131.660 9583.293 5294.501 5852.429 75.000 168.000 43.000 15.000 8.000 34.000 0.000 0.000 13.119 1.155 1.249 1.665
58750.000 58.750 62.220 62.220 62.220 -328871.328 1324.837 2793.568 24317.526 207.533 -402099.840 44585.048 9534.338 5215.390 5737.805 74.000 164.000 47.000 16.000 7.000 30.000 0.000 0.000 13.074 1.357 1.438 1.793
59000.000 59.000 62.228 62.228 62.228 -327579.964 1213.663 2833.050 24456.016 236.854 -401643.624 45324.076 9577.709 5199.037 5665.668 73.000 169.000 43.000 17.000 8.000 32.000 0.000 0.000 13.059 1.132 1.222 1.651
59250.000 59.250 62.211 62.211 62.211 -328254.524 1405.494 2749.250 24395.167 215.525 -401644.954 44624.994 9653.549 5428.865 5884.434 75.000 176.000 40.000 18.000 8.000 34.000 0.000 0.000 13.219 0.960 1.002 1.602
59500.000 59.500 62.203 62.203 62.203 -327705.400 1264.327 2689.397 24352.000 176.230 -401530.100 45342.747 9612.297 5304.093 5819.343 80.000 178.000 49.000 12.000 8.000 31.000 0.000 0.000 13.098 0.852 0.912 1.414
59750.000 59.750 62.203 62.203 62.203 -328281.799 1244.713 2811.945 24422.949 201.744 -403172.463 46209.313 9585.982 5088.153 5691.286 78.000 176.000 41.000 9.000 4.000 42.000 4.000 0.000 13.062 1.014 1.076 1.455
60000.000 60.000 62.228 62.228 62.228 -328400.093 1305.042 2770.370 24225.640 206.933 -401085.678 44177.600 9533.504 5253.842 5724.320 71.000 182.000 48.000 15.000 4.000 33.000 0.000 0.000 13.102 1.011 1.056 1.491
60250.000 60.250 62.218 62.218 62.218 -329572.806 1427.951 2709.114 24323.624 209.889 -403264.899 45021.514 9586.221 5187.560 5806.182 80.000 178.000 49.000 16.000 7.000 28.000 0.000 0.000 13.064 1.107 1.144 1.599
60500.000 60.500 62.200 62.200 62.200 -328077.398 1215.225 2779.369 24206.591 196.391 -401647.824 45172.850 9579.030 5185.935 5833.541 73.000 187.000 40.000 17.000 8.000 31.000 4.000 0.000 13.108 0.890 0.950 1.462
60750.000 60.750 62.233 62.233 62.233 -329410.001 1253.040 2889.146 24149.672 215.612 -403168.382 45250.912 9669.895 5160.518 5756.418 73.000 171.000 48.000 17.000 4.000 31.000 0.000 0.000 13.177 0.897 0.940 1.475
61000.000 61.000 62.203 62.203 62.203 -329073.376 1188.296 2714.974 24509.882 196.300 -402179.077 44496.250 9500.142 5399.703 5869.290 76.000 174.000 49.000 16.000 7.000 28.000 0.000 0.000 13.179 0.762 0.819 1.415
61250.000 61.250 62.223 62.223 62.223 -328399.168 1337.486 2769.751 24553.741 187.655 -401874.788 44626.987 9466.354 5179.403 5640.691 79.000 174.000 48.000 7.000 8.000 37.000 0.000 0.000 13.130 1.003 1.063 1.494
61500.000 61.500 62.204 62.204 62.204 -328909.312 1373.826 2686.838 24269.678 201.221 -402391.547 44950.672 9745.773 5386.572 5843.787 79.000 176.000 39.000 17.000 0.000 40.000 4.000 0.000 13.207 1.166 1.253 1.715
61750.000 61.750 62.213 62.213 62.213 -328913.259 1305.067 2820.380 24394.224 171.761 -403536.778 45932.087 9561.567 5239.417 5919.064 73.000 178.000 41.000 18.000 7.000 30.000 4.000 0.000 13.196 0.962 1.069 1.528
62000.000 62.000 62.230 62.230 62.230 -328489.108 1409.787 2838.707 24474.484 200.199 -402791.024 45378.740 9552.751 5132.529 5778.815 77.000 177.000 46.000 18.000 7.000 29.000 0.000 0.000 13.126 0.965 1.103 1.575
62250.000 62.250 62.210 62.210 62.210 -328121.724 1291.854 2771.628 24403.283 170.653 -402123.903 45364.762 9497.571 5185.113 5748.498 74.000 182.000 43.000 16.000 11.000 30.000 0.000 0.000 13.103 1.126 1.295 1.670
62500.000 62.500 62.231 62.231 62.231 -329234.146 1290.932 2858.692 24527.728 215.676 -403331.258 45204.084 9578.606 5180.961 5797.294 81.000 157.000 51.000 15.000 4.000 30.000 0.000 0.000 13.082 1.099 1.215 1.630
62750.000 62.750 62.226 62.226 62.226 -328593.712 1239.102 2921.131 24366.936 219.128 -402570.721 45230.713 9472.146 5127.666 5721.517 78.000 172.000 43.000 16.000 7.000 30.000 4.000 0.000 13.002 1.097 1.218 1.671
63000.000 63.000 62.213 62.213 62.213 -328621.473 1320.399 2728.309 24491.982 191.459 -401400.217 44046.595 9657.832 5221.819 5828.218 82.000 174.000 45.000 15.000 4.000 32.000 4.000 0.000 13.169 1.316 1.446 1.810
63250.000 63.250 62.258 62.258 62.258 -328909.374 1283.372 2871.416 24367.616 184.022 -403431.887 45816.087 9483.139 5187.639 5819.344 75.000 173.000 44.000 15.000 8.000 33.000 0.000 0.000 13.042 1.119 1.231 1.715
63500.000 63.500 62.204 62.204 62.204 -328923.318 1240.759 2855.973 24324.565 206.437 -403067.727 45516.673 9626.919 5277.663 5935.673 77.000 172.000 51.000 15.000 4.000 30.000 0.000 0.000 13.180 1.092 1.251 1.682
63750.000 63.750 62.249 62.249 62.249 -329810.214 1300.608 2827.725 24264.469 203.131 -402969.872 44563.726 9611.899 5242.110 5879.408 69.000 189.000 49.000 16.000 7.000 28.000 0.000 0.000 13.148 1.235 1.347 1.873
64000.000 64.000 62.235 62.235 62.235 -328917.927 1461.621 2844.384 24365.828 208.564 -402799.043 45000.720 9480.064 5267.064 5756.267 76.000 171.000 45.000 15.000 8.000 32.000 0.000 0.000 13.050 1.155 1.206 1.832
64250.000 64.250 62.228 62.228 62.228 -329627.374 1329.531 2716.921 24476.956 201.357 -402882.246 44530.107 9648.578 5369.258 5869.799 73.000 178.000 45.000 15.000 4.000 32.000 4.000 0.000 13.154 1.154 1.247 1.741
64500.000 64.500 62.216 62.216 62.216 -327524.111 1233.262 2852.976 24424.562 203.413 -402431.152 46192.828 9625.646 5240.380 5728.112 79.000 185.000 41.000 14.000 8.000 32.000 5.000 0.000 13.208 1.126 1.199 1.717
64750.000 64.750 62.214 62.214 62.214 -327744.657 1272.518 2797.556 24602.500 174.092 -401599.289 45007.966 9529.740 5211.170 5736.925 79.000 172.000 47.000 14.000 8.000 31.000 0.000 0.000 13.078 1.209 1.345 1.805
65000.000 65.000 62.244 62.244 62.244 -329237.817 1320.385 2708.647 24434.932 188.222 -403591.467 45701.464 9553.279 5192.406 5747.128 75.000 178.000 43.000 12.000 12.000 33.000 0.000 0.000 13.100 1.344 1.478 1.915
65250.000 65.250 62.245 62.245 62.245 -327667.075 1261.666 3125.898 24139.861 201.236 -401151.773 44756.037 9576.412 5238.149 5717.164 79.000 178.000 41.000 18.000 11.000 30.000 0.000 0.000 13.107 1.136 1.278 1.624
65500.000 65.500 62.210 62.210 62.210 -328329.654 1342.697 2786.758 24545.784 187.405 -403012.987 45820.689 9592.706 5192.947 5729.841 78.000 178.000 48.000 15.000 4.000 33.000 0.000 0.000 13.102 1.098 1.180 1.756
65750.000 65.750 62.241 62.241 62.241 -328959.221 1338.529 2734.687 24287.482 184.160 -402361.751 44857.672 9738.230 5306.573 5802.521 73.000 178.000 50.000 12.000 4.000 34.000 0.000 0.000 13.173 1.291 1.437 1.848
66000.000 66.000 62.204 62.204 62.204 -327608.209 1315.835 2719.165 24491.961 178.362 -402959.351 46645.819 9516.322 5262.153 5776.045 85.000 164.000 45.000 15.000 8.000 32.000 0.000 0.000 13.142 1.115 1.261 1.627
66250.000 66.250 62.208 62.208 62.208 -328516.147 1311.919 2786.491 24371.792 224.861 -404024.388 46813.177 9523.964 5286.593 5791.766 77.000 173.000 44.000 15.000 4.000 33.000 4.000 0.000 13.084 1.238 1.369 1.736
66500.000 66.500 62.232 62.232 62.232 -328867.431 1378.148 2801.926 24415.729 180.619 -402085.393 44441.540 9537.106 5202.845 5768.165 80.000 176.000 43.000 16.000 11.000 30.000 0.000 0.000 13.156 1.249 1.402 1.745
66750.000 66.750 62.242 62.242 62.242 -328534.415 1313.847 2787.428 24522.585 183.597 -402461.574 45119.702 9607.925 5276.184 5868.563 75.000 181.000 46.000 18.000 7.000 29.000 0.000 0.000 13.151 1.265 1.422 1.771
67000.000 67.000 62.259 62.259 62.259 -329394.628 1380.937 2858.430 24450.765 186.025 -402646.250 44375.465 9557.273 5235.349 5773.014 78.000 178.000 45.000 15.000 4.000 32.000 4.000 0.000 13.168 1.260 1.424 1.736
67250.000 67.250 62.252 62.252 62.252 -328884.185 1376.926 2857.448 24467.574 180.858 -401570.492 43803.500 9701.308 5229.069 5836.866 80.000 172.000 46.000 17.000 4.000 33.000 0.000 0.000 13.187 1.166 1.323 1.608
67500.000 67.500 62.252 62.252 62.252 -330493.726 1401.205 2658.085 24457.548 183.748 -403007.586 43813.275 9555.990 5368.808 5901.203 78.000 179.000 47.000 18.000 7.000 28.000 0.000 0.000 13.191 1.229 1.339 1.787
67750.000 67.750 62.271 62.271 62.271 -328931.038 1428.710 2801.803 24375.959 205.274 -402674.718 44931.934 9638.557 5242.243 5794.329 85.000 176.000 48.000 17.000 4.000 31.000 0.000 0.000 13.206 1.100 1.226 1.668
68000.000 68.000 62.262 62.262 62.262 -328956.384 1374.871 2841.051 24405.295 206.012 -402000.475 44216.862 9575.823 5236.896 5787.899 80.000 171.000 52.000 15.000 4.000 29.000 0.000 0.000 13.119 1.057 1.130 1.673
68250.000 68.250 62.262 62.262 62.262 -328840.131 1398.294 2725.878 24378.585 229.924 -402513.786 44940.974 9540.527 5307.811 5818.743 80.000 175.000 44.000 7.000 8.000 41.000 0.000 0.000 13.138 1.159 1.252 1.830
68500.000 68.500 62.249 62.249 62.249 -328952.042 1299.432 2771.277 24435.755 214.769 -403026.733 45353.457 9476.296 5201.439 5872.520 79.000 178.000 44.000 15.000 8.000 33.000 0.000 0.000 13.108 0.942 1.030 1.608
68750.000 68.750 62.231 62.231 62.231 -328826.286 1224.793 2756.608 24655.061 185.343 -403726.308 46078.218 9520.766 5199.079 5763.162 77.000 168.000 41.000 17.000 11.000 31.000 0.000 0.000 13.095 1.024 1.068 1.657
69000.000 69.000 62.272 62.272 62.272 -329047.571 1476.810 2934.882 24142.729 190.480 -402145.073 44352.601 9638.543 5262.756 5888.996 76.000 182.000 50.000 15.000 8.000 27.000 0.000 0.000 13.202 1.028 1.116 1.615
69250.000 69.250 62.217 62.217 62.217 -328549.844 1209.618 2717.691 24552.213 184.342 -402197.610 44983.902 9556.995 5373.026 5864.463 79.000 175.000 45.000 18.000 11.000 26.000 0.000 0.000 13.241 0.959 1.090 1.578
69500.000 69.500 62.256 62.256 62.256 -328588.606 1350.118 2711.907 24395.853 184.250 -402993.019 45762.285 9470.574 5340.700 5857.897 72.000 177.000 45.000 19.000 7.000 29.000 0.000 0.000 13.097 1.290 1.421 1.920
69750.000 69.750 62.236 62.236 62.236 -328959.173 1289.531 2889.550 24587.762 184.366 -402572.245 44661.863 9654.495 5325.594 5910.927 77.000 174.000 49.000 12.000 0.000 39.000 0.000 0.000 13.282 1.189 1.374 1.788
70000.000 70.000 62.241 62.241 62.241 -329432.528 1356.469 2811.616 24478.505 210.348 -401629.520 43340.054 9397.050 5180.290 5776.856 80.000 172.000 48.000 17.000 0.000 35.000 0.000 0.000 13.100 1.098 1.267 1.702
70250.000 70.250 62.226 62.226 62.226 -329041.470 1329.117 2712.827 24334.959 202.860 -401895.845 44274.611 9578.889 5353.201 5841.585 83.000 164.000 42.000 17.000 8.000 33.000 0.000 0.000 13.193 1.164 1.334 1.782
70500.000 70.500 62.248 62.248 62.248 -328841.568 1359.094 2787.980 24379.746 182.131 -402271.674 44721.155 9677.929 5536.888 5977.389 80.000 185.000 45.000 16.000 7.000 27.000 5.000 0.000 13.208 1.213 1.372 1.814
70750.000 70.750 62.226 62.226 62.226 -328338.947 1336.719 2912.407 24361.178 194.575 -402500.824 45356.998 9603.533 5291.706 5817.929 81.000 172.000 51.000 16.000 7.000 26.000 0.000 0.000 13.110 1.053 1.204 1.678
71000.000 71.000 62.226 62.226 62.226 -329009.706 1432.769 2808.386 24292.612 180.341 -401156.781 43432.966 9589.797 5325.388 5811.445 80.000 174.000 52.000 16.000 7.000 25.000 0.000 0.000 13.095 1.192 1.319 1.814
71250.000 71.250 62.209 62.209 62.209 -327937.100 1348.935 2732.487 24351.799 206.765 -401323.666 44746.579 9529.220 5215.953 5835.103 79.000 173.000 49.000 18.000 7.000 26.000 0.000 0.000 13.126 1.286 1.342 1.846
71500.000 71.500 62.258 62.258 62.258 -329032.129 1355.181 2912.709 24052.818 211.736 -403052.147 45487.575 9695.711 5465.994 5851.096 75.000 172.000 42.000 18.000 11.000 25.000 4.000 0.000 13.217 1.200 1.290 1.819
71750.000 71.750 62.217 62.217 62.217 -329241.730 1283.221 2815.260 24172.821 178.661 -402648.766 44957.073 9677.218 5287.933 5870.344 75.000 179.000 44.000 16.000 15.000 25.000 0.000 0.000 13.103 1.375 1.516 1.856
72000.000 72.000 62.208 62.208 62.208 -328537.842 1265.793 2805.460 24259.695 174.572 -401121.013 44077.651 9634.111 5455.480 5964.757 76.000 168.000 49.000 17.000 4.000 30.000 0.000 0.000 13.226 1.197 1.399 1.732
72250.000 72.250 62.241 62.241 62.241 -328946.736 1414.005 2666.004 24379.257 196.932 -402924.002 45321.068 9686.367 5363.243 5924.082 78.000 177.000 46.000 15.000 8.000 31.000 0.000 0.000 13.164 1.024 1.184 1.634
72500.000 72.500 62.211 62.211 62.211 -328981.896 1259.393 2742.886 24326.579 197.913 -403660.516 46151.849 9710.408 5421.336 5930.612 78.000 178.000 49.000 15.000 4.000 32.000 0.000 0.000 13.166 1.335 1.497 1.866
72750.000 72.750 62.224 62.224 62.224 -329496.252 1297.274 2807.816 24483.220 179.055 -403255.520 44991.904 9492.939 5171.782 5804.191 78.000 172.000 46.000 15.000 8.000 31.000 0.000 0.000 13.109 1.016 1.145 1.625
73000.000 73.000 62.236 62.236 62.236 -329168.304 1287.402 2657.948 24298.718 204.099 -402202.943 44586.473 9551.652 5231.937 5756.383 81.000 173.000 49.000 16.000 7.000 28.000 0.000 0.000 13.077 1.214 1.295 1.797
73250.000 73.250 62.244 62.244 62.244 -329330.777 1359.341 2739.611 24331.643 192.503 -402311.916 44358.042 9581.745 5255.045 5873.875 79.000 166.000 49.000 15.000 4.000 32.000 0.000 0.000 13.129 1.048 1.223 1.665
73500.000 73.500 62.227 62.227 62.227 -328931.274 1281.968 2830.544 24279.855 212.374 -402811.732 45275.717 9724.991 5261.805 5893.833 77.000 167.000 42.000 17.000 4.000 33.000 4.000 0.000 13.152 1.057 1.183 1.640
73750.000 73.750 62.208 62.208 62.208 -329025.997 1275.359 2759.970 24329.143 180.594 -402422.794 44851.730 9572.448 5130.313 5815.368 84.000 169.000 46.000 18.000 7.000 29.000 0.000 0.000 13.147 0.959 1.028 1.599
74000.000 74.000 62.213 62.213 62.213 -328181.314 1282.617 2817.320 24377.372 191.102 -404209.719 47359.994 9513.232 5253.693 5761.461 79.000 172.000 35.000 17.000 12.000 36.000 0.000 0.000 13.080 0.846 0.895 1.530
74250.000 74.250 62.238 62.238 62.238 -329399.584 1399.358 2755.424 24336.407 206.972 -402442.975 44345.230 9563.795 5265.589 5773.220 71.000 180.000 43.000 17.000 7.000 33.000 0.000 0.000 13.112 0.900 0.945 1.427
74500.000 74.500 62.225 62.225 62.225 -328607.920 1346.550 2882.791 24202.472 134.793 -402134.911 44960.385 9683.510 5347.374 5879.981 74.000 182.000 46.000 15.000 4.000 31.000 4.000 0.000 13.121 0.887 0.951 1.465
74750.000 74.750 62.250 62.250 62.250 -329234.252 1318.648 2815.328 24353.637 193.256 -402343.925 44428.803 9666.768 5228.938 5771.163 75.000 171.000 41.000 18.000 7.000 30.000 4.000 0.000 13.154 0.937 0.982 1.539
75000.000 75.000 62.245 62.245 62.245 -328184.187 1265.891 2723.568 24200.721 185.975 -401575.182 45014.841 9510.138 5276.345 5848.634 79.000 178.000 42.000 16.000 7.000 30.000 5.000 0.000 13.132 0.937 0.979 1.507
75250.000 75.250 62.222 62.222 62.222 -328703.479 1252.294 2725.093 24270.773 185.453 -401498.567 44361.475 9585.944 5186.299 5762.002 74.000 182.000 43.000 18.000 15.000 24.000 0.000 0.000 13.100 1.043 1.103 1.599
75500.000 75.500 62.250 62.250 62.250 -329267.204 1277.357 2844.297 24238.970 164.023 -401965.231 44173.380 9654.761 5181.326 5726.959 75.000 189.000 43.000 16.000 11.000 30.000 0.000 0.000 13.092 1.091 1.125 1.717
75750.000 75.750 62.231 62.231 62.231 -329384.611 1368.844 2757.990 24289.832 199.251 -402562.394 44561.865 9577.815 5214.811 5781.604 75.000 176.000 41.000 17.000 4.000 34.000 4.000 0.000 13.178 0.859 0.919 1.492
76000.000 76.000 62.242 62.242 62.242 -328916.304 1321.157 2795.737 24452.700 157.851 -401505.120 43861.372 9610.299 5114.618 5671.551 82.000 181.000 44.000 17.000 8.000 31.000 0.000 0.000 13.059 1.164 1.271 1.712
76250.000 76.250 62.238 62.238 62.238 -329168.085 1242.092 2823.544 24391.284 243.241 -402855.160 44986.913 9531.188 5198.671 5718.184 73.000 177.000 47.000 15.000 4.000 34.000 0.000 0.000 13.148 0.931 0.974 1.539
76500.000 76.500 62.222 62.222 62.222 -328520.783 1292.039 2692.920 24271.627 211.153 -401954.070 44965.548 9547.100 5163.068 5688.263 77.000 157.000 47.000 17.000 4.000 32.000 0.000 0.000 13.124 0.884 0.933 1.539
76750.000 76.750 62.197 62.197 62.197 -327904.304 1156.634 2887.487 24346.461 209.093 -401958.141 45454.162 9459.707 5101.267 5682.447 78.000 165.000 43.000 16.000 11.000 30.000 0.000 0.000 13.087 0.939 0.977 1.500
77000.000 77.000 62.214 62.214 62.214 -328397.855 1190.283 2861.543 24354.916 197.430 -401852.413 44850.386 9514.990 5237.773 5627.902 79.000 170.000 44.000 16.000 7.000 29.000 4.000 0.000 13.094 0.934 0.985 1.487
77250.000 77.250 62.234 62.234 62.234 -329007.535 1325.234 2895.402 24187.719 187.482 -402679.865 45076.492 9713.190 5364.163 5957.228 76.000 178.000 42.000 15.000 4.000 35.000 4.000 0.000 13.189 0.864 0.904 1.486
77500.000 77.500 62.230 62.230 62.230 -329007.753 1338.744 2667.358 24223.775 172.397 -402950.383 45540.355 9568.044 5141.386 5773.954 77.000 169.000 43.000 16.000 15.000 26.000 0.000 0.000 13.078 1.292 1.410 1.750
77750.000 77.750 62.217 62.217 62.217 -327963.088 1368.616 2753.096 24037.666 176.012 -402684.208 46385.730 9717.537 5451.977 5908.615 82.000 175.000 44.000 12.000 12.000 32.000 0.000 0.000 13.238 0.943 0.997 1.632
78000.000 78.000 62.251 62.251 62.251 -329716.632 1394.193 2835.222 24253.875 219.357 -402401.970 43982.690 9659.980 5217.147 5655.832 80.000 177.000 40.000 18.000 7.000 30.000 5.000 0.000 13.078 0.955 1.109 1.595
78250.000 78.250 62.237 62.237 62.237 -328711.710 1357.512 2787.988 24114.185 177.728 -402354.260 45205.137 9639.689 5328.842 5875.299 69.000 173.000 45.000 15.000 8.000 32.000 0.000 0.000 13.194 0.841 0.905 1.403
78500.000 78.500 62.224 62.224 62.224 -329015.581 1297.833 2753.896 24367.439 172.097 -402369.791 44762.945 9609.159 5244.436 5778.552 77.000 171.000 44.000 12.000 4.000 35.000 5.000 0.000 13.099 0.881 0.927 1.541
78750.000 78.750 62.237 62.237 62.237 -328617.478 1328.251 2849.542 24334.280 179.276 -400513.177 43204.349 9529.711 5164.416 5726.221 72.000 173.000 42.000 16.000 7.000 31.000 4.000 0.000 13.107 0.817 0.879 1.460
79000.000 79.000 62.214 62.214 62.214 -328184.748 1176.415 2829.467 24244.364 193.941 -402241.811 45612.876 9549.233 5304.442 5836.604 75.000 174.000 40.000 17.000 8.000 31.000 4.000 0.000 13.125 0.916 0.978 1.559
79250.000 79.250 62.216 62.216 62.216 -328925.054 1252.022 2802.749 24464.167 208.328 -402616.945 44964.625 9659.944 5480.495 5845.974 70.000 175.000 44.000 15.000 8.000 33.000 0.000 0.000 13.202 0.866 0.914 1.554
79500.000 79.500 62.237 62.237 62.237 -329203.855 1372.253 2712.093 24244.205 200.275 -402152.041 44419.359 9490.987 5291.811 5748.352 83.000 175.000 46.000 16.000 7.000 31.000 0.000 0.000 13.119 0.972 1.039 1.596
79750.000 79.750 62.240 62.240 62.240 -328462.692 1320.733 2752.278 24381.601 186.409 -400938.543 43834.830 9602.196 5445.357 5898.227 69.000 189.000 40.000 19.000 11.000 30.000 0.000 0.000 13.258 0.968 1.086 1.658
80000.000 80.000 62.224 62.224 62.224 -329127.392 1363.635 2780.246 24261.468 200.157 -401349.715 43616.816 9574.558 5425.805 5919.327 75.000 177.000 51.000 15.000 4.000 30.000 0.000 0.000 13.255 0.956 1.063 1.652
80250.000 80.250 62.220 62.220 62.220 -328199.932 1327.325 2719.910 24182.917 181.229 -399980.122 43368.809 9480.389 5243.657 5814.820 80.000 166.000 50.000 15.000 4.000 31.000 0.000 0.000 13.140 1.102 1.143 1.702
80500.000 80.500 62.267 62.267 62.267 -329035.230 1322.128 2823.247 24242.155 189.611 -402769.501 45157.129 9628.162 5436.788 5801.533 85.000 169.000 41.000 16.000 11.000 28.000 4.000 0.000 13.166 1.031 1.116 1.786
80750.000 80.750 62.218 62.218 62.218 -328300.381 1286.335 2741.185 24562.335 200.684 -402243.608 45152.687 9539.656 5287.628 5773.978 82.000 182.000 43.000 15.000 4.000 34.000 4.000 0.000 13.161 1.011 1.155 1.569
81000.000 81.000 62.283 62.283 62.283 -329538.286 1326.988 2758.351 24395.100 187.693 -402440.661 44234.244 9572.167 5349.410 5843.923 83.000 172.000 43.000 16.000 15.000 26.000 0.000 0.000 13.176 1.107 1.279 1.680
81250.000 81.250 62.237 62.237 62.237 -329440.737 1415.280 2732.740 24195.540 210.342 -403638.208 45643.568 9642.690 5365.704 5978.335 77.000 180.000 41.000 15.000 4.000 36.000 4.000 0.000 13.102 1.119 1.189 1.786
81500.000 81.500 62.233 62.233 62.233 -327741.377 1320.601 2860.909 24241.284 212.427 -400673.235 44296.636 9496.825 5283.269 5843.349 76.000 169.000 44.000 11.000 11.000 34.000 0.000 0.000 13.194 0.998 1.151 1.643
81750.000 81.750 62.230 62.230 62.230 -328707.311 1266.433 2763.997 24247.256 189.510 -401563.009 44388.503 9587.888 5408.197 5882.779 72.000 186.000 36.000 16.000 19.000 29.000 0.000 0.000 13.199 1.061 1.176 1.720
82000.000 82.000 62.223 62.223 62.223 -329015.132 1292.059 2835.260 24340.769 154.085 -403519.626 45882.321 9501.226 5244.091 5723.545 76.000 179.000 43.000 12.000 8.000 33.000 4.000 0.000 13.128 0.981 1.032 1.593
82250.000 82.250 62.213 62.213 62.213 -328421.781 1276.722 2736.988 24321.940 213.251 -402787.044 45816.362 9488.221 5309.900 5778.854 74.000 184.000 43.000 13.000 11.000 33.000 0.000 0.000 13.147 1.072 1.178 1.678
82500.000 82.500 62.235 62.235 62.235 -328938.702 1330.111 2828.447 24344.727 191.995 -402985.826 45351.844 9586.859 5239.368 5711.179 73.000 178.000 43.000 16.000 11.000 30.000 0.000 0.000 13.177 1.067 1.146 1.674
82750.000 82.750 62.257 62.257 62.257 -328934.001 1412.427 2700.018 24396.252 194.242 -401739.664 44102.723 9670.856 5272.232 5755.447 78.000 175.000 43.000 15.000 8.000 34.000 0.000 0.000 13.174 1.076 1.125 1.661
83000.000 83.000 62.250 62.250 62.250 -328391.250 1319.558 2756.138 24154.085 179.630 -400626.365 43825.705 9629.705 5344.784 5810.067 72.000 171.000 42.000 16.000 7.000 31.000 4.000 0.000 13.178 0.905 0.964 1.562
83250.000 83.250 62.242 62.242 62.242 -328436.468 1321.855 2794.273 24358.266 187.308 -402292.066 45193.895 9612.915 5346.445 5828.801 76.000 172.000 42.000 15.000 8.000 30.000 5.000 0.000 13.169 1.074 1.150 1.646
83500.000 83.500 62.256 62.256 62.256 -329146.462 1360.394 2846.222 24356.695 182.646 -401596.733 43704.313 9659.861 5529.453 5953.186 73.000 188.000 43.000 15.000 4.000 34.000 4.000 0.000 13.243 1.033 1.084 1.687
83750.000 83.750 62.216 62.216 62.216 -327693.884 1316.230 2678.288 24530.356 148.985 -402715.600 46347.857 9509.244 5259.295 5756.685 76.000 169.000 45.000 12.000 12.000 31.000 0.000 0.000 13.116 1.076 1.127 1.637
84000.000 84.000 62.262 62.262 62.262 -329055.768 1339.525 2747.595 24393.586 211.686 -402827.516 45079.356 9614.242 5304.389 5773.531 79.000 170.000 44.000 16.000 15.000 25.000 0.000 0.000 13.143 1.108 1.228 1.606
84250.000 84.250 62.261 62.261 62.261 -329116.574 1228.938 2731.884 24431.275 193.571 -401993.150 44290.907 9644.025 5445.044 5906.671 73.000 180.000 49.000 15.000 0.000 36.000 0.000 0.000 13.161 1.029 1.145 1.546
84500.000 84.500 62.243 62.243 62.243 -328758.701 1278.856 2795.082 24359.529 197.583 -402844.790 45455.040 9552.441 5235.508 5762.236 82.000 169.000 50.000 15.000 4.000 31.000 0.000 0.000 13.129 1.048 1.176 1.616
84750.000 84.750 62.235 62.235 62.235 -328878.801 1330.493 2831.411 24209.030 199.572 -401979.214 44529.908 9572.314 5334.915 5884.903 74.000 169.000 43.000 16.000 7.000 30.000 4.000 0.000 13.182 1.021 1.150 1.621
85000.000 85.000 62.294 62.294 62.294 -330018.183 1433.192 2724.564 24395.178 193.373 -402927.814 44163.324 9562.564 5420.778 5915.582 80.000 176.000 44.000 15.000 8.000 33.000 0.000 0.000 13.245 0.951 1.066 1.525
85250.000 85.250 62.230 62.230 62.230 -329461.874 1411.110 2845.494 24162.966 158.822 -403062.183 45021.916 9687.092 5271.465 5876.198 75.000 173.000 48.000 7.000 12.000 33.000 0.000 0.000 13.178 1.082 1.159 1.653
85500.000 85.500 62.239 62.239 62.239 -329163.867 1242.821 2780.953 24382.804 172.150 -402305.300 44562.705 9669.592 5416.513 5903.566 76.000 168.000 44.000 16.000 7.000 29.000 4.000 0.000 13.211 0.849 0.910 1.485
85750.000 85.750 62.242 62.242 62.242 -329140.256 1340.979 2721.308 24404.980 211.622 -402521.250 44702.105 9498.109 5190.992 5614.720 74.000 165.000 46.000 15.000 8.000 31.000 0.000 0.000 13.132 0.962 1.017 1.415
86000.000 86.000 62.253 62.253 62.253 -330383.669 1403.002 2799.461 24199.869 217.942 -403402.788 44398.845 9632.589 5407.602 5893.957 74.000 167.000 41.000 15.000 4.000 40.000 0.000 0.000 13.208 1.021 1.074 1.546
86250.000 86.250 62.233 62.233 62.233 -328718.217 1271.133 2707.460 24404.816 234.922 -402310.674 44974.126 9579.853 5395.394 5912.225 78.000 174.000 45.000 15.000 4.000 32.000 4.000 0.000 13.239 0.887 0.947 1.526
86500.000 86.500 62.254 62.254 62.254 -329565.353 1233.539 2757.997 24412.197 237.277 -403170.055 44963.692 9540.212 5324.608 5906.619 76.000 172.000 42.000 16.000 11.000 31.000 0.000 0.000 13.132 0.965 1.008 1.591
86750.000 86.750 62.205 62.205 62.205 -329237.127 1234.325 2833.175 24467.088 198.831 -403942.761 45972.215 9496.815 5340.944 5788.921 78.000 176.000 46.000 15.000 12.000 27.000 0.000 0.000 13.168 1.222 1.325 1.781
87000.000 87.000 62.276 62.276 62.276 -329129.242 1400.031 2738.204 24416.646 213.031 -402771.098 44873.944 9630.518 5252.116 5767.244 78.000 173.000 42.000 16.000 7.000 30.000 5.000 0.000 13.179 1.063 1.104 1.646
87250.000 87.250 62.223 62.223 62.223 -328356.685 1311.480 2809.604 24444.934 201.896 -402282.719 45158.120 9574.520 5175.905 5652.216 79.000 178.000 43.000 15.000 0.000 38.000 4.000 0.000 13.111 1.023 1.079 1.627
87500.000 87.500 62.240 62.240 62.240 -328939.464 1312.245 2814.675 24221.434 195.705 -401627.661 44144.139 9598.421 5175.852 5674.852 73.000 175.000 50.000 16.000 11.000 23.000 0.000 0.000 13.177 1.018 1.119 1.563
87750.000 87.750 62.240 62.240 62.240 -328559.971 1332.977 2775.181 24226.315 200.285 -401390.674 44295.944 9549.721 5190.823 5687.013 69.000 189.000 49.000 16.000 7.000 28.000 0.000 0.000 13.160 1.031 1.162 1.645
88000.000 88.000 62.247 62.247 62.247 -328623.784 1297.180 2755.878 24590.162 174.649 -402163.156 44721.503 9567.522 5275.909 5754.456 67.000 182.000 51.000 12.000 4.000 33.000 0.000 0.000 13.161 1.106 1.232 1.695
88250.000 88.250 62.224 62.224 62.224 -328861.572 1270.963 2807.968 24272.462 188.646 -402509.920 45108.309 9575.484 5373.723 5799.577 81.000 172.000 41.000 16.000 7.000 32.000 4.000 0.000 13.156 1.006 1.116 1.589
88500.000 88.500 62.251 62.251 62.251 -327667.327 1296.623 2731.037 24428.322 170.084 -401114.751 44821.357 9471.443 5173.249 5647.294 81.000 182.000 43.000 15.000 4.000 34.000 4.000 0.000 13.095 0.869 0.926 1.528
88750.000 88.750 62.224 62.224 62.224 -328728.328 1283.797 2745.032 24505.763 204.894 -402769.252 45301.439 9583.667 5254.023 5779.569 69.000 174.000 46.000 15.000 0.000 39.000 0.000 0.000 13.199 0.886 0.926 1.567
89000.000 89.000 62.264 62.264 62.264 -329406.724 1338.041 2814.937 24285.428 204.826 -402238.454 44188.498 9640.860 5257.542 5722.208 78.000 177.000 35.000 17.000 8.000 36.000 4.000 0.000 13.162 0.885 0.958 1.459
89250.000 89.250 62.226 62.226 62.226 -328910.810 1363.617 2720.961 24275.807 206.554 -402506.429 45028.680 9621.812 5157.259 5652.914 76.000 171.000 52.000 15.000 0.000 33.000 0.000 0.000 13.130 0.864 0.939 1.418
89500.000 89.500 62.208 62.208 62.208 -328820.246 1247.377 2733.739 24343.366 167.535 -403311.547 45999.283 9565.207 5285.213 5761.365 77.000 184.000 41.000 17.000 4.000 34.000 4.000 0.000 13.090 1.055 1.097 1.674
89750.000 89.750 62.254 62.254 62.254 -329805.837 1271.104 2730.078 24401.512 214.223 -402782.655 44359.901 9562.098 5344.095 5774.934 80.000 179.000 43.000 17.000 4.000 32.000 4.000 0.000 13.186 0.891 0.949 1.513
90000.000 90.000 62.244 62.244 62.244 -329203.136 1306.291 2812.391 24416.594 185.240 -401898.628 43974.975 9624.596 5327.908 5767.081 81.000 177.000 36.000 17.000 8.000 35.000 4.000 0.000 13.181 0.958 1.019 1.580
90250.000 90.250 62.211 62.211 62.211 -328728.813 1259.751 2651.431 24332.696 202.337 -402728.083 45553.055 9580.069 5276.080 5843.472 81.000 178.000 44.000 15.000 4.000 33.000 4.000 0.000 13.150 0.921 0.987 1.595
90500.000 90.500 62.245 62.245 62.245 -328691.975 1272.537 2813.899 24509.183 189.967 -402592.843 45115.283 9542.485 5232.623 5739.945 80.000 170.000 44.000 12.000 8.000 36.000 0.000 0.000 13.147 1.045 1.105 1.704
90750.000 90.750 62.266 62.266 62.266 -328438.091 1285.519 2809.091 24136.517 200.374 -401302.861 44433.270 9620.064 5372.692 5780.116 80.000 171.000 48.000 15.000 4.000 33.000 0.000 0.000 13.196 1.109 1.170 1.704
91000.000 91.000 62.258 62.258 62.258 -328848.494 1266.943 2871.025 24207.196 154.413 -402119.565 44771.493 9555.006 5354.430 5743.072 78.000 161.000 44.000 16.000 11.000 29.000 0.000 0.000 13.175 1.025 1.077 1.671
91250.000 91.250 62.255 62.255 62.255 -328855.892 1314.908 2791.692 24000.725 212.372 -401441.620 44266.030 9552.341 5336.212 5859.815 75.000 175.000 51.000 15.000 4.000 30.000 0.000 0.000 13.183 1.004 1.051 1.760
91500.000 91.500 62.216 62.216 62.216 -328623.390 1250.324 2643.168 24540.646 229.038 -402539.882 45253.316 9499.123 5350.409 5812.230 72.000 167.000 49.000 15.000 4.000 32.000 0.000 0.000 13.144 0.875 0.912 1.656
91750.000 91.750 62.192 62.192 62.192 -328500.528 1314.084 2804.691 24294.639 192.845 -403201.743 46094.956 9635.951 5587.591 5918.423 69.000 188.000 44.000 15.000 4.000 37.000 0.000 0.000 13.247 0.936 0.991 1.619
92000.000 92.000 62.238 62.238 62.238 -329542.244 1346.578 2694.514 24230.804 190.190 -402948.925 44944.595 9551.440 5405.093 5909.980 74.000 177.000 44.000 15.000 8.000 33.000 0.000 0.000 13.193 0.946 1.005 1.646
92250.000 92.250 62.214 62.214 62.214 -328568.313 1289.505 2798.210 24368.443 202.680 -402204.414 44977.264 9593.160 5238.597 5833.671 74.000 176.000 42.000 18.000 10.000 30.000 0.000 0.000 13.139 0.930 0.976 1.663
92500.000 92.500 62.239 62.239 62.239 -329843.360 1350.378 2785.564 24319.701 192.134 -402924.403 44433.265 9590.870 5199.160 5664.306 75.000 172.000 47.000 15.000 4.000 34.000 0.000 0.000 13.105 1.023 1.071 1.539
92750.000 92.750 62.232 62.232 62.232 -328570.322 1327.926 2798.304 24451.856 186.193 -401214.338 43879.737 9562.554 5200.231 5728.796 74.000 178.000 40.000 16.000 7.000 37.000 0.000 0.000 13.090 1.052 1.111 1.621
93000.000 93.000 62.238 62.238 62.238 -329244.054 1337.212 2799.780 24264.517 196.353 -401649.684 43807.769 9588.078 5167.919 5803.161 76.000 174.000 47.000 17.000 4.000 32.000 0.000 0.000 13.181 0.927 0.995 1.601
93250.000 93.250 62.255 62.255 62.255 -329081.258 1350.078 2724.005 24349.794 173.798 -402128.587 44449.655 9532.710 5259.412 5874.884 79.000 177.000 44.000 15.000 12.000 29.000 0.000 0.000 13.219 0.973 1.021 1.618
93500.000 93.500 62.211 62.211 62.211 -328947.519 1360.775 2880.780 24228.228 200.513 -402480.894 44863.079 9580.751 5243.667 5830.465 74.000 181.000 46.000 13.000 8.000 33.000 0.000 0.000 13.229 0.877 0.928 1.554
93750.000 93.750 62.206 62.206 62.206 -328205.980 1205.455 2919.160 24460.555 221.185 -402797.871 45785.535 9654.247 5282.221 5989.524 72.000 178.000 43.000 16.000 7.000 30.000 4.000 0.000 13.273 1.048 1.191 1.665
94000.000 94.000 62.213 62.213 62.213 -329313.151 1303.177 2707.573 24473.634 183.802 -403979.220 45997.883 9698.601 5426.365 6085.113 75.000 180.000 37.000 16.000 11.000 32.000 4.000 0.000 13.308 1.088 1.180 1.731
94250.000 94.250 62.245 62.245 62.245 -329188.940 1204.906 2624.275 24492.438 210.939 -401981.266 44259.768 9569.349 5279.879 5851.041 78.000 179.000 35.000 18.000 7.000 35.000 5.000 0.000 13.234 0.931 1.002 1.525
94500.000 94.500 62.223 62.223 62.223 -329601.881 1307.287 2776.411 24297.786 226.872 -402376.459 44166.222 9548.466 5263.105 5875.725 73.000 171.000 48.000 17.000 4.000 31.000 0.000 0.000 13.208 0.906 0.980 1.571
94750.000 94.750 62.222 62.222 62.222 -328745.885 1217.386 2851.014 24583.357 214.789 -402362.695 44750.266 9591.671 5362.855 5935.863 69.000 183.000 41.000 19.000 7.000 29.000 4.000 0.000 13.274 1.052 1.127 1.654
95000.000 95.000 62.221 62.221 62.221 -328261.178 1295.891 2864.654 24485.574 151.494 -403388.783 46329.992 9531.980 5298.472 5924.655 73.000 194.000 43.000 9.000 4.000 40.000 4.000 0.000 13.259 0.964 1.017 1.684
95250.000 95.250 62.201 62.201 62.201 -328869.205 1305.478 2790.397 24314.302 225.115 -403792.632 46288.135 9567.319 5302.706 5793.421 75.000 175.000 43.000 19.000 11.000 23.000 4.000 0.000 13.135 1.115 1.151 1.719
95500.000 95.500 62.220 62.220 62.220 -328704.299 1243.053 2841.523 24322.297 189.672 -402568.868 45268.023 9613.998 5444.005 5915.010 72.000 177.000 49.000 18.000 4.000 29.000 0.000 0.000 13.126 1.164 1.205 1.736
95750.000 95.750 62.222 62.222 62.222 -329022.911 1311.878 2695.867 24305.817 229.351 -402210.272 44644.448 9483.638 5348.200 5846.904 77.000 175.000 47.000 15.000 4.000 30.000 4.000 0.000 13.166 0.835 0.884 1.508
96000.000 96.000 62.267 62.267 62.267 -329607.553 1191.222 2815.376 24495.265 178.089 -401812.323 43524.818 9517.694 5235.323 5809.854 76.000 178.000 45.000 16.000 7.000 28.000 4.000 0.000 13.140 0.905 0.945 1.462
96250.000 96.250 62.236 62.236 62.236 -329112.275 1354.617 2852.903 24302.729 208.593 -402210.573 44379.456 9570.127 5379.371 5915.620 81.000 177.000 44.000 15.000 4.000 32.000 5.000 0.000 13.146 1.001 1.052 1.512
96500.000 96.500 62.263 62.263 62.263 -330134.049 1400.515 2762.598 24381.289 214.332 -403239.298 44346.516 9624.956 5321.838 5802.366 77.000 175.000 42.000 19.000 11.000 24.000 4.000 0.000 13.220 0.852 0.925 1.490
96750.000 96.750 62.225 62.225 62.225 -328992.946 1293.728 2800.375 24374.715 174.165 -403342.933 45707.003 9507.582 5144.234 5734.289 77.000 170.000 44.000 15.000 0.000 37.000 4.000 0.000 13.164 0.851 0.896 1.437
97000.000 97.000 62.264 62.264 62.264 -328692.995 1333.262 2665.923 24460.773 226.511 -402570.403 45190.939 9602.362 5270.681 5849.778 73.000 162.000 44.000 16.000 15.000 25.000 0.000 0.000 13.152 0.925 1.016 1.561
97250.000 97.250 62.243 62.243 62.243 -328776.538 1272.193 2716.389 24357.705 204.011 -403314.903 45988.067 9519.228 5162.992 5681.786 70.000 169.000 43.000 15.000 8.000 34.000 0.000 0.000 13.137 1.019 1.085 1.551
97500.000 97.500 62.258 62.258 62.258 -328865.610 1274.599 2781.164 24415.922 184.945 -401375.419 43853.180 9465.881 5184.276 5713.624 82.000 174.000 44.000 15.000 4.000 33.000 4.000 0.000 13.115 0.933 1.048 1.551
97750.000 97.750 62.235 62.235 62.235 -328966.096 1333.614 2891.715 24221.466 188.444 -403507.348 45906.013 9676.740 5196.904 5781.582 74.000 168.000 42.000 18.000 7.000 29.000 4.000 0.000 13.150 0.970 1.101 1.588
98000.000 98.000 62.234 62.234 62.234 -328358.927 1280.849 2693.396 24338.658 180.967 -401890.130 45037.333 9737.521 5347.895 5872.979 71.000 175.000 45.000 15.000 4.000 32.000 4.000 0.000 13.191 0.966 1.160 1.545
98250.000 98.250 62.240 62.240 62.240 -329324.730 1361.458 2729.420 24287.754 196.419 -402057.162 44157.381 9574.316 5235.057 5825.483 87.000 176.000 43.000 17.000 4.000 32.000 4.000 0.000 13.261 0.924 1.102 1.519
98500.000 98.500 62.244 62.244 62.244 -330016.535 1432.858 2770.602 24243.709 189.570 -402787.762 44134.489 9571.647 5212.416 5729.821 74.000 169.000 44.000 16.000 7.000 28.000 5.000 0.000 13.152 0.989 1.159 1.566
98750.000 98.750 62.245 62.245 62.245 -329186.253 1278.998 2717.081 24296.361 186.337 -402391.657 44726.626 9563.464 5216.382 5790.537 77.000 162.000 34.000 18.000 7.000 37.000 4.000 0.000 13.119 1.017 1.171 1.561
99000.000 99.000 62.265 62.265 62.265 -329063.999 1364.401 2660.896 24501.555 207.442 -400921.455 43123.162 9480.797 5256.790 5672.038 82.000 170.000 47.000 15.000 8.000 30.000 0.000 0.000 13.173 0.887 1.070 1.536
99250.000 99.250 62.223 62.223 62.223 -329349.031 1348.538 2742.657 24432.057 195.973 -403190.409 45122.153 9488.311 5096.695 5643.599 82.000 176.000 42.000 12.000 8.000 34.000 4.000 0.000 13.118 0.823 1.025 1.407
99500.000 99.500 62.260 62.260 62.260 -328897.881 1336.757 2785.203 24154.773 181.763 -402492.224 45135.846 9611.874 5245.052 5738.466 80.000 177.000 46.000 19.000 11.000 24.000 0.000 0.000 13.172 0.985 1.143 1.597
99750.000 99.750 62.233 62.233 62.233 -329392.110 1376.961 2680.070 24641.731 183.539 -403268.558 44994.148 9560.831 5197.845 5771.804 76.000 171.000 40.000 18.000 7.000 31.000 4.000 0.000 13.114 0.945 1.039 1.582
100000.000 100.000 62.225 62.225 62.225 -328480.557 1236.330 2835.442 24477.789 221.391 -402055.925 44804.416 9679.365 5350.531 5871.503 80.000 187.000 44.000 16.000 11.000 29.000 0.000 0.000 13.176 1.039 1.202 1.617
_ Mean 62.234 62.234 62.234 -329112.736 1307.733 2776.589 24343.700 195.164 -402682.659 44946.737 9588.891 5289.110 5820.884 76.229 176.160 44.359 15.272 7.234 31.549 1.586 0.000 13.167 1.009 1.098 1.608
_ Min 62.186 62.186 62.186 -405706.033 293.760 965.229 23925.479 41.324 -498665.803 43123.162 9236.823 4989.986 5487.016 64.000 157.000 34.000 7.000 0.000 21.000 0.000 0.000 13.002 0.295 0.347 0.457
_ Max 62.381 62.381 62.381 -327524.111 1476.810 3125.898 24684.547 253.372 -399980.122 67733.979 9841.595 5587.591 6085.113 90.000 195.000 53.000 20.000 19.000 44.000 9.000 0.000 13.359 1.504 1.627 2.068
