# Supplementary material for: Anti-cancer activity elucidation of geissolosimine as an MDM2-p53 interaction inhibitor: An in-silico study
Source: PLoS One. 2025 May 8;20(5):e0323003. doi: 10.1371/journal.pone.0323003 (PMC12061181; doi:10.1371/journal.pone.0323003)
Supplement: S8 File — (ZIP) [file pone.0323003.s008.zip › Result/complex_1/complex_1_average.pdb]

REMARK YASARA *************************************************************
REMARK YASARA *                                                           *
REMARK YASARA *                     Y  A  S  A  R  A                      *
REMARK YASARA *                                                           *
REMARK YASARA *   Yet Another Scientific Artificial Reality Application   *
REMARK YASARA *                                                           *
REMARK YASARA *            MOLECULE STRUCTURE FILE, PDB FORMAT            *
REMARK YASARA *                                                           *
REMARK YASARA * Just use YASARA every day to make your questions go away! *
REMARK YASARA *                                                           *
REMARK YASARA *                      www.YASARA.org                       *
REMARK YASARA *                                                           *
REMARK YASARA *************************************************************
REMARK YASARA
REMARK YASARA Written on:        Tue Oct 15 21:52:44 2024
REMARK YASARA Number of models: 1
REMARK YASARA Number of atoms:   1652
REMARK YASARA Please address questions or suggestions to: Eliza@yasara.org
REMARK YASARA
SEQRES   1 C  100  ASP GLY ALA VAL THR THR SER GLN ILE PRO ALA SER GLU 
SEQRES   2 C  100  GLN GLU THR LEU VAL ARG PRO LYS PRO LEU LEU LEU LYS 
SEQRES   3 C  100  LEU LEU LYS SER VAL GLY ALA GLN LYS ASP THR TYR THR 
SEQRES   4 C  100  MET LYS GLU VAL LEU PHE TYR LEU GLY GLN TYR ILE MET 
SEQRES   5 C  100  THR LYS ARG LEU TYR ASP GLU LYS GLN GLN HIS ILE VAL 
SEQRES   6 C  100  TYR CYS SER ASN ASP LEU LEU GLY ASP LEU PHE GLY VAL 
SEQRES   7 C  100  PRO SER PHE SER VAL LYS GLU HIS ARG LYS ILE TYR THR 
SEQRES   8 C  100  MET ILE TYR ARG ASN LEU VAL VAL VAL 
ATOM      1  N   ASP C  11      23.224  27.200  51.223  1.00342.53      .057 N
ATOM      2 1H   ASP C  11      23.290  27.065  51.388  1.00404.47      .057 H
ATOM      3 2H   ASP C  11      23.280  27.082  51.382  1.00401.29      .057 H
ATOM      4 3H   ASP C  11      23.264  27.155  51.395  1.00410.25      .057 H
ATOM      5  CA  ASP C  11      22.987  27.649  50.493  1.00216.74      .266 C
ATOM      6  HA  ASP C  11      22.422  27.749  50.332  1.00273.66      .266 H
ATOM      7  C   ASP C  11      23.120  27.292  49.631  1.00 92.80      .259 C
ATOM      8  O   ASP C  11      23.616  26.869  49.698  1.00122.31      .271 O
ATOM      9  CB  ASP C  11      23.345  28.332  50.794  1.00284.94      .137 C
ATOM     10 1HB  ASP C  11      23.844  28.271  50.905  1.00293.53      .137 H
ATOM     11 2HB  ASP C  11      23.181  28.568  50.280  1.00291.75      .137 H
ATOM     12  CG  ASP C  11      23.261  28.789  51.622  1.00476.47      .188 C
ATOM     13  OD1 ASP C  11      23.355  29.055  51.951  1.00589.85      .647 O
ATOM     14  OD2 ASP C  11      23.105  28.880  51.940  1.00617.99      .647 O
ATOM     15  N   GLY C  12      22.693  27.455  48.832  1.00 43.48      .336 N
ATOM     16  H   GLY C  12      22.298  27.805  48.815  1.00 87.84      .336 H
ATOM     17  CA  GLY C  12      22.781  27.178  47.958  1.00 14.40      .189 C
ATOM     18 1HA  GLY C  12      23.280  26.903  48.130  1.00 41.93      .189 H
ATOM     19 2HA  GLY C  12      22.446  26.712  48.093  1.00 40.70      .189 H
ATOM     20  C   GLY C  12      22.667  27.874  46.619  1.00  9.44      .253 C
ATOM     21  O   GLY C  12      22.031  28.874  46.515  1.00 14.00      .270 O
ATOM     22  N   ALA C  13      23.301  27.347  45.603  1.00  6.61      .337 N
ATOM     23  H   ALA C  13      23.807  26.530  45.772  1.00  9.20      .337 H
ATOM     24  CA  ALA C  13      23.342  27.866  44.247  1.00  5.31      .159 C
ATOM     25  HA  ALA C  13      22.418  28.355  44.026  1.00  7.02      .159 H
ATOM     26  C   ALA C  13      23.539  26.757  43.206  1.00  4.75      .251 C
ATOM     27  O   ALA C  13      24.059  25.709  43.524  1.00  7.65      .271 O
ATOM     28  CB  ALA C  13      24.447  28.886  44.164  1.00  8.69      .034 C
ATOM     29 1HB  ALA C  13      24.721  29.120  44.109  1.00 38.17      .034 H
ATOM     30 2HB  ALA C  13      24.717  29.107  44.174  1.00 38.54      .034 H
ATOM     31 3HB  ALA C  13      24.680  29.157  44.145  1.00 37.16      .034 H
ATOM     32  N   VAL C  14      23.151  26.993  41.957  1.00  4.16      .338 N
ATOM     33  H   VAL C  14      22.696  27.851  41.752  1.00  4.86      .338 H
ATOM     34  CA  VAL C  14      23.338  26.072  40.828  1.00  4.28      .159 C
ATOM     35  HA  VAL C  14      24.194  25.453  41.058  1.00  5.32      .159 H
ATOM     36  C   VAL C  14      23.632  26.826  39.523  1.00  4.35      .251 C
ATOM     37  O   VAL C  14      23.026  27.834  39.222  1.00  5.44      .271 O
ATOM     38  CB  VAL C  14      22.139  25.113  40.697  1.00  5.38      .029 C
ATOM     39  HB  VAL C  14      21.953  24.713  41.583  1.00 13.23      .029 H
ATOM     40  CG1 VAL C  14      20.925  25.696  40.288  1.00 12.77      .002 C
ATOM     41 1HG1 VAL C  14      20.659  25.829  40.147  1.00 44.75      .002 H
ATOM     42 2HG1 VAL C  14      20.633  25.879  40.225  1.00 44.22      .002 H
ATOM     43 3HG1 VAL C  14      20.613  25.786  40.214  1.00 46.26      .002 H
ATOM     44  CG2 VAL C  14      22.370  24.025  39.834  1.00 16.11      .002 C
ATOM     45 1HG2 VAL C  14      22.404  23.694  39.705  1.00 48.58      .002 H
ATOM     46 2HG2 VAL C  14      22.504  23.813  39.615  1.00 51.07      .002 H
ATOM     47 3HG2 VAL C  14      22.363  23.787  39.588  1.00 47.69      .002 H
ATOM     48  N   THR C  15      24.570  26.326  38.744  1.00  5.86      .336 N
ATOM     49  H   THR C  15      25.041  25.510  39.044  1.00  8.27      .336 H
ATOM     50  CA  THR C  15      25.043  26.912  37.482  1.00  6.43      .186 C
ATOM     51  HA  THR C  15      24.453  27.784  37.278  1.00  7.64      .186 H
ATOM     52  C   THR C  15      24.887  25.956  36.295  1.00  5.94      .253 C
ATOM     53  O   THR C  15      24.677  24.786  36.464  1.00  9.14      .270 O
ATOM     54  CB  THR C  15      26.479  27.390  37.600  1.00 10.90      .140 C
ATOM     55  HB  THR C  15      26.788  27.737  36.680  1.00 17.05      .140 H
ATOM     56  OG1 THR C  15      27.316  26.410  37.964  1.00 16.24      .382 O
ATOM     57  HG1 THR C  15      27.551  26.166  37.895  1.00 38.43      .382 H
ATOM     58  CG2 THR C  15      26.662  28.464  38.553  1.00 20.05      .034 C
ATOM     59 1HG2 THR C  15      26.720  28.703  38.795  1.00 53.12      .034 H
ATOM     60 2HG2 THR C  15      26.679  28.733  38.780  1.00 50.59      .034 H
ATOM     61 3HG2 THR C  15      26.723  28.723  38.757  1.00 51.69      .034 H
ATOM     62  N   THR C  16      24.964  26.471  35.085  1.00  5.93      .336 N
ATOM     63  H   THR C  16      25.110  27.441  35.012  1.00  8.07      .336 H
ATOM     64  CA  THR C  16      24.867  25.740  33.812  1.00  5.66      .186 C
ATOM     65  HA  THR C  16      25.114  24.706  33.994  1.00  7.42      .186 H
ATOM     66  C   THR C  16      25.839  26.283  32.762  1.00  5.70      .253 C
ATOM     67  O   THR C  16      26.102  27.455  32.723  1.00  7.85      .270 O
ATOM     68  CB  THR C  16      23.433  25.756  33.280  1.00  6.63      .140 C
ATOM     69  HB  THR C  16      22.804  25.237  33.980  1.00  8.53      .140 H
ATOM     70  OG1 THR C  16      23.377  25.099  32.045  1.00  8.52      .382 O
ATOM     71  HG1 THR C  16      22.549  24.879  31.857  1.00 13.70      .382 H
ATOM     72  CG2 THR C  16      22.857  27.131  33.047  1.00  8.13      .034 C
ATOM     73 1HG2 THR C  16      22.707  27.446  32.980  1.00 36.78      .034 H
ATOM     74 2HG2 THR C  16      22.732  27.461  32.986  1.00 36.96      .034 H
ATOM     75 3HG2 THR C  16      22.714  27.455  33.009  1.00 36.61      .034 H
ATOM     76  N   SER C  17      26.340  25.446  31.879  1.00  6.81      .335 N
ATOM     77  H   SER C  17      26.094  24.498  31.950  1.00  9.68      .335 H
ATOM     78  CA  SER C  17      27.148  25.825  30.720  1.00  7.91      .189 C
ATOM     79  HA  SER C  17      27.914  26.504  31.046  1.00  9.46      .189 H
ATOM     80  C   SER C  17      26.354  26.509  29.608  1.00  7.72      .253 C
ATOM     81  O   SER C  17      26.936  27.171  28.779  1.00 10.91      .270 O
ATOM     82  CB  SER C  17      27.838  24.604  30.162  1.00 12.54      .169 C
ATOM     83 1HB  SER C  17      28.298  24.721  29.496  1.00 26.24      .169 H
ATOM     84 2HB  SER C  17      28.363  24.245  30.665  1.00 30.41      .169 H
ATOM     85  OG  SER C  17      27.231  23.784  29.860  1.00 36.62      .380 O
ATOM     86  HG  SER C  17      27.313  23.394  29.817  1.00 64.58      .380 H
ATOM     87  N   GLN C  18      25.035  26.381  29.582  1.00  7.36      .337 N
ATOM     88  H   GLN C  18      24.611  25.817  30.276  1.00  8.41      .337 H
ATOM     89  CA  GLN C  18      24.156  26.923  28.551  1.00  8.36      .160 C
ATOM     90  HA  GLN C  18      24.598  26.717  27.591  1.00 10.26      .160 H
ATOM     91  C   GLN C  18      23.941  28.447  28.637  1.00  8.53      .251 C
ATOM     92  O   GLN C  18      23.390  29.024  27.742  1.00 13.78      .271 O
ATOM     93  CB  GLN C  18      22.812  26.210  28.605  1.00 11.08      .042 C
ATOM     94 1HB  GLN C  18      22.406  26.283  29.488  1.00 17.90      .042 H
ATOM     95 2HB  GLN C  18      22.187  26.625  27.986  1.00 19.97      .042 H
ATOM     96  CG  GLN C  18      22.790  24.842  28.298  1.00 22.22      .090 C
ATOM     97 1HG  GLN C  18      23.311  24.620  28.075  1.00 53.73      .090 H
ATOM     98 2HG  GLN C  18      22.727  24.432  28.786  1.00 45.05      .090 H
ATOM     99  CD  GLN C  18      22.142  24.305  27.646  1.00 60.27      .227 C
ATOM    100  OE1 GLN C  18      21.855  24.607  26.970  1.00113.12      .273 O
ATOM    101  NE2 GLN C  18      21.884  23.497  27.815  1.00114.56      .369 N
ATOM    102 1HE2 GLN C  18      21.451  23.182  27.416  1.00193.21      .369 H
ATOM    103 2HE2 GLN C  18      22.095  23.234  28.375  1.00130.56      .369 H
ATOM    104  N   ILE C  19      24.363  29.096  29.703  1.00  7.17      .338 N
ATOM    105  H   ILE C  19      24.865  28.580  30.367  1.00  8.28      .338 H
ATOM    106  CA  ILE C  19      24.194  30.529  29.990  1.00  6.87      .160 C
ATOM    107  HA  ILE C  19      23.837  31.029  29.103  1.00  9.31      .160 H
ATOM    108  C   ILE C  19      25.565  31.126  30.343  1.00  6.22      .254 C
ATOM    109  O   ILE C  19      26.305  30.474  31.061  1.00  6.38      .270 O
ATOM    110  CB  ILE C  19      23.148  30.728  31.113  1.00  7.20      .029 C
ATOM    111  HB  ILE C  19      23.491  30.173  31.960  1.00  7.47      .029 H
ATOM    112  CG1 ILE C  19      21.783  30.169  30.747  1.00 13.12      .002 C
ATOM    113 1HG1 ILE C  19      21.776  29.856  30.273  1.00 50.90      .002 H
ATOM    114 2HG1 ILE C  19      21.539  29.776  31.114  1.00 49.30      .002 H
ATOM    115  CG2 ILE C  19      23.013  32.176  31.570  1.00  7.91      .002 C
ATOM    116 1HG2 ILE C  19      22.817  32.437  31.874  1.00 35.40      .002 H
ATOM    117 2HG2 ILE C  19      22.882  32.574  31.440  1.00 34.85      .002 H
ATOM    118 3HG2 ILE C  19      23.241  32.534  31.725  1.00 33.12      .002 H
ATOM    119  CD1 ILE C  19      20.759  30.484  30.540  1.00 15.09      .000 C
ATOM    120 1HD1 ILE C  19      20.559  30.487  30.451  1.00 55.02      .000 H
ATOM    121 2HD1 ILE C  19      20.530  30.617  30.478  1.00 51.25      .000 H
ATOM    122 3HD1 ILE C  19      20.449  30.554  30.541  1.00 49.68      .000 H
ATOM    123  N   PRO C  20      25.932  32.340  29.907  1.00  7.83      .312 N
ATOM    124  CA  PRO C  20      27.183  32.974  30.297  1.00  8.61      .163 C
ATOM    125  HA  PRO C  20      27.999  32.368  29.948  1.00 10.70      .163 H
ATOM    126  C   PRO C  20      27.324  33.149  31.804  1.00  7.17      .251 C
ATOM    127  O   PRO C  20      26.385  33.479  32.487  1.00  8.15      .271 O
ATOM    128  CB  PRO C  20      27.222  34.301  29.566  1.00 12.81      .034 C
ATOM    129 1HB  PRO C  20      27.054  35.071  30.176  1.00 20.54      .034 H
ATOM    130 2HB  PRO C  20      28.082  34.447  29.074  1.00 20.21      .034 H
ATOM    131  CG  PRO C  20      26.180  34.231  28.621  1.00 19.24      .027 C
ATOM    132 1HG  PRO C  20      25.710  35.029  28.625  1.00 37.96      .027 H
ATOM    133 2HG  PRO C  20      26.558  34.077  27.792  1.00 36.22      .027 H
ATOM    134  CD  PRO C  20      25.268  33.151  28.943  1.00 11.93      .105 C
ATOM    135 1HD  PRO C  20      24.391  33.540  29.333  1.00 15.36      .105 H
ATOM    136 2HD  PRO C  20      25.059  32.602  28.089  1.00 17.18      .105 H
ATOM    137  N   ALA C  21      28.505  32.930  32.340  1.00  8.93      .338 N
ATOM    138  H   ALA C  21      29.250  32.685  31.745  1.00 12.63      .338 H
ATOM    139  CA  ALA C  21      28.760  32.891  33.768  1.00 10.45      .159 C
ATOM    140  HA  ALA C  21      28.175  32.099  34.187  1.00 11.89      .159 H
ATOM    141  C   ALA C  21      28.386  34.185  34.503  1.00  9.33      .251 C
ATOM    142  O   ALA C  21      27.818  34.125  35.570  1.00 11.47      .271 O
ATOM    143  CB  ALA C  21      30.211  32.547  33.971  1.00 17.43      .034 C
ATOM    144 1HB  ALA C  21      30.554  32.432  33.998  1.00 48.09      .034 H
ATOM    145 2HB  ALA C  21      30.549  32.460  34.064  1.00 46.16      .034 H
ATOM    146 3HB  ALA C  21      30.554  32.503  34.008  1.00 48.45      .034 H
ATOM    147  N   SER C  22      28.648  35.343  33.921  1.00  9.52      .336 N
ATOM    148  H   SER C  22      29.120  35.337  33.055  1.00 11.46      .336 H
ATOM    149  CA  SER C  22      28.327  36.649  34.482  1.00 10.42      .189 C
ATOM    150  HA  SER C  22      28.752  36.707  35.465  1.00 13.01      .189 H
ATOM    151  C   SER C  22      26.822  36.915  34.608  1.00  8.43      .253 C
ATOM    152  O   SER C  22      26.412  37.600  35.518  1.00 10.89      .270 O
ATOM    153  CB  SER C  22      28.967  37.728  33.651  1.00 16.00      .169 C
ATOM    154 1HB  SER C  22      28.896  38.313  33.692  1.00 39.58      .169 H
ATOM    155 2HB  SER C  22      29.534  37.831  33.611  1.00 40.14      .169 H
ATOM    156  OG  SER C  22      28.942  37.855  32.882  1.00 56.25      .380 O
ATOM    157  HG  SER C  22      29.174  37.851  32.661  1.00 92.84      .380 H
ATOM    158  N   GLU C  23      25.984  36.346  33.753  1.00  6.88      .337 N
ATOM    159  H   GLU C  23      26.342  35.762  33.043  1.00  8.08      .337 H
ATOM    160  CA  GLU C  23      24.535  36.468  33.841  1.00  6.21      .160 C
ATOM    161  HA  GLU C  23      24.282  37.511  33.962  1.00  8.26      .160 H
ATOM    162  C   GLU C  23      23.968  35.709  35.057  1.00  5.07      .251 C
ATOM    163  O   GLU C  23      23.055  36.173  35.706  1.00  7.36      .271 O
ATOM    164  CB  GLU C  23      23.899  35.994  32.532  1.00  6.86      .043 C
ATOM    165 1HB  GLU C  23      24.314  36.409  31.799  1.00 17.70      .043 H
ATOM    166 2HB  GLU C  23      23.996  35.062  32.408  1.00 19.37      .043 H
ATOM    167  CG  GLU C  23      22.563  36.234  32.376  1.00 11.25      .100 C
ATOM    168 1HG  GLU C  23      22.160  35.740  32.995  1.00 31.07      .100 H
ATOM    169 2HG  GLU C  23      22.465  37.082  32.630  1.00 29.78      .100 H
ATOM    170  CD  GLU C  23      21.854  36.027  31.067  1.00  8.19      .185 C
ATOM    171  OE1 GLU C  23      21.909  35.885  30.370  1.00 36.50      .647 O
ATOM    172  OE2 GLU C  23      21.202  36.018  30.720  1.00 34.58      .647 O
ATOM    173  N   GLN C  24      24.552  34.579  35.409  1.00  4.08      .338 N
ATOM    174  H   GLN C  24      25.313  34.261  34.862  1.00  5.56      .338 H
ATOM    175  CA  GLN C  24      24.167  33.752  36.550  1.00  3.78      .160 C
ATOM    176  HA  GLN C  24      23.092  33.663  36.542  1.00  5.07      .160 H
ATOM    177  C   GLN C  24      24.572  34.380  37.900  1.00  3.78      .251 C
ATOM    178  O   GLN C  24      23.932  34.150  38.911  1.00  4.78      .271 O
ATOM    179  CB  GLN C  24      24.743  32.343  36.383  1.00  4.50      .042 C
ATOM    180 1HB  GLN C  24      25.717  32.336  36.603  1.00 11.15      .042 H
ATOM    181 2HB  GLN C  24      24.284  31.712  37.015  1.00 11.08      .042 H
ATOM    182  CG  GLN C  24      24.608  31.764  35.063  1.00  8.73      .090 C
ATOM    183 1HG  GLN C  24      23.671  31.878  34.777  1.00 19.67      .090 H
ATOM    184 2HG  GLN C  24      25.153  32.314  34.454  1.00 19.84      .090 H
ATOM    185  CD  GLN C  24      24.992  30.316  34.890  1.00  8.45      .227 C
ATOM    186  OE1 GLN C  24      24.550  29.434  35.544  1.00  8.46      .273 O
ATOM    187  NE2 GLN C  24      25.790  30.028  33.971  1.00 16.98      .369 N
ATOM    188 1HE2 GLN C  24      25.988  29.085  33.784  1.00 21.31      .369 H
ATOM    189 2HE2 GLN C  24      26.097  30.734  33.381  1.00 24.66      .369 H
ATOM    190  N   GLU C  25      25.595  35.221  37.901  1.00  4.43      .338 N
ATOM    191  H   GLU C  25      26.094  35.345  37.051  1.00  5.94      .338 H
ATOM    192  CA  GLU C  25      26.047  36.019  39.043  1.00  5.72      .160 C
ATOM    193  HA  GLU C  25      25.969  35.419  39.939  1.00  6.88      .160 H
ATOM    194  C   GLU C  25      25.223  37.301  39.277  1.00  6.96      .251 C
ATOM    195  O   GLU C  25      25.423  37.971  40.264  1.00 10.97      .271 O
ATOM    196  CB  GLU C  25      27.516  36.386  38.841  1.00  7.32      .043 C
ATOM    197 1HB  GLU C  25      27.682  36.674  38.017  1.00 18.39      .043 H
ATOM    198 2HB  GLU C  25      27.777  37.070  39.352  1.00 19.37      .043 H
ATOM    199  CG  GLU C  25      28.462  35.512  39.036  1.00 25.21      .100 C
ATOM    200 1HG  GLU C  25      28.412  35.032  38.372  1.00 54.38      .100 H
ATOM    201 2HG  GLU C  25      29.150  35.960  38.926  1.00 56.09      .100 H
ATOM    202  CD  GLU C  25      28.591  34.686  40.247  1.00 22.31      .185 C
ATOM    203  OE1 GLU C  25      28.611  34.442  40.801  1.00 52.86      .647 O
ATOM    204  OE2 GLU C  25      28.696  34.266  40.664  1.00 56.45      .647 O
ATOM    205  N   THR C  26      24.308  37.671  38.389  1.00  6.66      .336 N
ATOM    206  H   THR C  26      24.155  37.094  37.602  1.00  7.46      .336 H
ATOM    207  CA  THR C  26      23.539  38.917  38.446  1.00  7.99      .186 C
ATOM    208  HA  THR C  26      24.231  39.736  38.474  1.00 11.30      .186 H
ATOM    209  C   THR C  26      22.655  38.999  39.689  1.00  6.06      .253 C
ATOM    210  O   THR C  26      21.898  38.086  39.963  1.00  6.25      .270 O
ATOM    211  CB  THR C  26      22.687  39.095  37.200  1.00 11.47      .140 C
ATOM    212  HB  THR C  26      22.033  38.275  37.126  1.00 14.05      .140 H
ATOM    213  OG1 THR C  26      23.488  39.118  36.088  1.00 19.96      .382 O
ATOM    214  HG1 THR C  26      23.779  38.295  35.956  1.00 30.74      .382 H
ATOM    215  CG2 THR C  26      21.877  40.358  37.143  1.00 13.18      .034 C
ATOM    216 1HG2 THR C  26      21.657  40.645  37.106  1.00 41.36      .034 H
ATOM    217 2HG2 THR C  26      21.702  40.682  37.108  1.00 39.77      .034 H
ATOM    218 3HG2 THR C  26      21.692  40.640  37.165  1.00 44.79      .034 H
ATOM    219  N   LEU C  27      22.739  40.104  40.421  1.00  6.16      .337 N
ATOM    220  H   LEU C  27      23.380  40.807  40.141  1.00  8.32      .337 H
ATOM    221  CA  LEU C  27      21.918  40.398  41.594  1.00  5.34      .159 C
ATOM    222  HA  LEU C  27      21.843  39.492  42.181  1.00  5.56      .159 H
ATOM    223  C   LEU C  27      20.491  40.828  41.208  1.00  4.73      .251 C
ATOM    224  O   LEU C  27      20.304  41.705  40.379  1.00  6.04      .271 O
ATOM    225  CB  LEU C  27      22.625  41.456  42.452  1.00  7.64      .032 C
ATOM    226 1HB  LEU C  27      23.357  41.597  42.229  1.00 26.60      .032 H
ATOM    227 2HB  LEU C  27      22.299  42.165  42.407  1.00 24.78      .032 H
ATOM    228  CG  LEU C  27      22.796  41.398  43.642  1.00 28.23      .002 C
ATOM    229  HG  LEU C  27      22.362  41.230  43.419  1.00 92.64      .002 H
ATOM    230  CD1 LEU C  27      23.338  41.103  44.348  1.00 64.09      .000 C
ATOM    231 1HD1 LEU C  27      23.504  41.016  44.517  1.00109.72      .000 H
ATOM    232 2HD1 LEU C  27      23.437  41.031  44.511  1.00109.80      .000 H
ATOM    233 3HD1 LEU C  27      23.457  41.057  44.515  1.00115.56      .000 H
ATOM    234  CD2 LEU C  27      23.032  41.898  44.459  1.00 58.64      .000 C
ATOM    235 1HD2 LEU C  27      23.066  42.047  44.684  1.00101.03      .000 H
ATOM    236 2HD2 LEU C  27      23.121  42.026  44.636  1.00107.00      .000 H
ATOM    237 3HD2 LEU C  27      23.076  41.979  44.634  1.00104.77      .000 H
ATOM    238  N   VAL C  28      19.490  40.213  41.823  1.00  4.23      .338 N
ATOM    239  H   VAL C  28      19.729  39.522  42.500  1.00  4.86      .338 H
ATOM    240  CA  VAL C  28      18.063  40.308  41.480  1.00  3.93      .159 C
ATOM    241  HA  VAL C  28      17.898  41.224  40.929  1.00  4.64      .159 H
ATOM    242  C   VAL C  28      17.148  40.334  42.721  1.00  3.98      .251 C
ATOM    243  O   VAL C  28      17.454  39.764  43.751  1.00  5.46      .271 O
ATOM    244  CB  VAL C  28      17.635  39.140  40.553  1.00  4.63      .029 C
ATOM    245  HB  VAL C  28      16.570  39.215  40.413  1.00  5.72      .029 H
ATOM    246  CG1 VAL C  28      18.272  39.230  39.179  1.00  6.44      .002 C
ATOM    247 1HG1 VAL C  28      18.471  39.206  38.880  1.00 35.07      .002 H
ATOM    248 2HG1 VAL C  28      18.430  39.324  38.857  1.00 34.31      .002 H
ATOM    249 3HG1 VAL C  28      18.359  39.224  38.824  1.00 35.36      .002 H
ATOM    250  CG2 VAL C  28      17.907  37.753  41.112  1.00  6.36      .002 C
ATOM    251 1HG2 VAL C  28      17.983  37.430  41.220  1.00 35.76      .002 H
ATOM    252 2HG2 VAL C  28      17.950  37.419  41.241  1.00 35.91      .002 H
ATOM    253 3HG2 VAL C  28      17.979  37.429  41.264  1.00 33.29      .002 H
ATOM    254  N   ARG C  29      15.993  40.971  42.590  1.00  4.58      .338 N
ATOM    255  H   ARG C  29      15.826  41.440  41.728  1.00  5.81      .338 H
ATOM    256  CA  ARG C  29      14.910  41.031  43.577  1.00  5.39      .160 C
ATOM    257  HA  ARG C  29      15.184  40.456  44.447  1.00  6.61      .160 H
ATOM    258  C   ARG C  29      13.615  40.435  43.005  1.00  4.85      .254 C
ATOM    259  O   ARG C  29      13.053  41.008  42.097  1.00  6.86      .270 O
ATOM    260  CB  ARG C  29      14.729  42.469  44.046  1.00  9.09      .034 C
ATOM    261 1HB  ARG C  29      14.920  42.933  43.776  1.00 36.71      .034 H
ATOM    262 2HB  ARG C  29      14.238  42.718  44.119  1.00 40.67      .034 H
ATOM    263  CG  ARG C  29      14.968  42.966  44.800  1.00 36.10      .027 C
ATOM    264 1HG  ARG C  29      14.859  42.660  45.125  1.00 83.62      .027 H
ATOM    265 2HG  ARG C  29      15.359  42.757  44.623  1.00 91.97      .027 H
ATOM    266  CD  ARG C  29      14.819  44.175  45.366  1.00 46.01      .116 C
ATOM    267 1HD  ARG C  29      14.693  44.476  45.081  1.00 83.76      .116 H
ATOM    268 2HD  ARG C  29      14.558  44.315  45.708  1.00 62.61      .116 H
ATOM    269  NE  ARG C  29      15.187  44.757  45.841  1.00106.65      .212 N
ATOM    270  HE  ARG C  29      15.386  44.572  46.031  1.00156.92      .212 H
ATOM    271  CZ  ARG C  29      15.273  45.480  46.041  1.00192.67      .666 C
ATOM    272  NH1 ARG C  29      15.029  45.766  45.833  1.00247.65      .235 N
ATOM    273 1HH1 ARG C  29      14.747  45.458  45.521  1.00219.61      .235 H
ATOM    274 2HH1 ARG C  29      15.119  46.313  46.013  1.00383.64      .235 H
ATOM    275  NH2 ARG C  29      15.618  45.929  46.467  1.00331.34      .235 N
ATOM    276 1HH2 ARG C  29      15.806  45.747  46.660  1.00376.45      .235 H
ATOM    277 2HH2 ARG C  29      15.678  46.473  46.621  1.00452.68      .235 H
ATOM    278  N   PRO C  30      13.140  39.293  43.476  1.00  5.88      .312 N
ATOM    279  CA  PRO C  30      11.886  38.688  43.043  1.00  5.95      .163 C
ATOM    280  HA  PRO C  30      11.906  38.541  41.983  1.00  6.73      .163 H
ATOM    281  C   PRO C  30      10.663  39.525  43.376  1.00  6.13      .251 C
ATOM    282  O   PRO C  30      10.626  40.171  44.397  1.00 10.20      .271 O
ATOM    283  CB  PRO C  30      11.843  37.342  43.716  1.00 11.12      .034 C
ATOM    284 1HB  PRO C  30      11.144  37.258  44.367  1.00 18.95      .034 H
ATOM    285 2HB  PRO C  30      11.760  36.608  43.105  1.00 20.56      .034 H
ATOM    286  CG  PRO C  30      13.027  37.228  44.350  1.00 26.96      .027 C
ATOM    287 1HG  PRO C  30      12.865  36.992  45.156  1.00 54.81      .027 H
ATOM    288 2HG  PRO C  30      13.470  36.622  43.946  1.00 55.91      .027 H
ATOM    289  CD  PRO C  30      13.800  38.438  44.367  1.00 12.52      .105 C
ATOM    290 1HD  PRO C  30      13.827  38.832  45.312  1.00 16.49      .105 H
ATOM    291 2HD  PRO C  30      14.767  38.256  44.066  1.00 16.99      .105 H
ATOM    292  N   LYS C  31       9.645  39.488  42.533  1.00  5.15      .338 N
ATOM    293  H   LYS C  31       9.729  38.942  41.714  1.00  5.46      .338 H
ATOM    294  CA  LYS C  31       8.319  40.064  42.791  1.00  5.86      .160 C
ATOM    295  HA  LYS C  31       8.463  41.045  43.214  1.00  7.80      .160 H
ATOM    296  C   LYS C  31       7.539  39.230  43.831  1.00  5.59      .254 C
ATOM    297  O   LYS C  31       7.873  38.072  44.018  1.00  5.87      .270 O
ATOM    298  CB  LYS C  31       7.572  40.223  41.476  1.00  7.97      .032 C
ATOM    299 1HB  LYS C  31       7.550  39.282  40.972  1.00  8.21      .032 H
ATOM    300 2HB  LYS C  31       6.563  40.500  41.689  1.00 11.40      .032 H
ATOM    301  CG  LYS C  31       8.166  41.265  40.566  1.00 12.20      .004 C
ATOM    302 1HG  LYS C  31       8.356  42.002  40.997  1.00 27.67      .004 H
ATOM    303 2HG  LYS C  31       8.922  40.994  40.221  1.00 26.26      .004 H
ATOM    304  CD  LYS C  31       7.498  41.663  39.545  1.00 28.23      .032 C
ATOM    305 1HD  LYS C  31       7.452  41.223  39.160  1.00 64.14      .032 H
ATOM    306 2HD  LYS C  31       6.948  41.744  39.693  1.00 63.74      .032 H
ATOM    307  CE  LYS C  31       7.652  42.563  38.856  1.00 53.82      .206 C
ATOM    308 1HE  LYS C  31       7.740  42.945  39.194  1.00 90.01      .206 H
ATOM    309 2HE  LYS C  31       8.136  42.467  38.700  1.00 95.13      .206 H
ATOM    310  NZ  LYS C  31       7.056  43.034  37.969  1.00 89.18      .064 N
ATOM    311 1HZ  LYS C  31       6.925  43.187  37.767  1.00128.89      .064 H
ATOM    312 2HZ  LYS C  31       6.893  43.126  37.782  1.00126.07      .064 H
ATOM    313 3HZ  LYS C  31       6.944  43.113  37.758  1.00126.13      .064 H
ATOM    314  N   PRO C  32       6.530  39.777  44.523  1.00  7.42      .312 N
ATOM    315  CA  PRO C  32       5.966  39.187  45.728  1.00  8.89      .163 C
ATOM    316  HA  PRO C  32       6.722  39.243  46.487  1.00 10.68      .163 H
ATOM    317  C   PRO C  32       5.488  37.733  45.644  1.00  8.36      .251 C
ATOM    318  O   PRO C  32       5.692  36.993  46.583  1.00 10.80      .271 O
ATOM    319  CB  PRO C  32       4.836  40.108  46.124  1.00 14.05      .034 C
ATOM    320 1HB  PRO C  32       3.942  39.806  45.684  1.00 18.05      .034 H
ATOM    321 2HB  PRO C  32       4.723  40.167  47.162  1.00 20.73      .034 H
ATOM    322  CG  PRO C  32       5.239  41.420  45.594  1.00 15.80      .027 C
ATOM    323 1HG  PRO C  32       4.415  42.000  45.352  1.00 23.79      .027 H
ATOM    324 2HG  PRO C  32       5.840  41.896  46.280  1.00 22.33      .027 H
ATOM    325  CD  PRO C  32       6.013  41.102  44.373  1.00 11.17      .105 C
ATOM    326 1HD  PRO C  32       5.378  41.143  43.535  1.00 14.40      .105 H
ATOM    327 2HD  PRO C  32       6.813  41.784  44.268  1.00 14.47      .105 H
ATOM    328  N   LEU C  33       4.890  37.295  44.550  1.00  8.21      .338 N
ATOM    329  H   LEU C  33       4.742  37.913  43.790  1.00  9.55      .338 H
ATOM    330  CA  LEU C  33       4.418  35.927  44.394  1.00  9.45      .159 C
ATOM    331  HA  LEU C  33       3.946  35.631  45.314  1.00 12.29      .159 H
ATOM    332  C   LEU C  33       5.558  34.928  44.125  1.00  7.83      .251 C
ATOM    333  O   LEU C  33       5.504  33.821  44.612  1.00 11.16      .271 O
ATOM    334  CB  LEU C  33       3.360  35.865  43.299  1.00 13.73      .032 C
ATOM    335 1HB  LEU C  33       3.566  36.328  42.573  1.00 20.33      .032 H
ATOM    336 2HB  LEU C  33       3.272  35.051  43.013  1.00 34.88      .032 H
ATOM    337  CG  LEU C  33       2.157  36.235  43.514  1.00 32.14      .002 C
ATOM    338  HG  LEU C  33       2.429  36.835  43.668  1.00 75.19      .002 H
ATOM    339  CD1 LEU C  33       1.283  36.192  42.847  1.00 52.25      .000 C
ATOM    340 1HD1 LEU C  33       1.098  36.235  42.643  1.00 92.10      .000 H
ATOM    341 2HD1 LEU C  33       1.052  36.226  42.741  1.00 94.23      .000 H
ATOM    342 3HD1 LEU C  33       1.072  36.090  42.684  1.00 93.59      .000 H
ATOM    343  CD2 LEU C  33       1.424  35.852  44.145  1.00 81.51      .000 C
ATOM    344 1HD2 LEU C  33       1.254  35.796  44.302  1.00135.11      .000 H
ATOM    345 2HD2 LEU C  33       1.274  35.762  44.311  1.00126.59      .000 H
ATOM    346 3HD2 LEU C  33       1.222  35.736  44.270  1.00130.55      .000 H
ATOM    347  N   LEU C  34       6.607  35.319  43.420  1.00  5.97      .338 N
ATOM    348  H   LEU C  34       6.622  36.237  43.055  1.00  6.75      .338 H
ATOM    349  CA  LEU C  34       7.815  34.525  43.291  1.00  6.00      .159 C
ATOM    350  HA  LEU C  34       7.516  33.518  43.047  1.00  7.99      .159 H
ATOM    351  C   LEU C  34       8.586  34.474  44.615  1.00  6.56      .251 C
ATOM    352  O   LEU C  34       9.085  33.431  44.991  1.00  8.97      .271 O
ATOM    353  CB  LEU C  34       8.673  35.050  42.131  1.00  6.56      .032 C
ATOM    354 1HB  LEU C  34       8.070  35.062  41.260  1.00  9.23      .032 H
ATOM    355 2HB  LEU C  34       8.948  36.056  42.347  1.00  7.02      .032 H
ATOM    356  CG  LEU C  34       9.940  34.262  41.839  1.00 10.66      .002 C
ATOM    357  HG  LEU C  34      10.490  34.312  42.613  1.00 23.40      .002 H
ATOM    358  CD1 LEU C  34       9.802  32.916  41.536  1.00 20.60      .000 C
ATOM    359 1HD1 LEU C  34       9.809  32.611  41.426  1.00 54.88      .000 H
ATOM    360 2HD1 LEU C  34       9.722  32.601  41.473  1.00 53.56      .000 H
ATOM    361 3HD1 LEU C  34       9.785  32.580  41.504  1.00 53.39      .000 H
ATOM    362  CD2 LEU C  34      10.677  34.746  40.783  1.00 23.17      .000 C
ATOM    363 1HD2 LEU C  34      10.863  34.885  40.571  1.00 57.08      .000 H
ATOM    364 2HD2 LEU C  34      10.819  34.874  40.512  1.00 58.02      .000 H
ATOM    365 3HD2 LEU C  34      10.875  34.822  40.519  1.00 57.01      .000 H
ATOM    366  N   LEU C  35       8.624  35.566  45.364  1.00  6.76      .338 N
ATOM    367  H   LEU C  35       8.218  36.404  45.013  1.00  6.77      .338 H
ATOM    368  CA  LEU C  35       9.198  35.613  46.689  1.00  9.93      .159 C
ATOM    369  HA  LEU C  35      10.215  35.273  46.607  1.00 12.39      .159 H
ATOM    370  C   LEU C  35       8.473  34.680  47.667  1.00 12.22      .251 C
ATOM    371  O   LEU C  35       9.117  33.987  48.428  1.00 15.78      .271 O
ATOM    372  CB  LEU C  35       9.215  37.066  47.175  1.00 11.83      .032 C
ATOM    373 1HB  LEU C  35       9.582  37.648  46.479  1.00 19.71      .032 H
ATOM    374 2HB  LEU C  35       8.301  37.373  47.325  1.00 18.45      .032 H
ATOM    375  CG  LEU C  35       9.928  37.373  48.351  1.00 22.21      .002 C
ATOM    376  HG  LEU C  35       9.506  36.868  48.925  1.00 44.52      .002 H
ATOM    377  CD1 LEU C  35      11.191  37.189  48.403  1.00 47.68      .000 C
ATOM    378 1HD1 LEU C  35      11.463  37.095  48.389  1.00 88.06      .000 H
ATOM    379 2HD1 LEU C  35      11.515  37.172  48.489  1.00 87.40      .000 H
ATOM    380 3HD1 LEU C  35      11.490  37.171  48.372  1.00 85.02      .000 H
ATOM    381  CD2 LEU C  35       9.939  38.604  48.736  1.00 39.19      .000 C
ATOM    382 1HD2 LEU C  35       9.919  38.934  48.767  1.00 77.52      .000 H
ATOM    383 2HD2 LEU C  35       9.984  38.867  48.816  1.00 78.62      .000 H
ATOM    384 3HD2 LEU C  35       9.916  38.886  48.898  1.00 71.96      .000 H
ATOM    385  N   LYS C  36       7.154  34.585  47.593  1.00 13.08      .338 N
ATOM    386  H   LYS C  36       6.669  35.205  46.989  1.00 12.93      .338 H
ATOM    387  CA  LYS C  36       6.344  33.647  48.358  1.00 17.52      .159 C
ATOM    388  HA  LYS C  36       6.525  33.828  49.399  1.00 21.06      .159 H
ATOM    389  C   LYS C  36       6.709  32.181  48.071  1.00 16.42      .251 C
ATOM    390  O   LYS C  36       6.761  31.389  48.989  1.00 20.48      .271 O
ATOM    391  CB  LYS C  36       4.874  33.928  48.089  1.00 23.57      .032 C
ATOM    392 1HB  LYS C  36       4.686  34.887  48.185  1.00 29.10      .032 H
ATOM    393 2HB  LYS C  36       4.662  33.688  47.175  1.00 31.92      .032 H
ATOM    394  CG  LYS C  36       3.950  33.274  48.905  1.00 40.21      .004 C
ATOM    395 1HG  LYS C  36       3.957  32.498  48.780  1.00 61.79      .004 H
ATOM    396 2HG  LYS C  36       4.169  33.330  49.641  1.00 65.23      .004 H
ATOM    397  CD  LYS C  36       2.729  33.579  48.884  1.00 66.46      .032 C
ATOM    398 1HD  LYS C  36       2.681  34.228  48.956  1.00 96.40      .032 H
ATOM    399 2HD  LYS C  36       2.537  33.492  48.276  1.00 99.54      .032 H
ATOM    400  CE  LYS C  36       1.852  33.113  49.598  1.00104.63      .206 C
ATOM    401 1HE  LYS C  36       1.816  32.687  49.551  1.00146.55      .206 H
ATOM    402 2HE  LYS C  36       1.969  33.074  50.013  1.00137.87      .206 H
ATOM    403  NZ  LYS C  36       0.915  33.272  49.801  1.00165.95      .064 N
ATOM    404 1HZ  LYS C  36       0.690  33.329  49.835  1.00212.39      .064 H
ATOM    405 2HZ  LYS C  36       0.733  33.308  49.859  1.00217.56      .064 H
ATOM    406 3HZ  LYS C  36       0.684  33.281  49.844  1.00208.65      .064 H
ATOM    407  N   LEU C  37       7.018  31.837  46.835  1.00 13.84      .338 N
ATOM    408  H   LEU C  37       6.945  32.523  46.122  1.00 14.31      .338 H
ATOM    409  CA  LEU C  37       7.489  30.518  46.451  1.00 13.57      .159 C
ATOM    410  HA  LEU C  37       6.783  29.785  46.812  1.00 16.34      .159 H
ATOM    411  C   LEU C  37       8.847  30.196  47.090  1.00 12.37      .251 C
ATOM    412  O   LEU C  37       9.013  29.147  47.680  1.00 15.82      .271 O
ATOM    413  CB  LEU C  37       7.524  30.410  44.923  1.00 16.67      .032 C
ATOM    414 1HB  LEU C  37       7.228  30.842  44.583  1.00 49.88      .032 H
ATOM    415 2HB  LEU C  37       8.077  30.466  44.625  1.00 52.14      .032 H
ATOM    416  CG  LEU C  37       7.240  29.673  44.231  1.00 21.33      .002 C
ATOM    417  HG  LEU C  37       6.948  29.560  44.641  1.00 63.58      .002 H
ATOM    418  CD1 LEU C  37       6.892  29.476  42.939  1.00 26.96      .000 C
ATOM    419 1HD1 LEU C  37       6.874  29.433  42.608  1.00 59.73      .000 H
ATOM    420 2HD1 LEU C  37       6.787  29.498  42.675  1.00 61.62      .000 H
ATOM    421 3HD1 LEU C  37       6.763  29.355  42.622  1.00 58.52      .000 H
ATOM    422  CD2 LEU C  37       7.684  29.281  44.216  1.00 95.69      .000 C
ATOM    423 1HD2 LEU C  37       7.810  29.240  44.156  1.00155.37      .000 H
ATOM    424 2HD2 LEU C  37       7.750  29.177  44.188  1.00157.46      .000 H
ATOM    425 3HD2 LEU C  37       7.805  29.141  44.287  1.00155.94      .000 H
ATOM    426  N   LEU C  38       9.791  31.116  47.038  1.00 10.50      .338 N
ATOM    427  H   LEU C  38       9.603  31.965  46.557  1.00 10.21      .338 H
ATOM    428  CA  LEU C  38      11.113  30.958  47.610  1.00 11.62      .159 C
ATOM    429  HA  LEU C  38      11.537  30.042  47.235  1.00 13.43      .159 H
ATOM    430  C   LEU C  38      11.070  30.839  49.143  1.00 12.82      .251 C
ATOM    431  O   LEU C  38      11.717  29.978  49.714  1.00 14.54      .271 O
ATOM    432  CB  LEU C  38      12.006  32.126  47.160  1.00 13.39      .032 C
ATOM    433 1HB  LEU C  38      11.578  32.977  47.412  1.00 21.07      .032 H
ATOM    434 2HB  LEU C  38      12.860  32.086  47.652  1.00 26.61      .032 H
ATOM    435  CG  LEU C  38      12.358  32.244  45.784  1.00 13.03      .002 C
ATOM    436  HG  LEU C  38      11.682  32.187  45.474  1.00 40.78      .002 H
ATOM    437  CD1 LEU C  38      12.906  33.211  45.324  1.00 34.37      .000 C
ATOM    438 1HD1 LEU C  38      13.002  33.421  45.208  1.00 78.23      .000 H
ATOM    439 2HD1 LEU C  38      13.086  33.420  45.179  1.00 71.87      .000 H
ATOM    440 3HD1 LEU C  38      13.010  33.482  45.259  1.00 72.14      .000 H
ATOM    441  CD2 LEU C  38      13.086  31.534  45.239  1.00 36.00      .000 C
ATOM    442 1HD2 LEU C  38      13.260  31.409  45.070  1.00 79.05      .000 H
ATOM    443 2HD2 LEU C  38      13.203  31.334  45.100  1.00 76.72      .000 H
ATOM    444 3HD2 LEU C  38      13.314  31.357  45.155  1.00 74.84      .000 H
ATOM    445  N   LYS C  39      10.245  31.635  49.802  1.00 14.57      .338 N
ATOM    446  H   LYS C  39       9.757  32.343  49.303  1.00 15.25      .338 H
ATOM    447  CA  LYS C  39      10.023  31.575  51.234  1.00 19.53      .159 C
ATOM    448  HA  LYS C  39      10.969  31.655  51.718  1.00 23.77      .159 H
ATOM    449  C   LYS C  39       9.399  30.256  51.695  1.00 18.49      .251 C
ATOM    450  O   LYS C  39       9.655  29.831  52.787  1.00 23.90      .271 O
ATOM    451  CB  LYS C  39       9.187  32.763  51.657  1.00 28.09      .032 C
ATOM    452 1HB  LYS C  39       8.676  33.061  51.145  1.00 33.11      .032 H
ATOM    453 2HB  LYS C  39       8.737  32.627  52.246  1.00 54.15      .032 H
ATOM    454  CG  LYS C  39       9.653  33.720  51.986  1.00 69.24      .004 C
ATOM    455 1HG  LYS C  39      10.095  33.545  52.354  1.00122.65      .004 H
ATOM    456 2HG  LYS C  39       9.913  33.815  51.465  1.00112.64      .004 H
ATOM    457  CD  LYS C  39       9.157  34.776  52.510  1.00 86.28      .032 C
ATOM    458 1HD  LYS C  39       8.995  35.048  52.297  1.00112.58      .032 H
ATOM    459 2HD  LYS C  39       8.847  34.773  52.710  1.00111.15      .032 H
ATOM    460  CE  LYS C  39       9.317  35.453  53.046  1.00170.01      .206 C
ATOM    461 1HE  LYS C  39       9.490  35.216  53.184  1.00238.20      .206 H
ATOM    462 2HE  LYS C  39       9.531  35.474  52.860  1.00239.00      .206 H
ATOM    463  NZ  LYS C  39       8.984  36.367  53.621  1.00210.66      .064 N
ATOM    464 1HZ  LYS C  39       8.953  36.572  53.761  1.00251.96      .064 H
ATOM    465 2HZ  LYS C  39       8.870  36.562  53.762  1.00242.49      .064 H
ATOM    466 3HZ  LYS C  39       8.903  36.585  53.729  1.00256.70      .064 H
ATOM    467  N   SER C  40       8.654  29.575  50.856  1.00 16.89      .336 N
ATOM    468  H   SER C  40       8.458  29.970  49.980  1.00 17.85      .336 H
ATOM    469  CA  SER C  40       8.099  28.265  51.133  1.00 19.56      .189 C
ATOM    470  HA  SER C  40       7.595  28.307  52.072  1.00 25.03      .189 H
ATOM    471  C   SER C  40       9.147  27.157  51.234  1.00 18.02      .253 C
ATOM    472  O   SER C  40       8.910  26.182  51.862  1.00 25.99      .270 O
ATOM    473  CB  SER C  40       7.064  27.907  50.107  1.00 24.82      .169 C
ATOM    474 1HB  SER C  40       6.824  27.670  49.987  1.00 58.70      .169 H
ATOM    475 2HB  SER C  40       6.698  27.969  49.917  1.00 48.43      .169 H
ATOM    476  OG  SER C  40       6.845  27.794  49.569  1.00 72.16      .380 O
ATOM    477  HG  SER C  40       6.987  28.364  49.317  1.00103.07      .380 H
ATOM    478  N   VAL C  41      10.308  27.319  50.668  1.00 15.16      .337 N
ATOM    479  H   VAL C  41      10.442  28.123  50.135  1.00 16.59      .337 H
ATOM    480  CA  VAL C  41      11.429  26.397  50.751  1.00 15.63      .159 C
ATOM    481  HA  VAL C  41      11.103  25.532  51.239  1.00 22.23      .159 H
ATOM    482  C   VAL C  41      12.559  26.926  51.551  1.00 21.79      .251 C
ATOM    483  O   VAL C  41      13.554  26.391  51.656  1.00 30.74      .271 O
ATOM    484  CB  VAL C  41      11.869  25.933  49.409  1.00 18.65      .029 C
ATOM    485  HB  VAL C  41      12.327  25.542  49.409  1.00 65.67      .029 H
ATOM    486  CG1 VAL C  41      11.378  25.461  48.846  1.00 54.91      .002 C
ATOM    487 1HG1 VAL C  41      11.237  25.373  48.737  1.00107.77      .002 H
ATOM    488 2HG1 VAL C  41      11.299  25.292  48.666  1.00 99.99      .002 H
ATOM    489 3HG1 VAL C  41      11.256  25.376  48.732  1.00102.12      .002 H
ATOM    490  CG2 VAL C  41      12.211  26.396  48.579  1.00 35.43      .002 C
ATOM    491 1HG2 VAL C  41      12.338  26.535  48.407  1.00 76.55      .002 H
ATOM    492 2HG2 VAL C  41      12.219  26.513  48.350  1.00 76.65      .002 H
ATOM    493 3HG2 VAL C  41      12.323  26.457  48.383  1.00 78.60      .002 H
ATOM    494  N   GLY C  42      12.385  27.950  52.159  1.00 37.72      .336 N
ATOM    495  H   GLY C  42      11.547  28.338  52.060  1.00 46.75      .336 H
ATOM    496  CA  GLY C  42      13.286  28.452  53.053  1.00 70.58      .189 C
ATOM    497 1HA  GLY C  42      12.906  28.582  53.667  1.00126.69      .189 H
ATOM    498 2HA  GLY C  42      13.750  27.905  53.200  1.00121.98      .189 H
ATOM    499  C   GLY C  42      14.123  29.544  53.041  1.00 33.40      .253 C
ATOM    500  O   GLY C  42      14.638  29.779  53.897  1.00 34.98      .270 O
ATOM    501  N   ALA C  43      14.277  30.208  52.097  1.00 36.77      .337 N
ATOM    502  H   ALA C  43      13.824  29.993  51.414  1.00 65.82      .337 H
ATOM    503  CA  ALA C  43      15.000  31.340  52.040  1.00 32.35      .159 C
ATOM    504  HA  ALA C  43      15.822  31.122  52.481  1.00 32.85      .159 H
ATOM    505  C   ALA C  43      14.405  32.535  52.664  1.00 29.06      .251 C
ATOM    506  O   ALA C  43      13.377  32.729  52.597  1.00 49.39      .271 O
ATOM    507  CB  ALA C  43      15.293  31.591  50.762  1.00 70.62      .034 C
ATOM    508 1HB  ALA C  43      15.411  31.665  50.487  1.00115.58      .034 H
ATOM    509 2HB  ALA C  43      15.310  31.709  50.473  1.00112.75      .034 H
ATOM    510 3HB  ALA C  43      15.377  31.580  50.423  1.00106.47      .034 H
ATOM    511  N   GLN C  44      15.048  33.336  53.288  1.00 29.81      .338 N
ATOM    512  H   GLN C  44      15.897  33.143  53.304  1.00 42.73      .338 H
ATOM    513  CA  GLN C  44      14.602  34.420  54.059  1.00 37.36      .160 C
ATOM    514  HA  GLN C  44      13.603  34.359  54.088  1.00 45.59      .160 H
ATOM    515  C   GLN C  44      14.964  35.809  53.560  1.00 29.23      .251 C
ATOM    516  O   GLN C  44      14.423  36.723  53.948  1.00 45.45      .271 O
ATOM    517  CB  GLN C  44      15.051  34.229  55.391  1.00 67.62      .042 C
ATOM    518 1HB  GLN C  44      15.461  34.175  55.628  1.00 92.67      .042 H
ATOM    519 2HB  GLN C  44      15.015  34.506  55.695  1.00111.69      .042 H
ATOM    520  CG  GLN C  44      15.003  33.749  56.038  1.00130.76      .090 C
ATOM    521 1HG  GLN C  44      15.069  33.454  55.911  1.00178.24      .090 H
ATOM    522 2HG  GLN C  44      15.195  33.788  56.228  1.00184.83      .090 H
ATOM    523  CD  GLN C  44      14.628  33.602  56.628  1.00230.86      .227 C
ATOM    524  OE1 GLN C  44      14.334  33.835  56.774  1.00295.86      .273 O
ATOM    525  NE2 GLN C  44      14.612  33.215  56.990  1.00367.96      .369 N
ATOM    526 1HE2 GLN C  44      14.373  33.132  57.372  1.00509.84      .369 H
ATOM    527 2HE2 GLN C  44      14.841  33.013  56.886  1.00403.79      .369 H
ATOM    528  N   LYS C  45      15.858  35.974  52.708  1.00 19.78      .338 N
ATOM    529  H   LYS C  45      16.271  35.189  52.440  1.00 25.46      .338 H
ATOM    530  CA  LYS C  45      16.296  37.229  52.130  1.00 16.17      .159 C
ATOM    531  HA  LYS C  45      16.342  37.961  52.898  1.00 21.48      .159 H
ATOM    532  C   LYS C  45      15.358  37.754  51.080  1.00 11.89      .251 C
ATOM    533  O   LYS C  45      14.574  37.020  50.557  1.00 14.30      .271 O
ATOM    534  CB  LYS C  45      17.678  37.065  51.591  1.00 21.67      .032 C
ATOM    535 1HB  LYS C  45      17.844  37.342  51.196  1.00 59.82      .032 H
ATOM    536 2HB  LYS C  45      18.021  37.198  51.907  1.00 61.86      .032 H
ATOM    537  CG  LYS C  45      18.385  36.397  51.177  1.00 26.14      .004 C
ATOM    538 1HG  LYS C  45      18.145  36.112  51.564  1.00 70.65      .004 H
ATOM    539 2HG  LYS C  45      18.131  36.294  50.815  1.00 64.50      .004 H
ATOM    540  CD  LYS C  45      19.766  36.260  50.760  1.00 24.55      .032 C
ATOM    541 1HD  LYS C  45      20.032  36.957  50.577  1.00 44.58      .032 H
ATOM    542 2HD  LYS C  45      20.195  35.999  51.328  1.00 55.22      .032 H
ATOM    543  CE  LYS C  45      20.178  35.534  49.814  1.00 25.03      .206 C
ATOM    544 1HE  LYS C  45      19.944  34.873  49.991  1.00 56.01      .206 H
ATOM    545 2HE  LYS C  45      19.735  35.756  49.287  1.00 51.31      .206 H
ATOM    546  NZ  LYS C  45      21.444  35.413  49.377  1.00 26.08      .064 N
ATOM    547 1HZ  LYS C  45      21.716  35.462  49.215  1.00 52.49      .064 H
ATOM    548 2HZ  LYS C  45      21.730  35.303  49.228  1.00 53.24      .064 H
ATOM    549 3HZ  LYS C  45      21.746  35.387  49.385  1.00 52.08      .064 H
ATOM    550  N   ASP C  46      15.472  39.019  50.760  1.00 12.65      .337 N
ATOM    551  H   ASP C  46      16.111  39.568  51.251  1.00 15.57      .337 H
ATOM    552  CA  ASP C  46      14.734  39.687  49.710  1.00 15.22      .170 C
ATOM    553  HA  ASP C  46      13.859  39.119  49.506  1.00 20.20      .170 H
ATOM    554  C   ASP C  46      15.499  39.826  48.390  1.00 10.80      .252 C
ATOM    555  O   ASP C  46      14.911  40.020  47.373  1.00 16.02      .271 O
ATOM    556  CB  ASP C  46      14.264  41.023  50.191  1.00 25.77      .129 C
ATOM    557 1HB  ASP C  46      14.062  41.451  49.711  1.00 56.65      .129 H
ATOM    558 2HB  ASP C  46      13.692  41.078  50.597  1.00 46.54      .129 H
ATOM    559  CG  ASP C  46      14.762  41.754  50.768  1.00 54.75      .188 C
ATOM    560  OD1 ASP C  46      14.956  42.021  51.008  1.00119.67      .647 O
ATOM    561  OD2 ASP C  46      14.945  42.084  50.979  1.00111.98      .647 O
ATOM    562  N   THR C  47      16.795  39.721  48.404  1.00  8.12      .336 N
ATOM    563  H   THR C  47      17.211  39.553  49.266  1.00 11.34      .336 H
ATOM    564  CA  THR C  47      17.702  39.920  47.276  1.00  6.57      .186 C
ATOM    565  HA  THR C  47      17.125  40.022  46.374  1.00  7.43      .186 H
ATOM    566  C   THR C  47      18.629  38.719  47.123  1.00  5.29      .253 C
ATOM    567  O   THR C  47      19.152  38.218  48.093  1.00  7.61      .270 O
ATOM    568  CB  THR C  47      18.507  41.191  47.457  1.00 10.32      .140 C
ATOM    569  HB  THR C  47      19.098  41.083  48.140  1.00 24.32      .140 H
ATOM    570  OG1 THR C  47      17.845  42.160  47.738  1.00 28.28      .382 O
ATOM    571  HG1 THR C  47      17.459  42.061  48.438  1.00 40.53      .382 H
ATOM    572  CG2 THR C  47      19.220  41.653  46.432  1.00 20.91      .034 C
ATOM    573 1HG2 THR C  47      19.391  41.750  46.181  1.00 54.63      .034 H
ATOM    574 2HG2 THR C  47      19.403  41.790  46.207  1.00 55.40      .034 H
ATOM    575 3HG2 THR C  47      19.371  41.754  46.181  1.00 56.63      .034 H
ATOM    576  N   TYR C  48      18.840  38.265  45.905  1.00  4.79      .337 N
ATOM    577  H   TYR C  48      18.436  38.770  45.152  1.00  5.98      .337 H
ATOM    578  CA  TYR C  48      19.543  37.025  45.549  1.00  4.67      .164 C
ATOM    579  HA  TYR C  48      20.148  36.686  46.377  1.00  5.51      .164 H
ATOM    580  C   TYR C  48      20.454  37.243  44.339  1.00  4.93      .251 C
ATOM    581  O   TYR C  48      20.231  38.143  43.568  1.00  6.98      .271 O
ATOM    582  CB  TYR C  48      18.520  35.936  45.208  1.00  5.61      .056 C
ATOM    583 1HB  TYR C  48      17.971  36.246  44.338  1.00  7.11      .056 H
ATOM    584 2HB  TYR C  48      19.057  35.049  44.925  1.00  7.74      .056 H
ATOM    585  CG  TYR C  48      17.524  35.566  46.291  1.00  5.71      .044 C
ATOM    586  CD1 TYR C  48      16.388  36.337  46.491  1.00  6.73      .011 C
ATOM    587  HD1 TYR C  48      16.222  37.191  45.886  1.00  8.68      .011 H
ATOM    588  CD2 TYR C  48      17.727  34.442  47.075  1.00  8.33      .011 C
ATOM    589  HD2 TYR C  48      18.587  33.838  46.923  1.00 11.23      .011 H
ATOM    590  CE1 TYR C  48      15.476  36.017  47.498  1.00  8.73      .037 C
ATOM    591  HE1 TYR C  48      14.628  36.631  47.670  1.00 11.86      .037 H
ATOM    592  CE2 TYR C  48      16.800  34.095  48.058  1.00 10.80      .037 C
ATOM    593  HE2 TYR C  48      16.949  33.234  48.650  1.00 16.36      .037 H
ATOM    594  CZ  TYR C  48      15.683  34.894  48.283  1.00 10.15      .065 C
ATOM    595  OH  TYR C  48      14.816  34.595  49.269  1.00 15.11      .361 O
ATOM    596  HH  TYR C  48      14.487  35.267  49.712  1.00 16.16      .361 H
ATOM    597  N   THR C  49      21.430  36.388  44.103  1.00  5.24      .336 N
ATOM    598  H   THR C  49      21.610  35.676  44.765  1.00  7.13      .336 H
ATOM    599  CA  THR C  49      22.007  36.186  42.765  1.00  5.20      .186 C
ATOM    600  HA  THR C  49      21.989  37.132  42.242  1.00  6.04      .186 H
ATOM    601  C   THR C  49      21.161  35.184  41.971  1.00  4.54      .253 C
ATOM    602  O   THR C  49      20.540  34.303  42.545  1.00  5.90      .270 O
ATOM    603  CB  THR C  49      23.474  35.748  42.810  1.00  7.11      .140 C
ATOM    604  HB  THR C  49      23.811  35.603  41.815  1.00 10.32      .140 H
ATOM    605  OG1 THR C  49      23.644  34.571  43.488  1.00 10.13      .382 O
ATOM    606  HG1 THR C  49      23.407  34.662  44.353  1.00 10.50      .382 H
ATOM    607  CG2 THR C  49      24.375  36.752  43.433  1.00 11.34      .034 C
ATOM    608 1HG2 THR C  49      24.602  37.009  43.547  1.00 40.56      .034 H
ATOM    609 2HG2 THR C  49      24.603  36.967  43.587  1.00 42.17      .034 H
ATOM    610 3HG2 THR C  49      24.568  36.998  43.596  1.00 40.25      .034 H
ATOM    611  N   MET C  50      21.123  35.294  40.649  1.00  4.16      .337 N
ATOM    612  H   MET C  50      21.594  36.057  40.215  1.00  5.28      .337 H
ATOM    613  CA  MET C  50      20.269  34.474  39.790  1.00  3.94      .160 C
ATOM    614  HA  MET C  50      19.243  34.677  40.066  1.00  5.31      .160 H
ATOM    615  C   MET C  50      20.501  32.956  39.970  1.00  3.41      .251 C
ATOM    616  O   MET C  50      19.550  32.195  40.051  1.00  4.60      .271 O
ATOM    617  CB  MET C  50      20.455  34.920  38.339  1.00  5.14      .043 C
ATOM    618 1HB  MET C  50      20.701  35.704  38.264  1.00 22.38      .043 H
ATOM    619 2HB  MET C  50      21.043  34.509  37.929  1.00 25.27      .043 H
ATOM    620  CG  MET C  50      19.543  34.891  37.513  1.00 15.76      .060 C
ATOM    621 1HG  MET C  50      19.839  35.361  37.072  1.00 48.82      .060 H
ATOM    622 2HG  MET C  50      19.693  34.272  37.227  1.00 52.56      .060 H
ATOM    623  SD  MET C  50      17.807  35.136  37.615  1.00 10.06      .139 S
ATOM    624  CE  MET C  50      17.353  34.652  36.092  1.00 13.93      .069 C
ATOM    625 1HE  MET C  50      17.307  34.537  35.767  1.00 45.17      .069 H
ATOM    626 2HE  MET C  50      17.253  34.596  35.777  1.00 44.58      .069 H
ATOM    627 3HE  MET C  50      17.229  34.534  35.821  1.00 47.69      .069 H
ATOM    628  N   LYS C  51      21.750  32.518  40.146  1.00  3.17      .338 N
ATOM    629  H   LYS C  51      22.496  33.172  40.041  1.00  3.80      .338 H
ATOM    630  CA  LYS C  51      22.137  31.137  40.458  1.00  3.37      .159 C
ATOM    631  HA  LYS C  51      21.800  30.516  39.639  1.00  4.27      .159 H
ATOM    632  C   LYS C  51      21.506  30.566  41.755  1.00  3.18      .251 C
ATOM    633  O   LYS C  51      21.295  29.369  41.845  1.00  4.07      .271 O
ATOM    634  CB  LYS C  51      23.673  31.037  40.493  1.00  4.32      .032 C
ATOM    635 1HB  LYS C  51      23.936  30.014  40.673  1.00  6.34      .032 H
ATOM    636 2HB  LYS C  51      24.049  31.305  39.527  1.00  6.19      .032 H
ATOM    637  CG  LYS C  51      24.353  31.895  41.542  1.00  5.01      .004 C
ATOM    638 1HG  LYS C  51      24.082  32.908  41.375  1.00  7.10      .004 H
ATOM    639 2HG  LYS C  51      23.998  31.601  42.501  1.00  6.93      .004 H
ATOM    640  CD  LYS C  51      25.858  31.792  41.517  1.00  7.33      .032 C
ATOM    641 1HD  LYS C  51      26.138  30.788  41.571  1.00 11.38      .032 H
ATOM    642 2HD  LYS C  51      26.225  32.196  40.621  1.00 10.26      .032 H
ATOM    643  CE  LYS C  51      26.449  32.522  42.670  1.00 12.11      .206 C
ATOM    644 1HE  LYS C  51      26.105  33.294  42.709  1.00 31.62      .206 H
ATOM    645 2HE  LYS C  51      26.259  32.148  43.427  1.00 26.39      .206 H
ATOM    646  NZ  LYS C  51      27.688  32.703  42.735  1.00 23.51      .064 N
ATOM    647 1HZ  LYS C  51      27.987  32.782  42.685  1.00 50.98      .064 H
ATOM    648 2HZ  LYS C  51      28.013  32.716  42.776  1.00 52.15      .064 H
ATOM    649 3HZ  LYS C  51      27.909  32.742  42.782  1.00 59.85      .064 H
ATOM    650  N   GLU C  52      21.183  31.401  42.738  1.00  3.13      .338 N
ATOM    651  H   GLU C  52      21.354  32.375  42.613  1.00  4.07      .338 H
ATOM    652  CA  GLU C  52      20.467  31.015  43.957  1.00  2.99      .160 C
ATOM    653  HA  GLU C  52      20.862  30.077  44.329  1.00  3.68      .160 H
ATOM    654  C   GLU C  52      18.961  30.821  43.696  1.00  2.83      .251 C
ATOM    655  O   GLU C  52      18.371  29.864  44.174  1.00  3.60      .271 O
ATOM    656  CB  GLU C  52      20.664  32.059  45.061  1.00  4.07      .043 C
ATOM    657 1HB  GLU C  52      20.491  32.824  44.808  1.00 22.33      .043 H
ATOM    658 2HB  GLU C  52      20.152  31.958  45.719  1.00 16.86      .043 H
ATOM    659  CG  GLU C  52      21.741  32.229  45.647  1.00 21.18      .100 C
ATOM    660 1HG  GLU C  52      21.867  31.555  46.070  1.00 46.12      .100 H
ATOM    661 2HG  GLU C  52      22.279  32.178  44.984  1.00 53.37      .100 H
ATOM    662  CD  GLU C  52      21.918  33.392  46.573  1.00 21.19      .185 C
ATOM    663  OE1 GLU C  52      21.924  33.866  47.007  1.00 43.82      .647 O
ATOM    664  OE2 GLU C  52      22.055  33.850  46.878  1.00 64.17      .647 O
ATOM    665  N   VAL C  53      18.344  31.678  42.881  1.00  2.80      .338 N
ATOM    666  H   VAL C  53      18.867  32.423  42.478  1.00  3.80      .338 H
ATOM    667  CA  VAL C  53      16.929  31.595  42.505  1.00  2.72      .159 C
ATOM    668  HA  VAL C  53      16.344  31.613  43.416  1.00  3.34      .159 H
ATOM    669  C   VAL C  53      16.652  30.262  41.789  1.00  2.66      .251 C
ATOM    670  O   VAL C  53      15.688  29.585  42.106  1.00  3.66      .271 O
ATOM    671  CB  VAL C  53      16.493  32.804  41.655  1.00  3.48      .029 C
ATOM    672  HB  VAL C  53      17.098  32.826  40.775  1.00  5.05      .029 H
ATOM    673  CG1 VAL C  53      15.046  32.728  41.211  1.00  5.88      .002 C
ATOM    674 1HG1 VAL C  53      14.704  32.696  41.092  1.00 34.76      .002 H
ATOM    675 2HG1 VAL C  53      14.710  32.728  41.097  1.00 34.00      .002 H
ATOM    676 3HG1 VAL C  53      14.705  32.711  41.126  1.00 35.51      .002 H
ATOM    677  CG2 VAL C  53      16.678  34.111  42.393  1.00  5.63      .002 C
ATOM    678 1HG2 VAL C  53      16.726  34.436  42.568  1.00 32.54      .002 H
ATOM    679 2HG2 VAL C  53      16.724  34.407  42.562  1.00 35.59      .002 H
ATOM    680 3HG2 VAL C  53      16.719  34.415  42.565  1.00 35.46      .002 H
ATOM    681  N   LEU C  54      17.536  29.834  40.886  1.00  2.79      .338 N
ATOM    682  H   LEU C  54      18.307  30.421  40.651  1.00  3.65      .338 H
ATOM    683  CA  LEU C  54      17.445  28.549  40.202  1.00  2.83      .159 C
ATOM    684  HA  LEU C  54      16.452  28.477  39.775  1.00  3.45      .159 H
ATOM    685  C   LEU C  54      17.624  27.343  41.159  1.00  2.94      .251 C
ATOM    686  O   LEU C  54      17.008  26.315  40.930  1.00  4.24      .271 O
ATOM    687  CB  LEU C  54      18.483  28.476  39.064  1.00  3.58      .032 C
ATOM    688 1HB  LEU C  54      19.375  28.972  39.397  1.00  5.20      .032 H
ATOM    689 2HB  LEU C  54      18.737  27.445  38.913  1.00  5.42      .032 H
ATOM    690  CG  LEU C  54      18.083  29.025  37.683  1.00  3.79      .002 C
ATOM    691  HG  LEU C  54      18.910  28.874  37.011  1.00  5.46      .002 H
ATOM    692  CD1 LEU C  54      16.905  28.285  37.101  1.00  5.59      .000 C
ATOM    693 1HD1 LEU C  54      16.522  28.112  37.152  1.00 31.89      .000 H
ATOM    694 2HD1 LEU C  54      16.765  27.942  36.904  1.00 33.92      .000 H
ATOM    695 3HD1 LEU C  54      16.603  28.275  36.810  1.00 33.27      .000 H
ATOM    696  CD2 LEU C  54      17.784  30.499  37.681  1.00  5.56      .000 C
ATOM    697 1HD2 LEU C  54      17.644  30.835  37.509  1.00 33.04      .000 H
ATOM    698 2HD2 LEU C  54      17.898  30.881  37.697  1.00 32.54      .000 H
ATOM    699 3HD2 LEU C  54      17.611  30.832  37.830  1.00 34.58      .000 H
ATOM    700  N   PHE C  55      18.412  27.461  42.222  1.00  2.97      .337 N
ATOM    701  H   PHE C  55      18.876  28.323  42.387  1.00  4.14      .337 H
ATOM    702  CA  PHE C  55      18.573  26.417  43.230  1.00  3.22      .164 C
ATOM    703  HA  PHE C  55      18.777  25.480  42.727  1.00  4.18      .164 H
ATOM    704  C   PHE C  55      17.287  26.238  44.060  1.00  3.13      .251 C
ATOM    705  O   PHE C  55      16.776  25.130  44.158  1.00  4.13      .271 O
ATOM    706  CB  PHE C  55      19.782  26.728  44.111  1.00  4.03      .056 C
ATOM    707 1HB  PHE C  55      20.662  26.650  43.507  1.00  5.79      .056 H
ATOM    708 2HB  PHE C  55      19.730  27.735  44.467  1.00  5.07      .056 H
ATOM    709  CG  PHE C  55      19.942  25.814  45.298  1.00  6.00      .044 C
ATOM    710  CD1 PHE C  55      20.533  24.586  45.157  1.00 10.78      .008 C
ATOM    711  HD1 PHE C  55      20.897  24.286  44.217  1.00 14.18      .008 H
ATOM    712  CD2 PHE C  55      19.473  26.193  46.533  1.00  9.40      .008 C
ATOM    713  HD2 PHE C  55      19.024  27.139  46.641  1.00 11.82      .008 H
ATOM    714  CE1 PHE C  55      20.644  23.741  46.246  1.00 17.50      .001 C
ATOM    715  HE1 PHE C  55      21.091  22.802  46.136  1.00 26.60      .001 H
ATOM    716  CE2 PHE C  55      19.578  25.344  47.616  1.00 15.70      .001 C
ATOM    717  HE2 PHE C  55      19.206  25.640  48.554  1.00 22.91      .001 H
ATOM    718  CZ  PHE C  55      20.167  24.117  47.472  1.00 19.02      .000 C
ATOM    719  HZ  PHE C  55      20.241  23.471  48.306  1.00 28.02      .000 H
ATOM    720  N   TYR C  56      16.720  27.319  44.590  1.00  2.90      .337 N
ATOM    721  H   TYR C  56      17.168  28.206  44.494  1.00  3.53      .337 H
ATOM    722  CA  TYR C  56      15.500  27.271  45.386  1.00  3.08      .164 C
ATOM    723  HA  TYR C  56      15.645  26.515  46.147  1.00  3.80      .164 H
ATOM    724  C   TYR C  56      14.258  26.875  44.561  1.00  3.16      .251 C
ATOM    725  O   TYR C  56      13.423  26.140  45.064  1.00  4.28      .271 O
ATOM    726  CB  TYR C  56      15.293  28.599  46.102  1.00  3.89      .056 C
ATOM    727 1HB  TYR C  56      15.339  29.393  45.378  1.00  4.79      .056 H
ATOM    728 2HB  TYR C  56      14.311  28.602  46.537  1.00  5.56      .056 H
ATOM    729  CG  TYR C  56      16.298  28.899  47.193  1.00  5.25      .044 C
ATOM    730  CD1 TYR C  56      16.970  29.718  47.310  1.00 28.82      .011 C
ATOM    731  HD1 TYR C  56      16.786  30.141  46.631  1.00 73.87      .011 H
ATOM    732  CD2 TYR C  56      16.541  28.361  48.101  1.00 27.56      .011 C
ATOM    733  HD2 TYR C  56      16.021  27.741  48.033  1.00 72.58      .011 H
ATOM    734  CE1 TYR C  56      17.902  29.987  48.306  1.00 34.06      .037 C
ATOM    735  HE1 TYR C  56      18.429  30.604  48.380  1.00 83.56      .037 H
ATOM    736  CE2 TYR C  56      17.462  28.632  49.105  1.00 31.55      .037 C
ATOM    737  HE2 TYR C  56      17.645  28.219  49.793  1.00 78.58      .037 H
ATOM    738  CZ  TYR C  56      18.153  29.441  49.206  1.00 14.53      .065 C
ATOM    739  OH  TYR C  56      19.053  29.698  50.165  1.00 23.33      .361 O
ATOM    740  HH  TYR C  56      19.371  30.019  50.268  1.00 49.96      .361 H
ATOM    741  N   LEU C  57      14.160  27.263  43.290  1.00  3.16      .338 N
ATOM    742  H   LEU C  57      14.821  27.910  42.912  1.00  3.77      .338 H
ATOM    743  CA  LEU C  57      13.138  26.750  42.386  1.00  3.33      .159 C
ATOM    744  HA  LEU C  57      12.175  26.879  42.863  1.00  3.95      .159 H
ATOM    745  C   LEU C  57      13.310  25.240  42.095  1.00  3.57      .251 C
ATOM    746  O   LEU C  57      12.324  24.534  42.018  1.00  4.67      .271 O
ATOM    747  CB  LEU C  57      13.133  27.553  41.078  1.00  4.32      .032 C
ATOM    748 1HB  LEU C  57      14.145  27.659  40.738  1.00  4.81      .032 H
ATOM    749 2HB  LEU C  57      12.602  26.985  40.338  1.00  6.69      .032 H
ATOM    750  CG  LEU C  57      12.488  28.931  41.159  1.00  5.88      .002 C
ATOM    751  HG  LEU C  57      12.906  29.441  41.959  1.00  8.68      .002 H
ATOM    752  CD1 LEU C  57      12.736  29.715  39.934  1.00 10.04      .000 C
ATOM    753 1HD1 LEU C  57      12.769  29.961  39.674  1.00 40.67      .000 H
ATOM    754 2HD1 LEU C  57      12.756  29.863  39.602  1.00 40.26      .000 H
ATOM    755 3HD1 LEU C  57      12.866  29.877  39.659  1.00 38.73      .000 H
ATOM    756  CD2 LEU C  57      11.037  28.876  41.340  1.00 14.64      .000 C
ATOM    757 1HD2 LEU C  57      10.713  28.838  41.422  1.00 48.02      .000 H
ATOM    758 2HD2 LEU C  57      10.689  28.844  41.339  1.00 45.02      .000 H
ATOM    759 3HD2 LEU C  57      10.681  28.919  41.386  1.00 44.86      .000 H
ATOM    760  N   GLY C  58      14.536  24.731  42.007  1.00  4.00      .336 N
ATOM    761  H   GLY C  58      15.315  25.345  42.094  1.00  4.84      .336 H
ATOM    762  CA  GLY C  58      14.826  23.303  41.927  1.00  4.82      .189 C
ATOM    763 1HA  GLY C  58      14.328  22.883  41.067  1.00  6.14      .189 H
ATOM    764 2HA  GLY C  58      15.890  23.161  41.819  1.00  6.26      .189 H
ATOM    765  C   GLY C  58      14.361  22.540  43.171  1.00  4.62      .253 C
ATOM    766  O   GLY C  58      13.675  21.539  43.060  1.00  6.09      .270 O
ATOM    767  N   GLN C  59      14.650  23.064  44.360  1.00  4.38      .337 N
ATOM    768  H   GLN C  59      15.227  23.874  44.395  1.00  5.17      .337 H
ATOM    769  CA  GLN C  59      14.178  22.530  45.632  1.00  4.79      .160 C
ATOM    770  HA  GLN C  59      14.490  21.495  45.691  1.00  6.02      .160 H
ATOM    771  C   GLN C  59      12.638  22.559  45.742  1.00  4.60      .251 C
ATOM    772  O   GLN C  59      12.054  21.599  46.208  1.00  6.29      .271 O
ATOM    773  CB  GLN C  59      14.824  23.294  46.787  1.00  6.08      .042 C
ATOM    774 1HB  GLN C  59      15.176  23.857  46.658  1.00 28.36      .042 H
ATOM    775 2HB  GLN C  59      14.428  23.568  47.277  1.00 26.72      .042 H
ATOM    776  CG  GLN C  59      15.534  22.965  47.502  1.00 35.08      .090 C
ATOM    777 1HG  GLN C  59      15.706  23.204  47.346  1.00 93.43      .090 H
ATOM    778 2HG  GLN C  59      15.481  23.114  47.799  1.00 85.21      .090 H
ATOM    779  CD  GLN C  59      16.092  22.150  48.058  1.00 57.09      .227 C
ATOM    780  OE1 GLN C  59      16.244  21.882  48.024  1.00104.72      .273 O
ATOM    781  NE2 GLN C  59      16.407  21.727  48.593  1.00119.80      .369 N
ATOM    782 1HE2 GLN C  59      16.772  21.204  48.950  1.00170.86      .369 H
ATOM    783 2HE2 GLN C  59      16.292  21.931  48.644  1.00177.14      .369 H
ATOM    784  N   TYR C  60      11.973  23.610  45.264  1.00  4.02      .337 N
ATOM    785  H   TYR C  60      12.492  24.397  44.942  1.00  4.59      .337 H
ATOM    786  CA  TYR C  60      10.514  23.721  45.214  1.00  3.91      .164 C
ATOM    787  HA  TYR C  60      10.125  23.572  46.213  1.00  4.80      .164 H
ATOM    788  C   TYR C  60       9.881  22.652  44.299  1.00  4.03      .251 C
ATOM    789  O   TYR C  60       8.968  21.957  44.714  1.00  5.45      .271 O
ATOM    790  CB  TYR C  60      10.129  25.133  44.776  1.00  4.23      .056 C
ATOM    791 1HB  TYR C  60      10.530  25.837  45.487  1.00  5.54      .056 H
ATOM    792 2HB  TYR C  60      10.585  25.347  43.823  1.00  5.17      .056 H
ATOM    793  CG  TYR C  60       8.634  25.371  44.656  1.00  4.48      .044 C
ATOM    794  CD1 TYR C  60       7.899  25.789  45.760  1.00  6.12      .011 C
ATOM    795  HD1 TYR C  60       8.386  25.944  46.695  1.00  8.43      .011 H
ATOM    796  CD2 TYR C  60       7.988  25.182  43.435  1.00  5.46      .011 C
ATOM    797  HD2 TYR C  60       8.545  24.866  42.585  1.00  7.45      .011 H
ATOM    798  CE1 TYR C  60       6.529  26.040  45.642  1.00  7.44      .037 C
ATOM    799  HE1 TYR C  60       5.970  26.378  46.481  1.00 11.00      .037 H
ATOM    800  CE2 TYR C  60       6.612  25.401  43.316  1.00  6.43      .037 C
ATOM    801  HE2 TYR C  60       6.116  25.246  42.386  1.00  8.81      .037 H
ATOM    802  CZ  TYR C  60       5.884  25.849  44.416  1.00  7.05      .065 C
ATOM    803  OH  TYR C  60       4.561  26.088  44.302  1.00 10.03      .361 O
ATOM    804  HH  TYR C  60       4.197  25.889  43.554  1.00 14.71      .361 H
ATOM    805  N   ILE C  61      10.407  22.477  43.088  1.00  3.90      .338 N
ATOM    806  H   ILE C  61      11.159  23.069  42.806  1.00  4.26      .338 H
ATOM    807  CA  ILE C  61       9.960  21.479  42.114  1.00  4.55      .159 C
ATOM    808  HA  ILE C  61       8.916  21.667  41.899  1.00  5.15      .159 H
ATOM    809  C   ILE C  61      10.062  20.050  42.690  1.00  6.10      .251 C
ATOM    810  O   ILE C  61       9.136  19.275  42.536  1.00  8.62      .271 O
ATOM    811  CB  ILE C  61      10.742  21.657  40.788  1.00  5.23      .029 C
ATOM    812  HB  ILE C  61      11.779  21.819  41.043  1.00  5.77      .029 H
ATOM    813  CG1 ILE C  61      10.231  22.884  40.027  1.00  6.01      .002 C
ATOM    814 1HG1 ILE C  61       9.279  22.640  39.595  1.00  7.57      .002 H
ATOM    815 2HG1 ILE C  61      10.078  23.679  40.734  1.00  6.34      .002 H
ATOM    816  CG2 ILE C  61      10.682  20.427  39.881  1.00  7.54      .002 C
ATOM    817 1HG2 ILE C  61      10.720  20.117  39.689  1.00 35.35      .002 H
ATOM    818 2HG2 ILE C  61      10.666  20.178  39.626  1.00 37.98      .002 H
ATOM    819 3HG2 ILE C  61      10.618  20.118  39.695  1.00 34.96      .002 H
ATOM    820  CD1 ILE C  61      11.155  23.413  38.944  1.00  8.84      .000 C
ATOM    821 1HD1 ILE C  61      11.364  23.506  38.657  1.00 36.26      .000 H
ATOM    822 2HD1 ILE C  61      11.404  23.542  38.725  1.00 38.21      .000 H
ATOM    823 3HD1 ILE C  61      11.342  23.584  38.685  1.00 38.32      .000 H
ATOM    824  N   MET C  62      11.142  19.736  43.397  1.00  6.39      .337 N
ATOM    825  H   MET C  62      11.879  20.402  43.469  1.00  6.34      .337 H
ATOM    826  CA  MET C  62      11.330  18.470  44.092  1.00  8.86      .160 C
ATOM    827  HA  MET C  62      11.094  17.673  43.404  1.00 11.20      .160 H
ATOM    828  C   MET C  62      10.401  18.320  45.311  1.00  9.33      .251 C
ATOM    829  O   MET C  62       9.785  17.288  45.480  1.00 13.15      .271 O
ATOM    830  CB  MET C  62      12.792  18.319  44.485  1.00 11.75      .043 C
ATOM    831 1HB  MET C  62      13.246  18.700  44.275  1.00 37.80      .043 H
ATOM    832 2HB  MET C  62      12.965  18.380  45.058  1.00 41.04      .043 H
ATOM    833  CG  MET C  62      13.446  17.587  44.385  1.00 35.94      .060 C
ATOM    834 1HG  MET C  62      13.332  17.379  44.168  1.00 80.43      .060 H
ATOM    835 2HG  MET C  62      13.764  17.614  44.360  1.00 76.90      .060 H
ATOM    836  SD  MET C  62      13.936  16.998  44.626  1.00135.83      .139 S
ATOM    837  CE  MET C  62      14.634  17.181  44.999  1.00199.95      .069 C
ATOM    838 1HE  MET C  62      14.766  17.215  45.095  1.00262.66      .069 H
ATOM    839 2HE  MET C  62      14.745  17.245  45.028  1.00257.17      .069 H
ATOM    840 3HE  MET C  62      14.809  17.190  45.099  1.00251.95      .069 H
ATOM    841  N   THR C  63      10.247  19.351  46.126  1.00  8.37      .336 N
ATOM    842  H   THR C  63      10.763  20.177  45.945  1.00  8.26      .336 H
ATOM    843  CA  THR C  63       9.425  19.350  47.338  1.00 10.34      .186 C
ATOM    844  HA  THR C  63       9.756  18.544  47.967  1.00 13.79      .186 H
ATOM    845  C   THR C  63       7.944  19.137  47.030  1.00 10.18      .253 C
ATOM    846  O   THR C  63       7.293  18.348  47.676  1.00 14.41      .270 O
ATOM    847  CB  THR C  63       9.624  20.633  48.132  1.00 12.12      .140 C
ATOM    848  HB  THR C  63       9.377  21.461  47.507  1.00 11.27      .140 H
ATOM    849  OG1 THR C  63      10.959  20.760  48.524  1.00 14.41      .382 O
ATOM    850  HG1 THR C  63      11.468  20.964  47.789  1.00 12.44      .382 H
ATOM    851  CG2 THR C  63       8.805  20.710  49.385  1.00 19.72      .034 C
ATOM    852 1HG2 THR C  63       8.594  20.725  49.658  1.00 51.78      .034 H
ATOM    853 2HG2 THR C  63       8.624  20.760  49.686  1.00 51.70      .034 H
ATOM    854 3HG2 THR C  63       8.625  20.708  49.706  1.00 46.27      .034 H
ATOM    855  N   LYS C  64       7.421  19.787  46.006  1.00  8.52      .337 N
ATOM    856  H   LYS C  64       7.993  20.449  45.538  1.00  8.56      .337 H
ATOM    857  CA  LYS C  64       6.048  19.651  45.520  1.00  9.44      .159 C
ATOM    858  HA  LYS C  64       5.409  19.431  46.359  1.00 12.02      .159 H
ATOM    859  C   LYS C  64       5.867  18.498  44.503  1.00  9.50      .251 C
ATOM    860  O   LYS C  64       4.789  18.325  43.983  1.00 12.39      .271 O
ATOM    861  CB  LYS C  64       5.589  20.988  44.954  1.00 11.15      .032 C
ATOM    862 1HB  LYS C  64       6.227  21.346  44.416  1.00 22.24      .032 H
ATOM    863 2HB  LYS C  64       4.843  20.886  44.438  1.00 24.92      .032 H
ATOM    864  CG  LYS C  64       5.271  21.989  45.781  1.00 22.11      .004 C
ATOM    865 1HG  LYS C  64       5.451  21.911  46.185  1.00 68.63      .004 H
ATOM    866 2HG  LYS C  64       5.477  22.393  45.680  1.00 65.64      .004 H
ATOM    867  CD  LYS C  64       4.446  22.568  46.182  1.00 27.83      .032 C
ATOM    868 1HD  LYS C  64       4.399  22.615  46.304  1.00 68.05      .032 H
ATOM    869 2HD  LYS C  64       4.569  22.567  46.104  1.00 80.89      .032 H
ATOM    870  CE  LYS C  64       3.539  23.088  46.545  1.00 50.52      .206 C
ATOM    871 1HE  LYS C  64       3.500  22.751  46.501  1.00113.88      .206 H
ATOM    872 2HE  LYS C  64       3.500  23.234  46.884  1.00 76.98      .206 H
ATOM    873  NZ  LYS C  64       2.769  23.826  46.515  1.00 84.24      .064 N
ATOM    874 1HZ  LYS C  64       2.581  23.987  46.457  1.00121.79      .064 H
ATOM    875 2HZ  LYS C  64       2.633  24.029  46.516  1.00125.93      .064 H
ATOM    876 3HZ  LYS C  64       2.567  23.963  46.549  1.00122.41      .064 H
ATOM    877  N   ARG C  65       6.907  17.721  44.225  1.00  9.21      .338 N
ATOM    878  H   ARG C  65       7.749  17.925  44.702  1.00 10.24      .338 H
ATOM    879  CA  ARG C  65       6.948  16.569  43.315  1.00 11.07      .159 C
ATOM    880  HA  ARG C  65       7.983  16.309  43.210  1.00 12.82      .159 H
ATOM    881  C   ARG C  65       6.414  16.877  41.897  1.00 10.08      .251 C
ATOM    882  O   ARG C  65       5.752  16.078  41.295  1.00 15.22      .271 O
ATOM    883  CB  ARG C  65       6.270  15.365  43.958  1.00 17.21      .034 C
ATOM    884 1HB  ARG C  65       5.553  15.530  44.304  1.00 32.33      .034 H
ATOM    885 2HB  ARG C  65       6.057  14.730  43.444  1.00 27.85      .034 H
ATOM    886  CG  ARG C  65       6.815  14.747  44.825  1.00 51.59      .027 C
ATOM    887 1HG  ARG C  65       7.242  14.754  44.773  1.00101.96      .027 H
ATOM    888 2HG  ARG C  65       6.803  14.975  45.203  1.00100.65      .027 H
ATOM    889  CD  ARG C  65       6.792  13.798  45.271  1.00 81.24      .116 C
ATOM    890 1HD  ARG C  65       6.707  13.596  45.286  1.00119.35      .116 H
ATOM    891 2HD  ARG C  65       6.776  13.723  45.252  1.00129.37      .116 H
ATOM    892  NE  ARG C  65       6.906  13.244  45.710  1.00153.57      .212 N
ATOM    893  HE  ARG C  65       6.905  13.249  45.725  1.00197.20      .212 H
ATOM    894  CZ  ARG C  65       6.993  12.756  46.073  1.00271.04      .666 C
ATOM    895  NH1 ARG C  65       6.995  12.695  46.095  1.00350.80      .235 N
ATOM    896 1HH1 ARG C  65       6.928  13.023  45.834  1.00318.51      .235 H
ATOM    897 2HH1 ARG C  65       7.063  12.316  46.381  1.00520.37      .235 H
ATOM    898  NH2 ARG C  65       7.081  12.311  46.428  1.00430.50      .235 N
ATOM    899 1HH2 ARG C  65       7.079  12.348  46.430  1.00470.59      .235 H
ATOM    900 2HH2 ARG C  65       7.134  11.952  46.691  1.00586.52      .235 H
ATOM    901  N   LEU C  66       6.720  18.042  41.366  1.00  8.04      .338 N
ATOM    902  H   LEU C  66       7.310  18.635  41.888  1.00  8.60      .338 H
ATOM    903  CA  LEU C  66       6.336  18.505  40.033  1.00  8.09      .159 C
ATOM    904  HA  LEU C  66       5.314  18.208  39.857  1.00 10.06      .159 H
ATOM    905  C   LEU C  66       7.189  17.877  38.903  1.00  8.45      .251 C
ATOM    906  O   LEU C  66       6.897  18.029  37.755  1.00 10.56      .271 O
ATOM    907  CB  LEU C  66       6.401  20.043  39.984  1.00  8.00      .032 C
ATOM    908 1HB  LEU C  66       7.424  20.332  40.092  1.00  9.13      .032 H
ATOM    909 2HB  LEU C  66       6.079  20.356  39.011  1.00 10.32      .032 H
ATOM    910  CG  LEU C  66       5.595  20.811  41.025  1.00  9.02      .002 C
ATOM    911  HG  LEU C  66       5.936  20.516  41.983  1.00 11.41      .002 H
ATOM    912  CD1 LEU C  66       5.802  22.297  40.892  1.00 11.31      .000 C
ATOM    913 1HD1 LEU C  66       5.893  22.637  40.883  1.00 39.30      .000 H
ATOM    914 2HD1 LEU C  66       5.812  22.654  40.891  1.00 43.48      .000 H
ATOM    915 3HD1 LEU C  66       5.846  22.652  40.814  1.00 37.87      .000 H
ATOM    916  CD2 LEU C  66       4.130  20.547  40.942  1.00 13.61      .000 C
ATOM    917 1HD2 LEU C  66       3.778  20.485  40.883  1.00 43.38      .000 H
ATOM    918 2HD2 LEU C  66       3.782  20.521  40.951  1.00 44.41      .000 H
ATOM    919 3HD2 LEU C  66       3.792  20.448  40.942  1.00 42.55      .000 H
ATOM    920  N   TYR C  67       8.229  17.166  39.241  1.00 10.87      .337 N
ATOM    921  H   TYR C  67       8.389  17.069  40.195  1.00 16.46      .337 H
ATOM    922  CA  TYR C  67       9.139  16.441  38.359  1.00  8.90      .164 C
ATOM    923  HA  TYR C  67       8.698  16.311  37.405  1.00 10.15      .164 H
ATOM    924  C   TYR C  67       9.444  15.080  38.904  1.00 12.42      .251 C
ATOM    925  O   TYR C  67       9.465  14.900  40.085  1.00 19.45      .271 O
ATOM    926  CB  TYR C  67      10.389  17.243  38.180  1.00 11.68      .056 C
ATOM    927 1HB  TYR C  67      10.138  18.144  37.744  1.00 18.49      .056 H
ATOM    928 2HB  TYR C  67      10.763  17.465  39.123  1.00 18.13      .056 H
ATOM    929  CG  TYR C  67      11.471  16.618  37.371  1.00 10.95      .044 C
ATOM    930  CD1 TYR C  67      11.458  16.682  36.023  1.00 14.94      .011 C
ATOM    931  HD1 TYR C  67      10.684  17.171  35.552  1.00 21.03      .011 H
ATOM    932  CD2 TYR C  67      12.490  15.972  37.977  1.00 17.13      .011 C
ATOM    933  HD2 TYR C  67      12.508  15.922  39.010  1.00 24.54      .011 H
ATOM    934  CE1 TYR C  67      12.459  16.101  35.287  1.00 21.43      .037 C
ATOM    935  HE1 TYR C  67      12.448  16.148  34.262  1.00 32.76      .037 H
ATOM    936  CE2 TYR C  67      13.491  15.390  37.242  1.00 23.57      .037 C
ATOM    937  HE2 TYR C  67      14.270  14.903  37.708  1.00 36.23      .037 H
ATOM    938  CZ  TYR C  67      13.477  15.455  35.892  1.00 24.10      .065 C
ATOM    939  OH  TYR C  67      14.444  14.907  35.179  1.00 38.35      .361 O
ATOM    940  HH  TYR C  67      14.991  14.467  35.523  1.00 44.47      .361 H
ATOM    941  N   ASP C  68       9.716  14.138  38.052  1.00 15.47      .337 N
ATOM    942  H   ASP C  68       9.679  14.352  37.106  1.00 15.22      .337 H
ATOM    943  CA  ASP C  68      10.179  12.835  38.379  1.00 28.41      .170 C
ATOM    944  HA  ASP C  68      10.669  12.896  39.293  1.00 38.51      .170 H
ATOM    945  C   ASP C  68      11.152  12.311  37.351  1.00 29.37      .251 C
ATOM    946  O   ASP C  68      10.876  12.254  36.199  1.00 26.94      .271 O
ATOM    947  CB  ASP C  68       9.025  11.934  38.530  1.00 43.33      .129 C
ATOM    948 1HB  ASP C  68       8.368  12.364  39.192  1.00 49.87      .129 H
ATOM    949 2HB  ASP C  68       8.558  11.836  37.641  1.00 43.40      .129 H
ATOM    950  CG  ASP C  68       9.326  10.602  38.981  1.00 73.49      .188 C
ATOM    951  OD1 ASP C  68       9.300  10.048  39.151  1.00121.12      .647 O
ATOM    952  OD2 ASP C  68       9.553  10.109  39.212  1.00120.24      .647 O
ATOM    953  N   GLU C  69      12.287  11.907  37.764  1.00 43.29      .337 N
ATOM    954  H   GLU C  69      12.462  11.943  38.713  1.00 53.41      .337 H
ATOM    955  CA  GLU C  69      13.335  11.439  36.914  1.00 54.91      .160 C
ATOM    956  HA  GLU C  69      13.559  12.185  36.222  1.00 50.60      .160 H
ATOM    957  C   GLU C  69      12.993  10.199  36.130  1.00 60.99      .251 C
ATOM    958  O   GLU C  69      13.521   9.974  35.100  1.00 71.68      .271 O
ATOM    959  CB  GLU C  69      14.523  11.225  37.745  1.00 84.52      .043 C
ATOM    960 1HB  GLU C  69      14.641  11.775  38.250  1.00109.69      .043 H
ATOM    961 2HB  GLU C  69      14.486  10.627  38.186  1.00114.30      .043 H
ATOM    962  CG  GLU C  69      15.615  11.070  37.375  1.00120.03      .100 C
ATOM    963 1HG  GLU C  69      15.942  10.912  37.823  1.00167.51      .100 H
ATOM    964 2HG  GLU C  69      15.670  10.537  37.050  1.00167.69      .100 H
ATOM    965  CD  GLU C  69      16.223  11.820  36.858  1.00145.12      .185 C
ATOM    966  OE1 GLU C  69      16.470  12.089  36.624  1.00207.00      .647 O
ATOM    967  OE2 GLU C  69      16.482  12.150  36.685  1.00199.55      .647 O
ATOM    968  N   LYS C  70      12.084   9.417  36.580  1.00 64.02      .338 N
ATOM    969  H   LYS C  70      11.691   9.637  37.431  1.00 64.58      .338 H
ATOM    970  CA  LYS C  70      11.577   8.269  35.901  1.00 76.79      .159 C
ATOM    971  HA  LYS C  70      12.375   7.756  35.478  1.00 91.19      .159 H
ATOM    972  C   LYS C  70      10.648   8.570  34.789  1.00 63.94      .251 C
ATOM    973  O   LYS C  70      10.343   7.735  34.051  1.00 82.09      .271 O
ATOM    974  CB  LYS C  70      10.957   7.373  36.879  1.00104.31      .032 C
ATOM    975 1HB  LYS C  70      10.605   7.341  37.085  1.00123.24      .032 H
ATOM    976 2HB  LYS C  70      10.857   6.997  36.887  1.00158.07      .032 H
ATOM    977  CG  LYS C  70      10.953   7.010  37.556  1.00160.98      .004 C
ATOM    978 1HG  LYS C  70      11.302   7.071  37.462  1.00224.60      .004 H
ATOM    979 2HG  LYS C  70      10.919   7.357  37.545  1.00203.43      .004 H
ATOM    980  CD  LYS C  70      10.548   6.101  38.371  1.00214.51      .032 C
ATOM    981 1HD  LYS C  70      10.383   5.608  38.183  1.00226.72      .032 H
ATOM    982 2HD  LYS C  70      10.907   5.968  38.715  1.00281.85      .032 H
ATOM    983  CE  LYS C  70       9.887   6.017  38.971  1.00285.66      .206 C
ATOM    984 1HE  LYS C  70       9.500   6.055  38.679  1.00321.00      .206 H
ATOM    985 2HE  LYS C  70       9.845   5.644  39.233  1.00330.32      .206 H
ATOM    986  NZ  LYS C  70       9.794   6.352  39.585  1.00397.54      .064 N
ATOM    987 1HZ  LYS C  70       9.780   6.415  39.748  1.00469.57      .064 H
ATOM    988 2HZ  LYS C  70       9.735   6.420  39.740  1.00457.26      .064 H
ATOM    989 3HZ  LYS C  70       9.801   6.446  39.691  1.00451.17      .064 H
ATOM    990  N   GLN C  71      10.211   9.741  34.665  1.00 47.57      .338 N
ATOM    991  H   GLN C  71      10.533  10.386  35.273  1.00 45.51      .338 H
ATOM    992  CA  GLN C  71       9.335  10.199  33.658  1.00 45.18      .160 C
ATOM    993  HA  GLN C  71       8.950   9.370  33.145  1.00 58.44      .160 H
ATOM    994  C   GLN C  71      10.015  11.053  32.640  1.00 38.09      .251 C
ATOM    995  O   GLN C  71      10.758  11.242  32.404  1.00 82.08      .271 O
ATOM    996  CB  GLN C  71       8.220  10.911  34.306  1.00 51.65      .042 C
ATOM    997 1HB  GLN C  71       8.467  11.500  34.797  1.00 68.74      .042 H
ATOM    998 2HB  GLN C  71       7.720  11.298  33.779  1.00 65.16      .042 H
ATOM    999  CG  GLN C  71       7.407  10.355  35.009  1.00 84.82      .090 C
ATOM   1000 1HG  GLN C  71       7.644   9.992  35.230  1.00124.65      .090 H
ATOM   1001 2HG  GLN C  71       7.233  10.621  35.391  1.00135.09      .090 H
ATOM   1002  CD  GLN C  71       6.495   9.965  34.931  1.00125.30      .227 C
ATOM   1003  OE1 GLN C  71       6.210   9.917  34.428  1.00171.82      .273 O
ATOM   1004  NE2 GLN C  71       6.005   9.666  35.432  1.00205.42      .369 N
ATOM   1005 1HE2 GLN C  71       5.415   9.417  35.387  1.00285.88      .369 H
ATOM   1006 2HE2 GLN C  71       6.207   9.704  35.856  1.00244.15      .369 H
ATOM   1007  N   GLN C  72       9.767  11.559  32.040  1.00 41.54      .338 N
ATOM   1008  H   GLN C  72       9.156  11.359  32.266  1.00 77.46      .338 H
ATOM   1009  CA  GLN C  72      10.303  12.427  31.084  1.00 53.07      .160 C
ATOM   1010  HA  GLN C  72      11.008  12.045  30.763  1.00 78.07      .160 H
ATOM   1011  C   GLN C  72      10.762  13.724  31.396  1.00 28.76      .251 C
ATOM   1012  O   GLN C  72      10.344  14.185  32.023  1.00 59.25      .271 O
ATOM   1013  CB  GLN C  72       9.497  12.507  30.177  1.00116.57      .042 C
ATOM   1014 1HB  GLN C  72       9.324  12.551  29.823  1.00135.00      .042 H
ATOM   1015 2HB  GLN C  72       9.410  12.504  29.947  1.00184.27      .042 H
ATOM   1016  CG  GLN C  72       9.012  12.523  30.004  1.00224.69      .090 C
ATOM   1017 1HG  GLN C  72       9.008  12.726  30.269  1.00303.85      .090 H
ATOM   1018 2HG  GLN C  72       8.831  12.715  29.841  1.00267.93      .090 H
ATOM   1019  CD  GLN C  72       8.763  12.020  29.668  1.00355.68      .227 C
ATOM   1020  OE1 GLN C  72       8.916  11.774  29.582  1.00405.82      .273 O
ATOM   1021  NE2 GLN C  72       8.374  11.857  29.463  1.00542.06      .369 N
ATOM   1022 1HE2 GLN C  72       8.220  11.533  29.247  1.00704.62      .369 H
ATOM   1023 2HE2 GLN C  72       8.228  12.034  29.516  1.00594.98      .369 H
ATOM   1024  N   HIS C  73      11.595  14.336  30.932  1.00 18.43      .337 N
ATOM   1025  H   HIS C  73      11.887  13.900  30.439  1.00 45.42      .337 H
ATOM   1026  CA  HIS C  73      12.224  15.538  31.118  1.00  9.69      .165 C
ATOM   1027  HA  HIS C  73      12.718  15.437  31.963  1.00 18.83      .165 H
ATOM   1028  C   HIS C  73      11.356  16.809  31.250  1.00  6.53      .251 C
ATOM   1029  O   HIS C  73      11.826  17.888  31.093  1.00  9.56      .271 O
ATOM   1030  CB  HIS C  73      13.211  15.614  30.111  1.00 20.47      .077 C
ATOM   1031 1HB  HIS C  73      13.479  16.206  30.181  1.00 49.18      .077 H
ATOM   1032 2HB  HIS C  73      13.723  15.195  30.136  1.00 49.25      .077 H
ATOM   1033  CG  HIS C  73      13.200  15.465  29.004  1.00 46.44      .057 C
ATOM   1034  ND1 HIS C  73      13.058  15.524  28.659  1.00142.92      .338 N
ATOM   1035  HD1 HIS C  73      12.970  15.679  29.052  1.00226.79      .338 H
ATOM   1036  CD2 HIS C  73      13.296  15.240  28.161  1.00 82.58      .113 C
ATOM   1037  HD2 HIS C  73      13.402  15.131  28.116  1.00127.25      .113 H
ATOM   1038  CE1 HIS C  73      13.067  15.343  27.670  1.00209.60      .175 C
ATOM   1039  HE1 HIS C  73      12.987  15.337  27.168  1.00359.11      .175 H
ATOM   1040  NE2 HIS C  73      13.215  15.170  27.326  1.00162.15      .223 N
ATOM   1041  N   ILE C  74      10.095  16.694  31.518  1.00  7.48      .338 N
ATOM   1042  H   ILE C  74       9.781  15.801  31.704  1.00 13.03      .338 H
ATOM   1043  CA  ILE C  74       9.095  17.759  31.573  1.00  6.44      .159 C
ATOM   1044  HA  ILE C  74       9.540  18.680  31.231  1.00  6.30      .159 H
ATOM   1045  C   ILE C  74       8.617  17.975  33.015  1.00  6.47      .251 C
ATOM   1046  O   ILE C  74       8.284  17.040  33.704  1.00 10.47      .271 O
ATOM   1047  CB  ILE C  74       7.932  17.431  30.613  1.00  8.94      .029 C
ATOM   1048  HB  ILE C  74       7.537  16.497  30.892  1.00 11.63      .029 H
ATOM   1049  CG1 ILE C  74       8.365  17.309  29.189  1.00 15.51      .002 C
ATOM   1050 1HG1 ILE C  74       8.765  17.321  29.064  1.00 55.29      .002 H
ATOM   1051 2HG1 ILE C  74       8.328  16.948  28.901  1.00 49.78      .002 H
ATOM   1052  CG2 ILE C  74       6.818  18.422  30.711  1.00 13.31      .002 C
ATOM   1053 1HG2 ILE C  74       6.495  18.590  30.723  1.00 45.26      .002 H
ATOM   1054 2HG2 ILE C  74       6.587  18.695  30.659  1.00 42.05      .002 H
ATOM   1055 3HG2 ILE C  74       6.583  18.674  30.818  1.00 41.79      .002 H
ATOM   1056  CD1 ILE C  74       8.315  17.590  28.299  1.00 37.34      .000 C
ATOM   1057 1HD1 ILE C  74       8.267  17.609  28.109  1.00 84.54      .000 H
ATOM   1058 2HD1 ILE C  74       8.388  17.615  28.103  1.00 81.42      .000 H
ATOM   1059 3HD1 ILE C  74       8.272  17.738  28.041  1.00 77.77      .000 H
ATOM   1060  N   VAL C  75       8.566  19.215  33.454  1.00  5.31      .338 N
ATOM   1061  H   VAL C  75       8.848  19.926  32.823  1.00  5.69      .338 H
ATOM   1062  CA  VAL C  75       7.892  19.679  34.679  1.00  5.62      .159 C
ATOM   1063  HA  VAL C  75       7.939  18.900  35.420  1.00  7.54      .159 H
ATOM   1064  C   VAL C  75       6.433  19.965  34.368  1.00  5.39      .251 C
ATOM   1065  O   VAL C  75       6.142  20.693  33.453  1.00  7.28      .271 O
ATOM   1066  CB  VAL C  75       8.565  20.930  35.251  1.00  7.51      .029 C
ATOM   1067  HB  VAL C  75       8.534  21.657  34.540  1.00 12.70      .029 H
ATOM   1068  CG1 VAL C  75       7.926  21.470  36.451  1.00 12.87      .002 C
ATOM   1069 1HG1 VAL C  75       7.837  21.574  36.783  1.00 42.92      .002 H
ATOM   1070 2HG1 VAL C  75       7.704  21.571  36.726  1.00 42.10      .002 H
ATOM   1071 3HG1 VAL C  75       7.793  21.648  36.693  1.00 45.57      .002 H
ATOM   1072  CG2 VAL C  75       9.954  20.714  35.593  1.00 16.54      .002 C
ATOM   1073 1HG2 VAL C  75      10.286  20.684  35.709  1.00 47.74      .002 H
ATOM   1074 2HG2 VAL C  75      10.291  20.679  35.636  1.00 49.05      .002 H
ATOM   1075 3HG2 VAL C  75      10.269  20.627  35.671  1.00 48.62      .002 H
ATOM   1076  N   TYR C  76       5.518  19.419  35.132  1.00  6.78      .337 N
ATOM   1077  H   TYR C  76       5.823  18.850  35.874  1.00 10.02      .337 H
ATOM   1078  CA  TYR C  76       4.083  19.627  35.014  1.00  7.59      .164 C
ATOM   1079  HA  TYR C  76       3.869  20.129  34.086  1.00  8.17      .164 H
ATOM   1080  C   TYR C  76       3.573  20.506  36.161  1.00  7.95      .251 C
ATOM   1081  O   TYR C  76       3.667  20.168  37.290  1.00 13.46      .271 O
ATOM   1082  CB  TYR C  76       3.371  18.291  34.964  1.00 11.93      .056 C
ATOM   1083 1HB  TYR C  76       3.626  17.731  35.772  1.00 18.39      .056 H
ATOM   1084 2HB  TYR C  76       2.362  18.432  35.031  1.00 17.81      .056 H
ATOM   1085  CG  TYR C  76       3.618  17.495  33.787  1.00 18.64      .044 C
ATOM   1086  CD1 TYR C  76       3.259  17.424  32.967  1.00 56.24      .011 C
ATOM   1087  HD1 TYR C  76       2.807  17.926  33.166  1.00112.48      .011 H
ATOM   1088  CD2 TYR C  76       4.207  16.833  33.516  1.00 52.75      .011 C
ATOM   1089  HD2 TYR C  76       4.485  16.877  34.140  1.00107.62      .011 H
ATOM   1090  CE1 TYR C  76       3.494  16.701  31.875  1.00 80.16      .037 C
ATOM   1091  HE1 TYR C  76       3.222  16.646  31.249  1.00156.28      .037 H
ATOM   1092  CE2 TYR C  76       4.441  16.103  32.427  1.00 73.81      .037 C
ATOM   1093  HE2 TYR C  76       4.893  15.603  32.219  1.00143.51      .037 H
ATOM   1094  CZ  TYR C  76       4.090  16.041  31.602  1.00 63.15      .065 C
ATOM   1095  OH  TYR C  76       4.321  15.344  30.553  1.00100.94      .361 O
ATOM   1096  HH  TYR C  76       4.207  15.286  30.087  1.00118.74      .361 H
ATOM   1097  N   CYS C  77       3.050  21.643  35.870  1.00  9.49      .337 N
ATOM   1098  H   CYS C  77       2.994  21.854  34.926  1.00 14.24      .337 H
ATOM   1099  CA  CYS C  77       2.689  22.703  36.809  1.00 10.16      .170 C
ATOM   1100  HA  CYS C  77       2.631  22.276  37.791  1.00 13.52      .170 H
ATOM   1101  C   CYS C  77       1.311  23.337  36.519  1.00  9.90      .252 C
ATOM   1102  O   CYS C  77       1.075  24.445  36.876  1.00 12.46      .271 O
ATOM   1103  CB  CYS C  77       3.809  23.726  36.839  1.00 12.22      .085 C
ATOM   1104 1HB  CYS C  77       3.550  24.480  37.367  1.00 22.70      .085 H
ATOM   1105 2HB  CYS C  77       4.573  23.341  37.247  1.00 23.23      .085 H
ATOM   1106  SG  CYS C  77       4.316  24.323  35.406  1.00 22.64      .165 S
ATOM   1107  HG  CYS C  77       3.395  24.803  35.198  1.00 44.69      .165 H
ATOM   1108  N   SER C  78       0.397  22.632  35.896  1.00 12.55      .336 N
ATOM   1109  H   SER C  78       0.622  21.727  35.656  1.00 18.09      .336 H
ATOM   1110  CA  SER C  78      -0.906  23.096  35.456  1.00 14.66      .189 C
ATOM   1111  HA  SER C  78      -0.738  23.928  34.846  1.00 19.81      .189 H
ATOM   1112  C   SER C  78      -1.854  23.508  36.548  1.00 14.39      .254 C
ATOM   1113  O   SER C  78      -2.757  24.223  36.313  1.00 23.74      .270 O
ATOM   1114  CB  SER C  78      -1.575  22.062  34.621  1.00 23.80      .169 C
ATOM   1115 1HB  SER C  78      -2.084  22.171  34.343  1.00 53.36      .169 H
ATOM   1116 2HB  SER C  78      -1.341  21.797  34.115  1.00 44.64      .169 H
ATOM   1117  OG  SER C  78      -1.844  21.316  34.826  1.00 61.55      .380 O
ATOM   1118  HG  SER C  78      -2.007  20.986  34.675  1.00 91.25      .380 H
ATOM   1119  N   ASN C  79      -1.644  23.081  37.730  1.00 14.88      .337 N
ATOM   1120  H   ASN C  79      -0.909  22.476  37.849  1.00 16.58      .337 H
ATOM   1121  CA  ASN C  79      -2.390  23.435  38.890  1.00 24.16      .169 C
ATOM   1122  HA  ASN C  79      -3.142  24.070  38.588  1.00 33.01      .169 H
ATOM   1123  C   ASN C  79      -1.586  24.159  39.977  1.00 19.74      .251 C
ATOM   1124  O   ASN C  79      -2.017  24.404  40.972  1.00 41.44      .271 O
ATOM   1125  CB  ASN C  79      -3.029  22.231  39.407  1.00 44.06      .119 C
ATOM   1126 1HB  ASN C  79      -2.706  21.678  39.534  1.00 65.84      .119 H
ATOM   1127 2HB  ASN C  79      -3.308  22.216  39.995  1.00 70.98      .119 H
ATOM   1128  CG  ASN C  79      -3.731  21.775  38.987  1.00 98.00      .230 C
ATOM   1129  OD1 ASN C  79      -4.081  21.831  38.711  1.00165.40      .273 O
ATOM   1130  ND2 ASN C  79      -3.958  21.296  38.933  1.00178.91      .369 N
ATOM   1131 1HD2 ASN C  79      -4.412  20.992  38.659  1.00274.64      .369 H
ATOM   1132 2HD2 ASN C  79      -3.676  21.239  39.153  1.00214.45      .369 H
ATOM   1133  N   ASP C  80      -0.422  24.483  39.802  1.00  9.60      .337 N
ATOM   1134  H   ASP C  80      -0.116  24.278  38.971  1.00 14.53      .337 H
ATOM   1135  CA  ASP C  80       0.483  25.098  40.764  1.00  7.97      .170 C
ATOM   1136  HA  ASP C  80       0.036  25.034  41.742  1.00  9.47      .170 H
ATOM   1137  C   ASP C  80       0.753  26.582  40.471  1.00  7.28      .251 C
ATOM   1138  O   ASP C  80       0.704  27.016  39.339  1.00  8.84      .271 O
ATOM   1139  CB  ASP C  80       1.779  24.311  40.804  1.00  9.75      .129 C
ATOM   1140 1HB  ASP C  80       1.613  23.329  40.778  1.00 16.27      .129 H
ATOM   1141 2HB  ASP C  80       2.349  24.515  40.020  1.00 13.73      .129 H
ATOM   1142  CG  ASP C  80       2.536  24.569  41.952  1.00 23.29      .188 C
ATOM   1143  OD1 ASP C  80       2.633  24.501  42.582  1.00 60.99      .647 O
ATOM   1144  OD2 ASP C  80       2.977  24.901  42.238  1.00 65.20      .647 O
ATOM   1145  N   LEU C  81       1.096  27.349  41.491  1.00  7.94      .338 N
ATOM   1146  H   LEU C  81       1.122  26.939  42.390  1.00  9.98      .338 H
ATOM   1147  CA  LEU C  81       1.489  28.752  41.399  1.00  8.78      .159 C
ATOM   1148  HA  LEU C  81       0.651  29.302  41.009  1.00 10.80      .159 H
ATOM   1149  C   LEU C  81       2.678  28.985  40.446  1.00  7.09      .251 C
ATOM   1150  O   LEU C  81       2.710  29.989  39.758  1.00  8.36      .271 O
ATOM   1151  CB  LEU C  81       1.787  29.249  42.817  1.00 13.11      .032 C
ATOM   1152 1HB  LEU C  81       0.952  29.112  43.397  1.00 18.88      .032 H
ATOM   1153 2HB  LEU C  81       2.524  28.667  43.217  1.00 17.38      .032 H
ATOM   1154  CG  LEU C  81       2.212  30.642  42.973  1.00 21.99      .002 C
ATOM   1155  HG  LEU C  81       3.035  30.733  42.426  1.00 31.76      .002 H
ATOM   1156  CD1 LEU C  81       1.281  31.598  42.576  1.00 37.92      .000 C
ATOM   1157 1HD1 LEU C  81       1.098  31.823  42.425  1.00 74.28      .000 H
ATOM   1158 2HD1 LEU C  81       1.072  31.889  42.541  1.00 69.65      .000 H
ATOM   1159 3HD1 LEU C  81       1.016  31.764  42.485  1.00 73.42      .000 H
ATOM   1160  CD2 LEU C  81       2.505  30.979  44.322  1.00 34.71      .000 C
ATOM   1161 1HD2 LEU C  81       2.553  31.052  44.636  1.00 70.83      .000 H
ATOM   1162 2HD2 LEU C  81       2.592  31.079  44.636  1.00 66.25      .000 H
ATOM   1163 3HD2 LEU C  81       2.578  31.053  44.645  1.00 67.46      .000 H
ATOM   1164  N   LEU C  82       3.609  28.046  40.336  1.00  6.18      .338 N
ATOM   1165  H   LEU C  82       3.553  27.233  40.911  1.00  6.94      .338 H
ATOM   1166  CA  LEU C  82       4.721  28.114  39.395  1.00  5.85      .159 C
ATOM   1167  HA  LEU C  82       5.287  29.005  39.617  1.00  7.36      .159 H
ATOM   1168  C   LEU C  82       4.246  28.222  37.934  1.00  5.25      .251 C
ATOM   1169  O   LEU C  82       4.798  28.989  37.167  1.00  6.82      .271 O
ATOM   1170  CB  LEU C  82       5.619  26.888  39.619  1.00  7.62      .032 C
ATOM   1171 1HB  LEU C  82       5.903  26.868  40.645  1.00 10.68      .032 H
ATOM   1172 2HB  LEU C  82       5.038  26.018  39.438  1.00  9.24      .032 H
ATOM   1173  CG  LEU C  82       6.870  26.814  38.768  1.00 10.32      .002 C
ATOM   1174  HG  LEU C  82       6.599  26.912  37.808  1.00 17.40      .002 H
ATOM   1175  CD1 LEU C  82       7.834  27.813  39.070  1.00 19.56      .000 C
ATOM   1176 1HD1 LEU C  82       8.118  28.032  39.122  1.00 50.43      .000 H
ATOM   1177 2HD1 LEU C  82       8.043  28.027  39.188  1.00 51.82      .000 H
ATOM   1178 3HD1 LEU C  82       8.024  28.089  39.108  1.00 53.63      .000 H
ATOM   1179  CD2 LEU C  82       7.550  25.558  38.907  1.00 19.14      .000 C
ATOM   1180 1HD2 LEU C  82       7.695  25.245  38.900  1.00 51.97      .000 H
ATOM   1181 2HD2 LEU C  82       7.683  25.279  38.980  1.00 54.29      .000 H
ATOM   1182 3HD2 LEU C  82       7.752  25.260  38.929  1.00 47.63      .000 H
ATOM   1183  N   GLY C  83       3.195  27.506  37.571  1.00  5.57      .336 N
ATOM   1184  H   GLY C  83       2.735  26.963  38.265  1.00  6.76      .336 H
ATOM   1185  CA  GLY C  83       2.583  27.570  36.258  1.00  6.82      .189 C
ATOM   1186 1HA  GLY C  83       3.340  27.455  35.505  1.00  8.46      .189 H
ATOM   1187 2HA  GLY C  83       1.888  26.760  36.169  1.00  9.89      .189 H
ATOM   1188  C   GLY C  83       1.840  28.873  35.981  1.00  6.83      .253 C
ATOM   1189  O   GLY C  83       1.817  29.328  34.862  1.00  9.80      .270 O
ATOM   1190  N   ASP C  84       1.291  29.518  36.993  1.00  6.98      .337 N
ATOM   1191  H   ASP C  84       1.347  29.118  37.896  1.00  8.00      .337 H
ATOM   1192  CA  ASP C  84       0.694  30.844  36.896  1.00  8.80      .170 C
ATOM   1193  HA  ASP C  84       0.065  30.870  36.022  1.00 10.82      .170 H
ATOM   1194  C   ASP C  84       1.753  31.943  36.736  1.00  8.47      .251 C
ATOM   1195  O   ASP C  84       1.571  32.851  35.970  1.00 13.58      .271 O
ATOM   1196  CB  ASP C  84      -0.183  31.113  38.112  1.00 12.54      .129 C
ATOM   1197 1HB  ASP C  84       0.037  30.757  38.747  1.00 35.37      .129 H
ATOM   1198 2HB  ASP C  84      -0.207  31.850  38.364  1.00 28.00      .129 H
ATOM   1199  CG  ASP C  84      -1.323  30.907  38.183  1.00 35.60      .188 C
ATOM   1200  OD1 ASP C  84      -1.779  30.805  38.097  1.00 88.64      .647 O
ATOM   1201  OD2 ASP C  84      -1.813  30.879  38.329  1.00 89.62      .647 O
ATOM   1202  N   LEU C  85       2.877  31.839  37.411  1.00  6.88      .338 N
ATOM   1203  H   LEU C  85       2.958  31.094  38.054  1.00  7.50      .338 H
ATOM   1204  CA  LEU C  85       4.004  32.752  37.303  1.00  7.87      .159 C
ATOM   1205  HA  LEU C  85       3.643  33.762  37.395  1.00 11.19      .159 H
ATOM   1206  C   LEU C  85       4.713  32.644  35.943  1.00  6.01      .251 C
ATOM   1207  O   LEU C  85       4.995  33.651  35.318  1.00  7.93      .271 O
ATOM   1208  CB  LEU C  85       4.984  32.483  38.444  1.00 10.62      .032 C
ATOM   1209 1HB  LEU C  85       5.183  31.508  38.511  1.00 13.24      .032 H
ATOM   1210 2HB  LEU C  85       5.839  32.930  38.226  1.00 21.52      .032 H
ATOM   1211  CG  LEU C  85       4.606  32.903  39.748  1.00 20.15      .002 C
ATOM   1212  HG  LEU C  85       3.752  32.526  39.837  1.00 36.10      .002 H
ATOM   1213  CD1 LEU C  85       5.436  32.505  40.779  1.00 26.06      .000 C
ATOM   1214 1HD1 LEU C  85       5.651  32.446  40.995  1.00 61.54      .000 H
ATOM   1215 2HD1 LEU C  85       5.636  32.366  41.040  1.00 54.91      .000 H
ATOM   1216 3HD1 LEU C  85       5.603  32.419  41.040  1.00 59.09      .000 H
ATOM   1217  CD2 LEU C  85       4.579  34.211  39.943  1.00 49.74      .000 C
ATOM   1218 1HD2 LEU C  85       4.569  34.510  39.955  1.00 89.63      .000 H
ATOM   1219 2HD2 LEU C  85       4.591  34.522  40.017  1.00 88.33      .000 H
ATOM   1220 3HD2 LEU C  85       4.548  34.525  40.000  1.00 89.43      .000 H
ATOM   1221  N   PHE C  86       4.976  31.440  35.467  1.00  5.08      .337 N
ATOM   1222  H   PHE C  86       4.771  30.642  36.025  1.00  5.71      .337 H
ATOM   1223  CA  PHE C  86       5.611  31.191  34.176  1.00  5.46      .164 C
ATOM   1224  HA  PHE C  86       6.379  31.933  34.016  1.00  7.03      .164 H
ATOM   1225  C   PHE C  86       4.625  31.290  32.989  1.00  6.86      .251 C
ATOM   1226  O   PHE C  86       5.051  31.467  31.870  1.00 10.73      .271 O
ATOM   1227  CB  PHE C  86       6.300  29.827  34.207  1.00  5.24      .056 C
ATOM   1228 1HB  PHE C  86       5.615  29.087  34.583  1.00  5.85      .056 H
ATOM   1229 2HB  PHE C  86       6.517  29.560  33.190  1.00  7.22      .056 H
ATOM   1230  CG  PHE C  86       7.595  29.698  35.002  1.00  5.66      .044 C
ATOM   1231  CD1 PHE C  86       8.068  30.531  35.826  1.00 17.20      .008 C
ATOM   1232  HD1 PHE C  86       7.508  31.291  35.958  1.00 40.03      .008 H
ATOM   1233  CD2 PHE C  86       8.365  28.718  34.848  1.00 15.94      .008 C
ATOM   1234  HD2 PHE C  86       8.018  28.082  34.215  1.00 36.68      .008 H
ATOM   1235  CE1 PHE C  86       9.300  30.383  36.472  1.00 19.44      .001 C
ATOM   1236  HE1 PHE C  86       9.657  31.020  37.093  1.00 43.09      .001 H
ATOM   1237  CE2 PHE C  86       9.592  28.572  35.493  1.00 19.06      .001 C
ATOM   1238  HE2 PHE C  86      10.169  27.825  35.344  1.00 42.91      .001 H
ATOM   1239  CZ  PHE C  86      10.061  29.408  36.303  1.00 10.90      .000 C
ATOM   1240  HZ  PHE C  86      11.001  29.293  36.790  1.00 15.03      .000 H
ATOM   1241  N   GLY C  87       3.325  31.212  33.221  1.00  6.71      .336 N
ATOM   1242  H   GLY C  87       3.028  31.055  34.150  1.00  7.06      .336 H
ATOM   1243  CA  GLY C  87       2.287  31.311  32.205  1.00  8.60      .189 C
ATOM   1244 1HA  GLY C  87       1.360  31.486  32.708  1.00 10.99      .189 H
ATOM   1245 2HA  GLY C  87       2.484  32.151  31.570  1.00 11.53      .189 H
ATOM   1246  C   GLY C  87       2.123  30.080  31.320  1.00  8.97      .253 C
ATOM   1247  O   GLY C  87       1.695  30.206  30.218  1.00 15.28      .270 O
ATOM   1248  N   VAL C  88       2.495  28.909  31.781  1.00  7.82      .337 N
ATOM   1249  H   VAL C  88       2.765  28.865  32.713  1.00  9.97      .337 H
ATOM   1250  CA  VAL C  88       2.519  27.640  31.048  1.00  8.42      .160 C
ATOM   1251  HA  VAL C  88       1.860  27.739  30.210  1.00 10.71      .160 H
ATOM   1252  C   VAL C  88       2.029  26.467  31.898  1.00  7.99      .254 C
ATOM   1253  O   VAL C  88       2.293  26.445  33.075  1.00 10.50      .270 O
ATOM   1254  CB  VAL C  88       3.911  27.346  30.497  1.00 12.23      .029 C
ATOM   1255  HB  VAL C  88       3.924  26.805  30.091  1.00 40.85      .029 H
ATOM   1256  CG1 VAL C  88       4.462  27.972  29.869  1.00 42.35      .002 C
ATOM   1257 1HG1 VAL C  88       4.686  28.077  29.709  1.00 84.74      .002 H
ATOM   1258 2HG1 VAL C  88       4.564  28.183  29.780  1.00 87.53      .002 H
ATOM   1259 3HG1 VAL C  88       4.525  28.094  29.667  1.00 87.94      .002 H
ATOM   1260  CG2 VAL C  88       4.788  27.108  31.027  1.00 42.95      .002 C
ATOM   1261 1HG2 VAL C  88       4.971  27.030  31.128  1.00 89.66      .002 H
ATOM   1262 2HG2 VAL C  88       5.018  27.030  31.165  1.00 85.65      .002 H
ATOM   1263 3HG2 VAL C  88       5.005  27.093  31.155  1.00 87.16      .002 H
ATOM   1264  N   PRO C  89       1.351  25.466  31.337  1.00  8.46      .312 N
ATOM   1265  CA  PRO C  89       0.963  24.263  32.061  1.00  9.46      .163 C
ATOM   1266  HA  PRO C  89       0.554  24.534  33.014  1.00 12.00      .163 H
ATOM   1267  C   PRO C  89       2.100  23.267  32.300  1.00  7.92      .251 C
ATOM   1268  O   PRO C  89       2.041  22.483  33.225  1.00  9.41      .271 O
ATOM   1269  CB  PRO C  89      -0.122  23.644  31.217  1.00 13.85      .034 C
ATOM   1270 1HB  PRO C  89      -0.064  22.624  31.166  1.00 20.09      .034 H
ATOM   1271 2HB  PRO C  89      -1.041  23.914  31.556  1.00 20.97      .034 H
ATOM   1272  CG  PRO C  89       0.060  24.188  29.908  1.00 19.01      .027 C
ATOM   1273 1HG  PRO C  89       0.574  23.555  29.384  1.00 32.07      .027 H
ATOM   1274 2HG  PRO C  89      -0.797  24.360  29.495  1.00 34.81      .027 H
ATOM   1275  CD  PRO C  89       0.797  25.446  30.030  1.00 12.11      .105 C
ATOM   1276 1HD  PRO C  89       1.557  25.487  29.320  1.00 14.66      .105 H
ATOM   1277 2HD  PRO C  89       0.144  26.258  29.903  1.00 16.63      .105 H
ATOM   1278  N   SER C  90       3.128  23.279  31.467  1.00  7.48      .336 N
ATOM   1279  H   SER C  90       3.105  23.916  30.711  1.00  9.46      .336 H
ATOM   1280  CA  SER C  90       4.296  22.398  31.542  1.00  6.57      .189 C
ATOM   1281  HA  SER C  90       4.593  22.320  32.574  1.00  6.48      .189 H
ATOM   1282  C   SER C  90       5.480  22.947  30.743  1.00  6.92      .254 C
ATOM   1283  O   SER C  90       5.295  23.716  29.821  1.00 10.38      .270 O
ATOM   1284  CB  SER C  90       3.938  21.008  31.044  1.00  8.50      .169 C
ATOM   1285 1HB  SER C  90       4.722  20.390  31.158  1.00 13.82      .169 H
ATOM   1286 2HB  SER C  90       3.175  20.635  31.584  1.00 13.59      .169 H
ATOM   1287  OG  SER C  90       3.580  20.968  29.779  1.00 17.54      .380 O
ATOM   1288  HG  SER C  90       3.281  20.735  29.586  1.00 40.63      .380 H
ATOM   1289  N   PHE C  91       6.703  22.556  31.089  1.00  5.63      .337 N
ATOM   1290  H   PHE C  91       6.808  21.939  31.859  1.00  5.77      .337 H
ATOM   1291  CA  PHE C  91       7.936  22.966  30.409  1.00  5.95      .164 C
ATOM   1292  HA  PHE C  91       7.727  23.036  29.352  1.00  7.57      .164 H
ATOM   1293  C   PHE C  91       9.080  21.949  30.590  1.00  4.85      .251 C
ATOM   1294  O   PHE C  91       9.146  21.247  31.577  1.00  5.17      .271 O
ATOM   1295  CB  PHE C  91       8.363  24.354  30.881  1.00  7.80      .056 C
ATOM   1296 1HB  PHE C  91       9.223  24.656  30.313  1.00 10.24      .056 H
ATOM   1297 2HB  PHE C  91       7.582  25.054  30.649  1.00 10.68      .056 H
ATOM   1298  CG  PHE C  91       8.695  24.490  32.351  1.00  6.92      .044 C
ATOM   1299  CD1 PHE C  91       9.985  24.340  32.789  1.00  9.42      .008 C
ATOM   1300  HD1 PHE C  91      10.749  24.116  32.096  1.00 13.48      .008 H
ATOM   1301  CD2 PHE C  91       7.711  24.797  33.271  1.00  8.68      .008 C
ATOM   1302  HD2 PHE C  91       6.724  24.920  32.932  1.00 12.59      .008 H
ATOM   1303  CE1 PHE C  91      10.284  24.476  34.137  1.00 12.17      .001 C
ATOM   1304  HE1 PHE C  91      11.265  24.338  34.469  1.00 19.74      .001 H
ATOM   1305  CE2 PHE C  91       8.016  24.947  34.617  1.00 10.35      .001 C
ATOM   1306  HE2 PHE C  91       7.256  25.179  35.309  1.00 14.96      .001 H
ATOM   1307  CZ  PHE C  91       9.303  24.775  35.053  1.00 11.41      .000 C
ATOM   1308  HZ  PHE C  91       9.528  24.877  36.085  1.00 16.02      .000 H
ATOM   1309  N   SER C  92       9.987  21.870  29.634  1.00  5.92      .336 N
ATOM   1310  H   SER C  92       9.891  22.463  28.849  1.00  8.72      .336 H
ATOM   1311  CA  SER C  92      11.171  21.012  29.662  1.00  5.72      .189 C
ATOM   1312  HA  SER C  92      10.892  20.043  30.044  1.00  6.00      .189 H
ATOM   1313  C   SER C  92      12.283  21.575  30.548  1.00  5.57      .253 C
ATOM   1314  O   SER C  92      12.617  22.738  30.448  1.00  7.95      .270 O
ATOM   1315  CB  SER C  92      11.688  20.809  28.252  1.00  8.87      .169 C
ATOM   1316 1HB  SER C  92      10.952  20.286  27.682  1.00 11.82      .169 H
ATOM   1317 2HB  SER C  92      11.855  21.762  27.798  1.00 10.96      .169 H
ATOM   1318  OG  SER C  92      12.881  20.075  28.236  1.00 11.19      .380 O
ATOM   1319  HG  SER C  92      13.102  19.901  27.407  1.00 16.61      .380 H
ATOM   1320  N   VAL C  93      12.913  20.736  31.365  1.00  5.34      .337 N
ATOM   1321  H   VAL C  93      12.625  19.787  31.389  1.00  6.34      .337 H
ATOM   1322  CA  VAL C  93      14.036  21.097  32.237  1.00  5.97      .159 C
ATOM   1323  HA  VAL C  93      13.741  21.979  32.783  1.00  7.34      .159 H
ATOM   1324  C   VAL C  93      15.330  21.426  31.478  1.00  6.79      .251 C
ATOM   1325  O   VAL C  93      16.234  21.976  32.066  1.00 10.10      .271 O
ATOM   1326  CB  VAL C  93      14.333  20.020  33.295  1.00  7.48      .029 C
ATOM   1327  HB  VAL C  93      15.104  20.399  33.942  1.00  9.69      .029 H
ATOM   1328  CG1 VAL C  93      13.128  19.765  34.176  1.00 10.20      .002 C
ATOM   1329 1HG1 VAL C  93      12.887  19.599  34.424  1.00 38.64      .002 H
ATOM   1330 2HG1 VAL C  93      12.771  19.715  34.288  1.00 37.99      .002 H
ATOM   1331 3HG1 VAL C  93      12.876  19.814  34.447  1.00 39.43      .002 H
ATOM   1332  CG2 VAL C  93      14.834  18.712  32.726  1.00  9.04      .002 C
ATOM   1333 1HG2 VAL C  93      14.973  18.417  32.568  1.00 35.62      .002 H
ATOM   1334 2HG2 VAL C  93      14.920  18.401  32.595  1.00 40.18      .002 H
ATOM   1335 3HG2 VAL C  93      14.973  18.391  32.622  1.00 37.35      .002 H
ATOM   1336  N   LYS C  94      15.422  21.091  30.194  1.00  6.77      .338 N
ATOM   1337  H   LYS C  94      14.637  20.651  29.776  1.00  7.32      .338 H
ATOM   1338  CA  LYS C  94      16.592  21.282  29.334  1.00  8.19      .159 C
ATOM   1339  HA  LYS C  94      17.477  21.163  29.929  1.00 10.89      .159 H
ATOM   1340  C   LYS C  94      16.661  22.666  28.676  1.00  6.90      .251 C
ATOM   1341  O   LYS C  94      17.688  23.051  28.184  1.00 11.38      .271 O
ATOM   1342  CB  LYS C  94      16.609  20.202  28.265  1.00 12.69      .032 C
ATOM   1343 1HB  LYS C  94      15.896  20.283  27.752  1.00 28.06      .032 H
ATOM   1344 2HB  LYS C  94      17.316  20.287  27.718  1.00 25.89      .032 H
ATOM   1345  CG  LYS C  94      16.648  18.921  28.593  1.00 25.16      .004 C
ATOM   1346 1HG  LYS C  94      17.254  18.861  29.137  1.00 48.40      .004 H
ATOM   1347 2HG  LYS C  94      15.948  18.790  29.014  1.00 50.06      .004 H
ATOM   1348  CD  LYS C  94      16.821  17.908  27.608  1.00 33.24      .032 C
ATOM   1349 1HD  LYS C  94      16.598  17.809  27.332  1.00 67.14      .032 H
ATOM   1350 2HD  LYS C  94      17.069  17.849  27.324  1.00 64.60      .032 H
ATOM   1351  CE  LYS C  94      16.950  17.115  27.408  1.00 80.60      .206 C
ATOM   1352 1HE  LYS C  94      17.022  17.175  27.687  1.00140.33      .206 H
ATOM   1353 2HE  LYS C  94      16.728  17.142  27.539  1.00138.92      .206 H
ATOM   1354  NZ  LYS C  94      17.272  16.250  26.679  1.00111.90      .064 N
ATOM   1355 1HZ  LYS C  94      17.415  16.047  26.530  1.00149.56      .064 H
ATOM   1356 2HZ  LYS C  94      17.325  16.113  26.473  1.00149.93      .064 H
ATOM   1357 3HZ  LYS C  94      17.297  16.006  26.535  1.00146.19      .064 H
ATOM   1358  N   GLU C  95      15.588  23.412  28.657  1.00  5.18      .338 N
ATOM   1359  H   GLU C  95      14.781  23.059  29.096  1.00  6.45      .338 H
ATOM   1360  CA  GLU C  95      15.444  24.695  27.963  1.00  5.39      .160 C
ATOM   1361  HA  GLU C  95      16.093  24.698  27.104  1.00  6.87      .160 H
ATOM   1362  C   GLU C  95      15.865  25.884  28.858  1.00  4.36      .251 C
ATOM   1363  O   GLU C  95      15.064  26.715  29.249  1.00  5.39      .271 O
ATOM   1364  CB  GLU C  95      14.017  24.827  27.439  1.00  7.69      .043 C
ATOM   1365 1HB  GLU C  95      13.332  24.733  28.247  1.00  9.60      .043 H
ATOM   1366 2HB  GLU C  95      13.890  25.798  27.014  1.00  9.91      .043 H
ATOM   1367  CG  GLU C  95      13.645  23.798  26.387  1.00 11.81      .100 C
ATOM   1368 1HG  GLU C  95      13.891  23.010  26.562  1.00 26.63      .100 H
ATOM   1369 2HG  GLU C  95      12.808  23.714  26.284  1.00 28.42      .100 H
ATOM   1370  CD  GLU C  95      14.023  23.927  25.230  1.00 32.28      .185 C
ATOM   1371  OE1 GLU C  95      14.093  23.905  24.765  1.00 87.00      .647 O
ATOM   1372  OE2 GLU C  95      14.240  24.050  24.761  1.00 80.76      .647 O
ATOM   1373  N   HIS C  96      17.134  25.933  29.236  1.00  4.35      .337 N
ATOM   1374  H   HIS C  96      17.749  25.237  28.891  1.00  6.19      .337 H
ATOM   1375  CA  HIS C  96      17.665  26.832  30.258  1.00  3.78      .165 C
ATOM   1376  HA  HIS C  96      17.140  26.624  31.182  1.00  4.10      .165 H
ATOM   1377  C   HIS C  96      17.475  28.337  29.945  1.00  3.47      .251 C
ATOM   1378  O   HIS C  96      17.118  29.083  30.842  1.00  3.99      .271 O
ATOM   1379  CB  HIS C  96      19.141  26.506  30.508  1.00  4.55      .077 C
ATOM   1380 1HB  HIS C  96      19.680  26.565  29.577  1.00  5.58      .077 H
ATOM   1381 2HB  HIS C  96      19.552  27.258  31.160  1.00  5.55      .077 H
ATOM   1382  CG  HIS C  96      19.408  25.150  31.123  1.00  5.44      .057 C
ATOM   1383  ND1 HIS C  96      20.563  24.617  31.371  1.00 16.00      .338 N
ATOM   1384  CD2 HIS C  96      18.582  24.256  31.565  1.00  8.35      .113 C
ATOM   1385  HD2 HIS C  96      17.605  24.319  31.559  1.00 20.43      .113 H
ATOM   1386  CE1 HIS C  96      20.375  23.449  31.927  1.00 14.52      .175 C
ATOM   1387  HE1 HIS C  96      21.118  22.819  32.222  1.00 28.28      .175 H
ATOM   1388  NE2 HIS C  96      19.211  23.213  32.049  1.00  8.16      .223 N
ATOM   1389  HE2 HIS C  96      18.893  22.382  32.460  1.00 12.15      .223 H
ATOM   1390  N   ARG C  97      17.624  28.777  28.695  1.00  3.75      .338 N
ATOM   1391  H   ARG C  97      17.904  28.138  27.984  1.00  5.17      .338 H
ATOM   1392  CA  ARG C  97      17.355  30.153  28.269  1.00  3.65      .159 C
ATOM   1393  HA  ARG C  97      17.897  30.808  28.940  1.00  3.97      .159 H
ATOM   1394  C   ARG C  97      15.859  30.513  28.365  1.00  3.55      .251 C
ATOM   1395  O   ARG C  97      15.536  31.588  28.836  1.00  4.47      .271 O
ATOM   1396  CB  ARG C  97      17.917  30.382  26.862  1.00  4.70      .034 C
ATOM   1397 1HB  ARG C  97      18.982  30.226  26.891  1.00  6.16      .034 H
ATOM   1398 2HB  ARG C  97      17.500  29.655  26.185  1.00  6.27      .034 H
ATOM   1399  CG  ARG C  97      17.666  31.781  26.261  1.00  5.15      .027 C
ATOM   1400 1HG  ARG C  97      18.190  31.841  25.320  1.00  6.76      .027 H
ATOM   1401 2HG  ARG C  97      16.612  31.880  26.048  1.00  6.13      .027 H
ATOM   1402  CD  ARG C  97      18.095  32.969  27.129  1.00  5.05      .116 C
ATOM   1403 1HD  ARG C  97      17.782  33.872  26.640  1.00  6.84      .116 H
ATOM   1404 2HD  ARG C  97      17.601  32.912  28.083  1.00  5.78      .116 H
ATOM   1405  NE  ARG C  97      19.536  33.032  27.349  1.00  5.49      .212 N
ATOM   1406  HE  ARG C  97      20.086  32.474  26.743  1.00  7.18      .212 H
ATOM   1407  CZ  ARG C  97      20.125  33.821  28.239  1.00  5.90      .666 C
ATOM   1408  NH1 ARG C  97      19.486  34.573  29.054  1.00  7.34      .235 N
ATOM   1409 1HH1 ARG C  97      18.502  34.661  28.985  1.00  8.05      .235 H
ATOM   1410 2HH1 ARG C  97      19.994  35.128  29.705  1.00  9.08      .235 H
ATOM   1411  NH2 ARG C  97      21.400  33.847  28.314  1.00  7.87      .235 N
ATOM   1412 1HH2 ARG C  97      21.934  33.325  27.673  1.00  9.95      .235 H
ATOM   1413 2HH2 ARG C  97      21.837  34.479  28.942  1.00  9.58      .235 H
ATOM   1414  N   LYS C  98      14.951  29.608  28.005  1.00  3.87      .338 N
ATOM   1415  H   LYS C  98      15.259  28.742  27.629  1.00  5.12      .338 H
ATOM   1416  CA  LYS C  98      13.509  29.777  28.181  1.00  4.03      .159 C
ATOM   1417  HA  LYS C  98      13.225  30.708  27.705  1.00  4.84      .159 H
ATOM   1418  C   LYS C  98      13.136  29.872  29.670  1.00  3.49      .251 C
ATOM   1419  O   LYS C  98      12.401  30.766  30.045  1.00  4.29      .271 O
ATOM   1420  CB  LYS C  98      12.749  28.649  27.484  1.00  5.88      .032 C
ATOM   1421 1HB  LYS C  98      13.134  28.289  26.883  1.00 20.67      .032 H
ATOM   1422 2HB  LYS C  98      12.573  28.030  27.952  1.00 23.57      .032 H
ATOM   1423  CG  LYS C  98      11.709  28.821  26.967  1.00 30.02      .004 C
ATOM   1424 1HG  LYS C  98      11.351  29.053  27.412  1.00 70.33      .004 H
ATOM   1425 2HG  LYS C  98      11.838  29.324  26.665  1.00 70.93      .004 H
ATOM   1426  CD  LYS C  98      10.990  27.997  26.266  1.00 45.95      .032 C
ATOM   1427 1HD  LYS C  98      11.210  27.631  26.156  1.00 80.38      .032 H
ATOM   1428 2HD  LYS C  98      10.651  27.775  26.439  1.00 75.04      .032 H
ATOM   1429  CE  LYS C  98      10.420  27.971  25.497  1.00102.84      .206 C
ATOM   1430 1HE  LYS C  98      10.214  28.066  25.540  1.00153.07      .206 H
ATOM   1431 2HE  LYS C  98      10.585  28.231  25.449  1.00164.78      .206 H
ATOM   1432  NZ  LYS C  98       9.936  27.482  24.771  1.00153.36      .064 N
ATOM   1433 1HZ  LYS C  98       9.865  27.394  24.611  1.00198.98      .064 H
ATOM   1434 2HZ  LYS C  98       9.779  27.355  24.574  1.00195.70      .064 H
ATOM   1435 3HZ  LYS C  98       9.837  27.360  24.632  1.00197.02      .064 H
ATOM   1436  N   ILE C  99      13.711  29.025  30.519  1.00  3.40      .338 N
ATOM   1437  H   ILE C  99      14.289  28.304  30.147  1.00  4.37      .338 H
ATOM   1438  CA  ILE C  99      13.549  29.059  31.971  1.00  3.17      .159 C
ATOM   1439  HA  ILE C  99      12.491  28.978  32.189  1.00  3.95      .159 H
ATOM   1440  C   ILE C  99      14.038  30.410  32.550  1.00  3.00      .251 C
ATOM   1441  O   ILE C  99      13.302  31.036  33.294  1.00  3.92      .271 O
ATOM   1442  CB  ILE C  99      14.237  27.834  32.623  1.00  3.63      .029 C
ATOM   1443  HB  ILE C  99      15.222  27.749  32.200  1.00  4.46      .029 H
ATOM   1444  CG1 ILE C  99      13.457  26.556  32.300  1.00  4.80      .002 C
ATOM   1445 1HG1 ILE C  99      12.583  26.542  32.887  1.00  8.07      .002 H
ATOM   1446 2HG1 ILE C  99      13.169  26.594  31.287  1.00  7.79      .002 H
ATOM   1447  CG2 ILE C  99      14.395  27.978  34.130  1.00  5.84      .002 C
ATOM   1448 1HG2 ILE C  99      14.437  28.020  34.496  1.00 33.25      .002 H
ATOM   1449 2HG2 ILE C  99      14.428  28.009  34.479  1.00 35.24      .002 H
ATOM   1450 3HG2 ILE C  99      14.425  28.020  34.477  1.00 35.23      .002 H
ATOM   1451  CD1 ILE C  99      14.204  25.266  32.494  1.00  6.99      .000 C
ATOM   1452 1HD1 ILE C  99      14.413  24.966  32.560  1.00 35.11      .000 H
ATOM   1453 2HD1 ILE C  99      14.378  24.948  32.497  1.00 35.47      .000 H
ATOM   1454 3HD1 ILE C  99      14.340  24.964  32.556  1.00 37.47      .000 H
ATOM   1455  N   TYR C 100      15.213  30.906  32.156  1.00  2.89      .337 N
ATOM   1456  H   TYR C 100      15.799  30.364  31.557  1.00  3.64      .337 H
ATOM   1457  CA  TYR C 100      15.701  32.233  32.532  1.00  2.70      .164 C
ATOM   1458  HA  TYR C 100      15.775  32.276  33.613  1.00  3.17      .164 H
ATOM   1459  C   TYR C 100      14.719  33.345  32.089  1.00  2.92      .251 C
ATOM   1460  O   TYR C 100      14.395  34.210  32.885  1.00  3.88      .271 O
ATOM   1461  CB  TYR C 100      17.109  32.476  31.960  1.00  2.90      .056 C
ATOM   1462 1HB  TYR C 100      17.272  31.861  31.087  1.00  3.98      .056 H
ATOM   1463 2HB  TYR C 100      17.174  33.503  31.636  1.00  3.86      .056 H
ATOM   1464  CG  TYR C 100      18.243  32.215  32.943  1.00  2.71      .044 C
ATOM   1465  CD1 TYR C 100      19.120  33.250  33.282  1.00  3.39      .011 C
ATOM   1466  HD1 TYR C 100      19.012  34.211  32.827  1.00  4.84      .011 H
ATOM   1467  CD2 TYR C 100      18.410  30.960  33.538  1.00  3.36      .011 C
ATOM   1468  HD2 TYR C 100      17.761  30.156  33.272  1.00  4.89      .011 H
ATOM   1469  CE1 TYR C 100      20.119  33.051  34.247  1.00  4.01      .037 C
ATOM   1470  HE1 TYR C 100      20.768  33.852  34.521  1.00  6.12      .037 H
ATOM   1471  CE2 TYR C 100      19.416  30.749  34.491  1.00  3.73      .037 C
ATOM   1472  HE2 TYR C 100      19.533  29.791  34.947  1.00  5.52      .037 H
ATOM   1473  CZ  TYR C 100      20.254  31.804  34.870  1.00  3.78      .065 C
ATOM   1474  OH  TYR C 100      21.177  31.632  35.837  1.00  5.64      .361 O
ATOM   1475  HH  TYR C 100      21.243  30.760  36.162  1.00  6.31      .361 H
ATOM   1476  N   THR C 101      14.175  33.287  30.876  1.00  3.24      .336 N
ATOM   1477  H   THR C 101      14.456  32.564  30.254  1.00  4.33      .336 H
ATOM   1478  CA  THR C 101      13.205  34.256  30.352  1.00  3.87      .186 C
ATOM   1479  HA  THR C 101      13.645  35.242  30.426  1.00  4.68      .186 H
ATOM   1480  C   THR C 101      11.892  34.265  31.164  1.00  3.93      .253 C
ATOM   1481  O   THR C 101      11.404  35.330  31.510  1.00  5.64      .270 O
ATOM   1482  CB  THR C 101      12.927  33.997  28.870  1.00  5.15      .140 C
ATOM   1483  HB  THR C 101      12.511  33.020  28.762  1.00  6.27      .140 H
ATOM   1484  OG1 THR C 101      14.116  34.057  28.140  1.00  7.42      .382 O
ATOM   1485  HG1 THR C 101      14.358  33.461  27.965  1.00 21.35      .382 H
ATOM   1486  CG2 THR C 101      11.994  34.991  28.238  1.00  8.92      .034 C
ATOM   1487 1HG2 THR C 101      11.746  35.197  28.043  1.00 35.64      .034 H
ATOM   1488 2HG2 THR C 101      11.818  35.258  28.076  1.00 39.06      .034 H
ATOM   1489 3HG2 THR C 101      11.755  35.222  28.142  1.00 39.66      .034 H
ATOM   1490  N   MET C 102      11.353  33.104  31.530  1.00  3.53      .337 N
ATOM   1491  H   MET C 102      11.786  32.257  31.233  1.00  4.00      .337 H
ATOM   1492  CA  MET C 102      10.167  32.974  32.378  1.00  3.87      .160 C
ATOM   1493  HA  MET C 102       9.381  33.590  31.961  1.00  4.89      .160 H
ATOM   1494  C   MET C 102      10.413  33.455  33.827  1.00  3.97      .251 C
ATOM   1495  O   MET C 102       9.511  33.963  34.462  1.00  6.34      .271 O
ATOM   1496  CB  MET C 102       9.674  31.523  32.370  1.00  4.74      .043 C
ATOM   1497 1HB  MET C 102      10.469  30.867  32.666  1.00  5.71      .043 H
ATOM   1498 2HB  MET C 102       8.879  31.432  33.085  1.00  6.87      .043 H
ATOM   1499  CG  MET C 102       9.157  31.070  31.010  1.00  5.74      .060 C
ATOM   1500 1HG  MET C 102       8.412  31.732  30.720  1.00 10.60      .060 H
ATOM   1501 2HG  MET C 102       9.912  31.136  30.295  1.00  7.57      .060 H
ATOM   1502  SD  MET C 102       8.487  29.437  30.914  1.00 12.42      .139 S
ATOM   1503  CE  MET C 102       9.421  28.495  30.969  1.00 35.33      .069 C
ATOM   1504 1HE  MET C 102       9.637  28.357  31.027  1.00 76.35      .069 H
ATOM   1505 2HE  MET C 102       9.622  28.292  30.916  1.00 77.42      .069 H
ATOM   1506 3HE  MET C 102       9.559  28.266  30.995  1.00 77.58      .069 H
ATOM   1507  N   ILE C 103      11.632  33.350  34.340  1.00  3.52      .338 N
ATOM   1508  H   ILE C 103      12.337  32.894  33.810  1.00  4.43      .338 H
ATOM   1509  CA  ILE C 103      12.032  33.898  35.638  1.00  3.65      .159 C
ATOM   1510  HA  ILE C 103      11.240  33.685  36.347  1.00  4.46      .159 H
ATOM   1511  C   ILE C 103      12.192  35.435  35.569  1.00  3.74      .251 C
ATOM   1512  O   ILE C 103      11.665  36.117  36.435  1.00  4.43      .271 O
ATOM   1513  CB  ILE C 103      13.291  33.168  36.164  1.00  3.95      .029 C
ATOM   1514  HB  ILE C 103      14.024  33.167  35.372  1.00  4.27      .029 H
ATOM   1515  CG1 ILE C 103      12.947  31.724  36.534  1.00  4.71      .002 C
ATOM   1516 1HG1 ILE C 103      12.358  31.733  37.431  1.00  6.59      .002 H
ATOM   1517 2HG1 ILE C 103      12.349  31.304  35.746  1.00  5.40      .002 H
ATOM   1518  CG2 ILE C 103      13.898  33.870  37.372  1.00  6.28      .002 C
ATOM   1519 1HG2 ILE C 103      14.043  34.025  37.663  1.00 34.80      .002 H
ATOM   1520 2HG2 ILE C 103      14.024  34.044  37.659  1.00 35.05      .002 H
ATOM   1521 3HG2 ILE C 103      14.050  34.043  37.644  1.00 35.14      .002 H
ATOM   1522  CD1 ILE C 103      14.148  30.818  36.715  1.00  6.44      .000 C
ATOM   1523 1HD1 ILE C 103      14.407  30.563  36.686  1.00 33.97      .000 H
ATOM   1524 2HD1 ILE C 103      14.394  30.577  36.828  1.00 35.54      .000 H
ATOM   1525 3HD1 ILE C 103      14.487  30.660  36.757  1.00 34.98      .000 H
ATOM   1526  N   TYR C 104      12.820  35.995  34.529  1.00  4.05      .337 N
ATOM   1527  H   TYR C 104      13.268  35.406  33.856  1.00  4.60      .337 H
ATOM   1528  CA  TYR C 104      12.976  37.438  34.333  1.00  4.36      .164 C
ATOM   1529  HA  TYR C 104      13.524  37.824  35.181  1.00  5.26      .164 H
ATOM   1530  C   TYR C 104      11.629  38.188  34.269  1.00  5.24      .251 C
ATOM   1531  O   TYR C 104      11.550  39.308  34.714  1.00  8.61      .271 O
ATOM   1532  CB  TYR C 104      13.792  37.740  33.076  1.00  4.80      .056 C
ATOM   1533 1HB  TYR C 104      13.482  37.125  32.303  1.00  8.67      .056 H
ATOM   1534 2HB  TYR C 104      13.584  38.704  32.768  1.00  9.64      .056 H
ATOM   1535  CG  TYR C 104      15.255  37.622  33.157  1.00  7.41      .044 C
ATOM   1536  CD1 TYR C 104      15.960  37.429  32.938  1.00 48.24      .011 C
ATOM   1537  HD1 TYR C 104      15.462  37.335  32.731  1.00124.03      .011 H
ATOM   1538  CD2 TYR C 104      15.918  37.779  33.402  1.00 47.82      .011 C
ATOM   1539  HD2 TYR C 104      15.396  37.961  33.548  1.00121.65      .011 H
ATOM   1540  CE1 TYR C 104      17.310  37.370  32.982  1.00 60.52      .037 C
ATOM   1541  HE1 TYR C 104      17.842  37.228  32.809  1.00143.84      .037 H
ATOM   1542  CE2 TYR C 104      17.271  37.727  33.447  1.00 63.00      .037 C
ATOM   1543  HE2 TYR C 104      17.773  37.856  33.630  1.00150.18      .037 H
ATOM   1544  CZ  TYR C 104      17.969  37.518  33.236  1.00 34.38      .065 C
ATOM   1545  OH  TYR C 104      19.272  37.476  33.264  1.00 58.16      .361 O
ATOM   1546  HH  TYR C 104      19.638  37.123  32.558  1.00 72.36      .361 H
ATOM   1547  N   ARG C 105      10.558  37.559  33.805  1.00  5.09      .338 N
ATOM   1548  H   ARG C 105      10.683  36.656  33.424  1.00  6.17      .338 H
ATOM   1549  CA  ARG C 105       9.189  38.077  33.832  1.00  6.73      .159 C
ATOM   1550  HA  ARG C 105       9.182  39.037  33.357  1.00  9.60      .159 H
ATOM   1551  C   ARG C 105       8.618  38.276  35.252  1.00  5.80      .251 C
ATOM   1552  O   ARG C 105       7.601  38.880  35.407  1.00 11.39      .271 O
ATOM   1553  CB  ARG C 105       8.309  37.151  33.021  1.00 11.72      .034 C
ATOM   1554 1HB  ARG C 105       8.509  36.557  32.754  1.00 28.05      .034 H
ATOM   1555 2HB  ARG C 105       7.810  36.915  33.304  1.00 42.10      .034 H
ATOM   1556  CG  ARG C 105       7.809  37.306  32.162  1.00 47.18      .027 C
ATOM   1557 1HG  ARG C 105       7.589  37.768  32.345  1.00100.81      .027 H
ATOM   1558 2HG  ARG C 105       8.192  37.518  31.901  1.00 89.96      .027 H
ATOM   1559  CD  ARG C 105       7.070  36.531  31.389  1.00 69.47      .116 C
ATOM   1560 1HD  ARG C 105       7.150  36.202  31.180  1.00 87.85      .116 H
ATOM   1561 2HD  ARG C 105       6.816  36.318  31.510  1.00101.68      .116 H
ATOM   1562  NE  ARG C 105       6.598  36.497  30.763  1.00153.55      .212 N
ATOM   1563  HE  ARG C 105       6.665  36.868  30.815  1.00218.50      .212 H
ATOM   1564  CZ  ARG C 105       6.102  36.026  30.155  1.00236.81      .666 C
ATOM   1565  NH1 ARG C 105       5.968  35.536  30.049  1.00257.94      .235 N
ATOM   1566 1HH1 ARG C 105       6.214  35.501  30.425  1.00218.26      .235 H
ATOM   1567 2HH1 ARG C 105       5.574  35.209  29.580  1.00375.87      .235 H
ATOM   1568  NH2 ARG C 105       5.732  36.052  29.644  1.00400.47      .235 N
ATOM   1569 1HH2 ARG C 105       5.818  36.426  29.706  1.00477.91      .235 H
ATOM   1570 2HH2 ARG C 105       5.357  35.700  29.195  1.00509.83      .235 H
ATOM   1571  N   ASN C 106       9.267  37.767  36.272  1.00  4.02      .337 N
ATOM   1572  H   ASN C 106      10.106  37.292  36.068  1.00  5.05      .337 H
ATOM   1573  CA  ASN C 106       8.816  37.723  37.666  1.00  4.46      .169 C
ATOM   1574  HA  ASN C 106       7.920  38.321  37.754  1.00  5.74      .169 H
ATOM   1575  C   ASN C 106       9.844  38.311  38.679  1.00  4.75      .251 C
ATOM   1576  O   ASN C 106       9.716  38.104  39.871  1.00  5.87      .271 O
ATOM   1577  CB  ASN C 106       8.434  36.278  37.985  1.00  5.59      .119 C
ATOM   1578 1HB  ASN C 106       9.269  35.635  37.783  1.00  6.86      .119 H
ATOM   1579 2HB  ASN C 106       8.211  36.204  39.034  1.00  7.99      .119 H
ATOM   1580  CG  ASN C 106       7.236  35.795  37.193  1.00  5.90      .230 C
ATOM   1581  OD1 ASN C 106       6.130  36.170  37.448  1.00  8.85      .273 O
ATOM   1582  ND2 ASN C 106       7.404  34.964  36.220  1.00  6.77      .369 N
ATOM   1583 1HD2 ASN C 106       6.592  34.651  35.741  1.00  8.07      .369 H
ATOM   1584 2HD2 ASN C 106       8.301  34.677  35.923  1.00  8.09      .369 H
ATOM   1585  N   LEU C 107      10.845  39.055  38.226  1.00  5.78      .338 N
ATOM   1586  H   LEU C 107      10.909  39.218  37.252  1.00  8.00      .338 H
ATOM   1587  CA  LEU C 107      11.843  39.727  39.067  1.00  5.78      .159 C
ATOM   1588  HA  LEU C 107      11.368  39.974  39.998  1.00  6.39      .159 H
ATOM   1589  C   LEU C 107      12.346  41.043  38.450  1.00  8.40      .251 C
ATOM   1590  O   LEU C 107      12.085  41.328  37.306  1.00 12.66      .271 O
ATOM   1591  CB  LEU C 107      12.980  38.750  39.410  1.00  6.11      .032 C
ATOM   1592 1HB  LEU C 107      13.621  39.228  40.134  1.00  6.44      .032 H
ATOM   1593 2HB  LEU C 107      12.538  37.908  39.898  1.00  7.46      .032 H
ATOM   1594  CG  LEU C 107      13.848  38.214  38.294  1.00 10.35      .002 C
ATOM   1595  HG  LEU C 107      13.199  37.845  37.531  1.00 15.33      .002 H
ATOM   1596  CD1 LEU C 107      14.805  39.204  37.690  1.00 13.06      .000 C
ATOM   1597 1HD1 LEU C 107      15.038  39.425  37.565  1.00 41.55      .000 H
ATOM   1598 2HD1 LEU C 107      15.018  39.454  37.552  1.00 43.20      .000 H
ATOM   1599 3HD1 LEU C 107      15.035  39.435  37.526  1.00 41.55      .000 H
ATOM   1600  CD2 LEU C 107      14.648  37.071  38.837  1.00 14.41      .000 C
ATOM   1601 1HD2 LEU C 107      14.803  36.819  39.046  1.00 42.55      .000 H
ATOM   1602 2HD2 LEU C 107      14.913  36.839  38.933  1.00 45.20      .000 H
ATOM   1603 3HD2 LEU C 107      14.790  36.741  38.909  1.00 43.61      .000 H
ATOM   1604  N   VAL C 108      13.083  41.824  39.223  1.00  9.22      .338 N
ATOM   1605  H   VAL C 108      13.215  41.548  40.164  1.00  9.38      .338 H
ATOM   1606  CA  VAL C 108      13.815  43.017  38.797  1.00 11.69      .159 C
ATOM   1607  HA  VAL C 108      13.681  43.133  37.746  1.00 16.29      .159 H
ATOM   1608  C   VAL C 108      15.310  42.870  39.067  1.00  8.55      .251 C
ATOM   1609  O   VAL C 108      15.704  42.318  40.071  1.00  7.74      .271 O
ATOM   1610  CB  VAL C 108      13.264  44.270  39.444  1.00 18.52      .029 C
ATOM   1611  HB  VAL C 108      13.425  44.475  39.714  1.00 63.45      .029 H
ATOM   1612  CG1 VAL C 108      13.052  44.976  39.320  1.00 60.50      .002 C
ATOM   1613 1HG1 VAL C 108      12.964  45.095  39.320  1.00114.82      .002 H
ATOM   1614 2HG1 VAL C 108      12.992  45.184  39.223  1.00108.89      .002 H
ATOM   1615 3HG1 VAL C 108      13.048  45.154  39.332  1.00111.65      .002 H
ATOM   1616  CG2 VAL C 108      12.677  44.609  39.849  1.00 57.96      .002 C
ATOM   1617 1HG2 VAL C 108      12.534  44.699  39.940  1.00107.81      .002 H
ATOM   1618 2HG2 VAL C 108      12.569  44.709  39.927  1.00108.45      .002 H
ATOM   1619 3HG2 VAL C 108      12.514  44.671  39.967  1.00108.60      .002 H
ATOM   1620  N   VAL C 109      16.141  43.352  38.171  1.00 10.34      .338 N
ATOM   1621  H   VAL C 109      15.764  43.796  37.372  1.00 14.31      .338 H
ATOM   1622  CA  VAL C 109      17.593  43.423  38.315  1.00  9.78      .159 C
ATOM   1623  HA  VAL C 109      17.944  42.527  38.801  1.00  9.10      .159 H
ATOM   1624  C   VAL C 109      17.961  44.611  39.192  1.00  9.80      .251 C
ATOM   1625  O   VAL C 109      17.424  45.674  39.025  1.00 14.69      .271 O
ATOM   1626  CB  VAL C 109      18.268  43.495  36.949  1.00 15.25      .029 C
ATOM   1627  HB  VAL C 109      18.012  44.183  36.502  1.00 29.06      .029 H
ATOM   1628  CG1 VAL C 109      19.522  43.571  36.885  1.00 33.80      .002 C
ATOM   1629 1HG1 VAL C 109      19.803  43.641  36.890  1.00 71.59      .002 H
ATOM   1630 2HG1 VAL C 109      19.836  43.575  36.804  1.00 70.00      .002 H
ATOM   1631 3HG1 VAL C 109      19.815  43.542  36.911  1.00 73.74      .002 H
ATOM   1632  CG2 VAL C 109      18.056  42.548  36.190  1.00 43.77      .002 C
ATOM   1633 1HG2 VAL C 109      18.000  42.308  36.013  1.00 83.24      .002 H
ATOM   1634 2HG2 VAL C 109      18.026  42.329  36.057  1.00 88.77      .002 H
ATOM   1635 3HG2 VAL C 109      17.997  42.342  35.953  1.00 81.89      .002 H
ATOM   1636  N   VAL C 110      18.870  44.421  40.127  1.00  9.34      .336 N
ATOM   1637  H   VAL C 110      19.281  43.530  40.204  1.00 10.18      .336 H
ATOM   1638  CA  VAL C 110      19.337  45.424  41.081  1.00 11.74      .168 C
ATOM   1639  HA  VAL C 110      18.506  46.030  41.356  1.00 14.63      .168 H
ATOM   1640  C   VAL C 110      20.388  46.322  40.478  1.00 17.40      .206 C
ATOM   1641  O   VAL C 110      20.181  47.500  40.446  1.00 26.02      .646 O
ATOM   1642  OXT VAL C 110      21.395  45.846  40.037  1.00 21.78      .646 O
ATOM   1643  CB  VAL C 110      19.837  44.775  42.352  1.00 13.07      .031 C
ATOM   1644  HB  VAL C 110      20.624  44.166  42.125  1.00 18.84      .031 H
ATOM   1645  CG1 VAL C 110      20.282  45.733  43.340  1.00 24.97      .003 C
ATOM   1646 1HG1 VAL C 110      20.370  45.949  43.616  1.00 52.96      .003 H
ATOM   1647 2HG1 VAL C 110      20.370  45.990  43.552  1.00 57.57      .003 H
ATOM   1648 3HG1 VAL C 110      20.421  45.934  43.554  1.00 61.94      .003 H
ATOM   1649  CG2 VAL C 110      18.811  43.972  42.995  1.00 15.83      .003 C
ATOM   1650 1HG2 VAL C 110      18.567  43.766  43.108  1.00 46.26      .003 H
ATOM   1651 2HG2 VAL C 110      18.542  43.814  43.161  1.00 44.89      .003 H
ATOM   1652 3HG2 VAL C 110      18.604  43.770  43.175  1.00 47.52      .003 H
TER    1653      VAL C 110 
END
