# Supplementary material for: Anti-cancer activity elucidation of geissolosimine as an MDM2-p53 interaction inhibitor: An in-silico study
Source: PLoS One. 2025 May 8;20(5):e0323003. doi: 10.1371/journal.pone.0323003 (PMC12061181; doi:10.1371/journal.pone.0323003)
Supplement: S8 File — (ZIP) [file pone.0323003.s008.zip › Result/complex_1/complex_1_bindenergy.tab]

____Time[ps]__BindEnergy= EpotRecept+ EsolvRecept+ EpotLigand+ EsolvLigand- EpotComplex- EsolvComplex [ kJ/mol ]
0.000 112.710 -9541.101 -7584.444 63.933 -175.422 -9789.439 -7560.305
250.000 180.559 -5512.543 -7840.408 222.412 -176.904 -5562.312 -7925.690
500.000 183.237 -5387.643 -8016.158 160.951 -151.617 -5457.180 -8120.524
750.000 167.354 -5482.800 -8265.523 249.963 -168.128 -5489.150 -8344.692
1000.000 160.107 -5434.285 -8394.141 212.459 -162.998 -5463.440 -8475.632
1250.000 152.710 -5433.784 -8223.176 204.485 -203.728 -5447.328 -8361.585
1500.000 181.955 -5285.542 -8559.929 244.590 -185.311 -5304.137 -8664.010
1750.000 187.919 -4977.193 -8821.747 249.694 -196.988 -4997.867 -8936.285
2000.000 196.905 -5140.942 -8673.451 211.512 -174.316 -5174.908 -8799.195
2250.000 165.492 -5228.770 -8271.945 239.158 -204.166 -5248.774 -8382.441
2500.000 168.571 -5385.430 -8323.893 196.928 -181.485 -5418.197 -8444.254
2750.000 156.674 -4787.667 -9011.094 200.571 -165.426 -4832.760 -9087.531
3000.000 188.817 -5142.414 -8974.647 235.821 -179.187 -5156.006 -9093.238
3250.000 188.221 -5453.723 -8310.762 256.808 -185.130 -5448.252 -8432.775
3500.000 174.255 -5176.327 -8692.881 218.521 -174.700 -5188.804 -8810.838
3750.000 167.116 -4878.243 -8958.246 220.606 -158.670 -4869.928 -9071.743
4000.000 182.079 -4818.763 -9136.395 231.870 -163.905 -4836.191 -9233.081
4250.000 158.040 -4690.311 -9224.872 237.522 -180.354 -4686.891 -9329.164
4500.000 195.897 -5058.626 -8895.138 192.614 -167.144 -5083.324 -9040.867
4750.000 173.200 -4889.150 -9014.174 152.492 -196.639 -5009.103 -9111.569
5000.000 191.561 -5018.521 -8631.857 206.024 -179.255 -5076.422 -8738.747
5250.000 171.541 -4985.415 -9153.539 238.827 -206.725 -5003.102 -9275.292
5500.000 179.079 -4973.332 -9306.125 213.185 -192.429 -5014.409 -9423.372
5750.000 173.505 -4699.957 -9099.854 211.445 -184.309 -4729.066 -9217.115
6000.000 184.188 -5249.453 -8609.742 217.024 -209.869 -5278.165 -8758.063
6250.000 166.631 -5294.865 -8386.514 205.737 -167.257 -5336.975 -8472.556
6500.000 191.558 -5141.935 -8655.246 204.621 -187.980 -5193.358 -8778.741
6750.000 210.300 -4870.349 -8997.470 201.294 -170.617 -4931.918 -9115.523
7000.000 168.839 -5234.732 -8679.135 246.978 -196.709 -5236.267 -8796.171
7250.000 163.996 -4748.277 -9025.225 198.584 -203.040 -4793.400 -9148.554
7500.000 198.987 -4862.637 -8820.592 217.545 -193.537 -4907.520 -8950.687
7750.000 174.509 -4678.472 -9220.779 216.698 -155.839 -4705.012 -9307.888
8000.000 180.805 -5054.925 -8525.740 204.083 -194.281 -5102.344 -8649.324
8250.000 189.385 -5038.062 -8622.254 236.856 -188.648 -5066.858 -8734.636
8500.000 187.032 -5261.770 -8635.795 191.732 -181.928 -5334.186 -8740.607
8750.000 182.513 -4891.959 -9200.106 250.086 -183.210 -4891.146 -9316.556
9000.000 177.220 -4596.969 -9427.971 198.791 -163.796 -4647.339 -9519.826
9250.000 156.228 -4465.620 -9638.939 206.388 -179.010 -4503.476 -9729.933
9500.000 190.349 -4744.964 -9276.293 204.256 -174.876 -4788.113 -9394.113
9750.000 163.432 -4449.637 -9305.485 201.533 -193.468 -4473.309 -9437.180
10000.000 154.874 -4599.735 -9661.222 196.546 -176.163 -4650.586 -9744.861
10250.000 162.683 -5028.558 -8907.344 212.865 -175.851 -5055.118 -9006.453
10500.000 163.356 -5385.097 -8618.079 237.391 -153.738 -5383.628 -8699.251
10750.000 169.750 -5094.815 -8696.522 209.197 -183.345 -5141.630 -8793.605
11000.000 140.848 -4894.457 -8847.102 237.686 -161.200 -4914.474 -8891.447
11250.000 160.843 -5237.357 -8593.894 215.024 -153.553 -5282.811 -8647.812
11500.000 145.045 -4961.995 -8784.930 202.747 -183.142 -5036.748 -8835.618
11750.000 182.271 -5450.525 -8236.132 201.415 -181.463 -5520.290 -8328.686
12000.000 164.155 -5152.749 -8708.993 234.569 -211.230 -5206.854 -8795.704
12250.000 139.311 -5121.807 -8704.447 249.330 -217.278 -5122.923 -8810.591
12500.000 151.070 -5164.576 -8639.597 247.167 -194.805 -5182.480 -8720.402
12750.000 191.932 -5312.481 -8472.360 201.626 -173.097 -5355.859 -8592.385
13000.000 174.084 -5334.780 -8096.196 201.675 -149.923 -5388.292 -8165.015
13250.000 192.103 -5407.561 -8012.469 204.226 -146.729 -5463.644 -8090.992
13500.000 176.128 -5621.555 -7999.220 193.106 -166.838 -5677.482 -8093.152
13750.000 187.227 -5189.038 -8555.161 203.113 -205.414 -5243.835 -8689.893
14000.000 201.241 -5378.113 -8485.570 233.374 -209.588 -5397.839 -8643.300
14250.000 181.345 -5288.901 -8334.732 213.209 -188.444 -5331.211 -8449.002
14500.000 197.643 -5090.811 -8522.833 152.068 -168.113 -5190.687 -8636.644
14750.000 179.407 -5334.487 -8047.870 238.896 -166.800 -5348.766 -8140.902
15000.000 183.956 -5026.709 -8855.276 196.463 -184.475 -5083.353 -8970.600
15250.000 195.523 -5066.025 -8888.788 206.617 -183.453 -5139.658 -8987.514
15500.000 169.321 -5095.406 -8724.177 205.175 -191.444 -5137.878 -8837.295
15750.000 183.582 -5091.233 -8770.676 242.406 -164.897 -5098.212 -8869.769
16000.000 184.868 -5231.230 -8900.717 212.091 -166.682 -5276.421 -8994.985
16250.000 168.921 -5038.524 -8680.608 205.186 -174.969 -5083.060 -8774.777
16500.000 194.001 -5079.278 -8809.047 170.321 -189.357 -5172.440 -8928.923
16750.000 185.262 -5388.274 -8078.138 191.025 -166.805 -5458.144 -8169.309
17000.000 126.071 -5483.893 -8121.903 216.168 -178.732 -5500.451 -8193.980
17250.000 187.180 -5318.779 -8414.917 249.138 -168.677 -5333.249 -8507.165
17500.000 148.037 -5481.211 -8281.225 210.676 -179.587 -5512.105 -8367.278
17750.000 153.478 -5163.748 -8584.612 239.755 -175.487 -5160.130 -8677.440
18000.000 167.734 -5571.307 -7882.409 224.292 -188.574 -5586.254 -7999.479
18250.000 160.320 -4953.597 -9089.288 224.789 -179.669 -4966.177 -9191.909
18500.000 169.415 -5084.833 -8497.696 205.424 -193.430 -5137.644 -8602.308
18750.000 148.120 -5146.329 -8821.633 254.337 -181.542 -5115.265 -8928.021
19000.000 178.665 -5681.836 -7544.694 213.001 -183.792 -5727.705 -7648.282
19250.000 165.016 -5088.695 -8636.920 186.186 -155.278 -5179.835 -8679.888
19500.000 194.635 -5081.143 -9125.758 186.760 -164.621 -5172.082 -9207.315
19750.000 168.129 -4899.698 -8862.358 189.263 -168.777 -4956.234 -8953.467
20000.000 190.898 -5254.803 -8697.060 225.930 -172.750 -5279.438 -8810.144
20250.000 164.337 -5207.407 -8322.956 216.118 -189.518 -5253.270 -8414.830
20500.000 184.394 -5201.396 -8510.380 222.739 -179.571 -5247.060 -8605.942
20750.000 170.938 -5121.064 -8385.796 184.643 -195.502 -5177.171 -8511.486
21000.000 174.580 -5331.231 -8466.730 239.585 -178.413 -5339.769 -8571.600
21250.000 167.458 -5889.250 -7470.569 176.735 -150.067 -5950.049 -7550.560
21500.000 187.192 -5797.845 -7879.357 200.390 -164.085 -5850.391 -7977.699
21750.000 160.327 -5665.945 -8176.758 221.068 -198.668 -5703.872 -8276.758
22000.000 173.477 -5479.853 -8396.860 246.026 -179.698 -5484.071 -8499.790
22250.000 170.275 -5181.783 -8773.990 211.382 -182.623 -5219.558 -8877.731
22500.000 150.464 -5373.544 -8576.557 251.025 -195.974 -5367.943 -8677.570
22750.000 170.124 -5260.545 -8557.924 194.030 -192.436 -5306.129 -8680.870
23000.000 209.533 -4918.227 -9154.266 206.190 -171.170 -4982.253 -9264.752
23250.000 191.622 -5120.254 -8884.157 205.145 -155.915 -5171.618 -8975.185
23500.000 177.511 -5072.704 -8873.680 214.765 -160.970 -5100.061 -8970.038
23750.000 208.196 -5161.791 -8889.659 214.043 -173.876 -5202.766 -9016.713
24000.000 184.045 -5344.598 -8407.069 207.297 -171.338 -5390.659 -8509.094
24250.000 169.298 -5196.522 -8385.976 211.462 -176.788 -5254.778 -8462.343
24500.000 171.125 -5361.695 -8216.605 216.137 -188.137 -5391.206 -8330.221
24750.000 182.011 -5316.497 -8360.991 216.141 -190.504 -5351.642 -8482.219
25000.000 187.703 -5409.312 -8543.315 204.183 -176.267 -5464.321 -8648.094
25250.000 191.119 -5305.446 -8417.275 238.079 -172.224 -5323.054 -8524.931
25500.000 163.559 -5087.662 -8508.116 191.592 -193.595 -5161.034 -8600.307
25750.000 193.299 -5088.937 -8604.733 228.223 -188.935 -5097.792 -8749.889
26000.000 168.535 -5447.645 -8136.449 232.894 -176.062 -5466.756 -8229.040
26250.000 151.936 -5280.572 -8465.725 208.223 -176.747 -5349.337 -8517.419
26500.000 125.922 -5107.862 -8604.552 244.735 -178.925 -5132.713 -8639.814
26750.000 181.175 -5264.255 -8548.110 218.314 -157.578 -5321.905 -8610.898
27000.000 164.194 -4940.559 -8876.386 225.799 -183.898 -4967.131 -8972.107
27250.000 157.049 -5021.803 -8801.985 233.612 -152.271 -5055.014 -8844.481
27500.000 172.680 -5494.111 -7845.536 214.936 -175.394 -5516.139 -7956.647
27750.000 181.082 -5272.441 -8527.710 210.171 -189.736 -5315.812 -8644.986
28000.000 150.061 -5592.267 -7700.226 194.878 -159.641 -5668.022 -7739.295
28250.000 159.365 -5366.999 -8279.202 244.520 -169.361 -5355.399 -8375.009
28500.000 200.023 -5387.906 -8032.637 210.281 -175.052 -5443.964 -8141.372
28750.000 180.358 -4807.160 -9048.214 238.959 -177.676 -4819.487 -9154.963
29000.000 196.714 -4524.544 -9556.497 221.729 -166.352 -4575.761 -9646.619
29250.000 161.155 -5041.701 -8781.621 193.657 -158.577 -5096.660 -8852.736
29500.000 162.387 -4956.992 -9171.296 211.100 -174.594 -4996.476 -9257.693
29750.000 194.634 -4972.612 -9427.395 202.769 -189.533 -5037.570 -9543.835
30000.000 188.764 -4748.595 -9167.372 191.282 -193.387 -4833.982 -9272.854
30250.000 181.780 -4837.430 -9344.667 193.685 -198.768 -4912.030 -9456.930
30500.000 179.394 -5076.759 -8957.100 192.212 -178.061 -5160.880 -9038.223
30750.000 182.728 -4710.641 -9103.689 231.212 -166.652 -4736.013 -9196.485
31000.000 161.917 -4382.430 -9746.427 219.573 -181.778 -4407.827 -9845.154
31250.000 189.416 -4579.294 -9457.630 225.910 -180.332 -4613.831 -9566.930
31500.000 144.690 -4754.677 -9306.300 224.247 -200.948 -4798.129 -9384.239
31750.000 159.508 -4794.063 -9253.331 207.836 -168.759 -4836.968 -9330.856
32000.000 172.699 -4792.011 -9171.227 219.541 -184.687 -4831.522 -9269.562
32250.000 182.042 -4965.778 -9052.320 259.280 -162.984 -4945.844 -9158.001
32500.000 172.293 -5124.807 -9017.528 224.032 -198.668 -5138.745 -9150.520
32750.000 153.395 -5148.146 -8982.853 242.876 -169.400 -5146.249 -9064.668
33000.000 172.008 -5076.405 -9149.271 205.889 -165.187 -5105.422 -9251.560
33250.000 157.157 -4952.440 -8899.351 219.372 -201.529 -4977.206 -9013.899
33500.000 172.269 -5192.124 -8534.762 226.893 -177.219 -5214.259 -8635.223
33750.000 130.266 -4883.947 -8789.420 231.629 -159.244 -4908.146 -8823.102
34000.000 172.335 -4948.421 -8703.470 211.742 -179.723 -4999.709 -8792.498
34250.000 155.744 -5307.777 -8255.547 217.817 -168.193 -5341.655 -8327.789
34500.000 117.867 -5307.296 -8492.026 207.577 -175.484 -5322.620 -8562.477
34750.000 129.975 -5511.458 -8335.366 193.493 -180.448 -5556.655 -8407.099
35000.000 163.527 -5212.064 -8607.845 220.601 -185.842 -5245.412 -8703.265
35250.000 178.262 -5275.528 -8304.273 219.403 -177.821 -5280.150 -8436.331
35500.000 143.609 -5261.048 -8536.489 259.077 -182.615 -5224.246 -8640.438
35750.000 163.378 -5101.643 -8780.687 198.378 -169.160 -5112.046 -8904.446
36000.000 132.789 -4902.336 -8837.037 203.641 -182.975 -4950.041 -8901.454
36250.000 149.146 -4998.495 -9009.688 213.692 -165.327 -5023.816 -9085.148
36500.000 142.285 -5220.164 -8683.880 177.319 -170.399 -5281.672 -8757.737
36750.000 161.373 -5049.907 -8174.096 239.337 -165.621 -5055.944 -8255.716
37000.000 146.124 -5264.169 -8694.815 237.692 -162.733 -5263.751 -8766.399
37250.000 157.875 -4714.045 -9109.350 193.123 -193.324 -4785.076 -9196.396
37500.000 168.263 -5004.833 -8963.078 220.724 -165.214 -5038.940 -9041.723
37750.000 179.252 -5264.152 -8584.297 215.129 -175.383 -5299.220 -8688.734
38000.000 192.126 -4624.408 -9491.878 194.065 -199.458 -4657.694 -9656.112
38250.000 149.469 -5028.670 -9019.512 200.598 -180.262 -5080.762 -9096.553
38500.000 172.519 -5094.335 -8861.442 203.330 -157.422 -5131.782 -8950.605
38750.000 152.073 -5014.987 -8762.089 227.064 -185.770 -5023.359 -8864.496
39000.000 170.662 -5305.249 -8113.558 211.576 -183.862 -5333.882 -8227.873
39250.000 141.732 -5019.853 -8640.478 242.535 -186.531 -5022.288 -8723.771
39500.000 184.206 -5163.291 -8689.337 177.463 -180.708 -5243.009 -8797.071
39750.000 160.347 -5097.417 -8644.724 240.482 -178.886 -5095.442 -8745.451
40000.000 172.819 -5327.120 -8623.636 246.022 -157.458 -5363.256 -8671.756
40250.000 150.443 -5197.560 -8524.341 260.792 -165.843 -5193.091 -8584.303
40500.000 189.412 -5007.232 -8947.498 199.781 -174.903 -5068.477 -9050.787
40750.000 172.837 -5255.040 -8608.044 222.845 -141.385 -5309.329 -8645.132
41000.000 133.856 -5075.509 -8967.399 193.994 -181.717 -5128.681 -9035.805
41250.000 186.028 -5312.232 -8306.008 181.223 -169.326 -5387.475 -8404.895
41500.000 161.452 -5346.556 -8271.334 252.088 -166.658 -5358.553 -8335.360
41750.000 139.644 -4990.035 -8652.982 232.599 -163.696 -5009.172 -8704.585
42000.000 153.534 -5365.495 -8535.273 233.979 -169.015 -5373.898 -8615.439
42250.000 151.033 -5361.499 -8520.071 237.313 -156.582 -5371.691 -8580.181
42500.000 152.990 -5215.962 -8400.936 225.836 -170.398 -5220.901 -8493.549
42750.000 146.143 -5094.081 -8640.459 225.622 -186.709 -5118.297 -8723.472
43000.000 172.555 -5414.328 -7986.092 189.393 -173.045 -5518.929 -8037.698
43250.000 194.542 -5704.162 -8137.718 216.655 -179.685 -5732.620 -8266.831
43500.000 159.039 -5116.494 -8661.671 228.351 -211.756 -5149.235 -8771.376
43750.000 175.775 -5189.442 -8687.751 195.517 -174.526 -5225.549 -8806.427
44000.000 173.042 -5179.401 -8535.885 207.553 -167.791 -5230.432 -8618.134
44250.000 168.723 -5084.668 -8636.697 207.349 -197.030 -5129.237 -8750.533
44500.000 192.118 -5293.702 -8429.235 218.572 -141.251 -5304.675 -8533.058
44750.000 187.355 -5689.627 -7806.917 216.925 -176.619 -5723.643 -7919.949
45000.000 166.711 -5205.318 -8310.660 215.557 -184.094 -5233.423 -8417.804
45250.000 170.697 -5469.859 -8116.832 172.978 -160.063 -5520.333 -8224.140
45500.000 143.344 -5274.428 -8373.860 219.450 -167.849 -5271.905 -8468.126
45750.000 159.072 -5362.500 -8183.025 189.131 -207.808 -5416.483 -8306.791
46000.000 181.222 -5271.333 -8467.640 199.486 -193.774 -5338.988 -8575.494
46250.000 181.779 -5144.613 -8541.650 209.769 -191.111 -5190.276 -8659.108
46500.000 163.197 -5091.270 -8580.221 205.932 -177.495 -5118.363 -8687.888
46750.000 163.783 -4756.876 -9300.493 196.996 -177.721 -4787.376 -9414.501
47000.000 168.800 -4866.343 -9111.141 181.232 -173.388 -4924.425 -9214.016
47250.000 140.063 -5404.348 -8256.017 197.296 -178.609 -5446.648 -8335.093
47500.000 182.109 -5023.963 -8815.017 233.303 -189.617 -5027.874 -8949.528
47750.000 167.812 -5212.248 -8574.139 210.934 -176.029 -5248.452 -8670.842
48000.000 165.625 -5114.998 -9100.415 211.525 -197.438 -5149.822 -9217.128
48250.000 195.995 -5236.696 -8700.234 222.220 -159.890 -5265.124 -8805.471
48500.000 191.969 -5408.829 -8234.818 217.560 -165.420 -5463.161 -8320.313
48750.000 159.048 -5370.152 -8104.100 232.533 -191.883 -5392.631 -8200.018
49000.000 157.690 -5020.374 -8933.878 215.501 -184.201 -5080.119 -9000.523
49250.000 198.148 -4860.952 -9246.538 199.609 -176.377 -4948.135 -9334.271
49500.000 167.383 -5219.652 -8895.608 221.217 -157.043 -5255.092 -8963.378
49750.000 195.363 -5127.748 -8970.955 196.938 -172.523 -5203.111 -9066.541
50000.000 172.333 -5104.299 -9101.684 241.038 -184.019 -5135.811 -9185.486
50250.000 156.273 -5095.880 -8359.690 184.434 -155.460 -5152.266 -8430.602
50500.000 147.468 -4821.307 -9169.128 172.389 -161.857 -4909.216 -9218.155
50750.000 190.991 -5204.959 -8907.173 212.467 -154.429 -5270.099 -8974.985
51000.000 138.220 -5235.671 -8503.928 208.678 -163.900 -5267.693 -8565.348
51250.000 194.623 -5331.584 -8569.328 226.608 -183.413 -5388.303 -8664.037
51500.000 128.109 -4798.042 -9188.276 222.656 -205.322 -4801.949 -9295.144
51750.000 145.761 -5113.794 -8594.148 182.375 -177.969 -5192.618 -8656.680
52000.000 157.790 -4940.238 -9031.191 211.576 -198.611 -4960.283 -9155.971
52250.000 167.502 -5024.263 -9194.694 257.961 -173.523 -5035.741 -9266.279
52500.000 162.714 -4696.267 -9203.241 174.675 -173.098 -4823.661 -9236.985
52750.000 172.658 -5010.509 -8760.826 228.862 -174.500 -5048.096 -8841.535
53000.000 182.427 -5089.643 -8995.429 234.986 -161.395 -5138.546 -9055.361
53250.000 183.329 -5237.183 -8444.986 221.699 -176.394 -5267.403 -8552.790
53500.000 132.726 -4736.763 -9107.438 226.109 -180.113 -4726.810 -9204.121
53750.000 147.949 -5236.864 -8854.735 237.211 -169.056 -5275.738 -8895.654
54000.000 160.371 -5118.724 -8737.690 201.418 -186.210 -5175.050 -8826.527
54250.000 172.250 -5102.229 -8694.076 212.917 -175.574 -5133.105 -8798.107
54500.000 144.036 -5189.927 -8730.610 211.709 -199.247 -5226.604 -8825.506
54750.000 144.733 -5247.995 -8452.010 189.818 -178.866 -5330.853 -8502.933
55000.000 132.839 -5211.617 -8467.668 251.375 -167.174 -5256.171 -8471.751
55250.000 164.073 -5371.349 -8523.101 203.066 -185.561 -5431.794 -8609.226
55500.000 187.663 -5155.355 -8820.967 234.970 -155.684 -5189.841 -8894.859
55750.000 154.642 -5506.452 -7987.752 197.001 -183.468 -5566.077 -8069.238
56000.000 176.283 -5595.543 -7717.777 267.769 -181.136 -5567.616 -7835.353
56250.000 177.275 -5405.977 -8152.742 261.084 -186.361 -5356.941 -8304.329
56500.000 161.553 -5196.074 -8558.415 189.460 -182.185 -5252.935 -8655.831
56750.000 179.976 -5133.269 -8811.274 194.666 -141.458 -5203.078 -8868.232
57000.000 147.602 -4878.962 -8754.203 196.233 -199.782 -4948.108 -8836.209
57250.000 108.582 -4977.042 -8862.683 222.675 -154.495 -4998.307 -8881.821
57500.000 188.629 -5291.152 -8575.766 237.962 -186.782 -5311.707 -8692.660
57750.000 169.494 -5156.834 -8725.271 208.499 -188.946 -5188.037 -8844.009
58000.000 214.725 -4894.370 -8783.820 227.854 -165.334 -4926.833 -8903.562
58250.000 177.965 -4938.566 -8958.010 216.937 -178.219 -4983.019 -9052.805
58500.000 160.463 -4997.899 -8711.264 201.278 -187.918 -5050.153 -8806.111
58750.000 195.950 -5055.768 -8256.169 218.497 -159.515 -5095.220 -8353.685
59000.000 169.305 -5019.116 -8407.600 203.000 -185.669 -5093.608 -8485.084
59250.000 186.531 -5249.131 -8165.582 211.383 -191.247 -5296.190 -8284.919
59500.000 182.290 -5456.228 -8537.836 203.930 -169.153 -5518.652 -8622.924
59750.000 165.832 -5528.445 -7897.080 249.097 -187.046 -5549.481 -7979.825
60000.000 175.480 -5341.801 -8545.384 226.566 -164.515 -5384.557 -8616.058
60250.000 142.454 -5283.313 -8490.949 252.015 -188.977 -5305.471 -8548.206
60500.000 153.578 -5240.634 -8678.198 216.348 -191.059 -5296.072 -8751.048
60750.000 168.348 -5309.367 -8486.949 216.647 -175.855 -5336.017 -8587.854
61000.000 186.579 -5293.821 -8787.534 216.598 -200.509 -5350.279 -8901.567
61250.000 173.456 -5307.694 -8288.522 242.193 -194.924 -5316.654 -8405.749
61500.000 150.781 -5008.605 -8773.220 223.649 -183.860 -5039.088 -8853.730
61750.000 186.159 -4935.858 -8966.562 248.317 -196.504 -4949.217 -9087.548
62000.000 205.854 -5164.372 -8232.125 211.736 -152.443 -5199.449 -8343.609
62250.000 175.025 -5496.601 -8371.913 225.191 -168.175 -5517.771 -8468.752
62500.000 180.376 -5391.481 -8359.948 243.931 -184.566 -5411.247 -8461.193
62750.000 156.504 -5482.233 -8220.928 199.913 -173.981 -5534.598 -8299.136
63000.000 169.544 -5301.747 -8467.398 168.354 -176.029 -5395.677 -8550.687
63250.000 191.704 -5228.140 -8496.984 232.438 -207.310 -5288.713 -8602.986
63500.000 166.641 -5213.556 -8883.362 194.224 -188.871 -5287.635 -8970.571
63750.000 185.772 -5412.634 -8549.316 190.999 -170.434 -5492.300 -8634.857
64000.000 180.551 -5365.293 -8287.578 260.012 -195.352 -5355.396 -8413.368
64250.000 169.984 -5398.924 -8463.352 221.843 -150.546 -5416.505 -8544.459
64500.000 184.410 -5408.412 -8062.148 191.378 -176.466 -5464.411 -8175.647
64750.000 163.134 -5072.905 -8595.546 188.054 -157.065 -5152.434 -8648.162
65000.000 180.160 -5098.805 -8621.384 218.591 -185.321 -5145.681 -8721.397
65250.000 197.547 -5100.972 -8324.421 243.874 -221.021 -5104.320 -8495.768
65500.000 189.832 -5031.308 -8750.938 237.491 -178.143 -5038.278 -8874.452
65750.000 145.889 -5153.849 -8548.394 233.976 -159.186 -5151.147 -8622.195
66000.000 201.195 -5622.327 -8097.608 208.973 -171.986 -5691.288 -8192.855
66250.000 175.521 -5258.794 -8351.158 266.374 -182.091 -5273.512 -8427.678
66500.000 167.374 -5066.101 -8353.122 203.675 -158.974 -5119.244 -8422.653
66750.000 172.232 -5014.042 -8698.274 260.702 -175.423 -5008.995 -8790.274
67000.000 156.514 -5354.328 -8080.409 236.698 -174.676 -5352.852 -8176.377
67250.000 183.572 -5048.530 -8528.222 243.873 -177.432 -5076.393 -8617.489
67500.000 164.608 -5177.513 -8576.639 226.575 -172.901 -5225.249 -8639.838
67750.000 169.166 -5042.921 -8602.518 222.017 -174.875 -5066.250 -8701.212
68000.000 139.375 -5036.989 -8708.793 250.908 -175.642 -5037.407 -8772.484
68250.000 186.269 -4831.205 -9025.550 246.900 -182.138 -4860.708 -9117.555
68500.000 175.245 -5231.085 -8711.618 222.389 -174.654 -5288.044 -8782.169
68750.000 152.575 -5110.029 -8761.701 217.336 -205.186 -5158.436 -8853.719
69000.000 153.587 -5049.942 -8907.289 221.936 -190.060 -5091.480 -8987.463
69250.000 159.503 -5288.442 -8504.756 206.915 -185.137 -5333.807 -8597.115
69500.000 141.184 -5402.334 -8439.921 204.416 -191.878 -5481.708 -8489.193
69750.000 143.881 -5051.155 -8661.507 213.533 -170.220 -5089.774 -8723.455
70000.000 143.908 -5302.258 -8569.374 231.787 -149.440 -5290.930 -8642.263
70250.000 174.322 -5448.700 -8272.707 224.535 -181.078 -5461.703 -8390.569
70500.000 202.471 -4921.800 -9004.888 208.524 -178.632 -4944.935 -9154.331
70750.000 161.807 -4903.466 -8658.310 181.443 -191.497 -4950.732 -8782.905
71000.000 166.417 -5116.709 -8535.465 228.548 -172.440 -5149.141 -8613.341
71250.000 167.913 -5330.332 -8370.017 185.562 -180.992 -5398.140 -8465.552
71500.000 176.992 -4702.008 -8989.691 237.471 -194.862 -4719.070 -9107.011
71750.000 151.905 -5137.914 -8709.732 194.034 -184.121 -5220.955 -8768.683
72000.000 156.146 -5093.753 -8660.882 228.692 -183.981 -5140.341 -8725.729
72250.000 164.092 -5053.011 -8735.323 245.694 -175.501 -5068.308 -8813.925
72500.000 171.067 -4799.267 -9092.876 258.868 -227.069 -4824.970 -9206.442
72750.000 146.033 -4911.236 -8812.486 206.470 -188.728 -4974.474 -8877.539
73000.000 145.200 -5291.471 -8480.105 283.434 -178.423 -5306.166 -8505.599
73250.000 174.679 -5327.903 -8310.590 188.273 -161.140 -5403.411 -8382.628
73500.000 176.054 -5356.047 -8347.533 277.088 -190.485 -5347.211 -8445.821
73750.000 152.234 -5352.584 -8290.229 209.125 -188.002 -5407.469 -8366.456
74000.000 165.499 -5389.083 -8172.060 223.196 -183.697 -5437.268 -8249.876
74250.000 146.816 -5243.260 -8550.386 234.547 -174.448 -5249.188 -8631.175
74500.000 181.199 -4861.389 -9070.056 200.275 -181.322 -4933.649 -9160.043
74750.000 152.529 -5112.011 -8721.697 164.454 -196.538 -5207.124 -8811.196
75000.000 193.461 -5147.035 -8862.783 206.309 -179.950 -5172.377 -9004.543
75250.000 198.155 -5004.697 -9219.198 175.141 -181.154 -5085.248 -9342.814
75500.000 158.722 -4981.116 -8946.405 163.979 -170.559 -5051.990 -9040.831
75750.000 141.406 -5015.271 -8708.727 232.508 -185.106 -5038.502 -8779.500
76000.000 172.504 -5071.042 -8738.823 217.529 -158.935 -5102.430 -8821.346
76250.000 188.672 -5228.099 -8307.443 207.308 -172.710 -5298.669 -8390.948
76500.000 158.324 -5528.924 -8053.446 206.098 -170.462 -5588.161 -8116.898
76750.000 154.831 -5562.248 -7760.558 227.524 -198.948 -5595.908 -7853.153
77000.000 162.329 -5353.897 -8110.889 231.126 -183.637 -5416.444 -8163.181
77250.000 184.176 -4775.100 -9075.997 278.945 -163.705 -4759.485 -9160.547
77500.000 157.967 -4897.832 -9257.454 187.056 -199.008 -4974.397 -9350.808
77750.000 168.460 -5016.307 -8953.607 210.124 -168.110 -5058.784 -9037.576
78000.000 176.592 -5113.120 -8300.397 233.449 -167.430 -5143.366 -8380.724
78250.000 160.087 -5230.374 -8679.481 212.553 -163.720 -5276.722 -8744.387
78500.000 154.924 -5110.107 -8458.216 180.128 -173.082 -5191.367 -8524.835
78750.000 162.056 -5462.286 -8261.157 275.966 -170.003 -5454.096 -8325.440
79000.000 188.742 -5477.375 -8297.393 222.970 -210.751 -5542.354 -8408.937
79250.000 149.889 -4971.780 -8873.890 230.064 -168.781 -4979.831 -8954.445
79500.000 180.424 -4979.019 -8989.330 189.013 -162.981 -5048.224 -9074.516
79750.000 166.209 -4596.550 -9334.306 228.847 -183.131 -4625.062 -9426.286
80000.000 170.441 -4989.301 -8942.663 227.708 -177.550 -5017.980 -9034.268
80250.000 180.544 -5432.708 -8634.725 194.980 -169.043 -5507.697 -8714.342
80500.000 149.447 -5209.644 -8535.011 236.673 -164.136 -5219.554 -8602.011
80750.000 155.934 -5512.336 -7898.086 211.096 -175.060 -5569.078 -7961.241
81000.000 154.969 -5348.706 -8146.926 234.288 -180.143 -5383.597 -8212.859
81250.000 168.766 -5263.745 -8435.547 203.471 -185.181 -5337.103 -8512.665
81500.000 161.743 -5266.549 -8350.323 202.713 -206.851 -5321.476 -8461.278
81750.000 166.332 -4971.495 -8968.449 247.669 -171.844 -4989.170 -9041.281
82000.000 169.173 -5347.894 -8546.849 206.224 -172.431 -5403.951 -8626.171
82250.000 162.612 -5233.046 -8312.623 200.151 -186.299 -5295.017 -8399.412
82500.000 147.218 -5177.246 -8512.125 244.589 -171.566 -5200.290 -8563.275
82750.000 180.666 -4762.398 -8821.043 210.915 -221.457 -4813.120 -8961.528
83000.000 173.386 -5325.805 -8325.432 218.668 -163.816 -5362.398 -8407.373
83250.000 172.799 -5057.192 -8636.063 240.825 -174.725 -5104.762 -8695.191
83500.000 163.922 -5073.016 -8398.735 251.485 -201.296 -5059.386 -8526.098
83750.000 181.719 -5419.682 -8074.930 179.084 -176.085 -5500.734 -8172.598
84000.000 157.468 -5300.170 -8425.763 236.503 -195.752 -5309.781 -8532.869
84250.000 168.668 -5289.832 -8396.689 225.997 -170.621 -5308.889 -8490.923
84500.000 202.903 -5618.432 -8006.372 181.343 -194.074 -5681.698 -8158.741
84750.000 182.678 -5498.864 -8137.711 210.871 -166.893 -5530.404 -8244.871
85000.000 130.253 -5324.327 -7979.688 232.232 -189.125 -5347.453 -8043.707
85250.000 184.077 -5405.363 -8202.331 229.758 -199.858 -5446.067 -8315.805
85500.000 198.695 -5343.491 -8465.806 218.774 -196.405 -5397.041 -8588.583
85750.000 170.655 -5620.732 -7914.503 221.925 -202.245 -5664.533 -8021.677
86000.000 176.692 -5183.891 -8402.516 201.218 -178.445 -5233.778 -8506.547
86250.000 150.916 -5444.285 -8336.575 234.806 -178.488 -5455.429 -8420.030
86500.000 157.122 -5454.945 -8350.254 238.988 -176.169 -5468.850 -8430.651
86750.000 141.097 -5283.897 -8266.838 196.193 -179.754 -5346.514 -8328.879
87000.000 173.234 -5325.912 -8070.904 224.314 -191.872 -5369.516 -8168.093
87250.000 156.948 -5029.830 -8347.608 273.414 -207.229 -5027.455 -8440.746
87500.000 147.013 -5304.243 -8107.800 232.151 -190.452 -5319.763 -8197.594
87750.000 151.334 -5432.615 -8402.107 217.160 -168.074 -5462.237 -8474.732
88000.000 164.952 -5353.211 -8515.874 238.414 -158.275 -5396.226 -8557.673
88250.000 170.969 -5386.278 -8288.774 259.351 -184.515 -5382.697 -8388.488
88500.000 169.009 -5447.926 -8150.808 190.819 -161.732 -5478.201 -8260.454
88750.000 177.532 -5214.528 -8216.576 241.422 -176.091 -5222.073 -8321.233
89000.000 195.024 -5479.067 -8036.842 219.924 -185.034 -5523.722 -8152.322
89250.000 202.490 -5657.103 -7861.870 186.738 -161.268 -5723.543 -7972.449
89500.000 152.380 -5556.658 -8257.115 228.891 -195.392 -5587.336 -8345.318
89750.000 182.071 -5496.991 -8299.493 221.846 -179.531 -5530.582 -8405.657
90000.000 166.757 -5345.856 -8388.995 214.883 -164.166 -5390.502 -8460.389
90250.000 166.533 -4985.574 -8997.258 208.074 -193.806 -5036.825 -9098.272
90500.000 179.617 -5273.705 -8238.478 214.026 -166.009 -5298.372 -8345.410
90750.000 171.592 -5063.764 -8674.303 255.470 -184.700 -5054.908 -8783.981
91000.000 149.811 -5461.809 -8077.318 197.214 -175.460 -5532.374 -8134.810
91250.000 165.243 -5295.624 -8429.011 188.136 -172.014 -5389.520 -8484.235
91500.000 188.011 -5158.002 -8509.595 243.086 -156.751 -5173.145 -8596.128
91750.000 175.579 -5015.044 -8428.473 222.261 -179.502 -5037.578 -8538.759
92000.000 132.176 -5442.129 -8438.219 254.952 -205.582 -5435.527 -8527.627
92250.000 189.105 -4931.553 -8888.472 235.229 -184.339 -4963.175 -8995.065
92500.000 158.271 -5304.540 -8451.953 200.797 -181.071 -5368.964 -8526.072
92750.000 171.597 -5601.023 -8173.332 244.534 -172.287 -5645.954 -8227.751
93000.000 170.679 -5112.922 -8711.307 189.555 -174.971 -5207.545 -8772.779
93250.000 189.552 -4967.087 -8903.103 206.086 -161.259 -4985.818 -9029.098
93500.000 152.688 -4932.421 -8990.647 253.015 -180.220 -4940.420 -9062.541
93750.000 128.868 -4750.315 -9245.860 191.963 -159.373 -4779.260 -9313.193
94000.000 181.811 -5160.209 -8820.828 199.185 -156.653 -5200.599 -8919.718
94250.000 163.183 -5417.913 -8554.608 193.950 -165.197 -5458.534 -8648.417
94500.000 179.940 -5211.885 -8604.590 223.553 -174.380 -5256.488 -8690.754
94750.000 174.886 -4988.935 -8746.235 237.139 -179.246 -5018.144 -8834.019
95000.000 157.695 -5103.309 -8678.005 203.984 -167.626 -5180.146 -8722.505
95250.000 127.461 -4780.553 -8914.042 199.235 -198.797 -4825.281 -8996.337
95500.000 181.894 -5019.378 -8998.879 231.838 -171.523 -5014.350 -9125.485
95750.000 172.865 -5010.507 -8864.374 212.902 -182.716 -5039.943 -8977.617
96000.000 188.814 -5301.277 -8574.494 205.786 -175.547 -5332.473 -8701.874
96250.000 166.047 -5188.505 -8475.179 228.930 -198.013 -5210.454 -8588.359
96500.000 179.312 -5387.276 -8551.095 219.956 -187.749 -5420.813 -8664.663
96750.000 192.601 -5499.938 -8119.304 177.133 -176.461 -5571.146 -8240.024
97000.000 200.274 -5570.368 -7971.372 167.033 -183.049 -5652.506 -8105.525
97250.000 127.521 -5533.375 -8054.491 187.325 -184.969 -5596.563 -8116.469
97500.000 184.299 -5639.301 -7953.812 213.931 -190.015 -5685.816 -8067.680
97750.000 159.756 -5308.099 -8379.521 246.836 -188.148 -5305.652 -8483.036
98000.000 157.482 -5423.292 -8364.000 207.888 -160.830 -5460.828 -8436.887
98250.000 146.124 -5595.751 -7786.744 204.046 -175.347 -5627.000 -7872.920
98500.000 193.598 -5877.778 -7510.269 228.820 -176.182 -5913.253 -7615.754
98750.000 194.284 -5706.272 -7853.914 222.798 -167.548 -5748.261 -7950.960
99000.000 185.387 -5659.403 -7733.986 224.061 -175.995 -5679.487 -7851.223
99250.000 175.335 -5669.827 -7725.845 206.796 -169.443 -5710.778 -7822.877
99500.000 178.384 -5528.566 -8058.060 225.877 -154.799 -5544.827 -8149.105
99750.000 199.909 -5632.839 -8010.412 229.394 -195.986 -5686.651 -8123.102
100000.000 179.267 -5299.532 -8194.943 198.935 -179.213 -5353.915 -8300.106
Average 169.424
