# Supplementary material for: Anti-cancer activity elucidation of geissolosimine as an MDM2-p53 interaction inhibitor: An in-silico study
Source: PLoS One. 2025 May 8;20(5):e0323003. doi: 10.1371/journal.pone.0323003 (PMC12061181; doi:10.1371/journal.pone.0323003)
Supplement: S8 File — (ZIP) [file pone.0323003.s008.zip › Result/complex_1/complex_1_dccm.tab]

Dynamic Cross-Correlation Matrix for 100 selected units
1.000 0.154 -0.033 -0.166 -0.086 -0.088 -0.047 -0.074 -0.024 -0.029 -0.131 -0.080 -0.073 -0.110 -0.142 -0.127 -0.145 -0.144 -0.106 0.038 0.000 0.087 0.028 0.066 0.197 0.175 0.207 0.056 -0.020 -0.007 -0.050 -0.164 -0.010 0.116 0.163 0.006 -0.072 -0.140 -0.150 -0.133 -0.124 -0.130 -0.167 -0.177 -0.162 -0.230 -0.247 -0.180 -0.169 -0.235 -0.209 -0.141 -0.133 -0.119 -0.105 -0.136 -0.156 -0.152 -0.112 …
0.154 1.000 0.597 0.271 0.114 0.066 -0.021 -0.053 -0.064 -0.119 -0.052 -0.063 -0.070 0.014 0.079 -0.061 -0.019 -0.014 -0.027 -0.117 -0.091 -0.099 -0.048 -0.085 -0.145 -0.087 -0.124 -0.195 -0.134 -0.067 -0.091 -0.105 -0.068 -0.136 -0.150 -0.019 0.021 -0.008 -0.023 0.037 0.230 0.311 0.165 0.105 0.332 0.218 0.109 0.135 0.082 0.046 0.038 0.006 -0.001 0.016 -0.009 0.015 -0.027 -0.088 -0.110 -0.094 -0.…
-0.033 0.597 1.000 0.651 0.364 0.261 0.130 0.070 0.060 -0.022 0.032 0.012 0.052 0.199 0.180 -0.002 0.017 0.006 0.002 -0.102 -0.107 -0.144 -0.081 -0.120 -0.215 -0.151 -0.195 -0.262 -0.200 -0.057 -0.083 -0.155 -0.149 -0.237 -0.261 -0.061 0.018 0.065 0.081 0.162 0.430 0.463 0.254 0.267 0.455 0.326 0.222 0.230 0.163 0.139 0.139 0.087 0.066 0.093 0.076 0.066 -0.009 -0.136 -0.168 -0.131 -0.113 -0.058 -…
-0.166 0.271 0.651 1.000 0.648 0.490 0.341 0.226 0.144 0.023 0.063 0.003 0.045 0.231 0.137 0.009 -0.050 -0.048 -0.018 -0.106 -0.080 -0.091 -0.008 -0.031 -0.199 -0.101 -0.107 -0.187 -0.143 -0.009 -0.050 -0.113 -0.118 -0.209 -0.227 -0.058 -0.049 0.019 0.043 0.156 0.449 0.383 0.220 0.384 0.437 0.307 0.265 0.244 0.196 0.158 0.170 0.114 0.077 0.076 0.082 0.087 -0.005 -0.196 -0.228 -0.230 -0.214 -0.081…
-0.086 0.114 0.364 0.648 1.000 0.731 0.410 0.252 0.211 0.094 0.176 0.075 0.126 0.283 0.024 -0.077 -0.123 -0.110 -0.042 -0.112 -0.094 -0.127 -0.033 -0.023 -0.185 -0.100 -0.080 -0.138 -0.077 0.060 -0.007 -0.077 -0.008 -0.113 -0.146 -0.063 -0.080 -0.051 -0.033 0.108 0.300 0.189 0.066 0.181 0.215 0.167 0.158 0.159 0.125 0.089 0.146 0.096 0.061 0.087 0.065 0.079 -0.023 -0.197 -0.239 -0.249 -0.243 -0.0…
-0.088 0.066 0.261 0.490 0.731 1.000 0.680 0.506 0.351 0.152 0.176 0.054 0.088 0.250 0.007 -0.076 -0.164 -0.142 -0.096 -0.139 -0.106 -0.083 -0.018 -0.044 -0.147 -0.040 -0.061 -0.095 -0.005 0.105 0.045 -0.026 0.038 -0.066 -0.137 -0.082 -0.133 -0.107 -0.094 0.046 0.229 0.061 -0.010 0.151 0.152 0.131 0.111 0.109 0.105 0.094 0.126 0.078 0.058 0.062 0.039 0.052 -0.036 -0.241 -0.287 -0.337 -0.319 -0.06…
-0.047 -0.021 0.130 0.341 0.410 0.680 1.000 0.668 0.425 0.283 0.216 0.065 0.056 0.175 0.014 0.002 -0.138 -0.113 -0.118 -0.105 -0.056 -0.011 0.006 -0.009 -0.073 -0.004 -0.013 -0.036 0.009 0.088 0.058 0.012 -0.001 -0.054 -0.099 -0.075 -0.139 -0.131 -0.077 0.004 0.101 -0.071 -0.111 0.052 0.041 0.006 0.026 0.030 0.055 0.062 0.072 0.045 0.056 0.047 0.025 0.013 -0.062 -0.166 -0.205 -0.230 -0.242 -0.120…
-0.074 -0.053 0.070 0.226 0.252 0.506 0.668 1.000 0.743 0.421 0.158 0.052 0.060 0.126 0.005 0.014 -0.114 -0.094 -0.059 -0.114 -0.082 -0.041 0.016 -0.007 -0.108 -0.015 -0.022 -0.103 -0.075 0.040 0.021 -0.094 -0.024 -0.024 -0.038 -0.044 -0.108 -0.101 -0.058 -0.021 0.037 -0.108 -0.109 0.046 0.032 0.023 0.006 0.039 0.072 0.074 0.101 0.081 0.095 0.071 0.082 0.059 -0.024 -0.156 -0.194 -0.226 -0.266 -0.…
-0.024 -0.064 0.060 0.144 0.211 0.351 0.425 0.743 1.000 0.695 0.256 0.229 0.307 0.257 0.027 0.008 -0.068 -0.073 -0.045 -0.096 -0.097 -0.067 -0.011 -0.039 -0.143 -0.044 -0.030 -0.168 -0.177 -0.021 -0.050 -0.249 -0.076 0.034 0.007 -0.069 -0.126 -0.049 -0.010 0.011 0.041 -0.069 -0.097 -0.011 -0.017 -0.009 -0.009 0.013 0.032 0.058 0.104 0.108 0.108 0.078 0.104 0.092 -0.008 -0.117 -0.147 -0.135 -0.214…
-0.029 -0.119 -0.022 0.023 0.094 0.152 0.283 0.421 0.695 1.000 0.603 0.482 0.404 0.207 0.015 0.000 -0.074 -0.093 -0.066 -0.094 -0.018 0.019 0.001 -0.087 -0.133 -0.062 0.003 -0.074 -0.145 -0.055 -0.062 -0.136 -0.137 0.063 -0.042 -0.067 -0.115 -0.034 0.036 0.029 -0.009 -0.069 -0.103 -0.054 -0.068 -0.067 -0.065 -0.090 -0.056 -0.002 0.002 0.026 0.065 0.042 0.039 0.026 0.009 0.050 0.012 0.043 -0.001 -…
-0.131 -0.052 0.032 0.063 0.176 0.176 0.216 0.158 0.256 0.603 1.000 0.681 0.422 0.256 0.052 -0.023 -0.079 -0.111 -0.112 -0.174 -0.052 -0.030 -0.012 -0.123 -0.194 -0.089 -0.077 -0.093 -0.068 0.002 -0.019 0.033 -0.069 -0.061 -0.167 -0.090 -0.105 -0.063 -0.005 0.097 0.069 -0.013 -0.063 -0.001 -0.008 -0.011 0.025 -0.031 -0.003 0.037 0.037 0.039 0.073 0.057 0.048 0.027 0.024 0.039 -0.021 0.015 0.037 -…
-0.080 -0.063 0.012 0.003 0.075 0.054 0.065 0.052 0.229 0.482 0.681 1.000 0.722 0.384 0.164 0.076 0.047 -0.052 -0.104 -0.181 -0.130 -0.096 -0.041 -0.100 -0.192 -0.107 -0.077 -0.119 -0.135 -0.025 -0.023 -0.067 -0.060 -0.034 -0.080 -0.103 -0.080 0.025 0.069 0.133 0.116 0.025 -0.046 -0.050 -0.069 -0.057 -0.024 -0.048 -0.031 0.004 -0.013 -0.005 0.061 0.064 0.030 0.041 0.019 0.033 -0.005 0.061 0.054 -…
-0.073 -0.070 0.052 0.045 0.126 0.088 0.056 0.060 0.307 0.404 0.422 0.722 1.000 0.620 0.197 0.127 0.131 -0.036 -0.117 -0.187 -0.186 -0.169 -0.091 -0.110 -0.240 -0.159 -0.125 -0.177 -0.206 -0.071 -0.042 -0.132 -0.063 -0.047 -0.052 -0.110 -0.083 0.059 0.118 0.205 0.190 0.081 -0.005 -0.007 -0.067 -0.071 -0.028 -0.026 -0.025 0.010 0.024 0.037 0.067 0.086 0.083 0.087 0.047 0.026 -0.017 0.024 -0.032 -0…
-0.110 0.014 0.199 0.231 0.283 0.250 0.175 0.126 0.257 0.207 0.256 0.384 0.620 1.000 0.522 0.300 0.235 0.051 -0.064 -0.165 -0.200 -0.187 -0.110 -0.061 -0.200 -0.141 -0.146 -0.199 -0.180 -0.047 -0.061 -0.129 -0.076 -0.169 -0.131 -0.100 -0.023 0.122 0.251 0.362 0.404 0.222 0.064 0.086 0.032 -0.015 0.015 0.031 0.023 0.031 0.071 0.072 0.049 0.074 0.091 0.098 0.011 -0.079 -0.132 -0.098 -0.138 -0.095 -…
-0.142 0.079 0.180 0.137 0.024 0.007 0.014 0.005 0.027 0.015 0.052 0.164 0.197 0.522 1.000 0.684 0.563 0.395 0.139 -0.056 -0.103 -0.156 -0.117 -0.044 -0.188 -0.201 -0.207 -0.263 -0.256 -0.170 -0.210 -0.186 -0.174 -0.274 -0.199 -0.070 0.128 0.277 0.414 0.312 0.329 0.252 0.109 0.057 0.044 0.010 0.022 0.030 0.034 0.059 0.054 0.045 0.073 0.101 0.085 0.098 0.048 0.086 0.009 0.088 0.052 -0.142 -0.136 -…
-0.127 -0.061 -0.002 0.009 -0.077 -0.076 0.002 0.014 0.008 0.000 -0.023 0.076 0.127 0.300 0.684 1.000 0.718 0.510 0.230 0.044 -0.009 -0.082 -0.060 0.042 -0.105 -0.179 -0.176 -0.190 -0.261 -0.249 -0.269 -0.195 -0.217 -0.258 -0.146 -0.021 0.185 0.332 0.487 0.386 0.210 0.139 0.045 -0.036 -0.092 -0.100 -0.083 -0.055 -0.025 -0.010 -0.003 0.001 0.043 0.068 0.081 0.069 0.045 0.197 0.116 0.175 0.122 -0.1…
-0.145 -0.019 0.017 -0.050 -0.123 -0.164 -0.138 -0.114 -0.068 -0.074 -0.079 0.047 0.131 0.235 0.563 0.718 1.000 0.721 0.361 0.085 -0.036 -0.191 -0.168 -0.066 -0.207 -0.306 -0.281 -0.264 -0.343 -0.296 -0.311 -0.263 -0.228 -0.228 -0.084 0.050 0.387 0.582 0.611 0.421 0.218 0.210 0.091 -0.052 -0.101 -0.058 -0.062 -0.017 -0.011 -0.012 0.019 0.020 0.051 0.063 0.103 0.084 0.091 0.242 0.156 0.239 0.195 -…
-0.144 -0.014 0.006 -0.048 -0.110 -0.142 -0.113 -0.094 -0.073 -0.093 -0.111 -0.052 -0.036 0.051 0.395 0.510 0.721 1.000 0.676 0.294 0.109 -0.150 -0.171 -0.044 -0.173 -0.308 -0.261 -0.258 -0.354 -0.285 -0.305 -0.301 -0.255 -0.226 -0.069 0.110 0.436 0.530 0.484 0.283 0.088 0.136 0.103 -0.054 -0.080 -0.027 -0.056 -0.032 0.005 -0.011 -0.030 -0.005 0.051 0.038 0.049 0.026 0.050 0.248 0.178 0.306 0.275…
-0.106 -0.027 0.002 -0.018 -0.042 -0.096 -0.118 -0.059 -0.045 -0.066 -0.112 -0.104 -0.117 -0.064 0.139 0.230 0.361 0.676 1.000 0.540 0.248 -0.074 -0.131 0.067 -0.034 -0.219 -0.140 -0.135 -0.259 -0.172 -0.236 -0.308 -0.214 -0.162 0.017 0.258 0.433 0.366 0.260 0.102 -0.016 0.071 0.067 -0.059 -0.062 -0.047 -0.074 -0.062 -0.031 -0.045 -0.077 -0.050 -0.004 -0.026 -0.018 -0.042 -0.021 0.171 0.105 0.247…
0.038 -0.117 -0.102 -0.106 -0.112 -0.139 -0.105 -0.114 -0.096 -0.094 -0.174 -0.181 -0.187 -0.165 -0.056 0.044 0.085 0.294 0.540 1.000 0.578 0.230 0.019 0.330 0.423 0.090 0.181 0.307 0.073 -0.071 -0.060 -0.067 -0.169 -0.081 0.075 0.210 0.124 0.081 0.044 -0.021 -0.137 -0.092 -0.062 -0.129 -0.114 -0.121 -0.170 -0.140 -0.121 -0.182 -0.224 -0.141 -0.120 -0.160 -0.165 -0.199 -0.161 -0.000 0.008 0.105 0…
0.000 -0.091 -0.107 -0.080 -0.094 -0.106 -0.056 -0.082 -0.097 -0.018 -0.052 -0.130 -0.186 -0.200 -0.103 -0.009 -0.036 0.109 0.248 0.578 1.000 0.667 0.440 0.354 0.318 0.203 0.251 0.210 0.008 -0.039 0.033 0.010 -0.189 -0.103 -0.095 0.043 -0.041 -0.059 -0.040 -0.043 -0.116 -0.087 -0.051 -0.074 -0.058 -0.057 -0.088 -0.152 -0.143 -0.158 -0.234 -0.190 -0.161 -0.178 -0.181 -0.220 -0.111 0.131 0.213 0.22…
0.087 -0.099 -0.144 -0.091 -0.127 -0.083 -0.011 -0.041 -0.067 0.019 -0.030 -0.096 -0.169 -0.187 -0.156 -0.082 -0.191 -0.150 -0.074 0.230 0.667 1.000 0.695 0.320 0.482 0.552 0.477 0.323 0.240 0.180 0.213 0.105 -0.059 -0.013 -0.118 -0.119 -0.269 -0.239 -0.191 -0.150 -0.143 -0.158 -0.122 -0.080 -0.067 -0.087 -0.079 -0.146 -0.161 -0.158 -0.253 -0.204 -0.139 -0.172 -0.222 -0.248 -0.101 0.012 0.148 0.0…
0.028 -0.048 -0.081 -0.008 -0.033 -0.018 0.006 0.016 -0.011 0.001 -0.012 -0.041 -0.091 -0.110 -0.117 -0.060 -0.168 -0.171 -0.131 0.019 0.440 0.695 1.000 0.598 0.313 0.546 0.528 0.201 0.116 0.182 0.143 0.003 -0.043 -0.036 -0.100 -0.079 -0.228 -0.217 -0.159 -0.091 -0.044 -0.094 -0.065 0.005 -0.016 -0.029 0.011 -0.063 -0.080 -0.092 -0.129 -0.102 -0.084 -0.108 -0.097 -0.139 -0.053 0.005 0.092 0.015 -…
0.066 -0.085 -0.120 -0.031 -0.023 -0.044 -0.009 -0.007 -0.039 -0.087 -0.123 -0.100 -0.110 -0.061 -0.044 0.042 -0.066 -0.044 0.067 0.330 0.354 0.320 0.598 1.000 0.533 0.415 0.540 0.346 0.107 0.087 -0.011 -0.065 -0.132 -0.127 0.027 0.103 -0.048 -0.114 -0.067 -0.024 -0.070 -0.110 -0.076 -0.046 -0.060 -0.108 -0.075 -0.045 -0.037 -0.079 -0.108 -0.060 -0.043 -0.082 -0.057 -0.119 -0.169 -0.079 -0.051 -0…
0.197 -0.145 -0.215 -0.199 -0.185 -0.147 -0.073 -0.108 -0.143 -0.133 -0.194 -0.192 -0.240 -0.200 -0.188 -0.105 -0.207 -0.173 -0.034 0.423 0.318 0.482 0.313 0.533 1.000 0.745 0.648 0.669 0.612 0.387 0.218 0.149 0.045 0.071 0.135 0.010 -0.170 -0.229 -0.201 -0.218 -0.213 -0.225 -0.194 -0.206 -0.192 -0.238 -0.280 -0.225 -0.191 -0.254 -0.297 -0.206 -0.154 -0.189 -0.239 -0.270 -0.239 -0.216 -0.140 -0.1…
0.175 -0.087 -0.151 -0.101 -0.100 -0.040 -0.004 -0.015 -0.044 -0.062 -0.089 -0.107 -0.159 -0.141 -0.201 -0.179 -0.306 -0.308 -0.219 0.090 0.203 0.552 0.546 0.415 0.745 1.000 0.805 0.512 0.624 0.582 0.305 0.119 0.178 0.166 0.106 -0.099 -0.274 -0.311 -0.282 -0.268 -0.123 -0.184 -0.203 -0.134 -0.120 -0.163 -0.182 -0.165 -0.163 -0.206 -0.239 -0.179 -0.143 -0.174 -0.208 -0.239 -0.179 -0.272 -0.164 -0.…
0.207 -0.124 -0.195 -0.107 -0.080 -0.061 -0.013 -0.022 -0.030 0.003 -0.077 -0.077 -0.125 -0.146 -0.207 -0.176 -0.281 -0.261 -0.140 0.181 0.251 0.477 0.528 0.540 0.648 0.805 1.000 0.656 0.454 0.476 0.260 0.028 0.075 0.218 0.190 0.025 -0.187 -0.217 -0.205 -0.201 -0.143 -0.190 -0.195 -0.141 -0.137 -0.194 -0.200 -0.165 -0.149 -0.209 -0.248 -0.154 -0.133 -0.182 -0.185 -0.259 -0.191 -0.221 -0.123 -0.14…
0.056 -0.195 -0.262 -0.187 -0.138 -0.095 -0.036 -0.103 -0.168 -0.074 -0.093 -0.119 -0.177 -0.199 -0.263 -0.190 -0.264 -0.258 -0.135 0.307 0.210 0.323 0.201 0.346 0.669 0.512 0.656 1.000 0.705 0.351 0.294 0.371 0.038 0.174 0.154 0.074 -0.150 -0.195 -0.187 -0.143 -0.210 -0.287 -0.195 -0.166 -0.179 -0.214 -0.235 -0.179 -0.179 -0.243 -0.267 -0.187 -0.175 -0.230 -0.239 -0.266 -0.164 -0.130 -0.076 -0.0…
-0.020 -0.134 -0.200 -0.143 -0.077 -0.005 0.009 -0.075 -0.177 -0.145 -0.068 -0.135 -0.206 -0.180 -0.256 -0.261 -0.343 -0.354 -0.259 0.073 0.008 0.240 0.116 0.107 0.612 0.624 0.454 0.705 1.000 0.696 0.450 0.517 0.344 0.215 0.099 -0.095 -0.255 -0.317 -0.310 -0.265 -0.155 -0.269 -0.222 -0.160 -0.147 -0.151 -0.183 -0.148 -0.151 -0.186 -0.221 -0.169 -0.146 -0.193 -0.238 -0.244 -0.178 -0.294 -0.225 -0.…
-0.007 -0.067 -0.057 -0.009 0.060 0.105 0.088 0.040 -0.021 -0.055 0.002 -0.025 -0.071 -0.047 -0.170 -0.249 -0.296 -0.285 -0.172 -0.071 -0.039 0.180 0.182 0.087 0.387 0.582 0.476 0.351 0.696 1.000 0.638 0.253 0.425 0.196 0.051 -0.129 -0.218 -0.250 -0.279 -0.255 -0.038 -0.141 -0.157 -0.089 -0.034 0.001 -0.051 -0.035 -0.008 -0.050 -0.110 -0.043 -0.028 -0.103 -0.127 -0.189 -0.172 -0.367 -0.285 -0.298…
-0.050 -0.091 -0.083 -0.050 -0.007 0.045 0.058 0.021 -0.050 -0.062 -0.019 -0.023 -0.042 -0.061 -0.210 -0.269 -0.311 -0.305 -0.236 -0.060 0.033 0.213 0.143 -0.011 0.218 0.305 0.260 0.294 0.450 0.638 1.000 0.468 0.490 0.173 0.054 -0.065 -0.226 -0.252 -0.283 -0.214 -0.055 -0.124 -0.100 -0.034 0.007 0.100 0.041 0.018 0.063 0.034 -0.064 -0.007 0.012 -0.087 -0.095 -0.185 -0.155 -0.328 -0.216 -0.262 -0.…
-0.164 -0.105 -0.155 -0.113 -0.077 -0.026 0.012 -0.094 -0.249 -0.136 0.033 -0.067 -0.132 -0.129 -0.186 -0.195 -0.263 -0.301 -0.308 -0.067 0.010 0.105 0.003 -0.065 0.149 0.119 0.028 0.371 0.517 0.253 0.468 1.000 0.316 0.046 -0.063 -0.068 -0.211 -0.236 -0.208 -0.135 -0.127 -0.174 -0.114 -0.038 -0.035 -0.046 -0.051 -0.056 -0.054 -0.059 -0.122 -0.103 -0.077 -0.103 -0.142 -0.170 -0.109 -0.090 -0.069 -…
-0.010 -0.068 -0.149 -0.118 -0.008 0.038 -0.001 -0.024 -0.076 -0.137 -0.069 -0.060 -0.063 -0.076 -0.174 -0.217 -0.228 -0.255 -0.214 -0.169 -0.189 -0.059 -0.043 -0.132 0.045 0.178 0.075 0.038 0.344 0.425 0.490 0.316 1.000 0.519 0.371 0.012 -0.159 -0.185 -0.262 -0.278 -0.068 -0.114 -0.148 -0.099 -0.078 0.017 -0.030 -0.044 -0.033 -0.040 -0.063 -0.027 -0.034 -0.098 -0.080 -0.117 -0.121 -0.345 -0.276 …
0.116 -0.136 -0.237 -0.209 -0.113 -0.066 -0.054 -0.024 0.034 0.063 -0.061 -0.034 -0.047 -0.169 -0.274 -0.258 -0.228 -0.226 -0.162 -0.081 -0.103 -0.013 -0.036 -0.127 0.071 0.166 0.218 0.174 0.215 0.196 0.173 0.046 0.519 1.000 0.730 0.252 0.023 -0.000 -0.089 -0.209 -0.171 -0.166 -0.177 -0.187 -0.182 -0.132 -0.175 -0.159 -0.185 -0.225 -0.189 -0.143 -0.194 -0.243 -0.205 -0.191 -0.117 -0.114 -0.044 -0…
0.163 -0.150 -0.261 -0.227 -0.146 -0.137 -0.099 -0.038 0.007 -0.042 -0.167 -0.080 -0.052 -0.131 -0.199 -0.146 -0.084 -0.069 0.017 0.075 -0.095 -0.118 -0.100 0.027 0.135 0.106 0.190 0.154 0.099 0.051 0.054 -0.063 0.371 0.730 1.000 0.559 0.282 0.183 0.031 -0.161 -0.172 -0.132 -0.175 -0.241 -0.274 -0.221 -0.270 -0.204 -0.178 -0.250 -0.207 -0.120 -0.159 -0.198 -0.157 -0.170 -0.146 -0.104 -0.075 -0.03…
0.006 -0.019 -0.061 -0.058 -0.063 -0.082 -0.075 -0.044 -0.069 -0.067 -0.090 -0.103 -0.110 -0.100 -0.070 -0.021 0.050 0.110 0.258 0.210 0.043 -0.119 -0.079 0.103 0.010 -0.099 0.025 0.074 -0.095 -0.129 -0.065 -0.068 0.012 0.252 0.559 1.000 0.589 0.310 0.119 0.013 -0.078 -0.021 -0.031 -0.094 -0.114 -0.092 -0.136 -0.080 -0.078 -0.175 -0.158 -0.074 -0.119 -0.155 -0.107 -0.165 -0.101 0.085 0.098 0.150 …
-0.072 0.021 0.018 -0.049 -0.080 -0.133 -0.139 -0.108 -0.126 -0.115 -0.105 -0.080 -0.083 -0.023 0.128 0.185 0.387 0.436 0.433 0.124 -0.041 -0.269 -0.228 -0.048 -0.170 -0.274 -0.187 -0.150 -0.255 -0.218 -0.226 -0.211 -0.159 0.023 0.282 0.589 1.000 0.705 0.431 0.177 0.032 0.152 0.099 -0.059 -0.076 -0.060 -0.096 -0.055 -0.042 -0.110 -0.062 -0.043 -0.058 -0.043 0.009 -0.016 0.024 0.197 0.153 0.237 0.…
-0.140 -0.008 0.065 0.019 -0.051 -0.107 -0.131 -0.101 -0.049 -0.034 -0.063 0.025 0.059 0.122 0.277 0.332 0.582 0.530 0.366 0.081 -0.059 -0.239 -0.217 -0.114 -0.229 -0.311 -0.217 -0.195 -0.317 -0.250 -0.252 -0.236 -0.185 -0.000 0.183 0.310 0.705 1.000 0.768 0.430 0.232 0.356 0.216 0.004 -0.035 -0.010 -0.067 -0.053 -0.050 -0.090 -0.066 -0.057 -0.052 -0.027 0.002 0.005 0.028 0.175 0.110 0.211 0.184 …
-0.150 -0.023 0.081 0.043 -0.033 -0.094 -0.077 -0.058 -0.010 0.036 -0.005 0.069 0.118 0.251 0.414 0.487 0.611 0.484 0.260 0.044 -0.040 -0.191 -0.159 -0.067 -0.201 -0.282 -0.205 -0.187 -0.310 -0.279 -0.283 -0.208 -0.262 -0.089 0.031 0.119 0.431 0.768 1.000 0.684 0.362 0.410 0.240 0.028 -0.026 -0.032 -0.061 -0.050 -0.040 -0.068 -0.055 -0.051 -0.043 -0.009 0.007 0.000 -0.008 0.190 0.115 0.210 0.152 …
-0.133 0.037 0.162 0.156 0.108 0.046 0.004 -0.021 0.011 0.029 0.097 0.133 0.205 0.362 0.312 0.386 0.421 0.283 0.102 -0.021 -0.043 -0.150 -0.091 -0.024 -0.218 -0.268 -0.201 -0.143 -0.265 -0.255 -0.214 -0.135 -0.278 -0.209 -0.161 0.013 0.177 0.430 0.684 1.000 0.615 0.440 0.370 0.237 0.115 0.073 0.064 0.031 -0.000 -0.024 -0.024 -0.018 -0.023 0.006 -0.000 0.001 -0.020 0.119 0.086 0.104 0.013 -0.143 -…
-0.124 0.230 0.430 0.449 0.300 0.229 0.101 0.037 0.041 -0.009 0.069 0.116 0.190 0.404 0.329 0.210 0.218 0.088 -0.016 -0.137 -0.116 -0.143 -0.044 -0.070 -0.213 -0.123 -0.143 -0.210 -0.155 -0.038 -0.055 -0.127 -0.068 -0.171 -0.172 -0.078 0.032 0.232 0.362 0.615 1.000 0.703 0.456 0.356 0.310 0.245 0.200 0.150 0.108 0.084 0.084 0.053 0.039 0.066 0.047 0.061 -0.009 -0.140 -0.170 -0.172 -0.173 -0.076 -…
-0.130 0.311 0.463 0.383 0.189 0.061 -0.071 -0.108 -0.069 -0.069 -0.013 0.025 0.081 0.222 0.252 0.139 0.210 0.136 0.071 -0.092 -0.087 -0.158 -0.094 -0.110 -0.225 -0.184 -0.190 -0.287 -0.269 -0.141 -0.124 -0.174 -0.114 -0.166 -0.132 -0.021 0.152 0.356 0.410 0.440 0.703 1.000 0.687 0.427 0.444 0.404 0.306 0.224 0.157 0.142 0.111 0.059 0.045 0.060 0.027 0.023 0.000 -0.047 -0.080 -0.042 -0.020 -0.083…
-0.167 0.165 0.254 0.220 0.066 -0.010 -0.111 -0.109 -0.097 -0.103 -0.063 -0.046 -0.005 0.064 0.109 0.045 0.091 0.103 0.067 -0.062 -0.051 -0.122 -0.065 -0.076 -0.194 -0.203 -0.195 -0.195 -0.222 -0.157 -0.100 -0.114 -0.148 -0.177 -0.175 -0.031 0.099 0.216 0.240 0.370 0.456 0.687 1.000 0.640 0.485 0.462 0.431 0.300 0.217 0.197 0.154 0.089 0.070 0.073 0.036 0.037 0.049 0.046 0.024 0.023 0.016 -0.013 …
-0.177 0.105 0.267 0.384 0.181 0.151 0.052 0.046 -0.011 -0.054 -0.001 -0.050 -0.007 0.086 0.057 -0.036 -0.052 -0.054 -0.059 -0.129 -0.074 -0.080 0.005 -0.046 -0.206 -0.134 -0.141 -0.166 -0.160 -0.089 -0.034 -0.038 -0.099 -0.187 -0.241 -0.094 -0.059 0.004 0.028 0.237 0.356 0.427 0.640 1.000 0.719 0.514 0.507 0.425 0.345 0.291 0.255 0.184 0.141 0.112 0.096 0.083 0.087 -0.040 -0.089 -0.127 -0.151 -0…
-0.162 0.332 0.455 0.437 0.215 0.152 0.041 0.032 -0.017 -0.068 -0.008 -0.069 -0.067 0.032 0.044 -0.092 -0.101 -0.080 -0.062 -0.114 -0.058 -0.067 -0.016 -0.060 -0.192 -0.120 -0.137 -0.179 -0.147 -0.034 0.007 -0.035 -0.078 -0.182 -0.274 -0.114 -0.076 -0.035 -0.026 0.115 0.310 0.444 0.485 0.719 1.000 0.719 0.561 0.524 0.449 0.359 0.296 0.228 0.179 0.133 0.112 0.063 0.047 -0.114 -0.161 -0.173 -0.141 …
-0.230 0.218 0.326 0.307 0.167 0.131 0.006 0.023 -0.009 -0.067 -0.011 -0.057 -0.071 -0.015 0.010 -0.100 -0.058 -0.027 -0.047 -0.121 -0.057 -0.087 -0.029 -0.108 -0.238 -0.163 -0.194 -0.214 -0.151 0.001 0.100 -0.046 0.017 -0.132 -0.221 -0.092 -0.060 -0.010 -0.032 0.073 0.245 0.404 0.462 0.514 0.719 1.000 0.723 0.564 0.537 0.484 0.350 0.272 0.235 0.125 0.107 0.053 0.055 -0.100 -0.126 -0.153 -0.119 -…
-0.247 0.109 0.222 0.265 0.158 0.111 0.026 0.006 -0.009 -0.065 0.025 -0.024 -0.028 0.015 0.022 -0.083 -0.062 -0.056 -0.074 -0.170 -0.088 -0.079 0.011 -0.075 -0.280 -0.182 -0.200 -0.235 -0.183 -0.051 0.041 -0.051 -0.030 -0.175 -0.270 -0.136 -0.096 -0.067 -0.061 0.064 0.200 0.306 0.431 0.507 0.561 0.723 1.000 0.726 0.563 0.565 0.498 0.351 0.272 0.191 0.183 0.150 0.137 -0.051 -0.091 -0.131 -0.142 -0…
-0.180 0.135 0.230 0.244 0.159 0.109 0.030 0.039 0.013 -0.090 -0.031 -0.048 -0.026 0.031 0.030 -0.055 -0.017 -0.032 -0.062 -0.140 -0.152 -0.146 -0.063 -0.045 -0.225 -0.165 -0.165 -0.179 -0.148 -0.035 0.018 -0.056 -0.044 -0.159 -0.204 -0.080 -0.055 -0.053 -0.050 0.031 0.150 0.224 0.300 0.425 0.524 0.564 0.726 1.000 0.726 0.552 0.594 0.531 0.375 0.255 0.297 0.228 0.145 -0.131 -0.218 -0.266 -0.259 -…
-0.169 0.082 0.163 0.196 0.125 0.105 0.055 0.072 0.032 -0.056 -0.003 -0.031 -0.025 0.023 0.034 -0.025 -0.011 0.005 -0.031 -0.121 -0.143 -0.161 -0.080 -0.037 -0.191 -0.163 -0.149 -0.179 -0.151 -0.008 0.063 -0.054 -0.033 -0.185 -0.178 -0.078 -0.042 -0.050 -0.040 -0.000 0.108 0.157 0.217 0.345 0.449 0.537 0.563 0.726 1.000 0.754 0.598 0.648 0.602 0.363 0.358 0.203 0.083 -0.190 -0.242 -0.290 -0.256 -…
-0.235 0.046 0.139 0.158 0.089 0.094 0.062 0.074 0.058 -0.002 0.037 0.004 0.010 0.031 0.059 -0.010 -0.012 -0.011 -0.045 -0.182 -0.158 -0.158 -0.092 -0.079 -0.254 -0.206 -0.209 -0.243 -0.186 -0.050 0.034 -0.059 -0.040 -0.225 -0.250 -0.175 -0.110 -0.090 -0.068 -0.024 0.084 0.142 0.197 0.291 0.359 0.484 0.565 0.552 0.754 1.000 0.731 0.581 0.632 0.525 0.386 0.300 0.132 -0.144 -0.163 -0.234 -0.227 -0.…
-0.209 0.038 0.139 0.170 0.146 0.126 0.072 0.101 0.104 0.002 0.037 -0.013 0.024 0.071 0.054 -0.003 0.019 -0.030 -0.077 -0.224 -0.234 -0.253 -0.129 -0.108 -0.297 -0.239 -0.248 -0.267 -0.221 -0.110 -0.064 -0.122 -0.063 -0.189 -0.207 -0.158 -0.062 -0.066 -0.055 -0.024 0.084 0.111 0.154 0.255 0.296 0.350 0.498 0.594 0.598 0.731 1.000 0.740 0.542 0.552 0.584 0.586 0.339 -0.111 -0.242 -0.329 -0.334 -0.…
-0.141 0.006 0.087 0.114 0.096 0.078 0.045 0.081 0.108 0.026 0.039 -0.005 0.037 0.072 0.045 0.001 0.020 -0.005 -0.050 -0.141 -0.190 -0.204 -0.102 -0.060 -0.206 -0.179 -0.154 -0.187 -0.169 -0.043 -0.007 -0.103 -0.027 -0.143 -0.120 -0.074 -0.043 -0.057 -0.051 -0.018 0.053 0.059 0.089 0.184 0.228 0.272 0.351 0.531 0.648 0.581 0.740 1.000 0.753 0.525 0.652 0.451 0.251 -0.164 -0.280 -0.351 -0.322 -0.3…
-0.133 -0.001 0.066 0.077 0.061 0.058 0.056 0.095 0.108 0.065 0.073 0.061 0.067 0.049 0.073 0.043 0.051 0.051 -0.004 -0.120 -0.161 -0.139 -0.084 -0.043 -0.154 -0.143 -0.133 -0.175 -0.146 -0.028 0.012 -0.077 -0.034 -0.194 -0.159 -0.119 -0.058 -0.052 -0.043 -0.023 0.039 0.045 0.070 0.141 0.179 0.235 0.272 0.375 0.602 0.632 0.542 0.753 1.000 0.720 0.575 0.290 0.089 -0.196 -0.205 -0.272 -0.233 -0.234…
-0.119 0.016 0.093 0.076 0.087 0.062 0.047 0.071 0.078 0.042 0.057 0.064 0.086 0.074 0.101 0.068 0.063 0.038 -0.026 -0.160 -0.178 -0.172 -0.108 -0.082 -0.189 -0.174 -0.182 -0.230 -0.193 -0.103 -0.087 -0.103 -0.098 -0.243 -0.198 -0.155 -0.043 -0.027 -0.009 0.006 0.066 0.060 0.073 0.112 0.133 0.125 0.191 0.255 0.363 0.525 0.552 0.525 0.720 1.000 0.697 0.519 0.239 -0.070 -0.089 -0.185 -0.214 -0.184 …
-0.105 -0.009 0.076 0.082 0.065 0.039 0.025 0.082 0.104 0.039 0.048 0.030 0.083 0.091 0.085 0.081 0.103 0.049 -0.018 -0.165 -0.181 -0.222 -0.097 -0.057 -0.239 -0.208 -0.185 -0.239 -0.238 -0.127 -0.095 -0.142 -0.080 -0.205 -0.157 -0.107 0.009 0.002 0.007 -0.000 0.047 0.027 0.036 0.096 0.112 0.107 0.183 0.297 0.358 0.386 0.584 0.652 0.575 0.697 1.000 0.725 0.478 0.004 -0.137 -0.235 -0.254 -0.281 -0…
-0.136 0.015 0.066 0.087 0.079 0.052 0.013 0.059 0.092 0.026 0.027 0.041 0.087 0.098 0.098 0.069 0.084 0.026 -0.042 -0.199 -0.220 -0.248 -0.139 -0.119 -0.270 -0.239 -0.259 -0.266 -0.244 -0.189 -0.185 -0.170 -0.117 -0.191 -0.170 -0.165 -0.016 0.005 0.000 0.001 0.061 0.023 0.037 0.083 0.063 0.053 0.150 0.228 0.203 0.300 0.586 0.451 0.290 0.519 0.725 1.000 0.722 0.159 -0.063 -0.178 -0.213 -0.223 -0.…
-0.156 -0.027 -0.009 -0.005 -0.023 -0.036 -0.062 -0.024 -0.008 0.009 0.024 0.019 0.047 0.011 0.048 0.045 0.091 0.050 -0.021 -0.161 -0.111 -0.101 -0.053 -0.169 -0.239 -0.179 -0.191 -0.164 -0.178 -0.172 -0.155 -0.109 -0.121 -0.117 -0.146 -0.101 0.024 0.028 -0.008 -0.020 -0.009 0.000 0.049 0.087 0.047 0.055 0.137 0.145 0.083 0.132 0.339 0.251 0.089 0.239 0.478 0.722 1.000 0.457 0.166 0.033 0.058 -0.…
-0.152 -0.088 -0.136 -0.196 -0.197 -0.241 -0.166 -0.156 -0.117 0.050 0.039 0.033 0.026 -0.079 0.086 0.197 0.242 0.248 0.171 -0.000 0.131 0.012 0.005 -0.079 -0.216 -0.272 -0.221 -0.130 -0.294 -0.367 -0.328 -0.090 -0.345 -0.114 -0.104 0.085 0.197 0.175 0.190 0.119 -0.140 -0.047 0.046 -0.040 -0.114 -0.100 -0.051 -0.131 -0.190 -0.144 -0.111 -0.164 -0.196 -0.070 0.004 0.159 0.457 1.000 0.759 0.742 0.5…
-0.112 -0.110 -0.168 -0.228 -0.239 -0.287 -0.205 -0.194 -0.147 0.012 -0.021 -0.005 -0.017 -0.132 0.009 0.116 0.156 0.178 0.105 0.008 0.213 0.148 0.092 -0.051 -0.140 -0.164 -0.123 -0.076 -0.225 -0.285 -0.216 -0.069 -0.276 -0.044 -0.075 0.098 0.153 0.110 0.115 0.086 -0.170 -0.080 0.024 -0.089 -0.161 -0.126 -0.091 -0.218 -0.242 -0.163 -0.242 -0.280 -0.205 -0.089 -0.137 -0.063 0.166 0.759 1.000 0.823…
-0.081 -0.094 -0.131 -0.230 -0.249 -0.337 -0.230 -0.226 -0.135 0.043 0.015 0.061 0.024 -0.098 0.088 0.175 0.239 0.306 0.247 0.105 0.226 0.095 0.015 -0.053 -0.122 -0.211 -0.142 -0.088 -0.254 -0.298 -0.262 -0.073 -0.302 -0.069 -0.037 0.150 0.237 0.211 0.210 0.104 -0.172 -0.042 0.023 -0.127 -0.173 -0.153 -0.131 -0.266 -0.290 -0.234 -0.329 -0.351 -0.272 -0.185 -0.235 -0.178 0.033 0.742 0.823 1.000 0.…
-0.075 -0.066 -0.113 -0.214 -0.243 -0.319 -0.242 -0.266 -0.214 -0.001 0.037 0.054 -0.032 -0.138 0.052 0.122 0.195 0.275 0.267 0.163 0.177 0.089 -0.047 -0.098 0.007 -0.106 -0.053 0.039 -0.065 -0.168 -0.203 0.019 -0.228 -0.042 -0.015 0.091 0.193 0.184 0.152 0.013 -0.173 -0.020 0.016 -0.151 -0.141 -0.119 -0.142 -0.259 -0.256 -0.227 -0.334 -0.322 -0.233 -0.214 -0.254 -0.213 0.058 0.552 0.460 0.742 1.…
-0.089 -0.044 -0.058 -0.081 -0.066 -0.068 -0.120 -0.146 -0.153 -0.116 -0.031 -0.028 -0.053 -0.095 -0.142 -0.193 -0.125 -0.051 -0.000 0.008 0.088 0.117 -0.035 -0.195 0.015 0.042 -0.010 0.110 0.205 0.118 0.107 0.189 0.061 0.080 -0.006 0.021 -0.016 -0.091 -0.220 -0.143 -0.076 -0.083 -0.013 -0.072 -0.106 -0.079 -0.086 -0.204 -0.221 -0.174 -0.277 -0.327 -0.234 -0.184 -0.281 -0.223 -0.032 -0.020 0.153 …
-0.080 -0.037 -0.085 -0.064 -0.062 -0.037 -0.069 -0.074 -0.131 -0.089 -0.028 -0.077 -0.080 -0.133 -0.136 -0.108 -0.084 -0.079 -0.060 -0.058 0.016 0.089 0.014 -0.157 -0.017 0.059 -0.003 0.029 0.140 0.072 0.138 0.168 0.145 0.061 -0.027 -0.057 -0.075 -0.079 -0.144 -0.134 -0.032 -0.034 -0.033 -0.046 -0.050 -0.018 -0.027 -0.113 -0.097 -0.025 -0.089 -0.129 -0.082 -0.075 -0.112 -0.065 0.051 -0.142 -0.05…
-0.014 -0.016 -0.035 -0.051 -0.054 -0.045 -0.086 -0.080 -0.093 -0.091 -0.063 -0.061 -0.053 -0.127 -0.161 -0.090 -0.063 -0.088 -0.064 -0.039 0.004 0.050 -0.045 -0.167 -0.066 -0.041 -0.082 0.009 0.045 -0.025 0.067 0.097 0.008 0.059 -0.019 -0.019 -0.021 -0.041 -0.100 -0.047 -0.041 -0.050 -0.027 -0.067 -0.058 -0.047 -0.062 -0.101 -0.104 -0.070 -0.090 -0.153 -0.135 -0.118 -0.172 -0.097 -0.081 -0.184 -…
-0.070 -0.034 0.002 0.025 0.014 -0.004 -0.035 -0.004 -0.011 -0.060 -0.034 -0.031 -0.018 -0.020 -0.036 0.025 0.022 -0.049 -0.101 -0.144 -0.153 -0.151 -0.161 -0.196 -0.181 -0.181 -0.235 -0.142 -0.096 -0.147 -0.057 -0.008 -0.063 -0.043 -0.093 -0.100 -0.021 -0.002 -0.009 0.036 0.009 -0.015 0.021 0.008 -0.012 -0.028 0.020 0.012 -0.029 0.011 0.112 -0.016 -0.079 -0.016 0.010 0.195 0.062 -0.098 -0.073 -0…
0.007 0.015 0.040 -0.007 -0.032 -0.056 -0.082 -0.059 -0.042 -0.055 -0.047 -0.007 -0.002 -0.000 0.030 0.037 0.042 -0.013 -0.017 -0.058 -0.140 -0.139 -0.185 -0.182 -0.111 -0.142 -0.197 -0.135 -0.060 -0.116 -0.055 -0.031 0.014 -0.031 -0.033 -0.070 0.006 0.010 0.026 0.009 0.017 0.015 -0.016 -0.048 -0.043 -0.067 -0.077 -0.077 -0.070 -0.045 -0.038 -0.062 -0.070 -0.064 -0.114 -0.039 -0.169 -0.204 -0.148…
0.021 0.037 0.035 -0.009 -0.050 -0.047 -0.036 -0.011 0.013 -0.025 -0.047 -0.006 -0.016 0.008 0.045 0.064 0.023 -0.040 -0.054 -0.087 -0.166 -0.136 -0.208 -0.207 -0.095 -0.139 -0.211 -0.160 -0.064 -0.118 -0.097 -0.061 0.051 -0.033 -0.015 -0.082 -0.021 -0.020 0.034 0.001 -0.008 -0.001 -0.033 -0.064 -0.046 -0.029 -0.032 -0.026 -0.025 0.014 0.025 -0.005 -0.034 -0.013 -0.030 0.034 -0.119 -0.180 -0.169 …
0.022 -0.019 -0.038 -0.067 -0.068 -0.033 -0.013 -0.012 -0.013 -0.042 -0.056 -0.023 -0.019 0.005 0.031 0.059 0.025 -0.052 -0.046 -0.061 -0.168 -0.135 -0.218 -0.197 -0.074 -0.124 -0.188 -0.092 -0.019 -0.114 -0.078 -0.012 0.071 -0.005 0.009 -0.059 -0.014 -0.007 0.021 0.004 -0.034 -0.038 -0.049 -0.065 -0.076 -0.058 -0.054 -0.055 -0.050 -0.036 -0.022 -0.033 -0.042 -0.036 -0.048 -0.023 -0.126 -0.153 -0…
0.078 0.004 -0.015 -0.053 -0.055 -0.044 -0.024 -0.016 -0.012 -0.004 -0.017 0.025 0.002 0.014 0.067 0.057 0.027 -0.005 -0.060 -0.007 -0.105 -0.133 -0.231 -0.131 -0.028 -0.111 -0.135 -0.052 -0.050 -0.137 -0.093 -0.052 0.052 0.004 0.062 -0.038 -0.018 0.002 0.025 -0.033 -0.049 -0.001 -0.038 -0.051 -0.031 -0.032 -0.078 -0.055 -0.047 -0.062 -0.084 -0.071 -0.101 -0.098 -0.077 -0.004 -0.056 -0.077 -0.090…
-0.031 -0.017 -0.014 -0.023 -0.024 -0.013 0.012 0.024 0.029 -0.001 -0.003 0.029 0.030 0.032 0.097 0.105 0.060 -0.009 -0.064 -0.080 -0.171 -0.241 -0.219 -0.076 -0.142 -0.243 -0.262 -0.176 -0.156 -0.238 -0.165 -0.060 -0.002 -0.155 -0.090 -0.151 -0.095 -0.048 0.007 -0.018 -0.043 -0.018 -0.015 -0.038 -0.022 -0.005 0.019 0.072 0.056 0.088 0.087 0.051 0.016 0.019 0.028 0.094 -0.040 -0.089 -0.131 -0.129…
-0.098 0.004 0.009 0.014 0.010 -0.004 0.047 0.049 0.012 -0.042 -0.003 0.011 0.008 0.021 0.088 0.104 0.064 0.038 -0.004 -0.047 -0.174 -0.329 -0.151 0.142 -0.158 -0.303 -0.244 -0.191 -0.228 -0.274 -0.243 -0.085 -0.090 -0.276 -0.118 -0.090 -0.026 -0.035 -0.000 0.004 -0.031 -0.021 -0.016 -0.007 -0.001 -0.024 0.030 0.126 0.124 0.165 0.210 0.155 0.127 0.143 0.163 0.185 0.006 -0.021 -0.106 -0.092 -0.125…
-0.148 0.055 0.065 0.065 0.029 0.001 -0.002 0.031 0.013 -0.025 0.028 0.015 0.008 0.010 0.049 0.011 -0.025 -0.073 -0.110 -0.199 -0.177 -0.174 -0.015 0.005 -0.198 -0.155 -0.174 -0.243 -0.173 -0.144 -0.165 -0.075 -0.066 -0.226 -0.192 -0.223 -0.130 -0.092 -0.060 -0.053 -0.016 -0.002 -0.008 0.022 0.040 0.042 0.109 0.131 0.102 0.184 0.261 0.159 0.112 0.168 0.180 0.225 0.071 -0.042 -0.120 -0.142 -0.152 …
0.045 0.026 0.031 -0.003 0.009 -0.004 -0.021 -0.087 -0.041 -0.050 -0.006 0.024 0.001 0.024 -0.065 -0.072 -0.102 -0.184 -0.181 -0.102 -0.235 -0.163 -0.187 -0.109 0.045 -0.022 -0.118 -0.017 0.080 -0.043 -0.058 0.047 0.049 -0.055 -0.036 -0.166 -0.150 -0.113 -0.085 -0.070 -0.016 -0.045 -0.078 -0.075 -0.065 -0.072 -0.088 -0.033 -0.037 -0.008 0.062 0.021 -0.016 -0.002 0.016 0.038 -0.063 -0.205 -0.225 -…
0.077 0.027 0.015 0.021 0.027 0.010 0.053 -0.011 -0.033 -0.062 -0.040 0.012 0.001 0.067 0.029 0.062 0.018 -0.063 -0.040 0.034 -0.189 -0.284 -0.204 0.150 0.055 -0.150 -0.098 0.029 -0.055 -0.168 -0.167 -0.013 -0.078 -0.166 -0.001 -0.003 -0.005 -0.046 -0.003 0.046 -0.000 -0.064 -0.060 -0.057 -0.074 -0.136 -0.131 -0.021 0.008 0.007 0.077 0.093 0.035 0.030 0.053 0.057 -0.128 -0.147 -0.191 -0.166 -0.19…
-0.078 0.072 0.057 0.073 0.055 0.020 0.070 0.046 -0.001 -0.056 -0.013 0.000 -0.002 0.048 0.083 0.068 0.012 -0.017 -0.001 -0.053 -0.149 -0.264 -0.055 0.263 -0.096 -0.182 -0.098 -0.141 -0.194 -0.194 -0.268 -0.089 -0.193 -0.286 -0.116 -0.043 0.026 -0.018 0.008 0.047 0.019 0.002 -0.012 0.033 0.032 -0.022 0.037 0.113 0.105 0.137 0.190 0.182 0.139 0.140 0.172 0.149 -0.020 -0.019 -0.111 -0.074 -0.121 -0…
-0.012 0.042 0.047 0.028 0.004 0.014 -0.004 -0.029 -0.050 -0.088 -0.034 -0.018 -0.039 0.002 -0.067 -0.087 -0.129 -0.174 -0.125 -0.115 -0.145 -0.101 0.009 0.075 0.012 0.018 -0.017 -0.058 -0.001 -0.005 -0.119 -0.053 -0.089 -0.129 -0.099 -0.105 -0.086 -0.075 -0.057 -0.013 0.020 0.017 -0.010 0.047 0.038 0.002 0.023 0.020 0.004 0.045 0.091 0.076 0.027 0.031 0.047 0.041 -0.068 -0.116 -0.146 -0.139 -0.1…
0.095 0.046 0.022 -0.001 -0.017 0.001 0.014 -0.054 -0.054 -0.073 -0.044 -0.007 -0.046 -0.004 -0.044 -0.072 -0.091 -0.173 -0.140 -0.060 -0.208 -0.182 -0.176 -0.013 0.075 -0.008 -0.049 0.022 0.077 -0.022 -0.105 0.018 -0.021 -0.032 0.031 -0.049 -0.046 -0.043 -0.032 -0.044 -0.017 -0.013 -0.083 -0.055 -0.055 -0.096 -0.118 -0.059 -0.048 -0.060 -0.035 -0.004 -0.025 -0.043 -0.034 -0.053 -0.145 -0.173 -0.…
0.141 0.011 -0.011 -0.045 -0.060 -0.023 -0.025 -0.058 -0.075 -0.105 -0.100 -0.062 -0.109 -0.061 -0.058 -0.053 -0.058 -0.146 -0.127 -0.032 -0.181 -0.096 -0.146 -0.087 0.115 0.079 -0.030 0.042 0.156 0.028 -0.067 0.015 0.016 0.057 0.075 -0.056 -0.031 -0.019 -0.031 -0.078 -0.037 -0.043 -0.102 -0.106 -0.117 -0.128 -0.159 -0.118 -0.130 -0.124 -0.108 -0.095 -0.097 -0.111 -0.131 -0.117 -0.185 -0.243 -0.2…
0.109 0.006 -0.013 -0.039 -0.037 -0.003 -0.012 -0.022 -0.041 -0.092 -0.088 -0.032 -0.047 -0.007 -0.004 -0.006 -0.021 -0.089 -0.088 -0.047 -0.196 -0.142 -0.205 -0.152 0.037 -0.001 -0.103 -0.020 0.096 -0.017 -0.064 -0.022 0.086 0.056 0.105 -0.070 -0.012 -0.000 -0.029 -0.063 -0.022 -0.036 -0.107 -0.129 -0.110 -0.136 -0.148 -0.099 -0.096 -0.105 -0.074 -0.060 -0.060 -0.070 -0.110 -0.089 -0.197 -0.292 …
0.112 0.057 0.009 -0.027 -0.055 -0.033 -0.075 -0.064 -0.106 -0.159 -0.122 -0.088 -0.112 -0.079 -0.064 -0.049 -0.044 -0.104 -0.090 -0.041 -0.156 -0.079 -0.161 -0.152 0.037 -0.002 -0.104 -0.021 0.092 -0.019 0.001 0.015 0.098 0.072 0.099 -0.050 -0.033 -0.021 -0.032 -0.067 -0.019 -0.029 -0.099 -0.135 -0.096 -0.098 -0.112 -0.072 -0.063 -0.066 -0.042 -0.046 -0.042 -0.054 -0.096 -0.072 -0.191 -0.322 -0.…
0.101 0.057 -0.003 0.004 -0.033 -0.006 -0.062 -0.043 -0.107 -0.162 -0.135 -0.147 -0.174 -0.141 -0.148 -0.142 -0.147 -0.200 -0.149 -0.067 -0.136 -0.022 -0.095 -0.142 0.058 0.039 -0.054 0.034 0.135 0.015 0.072 0.072 0.138 0.143 0.115 -0.033 -0.079 -0.088 -0.095 -0.116 -0.040 -0.047 -0.095 -0.097 -0.045 -0.060 -0.077 -0.017 -0.003 -0.036 0.010 0.006 -0.031 -0.060 -0.040 0.006 -0.053 -0.275 -0.240 -0…
0.038 0.001 -0.032 0.015 -0.004 0.029 -0.045 -0.012 -0.066 -0.116 -0.118 -0.159 -0.140 -0.123 -0.176 -0.162 -0.165 -0.211 -0.186 -0.117 -0.065 0.067 0.020 -0.122 0.024 0.100 0.019 0.035 0.131 0.074 0.154 0.067 0.188 0.187 0.093 -0.004 -0.106 -0.121 -0.131 -0.107 -0.022 -0.068 -0.090 -0.041 -0.020 -0.042 -0.061 -0.038 -0.031 -0.066 -0.038 -0.046 -0.083 -0.095 -0.079 -0.027 -0.005 -0.229 -0.153 -0.…
-0.065 -0.043 -0.043 0.054 0.036 0.066 -0.001 0.022 -0.034 -0.071 -0.053 -0.134 -0.104 -0.086 -0.105 -0.125 -0.162 -0.151 -0.143 -0.126 -0.013 0.096 0.094 -0.074 -0.009 0.100 0.047 -0.006 0.069 0.088 0.135 0.005 0.123 0.106 -0.004 -0.050 -0.123 -0.148 -0.154 -0.132 -0.037 -0.062 -0.045 0.048 0.061 0.039 0.044 0.035 0.038 0.017 0.045 0.002 -0.024 -0.040 -0.025 0.013 0.056 -0.145 -0.120 -0.244 -0.2…
-0.087 -0.060 -0.064 0.003 0.014 0.069 0.046 0.075 0.037 -0.005 -0.013 -0.098 -0.070 -0.079 -0.120 -0.155 -0.174 -0.162 -0.158 -0.150 -0.009 0.107 0.128 -0.094 -0.035 0.125 0.051 -0.045 0.076 0.120 0.125 0.010 0.122 0.090 -0.059 -0.152 -0.185 -0.173 -0.151 -0.134 -0.032 -0.059 -0.035 0.043 0.034 0.043 0.051 0.023 -0.004 0.002 0.069 0.000 -0.035 -0.006 0.003 0.077 0.093 -0.126 -0.139 -0.240 -0.204…
-0.103 -0.084 -0.067 0.032 0.088 0.130 0.076 0.125 0.129 0.035 -0.009 -0.053 0.032 -0.007 -0.113 -0.129 -0.147 -0.163 -0.144 -0.134 0.005 0.056 0.119 -0.014 -0.085 0.046 0.069 -0.014 -0.008 0.065 0.102 -0.021 0.034 0.043 -0.057 -0.068 -0.114 -0.117 -0.098 -0.040 -0.026 -0.072 -0.009 0.083 0.052 0.063 0.064 0.055 0.012 0.010 0.087 0.050 -0.003 0.015 0.049 0.078 0.077 -0.056 -0.080 -0.151 -0.223 -0…
-0.151 -0.048 0.000 0.140 0.174 0.267 0.185 0.285 0.213 0.097 0.038 -0.045 0.025 0.033 -0.112 -0.155 -0.199 -0.205 -0.192 -0.174 -0.042 -0.003 0.087 -0.053 -0.148 -0.013 0.004 -0.051 -0.025 0.076 0.068 0.011 0.027 0.014 -0.123 -0.100 -0.158 -0.141 -0.116 -0.046 -0.014 -0.049 0.016 0.149 0.104 0.115 0.137 0.119 0.090 0.085 0.143 0.071 0.021 0.020 0.054 0.081 0.048 -0.103 -0.149 -0.214 -0.253 -0.09…
-0.111 -0.056 -0.030 0.073 0.140 0.185 0.116 0.190 0.197 0.128 0.064 0.007 0.146 0.089 -0.098 -0.130 -0.193 -0.238 -0.216 -0.148 -0.037 -0.019 0.070 -0.026 -0.143 -0.072 -0.017 -0.016 -0.058 -0.005 0.043 0.030 0.032 0.048 -0.057 -0.077 -0.164 -0.143 -0.110 -0.009 -0.013 -0.068 -0.012 0.076 0.050 0.070 0.080 0.057 0.024 0.034 0.107 0.048 -0.006 0.007 0.035 0.076 -0.002 -0.056 -0.092 -0.138 -0.223 …
-0.101 -0.029 -0.026 0.044 0.076 0.121 0.076 0.144 0.130 0.008 -0.027 -0.086 0.037 -0.007 -0.137 -0.178 -0.198 -0.195 -0.175 -0.108 -0.005 -0.006 0.081 0.020 -0.102 -0.043 0.005 -0.026 -0.041 0.017 0.077 0.003 0.039 0.047 -0.040 -0.088 -0.137 -0.128 -0.102 -0.030 -0.026 -0.060 0.033 0.082 0.077 0.092 0.101 0.070 0.045 0.061 0.129 0.062 -0.007 -0.010 0.043 0.080 0.011 -0.067 -0.097 -0.160 -0.248 -…
-0.134 -0.023 0.015 0.121 0.112 0.179 0.092 0.187 0.107 -0.023 -0.028 -0.106 0.001 0.001 -0.142 -0.189 -0.209 -0.185 -0.157 -0.124 -0.030 -0.019 0.075 -0.001 -0.095 -0.006 0.002 -0.054 -0.009 0.069 0.084 0.005 0.016 -0.028 -0.111 -0.108 -0.144 -0.143 -0.112 -0.046 0.010 -0.000 0.070 0.193 0.151 0.141 0.164 0.133 0.112 0.127 0.149 0.074 0.038 0.015 0.043 0.050 -0.006 -0.134 -0.169 -0.229 -0.271 -0…
-0.133 -0.001 0.014 0.106 0.122 0.127 0.045 0.127 0.111 0.035 0.034 -0.051 0.060 0.040 -0.161 -0.240 -0.221 -0.185 -0.140 -0.098 -0.036 -0.057 0.046 -0.031 -0.150 -0.058 -0.039 -0.094 -0.057 0.036 0.034 -0.025 0.015 -0.012 -0.095 -0.085 -0.138 -0.132 -0.102 -0.025 0.002 0.000 0.061 0.169 0.127 0.126 0.135 0.091 0.067 0.075 0.112 0.048 0.007 0.007 0.033 0.052 -0.009 -0.097 -0.115 -0.147 -0.177 -0.…
-0.073 0.019 0.005 0.033 0.066 0.077 -0.009 0.032 0.045 -0.043 -0.045 -0.086 0.046 0.012 -0.151 -0.245 -0.202 -0.150 -0.106 -0.025 -0.004 -0.070 0.005 -0.011 -0.123 -0.086 -0.055 -0.058 -0.063 -0.013 0.022 -0.031 -0.018 -0.011 -0.063 -0.048 -0.120 -0.127 -0.121 -0.034 -0.042 -0.031 0.026 0.082 0.058 0.075 0.099 0.050 0.012 0.024 0.076 0.017 -0.038 -0.030 0.004 0.047 -0.008 -0.044 -0.044 -0.082 -0…
-0.078 0.017 0.009 0.035 0.049 0.065 -0.032 0.014 -0.002 -0.107 -0.099 -0.125 0.004 0.001 -0.131 -0.200 -0.150 -0.121 -0.093 -0.060 -0.027 -0.069 0.031 0.029 -0.100 -0.071 -0.073 -0.096 -0.061 -0.022 -0.005 -0.028 -0.019 -0.043 -0.078 -0.087 -0.109 -0.104 -0.074 -0.003 -0.008 -0.009 0.048 0.116 0.079 0.086 0.117 0.053 -0.002 0.028 0.076 0.011 -0.033 -0.014 0.018 0.037 0.003 -0.051 -0.056 -0.102 -…
-0.125 -0.011 0.023 0.084 0.062 0.073 -0.030 0.016 0.001 -0.069 -0.032 -0.052 0.049 0.014 -0.114 -0.201 -0.119 -0.031 -0.008 -0.020 -0.006 -0.069 0.030 0.013 -0.134 -0.090 -0.093 -0.128 -0.088 -0.038 -0.045 -0.049 -0.051 -0.091 -0.104 -0.084 -0.083 -0.061 -0.065 0.008 0.019 0.025 0.078 0.165 0.101 0.126 0.160 0.066 0.042 0.065 0.058 -0.016 -0.018 -0.037 -0.032 -0.007 -0.022 -0.044 -0.061 -0.059 -…
-0.063 -0.068 -0.045 -0.034 0.027 0.004 -0.061 -0.024 0.016 -0.016 -0.041 -0.044 0.061 -0.011 -0.170 -0.272 -0.110 0.011 0.073 0.090 0.048 -0.081 -0.040 0.027 -0.094 -0.125 -0.086 -0.097 -0.122 -0.073 -0.058 -0.057 -0.059 -0.058 -0.039 -0.011 -0.011 -0.015 -0.074 -0.051 -0.099 -0.058 -0.018 0.014 -0.020 0.034 0.050 -0.002 -0.022 -0.003 -0.016 -0.039 -0.043 -0.042 -0.040 -0.001 0.004 0.054 0.028 0…
-0.026 -0.051 -0.093 -0.099 -0.030 -0.038 -0.040 -0.066 -0.029 -0.052 -0.070 -0.040 0.043 -0.016 -0.127 -0.203 -0.100 -0.036 -0.024 0.117 0.052 -0.118 -0.075 0.102 -0.018 -0.123 -0.068 -0.008 -0.069 -0.101 -0.037 0.044 -0.059 -0.073 -0.036 -0.008 -0.067 -0.069 -0.059 -0.007 -0.113 -0.085 -0.020 -0.011 -0.038 -0.041 -0.028 -0.011 -0.042 -0.032 -0.012 -0.003 -0.061 -0.069 -0.043 -0.001 -0.002 0.054…
-0.115 -0.027 -0.066 -0.060 -0.061 -0.077 -0.059 -0.041 -0.044 -0.070 -0.070 -0.075 -0.033 -0.043 -0.003 0.020 0.036 0.175 0.241 0.321 0.246 -0.020 0.044 0.299 0.042 -0.103 -0.052 -0.038 -0.119 -0.162 -0.200 -0.056 -0.196 -0.221 -0.114 -0.045 -0.010 -0.011 0.029 0.028 -0.080 -0.052 -0.026 -0.026 -0.056 -0.068 -0.038 -0.039 -0.051 -0.031 -0.032 -0.025 -0.051 -0.079 -0.037 -0.051 -0.036 0.087 0.038…
-0.147 0.027 0.002 -0.030 -0.084 -0.116 -0.112 -0.073 -0.077 -0.116 -0.119 -0.137 -0.150 -0.104 0.142 0.120 0.175 0.455 0.540 0.405 0.249 -0.037 -0.048 0.135 -0.037 -0.183 -0.137 -0.125 -0.206 -0.196 -0.237 -0.153 -0.212 -0.224 -0.125 0.037 0.160 0.142 0.121 0.036 -0.067 0.016 0.041 -0.010 -0.007 -0.004 0.004 -0.021 -0.040 -0.024 -0.056 -0.063 -0.042 -0.045 -0.039 -0.064 -0.029 0.163 0.110 0.239 …
-0.174 0.036 0.015 -0.031 -0.089 -0.106 -0.116 -0.077 -0.084 -0.132 -0.118 -0.150 -0.201 -0.149 0.183 0.153 0.203 0.502 0.516 0.231 0.138 -0.063 -0.110 -0.060 -0.156 -0.228 -0.210 -0.185 -0.226 -0.180 -0.185 -0.149 -0.185 -0.216 -0.201 -0.010 0.135 0.096 0.053 0.030 -0.071 -0.003 0.089 0.030 0.035 0.075 0.093 0.029 0.011 0.044 0.003 -0.023 0.007 0.021 0.008 -0.007 0.056 0.232 0.172 0.279 0.276 0.…
-0.113 -0.012 -0.014 -0.072 -0.127 -0.152 -0.135 -0.102 -0.091 -0.133 -0.135 -0.114 -0.123 -0.042 0.276 0.402 0.420 0.553 0.391 0.121 0.027 -0.110 -0.119 -0.031 -0.112 -0.186 -0.178 -0.200 -0.237 -0.204 -0.215 -0.205 -0.116 -0.222 -0.160 -0.080 0.093 0.094 0.120 0.059 -0.035 -0.003 0.020 -0.045 -0.028 0.006 0.001 0.038 0.064 0.084 0.056 0.080 0.130 0.114 0.098 0.047 0.059 0.194 0.137 0.216 0.223 …
-0.053 -0.046 -0.048 -0.109 -0.123 -0.149 -0.149 -0.106 -0.080 -0.100 -0.148 -0.083 -0.050 0.017 0.204 0.328 0.518 0.471 0.338 0.055 -0.072 -0.177 -0.156 -0.067 -0.143 -0.208 -0.179 -0.213 -0.255 -0.195 -0.216 -0.268 -0.088 -0.126 -0.030 0.011 0.261 0.240 0.202 0.061 -0.039 0.016 -0.003 -0.090 -0.098 -0.051 -0.041 0.035 0.052 0.039 0.081 0.107 0.129 0.111 0.126 0.073 0.097 0.163 0.113 0.152 0.156…
