# Supplementary material for: Anti-cancer activity elucidation of geissolosimine as an MDM2-p53 interaction inhibitor: An in-silico study
Source: PLoS One. 2025 May 8;20(5):e0323003. doi: 10.1371/journal.pone.0323003 (PMC12061181; doi:10.1371/journal.pone.0323003)
Supplement: S8 File — (ZIP) [file pone.0323003.s008.zip › Result/complex_1/complex_1_energymin.pdb]

REMARK YASARA *************************************************************
REMARK YASARA *                                                           *
REMARK YASARA *                     Y  A  S  A  R  A                      *
REMARK YASARA *                                                           *
REMARK YASARA *   Yet Another Scientific Artificial Reality Application   *
REMARK YASARA *                                                           *
REMARK YASARA *            MOLECULE STRUCTURE FILE, PDB FORMAT            *
REMARK YASARA *                                                           *
REMARK YASARA * Just use YASARA every day to make your questions go away! *
REMARK YASARA *                                                           *
REMARK YASARA *                      www.YASARA.org                       *
REMARK YASARA *                                                           *
REMARK YASARA *************************************************************
REMARK YASARA
REMARK YASARA Written on:        Tue Oct 15 21:50:01 2024
REMARK YASARA Number of models: 1
REMARK YASARA Number of atoms:   1652
REMARK YASARA Please address questions or suggestions to: Eliza@yasara.org
REMARK YASARA
SEQRES   1 C  100  ASP GLY ALA VAL THR THR SER GLN ILE PRO ALA SER GLU 
SEQRES   2 C  100  GLN GLU THR LEU VAL ARG PRO LYS PRO LEU LEU LEU LYS 
SEQRES   3 C  100  LEU LEU LYS SER VAL GLY ALA GLN LYS ASP THR TYR THR 
SEQRES   4 C  100  MET LYS GLU VAL LEU PHE TYR LEU GLY GLN TYR ILE MET 
SEQRES   5 C  100  THR LYS ARG LEU TYR ASP GLU LYS GLN GLN HIS ILE VAL 
SEQRES   6 C  100  TYR CYS SER ASN ASP LEU LEU GLY ASP LEU PHE GLY VAL 
SEQRES   7 C  100  PRO SER PHE SER VAL LYS GLU HIS ARG LYS ILE TYR THR 
SEQRES   8 C  100  MET ILE TYR ARG ASN LEU VAL VAL VAL 
ATOM      1  N   ASP C  11      20.958  26.389  51.982  1.00 37.44      .057 N
ATOM      2 1H   ASP C  11      20.178  26.694  52.547  1.00 37.44      .057 H
ATOM      3 2H   ASP C  11      21.754  26.208  52.577  1.00 37.44      .057 H
ATOM      4 3H   ASP C  11      20.708  25.545  51.488  1.00 37.44      .057 H
ATOM      5  CA  ASP C  11      21.332  27.445  51.017  1.00 36.37      .266 C
ATOM      6  HA  ASP C  11      20.431  27.746  50.483  1.00 36.37      .266 H
ATOM      7  C   ASP C  11      22.328  26.864  49.998  1.00 37.32      .259 C
ATOM      8  O   ASP C  11      22.811  25.748  50.190  1.00 35.93      .271 O
ATOM      9  CB  ASP C  11      21.877  28.672  51.773  1.00 40.12      .137 C
ATOM     10 1HB  ASP C  11      21.440  28.699  52.771  1.00 40.12      .137 H
ATOM     11 2HB  ASP C  11      22.958  28.589  51.884  1.00 40.12      .137 H
ATOM     12  CG  ASP C  11      21.553  29.987  51.056  1.00 57.48      .188 C
ATOM     13  OD1 ASP C  11      21.876  30.109  49.857  1.00 58.58      .647 O
ATOM     14  OD2 ASP C  11      20.899  30.862  51.671  1.00 64.88      .647 O
ATOM     15  N   GLY C  12      22.605  27.563  48.898  1.00 29.73      .336 N
ATOM     16  H   GLY C  12      22.233  28.497  48.800  1.00 29.73      .336 H
ATOM     17  CA  GLY C  12      23.470  27.077  47.826  1.00 27.55      .189 C
ATOM     18 1HA  GLY C  12      24.501  27.061  48.177  1.00 27.55      .189 H
ATOM     19 2HA  GLY C  12      23.187  26.052  47.586  1.00 27.55      .189 H
ATOM     20  C   GLY C  12      23.410  27.911  46.535  1.00 26.85      .253 C
ATOM     21  O   GLY C  12      23.140  29.113  46.557  1.00 26.67      .270 O
ATOM     22  N   ALA C  13      23.690  27.263  45.409  1.00 20.10      .337 N
ATOM     23  H   ALA C  13      23.940  26.287  45.483  1.00 20.10      .337 H
ATOM     24  CA  ALA C  13      23.612  27.809  44.043  1.00 17.71      .159 C
ATOM     25  HA  ALA C  13      22.735  28.449  43.948  1.00 17.71      .159 H
ATOM     26  C   ALA C  13      23.476  26.654  43.031  1.00 18.20      .251 C
ATOM     27  O   ALA C  13      23.668  25.488  43.384  1.00 16.46      .271 O
ATOM     28  CB  ALA C  13      24.876  28.638  43.762  1.00 18.55      .034 C
ATOM     29 1HB  ALA C  13      24.855  29.541  44.372  1.00 18.55      .034 H
ATOM     30 2HB  ALA C  13      24.908  28.912  42.707  1.00 18.55      .034 H
ATOM     31 3HB  ALA C  13      25.759  28.050  44.012  1.00 18.55      .034 H
ATOM     32  N   VAL C  14      23.178  26.966  41.768  1.00 16.05      .338 N
ATOM     33  H   VAL C  14      22.899  27.911  41.544  1.00 16.05      .338 H
ATOM     34  CA  VAL C  14      23.339  26.049  40.630  1.00 15.27      .159 C
ATOM     35  HA  VAL C  14      24.169  25.383  40.867  1.00 15.27      .159 H
ATOM     36  C   VAL C  14      23.700  26.836  39.357  1.00 16.86      .251 C
ATOM     37  O   VAL C  14      23.150  27.908  39.091  1.00 14.13      .271 O
ATOM     38  CB  VAL C  14      22.096  25.144  40.451  1.00 17.55      .029 C
ATOM     39  HB  VAL C  14      21.904  24.644  41.401  1.00 17.55      .029 H
ATOM     40  CG1 VAL C  14      20.834  25.923  40.066  1.00 15.97      .002 C
ATOM     41 1HG1 VAL C  14      19.979  25.248  40.095  1.00 15.97      .002 H
ATOM     42 2HG1 VAL C  14      20.940  26.332  39.061  1.00 15.97      .002 H
ATOM     43 3HG1 VAL C  14      20.680  26.736  40.775  1.00 15.97      .002 H
ATOM     44  CG2 VAL C  14      22.337  24.060  39.396  1.00 17.35      .002 C
ATOM     45 1HG2 VAL C  14      21.496  23.367  39.402  1.00 17.35      .002 H
ATOM     46 2HG2 VAL C  14      23.254  23.522  39.636  1.00 17.35      .002 H
ATOM     47 3HG2 VAL C  14      22.429  24.513  38.409  1.00 17.35      .002 H
ATOM     48  N   THR C  15      24.639  26.304  38.576  1.00 15.17      .336 N
ATOM     49  H   THR C  15      25.010  25.395  38.814  1.00 15.17      .336 H
ATOM     50  CA  THR C  15      25.124  26.882  37.307  1.00 17.23      .186 C
ATOM     51  HA  THR C  15      24.601  27.824  37.139  1.00 17.23      .186 H
ATOM     52  C   THR C  15      24.819  25.939  36.132  1.00 18.26      .253 C
ATOM     53  O   THR C  15      24.448  24.782  36.322  1.00 17.47      .270 O
ATOM     54  CB  THR C  15      26.630  27.224  37.362  1.00 26.12      .140 C
ATOM     55  HB  THR C  15      26.925  27.618  36.390  1.00 26.12      .140 H
ATOM     56  OG1 THR C  15      27.418  26.081  37.649  1.00 31.52      .382 O
ATOM     57  HG1 THR C  15      28.304  26.381  37.867  1.00 31.52      .382 H
ATOM     58  CG2 THR C  15      26.929  28.295  38.406  1.00 26.41      .034 C
ATOM     59 1HG2 THR C  15      27.985  28.558  38.354  1.00 26.41      .034 H
ATOM     60 2HG2 THR C  15      26.693  27.929  39.405  1.00 26.41      .034 H
ATOM     61 3HG2 THR C  15      26.324  29.176  38.190  1.00 26.41      .034 H
ATOM     62  N   THR C  16      24.944  26.432  34.902  1.00 15.11      .336 N
ATOM     63  H   THR C  16      25.167  27.409  34.780  1.00 15.11      .336 H
ATOM     64  CA  THR C  16      24.845  25.626  33.680  1.00 16.05      .186 C
ATOM     65  HA  THR C  16      25.230  24.629  33.898  1.00 16.05      .186 H
ATOM     66  C   THR C  16      25.666  26.231  32.536  1.00 21.39      .253 C
ATOM     67  O   THR C  16      25.714  27.450  32.376  1.00 18.93      .270 O
ATOM     68  CB  THR C  16      23.383  25.457  33.236  1.00 18.78      .140 C
ATOM     69  HB  THR C  16      22.832  24.953  34.029  1.00 18.78      .140 H
ATOM     70  OG1 THR C  16      23.368  24.646  32.074  1.00 17.64      .382 O
ATOM     71  HG1 THR C  16      23.258  23.733  32.351  1.00 17.64      .382 H
ATOM     72  CG2 THR C  16      22.678  26.778  32.902  1.00 19.03      .034 C
ATOM     73 1HG2 THR C  16      21.630  26.571  32.685  1.00 19.03      .034 H
ATOM     74 2HG2 THR C  16      23.146  27.239  32.032  1.00 19.03      .034 H
ATOM     75 3HG2 THR C  16      22.747  27.454  33.754  1.00 19.03      .034 H
ATOM     76  N   SER C  17      26.250  25.392  31.682  1.00 20.42      .335 N
ATOM     77  H   SER C  17      26.246  24.403  31.887  1.00 20.42      .335 H
ATOM     78  CA  SER C  17      26.883  25.812  30.437  1.00 21.16      .189 C
ATOM     79  HA  SER C  17      27.468  26.704  30.661  1.00 21.16      .189 H
ATOM     80  C   SER C  17      25.869  26.191  29.322  1.00 22.79      .253 C
ATOM     81  O   SER C  17      26.287  26.606  28.239  1.00 21.87      .270 O
ATOM     82  CB  SER C  17      27.883  24.750  29.959  1.00 27.03      .169 C
ATOM     83 1HB  SER C  17      28.630  25.229  29.327  1.00 27.03      .169 H
ATOM     84 2HB  SER C  17      28.398  24.336  30.826  1.00 27.03      .169 H
ATOM     85  OG  SER C  17      27.252  23.714  29.225  1.00 36.84      .380 O
ATOM     86  HG  SER C  17      27.256  22.922  29.767  1.00 36.84      .380 H
ATOM     87  N   GLN C  18      24.552  26.077  29.560  1.00 18.22      .337 N
ATOM     88  H   GLN C  18      24.246  25.659  30.428  1.00 18.22      .337 H
ATOM     89  CA  GLN C  18      23.491  26.573  28.669  1.00 18.48      .160 C
ATOM     90  HA  GLN C  18      23.741  26.294  27.646  1.00 18.48      .160 H
ATOM     91  C   GLN C  18      23.310  28.117  28.695  1.00 22.41      .251 C
ATOM     92  O   GLN C  18      22.618  28.659  27.826  1.00 23.29      .271 O
ATOM     93  CB  GLN C  18      22.144  25.914  29.026  1.00 19.45      .042 C
ATOM     94 1HB  GLN C  18      21.905  26.092  30.075  1.00 19.45      .042 H
ATOM     95 2HB  GLN C  18      21.379  26.406  28.425  1.00 19.45      .042 H
ATOM     96  CG  GLN C  18      22.064  24.395  28.763  1.00 25.19      .090 C
ATOM     97 1HG  GLN C  18      22.636  24.149  27.868  1.00 25.19      .090 H
ATOM     98 2HG  GLN C  18      22.505  23.859  29.604  1.00 25.19      .090 H
ATOM     99  CD  GLN C  18      20.623  23.891  28.570  1.00 33.92      .227 C
ATOM    100  OE1 GLN C  18      19.743  24.581  28.069  1.00 25.22      .273 O
ATOM    101  NE2 GLN C  18      20.317  22.664  28.912  1.00 20.24      .369 N
ATOM    102 1HE2 GLN C  18      19.349  22.385  28.837  1.00 20.24      .369 H
ATOM    103 2HE2 GLN C  18      20.987  22.052  29.355  1.00 20.24      .369 H
ATOM    104  N   ILE C  19      23.883  28.817  29.680  1.00 18.85      .338 N
ATOM    105  H   ILE C  19      24.483  28.326  30.328  1.00 18.85      .338 H
ATOM    106  CA  ILE C  19      23.729  30.267  29.930  1.00 17.04      .160 C
ATOM    107  HA  ILE C  19      23.296  30.742  29.050  1.00 17.04      .160 H
ATOM    108  C   ILE C  19      25.129  30.879  30.161  1.00 20.32      .254 C
ATOM    109  O   ILE C  19      25.944  30.224  30.816  1.00 18.74      .270 O
ATOM    110  CB  ILE C  19      22.790  30.505  31.159  1.00 18.51      .029 C
ATOM    111  HB  ILE C  19      23.287  30.071  32.026  1.00 18.51      .029 H
ATOM    112  CG1 ILE C  19      21.405  29.813  31.083  1.00 18.87      .002 C
ATOM    113 1HG1 ILE C  19      21.571  28.754  30.888  1.00 18.87      .002 H
ATOM    114 2HG1 ILE C  19      20.941  29.886  32.067  1.00 18.87      .002 H
ATOM    115  CG2 ILE C  19      22.597  32.003  31.459  1.00 17.07      .002 C
ATOM    116 1HG2 ILE C  19      21.885  32.112  32.277  1.00 17.07      .002 H
ATOM    117 2HG2 ILE C  19      22.215  32.509  30.573  1.00 17.07      .002 H
ATOM    118 3HG2 ILE C  19      23.551  32.445  31.747  1.00 17.07      .002 H
ATOM    119  CD1 ILE C  19      20.412  30.357  30.049  1.00 24.39      .000 C
ATOM    120 1HD1 ILE C  19      19.524  29.724  30.054  1.00 24.39      .000 H
ATOM    121 2HD1 ILE C  19      20.866  30.339  29.059  1.00 24.39      .000 H
ATOM    122 3HD1 ILE C  19      20.131  31.379  30.303  1.00 24.39      .000 H
ATOM    123  N   PRO C  20      25.457  32.112  29.717  1.00 18.18      .312 N
ATOM    124  CA  PRO C  20      26.760  32.721  30.006  1.00 18.76      .163 C
ATOM    125  HA  PRO C  20      27.554  32.062  29.653  1.00 18.76      .163 H
ATOM    126  C   PRO C  20      26.932  32.941  31.512  1.00 21.80      .251 C
ATOM    127  O   PRO C  20      26.036  33.489  32.151  1.00 19.56      .271 O
ATOM    128  CB  PRO C  20      26.794  34.042  29.222  1.00 20.91      .034 C
ATOM    129 1HB  PRO C  20      26.558  34.883  29.873  1.00 20.91      .034 H
ATOM    130 2HB  PRO C  20      27.753  34.193  28.727  1.00 20.91      .034 H
ATOM    131  CG  PRO C  20      25.697  33.875  28.180  1.00 22.79      .027 C
ATOM    132 1HG  PRO C  20      25.248  34.827  27.898  1.00 22.79      .027 H
ATOM    133 2HG  PRO C  20      26.088  33.351  27.307  1.00 22.79      .027 H
ATOM    134  CD  PRO C  20      24.681  33.009  28.897  1.00 18.31      .105 C
ATOM    135 1HD  PRO C  20      24.043  33.630  29.526  1.00 18.31      .105 H
ATOM    136 2HD  PRO C  20      24.088  32.440  28.180  1.00 18.31      .105 H
ATOM    137  N   ALA C  21      28.052  32.522  32.110  1.00 19.23      .338 N
ATOM    138  H   ALA C  21      28.736  32.013  31.570  1.00 19.23      .338 H
ATOM    139  CA  ALA C  21      28.221  32.486  33.571  1.00 20.56      .159 C
ATOM    140  HA  ALA C  21      27.564  31.719  33.980  1.00 20.56      .159 H
ATOM    141  C   ALA C  21      27.884  33.823  34.265  1.00 25.96      .251 C
ATOM    142  O   ALA C  21      27.133  33.840  35.239  1.00 25.80      .271 O
ATOM    143  CB  ALA C  21      29.659  32.084  33.894  1.00 22.08      .034 C
ATOM    144 1HB  ALA C  21      29.830  31.070  33.532  1.00 22.08      .034 H
ATOM    145 2HB  ALA C  21      29.810  32.116  34.973  1.00 22.08      .034 H
ATOM    146 3HB  ALA C  21      30.357  32.766  33.408  1.00 22.08      .034 H
ATOM    147  N   SER C  22      28.377  34.938  33.728  1.00 23.45      .336 N
ATOM    148  H   SER C  22      28.966  34.864  32.911  1.00 23.45      .336 H
ATOM    149  CA  SER C  22      28.148  36.291  34.249  1.00 24.75      .189 C
ATOM    150  HA  SER C  22      28.383  36.286  35.313  1.00 24.75      .189 H
ATOM    151  C   SER C  22      26.700  36.808  34.086  1.00 27.34      .253 C
ATOM    152  O   SER C  22      26.330  37.752  34.784  1.00 27.28      .270 O
ATOM    153  CB  SER C  22      29.151  37.238  33.588  1.00 30.29      .169 C
ATOM    154 1HB  SER C  22      28.895  38.267  33.842  1.00 30.29      .169 H
ATOM    155 2HB  SER C  22      30.149  37.032  33.975  1.00 30.29      .169 H
ATOM    156  OG  SER C  22      29.178  37.078  32.162  1.00 42.62      .380 O
ATOM    157  HG  SER C  22      29.948  37.557  31.847  1.00 42.62      .380 H
ATOM    158  N   GLU C  23      25.855  36.185  33.252  1.00 22.66      .337 N
ATOM    159  H   GLU C  23      26.184  35.400  32.708  1.00 22.66      .337 H
ATOM    160  CA  GLU C  23      24.399  36.392  33.276  1.00 21.15      .160 C
ATOM    161  HA  GLU C  23      24.205  37.458  33.396  1.00 21.15      .160 H
ATOM    162  C   GLU C  23      23.750  35.660  34.478  1.00 21.91      .251 C
ATOM    163  O   GLU C  23      22.784  36.150  35.058  1.00 20.00      .271 O
ATOM    164  CB  GLU C  23      23.762  35.962  31.935  1.00 22.09      .043 C
ATOM    165 1HB  GLU C  23      24.207  36.549  31.131  1.00 22.09      .043 H
ATOM    166 2HB  GLU C  23      23.950  34.904  31.751  1.00 22.09      .043 H
ATOM    167  CG  GLU C  23      22.239  36.196  31.925  1.00 21.74      .100 C
ATOM    168 1HG  GLU C  23      21.767  35.504  32.623  1.00 21.74      .100 H
ATOM    169 2HG  GLU C  23      22.055  37.212  32.274  1.00 21.74      .100 H
ATOM    170  CD  GLU C  23      21.552  36.031  30.552  1.00 27.48      .185 C
ATOM    171  OE1 GLU C  23      22.137  35.463  29.603  1.00 21.13      .647 O
ATOM    172  OE2 GLU C  23      20.374  36.443  30.414  1.00 18.73      .647 O
ATOM    173  N   GLN C  24      24.302  34.527  34.914  1.00 18.04      .338 N
ATOM    174  H   GLN C  24      25.130  34.173  34.457  1.00 18.04      .338 H
ATOM    175  CA  GLN C  24      23.835  33.783  36.090  1.00 16.96      .160 C
ATOM    176  HA  GLN C  24      22.747  33.748  36.050  1.00 16.96      .160 H
ATOM    177  C   GLN C  24      24.227  34.506  37.409  1.00 20.87      .251 C
ATOM    178  O   GLN C  24      23.510  34.420  38.406  1.00 19.22      .271 O
ATOM    179  CB  GLN C  24      24.338  32.324  36.041  1.00 17.93      .042 C
ATOM    180 1HB  GLN C  24      25.381  32.285  36.356  1.00 17.93      .042 H
ATOM    181 2HB  GLN C  24      23.745  31.729  36.736  1.00 17.93      .042 H
ATOM    182  CG  GLN C  24      24.232  31.680  34.641  1.00 21.56      .090 C
ATOM    183 1HG  GLN C  24      23.192  31.706  34.314  1.00 21.56      .090 H
ATOM    184 2HG  GLN C  24      24.812  32.271  33.932  1.00 21.56      .090 H
ATOM    185  CD  GLN C  24      24.727  30.229  34.591  1.00 27.18      .227 C
ATOM    186  OE1 GLN C  24      24.322  29.362  35.353  1.00 20.25      .273 O
ATOM    187  NE2 GLN C  24      25.573  29.915  33.640  1.00 17.37      .369 N
ATOM    188 1HE2 GLN C  24      25.780  28.938  33.486  1.00 17.37      .369 H
ATOM    189 2HE2 GLN C  24      25.824  30.601  32.943  1.00 17.37      .369 H
ATOM    190  N   GLU C  25      25.312  35.292  37.389  1.00 19.12      .338 N
ATOM    191  H   GLU C  25      25.891  35.278  36.561  1.00 19.12      .338 H
ATOM    192  CA  GLU C  25      25.706  36.256  38.433  1.00 20.62      .160 C
ATOM    193  HA  GLU C  25      25.579  35.782  39.407  1.00 20.62      .160 H
ATOM    194  C   GLU C  25      24.848  37.561  38.452  1.00 25.32      .251 C
ATOM    195  O   GLU C  25      25.168  38.494  39.190  1.00 27.07      .271 O
ATOM    196  CB  GLU C  25      27.194  36.646  38.288  1.00 23.20      .043 C
ATOM    197 1HB  GLU C  25      27.277  37.287  37.410  1.00 23.20      .043 H
ATOM    198 2HB  GLU C  25      27.477  37.246  39.153  1.00 23.20      .043 H
ATOM    199  CG  GLU C  25      28.247  35.511  38.141  1.00 32.89      .100 C
ATOM    200 1HG  GLU C  25      28.095  35.020  37.179  1.00 32.89      .100 H
ATOM    201 2HG  GLU C  25      29.236  35.967  38.108  1.00 32.89      .100 H
ATOM    202  CD  GLU C  25      28.239  34.440  39.242  1.00 60.65      .185 C
ATOM    203  OE1 GLU C  25      27.791  34.706  40.383  1.00 51.79      .647 O
ATOM    204  OE2 GLU C  25      28.702  33.306  38.960  1.00 60.38      .647 O
ATOM    205  N   THR C  26      23.784  37.688  37.643  1.00 21.99      .336 N
ATOM    206  H   THR C  26      23.514  36.935  37.025  1.00 21.99      .336 H
ATOM    207  CA  THR C  26      22.903  38.867  37.651  1.00 21.94      .186 C
ATOM    208  HA  THR C  26      23.509  39.754  37.466  1.00 21.94      .186 H
ATOM    209  C   THR C  26      22.214  39.012  39.011  1.00 24.65      .253 C
ATOM    210  O   THR C  26      21.491  38.098  39.413  1.00 21.34      .270 O
ATOM    211  CB  THR C  26      21.817  38.816  36.564  1.00 28.90      .140 C
ATOM    212  HB  THR C  26      21.183  37.948  36.743  1.00 28.90      .140 H
ATOM    213  OG1 THR C  26      22.398  38.703  35.270  1.00 30.30      .382 O
ATOM    214  HG1 THR C  26      22.564  37.772  35.108  1.00 30.30      .382 H
ATOM    215  CG2 THR C  26      20.950  40.068  36.508  1.00 27.52      .034 C
ATOM    216 1HG2 THR C  26      20.296  40.013  35.638  1.00 27.52      .034 H
ATOM    217 2HG2 THR C  26      21.587  40.949  36.430  1.00 27.52      .034 H
ATOM    218 3HG2 THR C  26      20.346  40.136  37.413  1.00 27.52      .034 H
ATOM    219  N   LEU C  27      22.390  40.155  39.687  1.00 23.72      .337 N
ATOM    220  H   LEU C  27      22.980  40.876  39.297  1.00 23.72      .337 H
ATOM    221  CA  LEU C  27      21.625  40.502  40.884  1.00 24.89      .159 C
ATOM    222  HA  LEU C  27      21.642  39.639  41.550  1.00 24.89      .159 H
ATOM    223  C   LEU C  27      20.159  40.812  40.531  1.00 26.62      .251 C
ATOM    224  O   LEU C  27      19.862  41.540  39.581  1.00 24.98      .271 O
ATOM    225  CB  LEU C  27      22.222  41.720  41.631  1.00 27.25      .032 C
ATOM    226 1HB  LEU C  27      22.410  42.504  40.899  1.00 27.25      .032 H
ATOM    227 2HB  LEU C  27      21.465  42.095  42.320  1.00 27.25      .032 H
ATOM    228  CG  LEU C  27      23.493  41.471  42.456  1.00 34.88      .002 C
ATOM    229  HG  LEU C  27      24.276  41.102  41.793  1.00 34.88      .002 H
ATOM    230  CD1 LEU C  27      23.929  42.802  43.077  1.00 37.62      .000 C
ATOM    231 1HD1 LEU C  27      24.877  42.659  43.597  1.00 37.62      .000 H
ATOM    232 2HD1 LEU C  27      23.174  43.142  43.786  1.00 37.62      .000 H
ATOM    233 3HD1 LEU C  27      24.053  43.548  42.293  1.00 37.62      .000 H
ATOM    234  CD2 LEU C  27      23.263  40.483  43.604  1.00 38.02      .000 C
ATOM    235 1HD2 LEU C  27      24.179  40.405  44.190  1.00 38.02      .000 H
ATOM    236 2HD2 LEU C  27      23.003  39.504  43.203  1.00 38.02      .000 H
ATOM    237 3HD2 LEU C  27      22.454  40.842  44.240  1.00 38.02      .000 H
ATOM    238  N   VAL C  28      19.247  40.303  41.356  1.00 21.36      .338 N
ATOM    239  H   VAL C  28      19.565  39.698  42.100  1.00 21.36      .338 H
ATOM    240  CA  VAL C  28      17.801  40.408  41.161  1.00 20.06      .159 C
ATOM    241  HA  VAL C  28      17.628  41.264  40.509  1.00 20.06      .159 H
ATOM    242  C   VAL C  28      17.045  40.647  42.481  1.00 23.68      .251 C
ATOM    243  O   VAL C  28      17.425  40.161  43.551  1.00 22.68      .271 O
ATOM    244  CB  VAL C  28      17.237  39.166  40.420  1.00 21.68      .029 C
ATOM    245  HB  VAL C  28      16.158  39.294  40.332  1.00 21.68      .029 H
ATOM    246  CG1 VAL C  28      17.807  39.050  39.001  1.00 20.65      .002 C
ATOM    247 1HG1 VAL C  28      17.264  38.277  38.456  1.00 20.65      .002 H
ATOM    248 2HG1 VAL C  28      18.864  38.788  39.047  1.00 20.65      .002 H
ATOM    249 3HG1 VAL C  28      17.691  40.005  38.489  1.00 20.65      .002 H
ATOM    250  CG2 VAL C  28      17.480  37.836  41.148  1.00 20.64      .002 C
ATOM    251 1HG2 VAL C  28      17.009  37.029  40.587  1.00 20.64      .002 H
ATOM    252 2HG2 VAL C  28      17.052  37.881  42.149  1.00 20.64      .002 H
ATOM    253 3HG2 VAL C  28      18.552  37.652  41.219  1.00 20.64      .002 H
ATOM    254  N   ARG C  29      15.930  41.376  42.367  1.00 21.03      .338 N
ATOM    255  H   ARG C  29      15.747  41.785  41.462  1.00 21.03      .338 H
ATOM    256  CA  ARG C  29      14.909  41.602  43.401  1.00 22.01      .160 C
ATOM    257  HA  ARG C  29      15.255  41.196  44.352  1.00 22.01      .160 H
ATOM    258  C   ARG C  29      13.612  40.870  43.009  1.00 24.35      .254 C
ATOM    259  O   ARG C  29      12.834  41.413  42.217  1.00 23.01      .270 O
ATOM    260  CB  ARG C  29      14.734  43.125  43.582  1.00 99.99      .034 C
ATOM    261 1HB  ARG C  29      15.667  43.527  43.975  1.00 99.99      .034 H
ATOM    262 2HB  ARG C  29      14.565  43.584  42.608  1.00 99.99      .034 H
ATOM    263  CG  ARG C  29      13.588  43.574  44.524  1.00 99.99      .027 C
ATOM    264 1HG  ARG C  29      13.682  44.649  44.679  1.00 99.99      .027 H
ATOM    265 2HG  ARG C  29      12.630  43.396  44.034  1.00 99.99      .027 H
ATOM    266  CD  ARG C  29      13.567  42.882  45.901  1.00 99.99      .116 C
ATOM    267 1HD  ARG C  29      12.744  43.284  46.492  1.00 99.99      .116 H
ATOM    268 2HD  ARG C  29      13.383  41.816  45.771  1.00 99.99      .116 H
ATOM    269  NE  ARG C  29      14.822  43.063  46.647  1.00 99.99      .212 N
ATOM    270  HE  ARG C  29      15.452  42.276  46.574  1.00 99.99      .212 H
ATOM    271  CZ  ARG C  29      15.059  44.030  47.543  1.00 99.99      .666 C
ATOM    272  NH1 ARG C  29      14.217  44.979  47.800  1.00 99.99      .235 N
ATOM    273 1HH1 ARG C  29      13.378  45.078  47.246  1.00 99.99      .235 H
ATOM    274 2HH1 ARG C  29      14.272  45.406  48.714  1.00 99.99      .235 H
ATOM    275  NH2 ARG C  29      16.156  44.038  48.235  1.00 99.99      .235 N
ATOM    276 1HH2 ARG C  29      16.890  43.372  48.038  1.00 99.99      .235 H
ATOM    277 2HH2 ARG C  29      16.341  44.831  48.831  1.00 99.99      .235 H
ATOM    278  N   PRO C  30      13.371  39.640  43.506  1.00 21.64      .312 N
ATOM    279  CA  PRO C  30      12.160  38.879  43.207  1.00 20.51      .163 C
ATOM    280  HA  PRO C  30      12.123  38.693  42.134  1.00 20.51      .163 H
ATOM    281  C   PRO C  30      10.881  39.613  43.625  1.00 26.94      .251 C
ATOM    282  O   PRO C  30      10.826  40.242  44.686  1.00 27.70      .271 O
ATOM    283  CB  PRO C  30      12.315  37.536  43.927  1.00 21.36      .034 C
ATOM    284 1HB  PRO C  30      11.863  37.578  44.918  1.00 21.36      .034 H
ATOM    285 2HB  PRO C  30      11.902  36.710  43.348  1.00 21.36      .034 H
ATOM    286  CG  PRO C  30      13.821  37.386  44.047  1.00 25.93      .027 C
ATOM    287 1HG  PRO C  30      14.104  36.760  44.893  1.00 25.93      .027 H
ATOM    288 2HG  PRO C  30      14.239  37.007  43.115  1.00 25.93      .027 H
ATOM    289  CD  PRO C  30      14.270  38.815  44.280  1.00 23.69      .105 C
ATOM    290 1HD  PRO C  30      14.188  39.070  45.336  1.00 23.69      .105 H
ATOM    291 2HD  PRO C  30      15.292  38.945  43.921  1.00 23.69      .105 H
ATOM    292  N   LYS C  31       9.845  39.516  42.790  1.00 24.08      .338 N
ATOM    293  H   LYS C  31       9.945  38.946  41.961  1.00 24.08      .338 H
ATOM    294  CA  LYS C  31       8.495  40.025  43.070  1.00 25.24      .160 C
ATOM    295  HA  LYS C  31       8.584  41.038  43.463  1.00 25.24      .160 H
ATOM    296  C   LYS C  31       7.823  39.151  44.149  1.00 31.87      .254 C
ATOM    297  O   LYS C  31       8.165  37.967  44.237  1.00 29.84      .270 O
ATOM    298  CB  LYS C  31       7.689  40.071  41.762  1.00 27.31      .032 C
ATOM    299 1HB  LYS C  31       7.700  39.079  41.309  1.00 27.31      .032 H
ATOM    300 2HB  LYS C  31       6.658  40.335  41.994  1.00 27.31      .032 H
ATOM    301  CG  LYS C  31       8.262  41.109  40.786  1.00 29.80      .004 C
ATOM    302 1HG  LYS C  31       8.104  42.105  41.200  1.00 29.80      .004 H
ATOM    303 2HG  LYS C  31       9.332  40.936  40.676  1.00 29.80      .004 H
ATOM    304  CD  LYS C  31       7.614  41.024  39.401  1.00 37.46      .032 C
ATOM    305 1HD  LYS C  31       7.811  40.040  38.974  1.00 37.46      .032 H
ATOM    306 2HD  LYS C  31       6.536  41.145  39.503  1.00 37.46      .032 H
ATOM    307  CE  LYS C  31       8.193  42.111  38.481  1.00 48.01      .206 C
ATOM    308 1HE  LYS C  31       7.997  43.086  38.925  1.00 48.01      .206 H
ATOM    309 2HE  LYS C  31       9.272  41.972  38.411  1.00 48.01      .206 H
ATOM    310  NZ  LYS C  31       7.596  42.057  37.128  1.00 53.97      .064 N
ATOM    311 1HZ  LYS C  31       7.959  42.815  36.570  1.00 53.97      .064 H
ATOM    312 2HZ  LYS C  31       6.594  42.150  37.214  1.00 53.97      .064 H
ATOM    313 3HZ  LYS C  31       7.815  41.176  36.685  1.00 53.97      .064 H
ATOM    314  N   PRO C  32       6.886  39.675  44.965  1.00 32.13      .312 N
ATOM    315  CA  PRO C  32       6.351  38.982  46.140  1.00 32.28      .163 C
ATOM    316  HA  PRO C  32       7.109  39.011  46.923  1.00 32.28      .163 H
ATOM    317  C   PRO C  32       5.928  37.519  45.927  1.00 34.34      .251 C
ATOM    318  O   PRO C  32       6.301  36.662  46.728  1.00 35.08      .271 O
ATOM    319  CB  PRO C  32       5.168  39.833  46.588  1.00 35.33      .034 C
ATOM    320 1HB  PRO C  32       4.271  39.565  46.029  1.00 35.33      .034 H
ATOM    321 2HB  PRO C  32       5.003  39.750  47.662  1.00 35.33      .034 H
ATOM    322  CG  PRO C  32       5.609  41.238  46.231  1.00 40.52      .027 C
ATOM    323 1HG  PRO C  32       4.763  41.899  46.044  1.00 40.52      .027 H
ATOM    324 2HG  PRO C  32       6.250  41.631  47.020  1.00 40.52      .027 H
ATOM    325  CD  PRO C  32       6.411  41.044  44.957  1.00 35.12      .105 C
ATOM    326 1HD  PRO C  32       5.780  41.206  44.083  1.00 35.12      .105 H
ATOM    327 2HD  PRO C  32       7.262  41.725  44.956  1.00 35.12      .105 H
ATOM    328  N   LEU C  33       5.226  37.204  44.831  1.00 27.66      .338 N
ATOM    329  H   LEU C  33       4.919  37.937  44.207  1.00 27.66      .338 H
ATOM    330  CA  LEU C  33       4.765  35.849  44.540  1.00 27.74      .159 C
ATOM    331  HA  LEU C  33       4.240  35.499  45.429  1.00 27.74      .159 H
ATOM    332  C   LEU C  33       5.925  34.847  44.268  1.00 29.42      .251 C
ATOM    333  O   LEU C  33       5.751  33.659  44.529  1.00 29.29      .271 O
ATOM    334  CB  LEU C  33       3.757  35.866  43.375  1.00 28.74      .032 C
ATOM    335 1HB  LEU C  33       3.969  36.730  42.746  1.00 28.74      .032 H
ATOM    336 2HB  LEU C  33       3.903  34.966  42.777  1.00 28.74      .032 H
ATOM    337  CG  LEU C  33       2.276  35.868  43.814  1.00 36.08      .002 C
ATOM    338  HG  LEU C  33       2.096  34.975  44.413  1.00 36.08      .002 H
ATOM    339  CD1 LEU C  33       1.883  37.090  44.644  1.00 37.66      .000 C
ATOM    340 1HD1 LEU C  33       0.838  36.993  44.938  1.00 37.66      .000 H
ATOM    341 2HD1 LEU C  33       2.009  37.986  44.037  1.00 37.66      .000 H
ATOM    342 3HD1 LEU C  33       2.506  37.163  45.535  1.00 37.66      .000 H
ATOM    343  CD2 LEU C  33       1.372  35.807  42.586  1.00 40.23      .000 C
ATOM    344 1HD2 LEU C  33       0.333  35.756  42.912  1.00 40.23      .000 H
ATOM    345 2HD2 LEU C  33       1.613  34.918  42.002  1.00 40.23      .000 H
ATOM    346 3HD2 LEU C  33       1.518  36.696  41.973  1.00 40.23      .000 H
ATOM    347  N   LEU C  34       7.092  35.294  43.786  1.00 22.90      .338 N
ATOM    348  H   LEU C  34       7.216  36.287  43.646  1.00 22.90      .338 H
ATOM    349  CA  LEU C  34       8.303  34.468  43.718  1.00 19.87      .159 C
ATOM    350  HA  LEU C  34       8.005  33.434  43.550  1.00 19.87      .159 H
ATOM    351  C   LEU C  34       9.096  34.525  45.043  1.00 23.39      .251 C
ATOM    352  O   LEU C  34       9.630  33.513  45.487  1.00 22.59      .271 O
ATOM    353  CB  LEU C  34       9.167  34.905  42.509  1.00 18.42      .032 C
ATOM    354 1HB  LEU C  34       8.584  34.740  41.603  1.00 18.42      .032 H
ATOM    355 2HB  LEU C  34       9.360  35.973  42.602  1.00 18.42      .032 H
ATOM    356  CG  LEU C  34      10.520  34.173  42.369  1.00 21.98      .002 C
ATOM    357  HG  LEU C  34      11.115  34.384  43.257  1.00 21.98      .002 H
ATOM    358  CD1 LEU C  34      10.378  32.656  42.213  1.00 21.55      .000 C
ATOM    359 1HD1 LEU C  34      11.367  32.216  42.086  1.00 21.55      .000 H
ATOM    360 2HD1 LEU C  34       9.766  32.434  41.338  1.00 21.55      .000 H
ATOM    361 3HD1 LEU C  34       9.905  32.239  43.102  1.00 21.55      .000 H
ATOM    362  CD2 LEU C  34      11.284  34.689  41.148  1.00 20.08      .000 C
ATOM    363 1HD2 LEU C  34      12.277  34.239  41.131  1.00 20.08      .000 H
ATOM    364 2HD2 LEU C  34      11.377  35.773  41.210  1.00 20.08      .000 H
ATOM    365 3HD2 LEU C  34      10.747  34.421  40.239  1.00 20.08      .000 H
ATOM    366  N   LEU C  35       9.158  35.684  45.702  1.00 22.08      .338 N
ATOM    367  H   LEU C  35       8.701  36.498  45.318  1.00 22.08      .338 H
ATOM    368  CA  LEU C  35       9.925  35.861  46.927  1.00 24.19      .159 C
ATOM    369  HA  LEU C  35      10.944  35.543  46.706  1.00 24.19      .159 H
ATOM    370  C   LEU C  35       9.396  34.975  48.082  1.00 30.60      .251 C
ATOM    371  O   LEU C  35      10.188  34.357  48.796  1.00 30.18      .271 O
ATOM    372  CB  LEU C  35       9.939  37.357  47.288  1.00 25.47      .032 C
ATOM    373 1HB  LEU C  35      10.207  37.927  46.398  1.00 25.47      .032 H
ATOM    374 2HB  LEU C  35       8.932  37.653  47.583  1.00 25.47      .032 H
ATOM    375  CG  LEU C  35      10.911  37.724  48.423  1.00 31.24      .002 C
ATOM    376  HG  LEU C  35      10.579  37.235  49.338  1.00 31.24      .002 H
ATOM    377  CD1 LEU C  35      12.358  37.309  48.152  1.00 30.79      .000 C
ATOM    378 1HD1 LEU C  35      12.984  37.683  48.962  1.00 30.79      .000 H
ATOM    379 2HD1 LEU C  35      12.692  37.736  47.207  1.00 30.79      .000 H
ATOM    380 3HD1 LEU C  35      12.431  36.223  48.107  1.00 30.79      .000 H
ATOM    381  CD2 LEU C  35      10.892  39.238  48.623  1.00 33.53      .000 C
ATOM    382 1HD2 LEU C  35      11.542  39.510  49.455  1.00 33.53      .000 H
ATOM    383 2HD2 LEU C  35       9.871  39.550  48.842  1.00 33.53      .000 H
ATOM    384 3HD2 LEU C  35      11.238  39.732  47.715  1.00 33.53      .000 H
ATOM    385  N   LYS C  36       8.068  34.833  48.201  1.00 30.25      .338 N
ATOM    386  H   LYS C  36       7.460  35.397  47.624  1.00 30.25      .338 H
ATOM    387  CA  LYS C  36       7.419  33.909  49.134  1.00 30.91      .159 C
ATOM    388  HA  LYS C  36       7.805  34.128  50.130  1.00 30.91      .159 H
ATOM    389  C   LYS C  36       7.731  32.430  48.816  1.00 32.58      .251 C
ATOM    390  O   LYS C  36       7.920  31.645  49.741  1.00 32.81      .271 O
ATOM    391  CB  LYS C  36       5.899  34.183  49.178  1.00 99.99      .032 C
ATOM    392 1HB  LYS C  36       5.485  33.668  50.044  1.00 99.99      .032 H
ATOM    393 2HB  LYS C  36       5.751  35.253  49.328  1.00 99.99      .032 H
ATOM    394  CG  LYS C  36       5.111  33.735  47.942  1.00 99.99      .004 C
ATOM    395 1HG  LYS C  36       5.586  34.142  47.050  1.00 99.99      .004 H
ATOM    396 2HG  LYS C  36       5.112  32.646  47.895  1.00 99.99      .004 H
ATOM    397  CD  LYS C  36       3.665  34.253  48.042  1.00 99.99      .032 C
ATOM    398 1HD  LYS C  36       3.259  33.967  49.013  1.00 99.99      .032 H
ATOM    399 2HD  LYS C  36       3.679  35.341  47.978  1.00 99.99      .032 H
ATOM    400  CE  LYS C  36       2.754  33.697  46.940  1.00 99.99      .206 C
ATOM    401 1HE  LYS C  36       3.191  33.928  45.969  1.00 99.99      .206 H
ATOM    402 2HE  LYS C  36       2.704  32.612  47.036  1.00 99.99      .206 H
ATOM    403  NZ  LYS C  36       1.391  34.274  47.043  1.00 99.99      .064 N
ATOM    404 1HZ  LYS C  36       0.862  34.059  46.209  1.00 99.99      .064 H
ATOM    405 2HZ  LYS C  36       1.444  35.275  47.160  1.00 99.99      .064 H
ATOM    406 3HZ  LYS C  36       0.935  33.864  47.846  1.00 99.99      .064 H
ATOM    407  N   LEU C  37       7.867  32.064  47.535  1.00 26.98      .338 N
ATOM    408  H   LEU C  37       7.750  32.758  46.811  1.00 26.98      .338 H
ATOM    409  CA  LEU C  37       8.277  30.726  47.114  1.00 25.49      .159 C
ATOM    410  HA  LEU C  37       7.594  30.013  47.575  1.00 25.49      .159 H
ATOM    411  C   LEU C  37       9.701  30.426  47.632  1.00 26.28      .251 C
ATOM    412  O   LEU C  37       9.885  29.425  48.321  1.00 26.12      .271 O
ATOM    413  CB  LEU C  37       8.118  30.586  45.581  1.00 24.87      .032 C
ATOM    414 1HB  LEU C  37       7.110  30.905  45.316  1.00 24.87      .032 H
ATOM    415 2HB  LEU C  37       8.820  31.270  45.105  1.00 24.87      .032 H
ATOM    416  CG  LEU C  37       8.349  29.172  45.006  1.00 29.31      .002 C
ATOM    417  HG  LEU C  37       7.856  28.452  45.660  1.00 29.31      .002 H
ATOM    418  CD1 LEU C  37       7.716  29.075  43.616  1.00 28.58      .000 C
ATOM    419 1HD1 LEU C  37       7.844  28.064  43.228  1.00 28.58      .000 H
ATOM    420 2HD1 LEU C  37       8.197  29.786  42.945  1.00 28.58      .000 H
ATOM    421 3HD1 LEU C  37       6.652  29.304  43.687  1.00 28.58      .000 H
ATOM    422  CD2 LEU C  37       9.830  28.802  44.852  1.00 30.23      .000 C
ATOM    423 1HD2 LEU C  37       9.901  27.872  44.288  1.00 30.23      .000 H
ATOM    424 2HD2 LEU C  37      10.285  28.668  45.833  1.00 30.23      .000 H
ATOM    425 3HD2 LEU C  37      10.350  29.594  44.314  1.00 30.23      .000 H
ATOM    426  N   LEU C  38      10.670  31.320  47.403  1.00 21.04      .338 N
ATOM    427  H   LEU C  38      10.461  32.143  46.856  1.00 21.04      .338 H
ATOM    428  CA  LEU C  38      12.046  31.180  47.884  1.00 21.13      .159 C
ATOM    429  HA  LEU C  38      12.473  30.273  47.454  1.00 21.13      .159 H
ATOM    430  C   LEU C  38      12.098  31.029  49.429  1.00 25.37      .251 C
ATOM    431  O   LEU C  38      12.728  30.110  49.953  1.00 24.36      .271 O
ATOM    432  CB  LEU C  38      12.894  32.392  47.419  1.00 21.09      .032 C
ATOM    433 1HB  LEU C  38      12.476  33.287  47.880  1.00 21.09      .032 H
ATOM    434 2HB  LEU C  38      13.904  32.261  47.809  1.00 21.09      .032 H
ATOM    435  CG  LEU C  38      12.980  32.620  45.898  1.00 24.63      .002 C
ATOM    436  HG  LEU C  38      11.967  32.650  45.495  1.00 24.63      .002 H
ATOM    437  CD1 LEU C  38      13.655  33.957  45.593  1.00 24.86      .000 C
ATOM    438 1HD1 LEU C  38      13.656  34.123  44.515  1.00 24.86      .000 H
ATOM    439 2HD1 LEU C  38      14.681  33.942  45.960  1.00 24.86      .000 H
ATOM    440 3HD1 LEU C  38      13.104  34.759  46.084  1.00 24.86      .000 H
ATOM    441  CD2 LEU C  38      13.752  31.523  45.171  1.00 22.36      .000 C
ATOM    442 1HD2 LEU C  38      13.761  31.732  44.101  1.00 22.36      .000 H
ATOM    443 2HD2 LEU C  38      13.277  30.558  45.350  1.00 22.36      .000 H
ATOM    444 3HD2 LEU C  38      14.776  31.499  45.546  1.00 22.36      .000 H
ATOM    445  N   LYS C  39      11.381  31.884  50.168  1.00 23.33      .338 N
ATOM    446  H   LYS C  39      10.890  32.640  49.713  1.00 23.33      .338 H
ATOM    447  CA  LYS C  39      11.329  31.857  51.633  1.00 26.01      .159 C
ATOM    448  HA  LYS C  39      12.354  31.795  52.000  1.00 26.01      .159 H
ATOM    449  C   LYS C  39      10.564  30.623  52.187  1.00 30.43      .251 C
ATOM    450  O   LYS C  39      10.908  30.124  53.260  1.00 30.89      .271 O
ATOM    451  CB  LYS C  39      10.751  33.186  52.144  1.00 30.40      .032 C
ATOM    452 1HB  LYS C  39       9.796  33.365  51.650  1.00 30.40      .032 H
ATOM    453 2HB  LYS C  39      10.584  33.106  53.218  1.00 30.40      .032 H
ATOM    454  CG  LYS C  39      11.718  34.350  51.878  1.00 39.57      .004 C
ATOM    455 1HG  LYS C  39      12.623  34.194  52.464  1.00 39.57      .004 H
ATOM    456 2HG  LYS C  39      11.980  34.353  50.819  1.00 39.57      .004 H
ATOM    457  CD  LYS C  39      11.108  35.709  52.233  1.00 47.38      .032 C
ATOM    458 1HD  LYS C  39      10.169  35.831  51.694  1.00 47.38      .032 H
ATOM    459 2HD  LYS C  39      10.917  35.745  53.306  1.00 47.38      .032 H
ATOM    460  CE  LYS C  39      12.080  36.828  51.835  1.00 51.67      .206 C
ATOM    461 1HE  LYS C  39      12.989  36.734  52.429  1.00 51.67      .206 H
ATOM    462 2HE  LYS C  39      12.348  36.706  50.786  1.00 51.67      .206 H
ATOM    463  NZ  LYS C  39      11.476  38.160  52.049  1.00 69.67      .064 N
ATOM    464 1HZ  LYS C  39      12.109  38.879  51.731  1.00 69.67      .064 H
ATOM    465 2HZ  LYS C  39      11.304  38.274  53.037  1.00 69.67      .064 H
ATOM    466 3HZ  LYS C  39      10.603  38.232  51.545  1.00 69.67      .064 H
ATOM    467  N   SER C  40       9.607  30.062  51.440  1.00 26.95      .336 N
ATOM    468  H   SER C  40       9.288  30.534  50.606  1.00 26.95      .336 H
ATOM    469  CA  SER C  40       8.921  28.814  51.792  1.00 26.80      .189 C
ATOM    470  HA  SER C  40       8.521  28.941  52.797  1.00 26.80      .189 H
ATOM    471  C   SER C  40       9.870  27.593  51.811  1.00 29.91      .253 C
ATOM    472  O   SER C  40       9.670  26.685  52.616  1.00 29.42      .270 O
ATOM    473  CB  SER C  40       7.712  28.562  50.873  1.00 27.59      .169 C
ATOM    474 1HB  SER C  40       7.064  27.824  51.347  1.00 27.59      .169 H
ATOM    475 2HB  SER C  40       7.147  29.489  50.780  1.00 27.59      .169 H
ATOM    476  OG  SER C  40       8.035  28.062  49.593  1.00 29.37      .380 O
ATOM    477  HG  SER C  40       8.714  28.622  49.212  1.00 29.37      .380 H
ATOM    478  N   VAL C  41      10.950  27.612  51.017  1.00 26.45      .337 N
ATOM    479  H   VAL C  41      11.070  28.385  50.379  1.00 26.45      .337 H
ATOM    480  CA  VAL C  41      12.049  26.623  51.034  1.00 26.13      .159 C
ATOM    481  HA  VAL C  41      11.697  25.763  51.603  1.00 26.13      .159 H
ATOM    482  C   VAL C  41      13.321  27.159  51.757  1.00 32.11      .251 C
ATOM    483  O   VAL C  41      14.439  26.718  51.490  1.00 31.12      .271 O
ATOM    484  CB  VAL C  41      12.347  26.066  49.625  1.00 28.81      .029 C
ATOM    485  HB  VAL C  41      13.211  25.404  49.695  1.00 28.81      .029 H
ATOM    486  CG1 VAL C  41      11.174  25.217  49.128  1.00 28.11      .002 C
ATOM    487 1HG1 VAL C  41      11.443  24.782  48.165  1.00 28.11      .002 H
ATOM    488 2HG1 VAL C  41      10.285  25.836  49.012  1.00 28.11      .002 H
ATOM    489 3HG1 VAL C  41      10.972  24.420  49.843  1.00 28.11      .002 H
ATOM    490  CG2 VAL C  41      12.660  27.145  48.588  1.00 27.84      .002 C
ATOM    491 1HG2 VAL C  41      13.003  26.664  47.673  1.00 27.84      .002 H
ATOM    492 2HG2 VAL C  41      13.443  27.799  48.971  1.00 27.84      .002 H
ATOM    493 3HG2 VAL C  41      11.766  27.733  48.377  1.00 27.84      .002 H
ATOM    494  N   GLY C  42      13.143  28.064  52.724  1.00 31.02      .336 N
ATOM    495  H   GLY C  42      12.215  28.431  52.877  1.00 31.02      .336 H
ATOM    496  CA  GLY C  42      14.152  28.398  53.737  1.00 31.83      .189 C
ATOM    497 1HA  GLY C  42      13.628  28.802  54.604  1.00 31.83      .189 H
ATOM    498 2HA  GLY C  42      14.658  27.489  54.064  1.00 31.83      .189 H
ATOM    499  C   GLY C  42      15.228  29.417  53.310  1.00 35.85      .253 C
ATOM    500  O   GLY C  42      16.223  29.580  54.022  1.00 37.48      .270 O
ATOM    501  N   ALA C  43      15.024  30.128  52.198  1.00 31.08      .337 N
ATOM    502  H   ALA C  43      14.231  29.910  51.612  1.00 31.08      .337 H
ATOM    503  CA  ALA C  43      15.694  31.405  51.958  1.00 31.86      .159 C
ATOM    504  HA  ALA C  43      16.768  31.273  52.091  1.00 31.86      .159 H
ATOM    505  C   ALA C  43      15.222  32.473  52.975  1.00 38.23      .251 C
ATOM    506  O   ALA C  43      14.176  32.311  53.610  1.00 37.22      .271 O
ATOM    507  CB  ALA C  43      15.438  31.837  50.514  1.00 31.54      .034 C
ATOM    508 1HB  ALA C  43      15.515  30.978  49.847  1.00 31.54      .034 H
ATOM    509 2HB  ALA C  43      16.189  32.578  50.239  1.00 31.54      .034 H
ATOM    510 3HB  ALA C  43      14.445  32.276  50.428  1.00 31.54      .034 H
ATOM    511  N   GLN C  44      15.976  33.560  53.156  1.00 38.20      .338 N
ATOM    512  H   GLN C  44      16.850  33.632  52.655  1.00 38.20      .338 H
ATOM    513  CA  GLN C  44      15.722  34.595  54.170  1.00 41.09      .160 C
ATOM    514  HA  GLN C  44      14.737  34.410  54.599  1.00 41.09      .160 H
ATOM    515  C   GLN C  44      15.709  36.036  53.589  1.00 46.41      .251 C
ATOM    516  O   GLN C  44      14.844  36.840  53.940  1.00 49.30      .271 O
ATOM    517  CB  GLN C  44      16.727  34.421  55.337  1.00 99.99      .042 C
ATOM    518 1HB  GLN C  44      16.278  34.896  56.210  1.00 99.99      .042 H
ATOM    519 2HB  GLN C  44      16.809  33.359  55.569  1.00 99.99      .042 H
ATOM    520  CG  GLN C  44      18.182  34.976  55.212  1.00 99.99      .090 C
ATOM    521 1HG  GLN C  44      18.151  36.056  55.070  1.00 99.99      .090 H
ATOM    522 2HG  GLN C  44      18.682  34.799  56.164  1.00 99.99      .090 H
ATOM    523  CD  GLN C  44      19.043  34.365  54.092  1.00 99.99      .227 C
ATOM    524  OE1 GLN C  44      18.645  34.285  52.938  1.00 99.99      .273 O
ATOM    525  NE2 GLN C  44      20.260  33.956  54.359  1.00 99.99      .369 N
ATOM    526 1HE2 GLN C  44      20.812  33.607  53.588  1.00 99.99      .369 H
ATOM    527 2HE2 GLN C  44      20.666  34.020  55.282  1.00 99.99      .369 H
ATOM    528  N   LYS C  45      16.655  36.340  52.699  1.00 39.96      .338 N
ATOM    529  H   LYS C  45      17.312  35.609  52.467  1.00 39.96      .338 H
ATOM    530  CA  LYS C  45      16.934  37.666  52.120  1.00 38.87      .159 C
ATOM    531  HA  LYS C  45      16.899  38.391  52.932  1.00 38.87      .159 H
ATOM    532  C   LYS C  45      15.906  38.107  51.050  1.00 39.07      .251 C
ATOM    533  O   LYS C  45      15.108  37.306  50.565  1.00 36.17      .271 O
ATOM    534  CB  LYS C  45      18.390  37.640  51.591  1.00 40.87      .032 C
ATOM    535 1HB  LYS C  45      18.627  38.635  51.214  1.00 40.87      .032 H
ATOM    536 2HB  LYS C  45      19.050  37.444  52.436  1.00 40.87      .032 H
ATOM    537  CG  LYS C  45      18.684  36.616  50.485  1.00 55.80      .004 C
ATOM    538 1HG  LYS C  45      18.223  35.666  50.754  1.00 55.80      .004 H
ATOM    539 2HG  LYS C  45      18.246  36.970  49.552  1.00 55.80      .004 H
ATOM    540  CD  LYS C  45      20.197  36.404  50.323  1.00 67.78      .032 C
ATOM    541 1HD  LYS C  45      20.656  37.351  50.038  1.00 67.78      .032 H
ATOM    542 2HD  LYS C  45      20.610  36.081  51.279  1.00 67.78      .032 H
ATOM    543  CE  LYS C  45      20.508  35.338  49.263  1.00 73.18      .206 C
ATOM    544 1HE  LYS C  45      20.060  34.393  49.570  1.00 73.18      .206 H
ATOM    545 2HE  LYS C  45      20.055  35.638  48.318  1.00 73.18      .206 H
ATOM    546  NZ  LYS C  45      21.970  35.177  49.084  1.00 81.91      .064 N
ATOM    547 1HZ  LYS C  45      22.142  34.504  48.351  1.00 81.91      .064 H
ATOM    548 2HZ  LYS C  45      22.402  34.861  49.941  1.00 81.91      .064 H
ATOM    549 3HZ  LYS C  45      22.359  36.070  48.820  1.00 81.91      .064 H
ATOM    550  N   ASP C  46      15.961  39.379  50.660  1.00 35.09      .337 N
ATOM    551  H   ASP C  46      16.516  40.022  51.207  1.00 35.09      .337 H
ATOM    552  CA  ASP C  46      15.199  39.960  49.547  1.00 34.62      .170 C
ATOM    553  HA  ASP C  46      14.336  39.326  49.344  1.00 34.62      .170 H
ATOM    554  C   ASP C  46      16.007  40.072  48.221  1.00 35.94      .252 C
ATOM    555  O   ASP C  46      15.433  40.363  47.172  1.00 34.36      .271 O
ATOM    556  CB  ASP C  46      14.645  41.337  49.948  1.00 38.41      .129 C
ATOM    557 1HB  ASP C  46      15.482  41.987  50.204  1.00 38.41      .129 H
ATOM    558 2HB  ASP C  46      14.142  41.767  49.082  1.00 38.41      .129 H
ATOM    559  CG  ASP C  46      13.654  41.345  51.130  1.00 51.97      .188 C
ATOM    560  OD1 ASP C  46      13.165  40.283  51.580  1.00 51.10      .647 O
ATOM    561  OD2 ASP C  46      13.327  42.458  51.601  1.00 62.97      .647 O
ATOM    562  N   THR C  47      17.328  39.860  48.243  1.00 31.91      .336 N
ATOM    563  H   THR C  47      17.767  39.587  49.110  1.00 31.91      .336 H
ATOM    564  CA  THR C  47      18.239  40.070  47.100  1.00 31.20      .186 C
ATOM    565  HA  THR C  47      17.660  40.362  46.224  1.00 31.20      .186 H
ATOM    566  C   THR C  47      19.024  38.796  46.771  1.00 32.60      .253 C
ATOM    567  O   THR C  47      19.657  38.207  47.647  1.00 31.71      .270 O
ATOM    568  CB  THR C  47      19.216  41.220  47.398  1.00 37.51      .140 C
ATOM    569  HB  THR C  47      19.759  40.989  48.314  1.00 37.51      .140 H
ATOM    570  OG1 THR C  47      18.490  42.425  47.597  1.00 40.39      .382 O
ATOM    571  HG1 THR C  47      18.587  42.958  46.804  1.00 40.39      .382 H
ATOM    572  CG2 THR C  47      20.236  41.472  46.287  1.00 36.68      .034 C
ATOM    573 1HG2 THR C  47      20.772  42.397  46.496  1.00 36.68      .034 H
ATOM    574 2HG2 THR C  47      19.725  41.556  45.328  1.00 36.68      .034 H
ATOM    575 3HG2 THR C  47      20.941  40.642  46.251  1.00 36.68      .034 H
ATOM    576  N   TYR C  48      19.018  38.396  45.500  1.00 27.55      .337 N
ATOM    577  H   TYR C  48      18.553  38.964  44.806  1.00 27.55      .337 H
ATOM    578  CA  TYR C  48      19.576  37.120  45.027  1.00 26.66      .164 C
ATOM    579  HA  TYR C  48      20.205  36.692  45.808  1.00 26.66      .164 H
ATOM    580  C   TYR C  48      20.427  37.310  43.763  1.00 28.60      .251 C
ATOM    581  O   TYR C  48      20.244  38.299  43.057  1.00 28.63      .271 O
ATOM    582  CB  TYR C  48      18.433  36.127  44.769  1.00 27.59      .056 C
ATOM    583 1HB  TYR C  48      17.765  36.541  44.014  1.00 27.59      .056 H
ATOM    584 2HB  TYR C  48      18.855  35.210  44.359  1.00 27.59      .056 H
ATOM    585  CG  TYR C  48      17.618  35.780  46.005  1.00 31.15      .044 C
ATOM    586  CD1 TYR C  48      16.570  36.624  46.418  1.00 33.60      .011 C
ATOM    587  HD1 TYR C  48      16.337  37.516  45.856  1.00 33.60      .011 H
ATOM    588  CD2 TYR C  48      17.936  34.636  46.762  1.00 32.98      .011 C
ATOM    589  HD2 TYR C  48      18.754  33.997  46.464  1.00 32.98      .011 H
ATOM    590  CE1 TYR C  48      15.850  36.333  47.588  1.00 34.57      .037 C
ATOM    591  HE1 TYR C  48      15.066  36.996  47.922  1.00 34.57      .037 H
ATOM    592  CE2 TYR C  48      17.203  34.325  47.922  1.00 34.74      .037 C
ATOM    593  HE2 TYR C  48      17.452  33.454  48.510  1.00 34.74      .037 H
ATOM    594  CZ  TYR C  48      16.160  35.178  48.339  1.00 42.40      .065 C
ATOM    595  OH  TYR C  48      15.475  34.927  49.494  1.00 45.76      .361 O
ATOM    596  HH  TYR C  48      15.175  35.727  49.930  1.00 45.76      .361 H
ATOM    597  N   THR C  49      21.301  36.356  43.432  1.00 24.10      .336 N
ATOM    598  H   THR C  49      21.464  35.596  44.077  1.00 24.10      .336 H
ATOM    599  CA  THR C  49      21.702  36.114  42.035  1.00 22.02      .186 C
ATOM    600  HA  THR C  49      21.561  37.044  41.485  1.00 22.02      .186 H
ATOM    601  C   THR C  49      20.803  35.037  41.398  1.00 20.64      .253 C
ATOM    602  O   THR C  49      20.170  34.240  42.096  1.00 19.74      .270 O
ATOM    603  CB  THR C  49      23.192  35.749  41.863  1.00 26.51      .140 C
ATOM    604  HB  THR C  49      23.404  35.668  40.797  1.00 26.51      .140 H
ATOM    605  OG1 THR C  49      23.498  34.506  42.459  1.00 21.74      .382 O
ATOM    606  HG1 THR C  49      24.453  34.412  42.489  1.00 21.74      .382 H
ATOM    607  CG2 THR C  49      24.123  36.815  42.434  1.00 21.49      .034 C
ATOM    608 1HG2 THR C  49      25.158  36.548  42.219  1.00 21.49      .034 H
ATOM    609 2HG2 THR C  49      23.985  36.895  43.512  1.00 21.49      .034 H
ATOM    610 3HG2 THR C  49      23.890  37.771  41.966  1.00 21.49      .034 H
ATOM    611  N   MET C  50      20.737  34.976  40.063  1.00 16.86      .337 N
ATOM    612  H   MET C  50      21.234  35.650  39.500  1.00 16.86      .337 H
ATOM    613  CA  MET C  50      19.923  33.990  39.347  1.00 14.59      .160 C
ATOM    614  HA  MET C  50      18.880  34.152  39.620  1.00 14.59      .160 H
ATOM    615  C   MET C  50      20.289  32.535  39.742  1.00 18.22      .251 C
ATOM    616  O   MET C  50      19.398  31.700  39.891  1.00 16.57      .271 O
ATOM    617  CB  MET C  50      20.044  34.187  37.827  1.00 15.89      .043 C
ATOM    618 1HB  MET C  50      21.095  34.141  37.541  1.00 15.89      .043 H
ATOM    619 2HB  MET C  50      19.519  33.378  37.317  1.00 15.89      .043 H
ATOM    620  CG  MET C  50      19.463  35.529  37.348  1.00 18.15      .060 C
ATOM    621 1HG  MET C  50      19.846  36.330  37.979  1.00 18.15      .060 H
ATOM    622 2HG  MET C  50      19.816  35.717  36.334  1.00 18.15      .060 H
ATOM    623  SD  MET C  50      17.638  35.616  37.350  1.00 20.53      .139 S
ATOM    624  CE  MET C  50      17.260  34.757  35.798  1.00 15.37      .069 C
ATOM    625 1HE  MET C  50      16.186  34.799  35.612  1.00 15.37      .069 H
ATOM    626 2HE  MET C  50      17.577  33.717  35.868  1.00 15.37      .069 H
ATOM    627 3HE  MET C  50      17.790  35.244  34.979  1.00 15.37      .069 H
ATOM    628  N   LYS C  51      21.569  32.253  40.023  1.00 14.09      .338 N
ATOM    629  H   LYS C  51      22.258  32.980  39.890  1.00 14.09      .338 H
ATOM    630  CA  LYS C  51      22.076  30.969  40.537  1.00 14.59      .159 C
ATOM    631  HA  LYS C  51      21.940  30.199  39.778  1.00 14.59      .159 H
ATOM    632  C   LYS C  51      21.367  30.501  41.825  1.00 16.42      .251 C
ATOM    633  O   LYS C  51      21.148  29.304  42.004  1.00 15.37      .271 O
ATOM    634  CB  LYS C  51      23.578  31.115  40.843  1.00 20.06      .032 C
ATOM    635 1HB  LYS C  51      23.714  31.965  41.513  1.00 20.06      .032 H
ATOM    636 2HB  LYS C  51      23.917  30.215  41.355  1.00 20.06      .032 H
ATOM    637  CG  LYS C  51      24.435  31.297  39.586  1.00 44.17      .004 C
ATOM    638 1HG  LYS C  51      24.577  30.327  39.109  1.00 44.17      .004 H
ATOM    639 2HG  LYS C  51      23.908  31.947  38.887  1.00 44.17      .004 H
ATOM    640  CD  LYS C  51      25.798  31.956  39.886  1.00 48.74      .032 C
ATOM    641 1HD  LYS C  51      26.313  32.124  38.940  1.00 48.74      .032 H
ATOM    642 2HD  LYS C  51      25.616  32.934  40.331  1.00 48.74      .032 H
ATOM    643  CE  LYS C  51      26.709  31.130  40.805  1.00 48.42      .206 C
ATOM    644 1HE  LYS C  51      26.144  30.837  41.690  1.00 48.42      .206 H
ATOM    645 2HE  LYS C  51      27.023  30.231  40.275  1.00 48.42      .206 H
ATOM    646  NZ  LYS C  51      27.894  31.914  41.221  1.00 53.75      .064 N
ATOM    647 1HZ  LYS C  51      28.530  31.332  41.747  1.00 53.75      .064 H
ATOM    648 2HZ  LYS C  51      27.583  32.681  41.799  1.00 53.75      .064 H
ATOM    649 3HZ  LYS C  51      28.366  32.276  40.405  1.00 53.75      .064 H
ATOM    650  N   GLU C  52      21.027  31.431  42.713  1.00 13.76      .338 N
ATOM    651  H   GLU C  52      21.226  32.398  42.496  1.00 13.76      .338 H
ATOM    652  CA  GLU C  52      20.327  31.180  43.981  1.00 15.63      .160 C
ATOM    653  HA  GLU C  52      20.731  30.286  44.457  1.00 15.63      .160 H
ATOM    654  C   GLU C  52      18.818  30.961  43.750  1.00 18.33      .251 C
ATOM    655  O   GLU C  52      18.215  30.046  44.313  1.00 17.47      .271 O
ATOM    656  CB  GLU C  52      20.558  32.369  44.925  1.00 17.93      .043 C
ATOM    657 1HB  GLU C  52      20.137  33.270  44.479  1.00 17.93      .043 H
ATOM    658 2HB  GLU C  52      20.043  32.181  45.866  1.00 17.93      .043 H
ATOM    659  CG  GLU C  52      22.047  32.615  45.219  1.00 34.52      .100 C
ATOM    660 1HG  GLU C  52      22.467  31.725  45.688  1.00 34.52      .100 H
ATOM    661 2HG  GLU C  52      22.588  32.787  44.288  1.00 34.52      .100 H
ATOM    662  CD  GLU C  52      22.268  33.813  46.147  1.00 59.90      .185 C
ATOM    663  OE1 GLU C  52      21.650  34.887  45.968  1.00 41.37      .647 O
ATOM    664  OE2 GLU C  52      23.070  33.700  47.098  1.00 64.33      .647 O
ATOM    665  N   VAL C  53      18.216  31.742  42.846  1.00 15.91      .338 N
ATOM    666  H   VAL C  53      18.749  32.472  42.396  1.00 15.91      .338 H
ATOM    667  CA  VAL C  53      16.821  31.590  42.429  1.00 15.16      .159 C
ATOM    668  HA  VAL C  53      16.200  31.649  43.323  1.00 15.16      .159 H
ATOM    669  C   VAL C  53      16.594  30.205  41.782  1.00 17.01      .251 C
ATOM    670  O   VAL C  53      15.643  29.511  42.144  1.00 16.20      .271 O
ATOM    671  CB  VAL C  53      16.396  32.743  41.493  1.00 18.49      .029 C
ATOM    672  HB  VAL C  53      17.071  32.753  40.637  1.00 18.49      .029 H
ATOM    673  CG1 VAL C  53      14.963  32.586  40.969  1.00 17.75      .002 C
ATOM    674 1HG1 VAL C  53      14.693  33.471  40.392  1.00 17.75      .002 H
ATOM    675 2HG1 VAL C  53      14.276  32.476  41.808  1.00 17.75      .002 H
ATOM    676 3HG1 VAL C  53      14.905  31.704  40.332  1.00 17.75      .002 H
ATOM    677  CG2 VAL C  53      16.487  34.101  42.204  1.00 18.86      .002 C
ATOM    678 1HG2 VAL C  53      16.153  34.887  41.526  1.00 18.86      .002 H
ATOM    679 2HG2 VAL C  53      17.521  34.288  42.496  1.00 18.86      .002 H
ATOM    680 3HG2 VAL C  53      15.855  34.092  43.091  1.00 18.86      .002 H
ATOM    681  N   LEU C  54      17.485  29.757  40.887  1.00 12.64      .338 N
ATOM    682  H   LEU C  54      18.245  30.358  40.601  1.00 12.64      .338 H
ATOM    683  CA  LEU C  54      17.427  28.428  40.282  1.00 12.67      .159 C
ATOM    684  HA  LEU C  54      16.417  28.290  39.899  1.00 12.67      .159 H
ATOM    685  C   LEU C  54      17.687  27.292  41.314  1.00 16.55      .251 C
ATOM    686  O   LEU C  54      17.093  26.221  41.173  1.00 14.11      .271 O
ATOM    687  CB  LEU C  54      18.425  28.314  39.099  1.00 12.59      .032 C
ATOM    688 1HB  LEU C  54      19.335  28.843  39.380  1.00 12.59      .032 H
ATOM    689 2HB  LEU C  54      18.685  27.261  38.984  1.00 12.59      .032 H
ATOM    690  CG  LEU C  54      17.962  28.782  37.695  1.00 16.49      .002 C
ATOM    691  HG  LEU C  54      18.751  28.534  36.984  1.00 16.49      .002 H
ATOM    692  CD1 LEU C  54      16.706  28.038  37.238  1.00 15.61      .000 C
ATOM    693 1HD1 LEU C  54      16.496  28.314  36.204  1.00 15.61      .000 H
ATOM    694 2HD1 LEU C  54      15.853  28.302  37.864  1.00 15.61      .000 H
ATOM    695 3HD1 LEU C  54      16.884  26.964  37.299  1.00 15.61      .000 H
ATOM    696  CD2 LEU C  54      17.715  30.284  37.579  1.00 16.63      .000 C
ATOM    697 1HD2 LEU C  54      17.306  30.513  36.595  1.00 16.63      .000 H
ATOM    698 2HD2 LEU C  54      18.667  30.799  37.707  1.00 16.63      .000 H
ATOM    699 3HD2 LEU C  54      17.018  30.613  38.349  1.00 16.63      .000 H
ATOM    700  N   PHE C  55      18.518  27.513  42.340  1.00 16.39      .337 N
ATOM    701  H   PHE C  55      19.001  28.397  42.407  1.00 16.39      .337 H
ATOM    702  CA  PHE C  55      18.767  26.546  43.414  1.00 16.48      .164 C
ATOM    703  HA  PHE C  55      19.069  25.599  42.967  1.00 16.48      .164 H
ATOM    704  C   PHE C  55      17.495  26.289  44.255  1.00 18.22      .251 C
ATOM    705  O   PHE C  55      17.080  25.136  44.411  1.00 18.93      .271 O
ATOM    706  CB  PHE C  55      19.933  27.038  44.291  1.00 19.64      .056 C
ATOM    707 1HB  PHE C  55      20.850  26.966  43.706  1.00 19.64      .056 H
ATOM    708 2HB  PHE C  55      19.787  28.089  44.537  1.00 19.64      .056 H
ATOM    709  CG  PHE C  55      20.123  26.258  45.587  1.00 22.74      .044 C
ATOM    710  CD1 PHE C  55      20.870  25.066  45.597  1.00 27.23      .008 C
ATOM    711  HD1 PHE C  55      21.336  24.704  44.693  1.00 27.23      .008 H
ATOM    712  CD2 PHE C  55      19.511  26.702  46.773  1.00 27.71      .008 C
ATOM    713  HD2 PHE C  55      18.946  27.622  46.767  1.00 27.71      .008 H
ATOM    714  CE1 PHE C  55      20.987  24.315  46.782  1.00 29.98      .001 C
ATOM    715  HE1 PHE C  55      21.547  23.391  46.789  1.00 29.98      .001 H
ATOM    716  CE2 PHE C  55      19.602  25.938  47.949  1.00 31.54      .001 C
ATOM    717  HE2 PHE C  55      19.078  26.261  48.836  1.00 31.54      .001 H
ATOM    718  CZ  PHE C  55      20.342  24.744  47.954  1.00 29.53      .000 C
ATOM    719  HZ  PHE C  55      20.398  24.154  48.857  1.00 29.53      .000 H
ATOM    720  N   TYR C  56      16.845  27.349  44.743  1.00 14.73      .337 N
ATOM    721  H   TYR C  56      17.234  28.272  44.618  1.00 14.73      .337 H
ATOM    722  CA  TYR C  56      15.636  27.242  45.556  1.00 15.92      .164 C
ATOM    723  HA  TYR C  56      15.810  26.477  46.312  1.00 15.92      .164 H
ATOM    724  C   TYR C  56      14.393  26.824  44.736  1.00 19.10      .251 C
ATOM    725  O   TYR C  56      13.575  26.056  45.242  1.00 17.85      .271 O
ATOM    726  CB  TYR C  56      15.387  28.564  46.284  1.00 17.59      .056 C
ATOM    727 1HB  TYR C  56      15.547  29.381  45.581  1.00 17.59      .056 H
ATOM    728 2HB  TYR C  56      14.345  28.599  46.605  1.00 17.59      .056 H
ATOM    729  CG  TYR C  56      16.278  28.785  47.499  1.00 21.92      .044 C
ATOM    730  CD1 TYR C  56      16.221  27.881  48.579  1.00 24.12      .011 C
ATOM    731  HD1 TYR C  56      15.582  27.012  48.533  1.00 24.12      .011 H
ATOM    732  CD2 TYR C  56      17.137  29.898  47.564  1.00 23.52      .011 C
ATOM    733  HD2 TYR C  56      17.211  30.586  46.734  1.00 23.52      .011 H
ATOM    734  CE1 TYR C  56      17.003  28.100  49.730  1.00 26.99      .037 C
ATOM    735  HE1 TYR C  56      16.952  27.407  50.557  1.00 26.99      .037 H
ATOM    736  CE2 TYR C  56      17.922  30.118  48.712  1.00 25.77      .037 C
ATOM    737  HE2 TYR C  56      18.588  30.967  48.758  1.00 25.77      .037 H
ATOM    738  CZ  TYR C  56      17.849  29.222  49.799  1.00 34.98      .065 C
ATOM    739  OH  TYR C  56      18.592  29.438  50.923  1.00 41.71      .361 O
ATOM    740  HH  TYR C  56      19.099  30.252  50.886  1.00 41.71      .361 H
ATOM    741  N   LEU C  57      14.268  27.224  43.464  1.00 16.32      .338 N
ATOM    742  H   LEU C  57      14.911  27.896  43.069  1.00 16.32      .338 H
ATOM    743  CA  LEU C  57      13.267  26.654  42.568  1.00 14.67      .159 C
ATOM    744  HA  LEU C  57      12.285  26.812  43.014  1.00 14.67      .159 H
ATOM    745  C   LEU C  57      13.470  25.125  42.411  1.00 16.26      .251 C
ATOM    746  O   LEU C  57      12.487  24.389  42.410  1.00 17.29      .271 O
ATOM    747  CB  LEU C  57      13.304  27.358  41.194  1.00 13.80      .032 C
ATOM    748 1HB  LEU C  57      14.346  27.463  40.892  1.00 13.80      .032 H
ATOM    749 2HB  LEU C  57      12.807  26.716  40.467  1.00 13.80      .032 H
ATOM    750  CG  LEU C  57      12.619  28.734  41.170  1.00 18.47      .002 C
ATOM    751  HG  LEU C  57      12.954  29.307  42.035  1.00 18.47      .002 H
ATOM    752  CD1 LEU C  57      13.002  29.482  39.895  1.00 17.81      .000 C
ATOM    753 1HD1 LEU C  57      12.563  30.479  39.916  1.00 17.81      .000 H
ATOM    754 2HD1 LEU C  57      12.633  28.940  39.024  1.00 17.81      .000 H
ATOM    755 3HD1 LEU C  57      14.088  29.563  39.840  1.00 17.81      .000 H
ATOM    756  CD2 LEU C  57      11.091  28.623  41.194  1.00 23.40      .000 C
ATOM    757 1HD2 LEU C  57      10.661  29.624  41.183  1.00 23.40      .000 H
ATOM    758 2HD2 LEU C  57      10.774  28.101  42.098  1.00 23.40      .000 H
ATOM    759 3HD2 LEU C  57      10.751  28.071  40.318  1.00 23.40      .000 H
ATOM    760  N   GLY C  58      14.720  24.645  42.372  1.00 12.64      .336 N
ATOM    761  H   GLY C  58      15.496  25.291  42.371  1.00 12.64      .336 H
ATOM    762  CA  GLY C  58      15.047  23.220  42.430  1.00 12.66      .189 C
ATOM    763 1HA  GLY C  58      14.607  22.709  41.574  1.00 12.66      .189 H
ATOM    764 2HA  GLY C  58      16.130  23.100  42.393  1.00 12.66      .189 H
ATOM    765  C   GLY C  58      14.531  22.541  43.713  1.00 17.24      .253 C
ATOM    766  O   GLY C  58      13.839  21.523  43.627  1.00 18.22      .270 O
ATOM    767  N   GLN C  59      14.801  23.118  44.893  1.00 15.56      .337 N
ATOM    768  H   GLN C  59      15.393  23.935  44.921  1.00 15.56      .337 H
ATOM    769  CA  GLN C  59      14.305  22.622  46.181  1.00 17.10      .160 C
ATOM    770  HA  GLN C  59      14.684  21.612  46.336  1.00 17.10      .160 H
ATOM    771  C   GLN C  59      12.760  22.561  46.228  1.00 19.45      .251 C
ATOM    772  O   GLN C  59      12.179  21.572  46.681  1.00 18.29      .271 O
ATOM    773  CB  GLN C  59      14.803  23.509  47.339  1.00 19.88      .042 C
ATOM    774 1HB  GLN C  59      14.523  24.549  47.174  1.00 19.88      .042 H
ATOM    775 2HB  GLN C  59      14.292  23.176  48.242  1.00 19.88      .042 H
ATOM    776  CG  GLN C  59      16.323  23.446  47.586  1.00 37.97      .090 C
ATOM    777 1HG  GLN C  59      16.701  22.478  47.258  1.00 37.97      .090 H
ATOM    778 2HG  GLN C  59      16.828  24.225  47.014  1.00 37.97      .090 H
ATOM    779  CD  GLN C  59      16.654  23.630  49.070  1.00 50.94      .227 C
ATOM    780  OE1 GLN C  59      16.861  24.728  49.563  1.00 51.31      .273 O
ATOM    781  NE2 GLN C  59      16.657  22.571  49.847  1.00 36.67      .369 N
ATOM    782 1HE2 GLN C  59      16.821  22.709  50.834  1.00 36.67      .369 H
ATOM    783 2HE2 GLN C  59      16.358  21.668  49.506  1.00 36.67      .369 H
ATOM    784  N   TYR C  60      12.093  23.601  45.724  1.00 16.67      .337 N
ATOM    785  H   TYR C  60      12.619  24.398  45.397  1.00 16.67      .337 H
ATOM    786  CA  TYR C  60      10.638  23.698  45.680  1.00 14.96      .164 C
ATOM    787  HA  TYR C  60      10.247  23.516  46.682  1.00 14.96      .164 H
ATOM    788  C   TYR C  60      10.016  22.649  44.730  1.00 15.47      .251 C
ATOM    789  O   TYR C  60       9.126  21.905  45.141  1.00 15.11      .271 O
ATOM    790  CB  TYR C  60      10.264  25.132  45.285  1.00 15.19      .056 C
ATOM    791 1HB  TYR C  60      10.711  25.822  46.000  1.00 15.19      .056 H
ATOM    792 2HB  TYR C  60      10.696  25.357  44.310  1.00 15.19      .056 H
ATOM    793  CG  TYR C  60       8.767  25.383  45.230  1.00 16.52      .044 C
ATOM    794  CD1 TYR C  60       8.071  25.774  46.390  1.00 19.93      .011 C
ATOM    795  HD1 TYR C  60       8.595  25.908  47.325  1.00 19.93      .011 H
ATOM    796  CD2 TYR C  60       8.076  25.218  44.015  1.00 15.21      .011 C
ATOM    797  HD2 TYR C  60       8.602  24.907  43.124  1.00 15.21      .011 H
ATOM    798  CE1 TYR C  60       6.684  26.009  46.337  1.00 18.38      .037 C
ATOM    799  HE1 TYR C  60       6.143  26.298  47.226  1.00 18.38      .037 H
ATOM    800  CE2 TYR C  60       6.691  25.447  43.958  1.00 15.37      .037 C
ATOM    801  HE2 TYR C  60       6.155  25.298  43.033  1.00 15.37      .037 H
ATOM    802  CZ  TYR C  60       5.993  25.854  45.116  1.00 19.02      .065 C
ATOM    803  OH  TYR C  60       4.638  26.039  45.063  1.00 19.13      .361 O
ATOM    804  HH  TYR C  60       4.265  25.795  44.213  1.00 19.13      .361 H
ATOM    805  N   ILE C  61      10.524  22.536  43.498  1.00 13.98      .338 N
ATOM    806  H   ILE C  61      11.273  23.155  43.221  1.00 13.98      .338 H
ATOM    807  CA  ILE C  61      10.062  21.581  42.478  1.00 14.06      .159 C
ATOM    808  HA  ILE C  61       8.998  21.751  42.313  1.00 14.06      .159 H
ATOM    809  C   ILE C  61      10.238  20.118  42.951  1.00 18.64      .251 C
ATOM    810  O   ILE C  61       9.350  19.292  42.721  1.00 17.50      .271 O
ATOM    811  CB  ILE C  61      10.805  21.861  41.146  1.00 16.04      .029 C
ATOM    812  HB  ILE C  61      11.857  22.025  41.379  1.00 16.04      .029 H
ATOM    813  CG1 ILE C  61      10.221  23.132  40.495  1.00 15.28      .002 C
ATOM    814 1HG1 ILE C  61       9.241  22.889  40.086  1.00 15.28      .002 H
ATOM    815 2HG1 ILE C  61      10.090  23.886  41.271  1.00 15.28      .002 H
ATOM    816  CG2 ILE C  61      10.730  20.690  40.154  1.00 14.91      .002 C
ATOM    817 1HG2 ILE C  61      11.191  20.977  39.209  1.00 14.91      .002 H
ATOM    818 2HG2 ILE C  61       9.686  20.427  39.984  1.00 14.91      .002 H
ATOM    819 3HG2 ILE C  61      11.257  19.832  40.571  1.00 14.91      .002 H
ATOM    820  CD1 ILE C  61      11.095  23.749  39.398  1.00 16.47      .000 C
ATOM    821 1HD1 ILE C  61      10.664  24.710  39.116  1.00 16.47      .000 H
ATOM    822 2HD1 ILE C  61      11.128  23.096  38.526  1.00 16.47      .000 H
ATOM    823 3HD1 ILE C  61      12.106  23.901  39.777  1.00 16.47      .000 H
ATOM    824  N   MET C  62      11.343  19.823  43.646  1.00 17.41      .337 N
ATOM    825  H   MET C  62      12.053  20.532  43.765  1.00 17.41      .337 H
ATOM    826  CA  MET C  62      11.562  18.544  44.316  1.00 19.30      .160 C
ATOM    827  HA  MET C  62      11.473  17.751  43.573  1.00 19.30      .160 H
ATOM    828  C   MET C  62      10.496  18.303  45.404  1.00 20.32      .251 C
ATOM    829  O   MET C  62       9.761  17.321  45.328  1.00 21.37      .271 O
ATOM    830  CB  MET C  62      12.993  18.489  44.885  1.00 23.09      .043 C
ATOM    831 1HB  MET C  62      13.703  18.459  44.058  1.00 23.09      .043 H
ATOM    832 2HB  MET C  62      13.191  19.391  45.466  1.00 23.09      .043 H
ATOM    833  CG  MET C  62      13.244  17.264  45.787  1.00 30.46      .060 C
ATOM    834 1HG  MET C  62      14.288  17.274  46.100  1.00 30.46      .060 H
ATOM    835 2HG  MET C  62      12.641  17.364  46.690  1.00 30.46      .060 H
ATOM    836  SD  MET C  62      12.883  15.643  45.029  1.00 37.08      .139 S
ATOM    837  CE  MET C  62      14.244  15.549  43.836  1.00 33.42      .069 C
ATOM    838 1HE  MET C  62      14.222  14.577  43.344  1.00 33.42      .069 H
ATOM    839 2HE  MET C  62      15.193  15.670  44.359  1.00 33.42      .069 H
ATOM    840 3HE  MET C  62      14.136  16.338  43.091  1.00 33.42      .069 H
ATOM    841  N   THR C  63      10.375  19.209  46.379  1.00 16.63      .336 N
ATOM    842  H   THR C  63      10.993  20.009  46.375  1.00 16.63      .336 H
ATOM    843  CA  THR C  63       9.537  19.049  47.581  1.00 17.88      .186 C
ATOM    844  HA  THR C  63       9.837  18.134  48.091  1.00 17.88      .186 H
ATOM    845  C   THR C  63       8.038  18.951  47.250  1.00 19.92      .253 C
ATOM    846  O   THR C  63       7.353  18.030  47.697  1.00 18.31      .270 O
ATOM    847  CB  THR C  63       9.777  20.216  48.547  1.00 26.42      .140 C
ATOM    848  HB  THR C  63       9.494  21.147  48.056  1.00 26.42      .140 H
ATOM    849  OG1 THR C  63      11.144  20.266  48.876  1.00 26.44      .382 O
ATOM    850  HG1 THR C  63      11.603  20.784  48.211  1.00 26.44      .382 H
ATOM    851  CG2 THR C  63       9.017  20.087  49.864  1.00 25.91      .034 C
ATOM    852 1HG2 THR C  63       9.346  20.877  50.539  1.00 25.91      .034 H
ATOM    853 2HG2 THR C  63       9.225  19.115  50.313  1.00 25.91      .034 H
ATOM    854 3HG2 THR C  63       7.946  20.183  49.686  1.00 25.91      .034 H
ATOM    855  N   LYS C  64       7.539  19.853  46.397  1.00 18.11      .337 N
ATOM    856  H   LYS C  64       8.157  20.560  46.025  1.00 18.11      .337 H
ATOM    857  CA  LYS C  64       6.155  19.873  45.899  1.00 17.64      .159 C
ATOM    858  HA  LYS C  64       5.488  19.700  46.743  1.00 17.64      .159 H
ATOM    859  C   LYS C  64       5.871  18.756  44.853  1.00 19.37      .251 C
ATOM    860  O   LYS C  64       4.800  18.755  44.257  1.00 19.66      .271 O
ATOM    861  CB  LYS C  64       5.842  21.272  45.323  1.00 19.48      .032 C
ATOM    862 1HB  LYS C  64       6.545  21.473  44.515  1.00 19.48      .032 H
ATOM    863 2HB  LYS C  64       4.840  21.247  44.894  1.00 19.48      .032 H
ATOM    864  CG  LYS C  64       5.919  22.456  46.315  1.00 28.84      .004 C
ATOM    865 1HG  LYS C  64       6.949  22.541  46.661  1.00 28.84      .004 H
ATOM    866 2HG  LYS C  64       5.675  23.369  45.771  1.00 28.84      .004 H
ATOM    867  CD  LYS C  64       4.994  22.372  47.542  1.00 35.69      .032 C
ATOM    868 1HD  LYS C  64       5.298  21.520  48.149  1.00 35.69      .032 H
ATOM    869 2HD  LYS C  64       5.130  23.271  48.142  1.00 35.69      .032 H
ATOM    870  CE  LYS C  64       3.505  22.219  47.183  1.00 41.40      .206 C
ATOM    871 1HE  LYS C  64       3.394  21.367  46.513  1.00 41.40      .206 H
ATOM    872 2HE  LYS C  64       2.949  21.996  48.094  1.00 41.40      .206 H
ATOM    873  NZ  LYS C  64       2.930  23.426  46.544  1.00 43.87      .064 N
ATOM    874 1HZ  LYS C  64       1.981  23.197  46.285  1.00 43.87      .064 H
ATOM    875 2HZ  LYS C  64       3.452  23.681  45.718  1.00 43.87      .064 H
ATOM    876 3HZ  LYS C  64       2.925  24.200  47.192  1.00 43.87      .064 H
ATOM    877  N   ARG C  65       6.806  17.822  44.613  1.00 14.89      .338 N
ATOM    878  H   ARG C  65       7.675  17.885  45.122  1.00 14.89      .338 H
ATOM    879  CA  ARG C  65       6.674  16.658  43.712  1.00 14.20      .159 C
ATOM    880  HA  ARG C  65       7.676  16.258  43.561  1.00 14.20      .159 H
ATOM    881  C   ARG C  65       6.118  17.049  42.313  1.00 16.93      .251 C
ATOM    882  O   ARG C  65       5.150  16.459  41.836  1.00 17.29      .271 O
ATOM    883  CB  ARG C  65       5.831  15.544  44.376  1.00 13.07      .034 C
ATOM    884 1HB  ARG C  65       4.796  15.879  44.445  1.00 13.07      .034 H
ATOM    885 2HB  ARG C  65       5.842  14.671  43.724  1.00 13.07      .034 H
ATOM    886  CG  ARG C  65       6.273  15.083  45.791  1.00 16.89      .027 C
ATOM    887 1HG  ARG C  65       6.080  15.891  46.496  1.00 16.89      .027 H
ATOM    888 2HG  ARG C  65       5.648  14.239  46.084  1.00 16.89      .027 H
ATOM    889  CD  ARG C  65       7.751  14.662  45.927  1.00 21.82      .116 C
ATOM    890 1HD  ARG C  65       8.384  15.542  45.812  1.00 21.82      .116 H
ATOM    891 2HD  ARG C  65       7.914  14.271  46.931  1.00 21.82      .116 H
ATOM    892  NE  ARG C  65       8.155  13.648  44.945  1.00 21.44      .212 N
ATOM    893  HE  ARG C  65       7.618  12.794  45.003  1.00 21.44      .212 H
ATOM    894  CZ  ARG C  65       9.098  13.780  44.000  1.00 33.04      .666 C
ATOM    895  NH1 ARG C  65       9.815  14.853  43.823  1.00 18.31      .235 N
ATOM    896 1HH1 ARG C  65       9.777  15.611  44.490  1.00 18.31      .235 H
ATOM    897 2HH1 ARG C  65      10.537  14.837  43.117  1.00 18.31      .235 H
ATOM    898  NH2 ARG C  65       9.338  12.810  43.177  1.00 24.37      .235 N
ATOM    899 1HH2 ARG C  65       8.938  11.896  43.333  1.00 24.37      .235 H
ATOM    900 2HH2 ARG C  65       9.976  12.958  42.408  1.00 24.37      .235 H
ATOM    901  N   LEU C  66       6.707  18.081  41.699  1.00 14.25      .338 N
ATOM    902  H   LEU C  66       7.483  18.541  42.153  1.00 14.25      .338 H
ATOM    903  CA  LEU C  66       6.247  18.663  40.435  1.00 14.22      .159 C
ATOM    904  HA  LEU C  66       5.189  18.431  40.314  1.00 14.22      .159 H
ATOM    905  C   LEU C  66       6.987  18.115  39.183  1.00 18.90      .251 C
ATOM    906  O   LEU C  66       6.558  18.397  38.068  1.00 17.45      .271 O
ATOM    907  CB  LEU C  66       6.377  20.206  40.492  1.00 13.42      .032 C
ATOM    908 1HB  LEU C  66       7.436  20.450  40.576  1.00 13.42      .032 H
ATOM    909 2HB  LEU C  66       6.012  20.608  39.547  1.00 13.42      .032 H
ATOM    910  CG  LEU C  66       5.621  20.912  41.637  1.00 16.83      .002 C
ATOM    911  HG  LEU C  66       6.006  20.537  42.585  1.00 16.83      .002 H
ATOM    912  CD1 LEU C  66       5.878  22.419  41.578  1.00 15.93      .000 C
ATOM    913 1HD1 LEU C  66       5.408  22.892  42.441  1.00 15.93      .000 H
ATOM    914 2HD1 LEU C  66       5.452  22.828  40.662  1.00 15.93      .000 H
ATOM    915 3HD1 LEU C  66       6.951  22.611  41.598  1.00 15.93      .000 H
ATOM    916  CD2 LEU C  66       4.108  20.691  41.591  1.00 16.65      .000 C
ATOM    917 1HD2 LEU C  66       3.643  21.251  42.403  1.00 16.65      .000 H
ATOM    918 2HD2 LEU C  66       3.894  19.629  41.712  1.00 16.65      .000 H
ATOM    919 3HD2 LEU C  66       3.711  21.036  40.637  1.00 16.65      .000 H
ATOM    920  N   TYR C  67       8.104  17.396  39.343  1.00 15.33      .337 N
ATOM    921  H   TYR C  67       8.389  17.136  40.276  1.00 15.33      .337 H
ATOM    922  CA  TYR C  67       8.996  17.001  38.249  1.00 15.02      .164 C
ATOM    923  HA  TYR C  67       8.749  17.610  37.379  1.00 15.02      .164 H
ATOM    924  C   TYR C  67       8.880  15.514  37.830  1.00 21.54      .251 C
ATOM    925  O   TYR C  67       9.024  14.620  38.668  1.00 20.29      .271 O
ATOM    926  CB  TYR C  67      10.434  17.352  38.638  1.00 15.84      .056 C
ATOM    927 1HB  TYR C  67      10.486  18.424  38.824  1.00 15.84      .056 H
ATOM    928 2HB  TYR C  67      10.690  16.835  39.563  1.00 15.84      .056 H
ATOM    929  CG  TYR C  67      11.452  16.987  37.572  1.00 17.93      .044 C
ATOM    930  CD1 TYR C  67      11.292  17.485  36.268  1.00 19.48      .011 C
ATOM    931  HD1 TYR C  67      10.461  18.131  36.027  1.00 19.48      .011 H
ATOM    932  CD2 TYR C  67      12.534  16.141  37.877  1.00 18.38      .011 C
ATOM    933  HD2 TYR C  67      12.670  15.769  38.882  1.00 18.38      .011 H
ATOM    934  CE1 TYR C  67      12.203  17.119  35.266  1.00 19.54      .037 C
ATOM    935  HE1 TYR C  67      12.085  17.507  34.265  1.00 19.54      .037 H
ATOM    936  CE2 TYR C  67      13.443  15.762  36.872  1.00 18.63      .037 C
ATOM    937  HE2 TYR C  67      14.266  15.101  37.100  1.00 18.63      .037 H
ATOM    938  CZ  TYR C  67      13.267  16.243  35.560  1.00 20.95      .065 C
ATOM    939  OH  TYR C  67      14.110  15.882  34.563  1.00 20.19      .361 O
ATOM    940  HH  TYR C  67      14.535  15.033  34.703  1.00 20.19      .361 H
ATOM    941  N   ASP C  68       8.659  15.281  36.534  1.00 20.12      .337 N
ATOM    942  H   ASP C  68       8.533  16.087  35.938  1.00 20.12      .337 H
ATOM    943  CA  ASP C  68       8.491  13.968  35.871  1.00 21.20      .170 C
ATOM    944  HA  ASP C  68       8.448  13.195  36.639  1.00 21.20      .170 H
ATOM    945  C   ASP C  68       9.697  13.647  34.952  1.00 23.92      .251 C
ATOM    946  O   ASP C  68       9.702  13.904  33.745  1.00 22.89      .271 O
ATOM    947  CB  ASP C  68       7.132  13.961  35.143  1.00 23.60      .129 C
ATOM    948 1HB  ASP C  68       6.383  14.380  35.815  1.00 23.60      .129 H
ATOM    949 2HB  ASP C  68       7.184  14.606  34.266  1.00 23.60      .129 H
ATOM    950  CG  ASP C  68       6.651  12.570  34.691  1.00 35.74      .188 C
ATOM    951  OD1 ASP C  68       7.442  11.603  34.621  1.00 36.46      .647 O
ATOM    952  OD2 ASP C  68       5.423  12.422  34.471  1.00 41.31      .647 O
ATOM    953  N   GLU C  69      10.757  13.104  35.555  1.00 19.40      .337 N
ATOM    954  H   GLU C  69      10.694  12.939  36.549  1.00 19.40      .337 H
ATOM    955  CA  GLU C  69      11.963  12.593  34.887  1.00 18.85      .160 C
ATOM    956  HA  GLU C  69      12.413  13.382  34.284  1.00 18.85      .160 H
ATOM    957  C   GLU C  69      11.647  11.403  33.953  1.00 24.64      .251 C
ATOM    958  O   GLU C  69      12.186  11.315  32.842  1.00 24.70      .271 O
ATOM    959  CB  GLU C  69      12.956  12.182  35.993  1.00 20.45      .043 C
ATOM    960 1HB  GLU C  69      13.237  13.065  36.566  1.00 20.45      .043 H
ATOM    961 2HB  GLU C  69      12.433  11.515  36.679  1.00 20.45      .043 H
ATOM    962  CG  GLU C  69      14.257  11.474  35.539  1.00 27.42      .100 C
ATOM    963 1HG  GLU C  69      14.808  11.176  36.431  1.00 27.42      .100 H
ATOM    964 2HG  GLU C  69      13.993  10.560  35.007  1.00 27.42      .100 H
ATOM    965  CD  GLU C  69      15.194  12.303  34.643  1.00 34.74      .185 C
ATOM    966  OE1 GLU C  69      15.166  13.554  34.638  1.00 28.84      .647 O
ATOM    967  OE2 GLU C  69      16.030  11.693  33.944  1.00 31.87      .647 O
ATOM    968  N   LYS C  70      10.755  10.500  34.391  1.00 22.55      .338 N
ATOM    969  H   LYS C  70      10.288  10.673  35.269  1.00 22.55      .338 H
ATOM    970  CA  LYS C  70      10.417   9.245  33.707  1.00 24.90      .159 C
ATOM    971  HA  LYS C  70      11.348   8.750  33.432  1.00 24.90      .159 H
ATOM    972  C   LYS C  70       9.591   9.459  32.421  1.00 30.68      .251 C
ATOM    973  O   LYS C  70       9.602   8.578  31.558  1.00 31.14      .271 O
ATOM    974  CB  LYS C  70       9.646   8.309  34.666  1.00 27.38      .032 C
ATOM    975 1HB  LYS C  70       8.738   8.821  34.984  1.00 27.38      .032 H
ATOM    976 2HB  LYS C  70       9.359   7.415  34.112  1.00 27.38      .032 H
ATOM    977  CG  LYS C  70      10.445   7.873  35.904  1.00 30.48      .004 C
ATOM    978 1HG  LYS C  70      11.390   7.440  35.577  1.00 30.48      .004 H
ATOM    979 2HG  LYS C  70      10.668   8.754  36.505  1.00 30.48      .004 H
ATOM    980  CD  LYS C  70       9.708   6.830  36.777  1.00 34.25      .032 C
ATOM    981 1HD  LYS C  70       9.732   5.874  36.255  1.00 34.25      .032 H
ATOM    982 2HD  LYS C  70      10.266   6.712  37.706  1.00 34.25      .032 H
ATOM    983  CE  LYS C  70       8.234   7.140  37.109  1.00 37.70      .206 C
ATOM    984 1HE  LYS C  70       7.676   7.200  36.174  1.00 37.70      .206 H
ATOM    985 2HE  LYS C  70       7.829   6.308  37.686  1.00 37.70      .206 H
ATOM    986  NZ  LYS C  70       8.057   8.399  37.866  1.00 32.58      .064 N
ATOM    987 1HZ  LYS C  70       7.076   8.512  38.078  1.00 32.58      .064 H
ATOM    988 2HZ  LYS C  70       8.371   9.174  37.300  1.00 32.58      .064 H
ATOM    989 3HZ  LYS C  70       8.587   8.373  38.726  1.00 32.58      .064 H
ATOM    990  N   GLN C  71       8.916  10.602  32.260  1.00 28.39      .338 N
ATOM    991  H   GLN C  71       8.830  11.222  33.052  1.00 28.39      .338 H
ATOM    992  CA  GLN C  71       8.203  10.995  31.040  1.00 29.88      .160 C
ATOM    993  HA  GLN C  71       8.366  10.226  30.285  1.00 29.88      .160 H
ATOM    994  C   GLN C  71       8.740  12.333  30.462  1.00 30.63      .251 C
ATOM    995  O   GLN C  71       8.093  13.381  30.539  1.00 28.06      .271 O
ATOM    996  CB  GLN C  71       6.687  11.036  31.270  1.00 32.51      .042 C
ATOM    997 1HB  GLN C  71       6.454  11.819  31.992  1.00 32.51      .042 H
ATOM    998 2HB  GLN C  71       6.221  11.293  30.319  1.00 32.51      .042 H
ATOM    999  CG  GLN C  71       6.078   9.712  31.771  1.00 53.50      .090 C
ATOM   1000 1HG  GLN C  71       6.309   8.914  31.065  1.00 53.50      .090 H
ATOM   1001 2HG  GLN C  71       6.500   9.455  32.743  1.00 53.50      .090 H
ATOM   1002  CD  GLN C  71       4.565   9.849  31.899  1.00 79.09      .227 C
ATOM   1003  OE1 GLN C  71       3.787   9.400  31.063  1.00 74.73      .273 O
ATOM   1004  NE2 GLN C  71       4.085  10.556  32.891  1.00 71.03      .369 N
ATOM   1005 1HE2 GLN C  71       3.088  10.601  33.047  1.00 71.03      .369 H
ATOM   1006 2HE2 GLN C  71       4.714  11.072  33.489  1.00 71.03      .369 H
ATOM   1007  N   GLN C  72       9.904  12.240  29.811  1.00 26.48      .338 N
ATOM   1008  H   GLN C  72      10.341  11.330  29.787  1.00 26.48      .338 H
ATOM   1009  CA  GLN C  72      10.557  13.289  29.006  1.00 26.13      .160 C
ATOM   1010  HA  GLN C  72      11.450  12.809  28.605  1.00 26.13      .160 H
ATOM   1011  C   GLN C  72      11.037  14.553  29.788  1.00 26.68      .251 C
ATOM   1012  O   GLN C  72      11.138  15.631  29.200  1.00 24.91      .271 O
ATOM   1013  CB  GLN C  72       9.706  13.653  27.772  1.00 27.43      .042 C
ATOM   1014 1HB  GLN C  72       8.814  14.199  28.078  1.00 27.43      .042 H
ATOM   1015 2HB  GLN C  72      10.307  14.311  27.143  1.00 27.43      .042 H
ATOM   1016  CG  GLN C  72       9.269  12.439  26.928  1.00 39.29      .090 C
ATOM   1017 1HG  GLN C  72      10.110  11.753  26.820  1.00 39.29      .090 H
ATOM   1018 2HG  GLN C  72       8.469  11.913  27.448  1.00 39.29      .090 H
ATOM   1019  CD  GLN C  72       8.771  12.826  25.528  1.00 51.92      .227 C
ATOM   1020  OE1 GLN C  72       9.111  13.863  24.967  1.00 35.97      .273 O
ATOM   1021  NE2 GLN C  72       7.963  12.000  24.907  1.00 50.04      .369 N
ATOM   1022 1HE2 GLN C  72       7.702  12.195  23.951  1.00 50.04      .369 H
ATOM   1023 2HE2 GLN C  72       7.654  11.147  25.351  1.00 50.04      .369 H
ATOM   1024  N   HIS C  73      11.402  14.424  31.068  1.00 21.73      .337 N
ATOM   1025  H   HIS C  73      11.278  13.535  31.531  1.00 21.73      .337 H
ATOM   1026  CA  HIS C  73      12.000  15.499  31.877  1.00 20.27      .165 C
ATOM   1027  HA  HIS C  73      12.127  15.095  32.881  1.00 20.27      .165 H
ATOM   1028  C   HIS C  73      11.093  16.759  32.001  1.00 21.08      .251 C
ATOM   1029  O   HIS C  73      11.541  17.890  31.780  1.00 18.84      .271 O
ATOM   1030  CB  HIS C  73      13.407  15.864  31.353  1.00 21.63      .077 C
ATOM   1031 1HB  HIS C  73      13.291  16.524  30.492  1.00 21.63      .077 H
ATOM   1032 2HB  HIS C  73      13.915  16.457  32.113  1.00 21.63      .077 H
ATOM   1033  CG  HIS C  73      14.318  14.713  30.955  1.00 27.14      .057 C
ATOM   1034  ND1 HIS C  73      15.027  13.868  31.773  1.00 29.95      .338 N
ATOM   1035  HD1 HIS C  73      15.053  13.811  32.781  1.00 29.95      .338 H
ATOM   1036  CD2 HIS C  73      14.658  14.370  29.678  1.00 30.46      .113 C
ATOM   1037  HD2 HIS C  73      14.328  14.812  28.750  1.00 30.46      .113 H
ATOM   1038  CE1 HIS C  73      15.757  13.083  31.005  1.00 30.61      .175 C
ATOM   1039  HE1 HIS C  73      16.438  12.303  31.312  1.00 30.61      .175 H
ATOM   1040  NE2 HIS C  73      15.588  13.367  29.720  1.00 31.44      .223 N
ATOM   1041  N   ILE C  74       9.811  16.580  32.332  1.00 15.72      .338 N
ATOM   1042  H   ILE C  74       9.492  15.655  32.582  1.00 15.72      .338 H
ATOM   1043  CA  ILE C  74       8.806  17.648  32.353  1.00 14.56      .159 C
ATOM   1044  HA  ILE C  74       9.233  18.533  31.881  1.00 14.56      .159 H
ATOM   1045  C   ILE C  74       8.419  18.021  33.802  1.00 19.90      .251 C
ATOM   1046  O   ILE C  74       8.005  17.172  34.582  1.00 18.88      .271 O
ATOM   1047  CB  ILE C  74       7.583  17.254  31.485  1.00 16.37      .029 C
ATOM   1048  HB  ILE C  74       7.183  16.319  31.876  1.00 16.37      .029 H
ATOM   1049  CG1 ILE C  74       8.035  17.024  30.022  1.00 15.53      .002 C
ATOM   1050 1HG1 ILE C  74       8.623  17.888  29.713  1.00 15.53      .002 H
ATOM   1051 2HG1 ILE C  74       8.674  16.142  30.003  1.00 15.53      .002 H
ATOM   1052  CG2 ILE C  74       6.475  18.321  31.571  1.00 16.35      .002 C
ATOM   1053 1HG2 ILE C  74       5.633  18.026  30.946  1.00 16.35      .002 H
ATOM   1054 2HG2 ILE C  74       6.866  19.278  31.226  1.00 16.35      .002 H
ATOM   1055 3HG2 ILE C  74       6.145  18.414  32.606  1.00 16.35      .002 H
ATOM   1056  CD1 ILE C  74       6.921  16.800  28.995  1.00 22.15      .000 C
ATOM   1057 1HD1 ILE C  74       7.366  16.443  28.067  1.00 22.15      .000 H
ATOM   1058 2HD1 ILE C  74       6.396  17.737  28.810  1.00 22.15      .000 H
ATOM   1059 3HD1 ILE C  74       6.217  16.057  29.370  1.00 22.15      .000 H
ATOM   1060  N   VAL C  75       8.500  19.305  34.156  1.00 14.16      .338 N
ATOM   1061  H   VAL C  75       8.799  19.972  33.460  1.00 14.16      .338 H
ATOM   1062  CA  VAL C  75       7.783  19.858  35.317  1.00 14.52      .159 C
ATOM   1063  HA  VAL C  75       7.833  19.139  36.135  1.00 14.52      .159 H
ATOM   1064  C   VAL C  75       6.317  20.076  34.937  1.00 19.17      .251 C
ATOM   1065  O   VAL C  75       6.030  20.703  33.919  1.00 16.36      .271 O
ATOM   1066  CB  VAL C  75       8.407  21.176  35.816  1.00 16.48      .029 C
ATOM   1067  HB  VAL C  75       8.526  21.846  34.964  1.00 16.48      .029 H
ATOM   1068  CG1 VAL C  75       7.560  21.875  36.889  1.00 16.10      .002 C
ATOM   1069 1HG1 VAL C  75       8.119  22.720  37.293  1.00 16.10      .002 H
ATOM   1070 2HG1 VAL C  75       7.336  21.171  37.690  1.00 16.10      .002 H
ATOM   1071 3HG1 VAL C  75       6.630  22.233  36.448  1.00 16.10      .002 H
ATOM   1072  CG2 VAL C  75       9.780  20.911  36.438  1.00 15.89      .002 C
ATOM   1073 1HG2 VAL C  75      10.245  21.858  36.712  1.00 15.89      .002 H
ATOM   1074 2HG2 VAL C  75      10.405  20.396  35.710  1.00 15.89      .002 H
ATOM   1075 3HG2 VAL C  75       9.668  20.290  37.327  1.00 15.89      .002 H
ATOM   1076  N   TYR C  76       5.400  19.602  35.773  1.00 17.39      .337 N
ATOM   1077  H   TYR C  76       5.724  19.098  36.586  1.00 17.39      .337 H
ATOM   1078  CA  TYR C  76       3.962  19.869  35.695  1.00 18.50      .164 C
ATOM   1079  HA  TYR C  76       3.727  20.373  34.757  1.00 18.50      .164 H
ATOM   1080  C   TYR C  76       3.532  20.775  36.858  1.00 23.13      .251 C
ATOM   1081  O   TYR C  76       3.851  20.500  38.015  1.00 22.59      .271 O
ATOM   1082  CB  TYR C  76       3.202  18.544  35.721  1.00 21.72      .056 C
ATOM   1083 1HB  TYR C  76       3.567  17.930  36.544  1.00 21.72      .056 H
ATOM   1084 2HB  TYR C  76       2.154  18.771  35.913  1.00 21.72      .056 H
ATOM   1085  CG  TYR C  76       3.304  17.749  34.430  1.00 24.33      .044 C
ATOM   1086  CD1 TYR C  76       2.380  18.014  33.407  1.00 25.71      .011 C
ATOM   1087  HD1 TYR C  76       1.629  18.778  33.544  1.00 25.71      .011 H
ATOM   1088  CD2 TYR C  76       4.283  16.750  34.255  1.00 25.14      .011 C
ATOM   1089  HD2 TYR C  76       5.004  16.542  35.032  1.00 25.14      .011 H
ATOM   1090  CE1 TYR C  76       2.412  17.272  32.218  1.00 26.22      .037 C
ATOM   1091  HE1 TYR C  76       1.692  17.474  31.438  1.00 26.22      .037 H
ATOM   1092  CE2 TYR C  76       4.312  15.995  33.067  1.00 25.70      .037 C
ATOM   1093  HE2 TYR C  76       5.036  15.204  32.940  1.00 25.70      .037 H
ATOM   1094  CZ  TYR C  76       3.364  16.249  32.053  1.00 26.07      .065 C
ATOM   1095  OH  TYR C  76       3.336  15.496  30.909  1.00 24.71      .361 O
ATOM   1096  HH  TYR C  76       2.441  15.305  30.617  1.00 24.71      .361 H
ATOM   1097  N   CYS C  77       2.816  21.858  36.555  1.00 21.97      .337 N
ATOM   1098  H   CYS C  77       2.592  22.037  35.587  1.00 21.97      .337 H
ATOM   1099  CA  CYS C  77       2.615  22.972  37.490  1.00 20.26      .170 C
ATOM   1100  HA  CYS C  77       2.641  22.576  38.505  1.00 20.26      .170 H
ATOM   1101  C   CYS C  77       1.255  23.712  37.321  1.00 23.71      .252 C
ATOM   1102  O   CYS C  77       1.050  24.742  37.953  1.00 24.32      .271 O
ATOM   1103  CB  CYS C  77       3.817  23.926  37.346  1.00 18.79      .085 C
ATOM   1104 1HB  CYS C  77       3.637  24.803  37.968  1.00 18.79      .085 H
ATOM   1105 2HB  CYS C  77       4.707  23.418  37.719  1.00 18.79      .085 H
ATOM   1106  SG  CYS C  77       4.109  24.423  35.624  1.00 21.17      .165 S
ATOM   1107  HG  CYS C  77       3.047  25.228  35.536  1.00 21.17      .165 H
ATOM   1108  N   SER C  78       0.329  23.190  36.511  1.00 21.44      .336 N
ATOM   1109  H   SER C  78       0.512  22.302  36.066  1.00 21.44      .336 H
ATOM   1110  CA  SER C  78      -0.997  23.782  36.228  1.00 22.62      .189 C
ATOM   1111  HA  SER C  78      -0.854  24.710  35.674  1.00 22.62      .189 H
ATOM   1112  C   SER C  78      -1.851  24.093  37.473  1.00 27.48      .254 C
ATOM   1113  O   SER C  78      -2.650  25.030  37.431  1.00 28.74      .270 O
ATOM   1114  CB  SER C  78      -1.787  22.817  35.345  1.00 24.87      .169 C
ATOM   1115 1HB  SER C  78      -2.814  23.171  35.251  1.00 24.87      .169 H
ATOM   1116 2HB  SER C  78      -1.336  22.782  34.353  1.00 24.87      .169 H
ATOM   1117  OG  SER C  78      -1.774  21.510  35.899  1.00 39.93      .380 O
ATOM   1118  HG  SER C  78      -2.493  21.016  35.500  1.00 39.93      .380 H
ATOM   1119  N   ASN C  79      -1.647  23.343  38.559  1.00 21.45      .337 N
ATOM   1120  H   ASN C  79      -1.005  22.570  38.461  1.00 21.45      .337 H
ATOM   1121  CA  ASN C  79      -2.276  23.513  39.872  1.00 21.49      .169 C
ATOM   1122  HA  ASN C  79      -2.849  24.440  39.869  1.00 21.49      .169 H
ATOM   1123  C   ASN C  79      -1.183  23.651  40.971  1.00 24.27      .251 C
ATOM   1124  O   ASN C  79      -1.112  22.864  41.914  1.00 24.82      .271 O
ATOM   1125  CB  ASN C  79      -3.265  22.353  40.098  1.00 20.04      .119 C
ATOM   1126 1HB  ASN C  79      -2.758  21.402  39.937  1.00 20.04      .119 H
ATOM   1127 2HB  ASN C  79      -3.609  22.374  41.132  1.00 20.04      .119 H
ATOM   1128  CG  ASN C  79      -4.469  22.446  39.165  1.00 33.40      .230 C
ATOM   1129  OD1 ASN C  79      -4.497  21.896  38.073  1.00 29.45      .273 O
ATOM   1130  ND2 ASN C  79      -5.507  23.137  39.572  1.00 28.88      .369 N
ATOM   1131 1HD2 ASN C  79      -6.286  23.259  38.941  1.00 28.88      .369 H
ATOM   1132 2HD2 ASN C  79      -5.524  23.569  40.485  1.00 28.88      .369 H
ATOM   1133  N   ASP C  80      -0.278  24.612  40.784  1.00 17.76      .337 N
ATOM   1134  H   ASP C  80      -0.325  25.137  39.922  1.00 17.76      .337 H
ATOM   1135  CA  ASP C  80       0.727  25.066  41.762  1.00 15.60      .170 C
ATOM   1136  HA  ASP C  80       0.306  24.988  42.764  1.00 15.60      .170 H
ATOM   1137  C   ASP C  80       1.072  26.555  41.511  1.00 20.83      .251 C
ATOM   1138  O   ASP C  80       0.948  27.033  40.380  1.00 20.47      .271 O
ATOM   1139  CB  ASP C  80       1.972  24.161  41.677  1.00 16.00      .129 C
ATOM   1140 1HB  ASP C  80       1.667  23.118  41.755  1.00 16.00      .129 H
ATOM   1141 2HB  ASP C  80       2.455  24.300  40.710  1.00 16.00      .129 H
ATOM   1142  CG  ASP C  80       2.988  24.463  42.784  1.00 23.28      .188 C
ATOM   1143  OD1 ASP C  80       3.006  23.744  43.805  1.00 23.80      .647 O
ATOM   1144  OD2 ASP C  80       3.738  25.455  42.660  1.00 19.72      .647 O
ATOM   1145  N   LEU C  81       1.535  27.291  42.529  1.00 18.93      .338 N
ATOM   1146  H   LEU C  81       1.611  26.864  43.441  1.00 18.93      .338 H
ATOM   1147  CA  LEU C  81       2.070  28.658  42.409  1.00 20.06      .159 C
ATOM   1148  HA  LEU C  81       1.245  29.336  42.187  1.00 20.06      .159 H
ATOM   1149  C   LEU C  81       3.114  28.804  41.272  1.00 20.00      .251 C
ATOM   1150  O   LEU C  81       3.149  29.829  40.593  1.00 18.44      .271 O
ATOM   1151  CB  LEU C  81       2.673  29.038  43.787  1.00 21.29      .032 C
ATOM   1152 1HB  LEU C  81       1.855  29.090  44.505  1.00 21.29      .032 H
ATOM   1153 2HB  LEU C  81       3.339  28.231  44.092  1.00 21.29      .032 H
ATOM   1154  CG  LEU C  81       3.475  30.350  43.859  1.00 27.68      .002 C
ATOM   1155  HG  LEU C  81       4.312  30.284  43.164  1.00 27.68      .002 H
ATOM   1156  CD1 LEU C  81       2.635  31.580  43.522  1.00 28.31      .000 C
ATOM   1157 1HD1 LEU C  81       3.246  32.476  43.631  1.00 28.31      .000 H
ATOM   1158 2HD1 LEU C  81       1.786  31.634  44.203  1.00 28.31      .000 H
ATOM   1159 3HD1 LEU C  81       2.274  31.509  42.496  1.00 28.31      .000 H
ATOM   1160  CD2 LEU C  81       4.038  30.523  45.272  1.00 33.07      .000 C
ATOM   1161 1HD2 LEU C  81       4.613  31.447  45.323  1.00 33.07      .000 H
ATOM   1162 2HD2 LEU C  81       4.686  29.678  45.506  1.00 33.07      .000 H
ATOM   1163 3HD2 LEU C  81       3.219  30.564  45.991  1.00 33.07      .000 H
ATOM   1164  N   LEU C  82       3.933  27.780  41.018  1.00 18.12      .338 N
ATOM   1165  H   LEU C  82       3.869  26.951  41.591  1.00 18.12      .338 H
ATOM   1166  CA  LEU C  82       4.911  27.768  39.935  1.00 17.73      .159 C
ATOM   1167  HA  LEU C  82       5.586  28.610  40.091  1.00 17.73      .159 H
ATOM   1168  C   LEU C  82       4.268  27.932  38.537  1.00 20.38      .251 C
ATOM   1169  O   LEU C  82       4.851  28.593  37.677  1.00 20.66      .271 O
ATOM   1170  CB  LEU C  82       5.733  26.465  40.039  1.00 16.94      .032 C
ATOM   1171 1HB  LEU C  82       6.210  26.439  41.019  1.00 16.94      .032 H
ATOM   1172 2HB  LEU C  82       5.046  25.622  39.977  1.00 16.94      .032 H
ATOM   1173  CG  LEU C  82       6.815  26.300  38.960  1.00 20.17      .002 C
ATOM   1174  HG  LEU C  82       6.335  26.289  37.982  1.00 20.17      .002 H
ATOM   1175  CD1 LEU C  82       7.872  27.406  39.003  1.00 19.36      .000 C
ATOM   1176 1HD1 LEU C  82       8.656  27.182  38.279  1.00 19.36      .000 H
ATOM   1177 2HD1 LEU C  82       8.304  27.461  40.002  1.00 19.36      .000 H
ATOM   1178 3HD1 LEU C  82       7.409  28.361  38.754  1.00 19.36      .000 H
ATOM   1179  CD2 LEU C  82       7.516  24.961  39.164  1.00 21.19      .000 C
ATOM   1180 1HD2 LEU C  82       8.291  24.840  38.408  1.00 21.19      .000 H
ATOM   1181 2HD2 LEU C  82       6.790  24.153  39.075  1.00 21.19      .000 H
ATOM   1182 3HD2 LEU C  82       7.968  24.937  40.156  1.00 21.19      .000 H
ATOM   1183  N   GLY C  83       3.072  27.380  38.313  1.00 16.48      .336 N
ATOM   1184  H   GLY C  83       2.577  26.930  39.070  1.00 16.48      .336 H
ATOM   1185  CA  GLY C  83       2.345  27.544  37.054  1.00 15.52      .189 C
ATOM   1186 1HA  GLY C  83       2.998  27.290  36.219  1.00 15.52      .189 H
ATOM   1187 2HA  GLY C  83       1.488  26.871  37.039  1.00 15.52      .189 H
ATOM   1188  C   GLY C  83       1.843  28.982  36.863  1.00 19.85      .253 C
ATOM   1189  O   GLY C  83       1.944  29.517  35.763  1.00 17.42      .270 O
ATOM   1190  N   ASP C  84       1.396  29.633  37.940  1.00 19.57      .337 N
ATOM   1191  H   ASP C  84       1.323  29.140  38.818  1.00 19.57      .337 H
ATOM   1192  CA  ASP C  84       0.988  31.037  37.931  1.00 20.63      .170 C
ATOM   1193  HA  ASP C  84       0.255  31.178  37.137  1.00 20.63      .170 H
ATOM   1194  C   ASP C  84       2.180  31.973  37.661  1.00 21.72      .251 C
ATOM   1195  O   ASP C  84       2.046  32.935  36.901  1.00 19.36      .271 O
ATOM   1196  CB  ASP C  84       0.332  31.435  39.263  1.00 23.61      .129 C
ATOM   1197 1HB  ASP C  84       1.010  31.208  40.086  1.00 23.61      .129 H
ATOM   1198 2HB  ASP C  84       0.185  32.515  39.256  1.00 23.61      .129 H
ATOM   1199  CG  ASP C  84      -1.019  30.760  39.544  1.00 36.91      .188 C
ATOM   1200  OD1 ASP C  84      -1.337  29.707  38.946  1.00 35.21      .647 O
ATOM   1201  OD2 ASP C  84      -1.798  31.351  40.326  1.00 45.01      .647 O
ATOM   1202  N   LEU C  85       3.343  31.670  38.250  1.00 18.77      .338 N
ATOM   1203  H   LEU C  85       3.358  30.898  38.900  1.00 18.77      .338 H
ATOM   1204  CA  LEU C  85       4.593  32.388  38.034  1.00 19.59      .159 C
ATOM   1205  HA  LEU C  85       4.423  33.447  38.226  1.00 19.59      .159 H
ATOM   1206  C   LEU C  85       5.085  32.239  36.578  1.00 18.88      .251 C
ATOM   1207  O   LEU C  85       5.403  33.238  35.935  1.00 17.21      .271 O
ATOM   1208  CB  LEU C  85       5.668  31.863  39.014  1.00 21.13      .032 C
ATOM   1209 1HB  LEU C  85       5.695  30.776  38.937  1.00 21.13      .032 H
ATOM   1210 2HB  LEU C  85       6.637  32.241  38.689  1.00 21.13      .032 H
ATOM   1211  CG  LEU C  85       5.463  32.255  40.482  1.00 29.30      .002 C
ATOM   1212  HG  LEU C  85       4.440  32.016  40.773  1.00 29.30      .002 H
ATOM   1213  CD1 LEU C  85       6.433  31.485  41.378  1.00 30.34      .000 C
ATOM   1214 1HD1 LEU C  85       6.283  31.784  42.415  1.00 30.34      .000 H
ATOM   1215 2HD1 LEU C  85       7.460  31.698  41.082  1.00 30.34      .000 H
ATOM   1216 3HD1 LEU C  85       6.239  30.417  41.275  1.00 30.34      .000 H
ATOM   1217  CD2 LEU C  85       5.707  33.743  40.705  1.00 33.61      .000 C
ATOM   1218 1HD2 LEU C  85       5.642  33.953  41.773  1.00 33.61      .000 H
ATOM   1219 2HD2 LEU C  85       4.951  34.322  40.175  1.00 33.61      .000 H
ATOM   1220 3HD2 LEU C  85       6.697  34.017  40.340  1.00 33.61      .000 H
ATOM   1221  N   PHE C  86       5.171  31.019  36.045  1.00 14.71      .337 N
ATOM   1222  H   PHE C  86       4.935  30.211  36.602  1.00 14.71      .337 H
ATOM   1223  CA  PHE C  86       5.732  30.762  34.717  1.00 13.39      .164 C
ATOM   1224  HA  PHE C  86       6.523  31.489  34.531  1.00 13.39      .164 H
ATOM   1225  C   PHE C  86       4.690  30.918  33.569  1.00 18.62      .251 C
ATOM   1226  O   PHE C  86       5.080  31.083  32.411  1.00 20.03      .271 O
ATOM   1227  CB  PHE C  86       6.408  29.382  34.708  1.00 13.56      .056 C
ATOM   1228 1HB  PHE C  86       5.746  28.646  35.163  1.00 13.56      .056 H
ATOM   1229 2HB  PHE C  86       6.538  29.094  33.665  1.00 13.56      .056 H
ATOM   1230  CG  PHE C  86       7.778  29.264  35.398  1.00 14.17      .044 C
ATOM   1231  CD1 PHE C  86       8.276  30.236  36.296  1.00 16.97      .008 C
ATOM   1232  HD1 PHE C  86       7.683  31.098  36.562  1.00 16.97      .008 H
ATOM   1233  CD2 PHE C  86       8.595  28.168  35.060  1.00 14.13      .008 C
ATOM   1234  HD2 PHE C  86       8.230  27.432  34.359  1.00 14.13      .008 H
ATOM   1235  CE1 PHE C  86       9.568  30.097  36.848  1.00 15.39      .001 C
ATOM   1236  HE1 PHE C  86       9.945  30.839  37.536  1.00 15.39      .001 H
ATOM   1237  CE2 PHE C  86       9.888  28.042  35.596  1.00 15.81      .001 C
ATOM   1238  HE2 PHE C  86      10.504  27.204  35.308  1.00 15.81      .001 H
ATOM   1239  CZ  PHE C  86      10.372  29.003  36.495  1.00 14.23      .000 C
ATOM   1240  HZ  PHE C  86      11.365  28.900  36.907  1.00 14.23      .000 H
ATOM   1241  N   GLY C  87       3.392  30.952  33.881  1.00 14.56      .336 N
ATOM   1242  H   GLY C  87       3.122  30.771  34.838  1.00 14.56      .336 H
ATOM   1243  CA  GLY C  87       2.286  31.144  32.925  1.00 15.67      .189 C
ATOM   1244 1HA  GLY C  87       1.401  31.451  33.482  1.00 15.67      .189 H
ATOM   1245 2HA  GLY C  87       2.544  31.936  32.223  1.00 15.67      .189 H
ATOM   1246  C   GLY C  87       1.928  29.881  32.115  1.00 19.00      .253 C
ATOM   1247  O   GLY C  87       1.232  29.972  31.102  1.00 17.63      .270 O
ATOM   1248  N   VAL C  88       2.420  28.707  32.520  1.00 14.88      .337 N
ATOM   1249  H   VAL C  88       2.890  28.665  33.413  1.00 14.88      .337 H
ATOM   1250  CA  VAL C  88       2.353  27.447  31.763  1.00 13.55      .160 C
ATOM   1251  HA  VAL C  88       1.641  27.590  30.950  1.00 13.55      .160 H
ATOM   1252  C   VAL C  88       1.853  26.280  32.639  1.00 17.39      .254 C
ATOM   1253  O   VAL C  88       2.120  26.259  33.845  1.00 16.34      .270 O
ATOM   1254  CB  VAL C  88       3.711  27.092  31.105  1.00 16.92      .029 C
ATOM   1255  HB  VAL C  88       3.582  26.160  30.554  1.00 16.92      .029 H
ATOM   1256  CG1 VAL C  88       4.147  28.154  30.089  1.00 17.60      .002 C
ATOM   1257 1HG1 VAL C  88       5.046  27.811  29.577  1.00 17.60      .002 H
ATOM   1258 2HG1 VAL C  88       4.356  29.093  30.601  1.00 17.60      .002 H
ATOM   1259 3HG1 VAL C  88       3.350  28.306  29.362  1.00 17.60      .002 H
ATOM   1260  CG2 VAL C  88       4.839  26.873  32.120  1.00 15.70      .002 C
ATOM   1261 1HG2 VAL C  88       5.765  26.659  31.587  1.00 15.70      .002 H
ATOM   1262 2HG2 VAL C  88       4.591  26.034  32.770  1.00 15.70      .002 H
ATOM   1263 3HG2 VAL C  88       4.965  27.774  32.721  1.00 15.70      .002 H
ATOM   1264  N   PRO C  89       1.142  25.295  32.058  1.00 15.02      .312 N
ATOM   1265  CA  PRO C  89       0.648  24.120  32.778  1.00 13.88      .163 C
ATOM   1266  HA  PRO C  89       0.286  24.406  33.766  1.00 13.88      .163 H
ATOM   1267  C   PRO C  89       1.728  23.033  32.959  1.00 15.97      .251 C
ATOM   1268  O   PRO C  89       1.584  22.146  33.807  1.00 13.78      .271 O
ATOM   1269  CB  PRO C  89      -0.521  23.634  31.918  1.00 15.99      .034 C
ATOM   1270 1HB  PRO C  89      -0.712  22.565  32.022  1.00 15.99      .034 H
ATOM   1271 2HB  PRO C  89      -1.416  24.210  32.153  1.00 15.99      .034 H
ATOM   1272  CG  PRO C  89      -0.051  23.947  30.511  1.00 20.20      .027 C
ATOM   1273 1HG  PRO C  89       0.622  23.162  30.168  1.00 20.20      .027 H
ATOM   1274 2HG  PRO C  89      -0.880  24.079  29.815  1.00 20.20      .027 H
ATOM   1275  CD  PRO C  89       0.705  25.250  30.678  1.00 15.64      .105 C
ATOM   1276 1HD  PRO C  89       1.573  25.273  30.019  1.00 15.64      .105 H
ATOM   1277 2HD  PRO C  89       0.044  26.093  30.477  1.00 15.64      .105 H
ATOM   1278  N   SER C  90       2.796  23.101  32.157  1.00 14.33      .336 N
ATOM   1279  H   SER C  90       2.811  23.839  31.467  1.00 14.33      .336 H
ATOM   1280  CA  SER C  90       3.990  22.237  32.201  1.00 12.48      .189 C
ATOM   1281  HA  SER C  90       4.298  22.143  33.242  1.00 12.48      .189 H
ATOM   1282  C   SER C  90       5.156  22.860  31.408  1.00 15.79      .254 C
ATOM   1283  O   SER C  90       4.940  23.760  30.592  1.00 14.88      .270 O
ATOM   1284  CB  SER C  90       3.663  20.848  31.635  1.00 15.34      .169 C
ATOM   1285 1HB  SER C  90       4.538  20.208  31.744  1.00 15.34      .169 H
ATOM   1286 2HB  SER C  90       2.841  20.418  32.208  1.00 15.34      .169 H
ATOM   1287  OG  SER C  90       3.297  20.920  30.264  1.00 18.79      .380 O
ATOM   1288  HG  SER C  90       3.310  20.027  29.912  1.00 18.79      .380 H
ATOM   1289  N   PHE C  91       6.389  22.390  31.623  1.00 11.53      .337 N
ATOM   1290  H   PHE C  91       6.527  21.702  32.349  1.00 11.53      .337 H
ATOM   1291  CA  PHE C  91       7.581  22.759  30.844  1.00 10.84      .164 C
ATOM   1292  HA  PHE C  91       7.297  22.799  29.793  1.00 10.84      .164 H
ATOM   1293  C   PHE C  91       8.725  21.724  30.984  1.00 15.30      .251 C
ATOM   1294  O   PHE C  91       8.892  21.100  32.027  1.00 13.49      .271 O
ATOM   1295  CB  PHE C  91       8.066  24.163  31.249  1.00 10.18      .056 C
ATOM   1296 1HB  PHE C  91       8.893  24.441  30.596  1.00 10.18      .056 H
ATOM   1297 2HB  PHE C  91       7.271  24.885  31.057  1.00 10.18      .056 H
ATOM   1298  CG  PHE C  91       8.520  24.317  32.696  1.00 10.92      .044 C
ATOM   1299  CD1 PHE C  91       9.883  24.200  33.022  1.00 13.43      .008 C
ATOM   1300  HD1 PHE C  91      10.610  23.982  32.253  1.00 13.43      .008 H
ATOM   1301  CD2 PHE C  91       7.588  24.602  33.711  1.00 11.29      .008 C
ATOM   1302  HD2 PHE C  91       6.542  24.696  33.460  1.00 11.29      .008 H
ATOM   1303  CE1 PHE C  91      10.308  24.370  34.350  1.00 13.30      .001 C
ATOM   1304  HE1 PHE C  91      11.357  24.291  34.596  1.00 13.30      .001 H
ATOM   1305  CE2 PHE C  91       8.012  24.759  35.042  1.00 14.63      .001 C
ATOM   1306  HE2 PHE C  91       7.285  24.980  35.809  1.00 14.63      .001 H
ATOM   1307  CZ  PHE C  91       9.375  24.643  35.362  1.00 12.81      .000 C
ATOM   1308  HZ  PHE C  91       9.696  24.776  36.385  1.00 12.81      .000 H
ATOM   1309  N   SER C  92       9.535  21.551  29.936  1.00 12.77      .336 N
ATOM   1310  H   SER C  92       9.392  22.119  29.113  1.00 12.77      .336 H
ATOM   1311  CA  SER C  92      10.730  20.689  29.926  1.00 14.03      .189 C
ATOM   1312  HA  SER C  92      10.499  19.744  30.416  1.00 14.03      .189 H
ATOM   1313  C   SER C  92      11.911  21.344  30.655  1.00 18.41      .253 C
ATOM   1314  O   SER C  92      12.209  22.518  30.415  1.00 15.97      .270 O
ATOM   1315  CB  SER C  92      11.115  20.390  28.473  1.00 16.46      .169 C
ATOM   1316 1HB  SER C  92      10.363  19.734  28.034  1.00 16.46      .169 H
ATOM   1317 2HB  SER C  92      11.130  21.323  27.909  1.00 16.46      .169 H
ATOM   1318  OG  SER C  92      12.408  19.790  28.341  1.00 37.15      .380 O
ATOM   1319  HG  SER C  92      12.597  19.737  27.402  1.00 37.15      .380 H
ATOM   1320  N   VAL C  93      12.625  20.606  31.513  1.00 16.70      .337 N
ATOM   1321  H   VAL C  93      12.358  19.651  31.703  1.00 16.70      .337 H
ATOM   1322  CA  VAL C  93      13.777  21.124  32.262  1.00 16.62      .159 C
ATOM   1323  HA  VAL C  93      13.541  22.159  32.507  1.00 16.62      .159 H
ATOM   1324  C   VAL C  93      15.104  21.111  31.473  1.00 18.11      .251 C
ATOM   1325  O   VAL C  93      16.072  21.691  31.950  1.00 16.46      .271 O
ATOM   1326  CB  VAL C  93      13.992  20.442  33.628  1.00 21.97      .029 C
ATOM   1327  HB  VAL C  93      14.757  20.995  34.172  1.00 21.97      .029 H
ATOM   1328  CG1 VAL C  93      12.715  20.493  34.469  1.00 23.10      .002 C
ATOM   1329 1HG1 VAL C  93      12.920  20.086  35.459  1.00 23.10      .002 H
ATOM   1330 2HG1 VAL C  93      11.934  19.904  33.987  1.00 23.10      .002 H
ATOM   1331 3HG1 VAL C  93      12.386  21.528  34.562  1.00 23.10      .002 H
ATOM   1332  CG2 VAL C  93      14.484  19.005  33.511  1.00 21.73      .002 C
ATOM   1333 1HG2 VAL C  93      14.569  18.578  34.510  1.00 21.73      .002 H
ATOM   1334 2HG2 VAL C  93      15.457  18.975  33.019  1.00 21.73      .002 H
ATOM   1335 3HG2 VAL C  93      13.764  18.429  32.929  1.00 21.73      .002 H
ATOM   1336  N   LYS C  94      15.163  20.506  30.279  1.00 15.40      .338 N
ATOM   1337  H   LYS C  94      14.349  20.030  29.919  1.00 15.40      .338 H
ATOM   1338  CA  LYS C  94      16.314  20.612  29.376  1.00 16.57      .159 C
ATOM   1339  HA  LYS C  94      17.220  20.490  29.968  1.00 16.57      .159 H
ATOM   1340  C   LYS C  94      16.402  22.008  28.688  1.00 19.00      .251 C
ATOM   1341  O   LYS C  94      17.463  22.369  28.189  1.00 17.30      .271 O
ATOM   1342  CB  LYS C  94      16.277  19.463  28.345  1.00 21.25      .032 C
ATOM   1343 1HB  LYS C  94      15.237  19.275  28.079  1.00 21.25      .032 H
ATOM   1344 2HB  LYS C  94      16.804  19.791  27.449  1.00 21.25      .032 H
ATOM   1345  CG  LYS C  94      16.954  18.164  28.833  1.00 33.40      .004 C
ATOM   1346 1HG  LYS C  94      18.011  18.370  28.997  1.00 33.40      .004 H
ATOM   1347 2HG  LYS C  94      16.492  17.872  29.776  1.00 33.40      .004 H
ATOM   1348  CD  LYS C  94      16.810  17.018  27.806  1.00 44.44      .032 C
ATOM   1349 1HD  LYS C  94      15.815  16.587  27.914  1.00 44.44      .032 H
ATOM   1350 2HD  LYS C  94      16.885  17.445  26.806  1.00 44.44      .032 H
ATOM   1351  CE  LYS C  94      17.888  15.912  27.895  1.00 64.01      .206 C
ATOM   1352 1HE  LYS C  94      17.739  15.226  27.062  1.00 64.01      .206 H
ATOM   1353 2HE  LYS C  94      18.864  16.380  27.765  1.00 64.01      .206 H
ATOM   1354  NZ  LYS C  94      17.881  15.152  29.169  1.00 75.12      .064 N
ATOM   1355 1HZ  LYS C  94      18.667  14.518  29.162  1.00 75.12      .064 H
ATOM   1356 2HZ  LYS C  94      17.025  14.628  29.278  1.00 75.12      .064 H
ATOM   1357 3HZ  LYS C  94      17.979  15.802  29.936  1.00 75.12      .064 H
ATOM   1358  N   GLU C  95      15.319  22.790  28.682  1.00 15.63      .338 N
ATOM   1359  H   GLU C  95      14.487  22.438  29.134  1.00 15.63      .338 H
ATOM   1360  CA  GLU C  95      15.202  24.126  28.067  1.00 14.67      .160 C
ATOM   1361  HA  GLU C  95      15.916  24.212  27.248  1.00 14.67      .160 H
ATOM   1362  C   GLU C  95      15.505  25.276  29.068  1.00 16.36      .251 C
ATOM   1363  O   GLU C  95      14.594  25.931  29.592  1.00 15.33      .271 O
ATOM   1364  CB  GLU C  95      13.779  24.268  27.495  1.00 15.87      .043 C
ATOM   1365 1HB  GLU C  95      13.080  24.000  28.287  1.00 15.87      .043 H
ATOM   1366 2HB  GLU C  95      13.597  25.309  27.228  1.00 15.87      .043 H
ATOM   1367  CG  GLU C  95      13.470  23.392  26.261  1.00 21.93      .100 C
ATOM   1368 1HG  GLU C  95      13.561  22.342  26.537  1.00 21.93      .100 H
ATOM   1369 2HG  GLU C  95      12.436  23.582  25.974  1.00 21.93      .100 H
ATOM   1370  CD  GLU C  95      14.380  23.674  25.065  1.00 51.41      .185 C
ATOM   1371  OE1 GLU C  95      14.868  24.822  24.923  1.00 50.73      .647 O
ATOM   1372  OE2 GLU C  95      14.573  22.755  24.236  1.00 46.55      .647 O
ATOM   1373  N   HIS C  96      16.788  25.519  29.361  1.00 14.77      .337 N
ATOM   1374  H   HIS C  96      17.515  24.957  28.943  1.00 14.77      .337 H
ATOM   1375  CA  HIS C  96      17.211  26.476  30.391  1.00 13.81      .165 C
ATOM   1376  HA  HIS C  96      16.632  26.268  31.290  1.00 13.81      .165 H
ATOM   1377  C   HIS C  96      16.983  27.960  30.015  1.00 16.99      .251 C
ATOM   1378  O   HIS C  96      16.622  28.735  30.899  1.00 15.24      .271 O
ATOM   1379  CB  HIS C  96      18.683  26.249  30.762  1.00 13.69      .077 C
ATOM   1380 1HB  HIS C  96      19.298  26.311  29.864  1.00 13.69      .077 H
ATOM   1381 2HB  HIS C  96      19.005  27.055  31.420  1.00 13.69      .077 H
ATOM   1382  CG  HIS C  96      18.960  24.924  31.448  1.00 16.47      .057 C
ATOM   1383  ND1 HIS C  96      20.200  24.513  31.925  1.00 18.43      .338 N
ATOM   1384  CD2 HIS C  96      18.050  23.969  31.794  1.00 17.54      .113 C
ATOM   1385  HD2 HIS C  96      16.983  23.945  31.632  1.00 17.54      .113 H
ATOM   1386  CE1 HIS C  96      19.987  23.349  32.514  1.00 17.68      .175 C
ATOM   1387  HE1 HIS C  96      20.789  22.812  32.998  1.00 17.68      .175 H
ATOM   1388  NE2 HIS C  96      18.720  23.002  32.443  1.00 17.52      .223 N
ATOM   1389  HE2 HIS C  96      18.366  22.149  32.850  1.00 17.52      .223 H
ATOM   1390  N   ARG C  97      17.126  28.377  28.749  1.00 15.40      .338 N
ATOM   1391  H   ARG C  97      17.420  27.730  28.032  1.00 15.40      .338 H
ATOM   1392  CA  ARG C  97      16.863  29.755  28.321  1.00 15.79      .159 C
ATOM   1393  HA  ARG C  97      17.411  30.415  28.994  1.00 15.79      .159 H
ATOM   1394  C   ARG C  97      15.361  30.100  28.437  1.00 18.28      .251 C
ATOM   1395  O   ARG C  97      15.030  31.199  28.882  1.00 16.55      .271 O
ATOM   1396  CB  ARG C  97      17.415  29.982  26.902  1.00 15.71      .034 C
ATOM   1397 1HB  ARG C  97      18.494  29.822  26.921  1.00 15.71      .034 H
ATOM   1398 2HB  ARG C  97      16.982  29.250  26.221  1.00 15.71      .034 H
ATOM   1399  CG  ARG C  97      17.152  31.392  26.317  1.00 16.16      .027 C
ATOM   1400 1HG  ARG C  97      17.645  31.463  25.348  1.00 16.16      .027 H
ATOM   1401 2HG  ARG C  97      16.082  31.507  26.146  1.00 16.16      .027 H
ATOM   1402  CD  ARG C  97      17.630  32.576  27.189  1.00 17.68      .116 C
ATOM   1403 1HD  ARG C  97      17.331  33.502  26.697  1.00 17.68      .116 H
ATOM   1404 2HD  ARG C  97      17.148  32.539  28.166  1.00 17.68      .116 H
ATOM   1405  NE  ARG C  97      19.090  32.590  27.379  1.00 16.07      .212 N
ATOM   1406  HE  ARG C  97      19.597  31.856  26.905  1.00 16.07      .212 H
ATOM   1407  CZ  ARG C  97      19.761  33.512  28.087  1.00 26.87      .666 C
ATOM   1408  NH1 ARG C  97      19.192  34.482  28.744  1.00 16.41      .235 N
ATOM   1409 1HH1 ARG C  97      18.188  34.594  28.724  1.00 16.41      .235 H
ATOM   1410 2HH1 ARG C  97      19.764  35.142  29.251  1.00 16.41      .235 H
ATOM   1411  NH2 ARG C  97      21.053  33.433  28.126  1.00 17.80      .235 N
ATOM   1412 1HH2 ARG C  97      21.535  32.719  27.599  1.00 17.80      .235 H
ATOM   1413 2HH2 ARG C  97      21.580  34.134  28.627  1.00 17.80      .235 H
ATOM   1414  N   LYS C  98      14.459  29.158  28.135  1.00 15.23      .338 N
ATOM   1415  H   LYS C  98      14.781  28.292  27.728  1.00 15.23      .338 H
ATOM   1416  CA  LYS C  98      13.018  29.277  28.374  1.00 14.95      .159 C
ATOM   1417  HA  LYS C  98      12.661  30.170  27.861  1.00 14.95      .159 H
ATOM   1418  C   LYS C  98      12.733  29.443  29.881  1.00 17.07      .251 C
ATOM   1419  O   LYS C  98      11.978  30.334  30.256  1.00 15.96      .271 O
ATOM   1420  CB  LYS C  98      12.289  28.058  27.772  1.00 18.19      .032 C
ATOM   1421 1HB  LYS C  98      12.665  27.897  26.762  1.00 18.19      .032 H
ATOM   1422 2HB  LYS C  98      12.527  27.182  28.375  1.00 18.19      .032 H
ATOM   1423  CG  LYS C  98      10.763  28.228  27.688  1.00 35.44      .004 C
ATOM   1424 1HG  LYS C  98      10.371  28.369  28.695  1.00 35.44      .004 H
ATOM   1425 2HG  LYS C  98      10.542  29.114  27.092  1.00 35.44      .004 H
ATOM   1426  CD  LYS C  98      10.100  26.996  27.046  1.00 53.70      .032 C
ATOM   1427 1HD  LYS C  98      10.569  26.814  26.079  1.00 53.70      .032 H
ATOM   1428 2HD  LYS C  98      10.273  26.134  27.690  1.00 53.70      .032 H
ATOM   1429  CE  LYS C  98       8.587  27.186  26.847  1.00 71.49      .206 C
ATOM   1430 1HE  LYS C  98       8.126  27.362  27.818  1.00 71.49      .206 H
ATOM   1431 2HE  LYS C  98       8.424  28.070  26.230  1.00 71.49      .206 H
ATOM   1432  NZ  LYS C  98       7.962  26.010  26.190  1.00 87.54      .064 N
ATOM   1433 1HZ  LYS C  98       7.069  26.289  25.810  1.00 87.54      .064 H
ATOM   1434 2HZ  LYS C  98       7.826  25.268  26.861  1.00 87.54      .064 H
ATOM   1435 3HZ  LYS C  98       8.559  25.684  25.444  1.00 87.54      .064 H
ATOM   1436  N   ILE C  99      13.390  28.662  30.744  1.00 13.00      .338 N
ATOM   1437  H   ILE C  99      14.003  27.940  30.392  1.00 13.00      .338 H
ATOM   1438  CA  ILE C  99      13.277  28.771  32.203  1.00 11.20      .159 C
ATOM   1439  HA  ILE C  99      12.218  28.713  32.456  1.00 11.20      .159 H
ATOM   1440  C   ILE C  99      13.802  30.142  32.706  1.00 13.19      .251 C
ATOM   1441  O   ILE C  99      13.080  30.819  33.432  1.00 13.74      .271 O
ATOM   1442  CB  ILE C  99      13.960  27.565  32.892  1.00 13.02      .029 C
ATOM   1443  HB  ILE C  99      14.934  27.418  32.426  1.00 13.02      .029 H
ATOM   1444  CG1 ILE C  99      13.096  26.310  32.666  1.00 13.15      .002 C
ATOM   1445 1HG1 ILE C  99      12.201  26.391  33.283  1.00 13.15      .002 H
ATOM   1446 2HG1 ILE C  99      12.785  26.287  31.622  1.00 13.15      .002 H
ATOM   1447  CG2 ILE C  99      14.178  27.790  34.399  1.00 13.61      .002 C
ATOM   1448 1HG2 ILE C  99      14.602  26.894  34.852  1.00 13.61      .002 H
ATOM   1449 2HG2 ILE C  99      13.223  28.019  34.871  1.00 13.61      .002 H
ATOM   1450 3HG2 ILE C  99      14.863  28.627  34.539  1.00 13.61      .002 H
ATOM   1451  CD1 ILE C  99      13.802  24.984  32.957  1.00 11.00      .000 C
ATOM   1452 1HD1 ILE C  99      13.113  24.181  32.693  1.00 11.00      .000 H
ATOM   1453 2HD1 ILE C  99      14.062  24.907  34.013  1.00 11.00      .000 H
ATOM   1454 3HD1 ILE C  99      14.705  24.902  32.353  1.00 11.00      .000 H
ATOM   1455  N   TYR C 100      14.983  30.595  32.271  1.00 10.67      .337 N
ATOM   1456  H   TYR C 100      15.565  30.006  31.693  1.00 10.67      .337 H
ATOM   1457  CA  TYR C 100      15.502  31.928  32.586  1.00 10.92      .164 C
ATOM   1458  HA  TYR C 100      15.617  32.001  33.668  1.00 10.92      .164 H
ATOM   1459  C   TYR C 100      14.510  33.030  32.142  1.00 15.44      .251 C
ATOM   1460  O   TYR C 100      14.233  33.938  32.920  1.00 14.96      .271 O
ATOM   1461  CB  TYR C 100      16.895  32.133  31.954  1.00 11.82      .056 C
ATOM   1462 1HB  TYR C 100      17.029  31.463  31.105  1.00 11.82      .056 H
ATOM   1463 2HB  TYR C 100      16.958  33.150  31.568  1.00 11.82      .056 H
ATOM   1464  CG  TYR C 100      18.051  31.915  32.927  1.00 13.95      .044 C
ATOM   1465  CD1 TYR C 100      18.841  33.009  33.336  1.00 15.92      .011 C
ATOM   1466  HD1 TYR C 100      18.660  33.994  32.934  1.00 15.92      .011 H
ATOM   1467  CD2 TYR C 100      18.310  30.636  33.459  1.00 15.30      .011 C
ATOM   1468  HD2 TYR C 100      17.721  29.786  33.145  1.00 15.30      .011 H
ATOM   1469  CE1 TYR C 100      19.855  32.835  34.300  1.00 15.30      .037 C
ATOM   1470  HE1 TYR C 100      20.448  33.677  34.625  1.00 15.30      .037 H
ATOM   1471  CE2 TYR C 100      19.323  30.453  34.422  1.00 16.55      .037 C
ATOM   1472  HE2 TYR C 100      19.508  29.475  34.842  1.00 16.55      .037 H
ATOM   1473  CZ  TYR C 100      20.086  31.559  34.861  1.00 17.79      .065 C
ATOM   1474  OH  TYR C 100      21.030  31.414  35.826  1.00 16.11      .361 O
ATOM   1475  HH  TYR C 100      21.159  30.504  36.102  1.00 16.11      .361 H
ATOM   1476  N   THR C 101      13.907  32.913  30.954  1.00 13.31      .336 N
ATOM   1477  H   THR C 101      14.173  32.155  30.342  1.00 13.31      .336 H
ATOM   1478  CA  THR C 101      12.895  33.845  30.436  1.00 13.64      .186 C
ATOM   1479  HA  THR C 101      13.333  34.842  30.403  1.00 13.64      .186 H
ATOM   1480  C   THR C 101      11.647  33.904  31.346  1.00 17.00      .253 C
ATOM   1481  O   THR C 101      11.218  34.988  31.741  1.00 16.92      .270 O
ATOM   1482  CB  THR C 101      12.487  33.473  29.000  1.00 21.38      .140 C
ATOM   1483  HB  THR C 101      12.011  32.493  29.016  1.00 21.38      .140 H
ATOM   1484  OG1 THR C 101      13.602  33.416  28.138  1.00 21.24      .382 O
ATOM   1485  HG1 THR C 101      14.184  32.715  28.440  1.00 21.24      .382 H
ATOM   1486  CG2 THR C 101      11.515  34.476  28.384  1.00 20.58      .034 C
ATOM   1487 1HG2 THR C 101      11.370  34.246  27.329  1.00 20.58      .034 H
ATOM   1488 2HG2 THR C 101      11.931  35.478  28.485  1.00 20.58      .034 H
ATOM   1489 3HG2 THR C 101      10.558  34.425  28.903  1.00 20.58      .034 H
ATOM   1490  N   MET C 102      11.100  32.747  31.741  1.00 14.60      .337 N
ATOM   1491  H   MET C 102      11.484  31.875  31.407  1.00 14.60      .337 H
ATOM   1492  CA  MET C 102       9.960  32.651  32.659  1.00 14.17      .160 C
ATOM   1493  HA  MET C 102       9.150  33.265  32.264  1.00 14.17      .160 H
ATOM   1494  C   MET C 102      10.298  33.183  34.077  1.00 16.34      .251 C
ATOM   1495  O   MET C 102       9.437  33.755  34.746  1.00 15.90      .271 O
ATOM   1496  CB  MET C 102       9.459  31.196  32.727  1.00 14.83      .043 C
ATOM   1497 1HB  MET C 102      10.285  30.535  32.990  1.00 14.83      .043 H
ATOM   1498 2HB  MET C 102       8.693  31.126  33.500  1.00 14.83      .043 H
ATOM   1499  CG  MET C 102       8.853  30.716  31.394  1.00 18.05      .060 C
ATOM   1500 1HG  MET C 102       8.043  31.399  31.138  1.00 18.05      .060 H
ATOM   1501 2HG  MET C 102       9.602  30.796  30.606  1.00 18.05      .060 H
ATOM   1502  SD  MET C 102       8.177  29.008  31.351  1.00 20.19      .139 S
ATOM   1503  CE  MET C 102       9.644  28.004  31.701  1.00 16.31      .069 C
ATOM   1504 1HE  MET C 102       9.374  26.949  31.657  1.00 16.31      .069 H
ATOM   1505 2HE  MET C 102      10.020  28.243  32.695  1.00 16.31      .069 H
ATOM   1506 3HE  MET C 102      10.415  28.214  30.960  1.00 16.31      .069 H
ATOM   1507  N   ILE C 103      11.549  33.052  34.530  1.00 13.64      .338 N
ATOM   1508  H   ILE C 103      12.217  32.530  33.980  1.00 13.64      .338 H
ATOM   1509  CA  ILE C 103      12.033  33.602  35.800  1.00 13.68      .159 C
ATOM   1510  HA  ILE C 103      11.284  33.390  36.562  1.00 13.68      .159 H
ATOM   1511  C   ILE C 103      12.195  35.142  35.720  1.00 17.43      .251 C
ATOM   1512  O   ILE C 103      11.730  35.830  36.627  1.00 17.11      .271 O
ATOM   1513  CB  ILE C 103      13.334  32.880  36.236  1.00 15.49      .029 C
ATOM   1514  HB  ILE C 103      14.010  32.864  35.381  1.00 15.49      .029 H
ATOM   1515  CG1 ILE C 103      13.001  31.431  36.643  1.00 15.36      .002 C
ATOM   1516 1HG1 ILE C 103      12.446  31.454  37.581  1.00 15.36      .002 H
ATOM   1517 2HG1 ILE C 103      12.357  30.997  35.878  1.00 15.36      .002 H
ATOM   1518  CG2 ILE C 103      14.049  33.598  37.396  1.00 16.47      .002 C
ATOM   1519 1HG2 ILE C 103      14.931  33.032  37.694  1.00 16.47      .002 H
ATOM   1520 2HG2 ILE C 103      13.367  33.681  38.242  1.00 16.47      .002 H
ATOM   1521 3HG2 ILE C 103      14.348  34.594  37.071  1.00 16.47      .002 H
ATOM   1522  CD1 ILE C 103      14.222  30.520  36.789  1.00 15.83      .000 C
ATOM   1523 1HD1 ILE C 103      13.882  29.489  36.890  1.00 15.83      .000 H
ATOM   1524 2HD1 ILE C 103      14.791  30.804  37.674  1.00 15.83      .000 H
ATOM   1525 3HD1 ILE C 103      14.854  30.610  35.905  1.00 15.83      .000 H
ATOM   1526  N   TYR C 104      12.775  35.688  34.642  1.00 15.67      .337 N
ATOM   1527  H   TYR C 104      13.146  35.077  33.928  1.00 15.67      .337 H
ATOM   1528  CA  TYR C 104      13.058  37.124  34.474  1.00 17.09      .164 C
ATOM   1529  HA  TYR C 104      13.771  37.417  35.244  1.00 17.09      .164 H
ATOM   1530  C   TYR C 104      11.807  38.026  34.625  1.00 22.08      .251 C
ATOM   1531  O   TYR C 104      11.934  39.146  35.119  1.00 21.34      .271 O
ATOM   1532  CB  TYR C 104      13.701  37.386  33.097  1.00 17.27      .056 C
ATOM   1533 1HB  TYR C 104      13.313  36.670  32.372  1.00 17.27      .056 H
ATOM   1534 2HB  TYR C 104      13.387  38.371  32.751  1.00 17.27      .056 H
ATOM   1535  CG  TYR C 104      15.229  37.330  33.050  1.00 16.83      .044 C
ATOM   1536  CD1 TYR C 104      15.891  36.467  32.155  1.00 18.53      .011 C
ATOM   1537  HD1 TYR C 104      15.324  35.783  31.542  1.00 18.53      .011 H
ATOM   1538  CD2 TYR C 104      15.982  38.234  33.826  1.00 17.74      .011 C
ATOM   1539  HD2 TYR C 104      15.486  38.930  34.486  1.00 17.74      .011 H
ATOM   1540  CE1 TYR C 104      17.292  36.515  32.019  1.00 18.35      .037 C
ATOM   1541  HE1 TYR C 104      17.793  35.880  31.303  1.00 18.35      .037 H
ATOM   1542  CE2 TYR C 104      17.386  38.269  33.718  1.00 18.41      .037 C
ATOM   1543  HE2 TYR C 104      17.962  38.965  34.310  1.00 18.41      .037 H
ATOM   1544  CZ  TYR C 104      18.041  37.422  32.797  1.00 21.36      .065 C
ATOM   1545  OH  TYR C 104      19.391  37.513  32.637  1.00 18.22      .361 O
ATOM   1546  HH  TYR C 104      19.707  37.067  31.847  1.00 18.22      .361 H
ATOM   1547  N   ARG C 105      10.611  37.547  34.253  1.00 18.14      .338 N
ATOM   1548  H   ARG C 105      10.567  36.641  33.810  1.00 18.14      .338 H
ATOM   1549  CA  ARG C 105       9.329  38.238  34.454  1.00 17.89      .159 C
ATOM   1550  HA  ARG C 105       9.371  39.217  33.977  1.00 17.89      .159 H
ATOM   1551  C   ARG C 105       8.994  38.452  35.948  1.00 21.81      .251 C
ATOM   1552  O   ARG C 105       8.430  39.476  36.323  1.00 22.14      .271 O
ATOM   1553  CB  ARG C 105       8.205  37.411  33.803  1.00 19.15      .034 C
ATOM   1554 1HB  ARG C 105       8.313  36.362  34.079  1.00 19.15      .034 H
ATOM   1555 2HB  ARG C 105       7.243  37.762  34.177  1.00 19.15      .034 H
ATOM   1556  CG  ARG C 105       8.207  37.519  32.269  1.00 23.09      .027 C
ATOM   1557 1HG  ARG C 105       7.978  38.544  31.975  1.00 23.09      .027 H
ATOM   1558 2HG  ARG C 105       9.197  37.263  31.893  1.00 23.09      .027 H
ATOM   1559  CD  ARG C 105       7.176  36.580  31.619  1.00 25.21      .116 C
ATOM   1560 1HD  ARG C 105       7.319  36.604  30.538  1.00 25.21      .116 H
ATOM   1561 2HD  ARG C 105       7.362  35.567  31.978  1.00 25.21      .116 H
ATOM   1562  NE  ARG C 105       5.773  36.933  31.915  1.00 34.08      .212 N
ATOM   1563  HE  ARG C 105       5.642  37.741  32.506  1.00 34.08      .212 H
ATOM   1564  CZ  ARG C 105       4.715  36.235  31.487  1.00 42.56      .666 C
ATOM   1565  NH1 ARG C 105       4.827  35.204  30.699  1.00 27.65      .235 N
ATOM   1566 1HH1 ARG C 105       5.754  34.855  30.501  1.00 27.65      .235 H
ATOM   1567 2HH1 ARG C 105       4.016  34.676  30.409  1.00 27.65      .235 H
ATOM   1568  NH2 ARG C 105       3.514  36.560  31.861  1.00 24.57      .235 N
ATOM   1569 1HH2 ARG C 105       3.400  37.320  32.517  1.00 24.57      .235 H
ATOM   1570 2HH2 ARG C 105       2.745  35.933  31.675  1.00 24.57      .235 H
ATOM   1571  N   ASN C 106       9.350  37.495  36.801  1.00 17.59      .337 N
ATOM   1572  H   ASN C 106       9.944  36.755  36.453  1.00 17.59      .337 H
ATOM   1573  CA  ASN C 106       8.949  37.405  38.209  1.00 18.12      .169 C
ATOM   1574  HA  ASN C 106       7.970  37.877  38.303  1.00 18.12      .169 H
ATOM   1575  C   ASN C 106       9.910  38.148  39.184  1.00 20.87      .251 C
ATOM   1576  O   ASN C 106       9.945  37.868  40.385  1.00 20.95      .271 O
ATOM   1577  CB  ASN C 106       8.760  35.918  38.542  1.00 19.91      .119 C
ATOM   1578 1HB  ASN C 106       9.640  35.350  38.242  1.00 19.91      .119 H
ATOM   1579 2HB  ASN C 106       8.639  35.810  39.620  1.00 19.91      .119 H
ATOM   1580  CG  ASN C 106       7.532  35.373  37.832  1.00 33.36      .230 C
ATOM   1581  OD1 ASN C 106       6.411  35.663  38.220  1.00 35.25      .273 O
ATOM   1582  ND2 ASN C 106       7.675  34.605  36.785  1.00 19.98      .369 N
ATOM   1583 1HD2 ASN C 106       6.823  34.266  36.360  1.00 19.98      .369 H
ATOM   1584 2HD2 ASN C 106       8.567  34.406  36.356  1.00 19.98      .369 H
ATOM   1585  N   LEU C 107      10.697  39.089  38.668  1.00 18.24      .338 N
ATOM   1586  H   LEU C 107      10.593  39.311  37.688  1.00 18.24      .338 H
ATOM   1587  CA  LEU C 107      11.742  39.820  39.396  1.00 19.73      .159 C
ATOM   1588  HA  LEU C 107      11.393  40.029  40.407  1.00 19.73      .159 H
ATOM   1589  C   LEU C 107      12.032  41.170  38.704  1.00 25.38      .251 C
ATOM   1590  O   LEU C 107      11.429  41.493  37.684  1.00 25.26      .271 O
ATOM   1591  CB  LEU C 107      12.987  38.896  39.501  1.00 19.55      .032 C
ATOM   1592 1HB  LEU C 107      13.735  39.418  40.098  1.00 19.55      .032 H
ATOM   1593 2HB  LEU C 107      12.694  38.011  40.067  1.00 19.55      .032 H
ATOM   1594  CG  LEU C 107      13.621  38.419  38.180  1.00 22.75      .002 C
ATOM   1595  HG  LEU C 107      12.821  38.169  37.483  1.00 22.75      .002 H
ATOM   1596  CD1 LEU C 107      14.540  39.458  37.536  1.00 24.89      .000 C
ATOM   1597 1HD1 LEU C 107      15.117  38.987  36.741  1.00 24.89      .000 H
ATOM   1598 2HD1 LEU C 107      15.218  39.868  38.285  1.00 24.89      .000 H
ATOM   1599 3HD1 LEU C 107      13.932  40.260  37.118  1.00 24.89      .000 H
ATOM   1600  CD2 LEU C 107      14.423  37.146  38.439  1.00 21.17      .000 C
ATOM   1601 1HD2 LEU C 107      14.902  36.829  37.512  1.00 21.17      .000 H
ATOM   1602 2HD2 LEU C 107      13.749  36.363  38.787  1.00 21.17      .000 H
ATOM   1603 3HD2 LEU C 107      15.185  37.333  39.196  1.00 21.17      .000 H
ATOM   1604  N   VAL C 108      12.968  41.930  39.267  1.00 23.79      .338 N
ATOM   1605  H   VAL C 108      13.338  41.641  40.162  1.00 23.79      .338 H
ATOM   1606  CA  VAL C 108      13.657  43.058  38.617  1.00 26.38      .159 C
ATOM   1607  HA  VAL C 108      13.319  43.149  37.585  1.00 26.38      .159 H
ATOM   1608  C   VAL C 108      15.161  42.778  38.624  1.00 31.04      .251 C
ATOM   1609  O   VAL C 108      15.699  42.386  39.661  1.00 29.91      .271 O
ATOM   1610  CB  VAL C 108      13.331  44.376  39.350  1.00 32.72      .029 C
ATOM   1611  HB  VAL C 108      13.399  44.198  40.423  1.00 32.72      .029 H
ATOM   1612  CG1 VAL C 108      14.267  45.544  39.010  1.00 34.00      .002 C
ATOM   1613 1HG1 VAL C 108      13.891  46.454  39.477  1.00 34.00      .002 H
ATOM   1614 2HG1 VAL C 108      14.303  45.678  37.929  1.00 34.00      .002 H
ATOM   1615 3HG1 VAL C 108      15.268  45.329  39.384  1.00 34.00      .002 H
ATOM   1616  CG2 VAL C 108      11.900  44.798  39.015  1.00 33.32      .002 C
ATOM   1617 1HG2 VAL C 108      11.659  45.704  39.570  1.00 33.32      .002 H
ATOM   1618 2HG2 VAL C 108      11.209  44.004  39.298  1.00 33.32      .002 H
ATOM   1619 3HG2 VAL C 108      11.813  44.992  37.946  1.00 33.32      .002 H
ATOM   1620  N   VAL C 109      15.836  42.995  37.492  1.00 28.15      .338 N
ATOM   1621  H   VAL C 109      15.327  43.288  36.669  1.00 28.15      .338 H
ATOM   1622  CA  VAL C 109      17.303  43.095  37.415  1.00 29.07      .159 C
ATOM   1623  HA  VAL C 109      17.752  42.316  38.032  1.00 29.07      .159 H
ATOM   1624  C   VAL C 109      17.721  44.462  37.966  1.00 35.87      .251 C
ATOM   1625  O   VAL C 109      17.345  45.491  37.392  1.00 36.40      .271 O
ATOM   1626  CB  VAL C 109      17.800  42.902  35.970  1.00 32.82      .029 C
ATOM   1627  HB  VAL C 109      17.274  43.607  35.326  1.00 32.82      .029 H
ATOM   1628  CG1 VAL C 109      19.307  43.163  35.841  1.00 32.91      .002 C
ATOM   1629 1HG1 VAL C 109      19.649  42.853  34.854  1.00 32.91      .002 H
ATOM   1630 2HG1 VAL C 109      19.837  42.595  36.605  1.00 32.91      .002 H
ATOM   1631 3HG1 VAL C 109      19.503  44.227  35.977  1.00 32.91      .002 H
ATOM   1632  CG2 VAL C 109      17.494  41.482  35.478  1.00 31.59      .002 C
ATOM   1633 1HG2 VAL C 109      17.864  41.371  34.459  1.00 31.59      .002 H
ATOM   1634 2HG2 VAL C 109      16.418  41.312  35.495  1.00 31.59      .002 H
ATOM   1635 3HG2 VAL C 109      17.987  40.757  36.126  1.00 31.59      .002 H
ATOM   1636  N   VAL C 110      18.460  44.473  39.084  1.00 34.07      .336 N
ATOM   1637  H   VAL C 110      18.808  43.598  39.449  1.00 34.07      .336 H
ATOM   1638  CA  VAL C 110      18.782  45.673  39.882  1.00 55.72      .168 C
ATOM   1639  HA  VAL C 110      17.984  46.393  39.698  1.00 55.72      .168 H
ATOM   1640  C   VAL C 110      20.118  46.318  39.469  1.00 79.06      .206 C
ATOM   1641  O   VAL C 110      20.081  47.523  39.141  1.00 58.81      .646 O
ATOM   1642  OXT VAL C 110      21.173  45.647  39.449  1.00 99.99      .646 O
ATOM   1643  CB  VAL C 110      18.730  45.397  41.402  1.00 59.61      .031 C
ATOM   1644  HB  VAL C 110      19.046  46.301  41.922  1.00 59.61      .031 H
ATOM   1645  CG1 VAL C 110      17.293  45.086  41.837  1.00 58.31      .003 C
ATOM   1646 1HG1 VAL C 110      17.261  44.990  42.922  1.00 58.31      .003 H
ATOM   1647 2HG1 VAL C 110      16.960  44.155  41.379  1.00 58.31      .003 H
ATOM   1648 3HG1 VAL C 110      16.640  45.900  41.524  1.00 58.31      .003 H
ATOM   1649  CG2 VAL C 110      19.622  44.242  41.869  1.00 59.26      .003 C
ATOM   1650 1HG2 VAL C 110      19.595  44.190  42.958  1.00 59.26      .003 H
ATOM   1651 2HG2 VAL C 110      20.648  44.410  41.539  1.00 59.26      .003 H
ATOM   1652 3HG2 VAL C 110      19.254  43.306  41.450  1.00 59.26      .003 H
TER    1653      VAL C 110 
END
