# Supplementary material for: Anti-cancer activity elucidation of geissolosimine as an MDM2-p53 interaction inhibitor: An in-silico study
Source: PLoS One. 2025 May 8;20(5):e0323003. doi: 10.1371/journal.pone.0323003 (PMC12061181; doi:10.1371/journal.pone.0323003)
Supplement: S8 File — (ZIP) [file pone.0323003.s008.zip › Result/complex_1/complex_1_last.pdb]

REMARK YASARA *************************************************************
REMARK YASARA *                                                           *
REMARK YASARA *                     Y  A  S  A  R  A                      *
REMARK YASARA *                                                           *
REMARK YASARA *   Yet Another Scientific Artificial Reality Application   *
REMARK YASARA *                                                           *
REMARK YASARA *            MOLECULE STRUCTURE FILE, PDB FORMAT            *
REMARK YASARA *                                                           *
REMARK YASARA * Just use YASARA every day to make your questions go away! *
REMARK YASARA *                                                           *
REMARK YASARA *                      www.YASARA.org                       *
REMARK YASARA *                                                           *
REMARK YASARA *************************************************************
REMARK YASARA
REMARK YASARA Written on:        Tue Oct 15 21:52:44 2024
REMARK YASARA Number of models: 1
REMARK YASARA Number of atoms:   1652
REMARK YASARA Please address questions or suggestions to: Eliza@yasara.org
REMARK YASARA
SEQRES   1 C  100  ASP GLY ALA VAL THR THR SER GLN ILE PRO ALA SER GLU 
SEQRES   2 C  100  GLN GLU THR LEU VAL ARG PRO LYS PRO LEU LEU LEU LYS 
SEQRES   3 C  100  LEU LEU LYS SER VAL GLY ALA GLN LYS ASP THR TYR THR 
SEQRES   4 C  100  MET LYS GLU VAL LEU PHE TYR LEU GLY GLN TYR ILE MET 
SEQRES   5 C  100  THR LYS ARG LEU TYR ASP GLU LYS GLN GLN HIS ILE VAL 
SEQRES   6 C  100  TYR CYS SER ASN ASP LEU LEU GLY ASP LEU PHE GLY VAL 
SEQRES   7 C  100  PRO SER PHE SER VAL LYS GLU HIS ARG LYS ILE TYR THR 
SEQRES   8 C  100  MET ILE TYR ARG ASN LEU VAL VAL VAL 
ATOM      1  N   ASP C  11       9.966  15.792  49.537  1.00 37.44      .057 N
ATOM      2 1H   ASP C  11       9.224  16.339  49.123  1.00 37.44      .057 H
ATOM      3 2H   ASP C  11       9.853  15.775  50.540  1.00 37.44      .057 H
ATOM      4 3H   ASP C  11       9.930  14.849  49.177  1.00 37.44      .057 H
ATOM      5  CA  ASP C  11      11.185  16.501  49.019  1.00 36.37      .266 C
ATOM      6  HA  ASP C  11      12.008  15.856  49.329  1.00 36.37      .266 H
ATOM      7  C   ASP C  11      11.295  17.860  49.629  1.00 37.32      .259 C
ATOM      8  O   ASP C  11      10.287  18.252  50.269  1.00 35.93      .271 O
ATOM      9  CB  ASP C  11      11.173  16.730  47.458  1.00 40.12      .137 C
ATOM     10 1HB  ASP C  11      10.296  17.296  47.146  1.00 40.12      .137 H
ATOM     11 2HB  ASP C  11      11.933  17.381  47.027  1.00 40.12      .137 H
ATOM     12  CG  ASP C  11      11.190  15.389  46.723  1.00 57.48      .188 C
ATOM     13  OD1 ASP C  11      11.446  15.315  45.520  1.00 58.58      .647 O
ATOM     14  OD2 ASP C  11      10.883  14.341  47.281  1.00 64.88      .647 O
ATOM     15  N   GLY C  12      12.395  18.651  49.518  1.00 29.73      .336 N
ATOM     16  H   GLY C  12      13.134  18.265  48.948  1.00 29.73      .336 H
ATOM     17  CA  GLY C  12      12.484  20.095  49.799  1.00 27.55      .189 C
ATOM     18 1HA  GLY C  12      12.052  20.272  50.784  1.00 27.55      .189 H
ATOM     19 2HA  GLY C  12      13.528  20.389  49.686  1.00 27.55      .189 H
ATOM     20  C   GLY C  12      11.658  20.919  48.774  1.00 26.85      .253 C
ATOM     21  O   GLY C  12      11.296  20.433  47.724  1.00 26.67      .270 O
ATOM     22  N   ALA C  13      11.471  22.174  49.070  1.00 20.10      .337 N
ATOM     23  H   ALA C  13      11.847  22.499  49.949  1.00 20.10      .337 H
ATOM     24  CA  ALA C  13      10.559  23.032  48.352  1.00 17.71      .159 C
ATOM     25  HA  ALA C  13      10.726  23.003  47.275  1.00 17.71      .159 H
ATOM     26  C   ALA C  13      10.696  24.515  48.800  1.00 18.20      .251 C
ATOM     27  O   ALA C  13      11.339  24.772  49.831  1.00 16.46      .271 O
ATOM     28  CB  ALA C  13       9.124  22.553  48.628  1.00 18.55      .034 C
ATOM     29 1HB  ALA C  13       8.948  22.442  49.698  1.00 18.55      .034 H
ATOM     30 2HB  ALA C  13       9.011  21.586  48.139  1.00 18.55      .034 H
ATOM     31 3HB  ALA C  13       8.403  23.257  48.212  1.00 18.55      .034 H
ATOM     32  N   VAL C  14      10.040  25.465  48.166  1.00 16.05      .338 N
ATOM     33  H   VAL C  14       9.459  25.229  47.374  1.00 16.05      .338 H
ATOM     34  CA  VAL C  14      10.082  26.875  48.557  1.00 15.27      .159 C
ATOM     35  HA  VAL C  14      10.176  26.888  49.643  1.00 15.27      .159 H
ATOM     36  C   VAL C  14       8.729  27.502  48.179  1.00 16.86      .251 C
ATOM     37  O   VAL C  14       8.162  27.335  47.120  1.00 14.13      .271 O
ATOM     38  CB  VAL C  14      11.297  27.696  48.030  1.00 17.55      .029 C
ATOM     39  HB  VAL C  14      12.201  27.177  48.348  1.00 17.55      .029 H
ATOM     40  CG1 VAL C  14      11.260  27.889  46.499  1.00 15.97      .002 C
ATOM     41 1HG1 VAL C  14      10.575  28.710  46.287  1.00 15.97      .002 H
ATOM     42 2HG1 VAL C  14      10.949  27.003  45.945  1.00 15.97      .002 H
ATOM     43 3HG1 VAL C  14      12.270  28.170  46.198  1.00 15.97      .002 H
ATOM     44  CG2 VAL C  14      11.424  29.121  48.565  1.00 17.35      .002 C
ATOM     45 1HG2 VAL C  14      10.661  29.775  48.144  1.00 17.35      .002 H
ATOM     46 2HG2 VAL C  14      12.413  29.511  48.323  1.00 17.35      .002 H
ATOM     47 3HG2 VAL C  14      11.307  29.075  49.648  1.00 17.35      .002 H
ATOM     48  N   THR C  15       8.102  28.193  49.150  1.00 15.17      .336 N
ATOM     49  H   THR C  15       8.539  28.348  50.048  1.00 15.17      .336 H
ATOM     50  CA  THR C  15       6.725  28.706  49.010  1.00 17.23      .186 C
ATOM     51  HA  THR C  15       6.398  28.565  47.979  1.00 17.23      .186 H
ATOM     52  C   THR C  15       6.744  30.178  49.355  1.00 18.26      .253 C
ATOM     53  O   THR C  15       7.368  30.601  50.328  1.00 17.47      .270 O
ATOM     54  CB  THR C  15       5.610  28.021  49.861  1.00 26.12      .140 C
ATOM     55  HB  THR C  15       4.690  28.581  49.695  1.00 26.12      .140 H
ATOM     56  OG1 THR C  15       5.932  27.989  51.201  1.00 31.52      .382 O
ATOM     57  HG1 THR C  15       6.571  28.672  51.417  1.00 31.52      .382 H
ATOM     58  CG2 THR C  15       5.343  26.567  49.460  1.00 26.41      .034 C
ATOM     59 1HG2 THR C  15       4.480  26.265  50.054  1.00 26.41      .034 H
ATOM     60 2HG2 THR C  15       6.174  25.891  49.658  1.00 26.41      .034 H
ATOM     61 3HG2 THR C  15       5.087  26.529  48.401  1.00 26.41      .034 H
ATOM     62  N   THR C  16       5.985  30.980  48.610  1.00 15.11      .336 N
ATOM     63  H   THR C  16       5.292  30.550  48.014  1.00 15.11      .336 H
ATOM     64  CA  THR C  16       5.824  32.470  48.739  1.00 16.05      .186 C
ATOM     65  HA  THR C  16       6.441  32.842  49.556  1.00 16.05      .186 H
ATOM     66  C   THR C  16       4.360  32.708  49.045  1.00 21.39      .253 C
ATOM     67  O   THR C  16       3.449  31.917  48.712  1.00 18.93      .270 O
ATOM     68  CB  THR C  16       6.367  33.168  47.466  1.00 18.78      .140 C
ATOM     69  HB  THR C  16       7.453  33.073  47.469  1.00 18.78      .140 H
ATOM     70  OG1 THR C  16       5.915  34.526  47.352  1.00 17.64      .382 O
ATOM     71  HG1 THR C  16       6.357  34.898  46.585  1.00 17.64      .382 H
ATOM     72  CG2 THR C  16       5.864  32.609  46.172  1.00 19.03      .034 C
ATOM     73 1HG2 THR C  16       6.217  33.280  45.388  1.00 19.03      .034 H
ATOM     74 2HG2 THR C  16       4.774  32.586  46.167  1.00 19.03      .034 H
ATOM     75 3HG2 THR C  16       6.250  31.606  45.993  1.00 19.03      .034 H
ATOM     76  N   SER C  17       4.151  33.876  49.648  1.00 20.42      .335 N
ATOM     77  H   SER C  17       4.891  34.502  49.933  1.00 20.42      .335 H
ATOM     78  CA  SER C  17       2.773  34.464  49.849  1.00 21.16      .189 C
ATOM     79  HA  SER C  17       2.055  33.726  50.209  1.00 21.16      .189 H
ATOM     80  C   SER C  17       2.172  35.160  48.613  1.00 22.79      .253 C
ATOM     81  O   SER C  17       0.992  35.200  48.408  1.00 21.87      .270 O
ATOM     82  CB  SER C  17       2.846  35.572  50.915  1.00 27.03      .169 C
ATOM     83 1HB  SER C  17       1.849  35.991  51.050  1.00 27.03      .169 H
ATOM     84 2HB  SER C  17       3.215  35.137  51.844  1.00 27.03      .169 H
ATOM     85  OG  SER C  17       3.740  36.647  50.698  1.00 36.84      .380 O
ATOM     86  HG  SER C  17       3.806  37.150  51.513  1.00 36.84      .380 H
ATOM     87  N   GLN C  18       2.977  35.668  47.669  1.00 18.22      .337 N
ATOM     88  H   GLN C  18       3.956  35.494  47.844  1.00 18.22      .337 H
ATOM     89  CA  GLN C  18       2.598  36.381  46.478  1.00 18.48      .160 C
ATOM     90  HA  GLN C  18       1.890  37.163  46.752  1.00 18.48      .160 H
ATOM     91  C   GLN C  18       1.958  35.514  45.377  1.00 22.41      .251 C
ATOM     92  O   GLN C  18       1.110  35.986  44.653  1.00 23.29      .271 O
ATOM     93  CB  GLN C  18       3.885  36.992  45.869  1.00 19.45      .042 C
ATOM     94 1HB  GLN C  18       4.495  36.181  45.469  1.00 19.45      .042 H
ATOM     95 2HB  GLN C  18       3.621  37.651  45.043  1.00 19.45      .042 H
ATOM     96  CG  GLN C  18       4.669  37.762  46.918  1.00 25.19      .090 C
ATOM     97 1HG  GLN C  18       4.972  37.127  47.751  1.00 25.19      .090 H
ATOM     98 2HG  GLN C  18       5.605  38.151  46.516  1.00 25.19      .090 H
ATOM     99  CD  GLN C  18       3.938  39.001  47.570  1.00 33.92      .227 C
ATOM    100  OE1 GLN C  18       3.325  39.774  46.875  1.00 25.22      .273 O
ATOM    101  NE2 GLN C  18       4.029  39.267  48.819  1.00 20.24      .369 N
ATOM    102 1HE2 GLN C  18       3.554  40.066  49.214  1.00 20.24      .369 H
ATOM    103 2HE2 GLN C  18       4.332  38.512  49.417  1.00 20.24      .369 H
ATOM    104  N   ILE C  19       2.409  34.242  45.279  1.00 18.85      .338 N
ATOM    105  H   ILE C  19       3.220  33.951  45.807  1.00 18.85      .338 H
ATOM    106  CA  ILE C  19       1.805  33.231  44.401  1.00 17.04      .160 C
ATOM    107  HA  ILE C  19       1.288  33.731  43.582  1.00 17.04      .160 H
ATOM    108  C   ILE C  19       0.715  32.404  45.170  1.00 20.32      .254 C
ATOM    109  O   ILE C  19       1.064  32.064  46.303  1.00 18.74      .270 O
ATOM    110  CB  ILE C  19       2.845  32.243  43.863  1.00 18.51      .029 C
ATOM    111  HB  ILE C  19       3.256  31.671  44.695  1.00 18.51      .029 H
ATOM    112  CG1 ILE C  19       3.943  33.043  43.115  1.00 18.87      .002 C
ATOM    113 1HG1 ILE C  19       4.252  33.866  43.759  1.00 18.87      .002 H
ATOM    114 2HG1 ILE C  19       4.734  32.345  42.839  1.00 18.87      .002 H
ATOM    115  CG2 ILE C  19       2.175  31.039  43.056  1.00 17.07      .002 C
ATOM    116 1HG2 ILE C  19       1.605  31.448  42.221  1.00 17.07      .002 H
ATOM    117 2HG2 ILE C  19       1.517  30.440  43.686  1.00 17.07      .002 H
ATOM    118 3HG2 ILE C  19       2.981  30.413  42.674  1.00 17.07      .002 H
ATOM    119  CD1 ILE C  19       3.453  33.947  41.937  1.00 24.39      .000 C
ATOM    120 1HD1 ILE C  19       2.951  34.849  42.287  1.00 24.39      .000 H
ATOM    121 2HD1 ILE C  19       2.784  33.388  41.282  1.00 24.39      .000 H
ATOM    122 3HD1 ILE C  19       4.353  34.223  41.387  1.00 24.39      .000 H
ATOM    123  N   PRO C  20      -0.419  31.982  44.583  1.00 18.18      .312 N
ATOM    124  CA  PRO C  20      -1.422  31.284  45.401  1.00 18.76      .163 C
ATOM    125  HA  PRO C  20      -1.602  31.908  46.276  1.00 18.76      .163 H
ATOM    126  C   PRO C  20      -1.130  29.857  45.850  1.00 21.80      .251 C
ATOM    127  O   PRO C  20      -0.467  29.148  45.130  1.00 19.56      .271 O
ATOM    128  CB  PRO C  20      -2.623  31.289  44.523  1.00 20.91      .034 C
ATOM    129 1HB  PRO C  20      -2.634  30.372  43.933  1.00 20.91      .034 H
ATOM    130 2HB  PRO C  20      -3.538  31.436  45.097  1.00 20.91      .034 H
ATOM    131  CG  PRO C  20      -2.414  32.485  43.592  1.00 22.79      .027 C
ATOM    132 1HG  PRO C  20      -2.958  32.343  42.658  1.00 22.79      .027 H
ATOM    133 2HG  PRO C  20      -2.737  33.425  44.040  1.00 22.79      .027 H
ATOM    134  CD  PRO C  20      -0.939  32.434  43.396  1.00 18.31      .105 C
ATOM    135 1HD  PRO C  20      -0.775  31.780  42.540  1.00 18.31      .105 H
ATOM    136 2HD  PRO C  20      -0.568  33.405  43.069  1.00 18.31      .105 H
ATOM    137  N   ALA C  21      -1.726  29.397  46.928  1.00 19.23      .338 N
ATOM    138  H   ALA C  21      -2.154  30.079  47.538  1.00 19.23      .338 H
ATOM    139  CA  ALA C  21      -1.458  28.076  47.571  1.00 20.56      .159 C
ATOM    140  HA  ALA C  21      -0.392  27.879  47.682  1.00 20.56      .159 H
ATOM    141  C   ALA C  21      -1.969  26.894  46.606  1.00 25.96      .251 C
ATOM    142  O   ALA C  21      -1.577  25.798  46.935  1.00 25.80      .271 O
ATOM    143  CB  ALA C  21      -2.119  28.147  48.952  1.00 22.08      .034 C
ATOM    144 1HB  ALA C  21      -1.883  27.247  49.519  1.00 22.08      .034 H
ATOM    145 2HB  ALA C  21      -3.201  28.245  48.858  1.00 22.08      .034 H
ATOM    146 3HB  ALA C  21      -1.718  29.019  49.469  1.00 22.08      .034 H
ATOM    147  N   SER C  22      -2.822  27.105  45.598  1.00 23.45      .336 N
ATOM    148  H   SER C  22      -3.187  28.030  45.423  1.00 23.45      .336 H
ATOM    149  CA  SER C  22      -3.200  26.045  44.680  1.00 24.75      .189 C
ATOM    150  HA  SER C  22      -3.080  25.054  45.118  1.00 24.75      .189 H
ATOM    151  C   SER C  22      -2.337  26.092  43.391  1.00 27.34      .253 C
ATOM    152  O   SER C  22      -2.359  25.072  42.666  1.00 27.28      .270 O
ATOM    153  CB  SER C  22      -4.678  26.243  44.265  1.00 30.29      .169 C
ATOM    154 1HB  SER C  22      -4.942  25.447  43.569  1.00 30.29      .169 H
ATOM    155 2HB  SER C  22      -5.291  26.190  45.165  1.00 30.29      .169 H
ATOM    156  OG  SER C  22      -4.867  27.443  43.515  1.00 42.62      .380 O
ATOM    157  HG  SER C  22      -5.244  28.094  44.111  1.00 42.62      .380 H
ATOM    158  N   GLU C  23      -1.545  27.166  43.161  1.00 22.66      .337 N
ATOM    159  H   GLU C  23      -1.537  28.009  43.718  1.00 22.66      .337 H
ATOM    160  CA  GLU C  23      -0.678  27.241  41.938  1.00 21.15      .160 C
ATOM    161  HA  GLU C  23      -1.133  26.652  41.141  1.00 21.15      .160 H
ATOM    162  C   GLU C  23       0.725  26.747  42.214  1.00 21.91      .251 C
ATOM    163  O   GLU C  23       1.221  25.896  41.493  1.00 20.00      .271 O
ATOM    164  CB  GLU C  23      -0.605  28.647  41.284  1.00 22.09      .043 C
ATOM    165 1HB  GLU C  23      -1.607  28.912  40.949  1.00 22.09      .043 H
ATOM    166 2HB  GLU C  23      -0.131  29.257  42.053  1.00 22.09      .043 H
ATOM    167  CG  GLU C  23       0.325  28.653  40.039  1.00 21.74      .100 C
ATOM    168 1HG  GLU C  23       1.350  28.450  40.349  1.00 21.74      .100 H
ATOM    169 2HG  GLU C  23       0.031  27.870  39.340  1.00 21.74      .100 H
ATOM    170  CD  GLU C  23       0.255  30.006  39.353  1.00 27.48      .185 C
ATOM    171  OE1 GLU C  23      -0.157  30.989  39.968  1.00 21.13      .647 O
ATOM    172  OE2 GLU C  23       0.792  30.173  38.230  1.00 18.73      .647 O
ATOM    173  N   GLN C  24       1.377  27.216  43.248  1.00 18.04      .338 N
ATOM    174  H   GLN C  24       1.021  27.953  43.840  1.00 18.04      .338 H
ATOM    175  CA  GLN C  24       2.775  26.792  43.572  1.00 16.96      .160 C
ATOM    176  HA  GLN C  24       3.358  26.818  42.652  1.00 16.96      .160 H
ATOM    177  C   GLN C  24       2.736  25.283  44.019  1.00 20.87      .251 C
ATOM    178  O   GLN C  24       3.794  24.676  43.954  1.00 19.22      .271 O
ATOM    179  CB  GLN C  24       3.414  27.648  44.656  1.00 17.93      .042 C
ATOM    180 1HB  GLN C  24       4.420  27.266  44.832  1.00 17.93      .042 H
ATOM    181 2HB  GLN C  24       3.451  28.676  44.296  1.00 17.93      .042 H
ATOM    182  CG  GLN C  24       2.722  27.711  46.075  1.00 21.56      .090 C
ATOM    183 1HG  GLN C  24       1.670  27.937  45.902  1.00 21.56      .090 H
ATOM    184 2HG  GLN C  24       2.868  26.752  46.573  1.00 21.56      .090 H
ATOM    185  CD  GLN C  24       3.320  28.816  46.959  1.00 27.18      .227 C
ATOM    186  OE1 GLN C  24       4.496  29.159  46.943  1.00 20.25      .273 O
ATOM    187  NE2 GLN C  24       2.612  29.350  47.905  1.00 17.37      .369 N
ATOM    188 1HE2 GLN C  24       2.932  30.247  48.244  1.00 17.37      .369 H
ATOM    189 2HE2 GLN C  24       1.717  28.989  48.201  1.00 17.37      .369 H
ATOM    190  N   GLU C  25       1.554  24.671  44.317  1.00 19.12      .338 N
ATOM    191  H   GLU C  25       0.724  25.235  44.429  1.00 19.12      .338 H
ATOM    192  CA  GLU C  25       1.303  23.198  44.538  1.00 20.62      .160 C
ATOM    193  HA  GLU C  25       2.177  22.793  45.048  1.00 20.62      .160 H
ATOM    194  C   GLU C  25       1.140  22.403  43.208  1.00 25.32      .251 C
ATOM    195  O   GLU C  25       1.253  21.179  43.232  1.00 27.07      .271 O
ATOM    196  CB  GLU C  25       0.058  23.167  45.417  1.00 23.20      .043 C
ATOM    197 1HB  GLU C  25      -0.659  23.906  45.060  1.00 23.20      .043 H
ATOM    198 2HB  GLU C  25      -0.563  22.288  45.243  1.00 23.20      .043 H
ATOM    199  CG  GLU C  25       0.388  23.350  46.855  1.00 32.89      .100 C
ATOM    200 1HG  GLU C  25       0.833  24.326  47.043  1.00 32.89      .100 H
ATOM    201 2HG  GLU C  25      -0.607  23.398  47.297  1.00 32.89      .100 H
ATOM    202  CD  GLU C  25       1.204  22.269  47.533  1.00 60.65      .185 C
ATOM    203  OE1 GLU C  25       1.580  22.399  48.686  1.00 51.79      .647 O
ATOM    204  OE2 GLU C  25       1.440  21.200  46.912  1.00 60.38      .647 O
ATOM    205  N   THR C  26       1.033  23.053  42.015  1.00 21.99      .336 N
ATOM    206  H   THR C  26       1.085  24.061  41.991  1.00 21.99      .336 H
ATOM    207  CA  THR C  26       0.726  22.387  40.740  1.00 21.94      .186 C
ATOM    208  HA  THR C  26      -0.272  21.958  40.830  1.00 21.94      .186 H
ATOM    209  C   THR C  26       1.717  21.339  40.308  1.00 24.65      .253 C
ATOM    210  O   THR C  26       2.955  21.604  40.199  1.00 21.34      .270 O
ATOM    211  CB  THR C  26       0.631  23.393  39.598  1.00 28.90      .140 C
ATOM    212  HB  THR C  26       1.589  23.898  39.475  1.00 28.90      .140 H
ATOM    213  OG1 THR C  26      -0.336  24.383  40.009  1.00 30.30      .382 O
ATOM    214  HG1 THR C  26       0.172  25.154  40.272  1.00 30.30      .382 H
ATOM    215  CG2 THR C  26       0.137  22.944  38.242  1.00 27.52      .034 C
ATOM    216 1HG2 THR C  26       0.286  23.744  37.517  1.00 27.52      .034 H
ATOM    217 2HG2 THR C  26      -0.927  22.716  38.319  1.00 27.52      .034 H
ATOM    218 3HG2 THR C  26       0.676  22.054  37.918  1.00 27.52      .034 H
ATOM    219  N   LEU C  27       1.158  20.148  39.959  1.00 23.72      .337 N
ATOM    220  H   LEU C  27       0.203  19.908  40.181  1.00 23.72      .337 H
ATOM    221  CA  LEU C  27       1.940  19.004  39.368  1.00 24.89      .159 C
ATOM    222  HA  LEU C  27       2.888  18.901  39.897  1.00 24.89      .159 H
ATOM    223  C   LEU C  27       2.302  19.352  37.880  1.00 26.62      .251 C
ATOM    224  O   LEU C  27       1.485  19.664  37.006  1.00 24.98      .271 O
ATOM    225  CB  LEU C  27       1.073  17.771  39.615  1.00 27.25      .032 C
ATOM    226 1HB  LEU C  27       0.679  17.803  40.630  1.00 27.25      .032 H
ATOM    227 2HB  LEU C  27       0.201  17.805  38.961  1.00 27.25      .032 H
ATOM    228  CG  LEU C  27       1.780  16.393  39.506  1.00 34.88      .002 C
ATOM    229  HG  LEU C  27       2.556  16.479  38.745  1.00 34.88      .002 H
ATOM    230  CD1 LEU C  27       2.571  16.058  40.801  1.00 37.62      .000 C
ATOM    231 1HD1 LEU C  27       3.028  15.071  40.728  1.00 37.62      .000 H
ATOM    232 2HD1 LEU C  27       1.864  16.072  41.631  1.00 37.62      .000 H
ATOM    233 3HD1 LEU C  27       3.346  16.806  40.971  1.00 37.62      .000 H
ATOM    234  CD2 LEU C  27       0.959  15.165  39.158  1.00 38.02      .000 C
ATOM    235 1HD2 LEU C  27       0.492  15.344  38.190  1.00 38.02      .000 H
ATOM    236 2HD2 LEU C  27       0.187  15.060  39.921  1.00 38.02      .000 H
ATOM    237 3HD2 LEU C  27       1.551  14.251  39.113  1.00 38.02      .000 H
ATOM    238  N   VAL C  28       3.577  19.323  37.566  1.00 21.36      .338 N
ATOM    239  H   VAL C  28       4.209  19.034  38.299  1.00 21.36      .338 H
ATOM    240  CA  VAL C  28       4.216  19.669  36.276  1.00 20.06      .159 C
ATOM    241  HA  VAL C  28       3.471  19.577  35.486  1.00 20.06      .159 H
ATOM    242  C   VAL C  28       5.472  18.855  35.780  1.00 23.68      .251 C
ATOM    243  O   VAL C  28       6.215  18.305  36.590  1.00 22.68      .271 O
ATOM    244  CB  VAL C  28       4.677  21.119  36.226  1.00 21.68      .029 C
ATOM    245  HB  VAL C  28       5.048  21.354  35.229  1.00 21.68      .029 H
ATOM    246  CG1 VAL C  28       3.594  22.117  36.512  1.00 20.65      .002 C
ATOM    247 1HG1 VAL C  28       3.949  23.085  36.159  1.00 20.65      .002 H
ATOM    248 2HG1 VAL C  28       3.376  22.177  37.578  1.00 20.65      .002 H
ATOM    249 3HG1 VAL C  28       2.690  21.842  35.970  1.00 20.65      .002 H
ATOM    250  CG2 VAL C  28       5.917  21.371  37.184  1.00 20.64      .002 C
ATOM    251 1HG2 VAL C  28       6.281  22.398  37.215  1.00 20.64      .002 H
ATOM    252 2HG2 VAL C  28       6.721  20.709  36.862  1.00 20.64      .002 H
ATOM    253 3HG2 VAL C  28       5.577  21.075  38.176  1.00 20.64      .002 H
ATOM    254  N   ARG C  29       5.579  18.689  34.437  1.00 21.03      .338 N
ATOM    255  H   ARG C  29       4.965  19.148  33.780  1.00 21.03      .338 H
ATOM    256  CA  ARG C  29       6.820  18.123  33.840  1.00 22.01      .160 C
ATOM    257  HA  ARG C  29       7.511  17.710  34.574  1.00 22.01      .160 H
ATOM    258  C   ARG C  29       7.536  19.344  33.180  1.00 24.35      .254 C
ATOM    259  O   ARG C  29       7.074  19.752  32.108  1.00 23.01      .270 O
ATOM    260  CB  ARG C  29       6.452  17.035  32.866  1.00 99.99      .034 C
ATOM    261 1HB  ARG C  29       5.705  17.491  32.215  1.00 99.99      .034 H
ATOM    262 2HB  ARG C  29       7.223  16.688  32.178  1.00 99.99      .034 H
ATOM    263  CG  ARG C  29       5.839  15.843  33.591  1.00 99.99      .027 C
ATOM    264 1HG  ARG C  29       6.485  15.316  34.294  1.00 99.99      .027 H
ATOM    265 2HG  ARG C  29       4.953  16.208  34.111  1.00 99.99      .027 H
ATOM    266  CD  ARG C  29       5.357  14.800  32.536  1.00 99.99      .116 C
ATOM    267 1HD  ARG C  29       4.785  15.230  31.714  1.00 99.99      .116 H
ATOM    268 2HD  ARG C  29       6.273  14.369  32.130  1.00 99.99      .116 H
ATOM    269  NE  ARG C  29       4.569  13.750  33.182  1.00 99.99      .212 N
ATOM    270  HE  ARG C  29       5.071  13.181  33.849  1.00 99.99      .212 H
ATOM    271  CZ  ARG C  29       3.238  13.630  33.070  1.00 99.99      .666 C
ATOM    272  NH1 ARG C  29       2.525  14.299  32.248  1.00 99.99      .235 N
ATOM    273 1HH1 ARG C  29       2.949  14.774  31.463  1.00 99.99      .235 H
ATOM    274 2HH1 ARG C  29       1.546  14.052  32.220  1.00 99.99      .235 H
ATOM    275  NH2 ARG C  29       2.608  12.739  33.834  1.00 99.99      .235 N
ATOM    276 1HH2 ARG C  29       3.215  12.097  34.323  1.00 99.99      .235 H
ATOM    277 2HH2 ARG C  29       1.678  12.450  33.566  1.00 99.99      .235 H
ATOM    278  N   PRO C  30       8.649  19.807  33.828  1.00 21.64      .312 N
ATOM    279  CA  PRO C  30       9.501  20.808  33.194  1.00 20.51      .163 C
ATOM    280  HA  PRO C  30       8.932  21.686  32.888  1.00 20.51      .163 H
ATOM    281  C   PRO C  30      10.220  20.211  32.008  1.00 26.94      .251 C
ATOM    282  O   PRO C  30      10.542  19.013  32.009  1.00 27.70      .271 O
ATOM    283  CB  PRO C  30      10.439  21.359  34.291  1.00 21.36      .034 C
ATOM    284 1HB  PRO C  30      11.426  21.502  33.850  1.00 21.36      .034 H
ATOM    285 2HB  PRO C  30       9.948  22.242  34.698  1.00 21.36      .034 H
ATOM    286  CG  PRO C  30      10.483  20.256  35.328  1.00 25.93      .027 C
ATOM    287 1HG  PRO C  30      11.403  19.741  35.053  1.00 25.93      .027 H
ATOM    288 2HG  PRO C  30      10.392  20.699  36.320  1.00 25.93      .027 H
ATOM    289  CD  PRO C  30       9.282  19.383  35.030  1.00 23.69      .105 C
ATOM    290 1HD  PRO C  30       9.704  18.384  34.925  1.00 23.69      .105 H
ATOM    291 2HD  PRO C  30       8.581  19.375  35.865  1.00 23.69      .105 H
ATOM    292  N   LYS C  31      10.604  21.021  31.063  1.00 24.08      .338 N
ATOM    293  H   LYS C  31      10.297  21.982  31.099  1.00 24.08      .338 H
ATOM    294  CA  LYS C  31      11.107  20.549  29.763  1.00 25.24      .160 C
ATOM    295  HA  LYS C  31      10.421  19.755  29.468  1.00 25.24      .160 H
ATOM    296  C   LYS C  31      12.521  19.983  29.856  1.00 31.87      .254 C
ATOM    297  O   LYS C  31      13.208  20.180  30.865  1.00 29.84      .270 O
ATOM    298  CB  LYS C  31      10.905  21.723  28.692  1.00 27.31      .032 C
ATOM    299 1HB  LYS C  31      10.894  22.636  29.286  1.00 27.31      .032 H
ATOM    300 2HB  LYS C  31      11.802  21.687  28.075  1.00 27.31      .032 H
ATOM    301  CG  LYS C  31       9.676  21.507  27.816  1.00 29.80      .004 C
ATOM    302 1HG  LYS C  31       9.750  20.542  27.313  1.00 29.80      .004 H
ATOM    303 2HG  LYS C  31       8.802  21.342  28.446  1.00 29.80      .004 H
ATOM    304  CD  LYS C  31       9.276  22.690  26.849  1.00 37.46      .032 C
ATOM    305 1HD  LYS C  31       9.149  23.566  27.485  1.00 37.46      .032 H
ATOM    306 2HD  LYS C  31      10.080  22.761  26.116  1.00 37.46      .032 H
ATOM    307  CE  LYS C  31       7.912  22.408  26.223  1.00 48.01      .206 C
ATOM    308 1HE  LYS C  31       7.749  21.332  26.177  1.00 48.01      .206 H
ATOM    309 2HE  LYS C  31       7.126  22.744  26.899  1.00 48.01      .206 H
ATOM    310  NZ  LYS C  31       7.620  22.943  24.890  1.00 53.97      .064 N
ATOM    311 1HZ  LYS C  31       7.367  23.916  24.994  1.00 53.97      .064 H
ATOM    312 2HZ  LYS C  31       6.851  22.438  24.472  1.00 53.97      .064 H
ATOM    313 3HZ  LYS C  31       8.434  22.868  24.297  1.00 53.97      .064 H
ATOM    314  N   PRO C  32      13.066  19.199  28.867  1.00 32.13      .312 N
ATOM    315  CA  PRO C  32      14.383  18.478  28.949  1.00 32.28      .163 C
ATOM    316  HA  PRO C  32      14.374  17.665  29.675  1.00 32.28      .163 H
ATOM    317  C   PRO C  32      15.598  19.377  29.249  1.00 34.34      .251 C
ATOM    318  O   PRO C  32      16.377  18.924  30.030  1.00 35.08      .271 O
ATOM    319  CB  PRO C  32      14.395  17.831  27.600  1.00 35.33      .034 C
ATOM    320 1HB  PRO C  32      14.871  18.556  26.940  1.00 35.33      .034 H
ATOM    321 2HB  PRO C  32      14.987  16.917  27.656  1.00 35.33      .034 H
ATOM    322  CG  PRO C  32      12.985  17.553  27.194  1.00 40.52      .027 C
ATOM    323 1HG  PRO C  32      12.823  17.475  26.119  1.00 40.52      .027 H
ATOM    324 2HG  PRO C  32      12.666  16.655  27.722  1.00 40.52      .027 H
ATOM    325  CD  PRO C  32      12.246  18.764  27.742  1.00 35.12      .105 C
ATOM    326 1HD  PRO C  32      12.209  19.565  27.003  1.00 35.12      .105 H
ATOM    327 2HD  PRO C  32      11.271  18.454  28.117  1.00 35.12      .105 H
ATOM    328  N   LEU C  33      15.764  20.610  28.717  1.00 27.66      .338 N
ATOM    329  H   LEU C  33      15.074  20.914  28.045  1.00 27.66      .338 H
ATOM    330  CA  LEU C  33      16.906  21.502  28.937  1.00 27.74      .159 C
ATOM    331  HA  LEU C  33      17.823  20.912  28.966  1.00 27.74      .159 H
ATOM    332  C   LEU C  33      16.794  22.198  30.346  1.00 29.42      .251 C
ATOM    333  O   LEU C  33      17.735  22.111  31.074  1.00 29.29      .271 O
ATOM    334  CB  LEU C  33      16.961  22.490  27.728  1.00 28.74      .032 C
ATOM    335 1HB  LEU C  33      15.985  22.970  27.663  1.00 28.74      .032 H
ATOM    336 2HB  LEU C  33      17.741  23.219  27.947  1.00 28.74      .032 H
ATOM    337  CG  LEU C  33      17.294  21.861  26.324  1.00 36.08      .002 C
ATOM    338  HG  LEU C  33      16.606  21.026  26.192  1.00 36.08      .002 H
ATOM    339  CD1 LEU C  33      17.015  22.862  25.220  1.00 37.66      .000 C
ATOM    340 1HD1 LEU C  33      16.862  22.330  24.281  1.00 37.66      .000 H
ATOM    341 2HD1 LEU C  33      17.921  23.465  25.154  1.00 37.66      .000 H
ATOM    342 3HD1 LEU C  33      16.160  23.511  25.414  1.00 37.66      .000 H
ATOM    343  CD2 LEU C  33      18.785  21.453  26.233  1.00 40.23      .000 C
ATOM    344 1HD2 LEU C  33      19.011  20.839  27.105  1.00 40.23      .000 H
ATOM    345 2HD2 LEU C  33      19.366  22.374  26.276  1.00 40.23      .000 H
ATOM    346 3HD2 LEU C  33      19.039  20.905  25.326  1.00 40.23      .000 H
ATOM    347  N   LEU C  34      15.644  22.803  30.713  1.00 22.90      .338 N
ATOM    348  H   LEU C  34      15.036  23.040  29.942  1.00 22.90      .338 H
ATOM    349  CA  LEU C  34      15.304  23.212  32.038  1.00 19.87      .159 C
ATOM    350  HA  LEU C  34      15.899  24.088  32.297  1.00 19.87      .159 H
ATOM    351  C   LEU C  34      15.525  22.102  33.024  1.00 23.39      .251 C
ATOM    352  O   LEU C  34      15.990  22.277  34.129  1.00 22.59      .271 O
ATOM    353  CB  LEU C  34      13.831  23.725  32.088  1.00 18.42      .032 C
ATOM    354 1HB  LEU C  34      13.701  24.413  31.253  1.00 18.42      .032 H
ATOM    355 2HB  LEU C  34      13.186  22.871  31.880  1.00 18.42      .032 H
ATOM    356  CG  LEU C  34      13.470  24.514  33.361  1.00 21.98      .002 C
ATOM    357  HG  LEU C  34      13.773  23.928  34.229  1.00 21.98      .002 H
ATOM    358  CD1 LEU C  34      14.112  25.888  33.661  1.00 21.55      .000 C
ATOM    359 1HD1 LEU C  34      15.178  25.684  33.562  1.00 21.55      .000 H
ATOM    360 2HD1 LEU C  34      13.913  26.317  34.643  1.00 21.55      .000 H
ATOM    361 3HD1 LEU C  34      13.802  26.590  32.888  1.00 21.55      .000 H
ATOM    362  CD2 LEU C  34      11.956  24.880  33.346  1.00 20.08      .000 C
ATOM    363 1HD2 LEU C  34      11.357  23.983  33.193  1.00 20.08      .000 H
ATOM    364 2HD2 LEU C  34      11.727  25.608  32.568  1.00 20.08      .000 H
ATOM    365 3HD2 LEU C  34      11.728  25.308  34.322  1.00 20.08      .000 H
ATOM    366  N   LEU C  35      15.141  20.857  32.669  1.00 22.08      .338 N
ATOM    367  H   LEU C  35      14.626  20.656  31.824  1.00 22.08      .338 H
ATOM    368  CA  LEU C  35      15.334  19.661  33.557  1.00 24.19      .159 C
ATOM    369  HA  LEU C  35      14.871  19.959  34.497  1.00 24.19      .159 H
ATOM    370  C   LEU C  35      16.790  19.356  33.744  1.00 30.60      .251 C
ATOM    371  O   LEU C  35      17.153  19.050  34.853  1.00 30.18      .271 O
ATOM    372  CB  LEU C  35      14.590  18.447  32.998  1.00 25.47      .032 C
ATOM    373 1HB  LEU C  35      13.528  18.680  32.922  1.00 25.47      .032 H
ATOM    374 2HB  LEU C  35      14.825  18.337  31.940  1.00 25.47      .032 H
ATOM    375  CG  LEU C  35      14.751  17.105  33.751  1.00 31.24      .002 C
ATOM    376  HG  LEU C  35      15.812  16.856  33.776  1.00 31.24      .002 H
ATOM    377  CD1 LEU C  35      14.072  17.241  35.169  1.00 30.79      .000 C
ATOM    378 1HD1 LEU C  35      14.038  16.247  35.616  1.00 30.79      .000 H
ATOM    379 2HD1 LEU C  35      13.056  17.593  34.989  1.00 30.79      .000 H
ATOM    380 3HD1 LEU C  35      14.580  17.927  35.846  1.00 30.79      .000 H
ATOM    381  CD2 LEU C  35      13.882  16.115  33.015  1.00 33.53      .000 C
ATOM    382 1HD2 LEU C  35      14.429  15.945  32.087  1.00 33.53      .000 H
ATOM    383 2HD2 LEU C  35      12.880  16.479  32.785  1.00 33.53      .000 H
ATOM    384 3HD2 LEU C  35      13.811  15.180  33.571  1.00 33.53      .000 H
ATOM    385  N   LYS C  36      17.642  19.636  32.729  1.00 30.25      .338 N
ATOM    386  H   LYS C  36      17.258  20.077  31.905  1.00 30.25      .338 H
ATOM    387  CA  LYS C  36      19.055  19.535  32.891  1.00 30.91      .159 C
ATOM    388  HA  LYS C  36      19.317  18.483  33.001  1.00 30.91      .159 H
ATOM    389  C   LYS C  36      19.587  20.292  34.126  1.00 32.58      .251 C
ATOM    390  O   LYS C  36      20.472  19.896  34.859  1.00 32.81      .271 O
ATOM    391  CB  LYS C  36      19.691  20.114  31.666  1.00 99.99      .032 C
ATOM    392 1HB  LYS C  36      19.063  19.977  30.785  1.00 99.99      .032 H
ATOM    393 2HB  LYS C  36      19.923  21.171  31.796  1.00 99.99      .032 H
ATOM    394  CG  LYS C  36      20.985  19.398  31.386  1.00 99.99      .004 C
ATOM    395 1HG  LYS C  36      21.595  19.329  32.286  1.00 99.99      .004 H
ATOM    396 2HG  LYS C  36      20.801  18.423  30.935  1.00 99.99      .004 H
ATOM    397  CD  LYS C  36      21.739  20.323  30.441  1.00 99.99      .032 C
ATOM    398 1HD  LYS C  36      21.241  20.346  29.472  1.00 99.99      .032 H
ATOM    399 2HD  LYS C  36      21.761  21.332  30.852  1.00 99.99      .032 H
ATOM    400  CE  LYS C  36      22.993  19.610  30.085  1.00 99.99      .206 C
ATOM    401 1HE  LYS C  36      23.560  19.304  30.963  1.00 99.99      .206 H
ATOM    402 2HE  LYS C  36      22.803  18.674  29.560  1.00 99.99      .206 H
ATOM    403  NZ  LYS C  36      23.866  20.446  29.292  1.00 99.99      .064 N
ATOM    404 1HZ  LYS C  36      23.967  21.323  29.783  1.00 99.99      .064 H
ATOM    405 2HZ  LYS C  36      23.524  20.619  28.358  1.00 99.99      .064 H
ATOM    406 3HZ  LYS C  36      24.762  19.982  29.242  1.00 99.99      .064 H
ATOM    407  N   LEU C  37      18.987  21.523  34.482  1.00 26.98      .338 N
ATOM    408  H   LEU C  37      18.261  21.932  33.912  1.00 26.98      .338 H
ATOM    409  CA  LEU C  37      19.554  22.342  35.541  1.00 25.49      .159 C
ATOM    410  HA  LEU C  37      20.629  22.521  35.558  1.00 25.49      .159 H
ATOM    411  C   LEU C  37      19.181  21.660  36.890  1.00 26.28      .251 C
ATOM    412  O   LEU C  37      19.988  21.554  37.815  1.00 26.12      .271 O
ATOM    413  CB  LEU C  37      18.853  23.795  35.548  1.00 24.87      .032 C
ATOM    414 1HB  LEU C  37      17.810  23.580  35.311  1.00 24.87      .032 H
ATOM    415 2HB  LEU C  37      19.004  24.151  36.566  1.00 24.87      .032 H
ATOM    416  CG  LEU C  37      19.277  24.825  34.478  1.00 29.31      .002 C
ATOM    417  HG  LEU C  37      20.330  25.062  34.632  1.00 29.31      .002 H
ATOM    418  CD1 LEU C  37      19.175  24.222  33.109  1.00 28.58      .000 C
ATOM    419 1HD1 LEU C  37      18.136  23.900  33.044  1.00 28.58      .000 H
ATOM    420 2HD1 LEU C  37      19.832  23.362  32.979  1.00 28.58      .000 H
ATOM    421 3HD1 LEU C  37      19.378  24.956  32.329  1.00 28.58      .000 H
ATOM    422  CD2 LEU C  37      18.385  26.082  34.556  1.00 30.23      .000 C
ATOM    423 1HD2 LEU C  37      18.496  26.492  35.560  1.00 30.23      .000 H
ATOM    424 2HD2 LEU C  37      17.359  25.745  34.412  1.00 30.23      .000 H
ATOM    425 3HD2 LEU C  37      18.622  26.851  33.821  1.00 30.23      .000 H
ATOM    426  N   LEU C  38      17.950  21.161  36.992  1.00 21.04      .338 N
ATOM    427  H   LEU C  38      17.426  21.146  36.129  1.00 21.04      .338 H
ATOM    428  CA  LEU C  38      17.514  20.427  38.121  1.00 21.13      .159 C
ATOM    429  HA  LEU C  38      17.692  21.082  38.974  1.00 21.13      .159 H
ATOM    430  C   LEU C  38      18.324  19.108  38.410  1.00 25.37      .251 C
ATOM    431  O   LEU C  38      18.721  18.819  39.509  1.00 24.36      .271 O
ATOM    432  CB  LEU C  38      15.985  20.151  38.062  1.00 21.09      .032 C
ATOM    433 1HB  LEU C  38      15.847  19.145  37.666  1.00 21.09      .032 H
ATOM    434 2HB  LEU C  38      15.616  20.122  39.087  1.00 21.09      .032 H
ATOM    435  CG  LEU C  38      15.124  21.229  37.430  1.00 24.63      .002 C
ATOM    436  HG  LEU C  38      15.433  21.399  36.399  1.00 24.63      .002 H
ATOM    437  CD1 LEU C  38      13.639  20.820  37.362  1.00 24.86      .000 C
ATOM    438 1HD1 LEU C  38      13.024  21.525  36.803  1.00 24.86      .000 H
ATOM    439 2HD1 LEU C  38      13.226  20.690  38.362  1.00 24.86      .000 H
ATOM    440 3HD1 LEU C  38      13.652  19.860  36.846  1.00 24.86      .000 H
ATOM    441  CD2 LEU C  38      15.140  22.595  38.149  1.00 22.36      .000 C
ATOM    442 1HD2 LEU C  38      14.881  22.459  39.199  1.00 22.36      .000 H
ATOM    443 2HD2 LEU C  38      14.404  23.244  37.674  1.00 22.36      .000 H
ATOM    444 3HD2 LEU C  38      16.128  23.049  38.073  1.00 22.36      .000 H
ATOM    445  N   LYS C  39      18.467  18.296  37.378  1.00 23.33      .338 N
ATOM    446  H   LYS C  39      17.965  18.502  36.526  1.00 23.33      .338 H
ATOM    447  CA  LYS C  39      19.370  17.100  37.272  1.00 26.01      .159 C
ATOM    448  HA  LYS C  39      18.973  16.274  37.862  1.00 26.01      .159 H
ATOM    449  C   LYS C  39      20.780  17.415  37.647  1.00 30.43      .251 C
ATOM    450  O   LYS C  39      21.395  16.660  38.366  1.00 30.89      .271 O
ATOM    451  CB  LYS C  39      19.264  16.581  35.842  1.00 30.40      .032 C
ATOM    452 1HB  LYS C  39      19.328  17.416  35.144  1.00 30.40      .032 H
ATOM    453 2HB  LYS C  39      20.161  16.015  35.591  1.00 30.40      .032 H
ATOM    454  CG  LYS C  39      17.986  15.760  35.527  1.00 39.57      .004 C
ATOM    455 1HG  LYS C  39      17.168  16.179  36.113  1.00 39.57      .004 H
ATOM    456 2HG  LYS C  39      17.832  15.785  34.448  1.00 39.57      .004 H
ATOM    457  CD  LYS C  39      18.269  14.301  35.955  1.00 47.38      .032 C
ATOM    458 1HD  LYS C  39      19.175  13.969  35.446  1.00 47.38      .032 H
ATOM    459 2HD  LYS C  39      18.439  14.291  37.031  1.00 47.38      .032 H
ATOM    460  CE  LYS C  39      17.054  13.340  35.761  1.00 51.67      .206 C
ATOM    461 1HE  LYS C  39      16.235  13.732  36.364  1.00 51.67      .206 H
ATOM    462 2HE  LYS C  39      16.695  13.478  34.741  1.00 51.67      .206 H
ATOM    463  NZ  LYS C  39      17.371  11.902  36.025  1.00 69.67      .064 N
ATOM    464 1HZ  LYS C  39      17.738  11.713  36.946  1.00 69.67      .064 H
ATOM    465 2HZ  LYS C  39      18.073  11.684  35.331  1.00 69.67      .064 H
ATOM    466 3HZ  LYS C  39      16.552  11.334  35.865  1.00 69.67      .064 H
ATOM    467  N   SER C  40      21.363  18.588  37.251  1.00 26.95      .336 N
ATOM    468  H   SER C  40      20.922  19.135  36.526  1.00 26.95      .336 H
ATOM    469  CA  SER C  40      22.677  19.149  37.715  1.00 26.80      .189 C
ATOM    470  HA  SER C  40      23.517  18.547  37.369  1.00 26.80      .189 H
ATOM    471  C   SER C  40      22.846  19.419  39.213  1.00 29.91      .253 C
ATOM    472  O   SER C  40      23.929  19.269  39.784  1.00 29.42      .270 O
ATOM    473  CB  SER C  40      22.969  20.511  37.180  1.00 27.59      .169 C
ATOM    474 1HB  SER C  40      22.336  21.271  37.637  1.00 27.59      .169 H
ATOM    475 2HB  SER C  40      24.009  20.796  37.343  1.00 27.59      .169 H
ATOM    476  OG  SER C  40      22.940  20.550  35.762  1.00 29.37      .380 O
ATOM    477  HG  SER C  40      22.046  20.346  35.480  1.00 29.37      .380 H
ATOM    478  N   VAL C  41      21.716  19.721  39.885  1.00 26.45      .337 N
ATOM    479  H   VAL C  41      20.852  19.882  39.388  1.00 26.45      .337 H
ATOM    480  CA  VAL C  41      21.659  19.996  41.346  1.00 26.13      .159 C
ATOM    481  HA  VAL C  41      22.695  20.115  41.661  1.00 26.13      .159 H
ATOM    482  C   VAL C  41      21.133  18.727  42.157  1.00 32.11      .251 C
ATOM    483  O   VAL C  41      20.820  18.731  43.338  1.00 31.12      .271 O
ATOM    484  CB  VAL C  41      20.875  21.269  41.783  1.00 28.81      .029 C
ATOM    485  HB  VAL C  41      21.223  21.538  42.781  1.00 28.81      .029 H
ATOM    486  CG1 VAL C  41      21.257  22.467  40.882  1.00 28.11      .002 C
ATOM    487 1HG1 VAL C  41      20.812  22.407  39.888  1.00 28.11      .002 H
ATOM    488 2HG1 VAL C  41      22.342  22.506  40.793  1.00 28.11      .002 H
ATOM    489 3HG1 VAL C  41      20.901  23.366  41.386  1.00 28.11      .002 H
ATOM    490  CG2 VAL C  41      19.342  21.210  41.726  1.00 27.84      .002 C
ATOM    491 1HG2 VAL C  41      18.953  20.218  41.954  1.00 27.84      .002 H
ATOM    492 2HG2 VAL C  41      18.975  21.530  40.750  1.00 27.84      .002 H
ATOM    493 3HG2 VAL C  41      19.011  21.915  42.488  1.00 27.84      .002 H
ATOM    494  N   GLY C  42      21.103  17.596  41.470  1.00 31.02      .336 N
ATOM    495  H   GLY C  42      21.335  17.565  40.488  1.00 31.02      .336 H
ATOM    496  CA  GLY C  42      20.796  16.230  42.044  1.00 31.83      .189 C
ATOM    497 1HA  GLY C  42      21.392  15.631  41.356  1.00 31.83      .189 H
ATOM    498 2HA  GLY C  42      21.216  16.181  43.049  1.00 31.83      .189 H
ATOM    499  C   GLY C  42      19.368  15.695  42.069  1.00 35.85      .253 C
ATOM    500  O   GLY C  42      19.076  14.553  42.456  1.00 37.48      .270 O
ATOM    501  N   ALA C  43      18.395  16.491  41.605  1.00 31.08      .337 N
ATOM    502  H   ALA C  43      18.675  17.222  40.967  1.00 31.08      .337 H
ATOM    503  CA  ALA C  43      16.966  16.099  41.529  1.00 31.86      .159 C
ATOM    504  HA  ALA C  43      16.836  15.488  42.421  1.00 31.86      .159 H
ATOM    505  C   ALA C  43      16.693  15.182  40.300  1.00 38.23      .251 C
ATOM    506  O   ALA C  43      16.787  15.651  39.156  1.00 37.22      .271 O
ATOM    507  CB  ALA C  43      16.145  17.354  41.561  1.00 31.54      .034 C
ATOM    508 1HB  ALA C  43      16.654  18.068  42.208  1.00 31.54      .034 H
ATOM    509 2HB  ALA C  43      15.151  17.148  41.957  1.00 31.54      .034 H
ATOM    510 3HB  ALA C  43      16.058  17.771  40.557  1.00 31.54      .034 H
ATOM    511  N   GLN C  44      16.264  13.930  40.532  1.00 38.20      .338 N
ATOM    512  H   GLN C  44      16.206  13.656  41.503  1.00 38.20      .338 H
ATOM    513  CA  GLN C  44      16.325  12.791  39.571  1.00 41.09      .160 C
ATOM    514  HA  GLN C  44      17.082  12.890  38.793  1.00 41.09      .160 H
ATOM    515  C   GLN C  44      14.953  12.611  38.818  1.00 46.41      .251 C
ATOM    516  O   GLN C  44      14.915  12.197  37.668  1.00 49.30      .271 O
ATOM    517  CB  GLN C  44      16.531  11.553  40.372  1.00 99.99      .042 C
ATOM    518 1HB  GLN C  44      15.644  11.503  41.004  1.00 99.99      .042 H
ATOM    519 2HB  GLN C  44      16.760  10.665  39.783  1.00 99.99      .042 H
ATOM    520  CG  GLN C  44      17.737  11.520  41.498  1.00 99.99      .090 C
ATOM    521 1HG  GLN C  44      18.689  11.561  40.968  1.00 99.99      .090 H
ATOM    522 2HG  GLN C  44      17.609  12.383  42.151  1.00 99.99      .090 H
ATOM    523  CD  GLN C  44      17.699  10.247  42.348  1.00 99.99      .227 C
ATOM    524  OE1 GLN C  44      17.017   9.264  41.998  1.00 99.99      .273 O
ATOM    525  NE2 GLN C  44      18.333  10.133  43.459  1.00 99.99      .369 N
ATOM    526 1HE2 GLN C  44      18.339   9.260  43.967  1.00 99.99      .369 H
ATOM    527 2HE2 GLN C  44      18.749  10.958  43.866  1.00 99.99      .369 H
ATOM    528  N   LYS C  45      13.829  12.843  39.454  1.00 39.96      .338 N
ATOM    529  H   LYS C  45      13.712  13.116  40.420  1.00 39.96      .338 H
ATOM    530  CA  LYS C  45      12.494  12.735  38.727  1.00 38.87      .159 C
ATOM    531  HA  LYS C  45      12.500  11.740  38.281  1.00 38.87      .159 H
ATOM    532  C   LYS C  45      12.242  13.732  37.520  1.00 39.07      .251 C
ATOM    533  O   LYS C  45      12.903  14.744  37.420  1.00 36.17      .271 O
ATOM    534  CB  LYS C  45      11.331  12.757  39.737  1.00 40.87      .032 C
ATOM    535 1HB  LYS C  45      10.400  12.584  39.197  1.00 40.87      .032 H
ATOM    536 2HB  LYS C  45      11.493  11.965  40.469  1.00 40.87      .032 H
ATOM    537  CG  LYS C  45      11.163  14.095  40.432  1.00 55.80      .004 C
ATOM    538 1HG  LYS C  45      12.138  14.523  40.663  1.00 55.80      .004 H
ATOM    539 2HG  LYS C  45      10.719  14.819  39.748  1.00 55.80      .004 H
ATOM    540  CD  LYS C  45      10.458  13.957  41.792  1.00 67.78      .032 C
ATOM    541 1HD  LYS C  45       9.576  13.329  41.667  1.00 67.78      .032 H
ATOM    542 2HD  LYS C  45      11.168  13.549  42.512  1.00 67.78      .032 H
ATOM    543  CE  LYS C  45       9.957  15.333  42.140  1.00 73.18      .206 C
ATOM    544 1HE  LYS C  45      10.778  16.049  42.181  1.00 73.18      .206 H
ATOM    545 2HE  LYS C  45       9.270  15.702  41.379  1.00 73.18      .206 H
ATOM    546  NZ  LYS C  45       9.416  15.341  43.530  1.00 81.91      .064 N
ATOM    547 1HZ  LYS C  45      10.152  15.180  44.202  1.00 81.91      .064 H
ATOM    548 2HZ  LYS C  45       8.780  14.557  43.532  1.00 81.91      .064 H
ATOM    549 3HZ  LYS C  45       8.915  16.183  43.774  1.00 81.91      .064 H
ATOM    550  N   ASP C  46      11.399  13.335  36.578  1.00 35.09      .337 N
ATOM    551  H   ASP C  46      10.932  12.449  36.713  1.00 35.09      .337 H
ATOM    552  CA  ASP C  46      10.866  14.173  35.480  1.00 34.62      .170 C
ATOM    553  HA  ASP C  46      11.687  14.858  35.268  1.00 34.62      .170 H
ATOM    554  C   ASP C  46       9.612  14.940  35.814  1.00 35.94      .252 C
ATOM    555  O   ASP C  46       9.343  15.995  35.308  1.00 34.36      .271 O
ATOM    556  CB  ASP C  46      10.589  13.358  34.214  1.00 38.41      .129 C
ATOM    557 1HB  ASP C  46       9.741  12.682  34.324  1.00 38.41      .129 H
ATOM    558 2HB  ASP C  46      10.270  14.090  33.472  1.00 38.41      .129 H
ATOM    559  CG  ASP C  46      11.717  12.502  33.501  1.00 51.97      .188 C
ATOM    560  OD1 ASP C  46      12.724  12.131  34.172  1.00 51.10      .647 O
ATOM    561  OD2 ASP C  46      11.412  12.056  32.427  1.00 62.97      .647 O
ATOM    562  N   THR C  47       8.778  14.406  36.748  1.00 31.91      .336 N
ATOM    563  H   THR C  47       8.943  13.489  37.137  1.00 31.91      .336 H
ATOM    564  CA  THR C  47       7.518  15.056  37.230  1.00 31.20      .186 C
ATOM    565  HA  THR C  47       7.267  15.870  36.550  1.00 31.20      .186 H
ATOM    566  C   THR C  47       7.771  15.667  38.628  1.00 32.60      .253 C
ATOM    567  O   THR C  47       8.253  15.018  39.559  1.00 31.71      .270 O
ATOM    568  CB  THR C  47       6.282  14.158  37.286  1.00 37.51      .140 C
ATOM    569  HB  THR C  47       6.494  13.292  37.914  1.00 37.51      .140 H
ATOM    570  OG1 THR C  47       6.153  13.506  36.054  1.00 40.39      .382 O
ATOM    571  HG1 THR C  47       6.698  12.715  36.056  1.00 40.39      .382 H
ATOM    572  CG2 THR C  47       4.963  14.778  37.673  1.00 36.68      .034 C
ATOM    573 1HG2 THR C  47       4.987  15.222  38.668  1.00 36.68      .034 H
ATOM    574 2HG2 THR C  47       4.174  14.028  37.628  1.00 36.68      .034 H
ATOM    575 3HG2 THR C  47       4.769  15.555  36.932  1.00 36.68      .034 H
ATOM    576  N   TYR C  48       7.270  16.904  38.788  1.00 27.55      .337 N
ATOM    577  H   TYR C  48       6.856  17.373  37.995  1.00 27.55      .337 H
ATOM    578  CA  TYR C  48       7.494  17.751  39.982  1.00 26.66      .164 C
ATOM    579  HA  TYR C  48       7.952  17.198  40.802  1.00 26.66      .164 H
ATOM    580  C   TYR C  48       6.140  18.266  40.369  1.00 28.60      .251 C
ATOM    581  O   TYR C  48       5.177  18.285  39.603  1.00 28.63      .271 O
ATOM    582  CB  TYR C  48       8.492  18.845  39.686  1.00 27.59      .056 C
ATOM    583 1HB  TYR C  48       8.155  19.451  38.845  1.00 27.59      .056 H
ATOM    584 2HB  TYR C  48       8.424  19.595  40.474  1.00 27.59      .056 H
ATOM    585  CG  TYR C  48       9.900  18.400  39.494  1.00 31.15      .044 C
ATOM    586  CD1 TYR C  48      10.231  17.918  38.231  1.00 33.60      .011 C
ATOM    587  HD1 TYR C  48       9.547  17.983  37.398  1.00 33.60      .011 H
ATOM    588  CD2 TYR C  48      10.784  18.389  40.590  1.00 32.98      .011 C
ATOM    589  HD2 TYR C  48      10.534  18.798  41.558  1.00 32.98      .011 H
ATOM    590  CE1 TYR C  48      11.489  17.339  38.072  1.00 34.57      .037 C
ATOM    591  HE1 TYR C  48      11.771  16.935  37.111  1.00 34.57      .037 H
ATOM    592  CE2 TYR C  48      12.083  17.919  40.347  1.00 34.74      .037 C
ATOM    593  HE2 TYR C  48      12.813  18.097  41.124  1.00 34.74      .037 H
ATOM    594  CZ  TYR C  48      12.449  17.397  39.111  1.00 42.40      .065 C
ATOM    595  OH  TYR C  48      13.732  16.916  39.009  1.00 45.76      .361 O
ATOM    596  HH  TYR C  48      13.798  16.191  38.382  1.00 45.76      .361 H
ATOM    597  N   THR C  49       6.044  18.881  41.560  1.00 24.10      .336 N
ATOM    598  H   THR C  49       6.897  18.838  42.099  1.00 24.10      .336 H
ATOM    599  CA  THR C  49       5.174  20.045  41.829  1.00 22.02      .186 C
ATOM    600  HA  THR C  49       4.430  20.114  41.036  1.00 22.02      .186 H
ATOM    601  C   THR C  49       6.013  21.327  41.833  1.00 20.64      .253 C
ATOM    602  O   THR C  49       7.184  21.362  42.226  1.00 19.74      .270 O
ATOM    603  CB  THR C  49       4.412  19.869  43.164  1.00 26.51      .140 C
ATOM    604  HB  THR C  49       3.835  20.775  43.346  1.00 26.51      .140 H
ATOM    605  OG1 THR C  49       5.216  19.427  44.204  1.00 21.74      .382 O
ATOM    606  HG1 THR C  49       4.818  19.647  45.049  1.00 21.74      .382 H
ATOM    607  CG2 THR C  49       3.380  18.714  42.943  1.00 21.49      .034 C
ATOM    608 1HG2 THR C  49       2.697  18.594  43.784  1.00 21.49      .034 H
ATOM    609 2HG2 THR C  49       3.900  17.774  42.759  1.00 21.49      .034 H
ATOM    610 3HG2 THR C  49       2.816  18.997  42.054  1.00 21.49      .034 H
ATOM    611  N   MET C  50       5.464  22.340  41.229  1.00 16.86      .337 N
ATOM    612  H   MET C  50       4.494  22.220  40.973  1.00 16.86      .337 H
ATOM    613  CA  MET C  50       6.088  23.608  40.806  1.00 14.59      .160 C
ATOM    614  HA  MET C  50       6.707  23.420  39.928  1.00 14.59      .160 H
ATOM    615  C   MET C  50       6.962  24.261  41.888  1.00 18.22      .251 C
ATOM    616  O   MET C  50       8.002  24.785  41.584  1.00 16.57      .271 O
ATOM    617  CB  MET C  50       4.972  24.577  40.409  1.00 15.89      .043 C
ATOM    618 1HB  MET C  50       4.467  24.168  39.534  1.00 15.89      .043 H
ATOM    619 2HB  MET C  50       4.307  24.663  41.268  1.00 15.89      .043 H
ATOM    620  CG  MET C  50       5.460  26.006  40.046  1.00 18.15      .060 C
ATOM    621 1HG  MET C  50       4.511  26.496  39.830  1.00 18.15      .060 H
ATOM    622 2HG  MET C  50       5.919  26.579  40.853  1.00 18.15      .060 H
ATOM    623  SD  MET C  50       6.504  25.918  38.616  1.00 20.53      .139 S
ATOM    624  CE  MET C  50       6.520  27.633  38.107  1.00 15.37      .069 C
ATOM    625 1HE  MET C  50       5.486  27.969  38.040  1.00 15.37      .069 H
ATOM    626 2HE  MET C  50       7.018  27.794  37.150  1.00 15.37      .069 H
ATOM    627 3HE  MET C  50       7.036  28.196  38.885  1.00 15.37      .069 H
ATOM    628  N   LYS C  51       6.614  24.094  43.163  1.00 14.09      .338 N
ATOM    629  H   LYS C  51       5.630  23.911  43.298  1.00 14.09      .338 H
ATOM    630  CA  LYS C  51       7.371  24.615  44.283  1.00 14.59      .159 C
ATOM    631  HA  LYS C  51       7.589  25.679  44.194  1.00 14.59      .159 H
ATOM    632  C   LYS C  51       8.779  23.915  44.483  1.00 16.42      .251 C
ATOM    633  O   LYS C  51       9.716  24.607  44.901  1.00 15.37      .271 O
ATOM    634  CB  LYS C  51       6.593  24.602  45.617  1.00 20.06      .032 C
ATOM    635 1HB  LYS C  51       7.166  25.167  46.352  1.00 20.06      .032 H
ATOM    636 2HB  LYS C  51       5.678  25.180  45.485  1.00 20.06      .032 H
ATOM    637  CG  LYS C  51       6.074  23.241  46.025  1.00 44.17      .004 C
ATOM    638 1HG  LYS C  51       5.342  22.880  45.303  1.00 44.17      .004 H
ATOM    639 2HG  LYS C  51       6.857  22.489  45.925  1.00 44.17      .004 H
ATOM    640  CD  LYS C  51       5.338  23.345  47.392  1.00 48.74      .032 C
ATOM    641 1HD  LYS C  51       6.036  23.780  48.107  1.00 48.74      .032 H
ATOM    642 2HD  LYS C  51       4.478  23.999  47.251  1.00 48.74      .032 H
ATOM    643  CE  LYS C  51       5.108  21.905  47.839  1.00 48.42      .206 C
ATOM    644 1HE  LYS C  51       4.715  21.322  47.006  1.00 48.42      .206 H
ATOM    645 2HE  LYS C  51       6.068  21.414  47.997  1.00 48.42      .206 H
ATOM    646  NZ  LYS C  51       4.242  21.739  49.023  1.00 53.75      .064 N
ATOM    647 1HZ  LYS C  51       4.181  20.739  49.155  1.00 53.75      .064 H
ATOM    648 2HZ  LYS C  51       3.337  22.099  48.755  1.00 53.75      .064 H
ATOM    649 3HZ  LYS C  51       4.536  22.176  49.885  1.00 53.75      .064 H
ATOM    650  N   GLU C  52       8.874  22.660  44.106  1.00 13.76      .338 N
ATOM    651  H   GLU C  52       8.080  22.292  43.603  1.00 13.76      .338 H
ATOM    652  CA  GLU C  52      10.105  21.861  44.062  1.00 15.63      .160 C
ATOM    653  HA  GLU C  52      10.759  21.946  44.929  1.00 15.63      .160 H
ATOM    654  C   GLU C  52      10.903  22.346  42.824  1.00 18.33      .251 C
ATOM    655  O   GLU C  52      12.117  22.526  42.885  1.00 17.47      .271 O
ATOM    656  CB  GLU C  52       9.804  20.311  43.863  1.00 17.93      .043 C
ATOM    657 1HB  GLU C  52       9.337  20.177  42.888  1.00 17.93      .043 H
ATOM    658 2HB  GLU C  52      10.696  19.686  43.927  1.00 17.93      .043 H
ATOM    659  CG  GLU C  52       8.790  19.745  44.923  1.00 34.52      .100 C
ATOM    660 1HG  GLU C  52       9.281  19.630  45.889  1.00 34.52      .100 H
ATOM    661 2HG  GLU C  52       7.943  20.414  45.081  1.00 34.52      .100 H
ATOM    662  CD  GLU C  52       8.128  18.321  44.637  1.00 59.90      .185 C
ATOM    663  OE1 GLU C  52       7.348  17.859  45.476  1.00 41.37      .647 O
ATOM    664  OE2 GLU C  52       8.312  17.712  43.504  1.00 64.33      .647 O
ATOM    665  N   VAL C  53      10.292  22.646  41.685  1.00 15.91      .338 N
ATOM    666  H   VAL C  53       9.284  22.616  41.744  1.00 15.91      .338 H
ATOM    667  CA  VAL C  53      10.867  23.363  40.547  1.00 15.16      .159 C
ATOM    668  HA  VAL C  53      11.705  22.726  40.266  1.00 15.16      .159 H
ATOM    669  C   VAL C  53      11.497  24.752  40.949  1.00 17.01      .251 C
ATOM    670  O   VAL C  53      12.630  25.069  40.723  1.00 16.20      .271 O
ATOM    671  CB  VAL C  53       9.973  23.549  39.363  1.00 18.49      .029 C
ATOM    672  HB  VAL C  53       9.129  24.199  39.594  1.00 18.49      .029 H
ATOM    673  CG1 VAL C  53      10.788  24.135  38.213  1.00 17.75      .002 C
ATOM    674 1HG1 VAL C  53      11.160  25.112  38.520  1.00 17.75      .002 H
ATOM    675 2HG1 VAL C  53      10.158  24.247  37.330  1.00 17.75      .002 H
ATOM    676 3HG1 VAL C  53      11.628  23.482  37.980  1.00 17.75      .002 H
ATOM    677  CG2 VAL C  53       9.454  22.209  38.827  1.00 18.86      .002 C
ATOM    678 1HG2 VAL C  53      10.311  21.569  38.618  1.00 18.86      .002 H
ATOM    679 2HG2 VAL C  53       8.852  22.317  37.925  1.00 18.86      .002 H
ATOM    680 3HG2 VAL C  53       8.850  21.762  39.616  1.00 18.86      .002 H
ATOM    681  N   LEU C  54      10.763  25.629  41.672  1.00 12.64      .338 N
ATOM    682  H   LEU C  54       9.786  25.412  41.808  1.00 12.64      .338 H
ATOM    683  CA  LEU C  54      11.223  26.947  42.082  1.00 12.67      .159 C
ATOM    684  HA  LEU C  54      11.607  27.493  41.220  1.00 12.67      .159 H
ATOM    685  C   LEU C  54      12.342  26.824  43.123  1.00 16.55      .251 C
ATOM    686  O   LEU C  54      13.206  27.646  43.167  1.00 14.11      .271 O
ATOM    687  CB  LEU C  54       9.969  27.747  42.612  1.00 12.59      .032 C
ATOM    688 1HB  LEU C  54       9.106  27.106  42.431  1.00 12.59      .032 H
ATOM    689 2HB  LEU C  54      10.141  27.900  43.678  1.00 12.59      .032 H
ATOM    690  CG  LEU C  54       9.720  29.115  41.912  1.00 16.49      .002 C
ATOM    691  HG  LEU C  54       9.113  29.721  42.586  1.00 16.49      .002 H
ATOM    692  CD1 LEU C  54      10.961  29.991  41.642  1.00 15.61      .000 C
ATOM    693 1HD1 LEU C  54      10.649  30.915  41.154  1.00 15.61      .000 H
ATOM    694 2HD1 LEU C  54      11.637  29.443  40.985  1.00 15.61      .000 H
ATOM    695 3HD1 LEU C  54      11.473  30.228  42.574  1.00 15.61      .000 H
ATOM    696  CD2 LEU C  54       9.050  28.651  40.665  1.00 16.63      .000 C
ATOM    697 1HD2 LEU C  54       8.998  29.606  40.142  1.00 16.63      .000 H
ATOM    698 2HD2 LEU C  54       8.044  28.248  40.787  1.00 16.63      .000 H
ATOM    699 3HD2 LEU C  54       9.654  27.952  40.087  1.00 16.63      .000 H
ATOM    700  N   PHE C  55      12.394  25.802  43.998  1.00 16.39      .337 N
ATOM    701  H   PHE C  55      11.540  25.267  44.065  1.00 16.39      .337 H
ATOM    702  CA  PHE C  55      13.415  25.503  45.026  1.00 16.48      .164 C
ATOM    703  HA  PHE C  55      13.568  26.388  45.644  1.00 16.48      .164 H
ATOM    704  C   PHE C  55      14.689  25.074  44.368  1.00 18.22      .251 C
ATOM    705  O   PHE C  55      15.702  25.667  44.619  1.00 18.93      .271 O
ATOM    706  CB  PHE C  55      12.880  24.454  45.988  1.00 19.64      .056 C
ATOM    707 1HB  PHE C  55      12.034  24.828  46.566  1.00 19.64      .056 H
ATOM    708 2HB  PHE C  55      12.429  23.651  45.405  1.00 19.64      .056 H
ATOM    709  CG  PHE C  55      13.878  23.825  46.966  1.00 22.74      .044 C
ATOM    710  CD1 PHE C  55      14.594  24.636  47.832  1.00 27.23      .008 C
ATOM    711  HD1 PHE C  55      14.424  25.702  47.866  1.00 27.23      .008 H
ATOM    712  CD2 PHE C  55      14.153  22.438  46.876  1.00 27.71      .008 C
ATOM    713  HD2 PHE C  55      13.732  21.880  46.053  1.00 27.71      .008 H
ATOM    714  CE1 PHE C  55      15.485  24.039  48.731  1.00 29.98      .001 C
ATOM    715  HE1 PHE C  55      16.010  24.669  49.433  1.00 29.98      .001 H
ATOM    716  CE2 PHE C  55      14.985  21.862  47.808  1.00 31.54      .001 C
ATOM    717  HE2 PHE C  55      15.199  20.804  47.810  1.00 31.54      .001 H
ATOM    718  CZ  PHE C  55      15.672  22.663  48.728  1.00 29.53      .000 C
ATOM    719  HZ  PHE C  55      16.419  22.225  49.374  1.00 29.53      .000 H
ATOM    720  N   TYR C  56      14.590  24.038  43.571  1.00 14.73      .337 N
ATOM    721  H   TYR C  56      13.775  23.443  43.518  1.00 14.73      .337 H
ATOM    722  CA  TYR C  56      15.813  23.553  42.944  1.00 15.92      .164 C
ATOM    723  HA  TYR C  56      16.564  23.387  43.716  1.00 15.92      .164 H
ATOM    724  C   TYR C  56      16.389  24.529  41.906  1.00 19.10      .251 C
ATOM    725  O   TYR C  56      17.626  24.631  41.889  1.00 17.85      .271 O
ATOM    726  CB  TYR C  56      15.564  22.191  42.302  1.00 17.59      .056 C
ATOM    727 1HB  TYR C  56      14.709  22.173  41.626  1.00 17.59      .056 H
ATOM    728 2HB  TYR C  56      16.347  22.022  41.563  1.00 17.59      .056 H
ATOM    729  CG  TYR C  56      15.483  20.939  43.190  1.00 21.92      .044 C
ATOM    730  CD1 TYR C  56      16.487  20.703  44.125  1.00 24.12      .011 C
ATOM    731  HD1 TYR C  56      17.407  21.265  44.187  1.00 24.12      .011 H
ATOM    732  CD2 TYR C  56      14.262  20.113  43.161  1.00 23.52      .011 C
ATOM    733  HD2 TYR C  56      13.478  20.368  42.464  1.00 23.52      .011 H
ATOM    734  CE1 TYR C  56      16.201  19.756  45.139  1.00 26.99      .037 C
ATOM    735  HE1 TYR C  56      16.941  19.548  45.898  1.00 26.99      .037 H
ATOM    736  CE2 TYR C  56      14.088  19.104  44.097  1.00 25.77      .037 C
ATOM    737  HE2 TYR C  56      13.192  18.503  44.040  1.00 25.77      .037 H
ATOM    738  CZ  TYR C  56      15.008  18.984  45.110  1.00 34.98      .065 C
ATOM    739  OH  TYR C  56      14.810  18.108  46.072  1.00 41.71      .361 O
ATOM    740  HH  TYR C  56      15.589  17.719  46.477  1.00 41.71      .361 H
ATOM    741  N   LEU C  57      15.667  25.495  41.290  1.00 16.32      .338 N
ATOM    742  H   LEU C  57      14.661  25.423  41.231  1.00 16.32      .338 H
ATOM    743  CA  LEU C  57      16.299  26.601  40.577  1.00 14.67      .159 C
ATOM    744  HA  LEU C  57      17.068  26.105  39.985  1.00 14.67      .159 H
ATOM    745  C   LEU C  57      17.039  27.546  41.577  1.00 16.26      .251 C
ATOM    746  O   LEU C  57      17.944  28.265  41.169  1.00 17.29      .271 O
ATOM    747  CB  LEU C  57      15.259  27.361  39.734  1.00 13.80      .032 C
ATOM    748 1HB  LEU C  57      14.395  27.579  40.361  1.00 13.80      .032 H
ATOM    749 2HB  LEU C  57      15.688  28.316  39.431  1.00 13.80      .032 H
ATOM    750  CG  LEU C  57      14.824  26.645  38.501  1.00 18.47      .002 C
ATOM    751  HG  LEU C  57      14.705  25.575  38.671  1.00 18.47      .002 H
ATOM    752  CD1 LEU C  57      13.463  27.200  38.098  1.00 17.81      .000 C
ATOM    753 1HD1 LEU C  57      13.623  28.129  37.552  1.00 17.81      .000 H
ATOM    754 2HD1 LEU C  57      12.782  27.379  38.930  1.00 17.81      .000 H
ATOM    755 3HD1 LEU C  57      13.033  26.454  37.429  1.00 17.81      .000 H
ATOM    756  CD2 LEU C  57      15.871  26.866  37.456  1.00 23.40      .000 C
ATOM    757 1HD2 LEU C  57      16.870  26.558  37.763  1.00 23.40      .000 H
ATOM    758 2HD2 LEU C  57      15.879  27.927  37.204  1.00 23.40      .000 H
ATOM    759 3HD2 LEU C  57      15.562  26.287  36.586  1.00 23.40      .000 H
ATOM    760  N   GLY C  58      16.559  27.727  42.873  1.00 12.64      .336 N
ATOM    761  H   GLY C  58      15.757  27.187  43.163  1.00 12.64      .336 H
ATOM    762  CA  GLY C  58      17.301  28.430  43.915  1.00 12.66      .189 C
ATOM    763 1HA  GLY C  58      17.511  29.461  43.630  1.00 12.66      .189 H
ATOM    764 2HA  GLY C  58      16.750  28.498  44.853  1.00 12.66      .189 H
ATOM    765  C   GLY C  58      18.624  27.704  44.167  1.00 17.24      .253 C
ATOM    766  O   GLY C  58      19.616  28.398  44.148  1.00 18.22      .270 O
ATOM    767  N   GLN C  59      18.629  26.389  44.395  1.00 15.56      .337 N
ATOM    768  H   GLN C  59      17.751  25.899  44.299  1.00 15.56      .337 H
ATOM    769  CA  GLN C  59      19.836  25.626  44.567  1.00 17.10      .160 C
ATOM    770  HA  GLN C  59      20.388  26.009  45.426  1.00 17.10      .160 H
ATOM    771  C   GLN C  59      20.819  25.721  43.342  1.00 19.45      .251 C
ATOM    772  O   GLN C  59      22.010  25.842  43.567  1.00 18.29      .271 O
ATOM    773  CB  GLN C  59      19.376  24.149  44.851  1.00 19.88      .042 C
ATOM    774 1HB  GLN C  59      18.931  23.707  43.960  1.00 19.88      .042 H
ATOM    775 2HB  GLN C  59      20.288  23.599  45.084  1.00 19.88      .042 H
ATOM    776  CG  GLN C  59      18.387  23.953  46.026  1.00 37.97      .090 C
ATOM    777 1HG  GLN C  59      17.572  24.677  45.999  1.00 37.97      .090 H
ATOM    778 2HG  GLN C  59      17.926  22.966  46.010  1.00 37.97      .090 H
ATOM    779  CD  GLN C  59      19.021  24.093  47.474  1.00 50.94      .227 C
ATOM    780  OE1 GLN C  59      19.588  23.152  48.077  1.00 51.31      .273 O
ATOM    781  NE2 GLN C  59      18.902  25.289  48.026  1.00 36.67      .369 N
ATOM    782 1HE2 GLN C  59      19.403  25.498  48.877  1.00 36.67      .369 H
ATOM    783 2HE2 GLN C  59      18.400  26.020  47.542  1.00 36.67      .369 H
ATOM    784  N   TYR C  60      20.296  25.777  42.086  1.00 16.67      .337 N
ATOM    785  H   TYR C  60      19.328  25.535  41.930  1.00 16.67      .337 H
ATOM    786  CA  TYR C  60      21.118  26.037  40.912  1.00 14.96      .164 C
ATOM    787  HA  TYR C  60      21.809  25.198  40.825  1.00 14.96      .164 H
ATOM    788  C   TYR C  60      21.800  27.340  40.970  1.00 15.47      .251 C
ATOM    789  O   TYR C  60      23.010  27.339  40.908  1.00 15.11      .271 O
ATOM    790  CB  TYR C  60      20.252  25.971  39.641  1.00 15.19      .056 C
ATOM    791 1HB  TYR C  60      19.669  25.050  39.636  1.00 15.19      .056 H
ATOM    792 2HB  TYR C  60      19.539  26.792  39.705  1.00 15.19      .056 H
ATOM    793  CG  TYR C  60      20.926  26.075  38.246  1.00 16.52      .044 C
ATOM    794  CD1 TYR C  60      21.651  25.014  37.623  1.00 19.93      .011 C
ATOM    795  HD1 TYR C  60      21.735  24.075  38.151  1.00 19.93      .011 H
ATOM    796  CD2 TYR C  60      20.894  27.348  37.569  1.00 15.21      .011 C
ATOM    797  HD2 TYR C  60      20.409  28.193  38.036  1.00 15.21      .011 H
ATOM    798  CE1 TYR C  60      22.358  25.201  36.424  1.00 18.38      .037 C
ATOM    799  HE1 TYR C  60      22.884  24.349  36.019  1.00 18.38      .037 H
ATOM    800  CE2 TYR C  60      21.567  27.501  36.356  1.00 15.37      .037 C
ATOM    801  HE2 TYR C  60      21.584  28.458  35.856  1.00 15.37      .037 H
ATOM    802  CZ  TYR C  60      22.328  26.428  35.815  1.00 19.02      .065 C
ATOM    803  OH  TYR C  60      22.944  26.659  34.625  1.00 19.13      .361 O
ATOM    804  HH  TYR C  60      22.844  27.561  34.313  1.00 19.13      .361 H
ATOM    805  N   ILE C  61      21.091  28.395  41.399  1.00 13.98      .338 N
ATOM    806  H   ILE C  61      20.087  28.339  41.496  1.00 13.98      .338 H
ATOM    807  CA  ILE C  61      21.657  29.763  41.445  1.00 14.06      .159 C
ATOM    808  HA  ILE C  61      22.087  29.956  40.462  1.00 14.06      .159 H
ATOM    809  C   ILE C  61      22.799  29.847  42.486  1.00 18.64      .251 C
ATOM    810  O   ILE C  61      23.862  30.331  42.151  1.00 17.50      .271 O
ATOM    811  CB  ILE C  61      20.511  30.853  41.718  1.00 16.04      .029 C
ATOM    812  HB  ILE C  61      19.858  30.379  42.451  1.00 16.04      .029 H
ATOM    813  CG1 ILE C  61      19.643  30.925  40.457  1.00 15.28      .002 C
ATOM    814 1HG1 ILE C  61      20.195  31.447  39.675  1.00 15.28      .002 H
ATOM    815 2HG1 ILE C  61      19.607  29.939  39.994  1.00 15.28      .002 H
ATOM    816  CG2 ILE C  61      20.910  32.182  42.380  1.00 14.91      .002 C
ATOM    817 1HG2 ILE C  61      20.024  32.808  42.485  1.00 14.91      .002 H
ATOM    818 2HG2 ILE C  61      21.677  32.726  41.830  1.00 14.91      .002 H
ATOM    819 3HG2 ILE C  61      21.288  31.918  43.367  1.00 14.91      .002 H
ATOM    820  CD1 ILE C  61      18.224  31.414  40.628  1.00 16.47      .000 C
ATOM    821 1HD1 ILE C  61      17.720  31.353  39.663  1.00 16.47      .000 H
ATOM    822 2HD1 ILE C  61      18.242  32.451  40.963  1.00 16.47      .000 H
ATOM    823 3HD1 ILE C  61      17.689  30.805  41.357  1.00 16.47      .000 H
ATOM    824  N   MET C  62      22.515  29.248  43.663  1.00 17.41      .337 N
ATOM    825  H   MET C  62      21.628  28.773  43.743  1.00 17.41      .337 H
ATOM    826  CA  MET C  62      23.394  29.195  44.838  1.00 19.30      .160 C
ATOM    827  HA  MET C  62      23.692  30.224  45.037  1.00 19.30      .160 H
ATOM    828  C   MET C  62      24.582  28.320  44.595  1.00 20.32      .251 C
ATOM    829  O   MET C  62      25.691  28.622  45.034  1.00 21.37      .271 O
ATOM    830  CB  MET C  62      22.544  28.698  46.067  1.00 23.09      .043 C
ATOM    831 1HB  MET C  62      21.797  27.975  45.738  1.00 23.09      .043 H
ATOM    832 2HB  MET C  62      23.186  28.256  46.829  1.00 23.09      .043 H
ATOM    833  CG  MET C  62      21.813  29.906  46.686  1.00 30.46      .060 C
ATOM    834 1HG  MET C  62      21.279  30.420  45.887  1.00 30.46      .060 H
ATOM    835 2HG  MET C  62      21.048  29.496  47.345  1.00 30.46      .060 H
ATOM    836  SD  MET C  62      22.811  31.108  47.607  1.00 37.08      .139 S
ATOM    837  CE  MET C  62      21.551  31.470  48.833  1.00 33.42      .069 C
ATOM    838 1HE  MET C  62      20.921  32.320  48.575  1.00 33.42      .069 H
ATOM    839 2HE  MET C  62      22.137  31.707  49.722  1.00 33.42      .069 H
ATOM    840 3HE  MET C  62      20.926  30.600  49.031  1.00 33.42      .069 H
ATOM    841  N   THR C  63      24.433  27.273  43.753  1.00 16.63      .336 N
ATOM    842  H   THR C  63      23.508  26.977  43.474  1.00 16.63      .336 H
ATOM    843  CA  THR C  63      25.553  26.417  43.484  1.00 17.88      .186 C
ATOM    844  HA  THR C  63      26.034  26.039  44.386  1.00 17.88      .186 H
ATOM    845  C   THR C  63      26.550  27.178  42.640  1.00 19.92      .253 C
ATOM    846  O   THR C  63      27.702  26.974  42.782  1.00 18.31      .270 O
ATOM    847  CB  THR C  63      25.147  25.126  42.836  1.00 26.42      .140 C
ATOM    848  HB  THR C  63      24.502  25.301  41.975  1.00 26.42      .140 H
ATOM    849  OG1 THR C  63      24.309  24.436  43.661  1.00 26.44      .382 O
ATOM    850  HG1 THR C  63      23.491  24.911  43.826  1.00 26.44      .382 H
ATOM    851  CG2 THR C  63      26.290  24.284  42.289  1.00 25.91      .034 C
ATOM    852 1HG2 THR C  63      27.037  23.929  42.999  1.00 25.91      .034 H
ATOM    853 2HG2 THR C  63      26.779  24.847  41.495  1.00 25.91      .034 H
ATOM    854 3HG2 THR C  63      25.763  23.431  41.859  1.00 25.91      .034 H
ATOM    855  N   LYS C  64      26.054  28.004  41.730  1.00 18.11      .337 N
ATOM    856  H   LYS C  64      25.064  27.986  41.531  1.00 18.11      .337 H
ATOM    857  CA  LYS C  64      26.894  28.726  40.758  1.00 17.64      .159 C
ATOM    858  HA  LYS C  64      27.861  28.223  40.743  1.00 17.64      .159 H
ATOM    859  C   LYS C  64      27.184  30.235  41.071  1.00 19.37      .251 C
ATOM    860  O   LYS C  64      27.704  30.902  40.164  1.00 19.66      .271 O
ATOM    861  CB  LYS C  64      26.266  28.538  39.336  1.00 19.48      .032 C
ATOM    862 1HB  LYS C  64      25.300  29.043  39.348  1.00 19.48      .032 H
ATOM    863 2HB  LYS C  64      26.975  28.955  38.621  1.00 19.48      .032 H
ATOM    864  CG  LYS C  64      26.004  27.035  38.972  1.00 28.84      .004 C
ATOM    865 1HG  LYS C  64      26.953  26.514  39.098  1.00 28.84      .004 H
ATOM    866 2HG  LYS C  64      25.279  26.661  39.696  1.00 28.84      .004 H
ATOM    867  CD  LYS C  64      25.272  26.876  37.618  1.00 35.69      .032 C
ATOM    868 1HD  LYS C  64      24.821  25.884  37.593  1.00 35.69      .032 H
ATOM    869 2HD  LYS C  64      24.517  27.660  37.549  1.00 35.69      .032 H
ATOM    870  CE  LYS C  64      26.213  27.068  36.438  1.00 41.40      .206 C
ATOM    871 1HE  LYS C  64      26.601  28.086  36.437  1.00 41.40      .206 H
ATOM    872 2HE  LYS C  64      27.049  26.372  36.516  1.00 41.40      .206 H
ATOM    873  NZ  LYS C  64      25.618  26.961  35.136  1.00 43.87      .064 N
ATOM    874 1HZ  LYS C  64      26.354  26.955  34.444  1.00 43.87      .064 H
ATOM    875 2HZ  LYS C  64      25.027  27.767  34.991  1.00 43.87      .064 H
ATOM    876 3HZ  LYS C  64      25.068  26.119  35.051  1.00 43.87      .064 H
ATOM    877  N   ARG C  65      27.027  30.706  42.345  1.00 14.89      .338 N
ATOM    878  H   ARG C  65      26.492  30.085  42.935  1.00 14.89      .338 H
ATOM    879  CA  ARG C  65      27.283  32.052  42.902  1.00 14.20      .159 C
ATOM    880  HA  ARG C  65      26.755  32.013  43.855  1.00 14.20      .159 H
ATOM    881  C   ARG C  65      26.634  33.160  42.044  1.00 16.93      .251 C
ATOM    882  O   ARG C  65      27.236  34.236  41.932  1.00 17.29      .271 O
ATOM    883  CB  ARG C  65      28.810  32.380  43.133  1.00 13.07      .034 C
ATOM    884 1HB  ARG C  65      29.254  32.600  42.162  1.00 13.07      .034 H
ATOM    885 2HB  ARG C  65      28.709  33.238  43.797  1.00 13.07      .034 H
ATOM    886  CG  ARG C  65      29.695  31.327  43.839  1.00 16.89      .027 C
ATOM    887 1HG  ARG C  65      29.602  30.372  43.323  1.00 16.89      .027 H
ATOM    888 2HG  ARG C  65      30.736  31.620  43.696  1.00 16.89      .027 H
ATOM    889  CD  ARG C  65      29.452  31.099  45.342  1.00 21.82      .116 C
ATOM    890 1HD  ARG C  65      29.549  32.092  45.782  1.00 21.82      .116 H
ATOM    891 2HD  ARG C  65      28.405  30.842  45.501  1.00 21.82      .116 H
ATOM    892  NE  ARG C  65      30.327  30.155  45.979  1.00 21.44      .212 N
ATOM    893  HE  ARG C  65      30.143  29.175  45.820  1.00 21.44      .212 H
ATOM    894  CZ  ARG C  65      31.234  30.507  46.917  1.00 33.04      .666 C
ATOM    895  NH1 ARG C  65      31.614  31.687  47.118  1.00 18.31      .235 N
ATOM    896 1HH1 ARG C  65      31.239  32.404  46.513  1.00 18.31      .235 H
ATOM    897 2HH1 ARG C  65      32.484  31.842  47.606  1.00 18.31      .235 H
ATOM    898  NH2 ARG C  65      31.774  29.564  47.586  1.00 24.37      .235 N
ATOM    899 1HH2 ARG C  65      31.482  28.617  47.395  1.00 24.37      .235 H
ATOM    900 2HH2 ARG C  65      32.694  29.743  47.963  1.00 24.37      .235 H
ATOM    901  N   LEU C  66      25.435  32.951  41.413  1.00 14.25      .338 N
ATOM    902  H   LEU C  66      24.948  32.094  41.632  1.00 14.25      .338 H
ATOM    903  CA  LEU C  66      24.707  33.964  40.662  1.00 14.22      .159 C
ATOM    904  HA  LEU C  66      25.485  34.593  40.230  1.00 14.22      .159 H
ATOM    905  C   LEU C  66      23.829  34.869  41.568  1.00 18.90      .251 C
ATOM    906  O   LEU C  66      23.316  35.881  41.123  1.00 17.45      .271 O
ATOM    907  CB  LEU C  66      23.785  33.338  39.611  1.00 13.42      .032 C
ATOM    908 1HB  LEU C  66      23.080  32.671  40.108  1.00 13.42      .032 H
ATOM    909 2HB  LEU C  66      23.234  34.130  39.103  1.00 13.42      .032 H
ATOM    910  CG  LEU C  66      24.525  32.603  38.459  1.00 16.83      .002 C
ATOM    911  HG  LEU C  66      25.086  31.779  38.901  1.00 16.83      .002 H
ATOM    912  CD1 LEU C  66      23.509  32.112  37.466  1.00 15.93      .000 C
ATOM    913 1HD1 LEU C  66      22.720  31.622  38.038  1.00 15.93      .000 H
ATOM    914 2HD1 LEU C  66      23.956  31.397  36.777  1.00 15.93      .000 H
ATOM    915 3HD1 LEU C  66      23.086  32.945  36.904  1.00 15.93      .000 H
ATOM    916  CD2 LEU C  66      25.498  33.482  37.681  1.00 16.65      .000 C
ATOM    917 1HD2 LEU C  66      24.978  34.281  37.152  1.00 16.65      .000 H
ATOM    918 2HD2 LEU C  66      26.040  32.863  36.966  1.00 16.65      .000 H
ATOM    919 3HD2 LEU C  66      26.201  33.915  38.393  1.00 16.65      .000 H
ATOM    920  N   TYR C  67      23.883  34.785  42.919  1.00 15.33      .337 N
ATOM    921  H   TYR C  67      24.476  34.035  43.244  1.00 15.33      .337 H
ATOM    922  CA  TYR C  67      23.394  35.758  43.841  1.00 15.02      .164 C
ATOM    923  HA  TYR C  67      23.276  36.777  43.473  1.00 15.02      .164 H
ATOM    924  C   TYR C  67      24.387  35.880  45.078  1.00 21.54      .251 C
ATOM    925  O   TYR C  67      25.307  35.092  45.267  1.00 20.29      .271 O
ATOM    926  CB  TYR C  67      22.005  35.238  44.155  1.00 15.84      .056 C
ATOM    927 1HB  TYR C  67      21.410  35.432  43.263  1.00 15.84      .056 H
ATOM    928 2HB  TYR C  67      22.067  34.163  44.330  1.00 15.84      .056 H
ATOM    929  CG  TYR C  67      21.312  35.883  45.349  1.00 17.93      .044 C
ATOM    930  CD1 TYR C  67      20.540  37.086  45.081  1.00 19.48      .011 C
ATOM    931  HD1 TYR C  67      20.456  37.417  44.056  1.00 19.48      .011 H
ATOM    932  CD2 TYR C  67      21.331  35.408  46.644  1.00 18.38      .011 C
ATOM    933  HD2 TYR C  67      22.019  34.607  46.868  1.00 18.38      .011 H
ATOM    934  CE1 TYR C  67      19.857  37.791  46.091  1.00 19.54      .037 C
ATOM    935  HE1 TYR C  67      19.296  38.693  45.897  1.00 19.54      .037 H
ATOM    936  CE2 TYR C  67      20.821  36.210  47.664  1.00 18.63      .037 C
ATOM    937  HE2 TYR C  67      20.983  35.859  48.673  1.00 18.63      .037 H
ATOM    938  CZ  TYR C  67      20.041  37.333  47.403  1.00 20.95      .065 C
ATOM    939  OH  TYR C  67      19.705  38.141  48.428  1.00 20.19      .361 O
ATOM    940  HH  TYR C  67      19.601  37.691  49.270  1.00 20.19      .361 H
ATOM    941  N   ASP C  68      24.253  37.030  45.779  1.00 20.12      .337 N
ATOM    942  H   ASP C  68      23.549  37.700  45.506  1.00 20.12      .337 H
ATOM    943  CA  ASP C  68      25.010  37.427  47.018  1.00 21.20      .170 C
ATOM    944  HA  ASP C  68      25.173  36.575  47.678  1.00 21.20      .170 H
ATOM    945  C   ASP C  68      24.220  38.495  47.813  1.00 23.92      .251 C
ATOM    946  O   ASP C  68      23.822  39.481  47.138  1.00 22.89      .271 O
ATOM    947  CB  ASP C  68      26.315  38.103  46.549  1.00 23.60      .129 C
ATOM    948 1HB  ASP C  68      26.887  37.302  46.080  1.00 23.60      .129 H
ATOM    949 2HB  ASP C  68      25.990  38.925  45.912  1.00 23.60      .129 H
ATOM    950  CG  ASP C  68      27.194  38.705  47.677  1.00 35.74      .188 C
ATOM    951  OD1 ASP C  68      28.255  39.232  47.345  1.00 36.46      .647 O
ATOM    952  OD2 ASP C  68      26.845  38.468  48.844  1.00 41.31      .647 O
ATOM    953  N   GLU C  69      23.898  38.257  49.099  1.00 19.40      .337 N
ATOM    954  H   GLU C  69      24.138  37.372  49.523  1.00 19.40      .337 H
ATOM    955  CA  GLU C  69      23.096  39.183  49.885  1.00 18.85      .160 C
ATOM    956  HA  GLU C  69      22.193  39.336  49.295  1.00 18.85      .160 H
ATOM    957  C   GLU C  69      23.809  40.571  49.985  1.00 24.64      .251 C
ATOM    958  O   GLU C  69      23.190  41.606  50.303  1.00 24.70      .271 O
ATOM    959  CB  GLU C  69      22.598  38.573  51.255  1.00 20.45      .043 C
ATOM    960 1HB  GLU C  69      21.829  39.202  51.701  1.00 20.45      .043 H
ATOM    961 2HB  GLU C  69      22.188  37.578  51.083  1.00 20.45      .043 H
ATOM    962  CG  GLU C  69      23.714  38.400  52.357  1.00 27.42      .100 C
ATOM    963 1HG  GLU C  69      24.361  39.273  52.287  1.00 27.42      .100 H
ATOM    964 2HG  GLU C  69      23.195  38.267  53.306  1.00 27.42      .100 H
ATOM    965  CD  GLU C  69      24.663  37.149  52.208  1.00 34.74      .185 C
ATOM    966  OE1 GLU C  69      25.788  37.094  52.767  1.00 28.84      .647 O
ATOM    967  OE2 GLU C  69      24.464  36.309  51.289  1.00 31.87      .647 O
ATOM    968  N   LYS C  70      25.114  40.637  49.581  1.00 22.55      .338 N
ATOM    969  H   LYS C  70      25.552  39.761  49.335  1.00 22.55      .338 H
ATOM    970  CA  LYS C  70      25.909  41.843  49.514  1.00 24.90      .159 C
ATOM    971  HA  LYS C  70      25.575  42.498  50.319  1.00 24.90      .159 H
ATOM    972  C   LYS C  70      25.828  42.601  48.189  1.00 30.68      .251 C
ATOM    973  O   LYS C  70      26.142  43.806  48.182  1.00 31.14      .271 O
ATOM    974  CB  LYS C  70      27.405  41.507  49.872  1.00 27.38      .032 C
ATOM    975 1HB  LYS C  70      27.866  41.148  48.952  1.00 27.38      .032 H
ATOM    976 2HB  LYS C  70      27.931  42.461  49.915  1.00 27.38      .032 H
ATOM    977  CG  LYS C  70      27.652  40.580  51.125  1.00 30.48      .004 C
ATOM    978 1HG  LYS C  70      27.231  41.111  51.979  1.00 30.48      .004 H
ATOM    979 2HG  LYS C  70      27.237  39.606  50.864  1.00 30.48      .004 H
ATOM    980  CD  LYS C  70      29.176  40.524  51.392  1.00 34.25      .032 C
ATOM    981 1HD  LYS C  70      29.530  41.545  51.538  1.00 34.25      .032 H
ATOM    982 2HD  LYS C  70      29.331  40.048  52.360  1.00 34.25      .032 H
ATOM    983  CE  LYS C  70      29.936  39.752  50.310  1.00 37.70      .206 C
ATOM    984 1HE  LYS C  70      29.844  40.282  49.362  1.00 37.70      .206 H
ATOM    985 2HE  LYS C  70      31.003  39.788  50.529  1.00 37.70      .206 H
ATOM    986  NZ  LYS C  70      29.502  38.358  50.147  1.00 32.58      .064 N
ATOM    987 1HZ  LYS C  70      28.632  38.453  49.643  1.00 32.58      .064 H
ATOM    988 2HZ  LYS C  70      29.322  37.959  51.057  1.00 32.58      .064 H
ATOM    989 3HZ  LYS C  70      30.126  37.754  49.631  1.00 32.58      .064 H
ATOM    990  N   GLN C  71      25.345  41.932  47.119  1.00 28.39      .338 N
ATOM    991  H   GLN C  71      24.770  41.140  47.367  1.00 28.39      .338 H
ATOM    992  CA  GLN C  71      25.052  42.540  45.800  1.00 29.88      .160 C
ATOM    993  HA  GLN C  71      25.705  43.395  45.624  1.00 29.88      .160 H
ATOM    994  C   GLN C  71      23.590  43.026  45.654  1.00 30.63      .251 C
ATOM    995  O   GLN C  71      22.730  42.507  46.364  1.00 28.06      .271 O
ATOM    996  CB  GLN C  71      25.425  41.593  44.686  1.00 32.51      .042 C
ATOM    997 1HB  GLN C  71      24.883  40.648  44.723  1.00 32.51      .042 H
ATOM    998 2HB  GLN C  71      25.190  42.075  43.737  1.00 32.51      .042 H
ATOM    999  CG  GLN C  71      26.932  41.303  44.736  1.00 53.50      .090 C
ATOM   1000 1HG  GLN C  71      27.474  42.246  44.810  1.00 53.50      .090 H
ATOM   1001 2HG  GLN C  71      27.138  40.695  45.617  1.00 53.50      .090 H
ATOM   1002  CD  GLN C  71      27.500  40.540  43.506  1.00 79.09      .227 C
ATOM   1003  OE1 GLN C  71      26.949  40.598  42.404  1.00 74.73      .273 O
ATOM   1004  NE2 GLN C  71      28.537  39.778  43.685  1.00 71.03      .369 N
ATOM   1005 1HE2 GLN C  71      28.969  39.434  42.840  1.00 71.03      .369 H
ATOM   1006 2HE2 GLN C  71      28.958  39.584  44.582  1.00 71.03      .369 H
ATOM   1007  N   GLN C  72      23.266  43.904  44.691  1.00 26.48      .338 N
ATOM   1008  H   GLN C  72      23.995  44.395  44.193  1.00 26.48      .338 H
ATOM   1009  CA  GLN C  72      21.875  44.353  44.227  1.00 26.13      .160 C
ATOM   1010  HA  GLN C  72      21.564  45.092  44.965  1.00 26.13      .160 H
ATOM   1011  C   GLN C  72      20.871  43.203  44.214  1.00 26.68      .251 C
ATOM   1012  O   GLN C  72      21.311  42.148  43.692  1.00 24.91      .271 O
ATOM   1013  CB  GLN C  72      21.992  45.110  42.855  1.00 27.43      .042 C
ATOM   1014 1HB  GLN C  72      21.021  45.547  42.618  1.00 27.43      .042 H
ATOM   1015 2HB  GLN C  72      22.791  45.834  43.009  1.00 27.43      .042 H
ATOM   1016  CG  GLN C  72      22.396  44.150  41.731  1.00 39.29      .090 C
ATOM   1017 1HG  GLN C  72      23.288  43.637  42.090  1.00 39.29      .090 H
ATOM   1018 2HG  GLN C  72      21.570  43.466  41.533  1.00 39.29      .090 H
ATOM   1019  CD  GLN C  72      22.744  44.889  40.433  1.00 51.92      .227 C
ATOM   1020  OE1 GLN C  72      21.992  45.823  40.069  1.00 35.97      .273 O
ATOM   1021  NE2 GLN C  72      23.588  44.340  39.582  1.00 50.04      .369 N
ATOM   1022 1HE2 GLN C  72      23.718  44.825  38.705  1.00 50.04      .369 H
ATOM   1023 2HE2 GLN C  72      24.031  43.445  39.735  1.00 50.04      .369 H
ATOM   1024  N   HIS C  73      19.578  43.358  44.501  1.00 21.73      .337 N
ATOM   1025  H   HIS C  73      19.202  44.233  44.840  1.00 21.73      .337 H
ATOM   1026  CA  HIS C  73      18.570  42.234  44.522  1.00 20.27      .165 C
ATOM   1027  HA  HIS C  73      19.063  41.408  45.033  1.00 20.27      .165 H
ATOM   1028  C   HIS C  73      18.234  41.787  43.089  1.00 21.08      .251 C
ATOM   1029  O   HIS C  73      17.145  41.369  42.808  1.00 18.84      .271 O
ATOM   1030  CB  HIS C  73      17.418  42.791  45.346  1.00 21.63      .077 C
ATOM   1031 1HB  HIS C  73      16.596  42.104  45.547  1.00 21.63      .077 H
ATOM   1032 2HB  HIS C  73      17.828  43.084  46.313  1.00 21.63      .077 H
ATOM   1033  CG  HIS C  73      16.730  44.093  44.790  1.00 27.14      .057 C
ATOM   1034  ND1 HIS C  73      16.052  44.087  43.593  1.00 29.95      .338 N
ATOM   1035  HD1 HIS C  73      15.836  43.317  42.977  1.00 29.95      .338 H
ATOM   1036  CD2 HIS C  73      16.527  45.335  45.344  1.00 30.46      .113 C
ATOM   1037  HD2 HIS C  73      16.765  45.664  46.344  1.00 30.46      .113 H
ATOM   1038  CE1 HIS C  73      15.654  45.313  43.378  1.00 30.61      .175 C
ATOM   1039  HE1 HIS C  73      15.018  45.627  42.564  1.00 30.61      .175 H
ATOM   1040  NE2 HIS C  73      15.930  46.049  44.403  1.00 31.44      .223 N
ATOM   1041  N   ILE C  74      19.106  42.055  42.118  1.00 15.72      .338 N
ATOM   1042  H   ILE C  74      20.036  42.233  42.470  1.00 15.72      .338 H
ATOM   1043  CA  ILE C  74      19.049  41.691  40.672  1.00 14.56      .159 C
ATOM   1044  HA  ILE C  74      18.076  41.239  40.481  1.00 14.56      .159 H
ATOM   1045  C   ILE C  74      20.137  40.653  40.334  1.00 19.90      .251 C
ATOM   1046  O   ILE C  74      21.322  40.772  40.710  1.00 18.88      .271 O
ATOM   1047  CB  ILE C  74      19.094  42.910  39.735  1.00 16.37      .029 C
ATOM   1048  HB  ILE C  74      20.025  43.450  39.909  1.00 16.37      .029 H
ATOM   1049  CG1 ILE C  74      18.024  43.956  39.909  1.00 15.53      .002 C
ATOM   1050 1HG1 ILE C  74      17.202  43.790  39.212  1.00 15.53      .002 H
ATOM   1051 2HG1 ILE C  74      17.591  43.906  40.907  1.00 15.53      .002 H
ATOM   1052  CG2 ILE C  74      18.905  42.332  38.276  1.00 16.35      .002 C
ATOM   1053 1HG2 ILE C  74      19.744  41.704  37.976  1.00 16.35      .002 H
ATOM   1054 2HG2 ILE C  74      18.828  43.184  37.600  1.00 16.35      .002 H
ATOM   1055 3HG2 ILE C  74      17.983  41.751  38.235  1.00 16.35      .002 H
ATOM   1056  CD1 ILE C  74      18.462  45.387  39.825  1.00 22.15      .000 C
ATOM   1057 1HD1 ILE C  74      18.889  45.520  38.831  1.00 22.15      .000 H
ATOM   1058 2HD1 ILE C  74      19.185  45.706  40.576  1.00 22.15      .000 H
ATOM   1059 3HD1 ILE C  74      17.555  45.985  39.915  1.00 22.15      .000 H
ATOM   1060  N   VAL C  75      19.768  39.631  39.575  1.00 14.16      .338 N
ATOM   1061  H   VAL C  75      18.769  39.529  39.462  1.00 14.16      .338 H
ATOM   1062  CA  VAL C  75      20.561  38.500  38.986  1.00 14.52      .159 C
ATOM   1063  HA  VAL C  75      21.546  38.399  39.440  1.00 14.52      .159 H
ATOM   1064  C   VAL C  75      20.684  38.649  37.489  1.00 19.17      .251 C
ATOM   1065  O   VAL C  75      19.647  38.899  36.888  1.00 16.36      .271 O
ATOM   1066  CB  VAL C  75      19.954  37.120  39.346  1.00 16.48      .029 C
ATOM   1067  HB  VAL C  75      18.881  37.168  39.159  1.00 16.48      .029 H
ATOM   1068  CG1 VAL C  75      20.691  35.989  38.626  1.00 16.10      .002 C
ATOM   1069 1HG1 VAL C  75      20.662  36.069  37.540  1.00 16.10      .002 H
ATOM   1070 2HG1 VAL C  75      20.198  35.068  38.936  1.00 16.10      .002 H
ATOM   1071 3HG1 VAL C  75      21.728  35.978  38.963  1.00 16.10      .002 H
ATOM   1072  CG2 VAL C  75      19.993  36.842  40.850  1.00 15.89      .002 C
ATOM   1073 1HG2 VAL C  75      19.268  37.514  41.309  1.00 15.89      .002 H
ATOM   1074 2HG2 VAL C  75      20.994  37.092  41.201  1.00 15.89      .002 H
ATOM   1075 3HG2 VAL C  75      19.759  35.813  41.124  1.00 15.89      .002 H
ATOM   1076  N   TYR C  76      21.783  38.435  36.825  1.00 17.39      .337 N
ATOM   1077  H   TYR C  76      22.587  38.323  37.425  1.00 17.39      .337 H
ATOM   1078  CA  TYR C  76      22.011  38.394  35.386  1.00 18.50      .164 C
ATOM   1079  HA  TYR C  76      21.075  38.593  34.862  1.00 18.50      .164 H
ATOM   1080  C   TYR C  76      22.423  36.932  35.055  1.00 23.13      .251 C
ATOM   1081  O   TYR C  76      23.314  36.371  35.681  1.00 22.59      .271 O
ATOM   1082  CB  TYR C  76      23.081  39.462  34.935  1.00 21.72      .056 C
ATOM   1083 1HB  TYR C  76      23.995  39.313  35.510  1.00 21.72      .056 H
ATOM   1084 2HB  TYR C  76      23.256  39.301  33.871  1.00 21.72      .056 H
ATOM   1085  CG  TYR C  76      22.626  40.909  35.129  1.00 24.33      .044 C
ATOM   1086  CD1 TYR C  76      22.595  41.472  36.399  1.00 25.71      .011 C
ATOM   1087  HD1 TYR C  76      22.914  40.922  37.272  1.00 25.71      .011 H
ATOM   1088  CD2 TYR C  76      22.160  41.641  34.036  1.00 25.14      .011 C
ATOM   1089  HD2 TYR C  76      22.331  41.181  33.074  1.00 25.14      .011 H
ATOM   1090  CE1 TYR C  76      21.978  42.739  36.591  1.00 26.22      .037 C
ATOM   1091  HE1 TYR C  76      21.807  43.096  37.596  1.00 26.22      .037 H
ATOM   1092  CE2 TYR C  76      21.656  42.897  34.186  1.00 25.70      .037 C
ATOM   1093  HE2 TYR C  76      21.310  43.465  33.335  1.00 25.70      .037 H
ATOM   1094  CZ  TYR C  76      21.596  43.477  35.478  1.00 26.07      .065 C
ATOM   1095  OH  TYR C  76      20.945  44.656  35.655  1.00 24.71      .361 O
ATOM   1096  HH  TYR C  76      21.229  45.136  36.436  1.00 24.71      .361 H
ATOM   1097  N   CYS C  77      21.869  36.370  33.919  1.00 21.97      .337 N
ATOM   1098  H   CYS C  77      21.143  36.950  33.524  1.00 21.97      .337 H
ATOM   1099  CA  CYS C  77      22.181  35.119  33.271  1.00 20.26      .170 C
ATOM   1100  HA  CYS C  77      22.947  34.652  33.890  1.00 20.26      .170 H
ATOM   1101  C   CYS C  77      22.856  35.326  31.853  1.00 23.71      .252 C
ATOM   1102  O   CYS C  77      22.722  34.464  31.000  1.00 24.32      .271 O
ATOM   1103  CB  CYS C  77      20.950  34.212  33.193  1.00 18.79      .085 C
ATOM   1104 1HB  CYS C  77      20.260  34.608  32.447  1.00 18.79      .085 H
ATOM   1105 2HB  CYS C  77      21.237  33.255  32.758  1.00 18.79      .085 H
ATOM   1106  SG  CYS C  77      20.111  33.848  34.723  1.00 21.17      .165 S
ATOM   1107  HG  CYS C  77      19.770  35.103  35.032  1.00 21.17      .165 H
ATOM   1108  N   SER C  78      23.635  36.372  31.760  1.00 21.44      .336 N
ATOM   1109  H   SER C  78      23.718  37.058  32.496  1.00 21.44      .336 H
ATOM   1110  CA  SER C  78      24.244  36.742  30.467  1.00 22.62      .189 C
ATOM   1111  HA  SER C  78      23.379  36.944  29.836  1.00 22.62      .189 H
ATOM   1112  C   SER C  78      25.095  35.656  29.756  1.00 27.48      .254 C
ATOM   1113  O   SER C  78      25.386  35.854  28.603  1.00 28.74      .270 O
ATOM   1114  CB  SER C  78      25.078  38.008  30.664  1.00 24.87      .169 C
ATOM   1115 1HB  SER C  78      25.890  37.800  31.361  1.00 24.87      .169 H
ATOM   1116 2HB  SER C  78      25.458  38.343  29.699  1.00 24.87      .169 H
ATOM   1117  OG  SER C  78      24.305  39.105  31.169  1.00 39.93      .380 O
ATOM   1118  HG  SER C  78      24.925  39.811  31.367  1.00 39.93      .380 H
ATOM   1119  N   ASN C  79      25.554  34.587  30.428  1.00 21.45      .337 N
ATOM   1120  H   ASN C  79      25.308  34.575  31.407  1.00 21.45      .337 H
ATOM   1121  CA  ASN C  79      26.416  33.451  29.991  1.00 21.49      .169 C
ATOM   1122  HA  ASN C  79      26.515  33.366  28.909  1.00 21.49      .169 H
ATOM   1123  C   ASN C  79      25.968  32.106  30.560  1.00 24.27      .251 C
ATOM   1124  O   ASN C  79      26.564  31.037  30.499  1.00 24.82      .271 O
ATOM   1125  CB  ASN C  79      27.911  33.678  30.414  1.00 20.04      .119 C
ATOM   1126 1HB  ASN C  79      27.989  33.824  31.491  1.00 20.04      .119 H
ATOM   1127 2HB  ASN C  79      28.476  32.774  30.188  1.00 20.04      .119 H
ATOM   1128  CG  ASN C  79      28.554  34.863  29.699  1.00 33.40      .230 C
ATOM   1129  OD1 ASN C  79      28.895  34.898  28.543  1.00 29.45      .273 O
ATOM   1130  ND2 ASN C  79      28.773  35.898  30.445  1.00 28.88      .369 N
ATOM   1131 1HD2 ASN C  79      29.191  36.730  30.053  1.00 28.88      .369 H
ATOM   1132 2HD2 ASN C  79      28.691  35.798  31.447  1.00 28.88      .369 H
ATOM   1133  N   ASP C  80      24.731  32.061  31.050  1.00 17.76      .337 N
ATOM   1134  H   ASP C  80      24.018  32.758  30.891  1.00 17.76      .337 H
ATOM   1135  CA  ASP C  80      24.264  30.805  31.678  1.00 15.60      .170 C
ATOM   1136  HA  ASP C  80      24.985  29.991  31.604  1.00 15.60      .170 H
ATOM   1137  C   ASP C  80      23.011  30.298  30.817  1.00 20.83      .251 C
ATOM   1138  O   ASP C  80      22.160  31.037  30.323  1.00 20.47      .271 O
ATOM   1139  CB  ASP C  80      23.891  31.074  33.128  1.00 16.00      .129 C
ATOM   1140 1HB  ASP C  80      24.696  31.627  33.612  1.00 16.00      .129 H
ATOM   1141 2HB  ASP C  80      23.046  31.762  33.155  1.00 16.00      .129 H
ATOM   1142  CG  ASP C  80      23.569  29.825  33.921  1.00 23.28      .188 C
ATOM   1143  OD1 ASP C  80      22.559  29.159  33.680  1.00 23.80      .647 O
ATOM   1144  OD2 ASP C  80      24.357  29.399  34.735  1.00 19.72      .647 O
ATOM   1145  N   LEU C  81      22.783  28.972  30.827  1.00 18.93      .338 N
ATOM   1146  H   LEU C  81      23.397  28.319  31.293  1.00 18.93      .338 H
ATOM   1147  CA  LEU C  81      21.644  28.335  30.100  1.00 20.06      .159 C
ATOM   1148  HA  LEU C  81      21.703  28.598  29.044  1.00 20.06      .159 H
ATOM   1149  C   LEU C  81      20.253  28.850  30.608  1.00 20.00      .251 C
ATOM   1150  O   LEU C  81      19.213  28.882  29.934  1.00 18.44      .271 O
ATOM   1151  CB  LEU C  81      21.881  26.835  30.244  1.00 21.29      .032 C
ATOM   1152 1HB  LEU C  81      22.829  26.569  29.777  1.00 21.29      .032 H
ATOM   1153 2HB  LEU C  81      21.969  26.579  31.300  1.00 21.29      .032 H
ATOM   1154  CG  LEU C  81      20.661  26.012  29.773  1.00 27.68      .002 C
ATOM   1155  HG  LEU C  81      19.838  26.197  30.464  1.00 27.68      .002 H
ATOM   1156  CD1 LEU C  81      20.281  26.373  28.331  1.00 28.31      .000 C
ATOM   1157 1HD1 LEU C  81      19.944  27.407  28.264  1.00 28.31      .000 H
ATOM   1158 2HD1 LEU C  81      19.459  25.705  28.071  1.00 28.31      .000 H
ATOM   1159 3HD1 LEU C  81      21.110  26.215  27.641  1.00 28.31      .000 H
ATOM   1160  CD2 LEU C  81      20.886  24.491  29.664  1.00 33.07      .000 C
ATOM   1161 1HD2 LEU C  81      19.917  24.046  29.442  1.00 33.07      .000 H
ATOM   1162 2HD2 LEU C  81      21.299  24.036  30.564  1.00 33.07      .000 H
ATOM   1163 3HD2 LEU C  81      21.564  24.322  28.827  1.00 33.07      .000 H
ATOM   1164  N   LEU C  82      20.209  29.063  31.949  1.00 18.12      .338 N
ATOM   1165  H   LEU C  82      21.062  29.013  32.486  1.00 18.12      .338 H
ATOM   1166  CA  LEU C  82      19.085  29.764  32.635  1.00 17.73      .159 C
ATOM   1167  HA  LEU C  82      18.245  29.072  32.574  1.00 17.73      .159 H
ATOM   1168  C   LEU C  82      18.602  31.062  31.848  1.00 20.38      .251 C
ATOM   1169  O   LEU C  82      17.405  31.281  31.871  1.00 20.66      .271 O
ATOM   1170  CB  LEU C  82      19.373  30.106  34.176  1.00 16.94      .032 C
ATOM   1171 1HB  LEU C  82      19.535  29.135  34.642  1.00 16.94      .032 H
ATOM   1172 2HB  LEU C  82      20.316  30.653  34.159  1.00 16.94      .032 H
ATOM   1173  CG  LEU C  82      18.334  30.867  34.981  1.00 20.17      .002 C
ATOM   1174  HG  LEU C  82      18.156  31.844  34.532  1.00 20.17      .002 H
ATOM   1175  CD1 LEU C  82      16.992  30.147  35.139  1.00 19.36      .000 C
ATOM   1176 1HD1 LEU C  82      16.473  30.095  34.181  1.00 19.36      .000 H
ATOM   1177 2HD1 LEU C  82      16.414  30.757  35.833  1.00 19.36      .000 H
ATOM   1178 3HD1 LEU C  82      17.106  29.142  35.546  1.00 19.36      .000 H
ATOM   1179  CD2 LEU C  82      18.781  31.007  36.426  1.00 21.19      .000 C
ATOM   1180 1HD2 LEU C  82      18.037  31.547  37.012  1.00 21.19      .000 H
ATOM   1181 2HD2 LEU C  82      19.747  31.503  36.518  1.00 21.19      .000 H
ATOM   1182 3HD2 LEU C  82      18.861  29.984  36.793  1.00 21.19      .000 H
ATOM   1183  N   GLY C  83      19.509  31.782  31.218  1.00 16.48      .336 N
ATOM   1184  H   GLY C  83      20.429  31.370  31.164  1.00 16.48      .336 H
ATOM   1185  CA  GLY C  83      19.272  33.013  30.488  1.00 15.52      .189 C
ATOM   1186 1HA  GLY C  83      18.612  33.715  30.998  1.00 15.52      .189 H
ATOM   1187 2HA  GLY C  83      20.124  33.687  30.403  1.00 15.52      .189 H
ATOM   1188  C   GLY C  83      18.725  32.692  29.113  1.00 19.85      .253 C
ATOM   1189  O   GLY C  83      17.929  33.512  28.726  1.00 17.42      .270 O
ATOM   1190  N   ASP C  84      18.984  31.516  28.549  1.00 19.57      .337 N
ATOM   1191  H   ASP C  84      19.658  30.887  28.962  1.00 19.57      .337 H
ATOM   1192  CA  ASP C  84      18.323  31.094  27.328  1.00 20.63      .170 C
ATOM   1193  HA  ASP C  84      18.152  31.920  26.637  1.00 20.63      .170 H
ATOM   1194  C   ASP C  84      16.947  30.378  27.523  1.00 21.72      .251 C
ATOM   1195  O   ASP C  84      16.055  30.510  26.728  1.00 19.36      .271 O
ATOM   1196  CB  ASP C  84      19.216  30.050  26.579  1.00 23.61      .129 C
ATOM   1197 1HB  ASP C  84      19.500  29.315  27.332  1.00 23.61      .129 H
ATOM   1198 2HB  ASP C  84      18.694  29.498  25.798  1.00 23.61      .129 H
ATOM   1199  CG  ASP C  84      20.551  30.566  25.938  1.00 36.91      .188 C
ATOM   1200  OD1 ASP C  84      20.516  31.740  25.539  1.00 35.21      .647 O
ATOM   1201  OD2 ASP C  84      21.437  29.703  25.710  1.00 45.01      .647 O
ATOM   1202  N   LEU C  85      16.736  29.779  28.678  1.00 18.77      .338 N
ATOM   1203  H   LEU C  85      17.564  29.706  29.252  1.00 18.77      .338 H
ATOM   1204  CA  LEU C  85      15.506  29.210  29.132  1.00 19.59      .159 C
ATOM   1205  HA  LEU C  85      15.148  28.562  28.332  1.00 19.59      .159 H
ATOM   1206  C   LEU C  85      14.511  30.424  29.194  1.00 18.88      .251 C
ATOM   1207  O   LEU C  85      13.494  30.446  28.547  1.00 17.21      .271 O
ATOM   1208  CB  LEU C  85      15.659  28.369  30.432  1.00 21.13      .032 C
ATOM   1209 1HB  LEU C  85      16.301  28.929  31.111  1.00 21.13      .032 H
ATOM   1210 2HB  LEU C  85      14.656  28.136  30.790  1.00 21.13      .032 H
ATOM   1211  CG  LEU C  85      16.325  26.943  29.922  1.00 29.30      .002 C
ATOM   1212  HG  LEU C  85      17.060  27.298  29.200  1.00 29.30      .002 H
ATOM   1213  CD1 LEU C  85      17.009  26.291  31.109  1.00 30.34      .000 C
ATOM   1214 1HD1 LEU C  85      16.194  26.052  31.792  1.00 30.34      .000 H
ATOM   1215 2HD1 LEU C  85      17.725  26.943  31.611  1.00 30.34      .000 H
ATOM   1216 3HD1 LEU C  85      17.508  25.372  30.802  1.00 30.34      .000 H
ATOM   1217  CD2 LEU C  85      15.389  25.994  29.140  1.00 33.61      .000 C
ATOM   1218 1HD2 LEU C  85      15.981  25.090  28.999  1.00 33.61      .000 H
ATOM   1219 2HD2 LEU C  85      15.185  26.451  28.171  1.00 33.61      .000 H
ATOM   1220 3HD2 LEU C  85      14.447  25.740  29.627  1.00 33.61      .000 H
ATOM   1221  N   PHE C  86      14.806  31.378  30.086  1.00 14.71      .337 N
ATOM   1222  H   PHE C  86      15.746  31.500  30.435  1.00 14.71      .337 H
ATOM   1223  CA  PHE C  86      13.879  32.500  30.340  1.00 13.39      .164 C
ATOM   1224  HA  PHE C  86      12.886  32.096  30.537  1.00 13.39      .164 H
ATOM   1225  C   PHE C  86      13.812  33.352  29.061  1.00 18.62      .251 C
ATOM   1226  O   PHE C  86      12.784  34.053  28.990  1.00 20.03      .271 O
ATOM   1227  CB  PHE C  86      14.269  33.341  31.578  1.00 13.56      .056 C
ATOM   1228 1HB  PHE C  86      15.332  33.578  31.518  1.00 13.56      .056 H
ATOM   1229 2HB  PHE C  86      13.647  34.237  31.584  1.00 13.56      .056 H
ATOM   1230  CG  PHE C  86      14.112  32.788  33.085  1.00 14.17      .044 C
ATOM   1231  CD1 PHE C  86      14.106  33.628  34.172  1.00 16.97      .008 C
ATOM   1232  HD1 PHE C  86      14.412  34.650  33.998  1.00 16.97      .008 H
ATOM   1233  CD2 PHE C  86      13.620  31.514  33.213  1.00 14.13      .008 C
ATOM   1234  HD2 PHE C  86      13.621  30.807  32.397  1.00 14.13      .008 H
ATOM   1235  CE1 PHE C  86      13.706  33.193  35.419  1.00 15.39      .001 C
ATOM   1236  HE1 PHE C  86      13.617  33.911  36.221  1.00 15.39      .001 H
ATOM   1237  CE2 PHE C  86      13.310  31.012  34.523  1.00 15.81      .001 C
ATOM   1238  HE2 PHE C  86      13.063  29.963  34.600  1.00 15.81      .001 H
ATOM   1239  CZ  PHE C  86      13.219  31.885  35.610  1.00 14.23      .000 C
ATOM   1240  HZ  PHE C  86      12.958  31.510  36.588  1.00 14.23      .000 H
ATOM   1241  N   GLY C  87      14.856  33.463  28.265  1.00 14.56      .336 N
ATOM   1242  H   GLY C  87      15.661  32.883  28.453  1.00 14.56      .336 H
ATOM   1243  CA  GLY C  87      14.949  34.354  27.102  1.00 15.67      .189 C
ATOM   1244 1HA  GLY C  87      15.775  33.936  26.526  1.00 15.67      .189 H
ATOM   1245 2HA  GLY C  87      14.031  34.212  26.532  1.00 15.67      .189 H
ATOM   1246  C   GLY C  87      15.180  35.806  27.398  1.00 19.00      .253 C
ATOM   1247  O   GLY C  87      15.187  36.673  26.530  1.00 17.63      .270 O
ATOM   1248  N   VAL C  88      15.262  36.150  28.718  1.00 14.88      .337 N
ATOM   1249  H   VAL C  88      15.505  35.386  29.332  1.00 14.88      .337 H
ATOM   1250  CA  VAL C  88      15.360  37.499  29.253  1.00 13.55      .160 C
ATOM   1251  HA  VAL C  88      15.446  38.218  28.438  1.00 13.55      .160 H
ATOM   1252  C   VAL C  88      16.730  37.653  30.064  1.00 17.39      .254 C
ATOM   1253  O   VAL C  88      17.103  36.702  30.725  1.00 16.34      .270 O
ATOM   1254  CB  VAL C  88      14.171  37.812  30.160  1.00 16.92      .029 C
ATOM   1255  HB  VAL C  88      14.130  37.080  30.967  1.00 16.92      .029 H
ATOM   1256  CG1 VAL C  88      14.215  39.227  30.781  1.00 17.60      .002 C
ATOM   1257 1HG1 VAL C  88      13.362  39.404  31.436  1.00 17.60      .002 H
ATOM   1258 2HG1 VAL C  88      14.160  39.897  29.923  1.00 17.60      .002 H
ATOM   1259 3HG1 VAL C  88      15.139  39.413  31.329  1.00 17.60      .002 H
ATOM   1260  CG2 VAL C  88      12.776  37.747  29.487  1.00 15.70      .002 C
ATOM   1261 1HG2 VAL C  88      12.676  38.425  28.640  1.00 15.70      .002 H
ATOM   1262 2HG2 VAL C  88      12.002  37.968  30.223  1.00 15.70      .002 H
ATOM   1263 3HG2 VAL C  88      12.668  36.718  29.145  1.00 15.70      .002 H
ATOM   1264  N   PRO C  89      17.528  38.742  29.982  1.00 15.02      .312 N
ATOM   1265  CA  PRO C  89      18.906  38.667  30.393  1.00 13.88      .163 C
ATOM   1266  HA  PRO C  89      19.384  37.753  30.039  1.00 13.88      .163 H
ATOM   1267  C   PRO C  89      19.132  38.655  31.972  1.00 15.97      .251 C
ATOM   1268  O   PRO C  89      20.217  38.244  32.453  1.00 13.78      .271 O
ATOM   1269  CB  PRO C  89      19.712  39.792  29.720  1.00 15.99      .034 C
ATOM   1270 1HB  PRO C  89      19.782  40.649  30.390  1.00 15.99      .034 H
ATOM   1271 2HB  PRO C  89      20.691  39.483  29.352  1.00 15.99      .034 H
ATOM   1272  CG  PRO C  89      18.796  40.117  28.553  1.00 20.20      .027 C
ATOM   1273 1HG  PRO C  89      18.899  41.163  28.263  1.00 20.20      .027 H
ATOM   1274 2HG  PRO C  89      18.931  39.441  27.709  1.00 20.20      .027 H
ATOM   1275  CD  PRO C  89      17.397  39.901  29.146  1.00 15.64      .105 C
ATOM   1276 1HD  PRO C  89      17.254  40.795  29.753  1.00 15.64      .105 H
ATOM   1277 2HD  PRO C  89      16.603  39.756  28.414  1.00 15.64      .105 H
ATOM   1278  N   SER C  90      18.048  38.914  32.754  1.00 14.33      .336 N
ATOM   1279  H   SER C  90      17.176  38.996  32.252  1.00 14.33      .336 H
ATOM   1280  CA  SER C  90      18.137  39.209  34.130  1.00 12.48      .189 C
ATOM   1281  HA  SER C  90      18.810  38.453  34.536  1.00 12.48      .189 H
ATOM   1282  C   SER C  90      16.768  39.068  34.794  1.00 15.79      .254 C
ATOM   1283  O   SER C  90      15.666  39.307  34.205  1.00 14.88      .270 O
ATOM   1284  CB  SER C  90      18.729  40.601  34.341  1.00 15.34      .169 C
ATOM   1285 1HB  SER C  90      18.875  40.775  35.407  1.00 15.34      .169 H
ATOM   1286 2HB  SER C  90      19.722  40.644  33.894  1.00 15.34      .169 H
ATOM   1287  OG  SER C  90      17.946  41.527  33.709  1.00 18.79      .380 O
ATOM   1288  HG  SER C  90      18.172  42.423  33.968  1.00 18.79      .380 H
ATOM   1289  N   PHE C  91      16.790  38.794  36.122  1.00 11.53      .337 N
ATOM   1290  H   PHE C  91      17.729  38.797  36.494  1.00 11.53      .337 H
ATOM   1291  CA  PHE C  91      15.672  38.842  37.004  1.00 10.84      .164 C
ATOM   1292  HA  PHE C  91      14.909  39.473  36.547  1.00 10.84      .164 H
ATOM   1293  C   PHE C  91      16.086  39.558  38.341  1.00 15.30      .251 C
ATOM   1294  O   PHE C  91      17.150  39.331  38.852  1.00 13.49      .271 O
ATOM   1295  CB  PHE C  91      15.046  37.497  37.251  1.00 10.18      .056 C
ATOM   1296 1HB  PHE C  91      14.231  37.630  37.962  1.00 10.18      .056 H
ATOM   1297 2HB  PHE C  91      14.575  37.246  36.301  1.00 10.18      .056 H
ATOM   1298  CG  PHE C  91      15.939  36.374  37.695  1.00 10.92      .044 C
ATOM   1299  CD1 PHE C  91      16.257  36.308  39.082  1.00 13.43      .008 C
ATOM   1300  HD1 PHE C  91      15.877  37.093  39.719  1.00 13.43      .008 H
ATOM   1301  CD2 PHE C  91      16.389  35.427  36.798  1.00 11.29      .008 C
ATOM   1302  HD2 PHE C  91      16.190  35.508  35.739  1.00 11.29      .008 H
ATOM   1303  CE1 PHE C  91      17.036  35.281  39.608  1.00 13.30      .001 C
ATOM   1304  HE1 PHE C  91      17.118  35.127  40.674  1.00 13.30      .001 H
ATOM   1305  CE2 PHE C  91      17.116  34.321  37.313  1.00 14.63      .001 C
ATOM   1306  HE2 PHE C  91      17.474  33.575  36.618  1.00 14.63      .001 H
ATOM   1307  CZ  PHE C  91      17.457  34.284  38.721  1.00 12.81      .000 C
ATOM   1308  HZ  PHE C  91      18.038  33.433  39.046  1.00 12.81      .000 H
ATOM   1309  N   SER C  92      15.186  40.447  38.838  1.00 12.77      .336 N
ATOM   1310  H   SER C  92      14.390  40.670  38.258  1.00 12.77      .336 H
ATOM   1311  CA  SER C  92      15.123  40.949  40.228  1.00 14.03      .189 C
ATOM   1312  HA  SER C  92      16.113  41.126  40.648  1.00 14.03      .189 H
ATOM   1313  C   SER C  92      14.442  39.883  41.172  1.00 18.41      .253 C
ATOM   1314  O   SER C  92      13.447  39.354  40.745  1.00 15.97      .270 O
ATOM   1315  CB  SER C  92      14.338  42.225  40.386  1.00 16.46      .169 C
ATOM   1316 1HB  SER C  92      14.906  43.079  40.018  1.00 16.46      .169 H
ATOM   1317 2HB  SER C  92      13.328  42.110  39.991  1.00 16.46      .169 H
ATOM   1318  OG  SER C  92      14.148  42.491  41.795  1.00 37.15      .380 O
ATOM   1319  HG  SER C  92      13.535  43.228  41.841  1.00 37.15      .380 H
ATOM   1320  N   VAL C  93      15.045  39.441  42.242  1.00 16.70      .337 N
ATOM   1321  H   VAL C  93      15.961  39.812  42.449  1.00 16.70      .337 H
ATOM   1322  CA  VAL C  93      14.664  38.190  42.875  1.00 16.62      .159 C
ATOM   1323  HA  VAL C  93      14.594  37.449  42.079  1.00 16.62      .159 H
ATOM   1324  C   VAL C  93      13.297  38.287  43.571  1.00 18.11      .251 C
ATOM   1325  O   VAL C  93      12.776  37.275  44.043  1.00 16.46      .271 O
ATOM   1326  CB  VAL C  93      15.714  37.675  43.839  1.00 21.97      .029 C
ATOM   1327  HB  VAL C  93      15.393  36.731  44.278  1.00 21.97      .029 H
ATOM   1328  CG1 VAL C  93      16.936  37.282  43.022  1.00 23.10      .002 C
ATOM   1329 1HG1 VAL C  93      17.699  36.862  43.678  1.00 23.10      .002 H
ATOM   1330 2HG1 VAL C  93      17.261  38.259  42.664  1.00 23.10      .002 H
ATOM   1331 3HG1 VAL C  93      16.782  36.616  42.172  1.00 23.10      .002 H
ATOM   1332  CG2 VAL C  93      15.991  38.736  44.882  1.00 21.73      .002 C
ATOM   1333 1HG2 VAL C  93      16.861  38.419  45.457  1.00 21.73      .002 H
ATOM   1334 2HG2 VAL C  93      15.132  38.832  45.545  1.00 21.73      .002 H
ATOM   1335 3HG2 VAL C  93      16.197  39.697  44.411  1.00 21.73      .002 H
ATOM   1336  N   LYS C  94      12.742  39.493  43.571  1.00 15.40      .338 N
ATOM   1337  H   LYS C  94      13.227  40.290  43.184  1.00 15.40      .338 H
ATOM   1338  CA  LYS C  94      11.397  39.822  44.147  1.00 16.57      .159 C
ATOM   1339  HA  LYS C  94      11.251  39.130  44.976  1.00 16.57      .159 H
ATOM   1340  C   LYS C  94      10.236  39.568  43.135  1.00 19.00      .251 C
ATOM   1341  O   LYS C  94       9.115  39.293  43.559  1.00 17.30      .271 O
ATOM   1342  CB  LYS C  94      11.431  41.252  44.705  1.00 21.25      .032 C
ATOM   1343 1HB  LYS C  94      12.079  41.861  44.075  1.00 21.25      .032 H
ATOM   1344 2HB  LYS C  94      10.419  41.656  44.698  1.00 21.25      .032 H
ATOM   1345  CG  LYS C  94      12.091  41.331  46.067  1.00 33.40      .004 C
ATOM   1346 1HG  LYS C  94      11.532  40.739  46.792  1.00 33.40      .004 H
ATOM   1347 2HG  LYS C  94      13.087  40.890  46.029  1.00 33.40      .004 H
ATOM   1348  CD  LYS C  94      12.051  42.758  46.458  1.00 44.44      .032 C
ATOM   1349 1HD  LYS C  94      12.157  43.431  45.607  1.00 44.44      .032 H
ATOM   1350 2HD  LYS C  94      11.133  43.026  46.981  1.00 44.44      .032 H
ATOM   1351  CE  LYS C  94      13.304  42.993  47.268  1.00 64.01      .206 C
ATOM   1352 1HE  LYS C  94      13.365  42.287  48.095  1.00 64.01      .206 H
ATOM   1353 2HE  LYS C  94      14.186  42.962  46.628  1.00 64.01      .206 H
ATOM   1354  NZ  LYS C  94      13.314  44.354  47.873  1.00 75.12      .064 N
ATOM   1355 1HZ  LYS C  94      12.820  44.444  48.749  1.00 75.12      .064 H
ATOM   1356 2HZ  LYS C  94      12.888  44.957  47.183  1.00 75.12      .064 H
ATOM   1357 3HZ  LYS C  94      14.280  44.618  48.001  1.00 75.12      .064 H
ATOM   1358  N   GLU C  95      10.558  39.600  41.873  1.00 15.63      .338 N
ATOM   1359  H   GLU C  95      11.498  39.805  41.567  1.00 15.63      .338 H
ATOM   1360  CA  GLU C  95       9.547  39.531  40.785  1.00 14.67      .160 C
ATOM   1361  HA  GLU C  95       8.665  40.092  41.095  1.00 14.67      .160 H
ATOM   1362  C   GLU C  95       8.982  38.059  40.480  1.00 16.36      .251 C
ATOM   1363  O   GLU C  95       9.196  37.446  39.421  1.00 15.33      .271 O
ATOM   1364  CB  GLU C  95      10.253  40.182  39.539  1.00 15.87      .043 C
ATOM   1365 1HB  GLU C  95      11.249  39.739  39.517  1.00 15.87      .043 H
ATOM   1366 2HB  GLU C  95       9.665  40.066  38.629  1.00 15.87      .043 H
ATOM   1367  CG  GLU C  95      10.411  41.698  39.815  1.00 21.93      .100 C
ATOM   1368 1HG  GLU C  95      10.620  41.866  40.872  1.00 21.93      .100 H
ATOM   1369 2HG  GLU C  95      11.318  42.092  39.357  1.00 21.93      .100 H
ATOM   1370  CD  GLU C  95       9.201  42.454  39.370  1.00 51.41      .185 C
ATOM   1371  OE1 GLU C  95       9.387  43.372  38.535  1.00 50.73      .647 O
ATOM   1372  OE2 GLU C  95       8.071  42.101  39.756  1.00 46.55      .647 O
ATOM   1373  N   HIS C  96       8.294  37.505  41.464  1.00 14.77      .337 N
ATOM   1374  H   HIS C  96       7.989  38.052  42.257  1.00 14.77      .337 H
ATOM   1375  CA  HIS C  96       7.939  36.060  41.533  1.00 13.81      .165 C
ATOM   1376  HA  HIS C  96       8.788  35.376  41.526  1.00 13.81      .165 H
ATOM   1377  C   HIS C  96       6.998  35.683  40.380  1.00 16.99      .251 C
ATOM   1378  O   HIS C  96       7.140  34.527  39.899  1.00 15.24      .271 O
ATOM   1379  CB  HIS C  96       7.269  35.634  42.912  1.00 13.69      .077 C
ATOM   1380 1HB  HIS C  96       6.342  36.193  43.040  1.00 13.69      .077 H
ATOM   1381 2HB  HIS C  96       7.052  34.567  42.876  1.00 13.69      .077 H
ATOM   1382  CG  HIS C  96       8.101  35.867  44.200  1.00 16.47      .057 C
ATOM   1383  ND1 HIS C  96       7.648  35.813  45.564  1.00 18.43      .338 N
ATOM   1384  CD2 HIS C  96       9.488  35.892  44.298  1.00 17.54      .113 C
ATOM   1385  HD2 HIS C  96      10.201  35.982  43.492  1.00 17.54      .113 H
ATOM   1386  CE1 HIS C  96       8.662  36.003  46.348  1.00 17.68      .175 C
ATOM   1387  HE1 HIS C  96       8.619  35.877  47.420  1.00 17.68      .175 H
ATOM   1388  NE2 HIS C  96       9.818  35.960  45.594  1.00 17.52      .223 N
ATOM   1389  HE2 HIS C  96      10.690  35.927  46.102  1.00 17.52      .223 H
ATOM   1390  N   ARG C  97       5.971  36.511  40.064  1.00 15.40      .338 N
ATOM   1391  H   ARG C  97       5.931  37.420  40.503  1.00 15.40      .338 H
ATOM   1392  CA  ARG C  97       5.040  36.221  38.998  1.00 15.79      .159 C
ATOM   1393  HA  ARG C  97       4.697  35.194  39.123  1.00 15.79      .159 H
ATOM   1394  C   ARG C  97       5.666  36.399  37.634  1.00 18.28      .251 C
ATOM   1395  O   ARG C  97       5.426  35.524  36.809  1.00 16.55      .271 O
ATOM   1396  CB  ARG C  97       3.807  37.076  39.206  1.00 15.71      .034 C
ATOM   1397 1HB  ARG C  97       3.265  36.830  40.119  1.00 15.71      .034 H
ATOM   1398 2HB  ARG C  97       4.143  38.104  39.343  1.00 15.71      .034 H
ATOM   1399  CG  ARG C  97       2.708  37.140  38.064  1.00 16.16      .027 C
ATOM   1400 1HG  ARG C  97       2.015  37.873  38.477  1.00 16.16      .027 H
ATOM   1401 2HG  ARG C  97       3.033  37.484  37.083  1.00 16.16      .027 H
ATOM   1402  CD  ARG C  97       1.981  35.799  37.908  1.00 17.68      .116 C
ATOM   1403 1HD  ARG C  97       1.352  35.909  37.024  1.00 17.68      .116 H
ATOM   1404 2HD  ARG C  97       2.704  35.006  37.716  1.00 17.68      .116 H
ATOM   1405  NE  ARG C  97       1.144  35.423  39.052  1.00 16.07      .212 N
ATOM   1406  HE  ARG C  97       0.924  36.113  39.756  1.00 16.07      .212 H
ATOM   1407  CZ  ARG C  97       0.807  34.141  39.241  1.00 26.87      .666 C
ATOM   1408  NH1 ARG C  97       1.149  33.199  38.491  1.00 16.41      .235 N
ATOM   1409 1HH1 ARG C  97       1.616  33.396  37.618  1.00 16.41      .235 H
ATOM   1410 2HH1 ARG C  97       0.786  32.275  38.673  1.00 16.41      .235 H
ATOM   1411  NH2 ARG C  97       0.096  33.770  40.256  1.00 17.80      .235 N
ATOM   1412 1HH2 ARG C  97      -0.124  34.433  40.985  1.00 17.80      .235 H
ATOM   1413 2HH2 ARG C  97      -0.187  32.805  40.347  1.00 17.80      .235 H
ATOM   1414  N   LYS C  98       6.497  37.339  37.335  1.00 15.23      .338 N
ATOM   1415  H   LYS C  98       6.542  38.102  37.996  1.00 15.23      .338 H
ATOM   1416  CA  LYS C  98       7.351  37.455  36.146  1.00 14.95      .159 C
ATOM   1417  HA  LYS C  98       6.724  37.553  35.259  1.00 14.95      .159 H
ATOM   1418  C   LYS C  98       8.205  36.217  36.055  1.00 17.07      .251 C
ATOM   1419  O   LYS C  98       8.215  35.500  35.064  1.00 15.96      .271 O
ATOM   1420  CB  LYS C  98       8.172  38.737  36.136  1.00 18.19      .032 C
ATOM   1421 1HB  LYS C  98       8.662  38.867  37.101  1.00 18.19      .032 H
ATOM   1422 2HB  LYS C  98       8.997  38.640  35.430  1.00 18.19      .032 H
ATOM   1423  CG  LYS C  98       7.449  39.968  35.659  1.00 35.44      .004 C
ATOM   1424 1HG  LYS C  98       7.147  39.864  34.617  1.00 35.44      .004 H
ATOM   1425 2HG  LYS C  98       6.523  40.116  36.215  1.00 35.44      .004 H
ATOM   1426  CD  LYS C  98       8.325  41.209  35.907  1.00 53.70      .032 C
ATOM   1427 1HD  LYS C  98       8.490  41.311  36.979  1.00 53.70      .032 H
ATOM   1428 2HD  LYS C  98       9.258  41.092  35.356  1.00 53.70      .032 H
ATOM   1429  CE  LYS C  98       7.649  42.518  35.420  1.00 71.49      .206 C
ATOM   1430 1HE  LYS C  98       7.634  42.499  34.330  1.00 71.49      .206 H
ATOM   1431 2HE  LYS C  98       6.641  42.546  35.834  1.00 71.49      .206 H
ATOM   1432  NZ  LYS C  98       8.429  43.745  35.762  1.00 87.54      .064 N
ATOM   1433 1HZ  LYS C  98       8.719  43.660  36.726  1.00 87.54      .064 H
ATOM   1434 2HZ  LYS C  98       7.876  44.582  35.649  1.00 87.54      .064 H
ATOM   1435 3HZ  LYS C  98       9.244  43.796  35.168  1.00 87.54      .064 H
ATOM   1436  N   ILE C  99       8.908  35.814  37.152  1.00 13.00      .338 N
ATOM   1437  H   ILE C  99       9.048  36.467  37.910  1.00 13.00      .338 H
ATOM   1438  CA  ILE C  99       9.803  34.652  37.117  1.00 11.20      .159 C
ATOM   1439  HA  ILE C  99      10.550  34.751  36.329  1.00 11.20      .159 H
ATOM   1440  C   ILE C  99       8.977  33.398  36.887  1.00 13.19      .251 C
ATOM   1441  O   ILE C  99       9.357  32.547  36.094  1.00 13.74      .271 O
ATOM   1442  CB  ILE C  99      10.484  34.518  38.533  1.00 13.02      .029 C
ATOM   1443  HB  ILE C  99       9.706  34.739  39.264  1.00 13.02      .029 H
ATOM   1444  CG1 ILE C  99      11.632  35.582  38.623  1.00 13.15      .002 C
ATOM   1445 1HG1 ILE C  99      12.394  35.281  37.903  1.00 13.15      .002 H
ATOM   1446 2HG1 ILE C  99      11.269  36.478  38.121  1.00 13.15      .002 H
ATOM   1447  CG2 ILE C  99      11.008  33.074  38.831  1.00 13.61      .002 C
ATOM   1448 1HG2 ILE C  99      11.449  32.556  37.980  1.00 13.61      .002 H
ATOM   1449 2HG2 ILE C  99      10.195  32.474  39.241  1.00 13.61      .002 H
ATOM   1450 3HG2 ILE C  99      11.768  33.229  39.597  1.00 13.61      .002 H
ATOM   1451  CD1 ILE C  99      12.094  35.921  39.985  1.00 11.00      .000 C
ATOM   1452 1HD1 ILE C  99      12.445  35.007  40.464  1.00 11.00      .000 H
ATOM   1453 2HD1 ILE C  99      11.237  36.313  40.532  1.00 11.00      .000 H
ATOM   1454 3HD1 ILE C  99      12.894  36.661  39.983  1.00 11.00      .000 H
ATOM   1455  N   TYR C 100       7.769  33.253  37.539  1.00 10.67      .337 N
ATOM   1456  H   TYR C 100       7.565  33.867  38.315  1.00 10.67      .337 H
ATOM   1457  CA  TYR C 100       6.832  32.125  37.355  1.00 10.92      .164 C
ATOM   1458  HA  TYR C 100       7.429  31.242  37.584  1.00 10.92      .164 H
ATOM   1459  C   TYR C 100       6.423  32.025  35.855  1.00 15.44      .251 C
ATOM   1460  O   TYR C 100       6.374  30.964  35.271  1.00 14.96      .271 O
ATOM   1461  CB  TYR C 100       5.490  32.246  38.179  1.00 11.82      .056 C
ATOM   1462 1HB  TYR C 100       5.500  33.245  38.614  1.00 11.82      .056 H
ATOM   1463 2HB  TYR C 100       4.573  32.076  37.615  1.00 11.82      .056 H
ATOM   1464  CG  TYR C 100       5.460  31.248  39.374  1.00 13.95      .044 C
ATOM   1465  CD1 TYR C 100       4.469  30.241  39.485  1.00 15.92      .011 C
ATOM   1466  HD1 TYR C 100       3.656  30.263  38.775  1.00 15.92      .011 H
ATOM   1467  CD2 TYR C 100       6.426  31.359  40.362  1.00 15.30      .011 C
ATOM   1468  HD2 TYR C 100       7.008  32.269  40.387  1.00 15.30      .011 H
ATOM   1469  CE1 TYR C 100       4.505  29.293  40.500  1.00 15.30      .037 C
ATOM   1470  HE1 TYR C 100       3.748  28.530  40.602  1.00 15.30      .037 H
ATOM   1471  CE2 TYR C 100       6.394  30.546  41.525  1.00 16.55      .037 C
ATOM   1472  HE2 TYR C 100       7.056  30.658  42.371  1.00 16.55      .037 H
ATOM   1473  CZ  TYR C 100       5.488  29.469  41.477  1.00 17.79      .065 C
ATOM   1474  OH  TYR C 100       5.503  28.619  42.527  1.00 16.11      .361 O
ATOM   1475  HH  TYR C 100       6.145  28.844  43.204  1.00 16.11      .361 H
ATOM   1476  N   THR C 101       6.042  33.159  35.202  1.00 13.31      .336 N
ATOM   1477  H   THR C 101       6.048  34.010  35.745  1.00 13.31      .336 H
ATOM   1478  CA  THR C 101       5.715  33.333  33.763  1.00 13.64      .186 C
ATOM   1479  HA  THR C 101       4.891  32.633  33.616  1.00 13.64      .186 H
ATOM   1480  C   THR C 101       6.846  32.897  32.765  1.00 17.00      .253 C
ATOM   1481  O   THR C 101       6.638  32.103  31.824  1.00 16.92      .270 O
ATOM   1482  CB  THR C 101       5.212  34.705  33.387  1.00 21.38      .140 C
ATOM   1483  HB  THR C 101       6.008  35.444  33.476  1.00 21.38      .140 H
ATOM   1484  OG1 THR C 101       4.186  35.252  34.250  1.00 21.24      .382 O
ATOM   1485  HG1 THR C 101       4.604  35.371  35.106  1.00 21.24      .382 H
ATOM   1486  CG2 THR C 101       4.579  34.755  32.005  1.00 20.58      .034 C
ATOM   1487 1HG2 THR C 101       3.726  34.086  32.123  1.00 20.58      .034 H
ATOM   1488 2HG2 THR C 101       5.222  34.387  31.206  1.00 20.58      .034 H
ATOM   1489 3HG2 THR C 101       4.224  35.755  31.755  1.00 20.58      .034 H
ATOM   1490  N   MET C 102       8.057  33.256  33.212  1.00 14.60      .337 N
ATOM   1491  H   MET C 102       8.159  33.853  34.020  1.00 14.60      .337 H
ATOM   1492  CA  MET C 102       9.379  32.868  32.593  1.00 14.17      .160 C
ATOM   1493  HA  MET C 102       9.389  33.103  31.529  1.00 14.17      .160 H
ATOM   1494  C   MET C 102       9.687  31.308  32.670  1.00 16.34      .251 C
ATOM   1495  O   MET C 102      10.200  30.667  31.735  1.00 15.90      .271 O
ATOM   1496  CB  MET C 102      10.571  33.649  33.265  1.00 14.83      .043 C
ATOM   1497 1HB  MET C 102      10.401  33.571  34.339  1.00 14.83      .043 H
ATOM   1498 2HB  MET C 102      11.504  33.185  32.946  1.00 14.83      .043 H
ATOM   1499  CG  MET C 102      10.559  35.114  32.849  1.00 18.05      .060 C
ATOM   1500 1HG  MET C 102      11.173  35.177  31.950  1.00 18.05      .060 H
ATOM   1501 2HG  MET C 102       9.534  35.344  32.556  1.00 18.05      .060 H
ATOM   1502  SD  MET C 102      11.141  36.207  34.123  1.00 20.19      .139 S
ATOM   1503  CE  MET C 102      12.403  37.086  33.206  1.00 16.31      .069 C
ATOM   1504 1HE  MET C 102      13.169  36.354  32.952  1.00 16.31      .069 H
ATOM   1505 2HE  MET C 102      12.818  37.821  33.897  1.00 16.31      .069 H
ATOM   1506 3HE  MET C 102      12.065  37.589  32.300  1.00 16.31      .069 H
ATOM   1507  N   ILE C 103       9.331  30.646  33.746  1.00 13.64      .338 N
ATOM   1508  H   ILE C 103       8.757  31.097  34.445  1.00 13.64      .338 H
ATOM   1509  CA  ILE C 103       9.359  29.154  33.847  1.00 13.68      .159 C
ATOM   1510  HA  ILE C 103      10.295  28.859  33.371  1.00 13.68      .159 H
ATOM   1511  C   ILE C 103       8.188  28.537  33.105  1.00 17.43      .251 C
ATOM   1512  O   ILE C 103       8.411  27.569  32.391  1.00 17.11      .271 O
ATOM   1513  CB  ILE C 103       9.352  28.772  35.340  1.00 15.49      .029 C
ATOM   1514  HB  ILE C 103       8.544  29.315  35.831  1.00 15.49      .029 H
ATOM   1515  CG1 ILE C 103      10.746  29.179  36.020  1.00 15.36      .002 C
ATOM   1516 1HG1 ILE C 103      11.477  28.519  35.554  1.00 15.36      .002 H
ATOM   1517 2HG1 ILE C 103      10.914  30.207  35.699  1.00 15.36      .002 H
ATOM   1518  CG2 ILE C 103       8.952  27.267  35.582  1.00 16.47      .002 C
ATOM   1519 1HG2 ILE C 103       9.423  26.564  34.894  1.00 16.47      .002 H
ATOM   1520 2HG2 ILE C 103       7.874  27.264  35.423  1.00 16.47      .002 H
ATOM   1521 3HG2 ILE C 103       9.169  26.972  36.609  1.00 16.47      .002 H
ATOM   1522  CD1 ILE C 103      10.809  29.123  37.563  1.00 15.83      .000 C
ATOM   1523 1HD1 ILE C 103      11.788  29.507  37.853  1.00 15.83      .000 H
ATOM   1524 2HD1 ILE C 103      10.686  28.112  37.950  1.00 15.83      .000 H
ATOM   1525 3HD1 ILE C 103      10.030  29.767  37.971  1.00 15.83      .000 H
ATOM   1526  N   TYR C 104       7.020  29.136  33.232  1.00 15.67      .337 N
ATOM   1527  H   TYR C 104       6.831  29.899  33.867  1.00 15.67      .337 H
ATOM   1528  CA  TYR C 104       5.876  28.497  32.594  1.00 17.09      .164 C
ATOM   1529  HA  TYR C 104       5.831  27.498  33.028  1.00 17.09      .164 H
ATOM   1530  C   TYR C 104       5.930  28.248  31.019  1.00 22.08      .251 C
ATOM   1531  O   TYR C 104       5.408  27.255  30.590  1.00 21.34      .271 O
ATOM   1532  CB  TYR C 104       4.563  29.140  33.003  1.00 17.27      .056 C
ATOM   1533 1HB  TYR C 104       4.796  30.093  33.480  1.00 17.27      .056 H
ATOM   1534 2HB  TYR C 104       3.964  29.308  32.109  1.00 17.27      .056 H
ATOM   1535  CG  TYR C 104       3.789  28.273  33.970  1.00 16.83      .044 C
ATOM   1536  CD1 TYR C 104       4.226  28.050  35.284  1.00 18.53      .011 C
ATOM   1537  HD1 TYR C 104       5.078  28.594  35.665  1.00 18.53      .011 H
ATOM   1538  CD2 TYR C 104       2.705  27.659  33.360  1.00 17.74      .011 C
ATOM   1539  HD2 TYR C 104       2.414  27.858  32.339  1.00 17.74      .011 H
ATOM   1540  CE1 TYR C 104       3.417  27.181  36.020  1.00 18.35      .037 C
ATOM   1541  HE1 TYR C 104       3.582  27.049  37.079  1.00 18.35      .037 H
ATOM   1542  CE2 TYR C 104       1.968  26.735  34.122  1.00 18.41      .037 C
ATOM   1543  HE2 TYR C 104       1.060  26.301  33.731  1.00 18.41      .037 H
ATOM   1544  CZ  TYR C 104       2.330  26.513  35.467  1.00 21.36      .065 C
ATOM   1545  OH  TYR C 104       1.486  25.757  36.212  1.00 18.22      .361 O
ATOM   1546  HH  TYR C 104       0.565  25.840  35.954  1.00 18.22      .361 H
ATOM   1547  N   ARG C 105       6.675  29.083  30.272  1.00 18.14      .338 N
ATOM   1548  H   ARG C 105       6.947  29.902  30.796  1.00 18.14      .338 H
ATOM   1549  CA  ARG C 105       7.152  28.982  28.897  1.00 17.89      .159 C
ATOM   1550  HA  ARG C 105       6.245  28.909  28.297  1.00 17.89      .159 H
ATOM   1551  C   ARG C 105       7.984  27.718  28.709  1.00 21.81      .251 C
ATOM   1552  O   ARG C 105       8.133  27.258  27.588  1.00 22.14      .271 O
ATOM   1553  CB  ARG C 105       7.980  30.213  28.453  1.00 19.15      .034 C
ATOM   1554 1HB  ARG C 105       8.728  30.311  29.241  1.00 19.15      .034 H
ATOM   1555 2HB  ARG C 105       8.430  29.935  27.500  1.00 19.15      .034 H
ATOM   1556  CG  ARG C 105       7.151  31.454  28.328  1.00 23.09      .027 C
ATOM   1557 1HG  ARG C 105       6.112  31.242  28.076  1.00 23.09      .027 H
ATOM   1558 2HG  ARG C 105       7.025  31.986  29.270  1.00 23.09      .027 H
ATOM   1559  CD  ARG C 105       7.661  32.505  27.282  1.00 25.21      .116 C
ATOM   1560 1HD  ARG C 105       7.857  32.049  26.311  1.00 25.21      .116 H
ATOM   1561 2HD  ARG C 105       6.955  33.305  27.058  1.00 25.21      .116 H
ATOM   1562  NE  ARG C 105       8.910  33.101  27.787  1.00 34.08      .212 N
ATOM   1563  HE  ARG C 105       9.780  32.655  27.531  1.00 34.08      .212 H
ATOM   1564  CZ  ARG C 105       8.889  34.179  28.557  1.00 42.56      .666 C
ATOM   1565  NH1 ARG C 105       7.745  34.645  28.978  1.00 27.65      .235 N
ATOM   1566 1HH1 ARG C 105       6.834  34.408  28.611  1.00 27.65      .235 H
ATOM   1567 2HH1 ARG C 105       7.912  35.565  29.359  1.00 27.65      .235 H
ATOM   1568  NH2 ARG C 105       9.954  34.804  29.000  1.00 24.57      .235 N
ATOM   1569 1HH2 ARG C 105      10.862  34.399  28.820  1.00 24.57      .235 H
ATOM   1570 2HH2 ARG C 105       9.867  35.588  29.631  1.00 24.57      .235 H
ATOM   1571  N   ASN C 106       8.700  27.161  29.726  1.00 17.59      .337 N
ATOM   1572  H   ASN C 106       8.574  27.589  30.632  1.00 17.59      .337 H
ATOM   1573  CA  ASN C 106       9.660  26.025  29.698  1.00 18.12      .169 C
ATOM   1574  HA  ASN C 106       9.752  25.778  28.641  1.00 18.12      .169 H
ATOM   1575  C   ASN C 106       9.168  24.702  30.406  1.00 20.87      .251 C
ATOM   1576  O   ASN C 106       9.934  23.967  31.000  1.00 20.95      .271 O
ATOM   1577  CB  ASN C 106      10.946  26.597  30.297  1.00 19.91      .119 C
ATOM   1578 1HB  ASN C 106      10.746  27.065  31.261  1.00 19.91      .119 H
ATOM   1579 2HB  ASN C 106      11.725  25.864  30.508  1.00 19.91      .119 H
ATOM   1580  CG  ASN C 106      11.611  27.701  29.401  1.00 33.36      .230 C
ATOM   1581  OD1 ASN C 106      12.134  27.449  28.300  1.00 35.25      .273 O
ATOM   1582  ND2 ASN C 106      11.635  28.947  29.911  1.00 19.98      .369 N
ATOM   1583 1HD2 ASN C 106      12.159  29.622  29.373  1.00 19.98      .369 H
ATOM   1584 2HD2 ASN C 106      11.144  29.237  30.745  1.00 19.98      .369 H
ATOM   1585  N   LEU C 107       7.901  24.426  30.471  1.00 18.24      .338 N
ATOM   1586  H   LEU C 107       7.248  25.114  30.124  1.00 18.24      .338 H
ATOM   1587  CA  LEU C 107       7.323  23.167  30.960  1.00 19.73      .159 C
ATOM   1588  HA  LEU C 107       8.033  22.357  30.791  1.00 19.73      .159 H
ATOM   1589  C   LEU C 107       5.991  22.808  30.302  1.00 25.38      .251 C
ATOM   1590  O   LEU C 107       5.407  23.527  29.445  1.00 25.26      .271 O
ATOM   1591  CB  LEU C 107       7.050  23.331  32.508  1.00 19.55      .032 C
ATOM   1592 1HB  LEU C 107       6.851  22.326  32.883  1.00 19.55      .032 H
ATOM   1593 2HB  LEU C 107       7.994  23.662  32.943  1.00 19.55      .032 H
ATOM   1594  CG  LEU C 107       6.031  24.356  32.999  1.00 22.75      .002 C
ATOM   1595  HG  LEU C 107       6.050  25.228  32.344  1.00 22.75      .002 H
ATOM   1596  CD1 LEU C 107       4.643  23.832  32.989  1.00 24.89      .000 C
ATOM   1597 1HD1 LEU C 107       4.288  23.668  31.971  1.00 24.89      .000 H
ATOM   1598 2HD1 LEU C 107       4.003  24.562  33.484  1.00 24.89      .000 H
ATOM   1599 3HD1 LEU C 107       4.617  22.892  33.539  1.00 24.89      .000 H
ATOM   1600  CD2 LEU C 107       6.437  24.644  34.433  1.00 21.17      .000 C
ATOM   1601 1HD2 LEU C 107       5.752  25.338  34.921  1.00 21.17      .000 H
ATOM   1602 2HD2 LEU C 107       7.435  25.080  34.402  1.00 21.17      .000 H
ATOM   1603 3HD2 LEU C 107       6.465  23.709  34.992  1.00 21.17      .000 H
ATOM   1604  N   VAL C 108       5.428  21.641  30.706  1.00 23.79      .338 N
ATOM   1605  H   VAL C 108       5.915  21.097  31.403  1.00 23.79      .338 H
ATOM   1606  CA  VAL C 108       4.094  21.087  30.317  1.00 26.38      .159 C
ATOM   1607  HA  VAL C 108       3.554  21.914  29.855  1.00 26.38      .159 H
ATOM   1608  C   VAL C 108       3.381  20.766  31.662  1.00 31.04      .251 C
ATOM   1609  O   VAL C 108       3.982  20.223  32.584  1.00 29.91      .271 O
ATOM   1610  CB  VAL C 108       4.210  19.822  29.426  1.00 32.72      .029 C
ATOM   1611  HB  VAL C 108       4.481  18.986  30.070  1.00 32.72      .029 H
ATOM   1612  CG1 VAL C 108       2.851  19.553  28.829  1.00 34.00      .002 C
ATOM   1613 1HG1 VAL C 108       2.545  20.353  28.155  1.00 34.00      .002 H
ATOM   1614 2HG1 VAL C 108       2.099  19.425  29.608  1.00 34.00      .002 H
ATOM   1615 3HG1 VAL C 108       2.954  18.624  28.267  1.00 34.00      .002 H
ATOM   1616  CG2 VAL C 108       5.294  19.860  28.293  1.00 33.32      .002 C
ATOM   1617 1HG2 VAL C 108       6.295  20.051  28.682  1.00 33.32      .002 H
ATOM   1618 2HG2 VAL C 108       4.958  20.723  27.717  1.00 33.32      .002 H
ATOM   1619 3HG2 VAL C 108       5.315  18.980  27.651  1.00 33.32      .002 H
ATOM   1620  N   VAL C 109       2.117  21.116  31.791  1.00 28.15      .338 N
ATOM   1621  H   VAL C 109       1.600  21.513  31.019  1.00 28.15      .338 H
ATOM   1622  CA  VAL C 109       1.345  20.923  33.040  1.00 29.07      .159 C
ATOM   1623  HA  VAL C 109       1.977  20.915  33.928  1.00 29.07      .159 H
ATOM   1624  C   VAL C 109       0.677  19.534  32.920  1.00 35.87      .251 C
ATOM   1625  O   VAL C 109       0.111  19.192  31.844  1.00 36.40      .271 O
ATOM   1626  CB  VAL C 109       0.281  22.063  33.113  1.00 32.82      .029 C
ATOM   1627  HB  VAL C 109      -0.482  21.839  32.367  1.00 32.82      .029 H
ATOM   1628  CG1 VAL C 109      -0.485  21.918  34.466  1.00 32.91      .002 C
ATOM   1629 1HG1 VAL C 109      -1.117  21.034  34.370  1.00 32.91      .002 H
ATOM   1630 2HG1 VAL C 109      -1.107  22.789  34.672  1.00 32.91      .002 H
ATOM   1631 3HG1 VAL C 109       0.221  21.773  35.284  1.00 32.91      .002 H
ATOM   1632  CG2 VAL C 109       0.864  23.475  33.095  1.00 31.59      .002 C
ATOM   1633 1HG2 VAL C 109       1.435  23.620  34.012  1.00 31.59      .002 H
ATOM   1634 2HG2 VAL C 109       0.062  24.211  33.045  1.00 31.59      .002 H
ATOM   1635 3HG2 VAL C 109       1.523  23.594  32.234  1.00 31.59      .002 H
ATOM   1636  N   VAL C 110       0.699  18.700  33.911  1.00 34.07      .336 N
ATOM   1637  H   VAL C 110       1.272  18.998  34.687  1.00 34.07      .336 H
ATOM   1638  CA  VAL C 110       0.143  17.334  34.015  1.00 55.72      .168 C
ATOM   1639  HA  VAL C 110       0.635  16.842  33.176  1.00 55.72      .168 H
ATOM   1640  C   VAL C 110      -1.345  17.242  33.904  1.00 79.06      .206 C
ATOM   1641  O   VAL C 110      -1.794  16.617  32.939  1.00 58.81      .646 O
ATOM   1642  OXT VAL C 110      -1.975  17.934  34.775  1.00 99.99      .646 O
ATOM   1643  CB  VAL C 110       0.581  16.576  35.218  1.00 59.61      .031 C
ATOM   1644  HB  VAL C 110       0.257  17.050  36.145  1.00 59.61      .031 H
ATOM   1645  CG1 VAL C 110      -0.043  15.120  35.340  1.00 58.31      .003 C
ATOM   1646 1HG1 VAL C 110       0.003  14.628  34.368  1.00 58.31      .003 H
ATOM   1647 2HG1 VAL C 110      -1.082  15.198  35.660  1.00 58.31      .003 H
ATOM   1648 3HG1 VAL C 110       0.520  14.538  36.069  1.00 58.31      .003 H
ATOM   1649  CG2 VAL C 110       2.091  16.383  35.105  1.00 59.26      .003 C
ATOM   1650 1HG2 VAL C 110       2.596  17.284  35.455  1.00 59.26      .003 H
ATOM   1651 2HG2 VAL C 110       2.372  16.187  34.070  1.00 59.26      .003 H
ATOM   1652 3HG2 VAL C 110       2.384  15.537  35.727  1.00 59.26      .003 H
TER    1653      VAL C 110 
END
