# Supplementary material for: Anti-cancer activity elucidation of geissolosimine as an MDM2-p53 interaction inhibitor: An in-silico study
Source: PLoS One. 2025 May 8;20(5):e0323003. doi: 10.1371/journal.pone.0323003 (PMC12061181; doi:10.1371/journal.pone.0323003)
Supplement: S8 File — (ZIP) [file pone.0323003.s008.zip › Result/complex_1/complex_1_plotres_conMolC.tab]

Per-residue number of contacts of molecule C
Time_ps ns\ResNum 11 12 13 14 15 16 17 18 19 20 21 22 23 24 25 26 27 28 29 30 31 32 33 34 35 36 37 38 39 40 41 42 43 44 45 46 47 48 49 50 51 52 53 54 55 56 57 58 59 60 61 62 63 64 65 66 67 68 69 70 71 72 73 74 75 76 77 78 79 80 81 82 83 84 85 86 87 88 89 90 91 92 93 94 95 96 97 98 99 100 101 102 103 104 105 106 107 108 109 110
0 0 3 3 3 4 3 4 1 4 9 4 3 1 6 10 4 8 6 11 6 9 5 3 4 9 8 5 7 8 7 3 5 3 4 2 7 6 5 13 9 9 8 7 9 8 9 11 9 4 5 11 9 3 3 3 4 9 7 6 2 1 2 2 7 9 10 6 10 2 2 8 7 10 5 1 7 9 1 7 5 7 12 6 7 4 5 8 5 3 9 8 4 7 9 7 4 6 11 5 6 4
250 0 0 2 2 3 1 4 0 4 8 4 3 1 8 9 5 6 4 12 6 8 5 4 5 8 7 3 8 7 8 2 5 2 3 1 4 5 5 12 8 9 6 6 9 8 8 8 10 3 4 9 9 2 3 3 4 7 7 3 3 1 5 2 8 9 9 5 9 1 1 7 7 8 4 2 8 7 1 6 3 6 10 6 6 5 4 8 5 3 8 10 4 5 10 8 4 7 9 4 7 5
500 0 3 3 3 4 2 4 2 4 9 4 2 2 7 9 4 6 5 10 5 9 6 3 4 7 7 5 8 8 6 5 6 0 3 1 5 6 4 12 8 11 6 8 8 8 8 10 9 5 5 10 10 3 4 4 2 7 7 3 3 1 4 2 7 8 8 5 9 2 0 7 5 8 5 1 8 10 3 8 4 6 9 6 6 5 6 7 4 3 9 8 4 6 10 7 6 7 9 6 6 5
750 0 1 4 3 4 3 4 2 4 9 4 3 2 7 9 4 8 6 11 6 8 5 2 5 7 7 4 9 8 7 4 5 2 1 1 4 4 4 10 7 9 9 8 8 8 8 8 10 4 5 12 10 5 5 3 4 7 8 3 3 1 5 3 8 9 8 5 7 2 1 8 6 10 6 1 8 10 2 7 3 6 10 5 6 4 3 7 5 4 9 10 3 7 10 7 6 8 9 5 5 4
1000 1 1 2 3 4 2 4 1 3 9 4 2 1 6 8 4 6 6 9 6 10 6 3 4 7 7 4 8 8 6 3 5 2 4 1 5 6 7 13 7 10 7 8 8 9 7 9 8 2 4 11 8 4 5 4 5 9 8 3 3 2 6 3 6 8 8 7 6 2 1 6 6 9 4 3 8 8 2 7 4 5 9 6 5 4 4 7 8 4 11 10 3 7 9 8 4 8 9 5 6 3
1250 1 2 2 3 4 3 4 0 3 8 4 2 3 8 10 5 8 5 11 6 9 7 3 4 9 8 3 9 10 6 4 8 2 7 3 6 5 5 13 9 11 7 8 9 8 10 11 9 3 4 10 10 4 3 4 4 8 7 3 3 2 6 2 7 8 8 4 10 2 2 8 5 9 4 1 9 10 3 6 3 7 11 6 7 5 5 7 5 3 9 9 4 7 10 8 5 8 10 4 6 4
1500 1 2 1 3 3 2 4 2 4 9 4 2 2 7 9 4 7 7 10 4 6 6 4 5 8 5 3 9 11 6 3 6 1 4 1 3 4 4 13 9 10 7 7 11 8 10 11 10 3 5 10 6 4 5 4 4 7 9 3 2 2 6 2 6 8 10 6 7 1 2 7 6 8 5 2 7 8 1 5 3 6 10 6 6 5 5 9 5 4 8 9 4 6 10 6 4 7 10 4 4 4
1750 1 2 1 3 4 2 4 0 3 8 4 3 2 8 9 4 8 7 11 5 7 6 4 4 7 8 4 9 11 6 3 5 1 4 1 6 6 6 12 6 11 7 8 7 8 7 10 10 4 5 8 8 3 4 4 4 7 6 3 4 2 4 3 8 7 10 5 9 2 2 7 5 10 4 1 8 9 2 6 4 6 12 6 7 5 6 8 5 3 9 9 5 6 10 6 2 6 8 5 4 4
2000 2 0 2 3 4 2 3 2 3 9 5 2 3 7 9 3 8 7 11 4 7 5 2 4 8 8 4 8 11 8 5 6 0 4 1 5 5 5 13 6 10 6 7 10 8 8 8 8 4 5 10 9 4 2 3 3 7 9 3 3 2 6 2 7 8 9 5 9 2 1 7 3 9 4 2 7 7 3 7 3 6 10 6 5 3 3 7 5 3 9 9 4 7 9 6 6 7 9 3 3 4
2250 2 1 2 3 3 2 4 2 4 9 4 3 2 7 10 4 7 6 11 4 9 8 3 5 8 7 4 7 10 6 5 6 0 4 1 4 4 7 12 8 10 7 8 10 8 9 10 9 3 4 9 8 1 5 4 2 8 7 3 3 2 5 4 8 8 9 5 8 2 1 5 3 8 5 1 7 8 1 7 4 7 10 5 6 3 4 7 5 3 8 10 3 8 10 6 3 8 10 5 2 4
2500 2 2 1 3 4 3 4 0 4 8 4 2 2 6 8 4 4 5 10 7 8 5 2 4 7 8 4 9 10 6 4 7 1 5 1 6 5 6 13 7 9 8 6 9 8 9 11 9 3 5 8 6 3 4 4 4 7 7 3 2 2 6 3 7 8 8 5 8 1 0 6 4 7 5 4 7 7 3 6 4 6 9 6 6 5 5 8 5 3 7 9 4 6 10 6 6 7 9 4 2 4
2750 2 0 2 3 4 3 5 1 3 9 4 2 1 7 8 5 6 7 12 6 10 6 3 5 8 7 4 8 10 9 3 7 2 5 3 5 7 6 12 7 9 6 7 10 8 8 9 9 4 5 10 9 3 5 3 4 8 8 3 1 1 2 2 6 8 10 4 8 1 0 6 4 11 3 3 7 9 2 6 4 7 11 6 6 5 5 8 6 3 8 9 4 7 9 7 4 8 9 5 5 5
3000 3 1 2 4 3 2 4 2 4 9 4 3 2 8 9 5 7 5 12 6 7 5 3 4 8 8 4 9 10 8 3 7 1 5 1 5 5 6 13 9 9 8 7 9 9 8 8 10 4 5 10 8 3 3 3 4 8 6 4 4 2 5 4 4 8 9 5 6 2 1 6 4 7 5 2 9 9 4 8 3 6 10 6 4 2 4 8 6 3 7 9 5 7 11 6 6 8 8 3 3 5
3250 3 1 2 3 3 2 4 0 3 8 3 2 2 7 10 4 6 6 10 6 7 5 4 5 7 8 4 8 9 7 4 6 1 5 1 5 5 6 13 8 9 7 7 7 7 9 9 9 4 5 11 9 4 4 3 5 8 6 4 2 1 2 3 6 8 8 3 6 3 1 6 4 9 5 3 8 9 3 5 4 7 10 5 5 3 3 7 5 3 7 9 4 7 10 7 7 7 8 3 3 5
3500 3 1 2 4 3 2 4 1 4 9 4 2 2 7 8 6 7 7 13 5 8 6 3 4 9 7 4 8 11 6 5 6 0 4 0 4 4 5 13 8 8 8 8 9 8 8 9 10 3 3 11 9 2 4 4 4 8 7 2 1 2 3 4 5 8 9 4 9 2 1 7 5 9 3 2 7 7 4 7 3 5 10 6 5 5 4 7 5 5 9 9 4 7 10 4 3 6 9 3 2 4
3750 3 0 2 3 4 2 4 0 4 8 4 2 2 7 9 4 4 5 10 4 8 6 3 4 8 7 3 8 9 7 2 7 3 6 3 5 5 6 13 8 10 5 8 8 7 8 9 10 4 5 9 9 4 4 3 1 7 6 3 1 1 2 2 6 8 9 5 7 2 1 7 4 6 4 2 7 10 3 6 3 6 9 6 4 4 4 8 5 3 8 9 4 7 10 8 5 9 7 4 2 4
4000 4 0 2 3 4 3 4 0 4 8 3 2 0 6 8 2 6 5 12 6 9 5 3 4 7 8 4 7 10 8 5 8 1 6 1 6 5 6 14 7 9 8 7 9 8 8 10 9 3 5 10 8 5 6 3 4 4 5 1 2 1 3 3 7 6 7 2 6 2 1 4 4 5 5 3 8 8 2 8 4 7 11 6 6 5 5 8 5 5 8 9 4 7 10 7 8 9 8 3 3 5
4250 4 1 2 4 3 3 5 2 4 9 4 2 2 5 10 5 8 6 12 7 9 5 4 5 8 8 4 7 10 7 2 5 2 4 1 5 5 6 12 9 8 9 8 8 8 8 10 10 4 5 9 9 4 5 3 4 7 8 3 2 2 3 4 7 8 8 5 5 2 0 2 3 7 5 2 7 10 2 7 5 7 11 6 6 5 4 7 5 3 8 8 4 7 10 8 7 8 9 3 5 3
4500 4 2 3 4 4 3 4 1 4 8 3 2 0 6 8 4 6 7 10 5 7 5 3 4 7 6 4 8 9 6 3 7 1 5 2 5 5 6 11 8 9 8 7 8 9 9 9 8 5 5 9 7 3 4 3 3 6 6 3 3 2 2 3 7 7 9 3 6 2 0 4 5 9 5 1 7 10 3 6 3 6 9 6 4 4 4 6 4 3 8 8 4 7 9 7 5 9 8 3 5 5
4750 4 1 3 3 4 2 4 1 3 9 4 2 2 7 10 4 8 7 12 6 8 5 3 4 7 8 4 10 10 8 2 7 4 5 3 5 5 6 12 9 11 8 9 10 9 9 11 10 3 5 8 11 2 5 4 2 3 7 2 2 2 2 3 6 7 7 2 8 2 1 4 4 7 5 2 8 9 3 6 2 6 12 6 7 4 3 7 5 3 9 10 5 7 10 5 6 6 8 3 4 5
5000 5 2 3 3 4 3 4 1 3 9 4 3 2 8 10 4 7 5 11 4 6 5 2 3 8 8 4 6 8 7 4 4 2 4 2 4 4 6 10 8 10 9 8 9 9 8 11 8 4 5 9 9 3 4 4 4 5 6 3 2 3 4 2 6 6 6 4 6 2 0 4 4 6 5 3 7 8 3 6 3 5 10 6 6 5 5 9 4 4 7 9 3 6 10 6 6 7 9 4 4 5
5250 5 1 2 3 4 2 4 2 3 9 4 2 2 6 9 4 7 6 11 5 7 3 2 3 8 7 4 7 8 7 4 5 2 4 2 4 4 6 13 8 10 6 9 8 8 7 10 9 4 5 9 7 3 5 3 3 5 6 3 3 2 2 4 7 7 6 4 6 2 0 5 3 6 5 2 7 9 2 6 3 5 10 6 6 5 4 6 5 3 8 9 4 7 10 6 5 8 8 3 5 5
5500 5 2 2 3 3 2 4 2 4 9 4 2 2 7 8 4 7 7 10 5 8 6 3 4 7 9 3 9 11 5 5 7 0 5 1 5 5 6 13 6 10 9 8 6 7 9 10 8 3 5 7 6 3 4 4 2 4 6 2 4 2 5 4 6 6 6 3 6 2 0 4 3 7 5 2 9 10 3 8 4 6 8 6 6 4 4 7 6 3 8 10 4 7 10 8 5 9 8 4 4 4
5750 5 3 2 3 4 2 4 1 4 8 4 2 2 7 9 4 7 5 10 5 9 5 3 4 9 7 4 8 9 6 3 6 1 5 1 5 6 7 13 8 9 7 8 9 10 8 10 9 3 5 10 10 3 4 4 4 9 8 3 2 2 4 4 6 9 9 4 8 1 1 5 5 10 3 2 8 9 3 8 4 6 10 6 7 4 6 8 5 4 8 9 5 7 11 7 5 7 7 3 4 5
6000 6 2 2 3 3 1 3 2 4 9 4 2 2 7 9 5 7 5 12 6 6 5 3 3 6 7 4 7 10 6 3 6 2 4 1 5 4 6 11 8 10 8 9 9 9 10 10 8 3 5 10 8 3 4 4 4 7 7 5 2 2 3 4 5 8 8 6 6 2 1 4 4 7 5 2 8 8 2 6 3 4 10 6 6 3 4 6 5 3 8 9 5 7 10 7 7 7 9 5 5 4
6250 6 1 2 3 3 2 4 0 4 8 4 2 2 7 10 5 9 8 12 5 7 6 3 3 9 8 4 6 8 7 4 4 2 4 1 5 5 5 13 9 10 9 9 10 10 7 10 9 3 5 11 8 3 4 5 4 8 7 4 3 2 4 4 6 9 8 6 5 1 0 5 3 7 5 1 7 9 2 6 5 5 10 6 6 5 3 7 5 3 9 9 4 7 11 8 5 7 9 5 7 4
6500 6 2 1 3 4 3 4 1 4 9 4 2 1 6 10 4 7 7 13 6 7 5 3 4 9 8 4 10 10 7 4 7 1 4 2 6 4 6 12 9 9 8 8 10 8 8 11 10 3 5 11 9 4 5 4 5 7 8 3 3 3 4 3 5 7 9 5 5 1 0 4 5 7 5 3 7 9 3 6 3 5 9 6 6 5 3 7 6 3 8 9 4 7 10 8 5 7 11 5 7 5
6750 6 1 2 3 3 2 4 0 4 8 4 3 1 8 9 5 7 7 12 6 8 6 3 4 8 8 5 7 10 6 5 6 0 5 1 5 5 6 13 7 9 8 8 9 9 8 10 7 4 5 10 8 3 3 2 4 7 8 4 1 2 3 6 5 8 8 4 7 2 2 4 4 8 4 2 7 8 1 6 3 6 9 6 6 4 3 7 5 3 8 9 4 6 10 6 2 6 9 4 5 5
7000 7 1 3 4 4 3 4 1 4 9 3 2 2 7 8 5 5 4 11 6 8 4 2 4 8 8 4 8 11 6 4 3 1 4 1 5 5 6 13 8 9 7 8 8 8 7 10 10 3 4 10 9 3 4 3 5 6 9 5 1 3 3 5 5 8 9 4 7 2 2 3 5 9 5 1 6 7 1 7 4 6 11 6 5 3 3 7 4 3 8 8 4 7 8 6 4 8 9 4 6 5
7250 7 1 3 3 3 1 4 0 4 8 4 1 0 7 9 4 7 7 13 6 9 7 3 4 8 6 3 8 10 7 2 4 2 4 1 4 5 6 12 7 9 6 8 9 8 7 11 7 3 5 10 9 3 4 3 5 7 8 5 2 2 2 5 6 8 8 6 8 2 3 4 6 8 5 3 7 7 1 6 4 5 11 5 6 5 2 7 5 3 9 9 4 6 9 8 4 7 10 4 6 4
7500 7 2 1 3 4 3 4 1 4 9 3 2 1 7 9 6 7 6 10 5 7 4 2 3 7 8 4 8 11 7 3 6 2 4 1 5 5 5 13 8 9 8 7 7 8 7 11 10 3 5 9 7 3 3 2 5 8 8 5 1 2 3 7 5 9 9 5 7 2 1 4 3 7 6 3 6 10 2 7 3 5 8 5 6 4 4 7 4 3 8 9 4 7 9 6 4 8 9 3 4 4
7750 7 2 2 3 3 3 5 1 4 9 5 2 2 8 8 5 6 7 13 5 9 6 3 4 7 8 4 7 10 9 2 6 2 4 1 5 5 6 11 7 10 9 7 8 8 9 10 10 4 5 8 7 3 2 2 4 7 9 5 2 2 2 6 5 9 10 5 9 1 1 4 4 9 6 2 7 9 3 6 3 6 9 4 6 4 5 6 5 3 8 9 4 7 9 6 2 7 9 4 6 4
8000 8 1 3 3 4 3 5 2 4 9 4 2 1 7 9 6 7 6 10 6 9 6 3 4 8 7 4 9 11 8 1 6 3 4 0 4 5 5 12 7 9 8 8 9 9 7 11 9 3 5 8 8 4 5 3 6 8 9 5 3 4 5 7 5 8 10 4 8 2 0 5 4 10 5 2 7 7 1 7 4 7 10 6 6 4 4 8 6 3 8 9 4 7 9 8 3 6 9 5 5 4
8250 8 2 2 3 4 2 4 1 5 8 4 1 2 6 7 4 6 4 11 5 8 4 2 4 7 8 4 7 9 5 5 7 2 5 3 4 5 6 12 8 7 8 7 8 9 8 9 7 4 4 10 9 5 4 2 6 9 7 5 2 2 2 5 6 7 9 4 8 1 0 5 4 9 5 2 7 9 1 7 3 5 10 5 6 5 3 7 5 3 9 9 4 7 10 5 3 8 9 5 2 5
8500 8 2 2 3 4 2 4 1 3 9 4 2 3 7 9 3 6 6 11 6 8 6 3 4 8 8 4 9 11 4 5 4 2 4 0 4 5 7 13 7 11 7 9 6 8 8 9 10 4 5 10 8 4 5 3 4 8 8 5 2 2 3 4 5 8 9 4 7 2 2 4 5 10 6 3 7 9 2 6 3 5 10 6 6 5 5 8 5 3 9 9 4 7 8 6 2 6 10 5 5 4
8750 8 1 2 3 4 2 4 1 3 9 4 2 2 6 9 4 6 5 12 6 7 5 2 4 8 7 4 9 9 4 5 5 4 4 1 2 4 7 12 7 9 8 7 8 8 8 10 9 3 5 11 8 4 5 3 5 7 9 5 3 3 3 5 5 8 10 4 7 2 1 5 5 10 6 3 8 8 3 6 3 5 8 5 5 2 4 8 5 3 7 9 4 5 11 6 3 6 9 5 5 5
9000 9 2 2 3 3 2 4 2 3 9 4 2 1 6 10 5 7 5 11 6 5 6 3 4 8 5 2 9 11 1 6 6 2 4 1 3 3 6 12 9 9 7 7 7 8 8 10 9 3 5 10 9 3 4 3 5 7 8 5 2 2 3 5 6 8 7 5 6 2 2 4 4 8 3 1 7 7 1 6 4 6 11 6 5 4 2 7 5 3 8 9 3 6 8 7 3 7 9 4 4 5
9250 9 1 2 3 4 2 4 0 3 8 4 2 2 8 8 5 6 6 11 6 8 5 3 4 7 8 4 8 10 4 4 5 2 4 0 4 5 7 13 8 10 8 8 8 9 7 11 10 3 5 8 8 3 5 3 3 8 8 5 3 2 4 5 5 8 8 7 6 3 1 6 4 8 5 2 7 7 2 6 3 5 11 6 6 4 3 7 5 3 8 9 4 6 10 7 3 7 9 4 7 5
9500 9 0 1 3 4 2 4 2 3 9 5 2 4 6 9 4 6 6 9 5 7 6 3 4 7 5 6 9 9 3 5 7 1 4 1 4 4 7 12 7 9 6 6 8 8 8 10 8 5 5 10 9 2 3 2 2 7 6 4 2 1 2 5 5 7 8 7 6 3 1 6 5 11 4 3 8 7 3 6 5 6 10 5 7 4 4 7 5 4 8 9 4 6 8 5 5 7 9 4 5 5
9750 9 2 2 3 3 2 4 2 4 9 4 2 0 8 11 4 7 7 12 5 6 4 2 4 9 8 5 10 9 5 2 7 1 4 1 6 5 7 13 8 10 5 8 10 8 8 11 9 2 5 9 9 3 3 4 2 9 6 5 2 1 2 4 6 9 10 7 6 2 1 4 5 8 5 2 8 7 3 5 4 5 10 6 6 4 5 8 6 3 9 9 6 6 11 8 3 7 10 4 7 5
10000 10 1 2 3 2 1 4 1 5 8 5 2 3 6 10 3 8 6 11 5 9 7 3 4 8 8 3 10 11 4 4 6 1 4 0 4 3 7 13 9 11 8 9 8 8 8 11 9 4 5 9 7 4 5 3 3 8 6 6 2 2 4 6 6 9 9 7 10 1 2 5 4 8 5 2 7 7 1 7 4 6 10 4 5 3 4 7 5 3 8 9 5 7 10 7 2 7 8 5 6 5
10250 10 2 2 3 4 3 4 0 3 8 4 2 2 6 8 3 8 7 13 5 8 5 3 4 9 8 4 8 9 5 4 6 1 5 1 4 4 8 11 6 11 9 9 8 9 8 9 10 3 5 11 9 2 4 4 2 9 6 4 3 2 5 5 4 7 8 7 9 2 1 7 4 10 5 2 9 8 2 7 5 7 12 5 5 4 5 7 5 3 6 8 5 7 9 7 2 5 9 4 4 4
10500 10 2 2 3 3 2 4 1 4 9 5 2 3 6 10 4 7 5 10 4 6 5 3 4 7 8 2 8 8 4 3 7 1 4 1 5 4 7 12 9 10 9 9 7 8 8 10 9 4 5 11 10 5 5 5 6 8 8 4 2 2 4 4 5 8 8 5 8 2 0 7 4 9 5 1 7 9 1 8 4 6 11 6 3 4 3 7 7 4 8 8 4 7 9 7 2 7 8 4 4 3
10750 10 1 2 4 4 2 4 1 4 9 4 2 1 7 9 4 6 4 11 4 8 5 3 4 10 8 4 10 9 6 4 7 2 4 2 6 4 7 12 8 9 8 8 11 9 8 9 9 3 5 11 8 5 5 3 4 9 6 3 2 2 3 5 4 6 8 4 7 3 2 8 7 9 5 2 6 8 2 7 4 5 11 6 7 4 4 8 5 4 8 9 4 7 10 6 4 7 9 4 4 5
11000 11 1 2 3 4 2 5 2 4 9 4 2 2 5 10 4 8 5 11 7 7 6 3 4 7 5 4 8 11 3 4 5 1 4 0 3 4 6 12 8 9 8 8 9 8 9 10 8 4 5 11 9 5 5 3 4 8 9 4 3 3 5 7 4 7 8 3 8 3 1 7 4 9 4 1 6 6 1 7 3 6 11 6 5 3 3 6 5 3 7 8 4 8 11 6 4 7 10 6 3 4
11250 11 1 3 3 4 3 4 1 4 9 3 2 2 6 11 5 7 5 12 6 8 6 2 5 7 8 4 8 9 6 5 6 2 5 2 5 5 7 13 9 9 8 8 7 7 9 10 8 4 5 11 8 3 3 3 4 8 8 5 3 2 3 5 4 6 7 3 7 2 0 7 4 8 5 3 7 8 2 7 4 7 9 6 6 3 4 8 5 3 9 8 4 6 10 7 1 7 9 5 4 4
11500 11 1 2 4 4 3 5 0 4 8 4 2 2 6 7 4 6 5 11 6 6 5 3 4 8 8 6 11 9 4 3 6 3 4 1 5 5 7 13 8 9 7 8 8 7 9 9 9 4 5 11 8 4 5 3 5 8 9 5 3 3 4 7 5 8 8 5 6 3 2 8 6 8 4 2 8 8 3 6 5 6 9 6 5 3 3 6 5 3 8 9 5 6 11 6 3 7 9 4 2 4
11750 11 2 2 4 4 3 5 1 3 9 3 2 1 7 9 4 6 5 11 4 7 6 4 5 8 6 5 8 8 7 3 5 1 5 2 6 3 7 12 9 9 8 9 7 8 8 9 9 4 5 10 8 3 4 3 5 7 9 5 2 2 2 4 4 7 8 4 7 3 2 7 4 8 4 3 7 8 2 6 4 5 9 6 5 3 4 8 4 3 8 9 5 7 9 6 2 7 8 5 5 5
12000 12 1 2 4 4 2 4 1 4 9 4 2 2 7 9 5 6 5 13 6 7 5 2 4 9 8 5 11 11 6 4 7 2 6 1 6 6 7 12 8 9 8 8 8 8 8 9 10 4 5 11 8 4 4 3 5 8 9 5 1 2 2 5 5 8 8 3 9 1 1 8 5 9 5 2 8 8 3 7 3 6 9 6 6 4 3 7 5 3 8 9 4 6 10 6 2 6 10 5 5 5
12250 12 2 2 4 3 2 4 1 4 9 4 2 2 6 10 5 7 5 10 5 7 5 4 4 9 6 3 8 11 5 5 6 3 5 2 6 3 5 11 9 9 9 8 10 8 9 9 9 4 5 12 9 4 5 3 5 8 9 5 2 2 3 7 5 8 8 6 6 2 1 6 3 9 5 2 8 10 2 7 5 6 9 4 5 4 3 7 5 3 6 9 5 7 11 6 4 8 9 4 5 4
12500 12 0 3 3 4 4 5 1 4 9 4 2 1 7 9 6 6 6 13 7 9 5 3 4 9 6 6 10 10 7 5 8 3 5 1 5 2 4 10 9 8 9 8 9 8 7 10 10 3 5 11 8 3 4 3 3 8 9 4 2 1 2 6 5 8 10 5 9 1 1 7 6 11 5 1 7 9 1 7 3 5 10 6 5 4 4 7 6 3 8 9 4 7 10 7 3 8 9 5 5 4
12750 12 1 2 4 4 3 4 1 4 9 4 3 2 7 8 4 7 7 11 6 5 4 2 3 8 7 4 11 9 3 4 6 2 4 2 4 3 7 11 7 10 7 9 6 9 7 10 10 3 5 10 8 4 4 3 5 7 8 4 3 1 3 5 4 8 9 5 8 2 2 7 5 9 6 3 8 8 3 6 4 6 10 6 5 3 4 8 5 3 9 9 4 7 9 7 2 6 9 4 5 4
13000 13 1 2 3 3 2 4 1 4 9 3 2 2 6 10 4 8 6 11 6 8 5 3 4 8 9 2 8 8 6 4 5 3 5 3 5 5 7 12 7 10 9 8 10 8 10 9 8 4 5 11 8 4 4 3 6 7 8 6 2 3 5 6 6 9 10 6 8 2 2 8 5 8 5 3 6 10 2 7 4 5 9 5 7 4 5 8 4 3 9 8 4 7 10 6 3 6 8 4 4 4
13250 13 1 2 3 4 2 4 1 4 9 4 1 1 7 10 4 7 6 11 7 7 6 4 6 10 8 5 10 11 8 5 6 3 4 2 4 4 7 13 8 10 8 9 9 9 10 10 10 5 5 10 9 5 3 5 5 7 8 5 1 1 4 6 5 8 9 5 8 3 1 8 4 8 5 2 7 9 1 6 3 5 9 5 4 3 3 7 5 3 7 9 5 6 11 8 2 6 10 5 4 4
13500 13 1 3 4 3 2 4 0 4 8 4 2 1 6 9 6 5 7 11 5 9 6 2 7 8 9 4 9 9 7 5 9 3 6 3 5 5 6 12 7 9 8 8 8 8 7 8 8 4 5 12 8 4 4 3 5 8 8 6 3 1 5 6 6 8 9 6 7 1 1 8 6 9 5 2 7 8 1 6 4 5 9 5 4 3 3 7 5 3 7 8 4 6 8 7 3 8 9 5 4 3
13750 13 3 4 4 4 2 4 1 4 9 4 1 1 7 10 5 6 6 12 5 8 5 2 5 9 7 6 11 10 7 2 5 3 5 3 5 7 7 13 8 9 7 8 9 7 9 10 9 3 5 11 9 5 3 5 3 8 7 4 2 1 3 5 5 9 6 3 8 1 0 7 6 10 5 3 7 10 1 6 3 5 9 5 6 4 5 8 6 3 9 9 4 7 10 7 3 7 9 4 3 4
14000 14 0 2 3 4 3 4 0 4 8 4 2 1 7 8 5 6 5 11 6 6 6 3 4 8 7 5 11 10 3 3 6 3 5 3 3 4 7 12 7 9 9 8 8 9 7 9 10 4 5 11 8 3 4 3 5 8 7 5 3 1 5 6 5 8 10 6 8 1 0 8 6 12 5 3 9 10 2 6 4 5 8 4 8 4 6 8 5 3 7 9 4 5 8 8 3 7 9 5 3 4
14250 14 1 2 4 4 2 4 0 4 8 5 2 3 7 8 4 7 7 13 6 6 6 3 4 7 6 4 10 11 5 4 6 3 5 3 3 3 6 12 8 10 8 8 11 9 7 9 10 4 5 12 8 4 3 3 5 9 9 4 3 1 2 5 5 9 7 3 6 2 1 6 4 10 3 1 7 7 1 3 3 5 8 5 7 4 3 8 5 3 9 10 5 5 12 6 3 6 9 5 4 3
14500 14 0 2 3 3 2 4 1 3 9 4 2 2 6 8 4 6 5 12 6 8 6 3 4 9 7 5 10 10 4 3 5 4 5 2 5 4 5 13 8 9 8 8 8 8 8 9 10 4 5 10 8 4 3 4 4 7 6 5 3 2 6 6 5 8 7 5 7 2 2 8 5 8 5 2 7 8 2 7 4 7 9 6 6 5 5 8 5 3 8 9 4 7 10 7 3 7 10 6 3 4
14750 14 1 2 3 4 2 4 1 3 8 4 2 1 7 10 5 6 5 10 5 7 6 4 5 8 6 5 8 9 3 3 5 4 3 1 3 3 6 12 8 8 5 7 9 8 8 9 7 4 5 11 8 3 3 4 4 8 7 5 2 1 4 6 5 9 9 5 8 2 1 6 5 10 5 5 8 10 3 5 3 6 9 6 7 3 4 7 5 3 9 9 4 5 10 6 3 6 8 4 3 4
15000 15 2 2 4 4 2 4 1 4 9 3 2 1 8 9 6 6 7 12 5 8 5 3 4 8 6 5 9 10 4 4 6 4 5 2 2 4 7 12 7 11 8 8 9 9 9 9 8 4 5 11 9 4 4 2 3 7 8 5 4 3 2 6 5 8 9 4 7 2 1 7 6 9 5 3 7 8 2 5 3 6 9 6 5 4 3 7 4 3 9 10 4 5 9 7 3 7 10 3 5 4
15250 15 1 2 4 3 2 4 0 4 8 4 3 1 8 10 4 7 6 12 7 9 5 4 5 7 8 4 9 10 4 4 7 1 5 2 4 5 7 12 8 10 8 7 7 8 8 9 8 4 5 11 9 3 4 2 5 9 9 4 2 1 3 6 6 9 8 5 6 1 0 5 5 10 4 3 7 9 1 7 3 5 10 6 7 5 4 8 6 3 7 9 4 7 8 7 3 9 9 4 5 4
15500 15 1 1 4 3 1 4 1 4 9 5 2 1 7 8 4 6 6 12 5 8 7 3 4 8 8 4 8 9 5 5 8 2 6 2 4 5 6 12 7 11 9 8 9 9 7 8 8 4 5 11 8 5 3 2 6 9 9 5 3 1 4 6 6 8 9 4 8 2 1 7 5 11 5 3 6 6 3 8 4 7 7 6 6 4 4 8 5 3 10 11 4 6 9 6 4 5 10 5 3 3
15750 15 1 2 4 4 2 4 1 4 9 5 2 2 7 9 5 7 7 13 5 6 6 3 4 9 6 5 10 10 4 4 6 3 4 2 3 2 7 11 7 9 7 7 8 7 8 7 8 3 4 11 9 5 5 3 4 6 10 4 1 2 2 4 6 8 9 5 6 3 0 8 6 7 5 2 7 8 1 5 5 6 9 6 6 6 4 7 5 3 9 9 4 6 11 6 4 7 10 5 5 4
16000 16 1 2 3 4 4 5 1 4 8 4 3 2 8 9 4 8 5 10 6 9 6 3 4 9 8 5 10 10 6 3 7 2 5 2 5 5 8 12 6 9 8 8 9 8 7 9 9 4 5 10 9 5 4 3 4 8 10 5 3 1 2 4 5 9 9 5 6 3 1 8 6 8 5 4 6 6 2 6 4 5 9 6 7 4 3 7 6 3 10 10 4 6 10 7 3 7 9 5 4 4
16250 16 1 2 3 4 2 4 2 4 9 4 2 1 6 9 5 4 4 11 6 8 6 3 4 8 8 5 11 11 5 4 5 1 5 2 5 6 7 13 8 9 8 9 9 8 9 11 10 3 4 10 9 5 3 5 4 9 9 4 3 2 4 6 5 9 9 3 6 1 0 7 4 10 4 2 8 7 2 6 3 7 10 6 6 3 4 7 5 3 8 9 4 7 10 7 2 6 8 6 4 5
16500 16 2 2 3 4 3 4 2 4 9 4 3 1 8 9 4 6 6 11 5 9 5 2 4 7 9 4 10 10 6 5 7 2 3 1 4 5 7 13 8 10 9 8 8 9 8 10 10 4 5 11 9 2 3 3 4 8 8 5 2 2 2 4 6 8 8 4 7 1 0 6 3 10 5 3 8 7 1 6 2 6 10 6 5 4 5 8 5 3 8 9 4 7 8 6 2 7 9 5 3 4
16750 16 3 3 3 3 2 4 1 3 9 4 1 1 7 9 5 7 6 11 5 9 6 4 4 7 8 4 7 8 5 4 7 3 5 3 5 5 6 12 9 9 9 8 9 9 8 12 9 3 5 11 8 3 4 3 4 8 8 5 2 1 2 5 6 8 8 5 6 3 2 7 5 8 4 2 7 9 2 5 2 3 8 6 7 3 4 7 5 3 8 9 5 7 11 6 2 8 8 5 5 5
17000 17 1 3 3 3 2 3 0 3 8 4 2 2 7 10 5 7 5 12 5 7 5 2 4 8 8 3 7 10 3 5 5 3 4 3 5 5 6 13 9 9 9 9 9 8 8 11 9 3 5 10 9 3 4 2 4 8 9 6 2 1 3 5 6 9 8 6 9 2 2 6 5 9 3 1 7 8 2 6 2 6 9 6 5 3 3 6 5 3 7 9 4 7 8 6 2 6 9 5 2 3
17250 17 1 3 3 4 3 4 2 4 9 4 2 1 7 7 5 6 7 12 5 10 6 3 4 9 8 4 8 9 4 4 6 2 3 1 6 6 7 12 8 10 9 9 9 8 8 11 9 5 5 10 7 3 4 3 6 4 8 6 1 1 2 4 6 10 8 6 6 2 2 7 5 8 6 2 9 9 2 6 5 4 8 6 5 3 4 8 5 3 7 9 4 7 9 6 3 9 9 4 3 3
17500 17 2 1 2 4 3 4 1 4 9 4 2 2 5 9 4 7 5 11 5 8 5 3 5 9 8 4 9 9 5 3 6 2 4 1 6 5 7 13 9 10 6 6 9 8 7 12 9 4 5 10 9 4 4 3 4 7 8 6 2 1 3 6 6 8 8 7 7 2 2 5 4 10 5 3 7 10 2 6 5 5 9 5 5 5 3 7 5 3 8 8 4 7 9 6 3 9 8 4 3 4
17750 17 1 2 3 4 3 4 2 4 9 4 2 2 7 10 4 7 6 11 4 8 6 4 5 9 8 5 9 10 6 5 7 3 3 2 6 5 7 14 9 10 8 8 11 7 10 12 11 3 5 10 7 3 4 3 6 8 8 5 4 0 5 5 6 10 9 7 6 1 1 7 5 11 4 1 8 8 3 7 5 5 8 5 5 3 2 7 6 3 8 9 5 5 11 7 2 6 10 4 4 4
18000 18 3 2 3 3 2 4 2 3 9 3 3 2 8 8 4 7 6 11 6 9 6 3 4 8 8 3 10 10 6 4 7 3 5 1 6 5 7 11 7 10 8 8 9 8 9 12 9 4 5 12 9 6 3 3 4 6 9 4 4 1 3 4 6 9 9 5 8 1 1 8 5 9 4 2 7 11 1 5 3 4 11 6 6 5 4 7 4 3 8 9 5 7 10 6 3 8 9 5 4 5
18250 18 1 3 3 3 2 4 1 4 8 4 3 2 8 9 5 7 7 12 5 7 4 2 4 8 8 5 11 11 3 5 6 3 1 0 5 5 7 12 7 10 8 9 9 9 8 12 9 5 5 11 8 3 4 3 3 8 9 6 2 1 2 5 5 10 9 7 8 2 2 5 4 9 4 1 8 8 2 4 3 5 11 6 6 2 4 7 6 3 9 9 5 7 12 7 7 7 8 3 4 5
18500 18 3 2 3 4 3 4 2 3 9 4 3 1 7 8 3 7 7 11 7 8 5 3 4 11 8 4 8 11 3 4 7 3 4 0 4 5 7 13 8 10 9 9 8 8 8 12 9 3 5 11 9 2 3 2 4 6 6 3 2 1 3 5 5 9 10 5 6 2 1 5 5 11 4 3 9 9 5 8 3 5 11 6 6 3 5 7 5 3 9 9 5 7 11 7 5 7 10 3 4 4
18750 18 2 2 3 4 2 4 1 3 9 5 2 4 7 11 5 8 5 10 7 9 6 3 4 7 8 5 9 9 5 3 4 2 5 2 5 5 7 11 9 9 8 8 8 9 8 11 8 2 4 11 9 4 5 5 6 8 7 4 2 2 2 6 4 8 9 4 8 1 1 8 7 8 5 3 8 9 2 7 2 6 9 3 6 2 6 8 5 3 8 9 4 7 9 6 5 8 8 3 3 5
19000 19 3 2 3 4 2 4 0 3 8 4 2 1 6 7 2 7 6 10 7 7 4 2 4 7 10 5 9 10 6 4 7 4 5 3 5 5 7 11 6 10 7 8 8 8 8 9 9 4 5 11 7 4 3 3 3 9 8 4 2 1 3 6 5 7 8 4 9 2 1 8 5 10 5 3 8 8 4 5 3 5 9 6 6 3 6 7 6 3 9 8 4 5 9 6 4 6 9 3 4 5
19250 19 2 2 3 4 2 4 1 3 9 4 2 3 7 10 4 7 6 10 6 10 7 3 5 9 8 6 8 10 4 4 6 2 4 1 6 5 8 12 8 9 8 8 8 8 8 13 7 4 5 11 9 3 2 3 3 8 8 3 3 2 4 3 6 8 9 6 8 1 1 7 5 9 4 1 7 8 1 6 3 5 11 7 5 5 4 7 5 3 10 10 4 7 9 7 4 8 8 4 3 4
19500 19 1 3 3 4 3 4 1 4 8 5 2 2 8 8 4 8 6 11 5 7 6 3 4 8 8 4 8 10 6 5 6 4 5 3 6 5 7 13 8 11 9 9 7 8 8 12 9 3 5 11 8 3 4 4 3 9 7 4 3 2 6 3 5 9 7 6 7 2 2 8 5 10 5 1 7 8 1 5 4 5 9 6 6 3 6 8 5 4 9 9 4 7 9 7 4 7 10 4 5 5
19750 19 2 2 3 4 2 4 1 3 9 4 1 2 7 9 4 6 5 10 5 7 6 3 4 7 8 4 8 10 4 2 6 2 3 1 6 5 7 13 9 10 8 8 8 9 9 11 9 4 4 11 9 3 4 5 3 8 7 4 3 2 6 3 6 9 7 5 6 1 1 7 5 7 5 2 8 8 1 6 4 6 10 6 7 3 4 7 5 3 8 9 4 8 10 6 5 5 9 4 3 4
20000 20 2 3 3 4 3 4 1 4 9 4 3 1 8 9 5 7 6 10 6 8 5 2 4 8 6 3 9 10 2 4 5 2 4 0 4 5 8 10 8 9 9 8 7 8 7 12 9 3 5 12 7 3 4 3 4 7 7 4 2 3 4 4 5 9 8 6 7 2 2 8 6 7 4 2 8 6 4 6 3 5 8 5 6 4 3 7 5 3 7 9 4 6 8 6 5 7 9 4 4 5
20250 20 2 4 3 4 2 4 1 4 9 4 2 2 7 8 4 7 6 10 6 8 6 3 5 8 8 4 9 8 6 3 7 3 4 1 6 5 7 12 7 9 7 8 9 8 8 11 9 4 5 11 7 3 4 3 3 8 6 5 4 2 5 3 4 8 9 5 7 2 1 8 7 10 6 2 8 8 2 4 3 6 10 6 4 4 4 7 5 3 7 9 5 7 12 6 7 6 8 4 3 5
20500 20 2 3 3 4 4 5 1 4 9 5 2 3 7 8 4 5 6 10 5 8 5 3 5 7 8 4 8 10 3 3 5 2 3 2 5 4 7 11 7 10 9 9 9 8 10 11 10 3 5 11 9 3 5 4 4 6 7 3 1 2 3 4 6 9 8 6 8 3 2 9 6 9 4 2 9 8 3 6 5 6 10 5 6 5 3 7 5 3 8 9 4 6 9 6 6 7 8 3 5 4
20750 20 3 4 3 4 3 4 1 4 9 3 2 2 5 10 4 8 6 10 5 5 6 3 4 8 5 3 9 9 3 3 5 2 3 3 4 3 7 11 9 11 8 9 10 8 8 12 10 4 5 11 8 4 5 3 3 6 7 3 3 2 5 1 5 9 8 5 7 2 1 8 5 10 5 1 8 11 2 6 4 7 9 6 4 4 5 8 4 3 8 8 4 6 9 7 6 8 9 3 5 5
21000 21 3 3 3 4 2 4 0 4 8 5 1 4 7 10 5 8 6 11 5 7 5 2 4 9 6 4 8 10 4 3 6 3 3 1 4 4 7 11 8 11 6 8 10 8 9 11 10 4 5 9 10 4 4 4 2 4 5 3 2 3 5 3 5 8 8 5 7 1 1 6 3 9 4 4 9 10 4 7 3 6 9 6 5 4 3 7 5 3 8 9 4 6 10 6 7 8 9 2 4 5
21250 21 2 3 3 4 2 4 0 4 8 4 2 2 7 10 4 8 6 11 6 7 5 3 4 8 8 4 6 10 4 5 7 3 4 2 5 4 7 11 8 10 6 8 7 6 7 11 9 3 5 11 9 3 5 4 5 8 8 3 4 2 5 2 7 9 9 5 8 2 0 8 4 10 4 2 6 8 3 5 2 6 9 6 5 4 4 8 6 3 7 9 4 6 10 7 7 8 9 4 5 5
21500 21 2 3 3 4 2 4 0 3 8 4 3 2 8 10 3 8 6 12 6 8 3 4 5 9 7 4 9 11 3 5 6 4 4 2 4 4 5 11 8 11 8 9 10 9 9 12 10 4 5 11 7 3 3 3 3 4 4 2 3 2 4 4 5 8 9 5 7 1 1 7 5 8 4 4 8 10 3 6 4 5 9 6 5 4 3 7 5 3 7 9 5 7 12 5 7 9 9 3 4 4
21750 21 3 3 3 4 3 4 1 4 9 4 2 2 6 8 4 7 5 12 6 6 6 2 3 9 8 3 8 9 4 3 6 3 4 2 6 4 7 11 8 11 8 9 9 8 9 11 9 4 5 9 9 4 4 5 5 6 8 3 1 2 4 3 6 7 9 4 6 2 0 8 5 8 4 2 7 8 2 5 4 7 10 4 6 4 4 8 6 3 8 8 5 7 13 8 7 6 10 3 3 5
22000 22 2 3 3 3 2 4 0 4 8 4 3 2 9 9 5 6 7 13 6 7 4 3 5 8 7 4 8 8 4 4 7 3 4 2 5 5 7 10 7 10 9 8 8 9 7 12 10 3 5 12 8 5 4 3 3 8 6 3 2 3 3 2 5 6 7 5 8 2 2 8 5 10 3 2 7 10 3 9 5 6 12 6 6 4 5 8 7 4 8 9 5 7 11 8 4 8 8 3 4 4
22250 22 0 1 2 4 2 4 1 3 9 3 2 2 7 9 4 6 6 13 6 8 6 3 4 9 7 4 9 10 5 3 6 1 4 2 6 5 6 12 9 10 6 6 10 8 8 7 10 4 5 11 9 3 4 5 3 8 8 3 1 1 3 2 7 8 8 5 10 3 2 7 5 10 5 4 8 9 3 7 3 6 9 5 6 4 4 8 4 3 9 9 3 7 10 6 4 7 10 4 4 4
22500 22 1 2 3 4 3 4 1 4 9 4 1 1 7 8 5 7 7 10 5 6 7 3 5 8 5 3 8 8 4 4 5 3 5 3 5 5 6 11 8 10 9 9 7 7 7 11 10 3 6 11 8 4 3 4 5 6 9 3 2 1 2 2 6 8 8 5 5 1 1 8 5 7 4 1 8 9 2 7 4 5 9 6 6 5 4 8 5 3 9 9 5 7 9 6 6 8 10 4 4 4
22750 22 1 3 3 3 2 4 1 4 9 4 2 2 7 9 4 6 5 13 6 8 7 4 6 7 8 5 9 10 6 5 5 3 4 3 5 5 7 13 7 10 8 8 9 8 8 10 9 3 5 10 8 3 3 4 3 7 5 2 2 1 6 3 7 8 8 5 7 3 1 8 6 9 5 2 7 8 1 6 3 6 11 6 6 5 5 8 5 3 8 9 4 6 10 5 7 7 10 3 3 5
23000 23 2 2 3 3 2 4 0 5 8 4 0 1 6 8 3 7 5 12 5 8 4 3 4 8 8 4 9 9 5 5 7 2 3 1 5 4 7 10 7 10 8 8 9 8 9 8 10 3 4 12 7 4 3 3 3 7 7 3 2 1 5 2 7 7 8 5 8 2 1 8 6 7 4 1 7 8 0 7 4 7 10 6 5 5 5 8 5 3 9 10 4 7 9 6 2 8 10 4 4 5
23250 23 3 3 3 4 3 4 0 4 8 4 1 1 7 7 3 7 7 12 5 7 6 4 5 6 8 3 9 10 4 4 7 3 5 1 5 5 6 12 8 10 9 8 9 8 10 11 9 4 4 10 9 4 4 3 4 8 7 3 3 2 4 2 5 9 9 6 9 2 0 7 5 10 4 2 6 8 1 5 5 6 10 6 6 5 3 7 5 3 8 10 4 6 9 6 2 7 9 5 6 4
23500 23 2 2 3 4 3 4 1 4 9 3 3 1 8 8 5 5 5 11 6 8 5 4 5 7 8 5 9 10 4 4 6 4 5 2 5 4 7 12 7 9 9 8 8 8 9 12 9 4 5 11 9 3 4 5 3 8 7 2 1 0 5 2 5 8 8 6 7 2 0 7 6 10 5 2 7 7 1 6 5 6 11 6 6 5 3 7 4 3 8 9 4 7 10 6 4 6 9 3 5 5
23750 23 2 3 3 4 3 4 1 4 9 4 2 2 7 10 6 6 6 8 5 7 5 2 3 7 8 3 8 9 6 4 7 4 4 1 6 5 7 11 6 8 7 7 6 7 8 12 11 4 6 10 10 3 4 4 3 8 3 2 2 2 4 2 4 8 9 5 8 1 1 7 3 10 5 1 7 8 2 6 4 5 9 6 4 3 4 8 6 3 6 9 4 6 9 7 3 7 7 4 4 5
24000 24 2 2 3 4 2 4 1 4 9 4 2 1 7 9 5 7 6 11 7 8 6 3 4 7 7 3 8 10 3 3 5 2 3 2 5 4 7 11 7 9 7 7 9 8 9 10 10 3 5 10 10 5 3 4 2 4 6 3 2 1 4 1 3 8 8 6 7 2 0 7 4 9 5 3 6 8 1 6 3 5 10 5 4 5 5 8 5 4 8 9 4 7 10 6 5 7 10 3 4 5
24250 24 2 3 3 4 2 4 1 4 9 4 2 1 7 9 5 7 7 8 5 8 5 4 5 8 7 4 8 10 5 4 8 4 5 3 4 5 7 14 8 9 7 9 9 9 8 12 9 4 5 11 10 4 4 4 3 8 6 3 1 1 4 2 5 7 9 7 8 2 1 7 4 10 5 2 7 9 2 6 3 5 11 6 5 4 4 8 5 4 8 9 4 7 10 6 4 8 9 4 3 3
24500 24 3 2 3 3 2 4 1 4 8 4 2 2 7 8 4 6 6 11 6 8 7 3 4 9 8 4 9 8 8 4 8 4 5 3 6 5 6 12 7 10 7 8 6 8 7 12 9 2 5 12 9 4 5 4 4 6 6 3 1 1 3 2 4 7 8 7 8 2 1 8 6 9 4 2 8 7 2 4 4 5 9 6 5 4 3 7 5 3 8 10 4 6 11 6 6 8 9 5 4 5
24750 24 2 3 3 4 2 4 1 3 9 4 2 2 7 10 5 8 7 12 6 8 7 3 5 9 8 2 7 11 3 4 6 4 5 3 5 5 6 13 9 10 7 8 9 7 9 11 9 4 4 10 7 4 3 3 3 4 6 3 2 2 4 2 5 6 7 4 6 1 0 7 4 9 5 2 7 8 1 5 4 5 9 6 6 4 4 8 5 3 8 9 4 7 9 6 3 7 10 4 3 4
25000 25 2 2 3 4 3 4 1 4 9 4 2 2 6 10 4 6 3 10 5 8 6 3 3 7 7 4 9 11 4 4 5 2 5 1 4 4 6 12 9 9 9 8 8 8 8 11 10 4 5 10 9 3 4 3 3 6 6 3 2 2 6 2 6 8 9 6 7 3 1 7 3 9 5 2 8 8 3 5 4 5 10 6 6 4 5 8 5 3 8 9 4 7 10 6 3 8 8 4 1 5
25250 25 0 2 3 4 3 4 0 3 8 4 2 2 7 9 4 8 6 11 6 8 6 4 5 8 8 4 9 9 5 4 7 3 4 2 5 5 7 11 7 9 7 7 9 7 6 8 9 2 5 11 8 4 3 4 3 7 5 3 2 2 3 2 5 6 10 5 7 2 1 7 6 8 6 2 8 9 1 4 4 5 9 5 5 3 4 8 5 3 10 10 5 5 10 6 6 6 9 3 4 5
25500 25 2 2 3 4 2 4 1 4 9 5 2 2 8 7 5 5 6 9 4 7 6 3 4 8 7 4 10 11 5 5 7 3 4 1 4 5 7 14 7 6 6 8 9 8 8 11 10 4 5 12 8 4 5 3 4 8 8 3 1 2 5 3 7 8 8 4 7 1 1 7 5 11 4 4 7 9 1 6 4 6 8 4 5 4 3 7 6 3 8 9 5 7 11 6 2 6 6 4 3 5
25750 25 1 2 3 4 4 5 1 4 9 4 3 1 8 10 4 6 5 11 4 8 5 3 3 7 7 3 10 11 6 5 6 3 3 1 5 5 6 13 9 10 8 8 9 8 9 11 9 4 5 10 6 3 3 4 2 7 4 3 1 2 6 2 5 7 7 7 7 3 2 8 5 7 5 3 6 7 2 6 4 5 9 5 5 5 5 8 6 3 7 10 4 8 10 8 2 6 7 4 5 4
26000 26 1 3 3 4 3 5 0 3 8 5 2 1 7 10 5 6 6 12 6 8 5 3 4 7 7 4 8 10 4 5 6 3 2 1 4 4 5 11 9 9 6 7 10 9 8 12 11 3 6 11 9 3 3 3 3 8 7 4 2 1 4 2 6 7 9 6 6 1 0 8 5 10 4 4 7 9 2 4 2 4 9 6 6 5 4 8 5 3 9 9 4 7 9 6 3 7 8 3 4 4
26250 26 1 1 3 4 2 4 1 4 9 4 2 2 7 9 5 6 6 11 6 9 6 3 4 7 8 3 9 11 5 4 5 3 4 1 5 5 7 11 6 9 6 6 9 8 9 9 9 3 5 11 9 4 5 5 5 9 7 4 2 2 6 2 7 10 8 6 7 2 2 7 4 8 5 1 7 9 2 3 2 4 10 6 8 4 4 7 4 4 9 9 5 6 10 7 2 7 8 4 3 4
26500 26 0 1 3 4 3 5 2 4 9 4 2 3 7 10 3 7 6 9 3 6 6 3 4 9 8 5 10 10 5 3 7 3 2 1 5 1 7 11 6 10 6 6 9 8 9 10 8 4 5 11 8 3 4 3 5 7 7 3 2 1 3 3 5 7 8 4 8 2 2 8 7 9 3 1 7 7 1 6 2 6 9 6 5 4 3 6 5 3 9 9 4 6 10 7 2 6 8 4 4 5
26750 26 0 2 3 4 2 4 2 4 9 3 1 3 6 9 3 7 7 10 5 8 5 3 4 9 7 4 10 9 3 4 7 2 3 1 4 5 7 12 6 10 7 8 10 9 8 9 8 4 5 9 8 3 3 4 3 6 8 4 3 1 2 3 6 8 8 5 7 1 0 6 5 10 5 2 8 8 2 5 3 6 9 6 6 4 3 7 5 3 9 9 4 5 10 7 2 7 9 3 5 5
27000 27 2 2 4 4 3 4 2 4 9 4 2 2 7 10 4 9 6 10 6 8 5 3 4 8 8 4 9 10 7 3 5 4 3 1 6 4 7 11 7 10 7 7 9 8 9 9 8 4 5 10 8 4 4 3 3 8 8 3 1 1 1 2 6 8 8 4 10 3 2 6 5 10 4 2 7 8 1 6 3 5 10 6 5 3 3 7 5 3 8 9 3 7 11 7 3 6 8 3 5 5
27250 27 1 2 4 5 2 4 0 3 8 4 3 2 7 10 3 8 6 10 5 10 5 2 4 8 7 2 8 9 4 3 4 4 3 3 5 4 8 12 5 9 8 8 9 9 8 8 8 4 5 10 10 4 3 4 4 9 8 3 2 2 4 3 5 7 8 5 8 3 2 7 4 8 5 1 7 8 2 5 3 4 9 6 5 3 3 7 5 3 8 9 5 7 11 5 2 7 9 4 5 4
27500 27 2 2 3 4 3 4 0 3 8 4 2 2 6 9 4 6 5 11 5 9 4 2 3 7 7 2 8 9 6 4 5 4 4 1 5 5 7 12 8 9 7 9 8 8 8 8 9 4 4 9 9 3 4 4 3 6 7 3 2 1 2 2 5 7 8 5 6 1 1 7 4 6 5 2 6 9 2 6 4 6 9 6 7 3 4 7 5 4 9 9 4 6 10 5 6 7 7 4 5 4
27750 27 3 2 3 3 2 4 1 3 9 4 2 2 6 10 4 7 5 10 6 8 6 4 5 8 7 4 8 9 6 5 4 3 3 1 6 3 6 11 8 9 7 7 9 8 8 8 10 4 5 9 8 3 3 4 6 7 8 3 1 1 2 2 5 8 9 4 6 1 0 7 5 9 4 2 9 9 2 5 2 5 10 7 6 4 3 7 5 3 9 9 4 6 10 5 2 7 9 3 5 5
28000 28 2 2 3 4 3 4 1 3 9 3 1 2 6 8 4 8 7 12 6 8 4 3 5 7 8 5 8 10 6 5 6 4 3 1 6 5 7 11 7 10 8 7 9 9 9 10 9 3 5 11 9 3 3 5 5 7 9 3 2 2 3 3 5 7 9 5 7 3 0 9 6 9 5 2 7 7 2 5 3 5 9 6 6 5 4 8 4 3 9 9 4 5 9 6 3 7 8 4 4 5
28250 28 1 2 3 4 3 4 1 4 9 4 2 2 6 10 4 8 7 12 4 9 4 2 4 8 8 4 8 10 5 4 4 2 3 1 5 4 8 12 8 10 8 7 9 8 8 11 9 4 5 11 8 3 3 3 4 8 6 3 2 1 3 3 5 7 8 5 7 3 1 7 5 7 5 2 8 9 2 7 5 7 10 6 5 5 4 7 5 3 9 9 5 8 11 6 6 9 9 4 5 5
28500 28 0 1 2 3 2 4 1 3 9 3 2 1 7 9 6 5 4 10 6 9 6 3 4 8 6 3 8 11 7 4 7 4 4 1 5 4 6 13 8 10 8 6 9 8 7 9 9 4 5 11 9 3 3 4 5 7 9 3 2 2 4 3 5 8 9 5 9 1 1 7 4 9 4 3 6 8 1 5 3 7 11 5 5 3 3 7 5 4 8 9 4 6 10 7 3 7 8 4 4 5
28750 28 0 2 2 3 2 4 0 4 8 4 1 1 7 8 5 7 5 11 4 6 4 2 4 7 6 3 8 10 5 2 3 3 3 1 5 5 6 11 8 9 8 6 8 7 8 8 10 5 4 12 8 4 3 3 4 7 7 3 1 1 3 2 4 8 7 3 7 1 0 8 5 7 5 2 6 8 1 5 2 5 9 6 7 4 4 7 6 3 7 9 4 7 9 7 3 7 9 3 4 5
29000 29 2 2 3 4 3 4 1 4 9 4 1 2 6 11 4 6 5 10 6 8 7 3 5 8 8 4 9 11 4 4 5 2 2 1 5 4 6 10 7 9 7 8 9 8 8 9 10 4 5 11 8 3 4 2 4 8 9 4 2 0 3 6 6 8 9 6 8 1 1 6 4 11 4 2 7 7 2 8 4 4 9 5 6 6 4 7 5 4 9 10 4 6 10 7 3 7 9 4 6 5
29250 29 1 3 3 4 3 4 1 3 9 3 2 2 7 9 3 6 5 10 4 8 6 2 5 7 7 4 9 10 7 4 6 3 2 1 5 5 6 11 8 10 8 8 6 7 8 9 10 3 5 8 8 3 4 4 4 7 9 4 2 1 3 4 6 8 9 6 9 3 0 9 6 9 6 1 9 10 3 7 5 7 10 6 6 5 4 8 4 3 9 10 4 7 8 7 6 9 9 4 6 4
29500 29 1 3 3 3 1 4 0 4 8 4 2 1 7 10 4 6 5 10 5 7 5 3 3 8 6 4 9 10 5 2 3 2 3 1 5 6 7 11 9 10 8 8 7 8 8 10 10 4 5 10 9 3 3 3 4 7 7 4 1 1 2 4 6 8 9 5 7 1 1 5 5 8 5 1 7 8 1 5 2 6 10 6 7 6 5 7 5 3 10 9 5 7 8 7 3 8 7 4 4 4
29750 29 1 3 3 4 2 4 0 4 8 4 2 2 7 8 4 6 6 10 5 8 7 3 3 7 6 3 8 9 5 1 5 3 3 1 4 4 7 11 8 9 8 8 7 8 8 10 8 4 5 9 9 2 5 5 4 7 8 4 2 1 3 6 5 8 8 8 9 3 1 7 4 8 6 3 8 8 1 6 3 6 10 6 6 4 3 7 5 3 8 9 3 7 9 5 2 5 9 5 5 4
30000 30 1 3 3 4 3 4 1 3 9 3 2 2 6 10 4 7 5 9 5 8 5 3 3 8 7 3 10 11 4 5 7 2 3 1 4 5 7 12 7 9 7 8 6 7 7 12 9 4 5 11 8 3 4 3 5 9 9 4 2 1 3 7 6 8 8 7 9 3 2 6 4 10 5 3 8 9 3 5 2 5 12 6 6 5 3 7 4 4 9 10 4 7 9 6 2 8 9 3 3 3
30250 30 2 2 3 3 2 4 1 3 8 4 3 2 8 8 4 6 6 10 6 7 8 2 4 7 5 4 9 9 3 4 7 2 4 0 4 4 6 11 7 11 7 9 7 7 7 11 7 3 5 10 8 4 5 4 5 8 9 4 2 1 3 5 5 8 9 5 8 1 1 7 5 10 4 4 8 6 3 5 2 6 9 6 6 5 4 8 5 3 7 9 4 5 9 6 5 7 9 4 3 5
30500 30 3 2 3 4 3 4 1 3 9 5 2 3 7 9 4 7 5 9 5 6 7 3 5 9 7 4 9 11 6 4 7 4 5 2 5 5 7 12 8 10 9 8 7 8 9 10 10 2 5 11 10 5 5 3 4 9 10 4 1 1 1 3 5 8 10 5 8 2 2 7 5 11 5 3 7 9 2 7 4 6 11 6 6 4 3 7 5 3 9 9 4 7 10 8 4 6 9 5 5 5
30750 30 1 2 3 3 2 4 2 4 9 4 2 1 6 9 5 6 3 10 4 5 6 4 6 9 5 4 9 8 3 3 7 2 3 1 4 3 7 11 8 10 9 9 9 8 8 11 8 4 5 9 9 5 4 4 4 6 10 4 2 1 4 5 4 8 8 7 9 1 1 6 6 9 4 1 7 8 1 6 4 6 9 5 7 3 5 8 5 3 9 10 4 7 9 7 2 6 10 4 4 3
31000 31 1 3 3 4 2 3 1 2 9 4 2 2 7 9 5 7 4 9 3 5 8 3 5 8 6 4 9 8 2 4 7 4 3 0 4 3 6 13 7 10 7 9 8 7 7 12 8 3 5 11 9 3 5 4 4 8 9 4 2 1 3 5 5 8 8 4 9 1 1 8 6 10 5 3 7 8 0 7 4 7 12 6 7 4 3 7 5 3 9 10 5 7 10 6 3 7 9 3 4 4
31250 31 1 2 3 3 2 4 1 4 9 4 2 1 7 10 6 7 7 9 4 6 6 3 5 8 6 4 9 9 3 4 6 1 3 0 4 2 4 9 8 9 8 7 9 8 8 11 10 3 5 10 8 3 4 4 4 8 9 4 3 2 4 5 6 8 8 6 8 1 1 6 6 9 4 2 7 7 3 7 3 6 10 6 6 5 4 8 5 3 8 9 5 6 9 5 3 6 10 5 5 5
31500 31 2 2 3 3 2 4 1 4 9 4 2 2 6 10 4 7 5 9 5 5 6 3 4 7 6 4 8 11 2 3 4 3 3 0 4 5 5 12 8 8 9 8 7 8 9 11 9 3 5 12 8 4 3 4 4 9 9 4 2 1 3 5 5 9 9 4 9 1 1 7 6 11 4 1 7 8 2 7 2 5 9 5 5 4 4 8 5 3 6 9 3 5 7 6 1 6 9 5 5 5
31750 31 2 3 3 4 3 4 0 4 8 4 2 1 7 10 6 7 6 11 6 6 5 2 4 8 6 4 9 8 2 4 5 2 4 0 4 4 6 11 9 10 9 10 8 10 7 12 8 3 5 12 10 3 3 4 5 9 9 4 2 1 3 5 4 8 8 6 6 1 1 7 6 10 4 2 8 8 3 6 4 5 8 5 5 4 3 7 5 3 7 9 4 6 9 7 2 7 9 4 5 5
32000 32 1 2 3 3 2 4 0 3 7 4 2 2 5 9 4 8 6 10 4 5 7 3 4 7 5 4 9 8 2 2 5 2 2 0 4 4 7 10 7 10 6 8 7 8 7 9 8 4 5 10 9 3 3 5 5 5 7 4 2 1 3 3 5 9 9 6 7 2 2 7 7 10 4 3 7 8 1 6 3 6 10 6 8 5 4 7 6 3 9 8 4 7 9 6 3 7 9 4 4 4
32250 32 3 1 3 3 1 3 1 2 9 5 2 2 7 7 5 5 5 10 5 5 7 4 4 8 5 4 9 8 2 2 4 2 3 0 4 4 6 11 6 10 7 8 6 9 8 10 8 3 5 10 9 3 2 3 4 9 9 4 1 1 2 6 6 8 10 6 7 2 1 8 6 11 4 2 7 8 1 4 3 4 10 6 6 4 4 7 6 3 7 9 4 6 10 6 5 7 10 5 5 4
32500 32 3 2 3 4 2 3 1 3 9 4 2 1 6 7 5 6 6 10 5 5 7 3 4 7 4 4 8 9 2 3 6 3 4 0 4 2 7 11 7 9 8 8 6 8 9 11 6 4 5 11 8 2 3 3 3 7 8 4 2 1 1 6 6 7 10 6 7 2 1 8 8 11 5 2 7 7 2 5 3 5 10 6 5 4 5 8 4 3 9 8 4 6 9 5 3 5 10 5 5 4
32750 32 3 2 3 3 2 4 1 3 9 3 2 1 7 10 6 7 6 11 4 6 7 3 4 9 6 4 9 10 3 4 6 2 4 0 4 3 7 10 7 8 8 8 8 7 9 12 7 4 5 12 9 4 4 4 4 8 9 4 2 1 3 6 6 8 10 5 9 2 2 8 7 10 4 2 7 8 2 6 3 6 10 6 6 3 5 8 4 3 8 9 4 6 9 7 3 7 9 5 6 5
33000 33 3 2 3 3 1 3 1 3 9 3 2 0 7 9 4 7 7 10 4 6 8 3 4 7 5 4 11 9 3 2 6 2 4 0 4 3 7 9 7 7 7 8 8 8 8 12 8 4 4 11 10 4 3 4 3 8 9 4 2 1 4 5 6 9 8 5 9 1 1 8 7 9 4 2 7 9 1 5 3 6 10 6 7 4 3 7 5 4 8 10 4 6 9 6 3 6 10 5 5 4
33250 33 1 3 3 5 3 4 1 2 8 3 2 1 7 9 6 7 5 10 5 7 6 3 5 9 7 3 10 11 1 3 3 2 3 0 4 4 7 12 9 10 8 9 10 9 7 11 9 3 5 9 9 2 4 4 3 7 8 4 1 1 3 6 6 8 10 7 7 2 0 5 5 10 6 2 9 8 2 5 2 6 10 5 6 4 4 6 5 3 6 9 4 6 10 7 3 6 10 4 4 4
33500 33 2 2 3 3 1 3 0 3 7 4 2 1 7 8 6 6 5 10 4 5 6 2 4 8 4 4 8 6 2 3 4 2 4 0 4 3 7 11 8 9 8 8 9 9 8 12 8 3 5 10 7 3 3 4 4 6 9 4 1 1 3 6 6 8 8 8 7 2 0 5 5 8 5 1 7 8 1 5 4 6 10 6 6 4 4 7 6 3 7 9 5 6 11 7 3 7 9 5 6 5
33750 33 2 2 3 3 2 3 1 3 9 4 2 0 7 8 5 5 5 10 6 8 9 3 5 10 5 5 9 9 4 4 6 3 5 2 4 3 6 11 7 9 8 9 10 8 9 9 8 4 5 11 9 3 4 3 4 8 9 4 2 1 2 5 6 8 8 5 6 1 0 6 6 10 3 2 8 6 3 7 3 6 11 6 6 2 4 7 5 3 8 9 4 7 9 7 4 7 11 6 6 4
34000 34 0 2 3 3 1 3 1 3 9 4 2 2 7 8 6 7 6 11 4 6 5 2 5 9 5 5 10 9 4 4 5 4 5 3 3 3 6 11 8 9 8 8 10 9 7 9 9 4 4 11 8 3 3 3 4 7 8 4 1 1 1 4 6 8 9 6 5 1 0 7 7 10 6 2 7 9 1 4 4 5 10 6 6 4 4 7 6 3 8 9 5 6 10 8 3 7 11 5 5 5
34250 34 2 2 3 3 2 5 2 3 9 4 2 1 7 10 5 7 6 10 3 7 7 3 5 10 5 5 8 9 5 4 3 4 5 4 4 1 6 12 9 9 7 9 9 8 6 8 9 4 4 11 8 3 3 3 5 9 9 4 2 1 4 6 6 8 9 7 7 1 0 8 8 11 5 3 8 8 3 6 3 6 10 6 6 3 4 7 5 3 10 10 4 5 10 7 1 7 10 4 6 5
34500 34 1 2 3 4 3 5 1 3 9 5 2 2 6 8 6 6 6 9 4 6 6 2 4 8 5 5 8 9 4 3 6 3 4 2 3 2 5 12 6 10 8 9 7 8 8 9 7 4 5 11 7 3 3 3 4 8 8 4 2 1 3 5 6 8 9 4 7 2 2 8 7 10 4 2 7 8 2 6 5 5 10 6 6 3 4 7 5 3 9 8 4 6 10 5 4 6 9 5 5 5
34750 34 1 2 3 4 3 4 1 3 9 4 2 3 6 11 4 8 5 10 4 8 6 3 5 9 6 4 9 8 5 3 4 3 4 3 3 4 5 11 9 10 8 9 8 9 7 9 9 4 5 12 7 3 4 3 3 9 7 4 1 1 3 4 6 8 9 6 8 2 2 7 7 11 5 1 7 8 1 6 3 6 10 6 6 2 5 7 5 3 8 9 4 7 9 6 3 8 10 4 5 4
35000 35 2 2 3 4 3 4 0 3 8 4 3 2 7 10 4 7 7 11 4 5 6 3 4 8 5 4 9 8 5 3 5 3 5 2 3 2 6 11 9 9 7 8 7 7 8 9 7 4 5 9 9 2 3 3 5 8 9 4 2 1 2 7 6 8 8 5 9 3 2 6 6 9 3 2 8 6 1 6 3 6 11 6 6 3 3 5 5 3 9 10 4 6 8 8 1 6 10 5 6 5
35250 35 2 3 3 3 2 3 2 4 9 5 1 2 7 8 4 6 6 11 6 7 8 3 4 7 5 5 8 8 6 2 6 3 4 4 3 2 7 12 8 9 7 8 8 7 8 9 7 4 5 12 8 4 3 4 5 7 9 4 1 1 1 5 6 8 9 5 6 1 0 7 6 10 4 3 8 8 4 7 4 7 9 6 6 3 4 6 6 3 8 9 3 6 8 8 6 7 10 6 4 5
35500 35 2 2 3 3 2 4 2 4 9 4 2 2 6 11 4 7 6 9 6 7 8 3 4 8 5 5 10 9 6 2 7 3 4 3 3 2 6 12 9 9 9 9 8 9 8 11 9 3 5 11 9 3 4 3 4 6 8 4 3 2 2 4 5 8 8 5 6 2 1 8 7 8 4 2 8 9 2 7 3 6 10 5 5 3 4 6 5 3 8 9 4 5 9 7 4 7 11 5 7 4
35750 35 1 2 3 3 2 4 1 3 9 4 2 2 7 9 4 6 6 10 5 6 7 3 4 9 6 3 10 9 2 4 6 1 4 4 3 2 6 10 8 9 9 8 7 8 8 9 8 4 4 12 9 1 3 3 3 8 8 4 3 2 4 7 6 8 9 5 6 1 0 7 7 11 5 1 8 7 2 5 3 5 11 6 6 4 3 8 5 3 9 10 4 7 11 7 5 6 9 6 6 5
36000 36 1 2 4 4 3 4 2 4 9 4 2 1 6 9 4 5 5 10 5 5 6 3 4 6 4 4 7 8 3 3 5 3 5 2 3 2 5 11 8 9 8 7 7 9 7 9 8 4 5 12 9 5 4 3 4 8 8 4 1 1 1 2 5 8 9 4 8 1 0 8 6 11 6 2 9 10 2 8 4 7 11 6 6 3 5 7 5 3 8 9 4 7 9 5 5 6 10 5 4 4
36250 36 2 2 3 3 2 4 2 4 9 4 2 2 6 9 3 5 5 11 4 8 6 3 4 8 6 4 8 8 5 3 7 2 4 3 4 1 5 12 7 9 9 8 10 9 9 10 8 3 5 11 9 4 5 3 4 8 9 4 2 1 3 6 6 8 10 6 8 2 1 6 5 9 5 2 7 7 3 6 2 5 11 6 6 4 3 7 6 3 9 10 4 6 10 7 4 6 9 4 4 6
36500 36 2 2 3 4 2 4 2 4 9 4 2 2 7 8 5 7 7 13 6 9 5 2 4 8 7 6 10 9 5 3 6 1 3 1 5 5 7 13 8 11 8 9 9 9 9 9 9 3 5 10 7 3 4 3 3 9 6 4 2 1 4 4 4 8 8 6 9 1 0 7 5 10 4 2 9 10 3 7 4 7 10 4 6 5 3 7 5 3 8 8 4 7 10 7 5 7 10 5 7 4
36750 36 2 2 3 3 1 3 1 2 9 4 2 2 6 8 4 8 7 11 5 6 8 3 4 10 5 4 10 10 5 3 5 3 4 1 4 2 7 11 8 10 8 11 10 9 7 9 9 4 5 12 8 5 3 3 3 7 8 3 3 1 4 7 6 8 8 6 5 1 0 7 5 9 6 2 8 10 1 7 3 5 10 6 6 6 5 8 5 3 8 9 3 6 10 7 3 7 11 5 5 5
37000 37 1 2 3 3 1 4 1 4 9 4 1 1 7 8 4 6 6 11 5 7 6 4 5 8 7 5 9 9 6 3 7 1 5 3 4 4 7 13 8 10 7 8 12 8 9 11 9 4 5 11 10 4 4 4 4 8 9 4 2 1 4 5 6 8 9 6 7 2 0 9 5 10 4 2 8 8 3 7 3 5 10 5 5 4 2 7 6 3 9 9 4 7 11 7 2 6 10 4 6 5
37250 37 4 3 4 3 2 4 1 4 9 3 3 2 7 10 4 6 5 11 5 6 5 3 4 9 5 4 9 9 6 2 7 1 5 1 4 3 7 10 8 10 8 10 8 9 6 8 9 4 5 11 8 3 3 4 3 8 8 4 1 1 3 6 6 8 9 6 8 1 1 8 6 10 4 2 7 7 1 7 3 6 8 6 6 4 4 7 4 3 8 9 4 6 9 7 2 7 9 4 3 4
37500 37 1 2 3 4 2 4 1 4 9 4 2 2 7 10 4 8 6 12 5 8 5 3 4 9 8 4 10 10 5 2 5 2 4 1 4 5 7 13 9 10 7 9 10 8 6 8 9 4 5 12 9 3 4 3 4 8 9 4 1 1 2 6 5 7 7 4 7 1 0 7 5 10 4 2 7 8 1 6 3 6 10 6 5 5 3 7 6 3 7 9 4 6 9 8 4 9 10 4 5 5
37750 37 2 2 4 4 2 4 0 4 8 4 1 3 8 11 4 8 6 10 5 6 3 2 4 7 7 5 9 10 5 5 6 2 5 2 3 4 7 12 7 8 8 7 8 9 10 9 10 3 6 11 9 4 5 5 5 8 8 3 4 1 3 5 7 8 9 4 7 1 0 7 7 11 5 3 8 9 2 6 3 5 10 6 6 5 4 8 6 3 8 9 5 5 10 7 6 7 8 4 5 4
38000 38 0 2 3 4 2 4 0 4 8 3 2 3 7 9 4 7 6 11 5 7 4 2 4 9 7 4 10 9 5 3 5 1 4 2 2 4 7 14 8 10 7 7 10 8 8 9 9 3 5 10 9 4 3 4 4 7 10 4 3 1 3 7 6 8 8 5 8 1 1 6 4 12 4 3 7 7 2 6 3 4 11 5 5 4 3 8 4 3 8 9 4 7 10 7 3 7 10 4 7 5
38250 38 2 2 3 4 2 4 0 4 8 4 2 1 6 10 4 7 6 11 4 6 6 4 5 10 8 4 8 9 6 3 6 0 3 1 5 4 6 12 8 9 8 8 9 7 8 10 9 3 5 12 9 3 5 3 4 9 7 4 2 1 3 5 6 9 7 4 8 2 0 6 5 10 4 2 9 7 2 4 2 6 11 6 7 6 3 7 5 3 8 9 4 6 10 6 5 7 10 5 6 4
38500 38 3 2 3 3 1 4 1 3 9 3 3 1 7 10 4 7 5 10 5 6 7 3 4 9 6 4 8 12 5 5 5 2 5 2 5 4 6 11 9 9 8 10 10 9 7 8 9 3 5 12 8 5 6 5 4 8 8 4 2 1 3 6 6 8 8 4 7 1 0 7 4 9 5 1 8 9 2 7 4 6 8 6 7 6 6 8 5 3 8 9 5 7 10 6 7 7 10 5 6 5
38750 38 2 2 3 4 3 4 1 4 9 3 2 3 7 10 4 7 6 8 4 7 6 3 6 9 4 4 8 9 5 4 4 3 5 3 4 3 7 10 7 11 9 9 8 8 9 10 8 2 5 12 9 4 3 3 3 8 7 3 1 1 3 2 5 7 8 5 9 2 2 6 6 10 5 4 8 7 3 7 4 7 11 6 7 6 6 8 4 3 8 9 5 7 12 8 6 8 10 4 7 4
39000 39 4 2 4 4 3 4 1 4 8 3 2 3 7 11 4 8 5 10 4 7 6 3 4 9 7 4 8 10 5 5 7 2 4 0 4 4 5 12 9 11 9 10 9 8 8 10 8 3 5 11 9 2 5 6 6 9 8 3 1 1 1 3 6 8 9 4 7 4 1 8 5 10 4 2 8 6 2 4 2 3 10 6 6 5 4 7 4 4 9 11 4 7 9 7 6 8 8 3 6 5
39250 39 2 2 3 4 4 5 1 5 9 4 3 2 8 10 4 8 7 11 6 7 6 3 4 9 5 5 8 8 5 4 5 2 4 1 4 4 7 12 8 10 9 8 9 8 7 11 7 4 5 10 8 3 3 3 4 8 6 3 2 2 3 2 5 6 9 5 9 3 0 7 6 10 4 2 8 9 3 7 4 6 10 5 6 6 6 8 5 3 9 10 3 7 10 5 5 7 9 4 4 4
39500 39 3 2 3 3 1 4 1 4 9 3 2 2 8 9 6 8 7 9 6 7 7 2 4 9 5 4 9 10 6 4 6 3 4 1 4 4 6 13 8 10 8 10 9 8 7 10 9 4 5 9 7 3 3 3 4 6 7 3 2 2 3 2 6 7 7 5 8 1 0 5 5 10 5 1 7 9 1 6 5 7 10 6 6 5 4 8 4 3 8 9 4 6 9 6 2 6 10 5 4 4
39750 39 2 2 3 3 2 4 1 3 9 3 3 2 7 10 4 7 4 10 5 7 7 3 4 9 6 3 8 9 5 4 5 2 5 3 4 3 6 12 9 9 9 8 9 8 8 11 9 5 5 11 10 3 3 4 4 8 9 4 2 1 2 4 6 8 10 4 9 3 2 8 6 10 4 2 8 9 2 6 4 5 10 6 6 5 5 8 6 3 9 10 4 6 8 7 6 8 9 4 4 4
40000 40 1 2 3 4 3 5 1 3 9 4 2 3 6 10 4 8 6 9 4 7 6 3 4 8 7 2 10 11 3 2 4 1 4 2 3 3 7 11 8 9 8 8 10 8 8 10 7 3 4 11 10 3 3 4 4 6 7 3 2 2 4 3 5 7 10 6 7 2 0 8 7 10 5 3 8 8 2 7 5 6 11 6 6 5 4 7 5 3 9 9 5 7 11 6 5 8 10 3 5 4
40250 40 2 2 3 3 2 4 1 3 9 4 2 2 7 8 4 6 5 10 5 6 7 3 4 9 6 4 10 8 4 3 6 2 5 1 4 2 6 11 6 11 9 9 9 9 7 11 9 5 5 12 8 3 4 4 5 6 7 3 1 1 2 2 5 8 7 4 7 1 0 6 6 9 4 2 8 6 3 7 2 6 9 6 6 4 3 7 5 3 8 9 5 6 10 6 3 7 10 4 4 4
40500 40 1 2 3 4 3 4 0 3 8 4 2 3 7 10 4 7 5 10 5 5 7 3 4 8 7 3 8 9 4 4 6 2 4 2 4 2 4 13 9 10 8 7 8 8 7 10 9 4 5 11 9 4 4 4 4 8 7 3 2 2 3 4 6 7 9 6 6 1 1 6 4 8 4 2 8 9 3 6 4 5 11 6 6 4 3 7 5 3 9 10 4 6 9 6 6 8 11 5 6 4
40750 40 1 2 3 4 3 4 1 3 9 4 1 1 6 10 3 8 6 9 6 6 6 2 4 9 6 4 7 10 5 3 6 3 5 4 3 3 6 13 7 7 8 9 9 8 7 11 8 4 5 10 9 4 4 2 4 7 8 3 2 2 3 2 6 8 9 4 9 1 1 7 6 8 5 2 7 7 2 6 3 7 11 6 6 4 3 7 5 3 10 10 5 7 11 7 4 6 9 4 4 4
41000 41 1 3 3 3 1 4 0 3 8 4 3 3 7 10 4 7 5 10 5 7 5 3 4 9 5 5 9 10 6 3 6 2 5 2 3 3 6 11 8 7 7 8 9 8 7 11 8 4 5 11 9 3 3 4 5 6 8 3 2 1 2 2 5 8 9 5 7 2 0 7 7 10 4 1 7 9 1 6 5 6 10 5 5 4 5 6 5 3 6 9 4 6 10 7 4 7 7 4 6 4
41250 41 2 3 3 4 2 4 1 3 9 4 2 2 7 8 4 6 6 9 6 6 8 3 4 9 5 3 8 11 6 4 6 3 5 2 4 2 6 10 7 10 7 9 8 8 9 12 10 3 5 10 7 3 3 4 3 4 6 3 2 2 3 2 5 7 8 5 8 2 2 8 5 9 5 4 8 9 1 7 5 7 11 6 4 4 4 7 5 3 7 9 4 7 9 6 7 7 10 5 6 3
41500 41 2 3 3 4 2 4 0 3 8 4 2 1 7 9 6 6 7 13 6 8 6 3 5 8 7 4 8 9 5 1 5 0 3 1 4 4 6 11 8 9 8 9 9 8 9 9 9 4 5 12 8 5 2 4 2 5 8 3 2 2 4 4 5 8 10 6 9 2 2 9 6 10 5 2 7 8 3 7 3 6 10 6 7 6 5 7 6 3 9 10 2 7 10 5 4 6 11 5 6 4
41750 41 1 2 3 4 2 4 1 4 9 4 2 3 6 11 4 8 7 12 7 7 6 3 4 10 7 4 8 10 5 2 7 3 6 4 7 6 5 12 9 10 8 8 9 8 8 11 9 3 5 10 9 3 4 5 5 6 8 3 2 2 4 3 5 8 8 6 7 2 2 7 6 11 4 2 7 9 2 7 4 5 11 6 6 5 6 7 6 3 9 8 4 6 9 6 4 7 10 4 4 4
42000 42 2 2 3 4 2 4 1 4 9 4 1 2 7 7 4 7 7 10 5 6 7 3 4 9 7 4 8 10 6 4 7 0 5 2 4 2 5 11 8 10 6 10 9 7 8 10 9 5 6 12 8 4 4 4 4 7 7 3 3 3 3 3 5 8 8 6 8 1 1 7 7 10 5 1 7 8 1 7 5 6 11 6 5 5 3 7 5 3 8 9 5 7 9 6 6 6 11 4 5 4
42250 42 1 3 3 4 2 4 1 3 9 4 2 0 8 9 2 7 6 12 6 8 6 3 4 9 6 4 8 9 6 3 8 3 5 3 3 2 7 11 6 10 8 8 9 9 8 9 9 3 6 12 10 3 4 4 5 9 7 3 4 3 4 3 5 8 8 4 9 2 1 8 6 11 3 2 8 8 2 6 3 6 9 6 6 3 5 6 6 3 10 9 6 7 11 7 4 8 10 5 3 4
42500 42 2 2 3 4 3 4 1 3 9 4 2 3 5 10 4 8 6 12 5 7 6 4 4 9 6 4 10 10 4 2 4 3 4 1 6 5 7 10 8 10 9 10 6 8 7 11 10 5 4 11 9 4 4 3 4 6 7 3 2 2 4 3 5 8 8 6 5 1 1 7 6 8 4 2 7 9 3 7 4 5 9 5 5 4 4 7 4 3 8 8 4 7 9 7 2 7 9 5 4 5
42750 42 1 2 3 4 3 5 3 4 9 3 3 3 5 9 4 8 5 10 7 9 6 4 6 9 9 4 9 9 4 4 3 2 3 0 4 4 6 11 6 9 9 8 7 8 8 9 9 4 4 10 9 4 4 3 4 6 8 4 4 3 4 3 5 8 9 5 8 2 1 8 5 9 4 2 8 7 2 7 4 7 11 6 7 3 5 8 5 3 9 10 4 7 10 6 4 8 10 4 3 4
43000 43 0 2 3 3 1 4 0 3 8 4 2 2 7 9 4 7 7 11 7 8 6 3 4 9 10 4 9 10 6 2 5 2 4 1 6 5 6 13 9 10 8 8 9 9 8 8 9 4 5 9 8 4 4 3 2 7 7 4 3 2 2 3 4 7 8 5 5 2 0 8 3 9 4 3 8 9 2 5 2 4 10 5 6 3 3 7 6 3 10 9 6 7 11 7 4 8 10 5 6 5
43250 43 1 2 3 3 1 4 1 3 9 4 2 2 7 10 5 7 6 9 6 10 5 4 5 8 9 4 7 11 7 2 6 2 5 2 6 6 6 13 7 9 8 8 6 8 7 9 10 4 5 10 8 4 5 3 5 9 8 3 3 3 4 3 5 8 10 6 8 2 1 8 5 11 4 4 8 9 2 6 4 6 10 6 6 5 5 8 5 3 8 9 4 7 12 6 6 8 8 3 4 4
43500 43 1 2 3 3 1 4 1 3 9 4 3 2 8 10 4 8 5 11 7 8 5 3 4 10 9 4 8 7 5 2 6 2 6 4 4 5 5 13 9 11 6 10 10 9 7 10 8 4 5 11 10 5 3 4 3 7 8 3 2 2 4 3 4 8 9 5 8 1 0 8 5 10 4 5 9 10 3 6 3 6 11 6 5 3 3 7 5 3 8 9 4 6 12 7 8 8 10 3 4 4
43750 43 0 2 3 3 2 4 1 3 9 4 2 2 7 9 4 7 6 11 7 10 5 4 5 7 9 4 8 10 7 2 5 0 5 2 5 6 7 12 8 10 8 8 9 8 8 8 9 4 5 10 9 3 3 3 4 9 7 3 1 2 4 3 5 8 8 6 7 2 1 7 4 9 5 1 8 9 2 6 4 5 9 5 6 4 3 8 5 3 7 9 3 7 9 6 5 7 8 4 4 4
44000 44 1 2 3 4 3 5 1 3 9 4 2 3 7 10 4 8 7 12 7 10 6 4 5 10 9 4 9 9 6 2 4 0 4 1 5 5 6 12 8 11 8 9 11 9 9 9 9 3 4 10 7 3 4 3 4 6 6 3 2 2 4 3 5 7 7 5 5 1 0 8 5 8 5 1 8 8 3 6 4 5 10 6 7 4 5 6 6 3 9 9 6 7 12 7 5 8 10 5 4 3
44250 44 1 2 3 4 3 4 1 3 9 2 2 2 6 7 4 6 5 11 7 9 6 3 5 9 10 4 9 10 6 2 5 2 5 2 5 5 6 13 8 11 8 9 9 7 7 11 9 3 5 10 8 4 4 3 3 7 7 3 2 2 4 4 5 8 8 6 9 1 1 8 5 9 4 2 8 8 2 6 5 6 11 6 6 5 5 7 4 3 9 9 4 6 11 7 1 8 8 4 3 5
44500 44 2 2 3 4 4 5 2 4 9 3 2 2 5 8 4 7 6 11 7 10 7 3 4 8 9 4 9 10 7 3 6 3 4 1 5 5 5 13 8 9 9 9 9 8 8 9 10 3 5 10 8 3 4 3 4 7 8 3 2 2 2 3 5 8 8 5 9 3 2 8 5 7 5 3 9 10 2 6 3 7 10 6 6 5 5 6 4 3 8 9 3 6 9 6 5 9 7 4 4 3
44750 44 2 2 3 3 2 4 2 5 9 4 3 2 8 8 4 7 7 11 7 8 6 3 3 8 8 3 8 9 7 2 5 2 5 1 5 5 6 12 7 10 7 8 9 7 8 10 8 4 5 9 7 3 3 3 4 8 8 3 2 2 3 2 5 8 8 5 7 1 2 8 5 9 3 4 8 9 3 7 4 6 9 5 6 6 5 8 5 3 9 9 4 7 10 6 7 8 8 2 3 4
45000 45 3 3 3 4 2 4 1 4 9 4 2 2 7 9 4 6 7 10 7 9 6 3 3 9 8 3 8 9 7 3 5 3 4 1 6 6 6 13 9 9 8 9 10 8 7 10 9 4 4 10 9 3 3 5 5 7 8 3 2 1 3 3 5 8 9 6 8 1 1 8 5 7 3 2 9 9 3 7 4 5 10 6 6 5 4 8 6 3 10 10 5 7 9 8 4 7 10 5 5 6
45250 45 1 1 3 4 3 4 1 4 9 4 2 2 7 9 4 8 5 11 7 8 6 3 4 6 9 4 7 9 8 2 6 3 4 2 7 7 5 12 7 11 8 8 8 8 7 12 8 3 4 10 9 3 5 4 4 7 8 3 3 2 3 3 5 8 10 5 7 1 0 6 4 10 4 2 8 10 1 6 4 6 11 6 5 4 3 7 5 3 9 9 5 8 12 6 6 7 9 4 4 4
45500 45 2 2 3 3 1 3 1 2 9 4 2 2 7 9 4 8 7 11 7 9 5 3 4 9 10 6 12 10 8 3 8 1 6 2 5 5 6 13 8 10 7 9 8 8 9 9 8 4 5 12 8 5 5 3 4 8 8 3 1 1 3 4 5 8 9 4 9 1 1 7 6 10 4 3 8 7 3 6 4 5 10 6 6 4 3 7 5 3 8 9 4 7 10 6 6 8 9 3 4 5
45750 45 1 2 3 4 3 4 1 4 9 4 2 2 7 8 5 6 7 11 7 8 5 3 4 10 8 4 8 10 6 2 5 1 4 3 4 5 6 12 7 8 8 8 10 7 7 10 9 4 5 10 8 3 2 2 3 7 7 3 2 3 3 4 5 7 6 4 8 1 1 7 5 9 5 3 8 9 3 7 4 7 10 6 5 5 4 8 6 3 8 9 5 7 12 7 5 7 9 4 5 5
46000 46 2 2 3 4 2 4 1 4 9 4 2 2 7 8 3 7 7 10 7 9 6 4 5 8 8 4 7 9 4 3 5 1 4 0 5 5 7 12 5 10 8 8 6 8 8 10 8 3 5 11 9 3 3 4 4 8 8 3 3 2 2 2 5 8 9 6 6 1 1 7 5 10 3 3 8 9 4 8 4 5 10 6 6 5 3 7 5 3 9 9 5 8 9 6 5 6 8 2 4 5
46250 46 2 2 3 4 2 4 1 3 9 4 2 2 8 9 5 8 6 11 7 10 6 3 4 8 7 4 9 9 3 3 6 2 4 1 3 4 6 11 5 10 5 8 7 8 7 8 9 4 5 11 8 3 4 5 3 7 8 3 3 2 3 3 5 8 7 6 6 1 0 5 6 10 5 1 10 10 3 6 4 6 9 5 6 5 4 8 6 3 9 10 4 7 9 7 6 7 10 3 4 5
46500 46 2 2 3 3 2 4 0 3 8 4 2 1 7 8 3 7 7 9 7 7 5 2 4 7 7 4 9 7 6 3 5 4 5 2 5 6 6 10 5 10 8 8 6 7 8 9 7 3 4 10 6 3 5 4 4 8 9 3 3 2 3 4 5 8 8 6 7 1 1 7 5 8 4 2 7 8 4 7 4 6 8 5 6 4 4 8 5 3 8 9 4 6 8 6 4 7 10 5 5 5
46750 46 2 2 3 4 3 4 2 4 9 4 2 2 6 9 4 8 7 12 7 7 5 3 4 8 7 6 11 13 5 4 5 2 4 2 3 2 7 11 7 8 8 8 8 7 8 10 9 3 5 11 9 3 4 4 4 8 9 3 1 2 3 4 5 8 10 5 9 2 2 8 5 10 5 3 8 9 2 6 2 6 10 6 5 4 5 8 5 3 10 10 3 7 11 6 6 6 10 4 4 4
47000 47 3 2 3 4 3 4 1 3 9 4 2 3 6 9 4 7 5 10 5 7 6 3 4 10 6 5 10 10 5 3 5 0 6 2 4 2 7 11 8 9 9 9 9 8 7 10 9 3 4 11 9 3 3 4 3 8 9 3 3 3 4 4 5 8 9 6 7 1 0 8 7 11 3 2 7 7 1 7 5 6 11 6 5 3 4 8 5 3 8 9 5 8 10 6 4 6 9 4 4 5
47250 47 3 2 3 3 2 4 1 3 9 3 2 2 6 8 4 7 6 11 7 8 6 3 4 10 7 5 10 10 5 3 4 3 4 3 4 3 6 13 8 10 9 10 10 9 8 10 9 4 5 11 9 4 4 3 4 7 9 3 2 1 3 4 5 8 8 5 5 2 1 8 6 9 4 1 7 9 2 7 3 4 10 5 4 4 3 6 5 3 8 9 4 6 11 7 3 7 10 5 5 5
47500 47 2 2 3 2 3 4 1 3 8 3 2 3 7 10 4 8 7 11 7 9 6 3 3 9 7 3 9 9 5 4 6 3 5 3 3 4 7 13 7 10 9 8 8 7 8 8 8 3 4 13 9 4 3 3 4 8 7 3 2 2 3 3 5 8 8 5 7 1 1 7 6 10 4 3 8 7 1 6 3 6 9 6 6 4 3 6 5 3 9 10 4 7 8 7 6 7 10 4 5 5
47750 47 1 2 3 4 3 4 0 4 8 5 2 3 7 8 5 6 6 11 7 9 5 3 3 8 7 4 8 9 5 1 4 2 4 2 3 4 6 12 8 9 9 8 9 8 7 10 9 4 5 11 10 3 4 4 2 8 7 3 2 3 2 2 5 7 9 6 6 3 1 6 4 8 5 3 7 10 3 5 2 4 11 6 6 4 4 8 5 3 9 9 4 7 9 6 5 6 9 4 5 5
48000 48 1 2 3 2 2 4 1 3 8 3 2 3 7 9 4 6 5 11 7 9 6 3 4 9 6 5 10 11 5 4 4 4 3 2 4 4 7 12 8 10 8 8 10 7 9 10 9 4 5 10 7 3 3 3 4 8 9 3 1 2 3 5 6 8 10 5 9 2 2 7 6 11 5 1 8 10 2 6 4 7 8 5 7 4 4 6 5 3 8 10 5 7 9 8 6 8 10 6 6 6
48250 48 2 2 3 4 3 4 2 4 9 3 2 3 6 11 4 8 5 11 6 10 8 3 4 9 6 3 10 10 2 3 4 3 3 2 3 3 6 12 9 9 7 7 10 8 9 9 8 4 4 10 8 3 4 5 4 8 7 3 2 2 4 3 5 7 10 5 7 2 2 7 6 9 5 1 8 9 1 6 4 6 8 6 6 4 5 7 4 3 9 9 3 7 10 6 7 7 11 5 3 4
48500 48 2 2 3 4 3 4 1 3 9 3 2 1 7 8 3 6 5 9 6 8 7 3 4 9 6 4 7 9 5 3 5 3 5 3 3 3 7 11 6 11 9 9 7 7 8 11 6 3 5 9 8 3 2 3 3 4 6 4 2 2 2 2 5 7 10 5 8 2 2 6 4 7 5 2 8 7 2 7 5 6 12 6 6 4 3 6 4 3 9 10 5 7 8 8 6 7 9 4 4 4
48750 48 1 2 3 3 1 4 2 3 9 3 3 2 8 9 4 6 4 12 7 9 7 3 4 9 6 5 8 9 5 2 5 3 5 3 3 2 5 11 6 10 6 7 9 8 9 10 9 3 5 8 8 3 3 4 5 7 7 3 1 2 3 3 5 7 8 4 8 2 2 6 6 10 5 2 8 8 2 5 3 6 10 6 6 4 4 7 4 3 8 9 5 7 11 8 6 7 10 6 3 3
49000 49 1 2 3 3 2 4 2 2 8 3 2 1 7 9 3 5 5 11 7 9 6 3 4 8 8 5 7 9 5 3 5 3 3 2 4 3 5 13 8 10 9 8 9 9 9 11 8 4 5 12 8 3 4 3 2 9 7 3 2 2 4 3 5 8 9 5 8 1 1 6 7 11 6 2 8 7 1 6 4 5 9 6 6 4 3 6 5 3 10 10 4 5 9 8 5 8 10 4 6 5
49250 49 2 2 3 4 3 4 1 4 8 2 2 3 6 10 4 8 7 12 7 7 5 4 3 10 7 3 10 11 4 3 5 4 4 2 3 2 7 13 9 8 9 8 9 9 8 11 10 4 5 10 10 3 4 4 4 7 8 3 2 2 4 3 5 8 9 6 8 2 2 7 5 8 4 3 8 10 3 8 4 6 11 5 7 4 3 7 5 3 8 10 4 7 10 7 8 8 9 5 4 5
49500 49 2 2 3 4 2 4 1 3 9 3 2 2 7 10 4 8 6 10 6 9 5 3 4 7 9 4 8 11 5 4 5 4 4 2 4 4 5 13 8 10 8 8 8 9 8 11 8 4 5 9 6 3 3 3 4 7 8 3 2 2 4 3 5 8 8 5 9 2 1 8 5 8 4 1 8 9 2 6 3 6 10 6 6 5 3 7 5 3 9 9 4 6 10 6 4 6 9 3 5 5
49750 49 2 2 3 4 3 4 1 4 9 3 1 1 6 9 5 5 6 11 6 9 7 4 5 8 5 6 10 10 4 3 6 4 3 1 4 4 7 12 8 10 8 9 8 9 7 9 8 3 5 11 8 3 3 3 5 9 8 3 1 0 2 3 5 8 10 6 8 1 0 8 7 11 5 2 7 8 1 7 5 6 10 6 5 5 5 8 4 3 8 9 4 7 9 6 2 7 10 5 4 4
50000 50 1 2 3 3 1 4 1 4 9 4 2 1 6 8 4 6 6 11 4 9 6 3 4 10 6 5 9 8 4 3 7 0 4 0 4 3 7 12 8 10 6 9 10 8 7 8 8 4 5 12 8 3 4 4 4 8 8 4 3 1 3 3 5 8 8 6 6 1 0 8 8 10 5 1 7 7 2 6 3 5 9 6 7 6 5 7 5 3 9 9 4 6 11 7 3 7 10 5 5 5
50250 50 2 2 3 4 3 4 1 4 9 3 2 1 7 8 5 5 6 11 5 6 5 3 3 7 6 4 8 10 5 3 5 4 4 2 5 2 7 12 6 9 9 10 8 8 8 9 9 4 5 11 10 3 2 4 4 7 9 4 3 2 4 4 5 8 10 4 7 1 0 7 5 9 5 2 6 9 2 7 4 6 9 6 6 5 3 7 4 3 9 9 4 6 9 6 2 5 8 4 5 5
50500 50 3 2 3 3 2 4 1 3 9 3 2 1 7 9 5 7 5 11 5 7 5 3 4 9 6 4 8 8 5 3 5 3 4 1 5 4 6 11 7 10 9 9 8 8 9 10 8 4 5 10 10 3 2 5 3 7 7 3 2 2 2 3 5 8 9 6 7 2 2 7 5 9 6 2 9 8 3 7 3 4 10 6 6 3 4 8 4 3 9 10 4 7 9 6 2 7 9 4 4 5
50750 50 1 2 3 3 3 5 2 4 9 3 2 2 6 9 4 8 6 12 5 7 4 2 4 8 7 5 9 11 4 3 5 3 5 0 3 2 6 12 7 9 8 8 8 9 7 8 10 4 5 11 11 4 3 4 3 8 8 3 1 2 3 3 5 8 8 5 6 1 0 7 6 8 4 1 8 8 3 6 2 5 9 4 7 4 5 7 5 3 7 9 4 6 11 7 4 8 9 3 3 4
51000 51 2 2 3 4 2 4 1 3 9 3 3 1 7 9 4 7 7 12 4 7 5 3 4 8 7 4 9 9 3 4 5 4 4 1 5 4 5 13 8 8 8 9 9 8 8 9 9 3 5 10 9 3 3 3 3 6 8 4 3 2 4 3 5 7 7 4 7 1 1 7 6 9 5 2 7 8 1 6 3 5 9 6 6 4 4 8 5 4 8 9 4 6 10 8 2 6 9 4 7 5
51250 51 1 2 3 3 1 4 1 3 9 4 3 1 6 8 4 6 7 13 5 8 5 3 4 6 8 4 9 10 3 2 4 3 4 2 5 3 6 13 8 10 7 9 8 7 6 8 8 4 5 10 9 3 3 4 4 7 8 3 1 2 3 3 5 8 8 5 8 1 1 7 6 10 4 2 7 8 1 7 5 6 11 6 5 4 4 8 5 3 9 8 5 7 10 6 3 6 10 4 7 5
51500 51 2 2 3 4 3 4 1 4 9 4 2 1 6 9 5 7 7 13 5 7 5 2 4 9 7 4 8 10 4 3 5 4 5 3 4 3 6 14 8 10 8 10 8 7 7 9 10 3 5 10 9 3 5 4 4 7 8 3 2 2 4 3 5 9 9 6 7 1 1 6 4 10 3 1 7 8 2 5 4 5 10 6 7 6 5 8 6 3 8 8 4 7 9 7 4 8 8 4 5 5
51750 51 0 2 2 4 2 4 1 4 9 4 2 3 6 10 4 8 7 10 5 9 6 2 3 8 6 4 8 10 2 3 5 1 4 3 4 4 7 12 9 9 8 8 10 7 9 10 8 4 5 11 9 3 3 3 4 8 7 3 2 2 3 2 5 8 8 7 5 3 1 6 4 8 5 1 5 8 2 6 4 5 9 6 6 6 4 7 4 3 8 9 4 7 10 6 6 8 9 4 5 4
52000 52 1 2 4 3 2 4 1 4 8 3 2 3 6 10 4 7 6 9 5 8 6 2 3 7 6 3 6 9 4 3 6 3 3 1 4 5 7 12 7 10 8 7 8 8 9 8 9 3 5 11 8 4 5 4 4 8 7 2 1 2 4 3 5 7 8 4 9 2 3 7 5 8 6 1 7 10 2 7 4 5 10 6 6 5 4 8 4 3 8 9 4 7 10 6 6 9 9 4 4 4
52250 52 1 2 3 3 2 4 2 4 9 4 2 1 5 9 4 7 6 12 5 7 6 3 4 8 7 4 9 10 5 3 6 2 4 1 3 5 5 12 8 10 9 9 8 8 8 9 10 4 5 9 7 3 4 5 5 9 7 3 3 2 4 3 5 8 8 5 7 4 4 8 5 8 4 1 7 9 1 6 4 6 9 6 5 4 3 7 5 4 7 9 4 7 10 5 3 7 8 4 3 4
52500 52 1 2 3 4 3 4 1 2 8 3 2 2 6 9 4 8 6 13 5 7 6 3 2 9 7 3 9 10 3 2 5 1 5 1 3 3 7 13 8 10 7 9 13 8 9 10 9 4 5 12 8 4 4 5 6 9 8 3 1 1 2 3 4 8 8 5 9 3 3 8 6 9 6 2 7 9 3 7 4 6 10 6 6 3 4 7 4 3 8 9 4 7 10 6 3 4 10 5 4 5
52750 52 2 2 4 4 3 5 1 4 9 3 2 2 7 8 4 5 5 11 5 8 7 4 4 9 7 4 8 10 4 2 4 1 4 1 3 3 8 13 7 10 8 8 10 9 8 8 8 3 4 11 7 4 4 5 2 8 5 3 1 2 3 3 4 6 8 6 7 2 2 7 3 6 6 4 8 8 3 6 4 6 10 6 6 6 5 8 5 3 9 9 4 7 10 8 5 6 9 4 4 4
53000 53 0 2 3 3 2 4 1 3 9 4 3 1 7 10 4 7 6 9 5 7 6 3 3 9 6 6 10 10 4 3 6 2 3 0 3 3 6 12 9 10 9 9 6 8 8 8 9 4 5 10 7 3 5 4 4 6 8 4 2 2 4 4 4 7 7 6 9 3 3 8 5 9 4 2 9 10 4 7 4 6 10 5 6 4 4 7 5 3 7 10 4 7 8 6 5 8 9 5 5 3
53250 53 2 2 4 4 3 5 1 4 9 3 2 2 6 8 4 4 6 9 5 8 6 3 4 9 8 4 9 11 6 3 5 2 4 1 4 2 6 12 9 9 8 7 10 8 8 9 10 4 5 10 9 3 3 4 3 8 7 4 3 2 4 3 4 8 7 5 8 2 2 7 5 8 4 2 8 9 1 6 3 6 8 6 6 4 4 8 6 3 8 10 4 6 10 7 4 8 7 4 1 6
53500 53 0 2 3 4 2 4 1 3 9 4 2 3 7 8 5 7 6 11 3 8 6 3 4 8 7 4 8 9 3 2 5 2 4 0 4 4 6 12 8 9 8 8 10 9 8 8 9 3 5 11 9 4 3 3 3 6 7 2 2 2 4 4 5 8 8 6 7 1 1 6 6 8 5 2 7 9 1 7 5 6 10 6 5 4 4 8 5 4 8 9 5 7 11 7 4 7 8 5 4 4
53750 53 1 2 4 3 2 4 1 3 9 4 2 3 7 8 5 6 7 12 5 8 4 3 4 8 8 6 10 11 6 5 8 1 4 2 5 5 7 13 8 9 9 8 11 9 8 10 10 4 5 10 8 4 6 3 4 8 9 3 2 2 4 4 4 8 9 7 8 2 1 5 5 10 5 2 8 9 3 7 4 5 11 6 6 3 5 8 5 3 10 10 4 7 9 8 2 6 8 4 5 4
54000 54 2 2 4 3 2 4 1 1 7 3 2 3 8 11 3 7 7 12 5 7 5 3 4 9 9 5 10 9 5 4 5 3 4 2 5 5 6 14 8 11 9 9 9 8 8 10 8 5 5 11 8 4 5 4 3 8 8 3 2 2 3 3 5 8 8 6 7 2 2 7 4 9 5 4 8 9 2 7 4 5 10 5 6 4 4 6 5 3 7 9 4 7 8 8 1 6 9 4 5 4
54250 54 2 2 4 4 3 4 0 4 8 3 2 2 6 8 4 6 6 9 5 8 5 4 4 8 8 4 9 10 8 3 7 3 5 4 6 6 6 14 7 8 9 8 7 9 8 9 9 4 5 10 9 4 4 3 4 7 8 3 1 2 3 3 4 8 9 6 7 2 1 5 3 8 4 2 7 9 2 6 3 5 8 6 7 4 5 8 5 3 8 9 4 6 9 8 3 9 9 5 4 5
54500 54 2 2 4 3 2 4 1 4 9 3 2 3 8 10 5 8 4 9 4 8 6 3 4 8 7 4 10 11 6 4 5 3 3 1 5 5 5 13 7 9 8 8 9 7 8 10 8 6 5 10 8 4 4 3 5 8 8 3 1 2 2 2 5 8 9 6 8 2 1 8 6 9 5 2 8 8 4 8 5 6 10 5 5 5 4 7 5 3 8 9 4 7 9 7 3 8 9 5 5 5
54750 54 1 2 4 3 2 4 1 4 9 4 2 2 7 10 4 7 6 11 6 9 6 3 3 8 8 5 10 11 8 3 7 4 5 3 5 5 6 13 9 10 8 8 9 8 7 10 8 4 5 10 8 3 4 3 5 8 9 4 3 2 4 4 4 8 8 6 6 2 0 6 5 9 6 3 7 8 2 5 5 5 8 6 5 5 5 8 6 4 6 10 4 5 10 8 5 7 8 4 6 5
55000 55 2 2 3 4 2 4 1 4 9 3 2 2 6 8 4 7 4 10 5 8 4 3 4 10 7 3 10 11 6 5 8 1 6 3 6 6 5 13 8 8 8 10 9 8 7 9 10 4 5 10 9 3 5 6 4 6 9 3 1 2 3 4 4 8 9 7 7 2 1 8 5 8 5 2 7 10 2 6 4 5 8 5 4 4 5 8 4 4 7 10 4 7 9 7 5 8 8 4 5 4
55250 55 1 3 3 3 2 4 1 4 9 4 2 4 7 10 4 6 5 10 4 8 4 2 4 9 8 5 10 11 7 5 7 3 6 3 6 5 6 13 8 11 9 9 10 8 9 9 10 4 5 10 7 4 5 3 4 8 9 4 3 2 3 3 5 9 8 6 7 1 1 8 7 10 6 2 9 9 3 6 4 5 9 5 7 6 4 7 6 3 10 10 4 7 10 7 4 7 10 3 4 4
55500 55 2 2 3 4 2 4 1 4 9 4 2 2 6 8 4 7 6 12 5 8 5 4 5 8 8 4 10 11 6 3 6 1 4 2 6 5 5 13 8 9 8 8 9 9 9 10 10 3 5 9 8 4 5 2 5 9 9 3 2 2 4 4 5 8 9 5 8 1 2 7 6 10 5 0 8 9 2 6 3 5 9 5 6 6 4 7 5 3 7 9 4 8 10 7 4 8 10 3 5 5
55750 55 2 2 3 3 2 4 2 4 9 3 2 2 8 9 5 8 6 11 4 8 6 4 5 7 8 5 10 10 5 4 7 1 4 0 4 3 6 13 8 9 8 8 9 8 8 11 9 3 5 11 8 3 3 3 6 8 9 4 2 3 4 4 5 8 8 5 6 2 1 8 6 10 4 5 8 9 3 6 4 6 9 6 6 4 3 7 5 3 8 9 3 7 9 5 6 5 10 4 4 5
56000 56 2 2 3 3 2 3 1 3 9 3 2 2 5 9 4 8 7 10 5 7 6 4 5 10 8 5 11 11 7 2 6 3 5 3 8 6 6 13 6 10 8 10 7 8 7 9 10 4 5 11 9 4 4 3 6 8 5 4 3 2 4 2 6 8 10 6 9 2 2 8 5 11 5 3 7 9 2 7 4 5 9 5 5 5 4 6 5 3 9 9 4 6 10 8 3 7 10 4 6 5
56250 56 1 2 3 4 3 4 1 4 9 3 2 2 6 9 4 8 6 11 5 11 6 4 4 8 8 6 11 11 7 5 6 1 4 2 6 6 8 14 8 9 9 8 10 8 7 10 10 3 5 11 9 4 5 3 5 6 6 4 2 2 4 1 5 8 7 6 8 1 1 6 5 8 5 4 9 10 4 7 4 6 11 6 6 5 3 7 5 4 9 9 4 6 9 7 6 8 10 3 4 5
56500 56 2 2 3 4 3 3 1 4 7 4 2 1 7 8 4 6 6 11 6 10 6 3 3 10 8 4 10 11 7 2 6 2 5 4 6 6 6 13 8 10 9 9 11 8 8 11 9 3 4 10 9 4 6 4 5 8 4 3 1 2 3 2 4 7 8 5 7 2 2 6 4 9 5 1 8 7 2 4 4 5 9 6 5 6 4 6 4 3 9 9 5 7 11 6 2 6 10 4 5 5
56750 56 1 2 4 4 3 4 1 4 9 3 3 2 6 9 4 7 5 11 5 8 5 4 5 8 8 5 10 10 8 3 6 2 5 2 8 6 7 13 8 9 8 7 9 8 7 8 10 3 5 10 7 3 2 3 5 9 5 5 3 2 3 2 4 8 8 5 8 1 1 7 5 12 6 3 7 10 1 7 3 5 11 5 5 4 4 8 4 4 7 9 5 7 11 6 4 9 9 4 5 5
57000 57 1 2 3 3 2 4 1 4 9 3 2 2 6 8 4 7 6 11 5 6 4 4 5 10 6 3 8 10 5 2 5 2 4 1 3 2 6 14 8 8 9 8 9 8 9 9 8 4 5 9 8 2 3 4 3 8 7 5 2 2 3 2 4 9 9 4 8 2 0 7 5 8 5 2 6 8 1 7 3 6 9 5 6 4 5 8 4 3 8 9 4 7 10 6 2 8 7 3 4 5
57250 57 1 3 3 3 2 4 0 4 8 4 3 2 7 8 4 6 6 10 6 7 6 4 5 9 5 4 9 8 4 4 9 2 3 1 4 4 5 11 9 10 8 9 10 7 8 10 8 3 5 9 7 3 4 4 5 7 9 3 1 1 2 2 5 8 10 5 9 2 2 4 4 10 5 1 7 9 2 6 5 7 9 5 6 6 5 8 7 3 10 9 4 6 10 7 7 7 8 2 4 4
57500 57 1 2 3 4 2 4 0 5 8 4 2 2 7 9 4 8 6 11 5 8 5 2 4 9 8 5 11 11 6 3 6 2 4 1 6 5 7 13 8 9 7 7 9 9 8 9 9 3 5 11 8 4 4 3 6 9 8 2 1 0 2 4 5 8 8 5 9 1 2 7 4 10 5 2 7 7 2 7 3 5 9 6 6 5 4 8 6 3 9 10 4 7 10 7 2 6 8 4 4 5
57750 57 1 3 3 4 4 5 0 4 8 3 2 3 7 9 4 6 4 11 5 8 5 3 4 10 8 6 10 10 4 4 7 3 5 0 4 5 6 13 7 10 8 8 10 8 9 10 10 3 5 11 8 3 4 4 5 9 7 3 2 2 4 3 5 8 8 5 8 1 0 7 5 10 5 1 8 8 2 7 4 7 9 4 6 5 4 7 5 3 9 10 4 7 10 8 4 7 10 3 5 5
58000 58 0 2 3 4 3 4 1 4 9 4 2 3 5 9 4 8 5 12 6 7 6 3 4 10 7 5 9 10 4 3 4 3 4 0 4 4 7 13 8 8 9 8 8 9 8 8 8 3 5 7 8 4 4 5 5 6 6 5 3 3 3 3 6 7 8 7 8 3 1 7 5 8 5 1 8 7 2 7 4 5 11 6 6 5 4 8 5 5 8 9 4 7 9 7 2 6 9 5 5 5
58250 58 1 3 4 4 3 5 1 3 9 4 2 3 6 8 4 6 5 9 5 8 6 4 4 10 8 3 9 9 5 2 7 1 4 1 4 5 7 13 6 10 8 9 9 8 8 10 8 3 5 9 6 5 5 3 5 7 9 4 3 2 3 3 5 8 9 5 8 2 0 6 4 7 5 2 7 8 3 7 3 6 10 6 5 3 3 7 4 3 9 9 4 7 9 7 3 8 10 4 5 5
58500 58 1 2 3 4 3 3 1 2 9 3 2 2 6 10 4 7 6 10 6 8 4 2 4 10 7 5 10 10 6 3 6 1 4 1 4 4 7 12 7 10 9 9 8 7 8 8 9 3 5 10 8 4 2 3 3 6 10 4 2 2 4 4 5 8 9 5 9 2 2 8 6 9 5 2 7 10 2 7 4 6 10 5 5 4 4 8 4 3 7 9 4 7 10 6 2 7 9 4 6 5
58750 58 2 2 4 4 3 4 0 4 8 5 2 4 7 9 4 6 5 10 6 11 5 4 4 8 8 5 9 11 6 4 5 3 4 2 6 5 8 13 7 10 8 8 8 9 8 10 7 3 5 11 5 5 4 4 6 9 10 4 2 2 3 3 6 8 9 4 8 2 0 6 3 9 4 2 7 7 1 7 3 5 9 5 6 5 3 7 5 3 8 9 4 7 10 8 2 6 7 4 5 5
59000 59 2 2 4 4 4 5 1 3 9 4 2 2 7 8 4 6 5 11 5 9 5 2 4 9 8 5 9 10 5 6 7 1 4 2 6 5 7 13 7 9 8 8 8 8 8 10 10 2 5 11 8 3 4 3 5 8 8 3 2 0 2 3 6 8 10 5 10 1 1 7 6 11 4 2 8 9 3 6 3 6 9 5 6 5 4 7 5 3 10 10 4 6 7 8 4 9 9 4 6 5
59250 59 0 2 3 4 2 4 2 4 8 4 2 1 6 8 5 6 7 12 6 8 5 4 5 6 8 3 8 9 3 4 6 2 4 1 4 5 7 13 7 10 8 9 9 8 7 10 7 3 4 9 7 3 3 3 5 7 9 4 2 2 3 4 5 9 9 5 8 1 1 6 5 7 5 4 6 10 2 6 4 6 11 5 7 4 3 7 5 3 8 8 4 6 8 7 2 8 8 3 5 5
59500 59 1 2 3 4 2 4 1 4 9 4 2 2 6 9 4 7 6 12 6 8 5 3 4 10 8 6 10 7 4 3 6 1 3 0 4 5 7 13 8 10 8 9 8 8 8 11 9 3 5 12 8 4 3 4 5 9 4 3 2 2 4 4 5 7 8 3 7 0 0 6 5 11 4 1 7 8 1 6 2 5 10 6 7 5 4 7 5 3 10 10 5 7 11 8 2 7 9 4 5 4
59750 59 1 2 3 4 4 5 0 3 8 3 2 2 7 10 4 8 5 11 5 9 6 3 4 8 8 5 11 11 4 4 5 3 4 1 4 5 6 13 8 10 9 8 9 8 7 11 8 3 5 10 9 4 4 5 5 7 9 3 1 2 2 3 5 7 9 6 9 3 1 7 5 9 5 2 8 9 2 7 3 6 10 6 5 4 3 7 4 3 8 9 3 6 10 6 3 8 9 5 6 5
60000 60 3 2 3 3 2 4 1 2 9 3 2 1 8 9 5 7 6 12 4 10 4 2 4 8 7 4 10 10 3 5 7 2 2 0 3 5 5 12 8 10 8 8 10 8 8 11 10 4 4 10 10 3 4 3 4 8 9 3 2 1 3 3 6 9 9 3 9 2 2 8 5 10 4 2 7 9 2 6 3 6 11 6 7 4 5 8 5 3 8 9 4 6 9 7 3 9 10 4 5 3
60250 60 2 2 3 4 3 4 1 3 9 4 2 2 6 8 4 7 6 11 5 7 6 3 4 9 8 4 10 10 4 3 8 2 4 0 5 6 7 13 8 9 9 8 8 8 8 11 10 3 5 11 8 4 4 4 5 7 10 3 2 1 3 4 5 8 8 5 6 1 1 7 5 9 4 1 7 8 1 6 4 5 9 5 5 3 3 7 5 3 7 9 4 7 8 6 3 7 8 5 5 4
60500 60 2 3 3 4 3 4 1 4 9 3 2 1 6 8 3 6 6 11 5 10 6 4 4 8 8 3 6 10 6 3 7 2 4 1 6 6 6 13 6 10 8 9 9 10 7 10 9 3 5 8 9 3 5 5 4 7 7 3 1 2 2 2 6 7 8 4 7 2 0 7 2 10 5 2 7 10 2 7 4 6 11 6 6 6 4 7 4 3 9 11 5 9 9 6 4 9 8 5 3 4
60750 60 2 2 3 4 2 4 1 3 9 3 2 2 7 7 4 7 7 11 5 8 5 3 4 10 9 4 9 8 5 3 4 2 4 1 4 5 7 11 7 11 8 10 7 10 8 9 8 4 4 9 8 5 3 3 4 8 10 4 2 2 3 3 5 8 8 5 6 1 0 8 5 9 5 2 7 7 2 6 4 6 9 6 6 6 5 7 5 3 8 8 4 6 9 7 2 8 8 4 6 5
61000 61 2 2 3 3 2 4 0 3 8 3 2 2 7 9 4 8 7 10 5 7 6 4 5 9 5 7 11 10 3 4 6 3 4 0 3 3 7 11 7 10 8 8 8 8 9 11 7 3 5 10 8 3 4 5 4 8 6 3 2 2 4 3 4 7 9 4 7 3 0 8 5 10 5 5 7 7 2 5 3 5 10 6 5 3 4 8 4 3 9 9 4 5 9 6 2 5 9 3 5 5
61250 61 3 4 3 4 3 4 1 4 9 3 3 2 7 8 4 7 6 11 6 7 6 4 5 9 7 4 9 10 5 3 7 2 4 2 5 5 6 13 6 8 8 8 10 7 8 11 9 4 5 12 9 4 4 3 5 9 9 3 2 2 5 5 6 8 9 6 8 2 0 7 4 10 5 2 7 10 3 8 3 4 11 6 5 5 3 7 4 3 8 9 4 7 9 5 2 7 9 5 6 5
61500 61 1 1 3 4 2 4 0 4 8 3 2 1 6 8 5 5 5 11 5 7 4 3 5 10 8 4 10 12 3 4 6 2 4 1 5 5 7 13 8 8 5 6 9 7 8 9 9 4 4 10 10 6 3 5 3 8 8 4 2 2 3 3 6 8 9 5 8 1 0 7 4 9 6 1 8 10 1 5 2 5 10 5 5 5 2 7 5 4 8 8 5 5 11 7 2 7 8 4 6 5
61750 61 1 2 3 4 2 4 1 3 9 3 2 2 6 9 4 7 6 11 6 6 5 3 4 10 8 5 11 9 4 4 7 2 5 0 4 3 7 13 8 9 7 8 9 7 8 9 9 3 5 10 9 3 4 3 5 8 6 2 1 2 3 2 6 8 8 4 7 1 1 7 4 9 4 2 7 8 2 6 4 6 11 6 7 5 5 8 5 3 9 9 4 6 10 7 2 7 9 4 5 4
62000 62 1 2 3 3 2 4 1 3 9 3 2 2 8 9 5 7 7 12 5 7 6 4 5 8 7 6 9 11 5 2 5 1 4 1 5 4 7 13 8 10 8 9 8 7 7 9 9 3 5 8 8 3 3 4 4 7 8 3 1 2 2 2 5 8 9 5 6 1 0 7 4 7 5 4 9 9 3 6 4 6 11 6 6 3 3 7 5 3 8 9 5 7 11 9 2 6 8 6 6 5
62250 62 0 2 3 4 2 4 1 4 9 3 2 2 7 8 5 7 6 12 5 7 5 3 4 9 8 5 10 12 5 4 8 3 4 2 5 4 7 13 8 9 7 7 12 9 7 8 10 2 5 11 9 4 3 5 4 9 9 4 4 2 4 6 6 8 9 5 9 2 2 7 5 10 3 2 7 8 3 6 2 5 10 6 6 4 5 8 5 3 8 9 4 7 10 7 2 6 9 4 5 5
62500 62 1 2 3 4 3 4 0 4 8 4 2 2 7 9 5 7 7 12 5 8 5 2 4 8 8 4 9 9 6 3 6 0 5 1 6 5 7 13 8 10 8 9 10 8 8 9 9 4 4 9 9 3 4 4 5 6 9 4 2 2 4 4 6 8 9 5 6 1 0 8 5 8 4 3 7 9 2 5 4 7 10 6 6 5 4 8 4 3 9 9 5 7 8 6 2 6 9 5 4 4
62750 62 1 3 3 3 3 5 1 4 9 3 3 2 8 8 5 8 6 11 4 8 6 3 4 8 7 5 10 8 7 3 8 1 6 2 6 3 7 13 5 9 9 8 7 9 8 9 10 4 5 11 8 4 5 2 4 8 6 3 1 2 2 2 4 8 10 5 10 1 1 7 5 10 4 2 9 8 4 5 2 5 8 5 4 4 4 8 4 3 9 10 4 7 9 7 5 8 9 5 5 5
63000 63 0 1 3 3 2 4 0 3 8 3 2 0 6 9 2 7 6 9 5 7 6 3 4 8 6 6 9 9 4 4 8 1 3 0 3 4 6 13 7 8 7 6 9 8 8 9 9 4 5 11 9 4 6 4 5 8 7 4 2 2 3 2 5 7 8 5 8 2 1 7 5 10 5 3 7 7 2 5 2 5 10 6 6 3 3 7 4 3 8 9 4 5 9 7 2 6 8 5 7 3
63250 63 1 3 3 4 2 3 0 4 7 4 2 2 8 8 5 6 6 10 6 9 4 2 4 9 8 5 9 9 4 3 7 1 3 0 4 5 7 13 6 11 8 9 10 8 10 11 9 4 5 11 10 3 4 4 5 7 7 4 2 2 3 3 6 7 9 3 9 2 2 7 5 10 5 3 7 10 2 5 2 6 10 5 6 5 4 8 4 3 9 9 5 6 9 7 2 7 8 4 6 5
63500 63 1 2 3 3 1 4 1 3 8 4 3 1 7 9 3 6 6 11 6 10 6 4 5 8 7 6 11 10 6 2 6 0 5 2 4 4 7 12 7 9 8 9 9 8 8 9 10 3 5 9 8 3 3 4 4 6 6 3 1 2 2 1 4 7 8 5 6 1 0 7 6 9 5 2 7 8 2 6 3 6 11 6 5 3 3 6 5 4 8 10 4 6 10 6 4 7 8 4 4 4
63750 63 2 3 4 3 2 4 1 3 9 3 2 2 7 8 5 6 6 12 5 9 4 2 4 8 7 5 10 10 4 2 5 3 4 2 5 5 7 12 8 9 9 8 9 8 9 8 9 3 5 10 9 4 3 4 6 6 9 3 2 2 4 4 5 7 8 6 6 3 1 6 4 7 3 3 10 8 3 5 4 6 10 6 5 4 3 6 4 3 9 10 4 7 10 6 7 8 9 4 6 5
64000 64 1 3 3 4 4 5 1 4 8 4 2 4 7 10 4 7 5 11 5 8 5 4 5 8 8 5 8 7 4 3 5 2 5 1 4 4 7 11 8 10 8 8 6 8 9 8 10 4 5 11 9 3 4 4 4 7 9 3 2 1 3 4 5 8 9 6 6 2 1 7 5 10 5 2 8 10 1 6 3 6 10 6 6 5 3 7 5 4 9 10 4 7 9 7 5 7 8 4 4 4
64250 64 1 2 3 4 3 4 1 4 9 3 2 0 6 8 3 6 7 10 4 6 4 2 3 7 5 4 11 9 2 3 8 2 4 2 3 3 7 12 7 8 8 8 9 8 8 10 10 4 5 9 10 4 6 5 5 8 9 3 2 2 3 2 5 8 8 6 6 2 1 6 5 9 5 2 8 8 2 6 4 5 9 6 5 5 5 8 4 4 8 11 4 8 9 5 3 8 8 4 5 5
64500 64 1 2 3 4 1 4 1 4 9 3 2 2 7 8 3 9 6 10 5 8 6 3 2 6 9 4 10 10 7 2 6 3 5 3 5 5 7 14 7 10 6 8 9 8 7 10 9 5 5 8 9 3 3 4 4 4 7 3 2 2 3 2 5 6 7 3 9 2 2 7 4 8 3 2 6 9 3 7 4 7 11 6 6 5 4 7 5 3 8 8 4 7 9 7 7 9 9 5 7 5
64750 64 0 3 3 3 1 4 2 4 9 3 3 2 8 9 4 8 6 13 6 9 6 4 4 8 8 6 10 8 4 4 6 4 5 2 4 5 7 12 7 9 8 8 6 7 8 10 9 3 5 10 6 3 5 3 4 6 8 3 2 2 4 3 4 7 7 5 8 3 2 7 5 9 5 3 8 10 2 6 3 5 12 6 7 3 3 7 4 3 8 9 4 7 9 7 6 8 9 5 5 5
65000 65 1 2 4 3 2 4 2 4 9 3 1 1 6 9 4 7 6 10 6 9 3 2 4 7 8 6 10 10 5 3 7 3 5 3 3 5 6 13 9 7 8 7 9 9 8 9 8 3 5 11 10 5 4 3 3 7 8 4 3 2 4 4 5 7 8 7 9 4 4 7 7 10 6 3 7 8 4 8 4 6 11 6 6 3 4 8 5 5 10 9 4 7 9 7 6 7 7 4 5 4
65250 65 2 3 4 4 3 4 0 4 8 3 2 2 6 9 5 7 6 9 5 7 5 2 4 9 8 4 9 10 3 2 6 3 3 2 5 5 7 11 8 8 6 7 8 8 8 8 7 4 5 10 7 3 4 3 5 8 8 4 2 1 2 1 5 8 8 6 7 2 0 8 5 8 4 1 8 9 3 7 4 4 9 6 5 4 3 7 6 3 9 8 4 6 10 8 4 7 9 5 6 4
65500 65 1 2 3 4 3 4 1 4 9 3 2 2 6 8 4 7 7 11 4 7 6 3 4 10 8 6 10 10 5 4 8 2 6 2 4 3 6 13 6 9 8 8 9 9 8 9 10 4 5 11 8 4 4 4 5 6 7 4 2 2 5 3 5 7 8 6 6 1 1 7 6 9 5 1 7 10 2 7 4 7 9 7 5 5 4 8 4 3 7 9 4 6 10 7 4 8 10 5 6 4
65750 65 0 2 3 3 2 3 1 3 9 3 2 2 5 9 4 8 6 11 6 9 6 3 4 9 8 4 10 10 4 3 6 3 4 2 3 5 6 12 7 8 8 8 9 8 7 8 8 3 5 12 9 3 3 5 6 8 8 5 2 3 4 3 5 8 10 5 8 2 2 8 5 10 5 1 6 10 2 6 2 5 11 6 7 5 5 7 4 3 9 9 5 7 9 6 5 8 11 5 6 4
66000 66 3 3 4 4 2 4 1 4 9 2 0 1 6 7 4 6 7 13 6 8 5 2 4 11 7 6 11 10 5 3 6 3 5 4 5 4 7 13 8 10 8 9 10 8 8 9 9 3 4 10 8 4 5 3 6 7 8 4 2 2 4 3 5 8 7 3 7 2 2 7 6 8 4 2 7 9 4 7 3 5 9 6 6 5 3 7 5 3 8 9 4 7 10 8 4 6 10 4 6 5
66250 66 2 2 4 3 1 4 1 3 8 4 2 1 6 9 2 7 5 11 6 9 6 3 4 8 8 5 8 9 4 4 7 3 3 1 4 5 7 13 8 9 7 7 7 7 8 9 8 4 5 10 9 4 2 3 4 7 6 4 2 2 4 3 4 6 7 6 6 2 2 5 7 6 5 3 6 8 4 6 4 6 10 6 5 5 4 8 4 3 9 10 4 6 8 7 5 7 9 4 6 5
66500 66 1 2 4 3 2 4 1 4 9 3 1 1 7 8 4 6 5 11 5 8 6 3 4 9 8 5 11 10 4 4 7 1 4 1 4 5 6 13 8 10 9 9 8 8 8 9 9 4 5 11 8 4 3 3 5 7 5 3 1 3 3 3 4 7 9 6 9 1 1 7 5 8 5 5 9 9 4 6 3 6 10 6 6 6 6 8 5 4 8 11 4 6 10 8 6 8 9 4 4 3
66750 66 0 2 3 3 2 4 1 4 9 4 3 0 7 8 2 6 5 11 5 8 6 3 4 10 7 6 9 9 2 4 6 1 3 1 4 3 7 12 8 10 9 9 9 8 7 9 9 3 5 11 9 3 3 3 4 8 9 4 2 2 4 4 5 8 9 6 10 3 2 7 4 10 4 1 8 8 1 7 4 7 11 6 6 5 4 8 5 3 9 10 3 7 9 5 2 6 9 4 5 5
67000 67 2 2 4 3 2 4 0 4 8 4 2 1 7 9 4 7 7 12 5 7 4 2 4 10 7 5 9 9 8 3 7 3 4 2 4 5 6 13 8 8 9 8 9 8 8 8 9 4 5 10 7 3 3 3 4 7 8 4 1 2 3 3 5 8 9 5 7 2 1 7 5 9 5 2 8 8 2 8 4 7 11 6 7 6 6 9 5 6 9 10 4 7 9 6 4 7 9 4 5 4
67250 67 0 2 3 3 2 4 1 3 9 3 2 1 7 8 5 5 4 11 5 8 6 4 5 9 8 5 9 11 5 4 6 2 4 0 4 5 7 11 6 10 9 9 6 8 7 9 10 4 5 11 8 2 3 3 6 8 8 5 3 2 4 4 5 7 9 5 6 1 0 7 5 11 4 2 9 9 4 7 4 7 9 6 6 4 5 8 5 3 8 9 4 6 10 6 5 7 10 5 5 4
67500 67 1 2 4 4 1 4 0 4 8 3 2 1 7 8 5 6 6 11 5 8 5 3 5 9 8 4 11 9 4 4 6 3 3 0 4 4 6 12 8 10 6 9 8 7 8 9 9 4 5 11 8 4 5 3 5 6 4 4 1 1 3 3 3 7 7 5 8 2 1 9 5 9 4 2 8 11 2 5 4 6 10 6 5 4 3 6 4 3 8 9 5 8 12 7 7 8 9 6 7 5
67750 67 0 2 4 4 2 4 0 4 8 4 2 2 7 8 5 7 6 12 5 7 4 2 4 8 7 5 8 9 6 2 7 2 4 2 5 3 6 12 8 8 9 8 11 9 7 9 9 4 5 9 8 4 6 3 5 7 8 3 2 1 3 2 4 7 8 6 5 1 0 7 5 8 4 2 7 10 1 7 5 6 10 6 6 5 4 7 4 3 9 10 4 7 9 7 4 7 10 5 5 4
68000 68 1 2 3 3 1 4 1 4 9 2 2 2 6 9 4 8 6 11 6 6 6 4 5 10 6 5 10 10 4 3 7 2 3 1 5 4 6 13 8 11 8 9 7 7 8 10 8 4 5 11 10 5 4 3 4 7 8 3 2 0 3 3 5 8 8 5 7 1 0 7 5 8 5 2 8 9 2 7 3 6 10 6 6 6 5 8 4 3 8 9 4 7 10 7 2 6 10 6 7 5
68250 68 1 2 3 3 3 5 1 4 9 5 2 4 7 9 5 7 7 10 5 6 6 3 4 10 6 4 8 10 5 3 6 3 5 2 3 3 7 13 8 10 8 8 9 8 8 9 8 4 5 11 10 3 3 4 5 7 7 4 2 1 3 3 5 7 9 5 6 1 0 8 5 9 5 2 7 9 1 7 2 5 11 5 6 5 3 7 5 3 9 9 4 7 11 6 3 5 10 5 5 4
68500 68 1 3 3 4 3 4 1 4 8 3 2 2 6 9 4 6 5 13 6 7 7 3 5 10 6 5 10 10 5 3 6 2 4 0 3 4 7 12 7 9 9 8 9 9 7 10 8 4 4 10 9 3 4 4 5 8 8 5 3 2 4 3 5 9 9 6 10 2 2 8 6 8 4 2 8 7 1 6 4 6 10 6 7 4 3 7 4 3 8 10 5 7 11 7 2 6 10 5 5 5
68750 68 2 2 3 4 3 4 2 4 9 3 2 2 6 9 4 8 6 12 5 7 4 2 4 10 7 6 10 11 4 3 8 1 4 1 4 5 5 13 8 9 9 8 9 8 8 10 8 3 5 11 9 3 4 4 5 9 8 3 2 0 2 3 5 8 8 6 8 2 2 8 6 8 4 2 8 8 2 6 5 4 8 6 5 5 4 8 4 3 8 9 4 8 11 7 4 7 11 4 6 3
69000 69 1 2 4 4 2 4 0 2 7 3 2 1 6 9 4 7 6 10 6 7 6 3 4 10 5 6 10 9 4 3 6 1 3 1 3 4 7 13 6 10 9 9 8 8 6 9 8 4 5 11 10 3 4 4 4 8 9 3 2 1 3 4 5 8 8 6 8 1 1 8 6 9 5 2 7 7 2 7 3 6 10 6 6 4 3 6 4 3 9 10 4 7 10 6 3 7 9 4 4 5
69250 69 1 2 3 3 2 4 1 4 9 5 2 2 7 10 3 8 6 9 5 6 7 3 4 8 5 5 10 9 3 3 6 1 3 1 3 4 7 10 8 11 8 9 8 9 7 9 8 4 5 10 9 4 4 5 4 9 7 4 3 2 3 2 5 8 8 5 8 2 1 7 5 11 4 2 7 6 1 6 4 5 11 6 6 5 3 7 4 4 8 9 4 7 8 7 4 7 10 4 4 4
69500 69 0 2 3 4 3 4 0 4 8 3 2 2 7 9 4 7 6 10 4 8 7 3 4 9 4 6 10 10 4 4 5 0 4 1 3 3 6 11 9 10 9 9 9 9 8 9 7 3 5 9 8 3 3 3 3 8 8 3 2 2 4 4 5 8 9 6 9 2 3 9 6 9 4 1 7 6 1 5 4 5 10 6 6 5 3 7 6 3 8 9 4 6 8 8 3 8 9 3 5 5
69750 69 1 2 4 4 2 5 2 3 9 3 2 2 6 8 4 7 7 10 4 6 6 3 5 9 5 5 10 11 4 3 5 2 4 0 3 1 6 11 7 8 8 9 9 9 7 8 9 3 5 11 10 6 4 6 3 8 9 3 2 1 3 3 5 8 9 5 9 1 1 8 7 9 4 4 7 7 1 5 2 6 9 6 6 3 5 8 5 3 7 9 4 6 9 7 5 8 7 3 5 5
70000 70 1 2 5 4 1 4 1 4 9 3 2 2 6 9 4 8 7 12 6 7 4 2 6 9 5 4 10 9 3 3 6 2 5 2 3 4 7 12 7 9 8 9 9 8 8 10 9 4 5 9 8 4 4 3 4 8 9 4 3 2 4 3 5 8 8 5 7 1 0 8 7 12 4 3 8 8 3 5 4 4 10 6 5 5 4 7 4 3 9 10 4 7 9 8 3 8 9 4 5 5
70250 70 0 2 3 3 1 4 1 4 9 4 2 2 8 9 5 8 6 9 5 8 8 3 5 8 5 5 10 9 3 4 6 4 3 1 3 4 6 11 5 10 5 7 8 8 6 8 8 4 4 12 9 3 3 3 4 7 9 3 2 1 3 4 5 8 10 6 7 1 0 8 7 11 4 2 7 8 1 5 5 7 10 5 6 5 4 8 4 3 7 9 4 6 10 5 6 8 11 4 4 3
70500 70 1 2 4 3 3 5 0 4 8 3 2 2 6 8 3 6 6 10 5 8 6 3 4 9 4 6 10 9 3 3 4 2 4 1 5 3 7 11 8 9 9 8 9 9 7 9 8 4 5 12 9 4 3 3 4 9 8 3 1 1 2 3 5 8 10 5 8 2 2 10 6 11 5 2 7 7 3 7 4 7 11 6 6 4 4 7 4 3 8 9 4 7 9 7 2 6 9 4 6 5
70750 70 2 3 4 3 1 4 1 4 9 3 3 1 8 9 5 7 7 12 5 8 6 4 5 8 7 4 10 10 4 3 5 2 4 0 3 4 5 12 7 9 8 8 10 9 10 10 10 4 5 10 8 4 4 4 4 9 9 3 2 1 2 2 5 8 8 6 7 2 3 9 5 9 4 2 7 7 1 4 5 6 7 6 6 5 4 8 5 3 7 9 4 5 9 8 2 6 10 5 7 4
71000 71 1 2 3 3 2 4 1 4 9 4 2 3 6 9 4 6 4 11 5 8 6 3 4 9 6 5 10 10 4 3 5 3 5 2 4 5 6 13 8 8 8 8 10 8 9 9 9 2 5 11 9 3 3 3 4 9 9 3 2 2 4 4 5 9 10 6 10 2 3 8 6 10 4 3 6 9 2 5 3 7 10 6 7 5 5 8 4 3 8 10 4 6 9 6 3 7 10 5 4 4
71250 71 1 3 3 4 3 4 1 4 9 4 2 2 6 9 4 8 5 12 6 8 7 4 5 8 7 6 10 12 3 3 5 1 3 0 3 5 7 13 8 10 8 9 9 8 10 10 8 2 4 9 10 5 3 4 4 8 10 4 2 1 2 3 4 8 8 6 7 1 2 7 5 7 5 3 8 8 3 5 3 6 8 5 5 3 4 8 5 3 9 10 5 5 9 6 4 7 9 5 4 5
71500 71 1 2 3 3 2 4 1 4 9 3 2 1 7 8 4 6 7 11 6 6 6 3 4 8 7 5 10 9 4 5 5 3 4 2 3 3 7 11 7 10 7 7 6 6 8 8 8 2 5 11 9 3 3 5 4 8 7 3 1 2 3 3 4 7 9 5 8 2 1 9 6 8 4 3 9 8 3 6 3 5 11 6 6 5 4 8 4 3 8 9 4 6 8 6 2 6 9 5 4 4
71750 71 1 2 4 3 2 4 1 3 8 3 2 2 6 9 4 8 7 10 5 7 7 3 4 10 8 5 10 11 3 3 4 2 4 0 5 5 7 12 7 9 8 8 8 8 7 9 9 3 5 11 8 4 3 3 3 9 9 3 2 1 2 3 5 8 9 4 9 1 3 8 6 11 4 3 7 9 2 5 3 6 9 3 6 2 5 8 4 3 8 10 4 6 11 7 5 9 10 5 5 4
72000 72 0 2 3 4 2 4 2 4 9 3 3 2 8 8 4 6 6 12 5 9 5 2 4 7 8 6 11 11 4 2 5 2 4 0 4 5 7 13 7 10 7 8 8 8 8 9 9 2 6 10 8 3 3 3 5 9 8 3 2 1 3 2 5 8 8 5 7 1 1 8 6 8 5 2 7 7 2 5 3 5 11 6 6 4 4 8 5 3 9 9 6 7 10 7 2 7 9 5 5 4
72250 72 0 3 3 4 4 5 1 4 9 3 2 2 5 8 4 5 4 11 5 7 5 3 4 10 7 4 10 11 5 3 6 2 4 1 3 4 7 14 8 8 8 8 10 7 7 10 8 4 5 11 9 4 3 3 4 7 8 3 2 1 3 3 5 8 9 5 6 1 0 7 4 9 3 1 7 8 1 6 2 5 11 5 6 5 5 8 5 3 9 9 4 7 10 8 3 7 10 5 5 6
72500 72 1 2 4 3 2 4 1 4 9 4 2 2 6 9 4 9 5 11 5 7 6 3 4 9 7 5 9 8 3 2 5 2 3 1 2 5 4 12 7 9 7 7 6 8 5 9 8 3 4 10 9 4 2 3 4 8 10 3 2 2 3 4 5 8 8 5 7 2 1 7 4 10 5 3 6 8 1 6 2 6 11 6 5 5 3 7 5 3 8 10 4 7 10 7 2 6 8 5 6 4
72750 72 2 3 4 4 3 4 1 3 9 5 2 3 7 9 5 7 6 12 6 8 5 3 4 9 8 4 10 10 4 3 6 2 4 1 5 5 7 13 8 9 9 8 9 9 9 9 10 3 5 9 8 3 5 3 4 8 8 3 2 2 4 3 5 9 10 5 9 1 1 7 5 10 5 3 7 8 2 6 3 6 10 5 8 4 4 7 5 3 8 9 4 6 10 7 1 7 11 5 5 5
73000 73 1 3 3 3 2 5 1 4 9 3 2 2 7 8 4 7 5 13 5 6 6 3 4 9 8 5 11 10 3 3 5 0 3 1 5 4 6 13 8 11 6 9 9 8 8 10 8 4 5 12 8 5 4 3 4 8 7 4 2 1 3 3 5 7 8 5 7 2 2 10 5 6 5 2 5 7 2 6 4 5 11 6 7 4 5 8 5 4 9 9 4 6 9 9 2 6 10 5 6 5
73250 73 1 2 4 4 4 5 1 3 9 3 2 2 7 9 5 7 4 11 6 7 6 3 4 9 7 5 9 10 5 4 8 1 5 1 3 3 6 13 8 11 9 9 9 8 8 9 9 4 5 10 9 3 3 3 5 8 8 4 2 2 4 3 5 8 9 7 9 1 4 7 6 9 5 2 7 9 1 6 3 6 10 6 6 5 3 7 3 3 9 9 5 8 9 7 2 5 10 4 5 4
73500 73 2 3 4 3 2 4 2 3 9 4 2 1 8 8 5 6 5 12 6 8 5 3 4 9 8 5 9 11 4 4 5 3 4 1 5 5 6 13 8 11 8 9 8 7 8 10 8 3 5 11 9 3 3 3 4 9 6 3 1 2 3 3 4 6 8 5 6 1 0 7 6 10 4 3 7 9 2 6 3 6 11 6 6 4 3 7 5 3 8 9 4 8 11 6 2 6 10 4 5 5
73750 73 0 2 3 4 3 4 0 4 8 3 2 2 8 8 4 6 5 12 6 9 5 2 3 8 6 5 9 9 3 5 7 2 4 0 3 4 6 12 7 10 7 8 10 8 8 9 10 4 5 10 9 4 4 3 4 9 5 3 2 2 4 3 4 7 7 5 10 2 1 8 6 10 3 4 9 7 3 6 5 7 9 5 6 5 5 7 4 3 7 9 4 5 9 7 1 7 9 4 6 3
74000 74 2 2 3 4 3 4 1 4 9 4 2 3 8 10 5 5 6 12 5 8 5 3 5 8 8 5 10 11 3 2 5 1 4 0 5 6 7 13 9 10 9 9 10 8 9 10 8 3 5 10 8 4 3 3 4 7 9 4 1 2 3 3 5 8 8 6 6 1 0 6 7 9 5 3 7 7 2 6 3 5 9 5 7 5 4 7 5 3 9 9 4 6 9 7 1 6 9 5 4 5
74250 74 2 2 3 4 3 4 1 4 9 4 2 2 7 9 5 7 6 11 5 7 7 3 5 9 6 6 11 9 3 3 6 2 3 1 5 6 6 12 8 9 9 8 9 9 9 10 9 4 5 10 9 3 3 3 4 7 8 4 1 1 2 3 5 8 9 5 7 1 1 7 6 8 4 1 7 7 2 7 4 5 8 6 6 5 6 8 6 3 9 9 5 7 11 6 2 6 9 3 4 5
74500 74 1 2 3 4 3 4 2 4 8 3 1 2 7 9 5 7 6 10 5 9 5 3 4 9 8 6 9 11 3 4 5 2 3 0 4 4 8 13 8 8 9 8 8 8 7 10 8 3 5 11 9 3 3 2 5 8 8 3 2 1 3 3 5 8 8 6 5 1 0 6 5 8 4 2 6 7 2 6 3 5 9 6 5 4 3 7 5 3 8 9 4 5 10 7 2 6 10 4 5 4
74750 74 1 3 3 4 3 4 1 3 9 3 2 1 7 8 5 5 5 11 5 7 5 3 4 10 8 6 10 12 5 4 7 1 4 0 4 5 7 12 8 10 6 9 6 7 7 9 8 4 5 10 9 4 5 2 4 8 8 3 2 2 4 3 5 9 8 6 6 2 1 7 5 8 4 4 8 10 2 6 4 6 10 6 8 4 5 8 4 3 9 9 4 6 9 7 2 6 9 4 6 5
75000 75 1 2 3 3 2 4 1 2 8 4 2 2 8 9 4 5 5 12 5 9 4 2 4 8 8 5 11 10 5 3 8 0 5 0 4 5 7 13 8 11 9 9 9 8 8 10 9 4 5 11 9 3 5 4 5 7 9 3 2 2 4 4 5 8 10 6 8 3 0 8 6 10 6 4 6 9 1 6 3 6 11 6 5 3 4 7 6 3 8 10 4 7 8 6 4 9 7 4 3 5
75250 75 2 2 3 3 2 4 1 3 9 4 2 2 8 9 6 7 6 13 6 7 5 3 6 9 6 6 10 9 3 5 6 2 4 1 6 3 7 11 8 9 9 9 9 9 7 10 8 4 5 10 7 5 6 4 5 8 7 3 1 2 3 3 5 7 8 5 9 2 2 7 5 9 5 3 8 10 1 7 4 7 11 6 6 4 6 8 5 3 9 9 4 7 10 6 2 7 7 4 4 5
75500 75 1 2 3 3 2 4 1 4 9 3 2 1 7 10 6 8 6 11 4 8 5 3 5 7 7 4 9 9 4 4 6 2 4 0 3 4 6 12 7 10 9 9 7 8 8 11 9 3 5 11 10 4 5 5 6 10 7 3 2 2 4 3 5 8 9 7 9 2 4 8 5 9 6 2 7 7 1 5 3 6 11 6 5 5 6 8 4 4 8 9 4 6 9 8 3 7 9 5 7 5
75750 75 1 2 3 3 2 4 1 4 9 4 1 2 6 9 4 8 6 10 6 8 4 2 4 7 6 5 9 9 4 5 6 3 4 0 3 4 7 14 7 10 7 9 7 7 7 11 10 4 5 10 9 4 5 4 4 7 9 3 2 2 4 4 5 8 8 7 8 2 4 9 6 10 4 2 7 8 1 6 3 5 8 5 6 6 4 7 5 3 7 9 4 5 10 7 4 6 8 5 4 5
76000 76 1 2 3 3 2 4 0 3 8 4 2 2 7 8 3 6 5 11 6 9 5 2 4 10 8 4 10 11 3 3 5 3 4 2 4 5 7 13 8 10 9 9 8 9 8 9 10 3 5 10 8 4 4 2 4 8 8 3 2 2 4 3 5 8 9 5 7 3 1 9 5 9 5 1 7 9 1 7 3 5 9 5 6 5 4 7 6 3 6 9 5 6 11 6 1 7 10 5 3 4
76250 76 1 2 3 3 2 4 1 4 9 3 2 2 6 9 4 8 6 11 6 9 5 2 4 6 8 5 11 11 7 4 8 4 5 3 5 5 8 13 8 9 9 8 7 8 6 9 9 4 5 9 10 4 4 4 5 8 8 4 2 2 4 4 5 7 8 6 9 2 3 9 6 8 5 2 7 6 2 6 3 7 10 5 5 5 4 7 4 3 9 10 4 7 9 5 3 6 9 4 5 4
76500 76 2 2 3 3 2 4 1 4 9 3 2 2 6 8 4 7 7 13 6 8 5 3 4 9 8 5 9 9 6 4 9 1 5 4 6 5 7 14 7 10 9 9 9 8 8 10 8 4 5 10 6 2 5 4 3 8 9 3 2 2 4 4 5 8 9 6 9 3 2 8 4 6 5 2 7 7 3 7 2 6 10 6 5 5 4 7 5 3 7 9 4 7 11 7 3 7 11 5 6 4
76750 76 2 2 3 3 2 4 1 4 9 3 2 1 5 8 5 5 5 12 6 8 5 3 5 10 8 5 11 11 6 5 5 3 4 1 5 5 7 13 8 8 10 8 10 8 8 10 9 4 5 9 10 3 3 4 6 8 9 4 2 2 4 4 5 8 9 5 8 2 1 10 5 9 4 2 7 8 2 5 2 6 10 6 5 5 3 7 4 3 9 9 4 5 10 7 3 7 10 5 6 5
77000 77 2 2 3 4 3 4 1 4 9 3 3 2 7 9 4 8 6 10 6 9 5 3 5 8 8 4 7 8 6 3 5 3 5 4 5 5 8 12 6 9 8 9 9 7 6 8 8 3 5 10 8 5 3 3 3 9 9 5 2 2 4 4 5 8 10 5 9 1 0 6 5 9 3 2 6 8 2 5 3 6 10 5 5 4 3 6 5 3 9 10 4 7 9 8 3 8 11 6 5 5
77250 77 1 2 3 3 2 4 1 4 9 3 2 2 7 8 4 7 6 12 5 7 5 3 4 10 6 6 9 10 2 4 7 1 4 2 3 2 7 13 7 9 8 7 8 7 7 11 7 3 5 12 9 4 3 2 4 7 8 3 2 2 4 3 5 8 9 6 7 1 0 8 6 8 6 2 8 9 2 7 5 7 11 5 5 4 4 7 5 4 7 10 4 7 10 8 2 7 10 4 5 3
77500 77 0 2 3 4 3 4 1 3 9 3 2 0 6 8 3 7 5 12 4 9 4 3 3 9 7 3 8 11 4 4 9 1 5 2 3 4 8 13 8 9 8 8 7 7 7 9 8 4 5 11 9 4 4 4 5 8 8 4 3 2 4 3 5 8 10 7 9 1 4 8 5 10 4 1 8 10 2 7 5 7 11 6 6 4 3 7 5 3 9 9 5 9 9 9 2 8 9 4 6 5
77750 77 2 3 3 4 2 5 2 4 8 2 3 1 6 8 4 7 6 11 5 7 4 3 4 8 8 4 8 8 3 5 6 2 2 0 4 5 7 13 8 9 6 8 8 8 8 10 8 3 5 11 7 3 4 3 4 9 5 3 2 2 3 3 5 7 6 5 10 3 3 8 5 10 5 3 9 7 3 7 5 7 10 6 5 4 5 7 5 4 10 8 4 6 10 6 2 6 7 4 5 5
78000 78 1 3 3 3 2 3 1 3 9 4 1 2 7 10 4 7 5 11 5 7 5 3 4 7 8 4 10 10 5 4 6 1 6 2 4 5 6 13 7 9 9 10 7 8 7 9 8 4 4 11 9 4 4 3 4 9 9 4 2 2 4 4 5 8 8 7 8 2 3 9 5 10 5 2 8 7 3 5 5 6 10 5 5 5 4 7 5 3 8 9 4 6 9 6 2 6 8 5 4 4
78250 78 2 2 3 3 2 4 0 4 8 3 2 2 6 8 4 6 7 12 5 8 4 3 5 7 8 3 8 9 3 5 5 2 5 2 4 5 7 13 8 10 9 8 8 9 8 11 8 3 5 12 9 4 3 4 5 7 8 3 1 2 3 3 4 8 9 6 6 1 0 6 5 9 5 2 7 9 2 6 5 6 12 5 9 6 6 8 5 3 7 10 4 8 10 6 6 7 8 4 5 5
78500 78 1 2 3 4 3 4 1 4 9 4 2 2 6 10 4 7 5 10 5 8 6 3 4 9 9 4 9 9 3 4 2 1 5 1 4 5 6 12 9 9 8 7 8 8 7 10 10 4 4 10 8 3 3 3 3 9 7 3 2 2 4 3 5 8 9 6 8 1 1 8 6 10 4 2 7 8 2 7 5 7 10 6 5 4 3 7 6 3 9 9 4 7 10 9 2 6 9 6 5 3
78750 78 1 3 3 4 3 5 1 4 9 3 2 1 6 8 3 7 6 11 5 9 6 3 5 7 9 4 8 10 4 5 4 2 3 2 4 5 6 13 8 8 8 8 9 8 8 10 9 4 5 11 8 4 3 3 4 8 9 3 2 1 3 4 4 8 10 6 8 1 0 7 4 11 4 2 7 8 2 5 3 4 10 6 5 4 3 6 5 3 8 9 4 6 9 6 3 7 9 3 6 4
79000 79 1 2 3 4 4 5 1 3 9 4 3 2 8 8 5 7 6 11 5 9 4 2 3 8 8 4 7 10 5 4 4 4 4 2 4 4 7 12 7 9 9 8 8 8 8 10 9 4 5 12 9 3 3 4 4 8 8 3 2 1 2 3 6 8 10 5 7 1 0 8 6 11 4 1 7 9 1 5 3 5 9 6 6 5 5 8 6 3 8 9 4 6 9 7 4 8 7 5 4 5
79250 79 1 2 3 4 2 3 0 3 8 3 2 1 6 9 4 7 7 12 6 7 6 4 3 7 8 3 7 8 6 3 6 2 5 2 4 3 6 12 8 10 7 9 9 8 8 11 7 3 5 11 8 3 3 2 4 5 9 3 2 2 4 4 5 9 9 5 6 2 1 6 3 6 4 2 7 8 1 6 3 6 9 6 5 3 3 5 5 3 9 9 4 7 9 8 4 8 8 4 6 4
79500 79 1 2 3 4 3 4 1 3 9 3 3 2 8 9 4 7 7 12 5 7 5 3 4 9 7 3 9 8 6 3 7 2 5 3 3 5 7 12 9 11 8 9 9 8 7 11 10 4 5 11 10 4 5 4 4 7 10 3 2 2 4 4 5 8 8 5 7 1 1 7 5 9 4 2 7 8 1 6 3 7 11 6 6 4 4 8 4 3 8 9 4 7 10 6 3 8 10 4 5 5
79750 79 1 2 3 3 2 4 1 3 9 4 2 1 6 7 3 6 5 11 5 7 5 4 4 7 8 4 8 9 5 3 5 3 4 2 4 5 7 13 8 9 8 7 9 7 8 10 8 4 6 11 9 3 4 4 4 8 7 3 1 2 4 2 5 9 10 5 8 2 1 7 3 10 5 3 8 8 3 6 3 4 8 4 7 3 4 6 5 4 8 9 6 7 9 7 5 7 9 4 4 4
80000 80 3 2 3 3 2 4 1 3 9 4 3 2 7 8 3 7 6 12 5 7 5 4 4 7 8 3 9 11 5 4 5 4 4 2 4 5 6 13 7 9 8 8 7 8 8 9 10 3 5 11 9 3 3 4 4 5 7 3 2 2 4 3 5 8 9 5 7 2 1 8 5 7 4 2 7 8 2 4 2 6 10 6 8 4 5 8 5 3 8 9 4 6 8 6 3 6 8 4 5 5
80250 80 3 2 3 4 3 4 1 4 9 4 2 2 8 10 4 8 5 11 6 9 6 4 4 7 8 3 9 10 6 3 6 2 5 2 6 5 6 13 8 10 8 8 10 9 8 10 10 5 6 11 9 3 3 3 4 7 9 3 2 2 3 3 5 8 9 5 8 2 2 7 4 9 5 2 7 8 2 7 4 7 10 5 6 5 4 7 6 3 7 9 4 5 9 7 2 7 9 4 4 5
80500 80 2 3 2 4 2 4 0 4 8 3 2 3 7 11 3 8 7 13 6 8 6 3 4 8 7 4 8 9 6 3 7 3 4 2 4 4 7 12 8 9 7 7 9 8 7 9 8 3 5 10 6 3 5 5 5 7 8 2 2 1 3 4 5 7 8 4 7 3 1 8 6 8 5 1 8 8 2 8 4 7 9 6 5 3 3 6 5 3 9 9 4 6 11 7 3 7 10 4 4 5
80750 80 2 2 3 4 3 4 1 4 9 3 2 1 6 8 3 7 6 12 5 8 6 3 4 7 7 4 8 8 5 3 5 2 5 1 4 5 6 13 7 9 7 8 9 8 8 9 8 4 5 12 10 5 3 4 4 8 6 3 1 2 3 3 3 6 9 6 8 2 2 8 5 8 4 2 7 6 1 6 4 6 9 5 5 3 4 8 5 3 9 9 4 5 9 7 2 6 9 4 2 3
81000 81 0 2 3 4 3 4 1 3 9 4 2 2 6 9 3 7 6 11 5 8 6 4 5 8 6 4 8 10 4 2 4 2 3 1 3 5 7 12 7 9 9 8 10 9 8 9 10 3 5 11 8 4 4 3 4 7 8 3 2 2 4 3 5 8 9 5 8 2 2 7 6 10 3 1 7 9 2 6 4 6 11 6 6 4 4 7 5 3 8 9 4 6 9 7 3 8 10 4 6 5
81250 81 1 2 3 4 3 4 1 3 9 2 2 2 6 10 3 8 6 11 6 9 5 2 4 9 8 4 10 9 7 2 5 2 4 1 4 5 7 13 8 10 8 8 8 8 8 9 10 4 5 10 8 4 4 3 5 7 6 3 2 1 3 3 4 6 7 5 5 2 1 7 6 10 5 2 7 9 1 6 3 6 10 6 6 5 3 7 4 3 8 9 4 6 10 6 2 8 10 4 3 4
81500 81 2 3 4 4 2 4 1 3 9 4 3 3 8 11 4 8 6 12 6 8 6 4 5 8 6 4 8 10 5 4 7 3 4 1 3 4 7 12 8 10 7 8 9 9 7 9 9 4 5 11 10 3 4 4 4 6 8 3 1 2 3 4 5 7 9 5 9 2 2 7 6 10 3 2 6 8 1 7 3 5 11 6 5 4 4 7 5 3 8 10 4 7 10 6 6 7 9 3 4 5
81750 81 2 3 2 4 3 4 0 2 8 3 1 1 8 8 5 6 5 12 6 9 5 4 5 7 8 3 8 9 5 4 7 1 5 1 3 5 7 12 7 10 8 8 8 8 8 9 8 2 5 13 7 5 4 3 5 9 7 3 2 1 3 3 5 8 10 6 8 1 1 7 6 11 4 4 9 8 1 5 4 6 10 6 4 4 4 5 4 3 9 9 3 7 9 5 3 9 8 4 3 4
82000 82 3 2 3 3 2 4 0 4 9 3 3 2 6 8 3 7 6 12 6 7 6 3 4 7 7 4 8 9 5 4 6 3 5 2 4 5 6 13 7 9 8 8 9 9 8 10 9 4 4 12 7 3 4 3 5 9 9 4 3 2 4 3 5 8 8 5 9 3 0 9 8 9 5 1 9 8 2 6 2 6 10 6 6 5 3 7 5 3 9 10 4 7 9 7 4 8 8 4 4 5
82250 82 2 2 3 4 3 4 1 4 9 4 2 2 6 9 4 8 6 12 5 9 5 2 4 8 8 4 6 10 6 4 5 2 4 1 5 5 6 13 8 9 8 8 10 8 8 8 8 3 5 9 7 3 3 3 4 7 8 3 1 2 3 4 5 7 8 5 7 2 0 8 5 9 3 3 8 7 2 5 3 5 10 6 7 5 4 8 6 3 7 9 4 8 9 7 3 9 9 5 5 4
82500 82 2 2 3 4 3 4 2 4 9 4 2 1 7 9 4 7 7 11 6 10 5 2 4 7 8 4 7 10 5 4 6 3 5 2 5 5 7 12 6 9 8 9 11 8 9 9 9 2 5 11 9 3 5 3 4 9 8 4 3 2 4 5 5 8 9 5 8 1 0 5 3 10 4 4 9 8 4 5 3 6 11 6 6 4 3 7 5 3 7 9 4 7 10 6 6 8 8 5 4 4
82750 82 2 3 3 4 3 4 1 3 8 4 2 1 7 8 5 7 5 10 6 8 6 3 3 7 8 5 8 8 5 3 4 1 4 2 4 5 5 9 7 9 8 8 7 8 8 8 10 3 5 12 7 3 5 4 5 8 8 3 2 2 4 4 5 7 7 6 7 2 1 6 5 10 4 4 8 9 2 6 5 6 10 6 5 4 3 8 5 4 8 10 4 7 10 6 7 8 9 5 5 4
83000 83 3 2 3 4 3 4 1 2 9 3 2 1 7 8 4 6 7 11 5 9 7 4 6 9 8 4 9 9 5 4 3 2 4 1 5 5 6 12 7 10 8 9 9 8 8 12 10 4 5 11 9 3 3 4 4 6 6 3 1 2 2 2 4 8 9 6 6 2 1 7 5 8 5 3 7 8 2 4 3 5 7 6 7 5 4 7 5 3 8 9 4 5 9 7 3 7 9 3 4 4
83250 83 2 2 3 3 2 4 1 4 9 3 2 2 6 8 3 7 6 9 5 8 6 3 4 7 9 4 9 11 5 3 5 3 4 1 4 5 6 12 5 9 7 8 6 7 8 10 10 4 5 11 8 3 3 3 4 8 7 3 1 2 3 3 5 7 9 5 8 1 1 7 6 9 5 3 6 8 2 7 3 6 10 6 6 6 4 7 4 4 9 9 2 7 8 6 2 8 8 4 4 5
83500 83 0 2 3 4 3 4 1 3 9 3 2 1 7 8 4 6 5 10 4 7 5 3 4 10 6 5 10 10 6 3 7 0 5 0 3 3 7 10 6 6 8 7 10 8 7 8 9 3 5 11 9 4 3 5 5 4 6 3 1 2 3 3 5 6 6 5 6 2 1 7 7 7 5 2 8 7 2 5 3 6 11 6 6 3 4 8 4 3 8 10 4 7 12 6 7 7 8 4 4 5
83750 83 0 2 3 3 2 4 1 4 9 4 2 2 6 8 4 7 6 10 5 8 6 2 4 9 8 5 9 10 5 3 6 2 4 1 5 5 7 12 8 10 8 8 9 9 8 11 11 4 5 11 8 3 4 5 4 7 7 3 2 2 3 2 5 7 8 5 8 3 2 8 6 9 5 3 7 9 1 6 2 6 10 5 5 4 4 7 6 3 9 9 4 7 11 7 5 7 9 4 4 4
84000 84 0 2 3 4 3 4 1 3 9 3 2 2 7 10 4 8 6 10 3 9 7 3 5 9 8 4 10 10 6 3 6 1 4 1 4 4 5 13 9 11 8 8 6 8 7 8 9 3 5 12 9 4 3 4 4 8 9 3 2 2 3 3 6 8 10 4 9 2 2 8 7 11 5 2 8 8 3 8 4 7 10 5 5 4 3 7 4 3 9 9 4 7 9 6 5 8 9 3 3 3
84250 84 2 2 2 4 2 4 1 4 9 3 2 2 6 8 4 6 6 10 5 8 4 3 5 8 8 4 9 9 5 3 6 3 4 0 5 5 6 12 8 10 7 8 7 8 8 8 9 4 5 10 7 3 5 4 4 8 8 4 2 2 3 1 5 8 8 5 5 2 1 7 4 8 5 1 8 9 1 6 5 6 10 6 5 5 4 7 5 3 8 9 4 7 8 7 4 9 7 3 4 6
84500 84 2 2 3 3 1 3 1 4 8 3 2 2 7 9 5 7 6 11 5 8 7 3 4 8 8 4 9 9 6 3 6 1 4 1 5 5 7 12 8 11 7 9 8 8 8 7 9 3 5 12 8 3 3 3 4 8 9 3 2 2 3 3 5 8 9 6 8 2 2 8 6 8 5 3 8 8 1 6 3 5 10 5 5 5 5 8 5 3 9 10 4 7 9 7 4 7 9 3 4 4
84750 84 2 2 1 3 2 4 1 2 8 3 2 1 5 8 4 6 5 10 6 9 8 3 5 7 6 5 8 10 5 3 7 1 5 2 5 4 6 13 8 9 8 7 8 8 6 8 8 3 5 11 7 4 4 3 4 7 8 3 2 1 3 3 5 8 10 5 10 1 1 7 5 9 5 1 8 8 1 7 3 6 10 6 6 3 6 7 5 3 8 9 4 8 11 8 4 8 10 3 6 5
85000 85 2 2 4 3 3 4 1 4 8 3 3 2 9 8 4 7 6 10 6 7 5 2 4 10 5 4 9 8 4 2 7 1 2 0 4 5 7 11 5 10 7 8 9 8 9 10 8 4 5 12 10 4 4 4 4 8 8 3 2 2 3 2 5 9 9 5 7 2 1 7 7 9 3 3 7 7 2 5 2 6 10 6 7 4 6 9 4 4 9 9 4 5 10 6 3 7 10 4 5 5
85250 85 3 2 2 3 1 4 1 3 9 3 2 3 7 11 4 8 6 12 5 8 6 2 4 7 6 4 8 9 5 4 5 4 5 3 3 5 6 12 9 9 6 7 7 8 9 10 9 3 4 9 8 4 4 4 4 6 9 3 1 2 3 4 5 8 9 4 9 2 0 8 7 10 5 1 8 7 2 6 4 5 10 6 6 4 4 8 4 3 8 9 3 6 8 5 1 7 9 5 6 5
85500 85 0 2 3 3 1 4 1 4 9 4 3 1 7 9 4 7 6 11 6 8 7 2 5 9 5 5 8 9 6 3 7 3 6 3 3 4 6 12 8 9 7 7 9 8 8 10 9 5 5 12 9 3 2 4 3 8 8 3 2 2 4 2 5 8 10 5 10 2 2 8 7 10 4 2 9 8 1 5 4 7 8 6 6 6 5 9 5 4 7 9 3 5 9 7 5 7 10 5 5 4
85750 85 3 2 3 4 3 4 0 4 8 3 2 2 7 8 3 7 6 12 5 8 4 2 4 8 8 4 9 8 6 4 7 1 5 3 4 5 6 12 7 10 8 8 7 8 8 8 9 4 3 12 9 3 2 3 4 8 8 4 2 2 5 3 5 7 9 5 9 2 0 6 6 10 5 1 8 8 3 8 3 5 11 6 6 5 4 8 4 3 7 9 4 8 12 7 6 8 8 3 4 5
86000 86 1 2 3 4 3 4 0 4 8 3 2 3 6 12 5 8 4 10 5 7 6 3 4 8 5 3 10 9 5 5 5 3 4 3 3 4 6 11 9 9 8 7 7 9 8 8 8 3 5 12 9 3 3 3 5 8 8 3 1 2 3 3 5 8 10 5 8 2 2 7 5 11 4 1 8 7 2 6 4 5 10 5 6 5 5 7 5 3 8 9 5 8 11 7 6 7 9 4 4 5
86250 86 1 3 3 4 2 4 0 4 8 3 2 1 6 9 3 7 7 12 6 8 6 3 4 8 7 3 8 7 5 4 7 2 5 3 5 5 7 11 6 10 7 8 6 8 8 9 9 3 4 12 10 2 4 4 4 9 9 3 2 2 4 4 5 8 10 5 7 2 0 7 6 10 5 1 8 8 4 8 4 6 10 5 4 4 2 7 4 3 8 9 4 7 9 6 4 8 8 4 4 5
86500 86 2 2 3 4 4 5 2 5 9 4 2 2 6 7 3 6 7 13 6 9 7 3 4 7 8 3 8 9 5 3 5 2 4 1 4 5 7 13 7 10 8 7 11 8 10 9 10 3 5 10 10 3 2 5 5 7 8 3 2 2 3 1 5 9 9 4 8 1 1 7 4 10 4 2 7 8 3 8 4 7 11 5 7 5 5 7 6 4 7 9 4 7 9 7 2 8 9 5 4 4
86750 86 0 2 3 3 2 4 1 3 9 4 2 3 6 9 4 7 6 11 6 9 5 3 4 7 8 4 8 9 5 2 4 2 5 2 4 5 7 13 8 9 8 7 7 8 9 9 10 4 4 10 8 4 2 3 3 7 8 3 3 2 4 2 5 9 8 5 7 1 1 8 5 8 5 2 8 8 3 4 4 3 9 6 7 6 4 7 5 3 8 9 5 7 10 7 3 7 8 4 6 5
87000 87 4 2 3 3 2 4 1 3 9 5 2 3 6 8 3 8 6 11 5 7 7 3 4 8 8 3 9 9 5 3 5 3 6 3 6 4 6 12 5 10 7 9 8 8 9 11 9 4 5 11 9 4 3 3 5 9 7 3 2 1 3 3 5 8 8 4 9 1 1 6 4 11 3 2 7 7 2 6 4 7 10 6 5 4 4 7 5 3 9 9 4 6 10 7 4 5 8 4 5 4
87250 87 4 2 3 4 3 4 0 3 8 4 2 2 6 9 3 8 6 12 7 6 6 3 4 9 7 4 9 9 6 3 5 3 6 3 4 3 7 12 6 10 7 8 7 8 9 10 10 4 5 9 8 3 5 4 5 7 8 4 1 2 4 3 5 9 9 5 7 1 0 7 6 10 4 2 7 7 2 6 3 6 10 6 6 4 3 7 5 3 8 9 4 6 9 7 4 7 9 4 5 5
87500 87 2 2 3 3 2 4 1 3 8 4 2 3 6 10 4 9 7 12 5 7 6 3 4 7 8 4 8 8 7 2 6 0 4 1 7 5 7 13 9 10 8 8 9 9 7 10 10 5 5 9 8 4 4 3 7 9 7 5 2 3 4 2 6 8 10 6 8 1 1 8 5 10 3 2 8 9 2 7 5 6 11 6 5 4 4 7 3 4 9 9 4 7 9 7 4 6 8 4 6 5
87750 87 2 2 4 3 4 3 1 3 8 4 3 3 8 8 3 7 6 11 5 9 6 3 4 10 8 4 9 10 5 4 7 1 4 1 5 5 7 13 8 10 8 8 9 8 8 10 9 3 5 11 9 3 4 4 5 9 7 5 2 2 3 3 6 8 10 5 9 3 2 8 4 11 4 2 8 9 3 7 4 6 10 6 7 4 4 7 5 3 9 9 4 6 11 6 7 6 9 5 6 5
88000 88 2 2 3 3 1 4 1 3 9 4 2 3 6 11 4 7 7 12 6 7 6 3 6 9 9 4 9 8 5 2 6 0 5 1 5 5 7 12 9 11 7 9 7 8 7 8 8 2 5 11 9 4 4 3 4 8 9 5 3 1 2 4 6 9 10 7 9 3 1 7 4 11 5 3 8 9 1 6 4 6 9 6 6 5 3 6 5 3 11 10 4 5 9 6 2 7 8 3 4 4
88250 88 2 2 3 4 2 4 0 3 8 4 2 2 5 8 5 7 5 11 8 7 7 3 5 9 4 3 9 9 4 3 8 3 4 1 4 4 5 13 8 10 7 8 7 8 8 8 8 4 5 12 8 4 5 3 4 8 8 3 1 1 3 4 6 8 9 5 7 2 0 9 7 11 4 3 7 8 2 5 3 6 9 6 6 4 4 8 4 3 9 7 4 5 8 6 3 7 10 4 6 4
88500 88 1 2 3 4 2 4 1 2 9 3 3 2 8 11 4 8 6 9 5 9 6 3 4 9 8 5 9 9 5 4 5 2 5 3 4 5 7 13 9 8 7 8 9 8 7 10 9 4 5 12 9 5 4 3 6 8 8 5 2 2 2 2 6 8 8 5 7 1 0 6 5 10 4 1 8 7 1 7 5 6 10 5 6 4 6 7 4 3 8 9 4 7 10 6 4 8 9 5 6 4
88750 88 1 3 3 4 3 4 1 2 8 3 2 3 5 10 4 8 6 11 5 8 6 3 4 10 8 3 8 9 5 5 5 3 4 2 4 5 7 13 6 10 9 9 9 8 7 10 8 4 5 10 10 3 2 4 3 8 9 4 1 1 3 3 6 8 8 5 8 2 1 7 4 10 3 3 8 8 3 6 4 6 10 5 6 4 4 7 4 3 9 7 4 6 9 6 6 6 9 4 5 5
89000 89 1 3 3 4 3 4 1 4 9 4 2 2 7 9 3 7 6 11 5 8 5 2 4 7 8 4 8 11 5 2 5 1 4 2 4 5 7 13 7 11 8 9 8 8 8 9 9 3 5 10 8 3 3 3 3 9 6 4 2 2 3 2 6 7 7 4 5 2 1 7 5 8 4 4 8 9 2 8 3 5 10 6 6 5 3 7 5 3 8 9 4 7 10 7 6 9 9 5 4 4
89250 89 2 2 3 4 2 4 1 4 9 4 2 1 4 8 4 8 7 12 6 8 5 2 4 8 8 5 7 8 4 4 5 3 4 0 4 5 7 13 8 9 6 8 8 8 8 10 9 4 5 11 9 2 3 3 6 8 8 4 1 2 6 3 6 8 9 6 8 1 1 7 5 9 5 3 8 10 4 7 4 5 10 6 6 4 3 7 5 3 8 8 4 6 9 7 5 7 9 4 4 4
89500 89 3 3 3 3 2 4 1 0 8 3 3 2 6 9 4 8 6 9 5 8 6 4 5 9 6 4 9 8 4 2 4 3 5 3 3 3 7 11 7 9 9 9 10 9 10 9 8 3 5 11 9 3 3 4 5 6 9 4 1 1 3 4 6 8 9 6 9 1 1 8 7 10 3 2 7 7 1 4 3 5 10 6 6 5 6 7 4 3 9 10 4 7 9 4 4 9 8 3 4 5
89750 89 2 3 3 4 3 4 2 4 9 3 2 3 6 11 4 8 5 10 5 7 7 3 4 8 6 5 8 9 4 3 5 3 4 0 3 5 6 12 9 10 9 9 7 8 8 11 8 5 6 11 9 4 3 3 6 8 8 4 2 1 4 3 6 7 9 5 6 1 0 8 6 10 5 3 7 7 1 5 2 6 10 5 6 4 4 7 5 3 10 10 5 5 11 6 3 7 9 3 5 5
90000 90 1 2 3 3 2 4 0 1 8 3 2 2 6 9 4 7 6 10 5 6 6 2 6 10 4 4 9 10 3 3 5 3 5 3 3 4 6 13 8 10 9 9 8 7 8 10 8 3 6 12 9 2 2 3 5 8 9 5 2 2 3 3 5 7 9 6 7 1 1 8 7 11 4 2 8 8 2 7 5 6 11 6 6 4 4 7 4 3 9 9 4 7 11 5 3 6 10 4 6 4
90250 90 1 2 3 4 2 4 1 3 8 3 3 2 7 9 3 8 5 11 6 8 4 2 4 8 8 4 8 12 5 3 5 2 5 2 4 5 6 13 7 9 7 7 9 8 10 10 9 3 5 11 9 3 4 4 5 7 9 4 1 3 3 3 5 7 9 5 6 1 1 8 7 9 5 1 8 8 2 6 3 5 10 5 4 4 4 8 3 3 9 10 6 7 11 5 2 6 9 3 4 4
90500 90 1 2 3 4 3 4 1 4 9 3 2 2 7 11 4 8 7 9 5 7 6 3 5 9 5 5 8 9 5 2 6 3 5 3 3 3 7 11 8 10 9 9 10 9 8 11 8 5 5 12 8 5 5 3 5 7 7 4 2 3 3 2 6 6 8 5 9 2 1 8 6 11 4 3 7 8 1 7 5 6 11 6 5 4 4 8 4 3 8 9 4 7 10 5 4 7 8 3 4 5
90750 90 2 2 3 4 3 4 1 4 9 3 2 3 7 11 4 7 6 10 7 9 7 3 4 9 5 5 8 8 3 3 6 4 5 1 5 4 7 12 8 10 8 9 8 8 7 9 9 5 6 11 9 4 5 3 5 8 7 4 2 2 3 3 6 7 7 4 6 2 2 7 7 9 5 1 7 9 1 5 5 5 8 5 5 6 4 7 4 3 9 10 4 7 9 5 3 8 10 4 4 5
91000 91 3 2 3 3 2 4 1 3 9 3 2 3 6 11 4 8 7 12 6 6 7 2 5 8 5 5 8 9 4 3 5 2 3 0 4 4 7 11 9 10 7 7 9 7 8 9 8 4 5 11 9 3 3 2 4 7 8 5 2 2 2 2 6 8 9 5 6 1 1 8 6 10 4 2 8 7 2 8 4 5 10 6 6 4 5 7 4 3 9 9 3 6 10 6 3 7 11 4 5 5
91250 91 2 2 3 4 3 4 1 3 9 3 2 3 5 10 4 7 5 11 6 7 8 3 5 9 6 4 9 11 5 4 5 2 3 1 3 5 7 12 8 8 7 7 9 8 8 10 11 4 5 12 8 3 4 3 6 8 9 5 2 3 4 4 5 8 9 4 9 2 2 8 7 10 5 3 8 9 1 6 3 6 9 6 6 5 4 7 4 3 7 9 4 6 9 6 3 8 8 3 5 5
91500 91 2 2 3 3 1 4 0 4 8 3 2 3 5 11 5 7 8 11 6 5 7 3 5 8 5 6 8 9 5 4 6 4 6 3 3 2 6 11 9 7 7 8 10 8 9 11 9 4 5 12 9 4 5 4 7 8 8 4 2 2 3 3 5 8 9 6 7 1 0 7 7 10 5 3 8 8 1 7 4 5 11 6 6 5 4 8 4 3 9 10 4 6 10 5 2 7 8 3 4 5
91750 91 2 2 3 4 3 4 2 5 9 4 2 2 6 10 5 7 6 10 6 7 7 3 3 8 5 4 8 9 2 2 5 1 3 0 3 4 7 11 8 9 9 9 9 10 8 11 9 3 5 11 8 3 2 3 4 6 8 5 2 2 3 4 4 6 9 5 7 1 0 4 4 9 4 1 8 8 1 5 2 5 11 6 5 5 4 8 5 3 8 9 4 7 9 5 3 6 11 5 7 5
92000 92 0 1 3 3 2 4 2 4 9 3 2 3 6 10 4 6 5 11 6 7 5 3 5 8 5 5 8 8 2 4 7 1 4 0 3 4 7 12 9 8 8 7 8 7 8 10 8 3 5 11 9 3 3 3 5 8 8 5 2 2 2 2 5 8 10 6 8 1 1 8 7 11 4 4 8 8 2 6 3 5 10 5 6 4 5 7 4 3 7 9 5 7 10 4 4 7 8 4 4 5
92250 92 1 3 3 4 3 4 0 2 7 3 1 0 5 9 2 6 5 11 6 8 7 3 5 9 5 5 9 10 4 2 5 1 6 3 4 4 7 12 7 9 8 8 8 8 7 11 8 3 5 10 8 3 4 3 3 8 6 3 1 2 2 2 4 7 9 5 9 1 1 7 7 11 4 2 8 7 2 6 2 6 9 5 4 3 4 6 6 3 9 10 4 6 9 7 2 7 10 4 4 4
92500 92 3 3 3 4 3 4 1 4 9 4 2 2 5 8 4 8 5 9 6 8 7 3 5 8 5 5 8 10 4 3 5 2 4 2 5 4 4 12 8 9 9 8 8 8 8 11 9 3 5 12 9 4 4 5 5 8 8 4 2 2 3 2 5 8 10 5 8 1 1 8 7 11 4 3 6 7 2 6 2 5 9 6 6 5 6 8 6 3 8 8 4 6 8 7 3 6 9 4 4 4
92750 92 2 2 3 3 2 4 1 3 9 4 2 2 6 8 4 6 5 10 5 8 5 3 5 8 6 5 8 9 6 3 6 3 3 2 3 5 7 12 7 9 7 7 8 8 9 11 9 4 5 12 8 3 5 5 6 9 8 3 2 2 3 2 5 8 10 5 8 1 1 7 7 11 4 3 9 9 2 6 4 7 9 5 6 5 3 7 5 3 8 9 3 7 10 6 7 9 8 3 4 5
93000 93 1 1 3 4 2 5 2 3 9 3 2 2 7 8 5 7 5 11 6 7 6 3 4 8 7 4 8 9 6 3 5 2 4 1 3 5 6 13 7 9 7 8 6 8 7 11 8 4 5 12 9 3 2 4 4 8 9 3 2 2 4 4 5 8 8 6 7 2 2 7 7 10 4 1 7 8 1 6 5 5 8 5 4 4 4 8 5 3 6 9 4 8 12 6 6 6 8 4 3 4
93250 93 1 3 3 4 2 4 1 4 9 4 2 2 6 8 3 7 6 10 5 8 6 3 4 8 8 4 8 9 3 2 6 2 4 0 4 4 8 12 8 9 8 8 7 7 7 11 8 3 5 11 9 3 4 5 6 8 9 5 4 1 3 6 4 8 10 6 8 1 1 8 8 11 5 1 7 8 2 7 5 7 10 6 6 5 6 8 5 3 8 9 4 6 9 7 4 8 9 5 5 4
93500 93 1 2 3 4 2 4 1 4 9 4 2 2 6 8 4 6 5 11 6 8 8 3 5 9 5 5 8 10 3 4 5 0 4 1 3 4 7 12 8 9 6 8 9 8 7 11 9 3 5 12 8 3 4 4 5 8 8 3 2 2 4 3 5 8 9 5 6 1 1 8 7 9 4 3 8 7 2 5 4 6 9 6 6 6 4 7 5 3 8 9 5 6 11 6 4 8 9 4 3 4
93750 93 1 2 4 4 2 4 0 3 8 4 1 2 7 8 3 7 7 12 5 9 7 3 5 8 6 5 9 9 4 3 6 2 3 0 3 5 7 11 7 11 7 9 8 8 8 9 8 5 5 13 9 3 2 3 3 8 8 3 2 1 3 3 5 8 8 6 7 1 1 8 7 9 4 3 7 7 1 6 5 6 10 5 6 5 5 6 5 3 8 9 5 7 11 6 3 8 10 4 3 4
94000 94 0 2 3 4 2 3 0 3 8 3 2 1 6 9 4 7 7 11 3 8 6 3 5 9 4 5 9 8 5 4 6 3 4 0 3 3 5 11 7 10 7 8 8 8 8 9 9 4 5 12 10 3 3 4 4 8 7 4 3 1 3 2 4 8 8 5 6 1 1 7 7 11 5 3 8 5 1 5 4 5 10 5 7 4 4 6 4 3 7 9 4 6 8 6 4 6 9 3 4 3
94250 94 1 2 3 4 2 4 1 3 9 4 2 2 6 9 4 8 7 11 5 7 5 2 3 9 8 5 7 9 5 3 5 2 5 3 4 5 7 13 7 8 8 8 8 7 8 10 8 3 5 11 7 3 3 3 2 8 8 3 1 1 2 2 5 8 9 4 8 1 1 7 5 10 4 2 7 7 1 5 3 6 8 6 6 5 5 8 6 3 7 9 4 6 10 7 3 7 8 4 5 5
94500 94 1 2 3 3 3 5 0 4 8 4 3 2 6 8 4 7 7 10 5 8 9 3 5 10 4 5 8 9 4 4 5 3 4 1 3 4 7 11 8 9 8 7 8 8 8 10 8 4 5 12 8 3 3 3 4 7 9 3 2 2 3 2 5 9 10 4 8 1 1 8 7 11 4 1 7 7 1 5 3 6 9 5 6 4 3 7 6 3 8 8 4 6 10 7 5 9 10 6 5 6
94750 94 0 2 3 4 3 4 1 3 9 4 2 2 6 10 2 7 6 11 5 8 6 4 4 9 8 5 9 9 5 3 5 2 5 3 4 5 7 13 7 9 9 8 8 8 8 8 10 3 5 12 10 3 3 3 3 8 7 3 2 2 3 2 5 8 9 5 7 1 1 7 7 10 4 4 9 8 4 6 2 6 9 4 5 2 4 5 4 4 6 10 4 6 9 6 2 7 9 4 4 4
95000 95 1 2 3 4 2 4 1 4 9 4 3 1 8 9 5 7 7 12 5 10 6 3 5 9 6 4 7 9 5 3 5 4 5 3 3 4 7 12 8 9 7 8 12 8 9 10 8 3 5 12 9 5 2 4 3 6 7 3 2 2 3 4 5 7 9 6 8 2 0 6 5 6 4 2 7 9 3 7 4 7 11 6 6 4 3 7 5 3 9 9 5 7 10 6 3 7 9 3 3 3
95250 95 2 2 3 3 2 4 1 3 8 4 1 1 6 8 5 6 5 9 5 7 7 4 5 7 5 5 9 8 5 5 6 4 4 4 3 4 7 13 8 8 9 8 8 8 9 10 8 3 5 12 8 6 4 5 4 8 10 3 2 2 3 4 5 8 8 6 8 4 2 7 7 10 4 1 9 9 3 6 5 7 11 3 7 5 4 7 6 3 8 9 4 7 9 6 6 7 8 3 3 3
95500 95 1 2 3 4 2 4 2 5 9 3 3 2 7 8 4 7 6 9 3 6 4 4 5 7 5 5 10 9 2 4 4 2 3 1 3 3 5 12 8 9 7 7 8 8 7 10 8 3 4 12 9 2 3 5 4 8 8 3 1 2 4 3 5 6 9 5 8 3 2 7 8 11 6 1 8 9 2 6 3 5 9 5 4 5 5 8 4 3 8 9 4 7 9 6 6 7 9 3 3 4
95750 95 2 2 3 4 2 4 1 3 8 4 1 3 7 10 3 7 4 10 5 6 5 2 4 8 6 4 9 8 5 2 5 3 5 3 3 5 6 11 8 11 8 9 8 8 8 9 7 4 5 9 9 2 5 5 3 8 8 3 2 1 2 3 5 7 8 4 6 2 1 8 5 9 4 1 8 8 3 5 2 5 10 5 6 4 4 7 5 3 10 10 4 7 9 7 6 7 9 4 3 3
96000 96 2 2 3 4 2 4 1 4 9 4 2 2 7 9 4 8 7 11 5 8 5 2 4 8 7 4 8 10 5 3 5 2 4 1 3 4 7 13 8 11 7 9 8 9 8 9 10 5 5 11 9 3 4 4 4 7 9 3 2 1 2 2 6 8 9 4 8 1 0 6 4 9 5 1 7 9 2 7 4 5 11 6 5 5 4 8 5 4 7 9 4 7 9 6 7 8 10 4 3 4
96250 96 1 2 3 4 3 4 0 4 8 4 2 2 7 8 4 6 6 11 5 7 5 2 4 8 7 5 8 7 5 3 6 0 4 0 3 4 7 11 7 10 9 8 8 8 7 9 8 4 5 12 9 3 5 4 4 7 8 3 1 2 2 2 5 8 9 4 7 2 1 6 7 11 5 2 8 8 3 6 3 6 9 5 7 4 4 8 5 3 8 9 4 6 9 6 9 9 9 4 4 4
96500 96 1 2 3 4 3 4 2 4 9 4 2 2 6 9 4 8 6 10 7 8 8 3 5 9 4 5 8 10 5 4 6 3 5 3 3 4 7 12 7 10 8 8 7 8 8 11 9 3 5 10 8 3 3 3 3 6 8 3 2 1 3 3 6 8 9 4 9 1 1 7 6 11 4 2 8 8 2 6 4 6 10 6 4 4 4 6 5 3 7 9 5 7 10 6 6 7 9 4 4 4
96750 96 1 2 3 2 2 4 0 4 8 5 3 3 8 8 4 5 5 12 6 7 7 3 3 8 9 5 9 10 4 3 4 0 5 3 4 5 7 12 7 10 7 8 11 8 8 10 8 4 4 11 9 2 4 5 4 8 8 3 3 3 3 2 6 7 9 3 10 2 2 8 6 11 5 3 9 9 4 6 3 6 10 5 6 4 4 8 5 3 8 9 3 6 9 6 6 6 10 5 5 5
97000 97 2 2 3 3 2 4 1 4 8 4 1 2 6 8 4 6 5 9 5 7 5 2 4 7 9 4 9 10 7 4 7 1 5 2 6 6 6 13 7 9 9 9 10 9 10 10 9 4 5 12 7 4 5 5 3 9 8 3 1 2 3 4 5 9 10 5 8 2 2 6 6 11 4 3 8 9 2 5 3 5 8 5 6 3 4 7 6 3 9 9 4 6 10 6 7 7 9 5 6 5
97250 97 0 2 3 3 2 4 1 3 9 3 2 1 7 9 6 5 4 11 5 7 7 3 5 10 8 3 9 10 5 4 5 1 4 0 6 6 6 12 7 8 9 8 9 9 7 9 9 4 6 11 9 7 4 4 3 7 9 4 1 2 2 3 5 8 8 6 5 1 0 8 5 9 4 1 9 7 3 7 4 6 7 6 6 6 4 7 5 3 8 9 4 6 10 7 5 7 9 5 4 4
97500 97 3 3 3 4 2 4 2 4 9 4 3 1 8 9 5 7 6 11 5 8 7 4 5 8 7 4 8 9 8 2 5 2 4 1 8 6 5 12 8 10 8 10 9 8 8 9 9 4 5 10 10 5 3 3 4 8 8 4 2 2 4 3 5 8 9 5 6 1 1 8 4 7 4 2 9 8 4 7 3 5 10 6 5 4 5 8 6 3 8 9 5 6 10 7 3 7 9 5 7 4
97750 97 2 2 3 3 3 5 1 3 9 4 2 1 7 9 6 7 7 13 6 8 4 2 4 7 8 4 9 9 4 2 3 1 5 0 6 5 4 13 8 9 9 8 7 8 8 10 9 3 5 7 9 4 3 4 5 7 8 3 2 1 3 4 4 8 8 7 7 2 0 7 5 8 3 3 8 8 1 6 4 6 10 6 4 3 3 7 5 3 8 9 4 7 9 6 4 6 9 4 6 3
98000 98 3 2 3 4 3 4 1 4 9 4 2 1 6 9 4 7 6 11 5 9 5 3 4 6 8 4 9 10 7 2 5 1 4 1 7 5 6 13 8 8 9 9 9 9 7 10 8 3 5 9 7 3 3 2 3 5 7 3 2 1 3 4 5 6 8 5 6 1 0 5 4 7 4 2 8 9 3 6 3 5 8 6 6 6 5 8 6 3 9 9 4 6 10 7 6 8 9 5 5 3
98250 98 4 3 3 3 3 5 0 4 8 4 2 2 6 9 5 6 7 13 6 8 6 2 3 8 8 4 10 9 7 3 5 2 5 1 7 5 6 11 6 7 7 9 8 7 6 9 9 4 5 11 9 3 3 3 5 7 9 3 2 1 3 4 5 8 9 7 8 2 2 7 5 8 4 3 6 9 3 5 3 5 10 6 6 6 5 8 5 4 8 8 4 5 10 7 5 8 8 5 6 5
98500 98 3 2 3 3 1 4 1 4 9 4 2 3 7 11 3 8 5 10 5 8 5 3 4 8 8 3 10 11 8 3 8 3 5 3 7 6 5 13 9 9 8 9 10 8 7 10 9 3 5 10 9 4 4 4 3 8 8 2 2 2 4 4 5 8 9 6 7 2 1 8 6 9 6 2 7 10 2 5 5 6 10 6 5 5 4 8 6 3 8 10 4 6 10 8 5 8 9 4 5 4
98750 98 4 3 3 4 2 4 1 4 9 3 3 1 8 9 3 7 6 12 4 8 6 4 4 9 8 4 10 9 7 3 4 2 4 1 7 6 5 13 8 10 7 9 9 8 7 9 9 3 4 10 8 3 4 3 4 7 7 3 2 2 2 3 5 7 9 5 7 1 0 6 4 10 3 2 7 9 3 8 3 5 10 6 5 5 4 7 5 3 8 10 4 7 8 8 4 9 9 5 7 3
99000 99 3 2 3 4 2 4 0 4 8 3 2 3 7 9 4 6 5 11 4 7 5 2 5 9 9 4 10 9 8 2 6 2 4 2 8 5 5 11 9 9 8 9 10 9 7 11 10 4 4 9 6 3 3 3 3 8 6 2 1 1 3 3 5 8 9 5 8 1 1 7 4 9 6 2 8 8 3 5 4 5 10 4 4 4 4 8 5 3 7 9 4 7 9 8 3 6 11 5 6 3
99250 99 4 3 3 3 1 4 1 4 9 4 2 1 6 9 3 7 6 10 5 8 6 3 4 9 8 4 8 9 8 4 6 1 4 1 7 6 6 12 7 9 8 9 10 8 8 9 9 3 5 9 8 3 3 3 3 7 7 4 3 2 2 3 5 8 8 5 8 3 2 7 4 9 5 2 7 9 3 5 3 5 9 5 6 6 5 8 6 3 8 9 4 7 10 8 3 7 9 4 6 4
99500 99 3 2 3 4 3 4 1 4 8 4 2 2 6 8 4 6 6 11 4 8 4 3 4 8 8 4 9 10 6 3 5 1 4 1 6 4 6 12 7 10 8 8 8 8 8 10 9 4 4 10 9 3 4 3 4 7 6 4 4 3 4 3 4 7 8 6 7 2 1 6 5 9 4 3 8 9 3 4 2 5 9 5 6 4 3 7 6 3 8 9 4 7 8 7 3 6 9 4 6 5
99750 99 2 2 2 3 2 4 1 3 9 4 2 1 6 10 4 6 7 13 6 7 5 3 6 9 8 4 11 10 7 2 8 2 5 2 7 6 6 13 9 9 7 8 10 8 7 11 10 4 5 10 9 3 5 3 4 8 7 3 3 2 3 3 5 9 8 6 8 1 1 5 4 10 5 2 7 10 1 5 3 5 10 6 7 4 4 8 5 3 7 9 4 7 9 6 2 6 9 4 5 5
100000 100 3 3 3 3 2 4 1 3 8 5 2 3 6 8 5 8 6 10 5 8 6 3 4 8 8 6 10 10 5 3 5 4 4 2 5 4 6 13 6 8 8 9 7 8 8 9 9 3 5 9 9 3 3 5 2 5 7 3 1 1 1 2 5 7 7 7 6 1 1 8 7 9 4 2 7 8 1 4 3 5 10 6 6 3 3 7 5 3 9 9 4 6 9 7 3 6 8 5 6 4
<=1 % 52 4 0 0 9 0 85 1 0 0 8 30 0 0 0 0 0 0 0 0 0 0 0 0 0 0 0 0 0 1 0 25 0 54 0 1 0 0 0 0 0 0 0 0 0 0 0 0 0 0 0 0 0 0 0 0 0 0 23 35 2 2 0 0 0 0 0 42 72 0 0 0 0 22 0 0 30 0 0 0 0 0 0 0 0 0 0 0 0 0 0 0 0 0 3 0 0 0 0 0
2 % 36 74 3 1 52 0 14 4 0 1 76 53 0 0 2 0 0 0 0 0 0 22 0 0 0 2 0 0 4 16 0 34 2 27 1 6 0 0 0 0 0 0 0 0 0 0 0 4 0 0 0 5 6 5 4 0 0 3 56 58 19 20 0 0 0 0 0 45 24 0 0 0 0 47 0 0 41 0 12 0 0 0 0 2 1 0 0 0 0 0 0 0 0 0 22 0 0 1 2 0
3 % 11 21 82 38 35 6 0 36 0 36 16 15 0 0 12 0 0 0 2 0 1 61 9 0 0 14 0 0 13 38 2 30 16 16 22 13 0 0 0 0 0 0 0 0 0 0 0 40 0 0 0 51 36 48 19 0 0 52 18 7 41 36 1 0 0 4 0 12 3 0 5 0 8 23 0 0 23 0 37 1 0 1 0 16 29 0 1 87 0 0 6 0 0 0 24 0 0 17 12 8
4 % 2 1 14 60 4 84 0 57 0 56 0 2 0 0 57 1 5 0 11 0 10 17 62 0 3 49 0 0 21 32 9 10 46 3 34 27 2 0 0 0 0 0 0 0 0 0 0 51 13 0 0 32 38 34 44 3 1 31 3 0 30 22 12 0 0 16 0 1 1 4 19 0 39 7 0 0 6 4 37 5 0 3 5 41 43 0 24 11 0 0 73 0 0 1 19 0 0 47 32 42
5 % 0 0 0 0 0 11 0 2 0 6 0 0 5 0 23 6 27 0 44 3 31 0 25 0 12 27 0 0 28 13 31 0 30 0 27 43 11 0 2 0 1 0 0 0 0 0 0 5 83 0 0 9 18 12 25 2 2 11 0 0 5 9 58 0 0 43 4 0 0 6 37 0 46 1 0 0 0 19 14 35 0 25 27 32 21 1 58 1 0 0 18 9 0 7 12 3 0 31 31 48
6 % 0 0 0 0 0 0 0 0 0 0 0 0 35 0 5 27 43 0 33 11 40 0 3 2 16 9 1 0 19 0 31 0 5 0 12 8 36 0 8 0 7 3 6 0 3 0 0 0 3 0 3 1 2 1 7 11 11 2 0 0 3 8 24 5 2 28 18 0 0 15 24 2 8 0 7 3 0 41 0 44 0 70 52 8 6 9 16 0 2 0 2 32 0 39 13 24 0 4 18 2
7 % 0 0 0 0 0 0 0 0 2 0 0 0 45 3 0 41 24 0 9 28 13 0 0 20 23 0 6 2 9 0 20 0 0 0 2 1 48 0 28 2 21 15 13 15 26 1 5 0 0 1 10 0 0 0 0 27 22 0 0 0 0 2 4 20 8 7 28 0 0 39 13 7 0 0 45 19 0 29 0 15 1 1 14 0 0 51 1 0 14 0 0 53 0 39 6 41 4 0 5 0
8 % 0 0 0 0 0 0 0 0 30 0 0 0 14 32 0 24 0 1 0 35 3 0 0 35 41 0 31 13 4 0 6 0 0 0 1 0 3 0 44 9 44 49 26 60 49 13 29 0 0 3 33 0 0 0 0 41 35 0 0 0 0 0 1 61 37 0 28 0 0 31 1 18 0 0 37 36 0 6 0 0 8 0 1 0 0 38 0 0 44 8 0 5 9 13 1 25 21 0 0 0
9 % 0 0 0 0 0 0 0 0 68 0 0 0 0 37 0 1 0 9 0 18 0 0 0 30 5 0 31 32 0 0 1 0 0 0 0 0 0 1 17 38 26 29 36 23 18 31 41 0 0 12 42 0 0 0 0 16 25 0 0 0 0 0 0 12 38 0 18 0 0 4 0 27 0 0 10 28 0 0 0 0 26 0 0 0 0 1 0 0 34 69 0 0 36 1 0 7 43 0 0 0
10 % 0 0 0 0 0 0 0 0 0 0 0 0 0 22 0 0 0 25 0 4 0 0 0 12 1 0 23 34 0 0 0 0 0 0 0 0 0 4 0 40 0 4 15 1 4 29 23 0 0 29 11 0 0 0 0 0 3 0 0 0 0 0 0 1 15 0 4 0 0 1 0 30 0 0 0 12 0 0 0 0 40 0 0 0 0 0 0 0 5 21 0 0 36 0 0 0 27 0 0 0
11 % 0 0 0 0 0 0 0 0 0 0 0 0 0 5 0 0 0 37 0 0 0 0 0 0 0 0 7 17 0 0 0 0 0 0 0 0 0 21 0 10 0 0 3 0 0 20 1 0 0 37 0 0 0 0 0 0 0 0 0 0 0 0 0 0 0 0 0 0 0 0 0 14 0 0 0 1 0 0 0 0 22 0 0 0 0 0 0 0 0 1 0 0 14 0 0 0 5 0 0 0
12 % 0 0 0 0 0 0 0 0 0 0 0 0 0 0 0 0 0 21 0 0 0 0 0 0 0 0 0 1 0 0 0 0 0 0 0 0 0 33 0 0 0 0 1 0 0 6 0 0 0 17 0 0 0 0 0 0 0 0 0 0 0 0 0 0 0 0 0 0 0 0 0 1 0 0 0 0 0 0 0 0 2 0 0 0 0 0 0 0 0 0 0 0 3 0 0 0 0 0 0 0
13 % 0 0 0 0 0 0 0 0 0 0 0 0 0 0 0 0 0 7 0 0 0 0 0 0 0 0 0 0 0 0 0 0 0 0 0 0 0 38 0 0 0 0 0 0 0 0 0 0 0 1 0 0 0 0 0 0 0 0 0 0 0 0 0 0 0 0 0 0 0 0 0 0 0 0 0 0 0 0 0 0 0 0 0 0 0 0 0 0 0 0 0 0 0 0 0 0 0 0 0 0
14 % 0 0 0 0 0 0 0 0 0 0 0 0 0 0 0 0 0 0 0 0 0 0 0 0 0 0 0 0 0 0 0 0 0 0 0 0 0 3 0 0 0 0 0 0 0 0 0 0 0 0 0 0 0 0 0 0 0 0 0 0 0 0 0 0 0 0 0 0 0 0 0 0 0 0 0 0 0 0 0 0 0 0 0 0 0 0 0 0 0 0 0 0 0 0 0 0 0 0 0 0
15 % 0 0 0 0 0 0 0 0 0 0 0 0 0 0 0 0 0 0 0 0 0 0 0 0 0 0 0 0 0 0 0 0 0 0 0 0 0 0 0 0 0 0 0 0 0 0 0 0 0 0 0 0 0 0 0 0 0 0 0 0 0 0 0 0 0 0 0 0 0 0 0 0 0 0 0 0 0 0 0 0 0 0 0 0 0 0 0 0 0 0 0 0 0 0 0 0 0 0 0 0
