# Supplementary material for: Anti-cancer activity elucidation of geissolosimine as an MDM2-p53 interaction inhibitor: An in-silico study
Source: PLoS One. 2025 May 8;20(5):e0323003. doi: 10.1371/journal.pone.0323003 (PMC12061181; doi:10.1371/journal.pone.0323003)
Supplement: S8 File — (ZIP) [file pone.0323003.s008.zip › Result/complex_1/complex_1_rmsf.tab]

Table of atomic Root Mean Square Fluctuations in [A]
1 N ASP 11 C 3.61
2 H ASP 11 C 3.92
3 H ASP 11 C 3.90
4 H ASP 11 C 3.95
5 CA ASP 11 C 2.87
6 HA ASP 11 C 3.22
7 C ASP 11 C 1.88
8 O ASP 11 C 2.16
9 CB ASP 11 C 3.29
10 HB ASP 11 C 3.34
11 HB ASP 11 C 3.33
12 CG ASP 11 C 4.25
13 OD1 ASP 11 C 4.73
14 OD2 ASP 11 C 4.85
15 N GLY 12 C 1.29
16 H GLY 12 C 1.83
17 CA GLY 12 C 0.74
18 HA GLY 12 C 1.26
19 HA GLY 12 C 1.24
20 C GLY 12 C 0.60
21 O GLY 12 C 0.73
22 N ALA 13 C 0.50
23 H ALA 13 C 0.59
24 CA ALA 13 C 0.45
25 HA ALA 13 C 0.52
26 C ALA 13 C 0.42
27 O ALA 13 C 0.54
28 CB ALA 13 C 0.57
29 HB ALA 13 C 1.20
30 HB ALA 13 C 1.21
31 HB ALA 13 C 1.19
32 N VAL 14 C 0.40
33 H VAL 14 C 0.43
34 CA VAL 14 C 0.40
35 HA VAL 14 C 0.45
36 C VAL 14 C 0.41
37 O VAL 14 C 0.45
38 CB VAL 14 C 0.45
39 HB VAL 14 C 0.71
40 CG1 VAL 14 C 0.70
41 HG1 VAL 14 C 1.30
42 HG1 VAL 14 C 1.30
43 HG1 VAL 14 C 1.33
44 CG2 VAL 14 C 0.78
45 HG2 VAL 14 C 1.36
46 HG2 VAL 14 C 1.39
47 HG2 VAL 14 C 1.35
48 N THR 15 C 0.47
49 H THR 15 C 0.56
50 CA THR 15 C 0.49
51 HA THR 15 C 0.54
52 C THR 15 C 0.48
53 O THR 15 C 0.59
54 CB THR 15 C 0.64
55 HB THR 15 C 0.80
56 OG1 THR 15 C 0.79
57 HG1 THR 15 C 1.21
58 CG2 THR 15 C 0.87
59 HG2 THR 15 C 1.42
60 HG2 THR 15 C 1.39
61 HG2 THR 15 C 1.40
62 N THR 16 C 0.47
63 H THR 16 C 0.55
64 CA THR 16 C 0.46
65 HA THR 16 C 0.53
66 C THR 16 C 0.47
67 O THR 16 C 0.55
68 CB THR 16 C 0.50
69 HB THR 16 C 0.57
70 OG1 THR 16 C 0.57
71 HG1 THR 16 C 0.72
72 CG2 THR 16 C 0.56
73 HG2 THR 16 C 1.18
74 HG2 THR 16 C 1.19
75 HG2 THR 16 C 1.18
76 N SER 17 C 0.51
77 H SER 17 C 0.61
78 CA SER 17 C 0.55
79 HA SER 17 C 0.60
80 C SER 17 C 0.54
81 O SER 17 C 0.64
82 CB SER 17 C 0.69
83 HB SER 17 C 1.00
84 HB SER 17 C 1.07
85 OG SER 17 C 1.18
86 HG SER 17 C 1.57
87 N GLN 18 C 0.53
88 H GLN 18 C 0.57
89 CA GLN 18 C 0.56
90 HA GLN 18 C 0.62
91 C GLN 18 C 0.57
92 O GLN 18 C 0.72
93 CB GLN 18 C 0.65
94 HB GLN 18 C 0.82
95 HB GLN 18 C 0.87
96 CG GLN 18 C 0.92
97 HG GLN 18 C 1.43
98 HG GLN 18 C 1.31
99 CD GLN 18 C 1.51
100 OE1 GLN 18 C 2.07
101 NE2 GLN 18 C 2.09
102 HE2 GLN 18 C 2.71
103 HE2 GLN 18 C 2.23
104 N ILE 19 C 0.52
105 H ILE 19 C 0.56
106 CA ILE 19 C 0.51
107 HA ILE 19 C 0.59
108 C ILE 19 C 0.49
109 O ILE 19 C 0.49
110 CB ILE 19 C 0.52
111 HB ILE 19 C 0.53
112 CG1 ILE 19 C 0.71
113 HG1 ILE 19 C 1.39
114 HG1 ILE 19 C 1.37
115 CG2 ILE 19 C 0.55
116 HG2 ILE 19 C 1.16
117 HG2 ILE 19 C 1.15
118 HG2 ILE 19 C 1.12
119 CD1 ILE 19 C 0.76
120 HD1 ILE 19 C 1.45
121 HD1 ILE 19 C 1.40
122 HD1 ILE 19 C 1.37
123 N PRO 20 C 0.55
124 CA PRO 20 C 0.57
125 HA PRO 20 C 0.64
126 C PRO 20 C 0.52
127 O PRO 20 C 0.56
128 CB PRO 20 C 0.70
129 HB PRO 20 C 0.88
130 HB PRO 20 C 0.88
131 CG PRO 20 C 0.86
132 HG PRO 20 C 1.20
133 HG PRO 20 C 1.17
134 CD PRO 20 C 0.67
135 HD PRO 20 C 0.76
136 HD PRO 20 C 0.81
137 N ALA 21 C 0.58
138 H ALA 21 C 0.69
139 CA ALA 21 C 0.63
140 HA ALA 21 C 0.67
141 C ALA 21 C 0.60
142 O ALA 21 C 0.66
143 CB ALA 21 C 0.81
144 HB ALA 21 C 1.35
145 HB ALA 21 C 1.32
146 HB ALA 21 C 1.36
147 N SER 22 C 0.60
148 H SER 22 C 0.66
149 CA SER 22 C 0.63
150 HA SER 22 C 0.70
151 C SER 22 C 0.57
152 O SER 22 C 0.64
153 CB SER 22 C 0.78
154 HB SER 22 C 1.23
155 HB SER 22 C 1.23
156 OG SER 22 C 1.46
157 HG SER 22 C 1.88
158 N GLU 23 C 0.51
159 H GLU 23 C 0.55
160 CA GLU 23 C 0.49
161 HA GLU 23 C 0.56
162 C GLU 23 C 0.44
163 O GLU 23 C 0.53
164 CB GLU 23 C 0.51
165 HB GLU 23 C 0.82
166 HB GLU 23 C 0.86
167 CG GLU 23 C 0.65
168 HG GLU 23 C 1.09
169 HG GLU 23 C 1.06
170 CD GLU 23 C 0.56
171 OE1 GLU 23 C 1.18
172 OE2 GLU 23 C 1.15
173 N GLN 24 C 0.39
174 H GLN 24 C 0.46
175 CA GLN 24 C 0.38
176 HA GLN 24 C 0.44
177 C GLN 24 C 0.38
178 O GLN 24 C 0.43
179 CB GLN 24 C 0.41
180 HB GLN 24 C 0.65
181 HB GLN 24 C 0.65
182 CG GLN 24 C 0.58
183 HG GLN 24 C 0.86
184 HG GLN 24 C 0.87
185 CD GLN 24 C 0.57
186 OE1 GLN 24 C 0.57
187 NE2 GLN 24 C 0.80
188 HE2 GLN 24 C 0.90
189 HE2 GLN 24 C 0.97
190 N GLU 25 C 0.41
191 H GLU 25 C 0.48
192 CA GLU 25 C 0.47
193 HA GLU 25 C 0.51
194 C GLU 25 C 0.51
195 O GLU 25 C 0.65
196 CB GLU 25 C 0.53
197 HB GLU 25 C 0.84
198 HB GLU 25 C 0.86
199 CG GLU 25 C 0.98
200 HG GLU 25 C 1.44
201 HG GLU 25 C 1.46
202 CD GLU 25 C 0.92
203 OE1 GLU 25 C 1.42
204 OE2 GLU 25 C 1.46
205 N THR 26 C 0.50
206 H THR 26 C 0.53
207 CA THR 26 C 0.55
208 HA THR 26 C 0.66
209 C THR 26 C 0.48
210 O THR 26 C 0.49
211 CB THR 26 C 0.66
212 HB THR 26 C 0.73
213 OG1 THR 26 C 0.87
214 HG1 THR 26 C 1.08
215 CG2 THR 26 C 0.71
216 HG2 THR 26 C 1.25
217 HG2 THR 26 C 1.23
218 HG2 THR 26 C 1.30
219 N LEU 27 C 0.48
220 H LEU 27 C 0.56
221 CA LEU 27 C 0.45
222 HA LEU 27 C 0.46
223 C LEU 27 C 0.42
224 O LEU 27 C 0.48
225 CB LEU 27 C 0.54
226 HB LEU 27 C 1.01
227 HB LEU 27 C 0.97
228 CG LEU 27 C 1.04
229 HG LEU 27 C 1.88
230 CD1 LEU 27 C 1.56
231 HD1 LEU 27 C 2.04
232 HD1 LEU 27 C 2.04
233 HD1 LEU 27 C 2.10
234 CD2 LEU 27 C 1.49
235 HD2 LEU 27 C 1.96
236 HD2 LEU 27 C 2.02
237 HD2 LEU 27 C 2.00
238 N VAL 28 C 0.40
239 H VAL 28 C 0.43
240 CA VAL 28 C 0.39
241 HA VAL 28 C 0.42
242 C VAL 28 C 0.39
243 O VAL 28 C 0.46
244 CB VAL 28 C 0.42
245 HB VAL 28 C 0.47
246 CG1 VAL 28 C 0.49
247 HG1 VAL 28 C 1.15
248 HG1 VAL 28 C 1.14
249 HG1 VAL 28 C 1.16
250 CG2 VAL 28 C 0.49
251 HG2 VAL 28 C 1.17
252 HG2 VAL 28 C 1.17
253 HG2 VAL 28 C 1.12
254 N ARG 29 C 0.42
255 H ARG 29 C 0.47
256 CA ARG 29 C 0.45
257 HA ARG 29 C 0.50
258 C ARG 29 C 0.43
259 O ARG 29 C 0.51
260 CB ARG 29 C 0.59
261 HB ARG 29 C 1.18
262 HB ARG 29 C 1.24
263 CG ARG 29 C 1.17
264 HG ARG 29 C 1.78
265 HG ARG 29 C 1.87
266 CD ARG 29 C 1.32
267 HD ARG 29 C 1.78
268 HD ARG 29 C 1.54
269 NE ARG 29 C 2.01
270 HE ARG 29 C 2.44
271 CZ ARG 29 C 2.71
272 NH1 ARG 29 C 3.07
273 HH1 ARG 29 C 2.89
274 HH1 ARG 29 C 3.82
275 NH2 ARG 29 C 3.55
276 HH2 ARG 29 C 3.78
277 HH2 ARG 29 C 4.15
278 N PRO 30 C 0.47
279 CA PRO 30 C 0.48
280 HA PRO 30 C 0.51
281 C PRO 30 C 0.48
282 O PRO 30 C 0.62
283 CB PRO 30 C 0.65
284 HB PRO 30 C 0.85
285 HB PRO 30 C 0.88
286 CG PRO 30 C 1.01
287 HG PRO 30 C 1.44
288 HG PRO 30 C 1.46
289 CD PRO 30 C 0.69
290 HD PRO 30 C 0.79
291 HD PRO 30 C 0.80
292 N LYS 31 C 0.44
293 H LYS 31 C 0.46
294 CA LYS 31 C 0.47
295 HA LYS 31 C 0.54
296 C LYS 31 C 0.46
297 O LYS 31 C 0.47
298 CB LYS 31 C 0.55
299 HB LYS 31 C 0.56
300 HB LYS 31 C 0.66
301 CG LYS 31 C 0.68
302 HG LYS 31 C 1.03
303 HG LYS 31 C 1.00
304 CD LYS 31 C 1.04
305 HD LYS 31 C 1.56
306 HD LYS 31 C 1.56
307 CE LYS 31 C 1.43
308 HE LYS 31 C 1.85
309 HE LYS 31 C 1.90
310 NZ LYS 31 C 1.84
311 HZ LYS 31 C 2.21
312 HZ LYS 31 C 2.19
313 HZ LYS 31 C 2.19
314 N PRO 32 C 0.53
315 CA PRO 32 C 0.58
316 HA PRO 32 C 0.64
317 C PRO 32 C 0.56
318 O PRO 32 C 0.64
319 CB PRO 32 C 0.73
320 HB PRO 32 C 0.83
321 HB PRO 32 C 0.89
322 CG PRO 32 C 0.77
323 HG PRO 32 C 0.95
324 HG PRO 32 C 0.92
325 CD PRO 32 C 0.65
326 HD PRO 32 C 0.74
327 HD PRO 32 C 0.74
328 N LEU 33 C 0.56
329 H LEU 33 C 0.60
330 CA LEU 33 C 0.60
331 HA LEU 33 C 0.68
332 C LEU 33 C 0.55
333 O LEU 33 C 0.65
334 CB LEU 33 C 0.72
335 HB LEU 33 C 0.88
336 HB LEU 33 C 1.15
337 CG LEU 33 C 1.11
338 HG LEU 33 C 1.69
339 CD1 LEU 33 C 1.41
340 HD1 LEU 33 C 1.87
341 HD1 LEU 33 C 1.89
342 HD1 LEU 33 C 1.89
343 CD2 LEU 33 C 1.76
344 HD2 LEU 33 C 2.27
345 HD2 LEU 33 C 2.19
346 HD2 LEU 33 C 2.23
347 N LEU 34 C 0.48
348 H LEU 34 C 0.51
349 CA LEU 34 C 0.48
350 HA LEU 34 C 0.55
351 C LEU 34 C 0.50
352 O LEU 34 C 0.58
353 CB LEU 34 C 0.50
354 HB LEU 34 C 0.59
355 HB LEU 34 C 0.52
356 CG LEU 34 C 0.64
357 HG LEU 34 C 0.94
358 CD1 LEU 34 C 0.88
359 HD1 LEU 34 C 1.44
360 HD1 LEU 34 C 1.43
361 HD1 LEU 34 C 1.42
362 CD2 LEU 34 C 0.94
363 HD2 LEU 34 C 1.47
364 HD2 LEU 34 C 1.48
365 HD2 LEU 34 C 1.47
366 N LEU 35 C 0.51
367 H LEU 35 C 0.51
368 CA LEU 35 C 0.61
369 HA LEU 35 C 0.69
370 C LEU 35 C 0.68
371 O LEU 35 C 0.77
372 CB LEU 35 C 0.67
373 HB LEU 35 C 0.87
374 HB LEU 35 C 0.84
375 CG LEU 35 C 0.92
376 HG LEU 35 C 1.30
377 CD1 LEU 35 C 1.35
378 HD1 LEU 35 C 1.83
379 HD1 LEU 35 C 1.82
380 HD1 LEU 35 C 1.80
381 CD2 LEU 35 C 1.22
382 HD2 LEU 35 C 1.72
383 HD2 LEU 35 C 1.73
384 HD2 LEU 35 C 1.65
385 N LYS 36 C 0.71
386 H LYS 36 C 0.70
387 CA LYS 36 C 0.82
388 HA LYS 36 C 0.89
389 C LYS 36 C 0.79
390 O LYS 36 C 0.88
391 CB LYS 36 C 0.95
392 HB LYS 36 C 1.05
393 HB LYS 36 C 1.10
394 CG LYS 36 C 1.24
395 HG LYS 36 C 1.53
396 HG LYS 36 C 1.57
397 CD LYS 36 C 1.59
398 HD LYS 36 C 1.91
399 HD LYS 36 C 1.94
400 CE LYS 36 C 1.99
401 HE LYS 36 C 2.36
402 HE LYS 36 C 2.29
403 NZ LYS 36 C 2.51
404 HZ LYS 36 C 2.84
405 HZ LYS 36 C 2.88
406 HZ LYS 36 C 2.82
407 N LEU 37 C 0.73
408 H LEU 37 C 0.74
409 CA LEU 37 C 0.72
410 HA LEU 37 C 0.79
411 C LEU 37 C 0.69
412 O LEU 37 C 0.78
413 CB LEU 37 C 0.80
414 HB LEU 37 C 1.38
415 HB LEU 37 C 1.41
416 CG LEU 37 C 0.90
417 HG LEU 37 C 1.55
418 CD1 LEU 37 C 1.01
419 HD1 LEU 37 C 1.51
420 HD1 LEU 37 C 1.53
421 HD1 LEU 37 C 1.49
422 CD2 LEU 37 C 1.91
423 HD2 LEU 37 C 2.43
424 HD2 LEU 37 C 2.45
425 HD2 LEU 37 C 2.43
426 N LEU 38 C 0.63
427 H LEU 38 C 0.62
428 CA LEU 38 C 0.66
429 HA LEU 38 C 0.71
430 C LEU 38 C 0.70
431 O LEU 38 C 0.74
432 CB LEU 38 C 0.71
433 HB LEU 38 C 0.89
434 HB LEU 38 C 1.01
435 CG LEU 38 C 0.70
436 HG LEU 38 C 1.24
437 CD1 LEU 38 C 1.14
438 HD1 LEU 38 C 1.72
439 HD1 LEU 38 C 1.65
440 HD1 LEU 38 C 1.66
441 CD2 LEU 38 C 1.17
442 HD2 LEU 38 C 1.73
443 HD2 LEU 38 C 1.71
444 HD2 LEU 38 C 1.69
445 N LYS 39 C 0.74
446 H LYS 39 C 0.76
447 CA LYS 39 C 0.86
448 HA LYS 39 C 0.95
449 C LYS 39 C 0.84
450 O LYS 39 C 0.95
451 CB LYS 39 C 1.03
452 HB LYS 39 C 1.12
453 HB LYS 39 C 1.43
454 CG LYS 39 C 1.62
455 HG LYS 39 C 2.16
456 HG LYS 39 C 2.07
457 CD LYS 39 C 1.81
458 HD LYS 39 C 2.07
459 HD LYS 39 C 2.06
460 CE LYS 39 C 2.54
461 HE LYS 39 C 3.01
462 HE LYS 39 C 3.01
463 NZ LYS 39 C 2.83
464 HZ LYS 39 C 3.09
465 HZ LYS 39 C 3.04
466 HZ LYS 39 C 3.12
467 N SER 40 C 0.80
468 H SER 40 C 0.82
469 CA SER 40 C 0.86
470 HA SER 40 C 0.98
471 C SER 40 C 0.83
472 O SER 40 C 0.99
473 CB SER 40 C 0.97
474 HB SER 40 C 1.49
475 HB SER 40 C 1.36
476 OG SER 40 C 1.66
477 HG SER 40 C 1.98
478 N VAL 41 C 0.76
479 H VAL 41 C 0.79
480 CA VAL 41 C 0.77
481 HA VAL 41 C 0.92
482 C VAL 41 C 0.91
483 O VAL 41 C 1.08
484 CB VAL 41 C 0.84
485 HB VAL 41 C 1.58
486 CG1 VAL 41 C 1.44
487 HG1 VAL 41 C 2.02
488 HG1 VAL 41 C 1.95
489 HG1 VAL 41 C 1.97
490 CG2 VAL 41 C 1.16
491 HG2 VAL 41 C 1.71
492 HG2 VAL 41 C 1.71
493 HG2 VAL 41 C 1.73
494 N GLY 42 C 1.20
495 H GLY 42 C 1.33
496 CA GLY 42 C 1.64
497 HA GLY 42 C 2.19
498 HA GLY 42 C 2.15
499 C GLY 42 C 1.13
500 O GLY 42 C 1.15
501 N ALA 43 C 1.18
502 H ALA 43 C 1.58
503 CA ALA 43 C 1.11
504 HA ALA 43 C 1.12
505 C ALA 43 C 1.05
506 O ALA 43 C 1.37
507 CB ALA 43 C 1.64
508 HB ALA 43 C 2.10
509 HB ALA 43 C 2.07
510 HB ALA 43 C 2.01
511 N GLN 44 C 1.06
512 H GLN 44 C 1.27
513 CA GLN 44 C 1.19
514 HA GLN 44 C 1.32
515 C GLN 44 C 1.05
516 O GLN 44 C 1.31
517 CB GLN 44 C 1.60
518 HB GLN 44 C 1.88
519 HB GLN 44 C 2.06
520 CG GLN 44 C 2.23
521 HG GLN 44 C 2.60
522 HG GLN 44 C 2.65
523 CD GLN 44 C 2.96
524 OE1 GLN 44 C 3.35
525 NE2 GLN 44 C 3.74
526 HE2 GLN 44 C 4.40
527 HE2 GLN 44 C 3.92
528 N LYS 45 C 0.87
529 H LYS 45 C 0.98
530 CA LYS 45 C 0.78
531 HA LYS 45 C 0.90
532 C LYS 45 C 0.67
533 O LYS 45 C 0.74
534 CB LYS 45 C 0.91
535 HB LYS 45 C 1.51
536 HB LYS 45 C 1.53
537 CG LYS 45 C 1.00
538 HG LYS 45 C 1.64
539 HG LYS 45 C 1.57
540 CD LYS 45 C 0.97
541 HD LYS 45 C 1.30
542 HD LYS 45 C 1.45
543 CE LYS 45 C 0.98
544 HE LYS 45 C 1.46
545 HE LYS 45 C 1.40
546 NZ LYS 45 C 1.00
547 HZ LYS 45 C 1.41
548 HZ LYS 45 C 1.42
549 HZ LYS 45 C 1.41
550 N ASP 46 C 0.69
551 H ASP 46 C 0.77
552 CA ASP 46 C 0.76
553 HA ASP 46 C 0.88
554 C ASP 46 C 0.64
555 O ASP 46 C 0.78
556 CB ASP 46 C 0.99
557 HB ASP 46 C 1.47
558 HB ASP 46 C 1.33
559 CG ASP 46 C 1.44
560 OD1 ASP 46 C 2.13
561 OD2 ASP 46 C 2.06
562 N THR 47 C 0.56
563 H THR 47 C 0.66
564 CA THR 47 C 0.50
565 HA THR 47 C 0.53
566 C THR 47 C 0.45
567 O THR 47 C 0.54
568 CB THR 47 C 0.63
569 HB THR 47 C 0.96
570 OG1 THR 47 C 1.04
571 HG1 THR 47 C 1.24
572 CG2 THR 47 C 0.89
573 HG2 THR 47 C 1.44
574 HG2 THR 47 C 1.45
575 HG2 THR 47 C 1.47
576 N TYR 48 C 0.43
577 H TYR 48 C 0.48
578 CA TYR 48 C 0.42
579 HA TYR 48 C 0.46
580 C TYR 48 C 0.43
581 O TYR 48 C 0.51
582 CB TYR 48 C 0.46
583 HB TYR 48 C 0.52
584 HB TYR 48 C 0.54
585 CG TYR 48 C 0.47
586 CD1 TYR 48 C 0.51
587 HD1 TYR 48 C 0.57
588 CD2 TYR 48 C 0.56
589 HD2 TYR 48 C 0.65
590 CE1 TYR 48 C 0.58
591 HE1 TYR 48 C 0.67
592 CE2 TYR 48 C 0.64
593 HE2 TYR 48 C 0.79
594 CZ TYR 48 C 0.62
595 OH TYR 48 C 0.76
596 HH TYR 48 C 0.78
597 N THR 49 C 0.45
598 H THR 49 C 0.52
599 CA THR 49 C 0.44
600 HA THR 49 C 0.48
601 C THR 49 C 0.42
602 O THR 49 C 0.47
603 CB THR 49 C 0.52
604 HB THR 49 C 0.63
605 OG1 THR 49 C 0.62
606 HG1 THR 49 C 0.63
607 CG2 THR 49 C 0.66
608 HG2 THR 49 C 1.24
609 HG2 THR 49 C 1.27
610 HG2 THR 49 C 1.24
611 N MET 50 C 0.40
612 H MET 50 C 0.45
613 CA MET 50 C 0.39
614 HA MET 50 C 0.45
615 C MET 50 C 0.36
616 O MET 50 C 0.42
617 CB MET 50 C 0.44
618 HB MET 50 C 0.92
619 HB MET 50 C 0.98
620 CG MET 50 C 0.77
621 HG MET 50 C 1.36
622 HG MET 50 C 1.41
623 SD MET 50 C 0.62
624 CE MET 50 C 0.73
625 HE MET 50 C 1.31
626 HE MET 50 C 1.30
627 HE MET 50 C 1.35
628 N LYS 51 C 0.35
629 H LYS 51 C 0.38
630 CA LYS 51 C 0.36
631 HA LYS 51 C 0.40
632 C LYS 51 C 0.35
633 O LYS 51 C 0.39
634 CB LYS 51 C 0.41
635 HB LYS 51 C 0.49
636 HB LYS 51 C 0.49
637 CG LYS 51 C 0.44
638 HG LYS 51 C 0.52
639 HG LYS 51 C 0.51
640 CD LYS 51 C 0.53
641 HD LYS 51 C 0.66
642 HD LYS 51 C 0.62
643 CE LYS 51 C 0.68
644 HE LYS 51 C 1.10
645 HE LYS 51 C 1.00
646 NZ LYS 51 C 0.95
647 HZ LYS 51 C 1.39
648 HZ LYS 51 C 1.41
649 HZ LYS 51 C 1.51
650 N GLU 52 C 0.34
651 H GLU 52 C 0.39
652 CA GLU 52 C 0.34
653 HA GLU 52 C 0.37
654 C GLU 52 C 0.33
655 O GLU 52 C 0.37
656 CB GLU 52 C 0.39
657 HB GLU 52 C 0.92
658 HB GLU 52 C 0.80
659 CG GLU 52 C 0.90
660 HG GLU 52 C 1.32
661 HG GLU 52 C 1.42
662 CD GLU 52 C 0.90
663 OE1 GLU 52 C 1.29
664 OE2 GLU 52 C 1.56
665 N VAL 53 C 0.33
666 H VAL 53 C 0.38
667 CA VAL 53 C 0.32
668 HA VAL 53 C 0.36
669 C VAL 53 C 0.32
670 O VAL 53 C 0.37
671 CB VAL 53 C 0.36
672 HB VAL 53 C 0.44
673 CG1 VAL 53 C 0.47
674 HG1 VAL 53 C 1.15
675 HG1 VAL 53 C 1.14
676 HG1 VAL 53 C 1.16
677 CG2 VAL 53 C 0.46
678 HG2 VAL 53 C 1.11
679 HG2 VAL 53 C 1.16
680 HG2 VAL 53 C 1.16
681 N LEU 54 C 0.33
682 H LEU 54 C 0.37
683 CA LEU 54 C 0.33
684 HA LEU 54 C 0.36
685 C LEU 54 C 0.33
686 O LEU 54 C 0.40
687 CB LEU 54 C 0.37
688 HB LEU 54 C 0.44
689 HB LEU 54 C 0.45
690 CG LEU 54 C 0.38
691 HG LEU 54 C 0.46
692 CD1 LEU 54 C 0.46
693 HD1 LEU 54 C 1.10
694 HD1 LEU 54 C 1.14
695 HD1 LEU 54 C 1.12
696 CD2 LEU 54 C 0.46
697 HD2 LEU 54 C 1.12
698 HD2 LEU 54 C 1.11
699 HD2 LEU 54 C 1.15
700 N PHE 55 C 0.34
701 H PHE 55 C 0.40
702 CA PHE 55 C 0.35
703 HA PHE 55 C 0.40
704 C PHE 55 C 0.34
705 O PHE 55 C 0.40
706 CB PHE 55 C 0.39
707 HB PHE 55 C 0.47
708 HB PHE 55 C 0.44
709 CG PHE 55 C 0.48
710 CD1 PHE 55 C 0.64
711 HD1 PHE 55 C 0.73
712 CD2 PHE 55 C 0.60
713 HD2 PHE 55 C 0.67
714 CE1 PHE 55 C 0.82
715 HE1 PHE 55 C 1.01
716 CE2 PHE 55 C 0.77
717 HE2 PHE 55 C 0.93
718 CZ PHE 55 C 0.85
719 HZ PHE 55 C 1.03
720 N TYR 56 C 0.33
721 H TYR 56 C 0.37
722 CA TYR 56 C 0.34
723 HA TYR 56 C 0.38
724 C TYR 56 C 0.35
725 O TYR 56 C 0.40
726 CB TYR 56 C 0.38
727 HB TYR 56 C 0.43
728 HB TYR 56 C 0.46
729 CG TYR 56 C 0.45
730 CD1 TYR 56 C 1.05
731 HD1 TYR 56 C 1.68
732 CD2 TYR 56 C 1.02
733 HD2 TYR 56 C 1.66
734 CE1 TYR 56 C 1.14
735 HE1 TYR 56 C 1.78
736 CE2 TYR 56 C 1.09
737 HE2 TYR 56 C 1.73
738 CZ TYR 56 C 0.74
739 OH TYR 56 C 0.94
740 HH TYR 56 C 1.38
741 N LEU 57 C 0.35
742 H LEU 57 C 0.38
743 CA LEU 57 C 0.36
744 HA LEU 57 C 0.39
745 C LEU 57 C 0.37
746 O LEU 57 C 0.42
747 CB LEU 57 C 0.41
748 HB LEU 57 C 0.43
749 HB LEU 57 C 0.50
750 CG LEU 57 C 0.47
751 HG LEU 57 C 0.57
752 CD1 LEU 57 C 0.62
753 HD1 LEU 57 C 1.24
754 HD1 LEU 57 C 1.24
755 HD1 LEU 57 C 1.21
756 CD2 LEU 57 C 0.75
757 HD2 LEU 57 C 1.35
758 HD2 LEU 57 C 1.31
759 HD2 LEU 57 C 1.31
760 N GLY 58 C 0.39
761 H GLY 58 C 0.43
762 CA GLY 58 C 0.43
763 HA GLY 58 C 0.48
764 HA GLY 58 C 0.49
765 C GLY 58 C 0.42
766 O GLY 58 C 0.48
767 N GLN 59 C 0.41
768 H GLN 59 C 0.44
769 CA GLN 59 C 0.43
770 HA GLN 59 C 0.48
771 C GLN 59 C 0.42
772 O GLN 59 C 0.49
773 CB GLN 59 C 0.48
774 HB GLN 59 C 1.04
775 HB GLN 59 C 1.01
776 CG GLN 59 C 1.15
777 HG GLN 59 C 1.88
778 HG GLN 59 C 1.80
779 CD GLN 59 C 1.47
780 OE1 GLN 59 C 1.99
781 NE2 GLN 59 C 2.13
782 HE2 GLN 59 C 2.55
783 HE2 GLN 59 C 2.59
784 N TYR 60 C 0.39
785 H TYR 60 C 0.42
786 CA TYR 60 C 0.39
787 HA TYR 60 C 0.43
788 C TYR 60 C 0.39
789 O TYR 60 C 0.46
790 CB TYR 60 C 0.40
791 HB TYR 60 C 0.46
792 HB TYR 60 C 0.44
793 CG TYR 60 C 0.41
794 CD1 TYR 60 C 0.48
795 HD1 TYR 60 C 0.57
796 CD2 TYR 60 C 0.46
797 HD2 TYR 60 C 0.53
798 CE1 TYR 60 C 0.53
799 HE1 TYR 60 C 0.65
800 CE2 TYR 60 C 0.49
801 HE2 TYR 60 C 0.58
802 CZ TYR 60 C 0.52
803 OH TYR 60 C 0.62
804 HH TYR 60 C 0.75
805 N ILE 61 C 0.38
806 H ILE 61 C 0.40
807 CA ILE 61 C 0.42
808 HA ILE 61 C 0.44
809 C ILE 61 C 0.48
810 O ILE 61 C 0.57
811 CB ILE 61 C 0.45
812 HB ILE 61 C 0.47
813 CG1 ILE 61 C 0.48
814 HG1 ILE 61 C 0.54
815 HG1 ILE 61 C 0.49
816 CG2 ILE 61 C 0.54
817 HG2 ILE 61 C 1.16
818 HG2 ILE 61 C 1.20
819 HG2 ILE 61 C 1.15
820 CD1 ILE 61 C 0.58
821 HD1 ILE 61 C 1.17
822 HD1 ILE 61 C 1.20
823 HD1 ILE 61 C 1.21
824 N MET 62 C 0.49
825 H MET 62 C 0.49
826 CA MET 62 C 0.58
827 HA MET 62 C 0.65
828 C MET 62 C 0.60
829 O MET 62 C 0.71
830 CB MET 62 C 0.67
831 HB MET 62 C 1.20
832 HB MET 62 C 1.25
833 CG MET 62 C 1.17
834 HG MET 62 C 1.75
835 HG MET 62 C 1.71
836 SD MET 62 C 2.27
837 CE MET 62 C 2.76
838 HE MET 62 C 3.16
839 HE MET 62 C 3.13
840 HE MET 62 C 3.09
841 N THR 63 C 0.56
842 H THR 63 C 0.56
843 CA THR 63 C 0.63
844 HA THR 63 C 0.72
845 C THR 63 C 0.62
846 O THR 63 C 0.74
847 CB THR 63 C 0.68
848 HB THR 63 C 0.65
849 OG1 THR 63 C 0.74
850 HG1 THR 63 C 0.69
851 CG2 THR 63 C 0.87
852 HG2 THR 63 C 1.40
853 HG2 THR 63 C 1.40
854 HG2 THR 63 C 1.33
855 N LYS 64 C 0.57
856 H LYS 64 C 0.57
857 CA LYS 64 C 0.60
858 HA LYS 64 C 0.68
859 C LYS 64 C 0.60
860 O LYS 64 C 0.69
861 CB LYS 64 C 0.65
862 HB LYS 64 C 0.92
863 HB LYS 64 C 0.97
864 CG LYS 64 C 0.92
865 HG LYS 64 C 1.61
866 HG LYS 64 C 1.58
867 CD LYS 64 C 1.03
868 HD LYS 64 C 1.61
869 HD LYS 64 C 1.75
870 CE LYS 64 C 1.39
871 HE LYS 64 C 2.08
872 HE LYS 64 C 1.71
873 NZ LYS 64 C 1.79
874 HZ LYS 64 C 2.15
875 HZ LYS 64 C 2.19
876 HZ LYS 64 C 2.16
877 N ARG 65 C 0.59
878 H ARG 65 C 0.62
879 CA ARG 65 C 0.65
880 HA ARG 65 C 0.70
881 C ARG 65 C 0.62
882 O ARG 65 C 0.76
883 CB ARG 65 C 0.81
884 HB ARG 65 C 1.11
885 HB ARG 65 C 1.03
886 CG ARG 65 C 1.40
887 HG ARG 65 C 1.97
888 HG ARG 65 C 1.96
889 CD ARG 65 C 1.76
890 HD ARG 65 C 2.13
891 HD ARG 65 C 2.22
892 NE ARG 65 C 2.42
893 HE ARG 65 C 2.74
894 CZ ARG 65 C 3.21
895 NH1 ARG 65 C 3.65
896 HH1 ARG 65 C 3.48
897 HH1 ARG 65 C 4.45
898 NH2 ARG 65 C 4.04
899 HH2 ARG 65 C 4.23
900 HH2 ARG 65 C 4.72
901 N LEU 66 C 0.55
902 H LEU 66 C 0.57
903 CA LEU 66 C 0.55
904 HA LEU 66 C 0.62
905 C LEU 66 C 0.57
906 O LEU 66 C 0.63
907 CB LEU 66 C 0.55
908 HB LEU 66 C 0.59
909 HB LEU 66 C 0.63
910 CG LEU 66 C 0.59
911 HG LEU 66 C 0.66
912 CD1 LEU 66 C 0.66
913 HD1 LEU 66 C 1.22
914 HD1 LEU 66 C 1.29
915 HD1 LEU 66 C 1.20
916 CD2 LEU 66 C 0.72
917 HD2 LEU 66 C 1.28
918 HD2 LEU 66 C 1.30
919 HD2 LEU 66 C 1.27
920 N TYR 67 C 0.64
921 H TYR 67 C 0.79
922 CA TYR 67 C 0.58
923 HA TYR 67 C 0.62
924 C TYR 67 C 0.69
925 O TYR 67 C 0.86
926 CB TYR 67 C 0.67
927 HB TYR 67 C 0.84
928 HB TYR 67 C 0.83
929 CG TYR 67 C 0.65
930 CD1 TYR 67 C 0.75
931 HD1 TYR 67 C 0.89
932 CD2 TYR 67 C 0.81
933 HD2 TYR 67 C 0.97
934 CE1 TYR 67 C 0.90
935 HE1 TYR 67 C 1.12
936 CE2 TYR 67 C 0.95
937 HE2 TYR 67 C 1.17
938 CZ TYR 67 C 0.96
939 OH TYR 67 C 1.21
940 HH TYR 67 C 1.30
941 N ASP 68 C 0.77
942 H ASP 68 C 0.76
943 CA ASP 68 C 1.04
944 HA ASP 68 C 1.21
945 C ASP 68 C 1.06
946 O ASP 68 C 1.01
947 CB ASP 68 C 1.28
948 HB ASP 68 C 1.38
949 HB ASP 68 C 1.28
950 CG ASP 68 C 1.67
951 OD1 ASP 68 C 2.15
952 OD2 ASP 68 C 2.14
953 N GLU 69 C 1.28
954 H GLU 69 C 1.42
955 CA GLU 69 C 1.44
956 HA GLU 69 C 1.39
957 C GLU 69 C 1.52
958 O GLU 69 C 1.65
959 CB GLU 69 C 1.79
960 HB GLU 69 C 2.04
961 HB GLU 69 C 2.08
962 CG GLU 69 C 2.14
963 HG GLU 69 C 2.52
964 HG GLU 69 C 2.52
965 CD GLU 69 C 2.35
966 OE1 GLU 69 C 2.80
967 OE2 GLU 69 C 2.75
968 N LYS 70 C 1.56
969 H LYS 70 C 1.57
970 CA LYS 70 C 1.71
971 HA LYS 70 C 1.86
972 C LYS 70 C 1.56
973 O LYS 70 C 1.77
974 CB LYS 70 C 1.99
975 HB LYS 70 C 2.16
976 HB LYS 70 C 2.45
977 CG LYS 70 C 2.47
978 HG LYS 70 C 2.92
979 HG LYS 70 C 2.78
980 CD LYS 70 C 2.85
981 HD LYS 70 C 2.94
982 HD LYS 70 C 3.27
983 CE LYS 70 C 3.29
984 HE LYS 70 C 3.49
985 HE LYS 70 C 3.54
986 NZ LYS 70 C 3.89
987 HZ LYS 70 C 4.22
988 HZ LYS 70 C 4.17
989 HZ LYS 70 C 4.14
990 N GLN 71 C 1.34
991 H GLN 71 C 1.32
992 CA GLN 71 C 1.31
993 HA GLN 71 C 1.49
994 C GLN 71 C 1.20
995 O GLN 71 C 1.77
996 CB GLN 71 C 1.40
997 HB GLN 71 C 1.62
998 HB GLN 71 C 1.57
999 CG GLN 71 C 1.80
1000 HG GLN 71 C 2.18
1001 HG GLN 71 C 2.27
1002 CD GLN 71 C 2.18
1003 OE1 GLN 71 C 2.56
1004 NE2 GLN 71 C 2.79
1005 HE2 GLN 71 C 3.30
1006 HE2 GLN 71 C 3.05
1007 N GLN 72 C 1.26
1008 H GLN 72 C 1.72
1009 CA GLN 72 C 1.42
1010 HA GLN 72 C 1.72
1011 C GLN 72 C 1.05
1012 O GLN 72 C 1.50
1013 CB GLN 72 C 2.10
1014 HB GLN 72 C 2.26
1015 HB GLN 72 C 2.65
1016 CG GLN 72 C 2.92
1017 HG GLN 72 C 3.40
1018 HG GLN 72 C 3.19
1019 CD GLN 72 C 3.68
1020 OE1 GLN 72 C 3.93
1021 NE2 GLN 72 C 4.54
1022 HE2 GLN 72 C 5.17
1023 HE2 GLN 72 C 4.75
1024 N HIS 73 C 0.84
1025 H HIS 73 C 1.31
1026 CA HIS 73 C 0.61
1027 HA HIS 73 C 0.85
1028 C HIS 73 C 0.50
1029 O HIS 73 C 0.60
1030 CB HIS 73 C 0.88
1031 HB HIS 73 C 1.37
1032 HB HIS 73 C 1.37
1033 CG HIS 73 C 1.33
1034 ND1 HIS 73 C 2.33
1035 HD1 HIS 73 C 2.94
1036 CD2 HIS 73 C 1.77
1037 HD2 HIS 73 C 2.20
1038 CE1 HIS 73 C 2.82
1039 HE1 HIS 73 C 3.69
1040 NE2 HIS 73 C 2.48
1041 N ILE 74 C 0.53
1042 H ILE 74 C 0.70
1043 CA ILE 74 C 0.49
1044 HA ILE 74 C 0.49
1045 C ILE 74 C 0.50
1046 O ILE 74 C 0.63
1047 CB ILE 74 C 0.58
1048 HB ILE 74 C 0.66
1049 CG1 ILE 74 C 0.77
1050 HG1 ILE 74 C 1.45
1051 HG1 ILE 74 C 1.38
1052 CG2 ILE 74 C 0.71
1053 HG2 ILE 74 C 1.31
1054 HG2 ILE 74 C 1.26
1055 HG2 ILE 74 C 1.26
1056 CD1 ILE 74 C 1.19
1057 HD1 ILE 74 C 1.79
1058 HD1 ILE 74 C 1.76
1059 HD1 ILE 74 C 1.72
1060 N VAL 75 C 0.45
1061 H VAL 75 C 0.46
1062 CA VAL 75 C 0.46
1063 HA VAL 75 C 0.54
1064 C VAL 75 C 0.45
1065 O VAL 75 C 0.53
1066 CB VAL 75 C 0.53
1067 HB VAL 75 C 0.69
1068 CG1 VAL 75 C 0.70
1069 HG1 VAL 75 C 1.28
1070 HG1 VAL 75 C 1.26
1071 HG1 VAL 75 C 1.32
1072 CG2 VAL 75 C 0.79
1073 HG2 VAL 75 C 1.35
1074 HG2 VAL 75 C 1.37
1075 HG2 VAL 75 C 1.36
1076 N TYR 76 C 0.51
1077 H TYR 76 C 0.62
1078 CA TYR 76 C 0.54
1079 HA TYR 76 C 0.56
1080 C TYR 76 C 0.55
1081 O TYR 76 C 0.72
1082 CB TYR 76 C 0.67
1083 HB TYR 76 C 0.84
1084 HB TYR 76 C 0.82
1085 CG TYR 76 C 0.84
1086 CD1 TYR 76 C 1.46
1087 HD1 TYR 76 C 2.07
1088 CD2 TYR 76 C 1.42
1089 HD2 TYR 76 C 2.02
1090 CE1 TYR 76 C 1.75
1091 HE1 TYR 76 C 2.44
1092 CE2 TYR 76 C 1.67
1093 HE2 TYR 76 C 2.34
1094 CZ TYR 76 C 1.55
1095 OH TYR 76 C 1.96
1096 HH TYR 76 C 2.12
1097 N CYS 77 C 0.60
1098 H CYS 77 C 0.74
1099 CA CYS 77 C 0.62
1100 HA CYS 77 C 0.72
1101 C CYS 77 C 0.61
1102 O CYS 77 C 0.69
1103 CB CYS 77 C 0.68
1104 HB CYS 77 C 0.93
1105 HB CYS 77 C 0.94
1106 SG CYS 77 C 0.93
1107 HG CYS 77 C 1.30
1108 N SER 78 C 0.69
1109 H SER 78 C 0.83
1110 CA SER 78 C 0.75
1111 HA SER 78 C 0.87
1112 C SER 78 C 0.74
1113 O SER 78 C 0.95
1114 CB SER 78 C 0.95
1115 HB SER 78 C 1.42
1116 HB SER 78 C 1.30
1117 OG SER 78 C 1.53
1118 HG SER 78 C 1.86
1119 N ASN 79 C 0.75
1120 H ASN 79 C 0.79
1121 CA ASN 79 C 0.96
1122 HA ASN 79 C 1.12
1123 C ASN 79 C 0.87
1124 O ASN 79 C 1.25
1125 CB ASN 79 C 1.29
1126 HB ASN 79 C 1.58
1127 HB ASN 79 C 1.64
1128 CG ASN 79 C 1.93
1129 OD1 ASN 79 C 2.51
1130 ND2 ASN 79 C 2.61
1131 HD2 ASN 79 C 3.23
1132 HD2 ASN 79 C 2.85
1133 N ASP 80 C 0.60
1134 H ASP 80 C 0.74
1135 CA ASP 80 C 0.55
1136 HA ASP 80 C 0.60
1137 C ASP 80 C 0.53
1138 O ASP 80 C 0.58
1139 CB ASP 80 C 0.61
1140 HB ASP 80 C 0.79
1141 HB ASP 80 C 0.72
1142 CG ASP 80 C 0.94
1143 OD1 ASP 80 C 1.52
1144 OD2 ASP 80 C 1.57
1145 N LEU 81 C 0.55
1146 H LEU 81 C 0.62
1147 CA LEU 81 C 0.58
1148 HA LEU 81 C 0.64
1149 C LEU 81 C 0.52
1150 O LEU 81 C 0.56
1151 CB LEU 81 C 0.71
1152 HB LEU 81 C 0.85
1153 HB LEU 81 C 0.81
1154 CG LEU 81 C 0.91
1155 HG LEU 81 C 1.10
1156 CD1 LEU 81 C 1.20
1157 HD1 LEU 81 C 1.68
1158 HD1 LEU 81 C 1.63
1159 HD1 LEU 81 C 1.67
1160 CD2 LEU 81 C 1.15
1161 HD2 LEU 81 C 1.64
1162 HD2 LEU 81 C 1.59
1163 HD2 LEU 81 C 1.60
1164 N LEU 82 C 0.48
1165 H LEU 82 C 0.51
1166 CA LEU 82 C 0.47
1167 HA LEU 82 C 0.53
1168 C LEU 82 C 0.45
1169 O LEU 82 C 0.51
1170 CB LEU 82 C 0.54
1171 HB LEU 82 C 0.64
1172 HB LEU 82 C 0.59
1173 CG LEU 82 C 0.63
1174 HG LEU 82 C 0.81
1175 CD1 LEU 82 C 0.86
1176 HD1 LEU 82 C 1.38
1177 HD1 LEU 82 C 1.40
1178 HD1 LEU 82 C 1.43
1179 CD2 LEU 82 C 0.85
1180 HD2 LEU 82 C 1.41
1181 HD2 LEU 82 C 1.44
1182 HD2 LEU 82 C 1.35
1183 N GLY 83 C 0.46
1184 H GLY 83 C 0.51
1185 CA GLY 83 C 0.51
1186 HA GLY 83 C 0.57
1187 HA GLY 83 C 0.61
1188 C GLY 83 C 0.51
1189 O GLY 83 C 0.61
1190 N ASP 84 C 0.51
1191 H ASP 84 C 0.55
1192 CA ASP 84 C 0.58
1193 HA ASP 84 C 0.64
1194 C ASP 84 C 0.57
1195 O ASP 84 C 0.72
1196 CB ASP 84 C 0.69
1197 HB ASP 84 C 1.16
1198 HB ASP 84 C 1.03
1199 CG ASP 84 C 1.16
1200 OD1 ASP 84 C 1.84
1201 OD2 ASP 84 C 1.85
1202 N LEU 85 C 0.51
1203 H LEU 85 C 0.53
1204 CA LEU 85 C 0.55
1205 HA LEU 85 C 0.65
1206 C LEU 85 C 0.48
1207 O LEU 85 C 0.55
1208 CB LEU 85 C 0.64
1209 HB LEU 85 C 0.71
1210 HB LEU 85 C 0.90
1211 CG LEU 85 C 0.88
1212 HG LEU 85 C 1.17
1213 CD1 LEU 85 C 1.00
1214 HD1 LEU 85 C 1.53
1215 HD1 LEU 85 C 1.44
1216 HD1 LEU 85 C 1.50
1217 CD2 LEU 85 C 1.37
1218 HD2 LEU 85 C 1.85
1219 HD2 LEU 85 C 1.83
1220 HD2 LEU 85 C 1.84
1221 N PHE 86 C 0.44
1222 H PHE 86 C 0.47
1223 CA PHE 86 C 0.46
1224 HA PHE 86 C 0.52
1225 C PHE 86 C 0.51
1226 O PHE 86 C 0.64
1227 CB PHE 86 C 0.45
1228 HB PHE 86 C 0.47
1229 HB PHE 86 C 0.52
1230 CG PHE 86 C 0.46
1231 CD1 PHE 86 C 0.81
1232 HD1 PHE 86 C 1.23
1233 CD2 PHE 86 C 0.78
1234 HD2 PHE 86 C 1.18
1235 CE1 PHE 86 C 0.86
1236 HE1 PHE 86 C 1.28
1237 CE2 PHE 86 C 0.85
1238 HE2 PHE 86 C 1.28
1239 CZ PHE 86 C 0.64
1240 HZ PHE 86 C 0.76
1241 N GLY 87 C 0.51
1242 H GLY 87 C 0.52
1243 CA GLY 87 C 0.57
1244 HA GLY 87 C 0.65
1245 HA GLY 87 C 0.66
1246 C GLY 87 C 0.58
1247 O GLY 87 C 0.76
1248 N VAL 88 C 0.55
1249 H VAL 88 C 0.62
1250 CA VAL 88 C 0.57
1251 HA VAL 88 C 0.64
1252 C VAL 88 C 0.55
1253 O VAL 88 C 0.63
1254 CB VAL 88 C 0.68
1255 HB VAL 88 C 1.25
1256 CG1 VAL 88 C 1.27
1257 HG1 VAL 88 C 1.79
1258 HG1 VAL 88 C 1.82
1259 HG1 VAL 88 C 1.83
1260 CG2 VAL 88 C 1.28
1261 HG2 VAL 88 C 1.85
1262 HG2 VAL 88 C 1.80
1263 HG2 VAL 88 C 1.82
1264 N PRO 89 C 0.57
1265 CA PRO 89 C 0.60
1266 HA PRO 89 C 0.68
1267 C PRO 89 C 0.55
1268 O PRO 89 C 0.60
1269 CB PRO 89 C 0.73
1270 HB PRO 89 C 0.87
1271 HB PRO 89 C 0.89
1272 CG PRO 89 C 0.85
1273 HG PRO 89 C 1.10
1274 HG PRO 89 C 1.15
1275 CD PRO 89 C 0.68
1276 HD PRO 89 C 0.75
1277 HD PRO 89 C 0.79
1278 N SER 90 C 0.53
1279 H SER 90 C 0.60
1280 CA SER 90 C 0.50
1281 HA SER 90 C 0.50
1282 C SER 90 C 0.51
1283 O SER 90 C 0.63
1284 CB SER 90 C 0.57
1285 HB SER 90 C 0.72
1286 HB SER 90 C 0.72
1287 OG SER 90 C 0.82
1288 HG SER 90 C 1.24
1289 N PHE 91 C 0.46
1290 H PHE 91 C 0.47
1291 CA PHE 91 C 0.48
1292 HA PHE 91 C 0.54
1293 C PHE 91 C 0.43
1294 O PHE 91 C 0.44
1295 CB PHE 91 C 0.54
1296 HB PHE 91 C 0.62
1297 HB PHE 91 C 0.64
1298 CG PHE 91 C 0.51
1299 CD1 PHE 91 C 0.60
1300 HD1 PHE 91 C 0.72
1301 CD2 PHE 91 C 0.57
1302 HD2 PHE 91 C 0.69
1303 CE1 PHE 91 C 0.68
1304 HE1 PHE 91 C 0.87
1305 CE2 PHE 91 C 0.63
1306 HE2 PHE 91 C 0.75
1307 CZ PHE 91 C 0.66
1308 HZ PHE 91 C 0.78
1309 N SER 92 C 0.47
1310 H SER 92 C 0.58
1311 CA SER 92 C 0.47
1312 HA SER 92 C 0.48
1313 C SER 92 C 0.46
1314 O SER 92 C 0.55
1315 CB SER 92 C 0.58
1316 HB SER 92 C 0.67
1317 HB SER 92 C 0.65
1318 OG SER 92 C 0.65
1319 HG SER 92 C 0.79
1320 N VAL 93 C 0.45
1321 H VAL 93 C 0.49
1322 CA VAL 93 C 0.48
1323 HA VAL 93 C 0.53
1324 C VAL 93 C 0.51
1325 O VAL 93 C 0.62
1326 CB VAL 93 C 0.53
1327 HB VAL 93 C 0.61
1328 CG1 VAL 93 C 0.62
1329 HG1 VAL 93 C 1.21
1330 HG1 VAL 93 C 1.20
1331 HG1 VAL 93 C 1.22
1332 CG2 VAL 93 C 0.59
1333 HG2 VAL 93 C 1.16
1334 HG2 VAL 93 C 1.24
1335 HG2 VAL 93 C 1.19
1336 N LYS 94 C 0.51
1337 H LYS 94 C 0.53
1338 CA LYS 94 C 0.56
1339 HA LYS 94 C 0.64
1340 C LYS 94 C 0.51
1341 O LYS 94 C 0.66
1342 CB LYS 94 C 0.69
1343 HB LYS 94 C 1.03
1344 HB LYS 94 C 0.99
1345 CG LYS 94 C 0.98
1346 HG LYS 94 C 1.36
1347 HG LYS 94 C 1.38
1348 CD LYS 94 C 1.12
1349 HD LYS 94 C 1.60
1350 HD LYS 94 C 1.57
1351 CE LYS 94 C 1.75
1352 HE LYS 94 C 2.31
1353 HE LYS 94 C 2.30
1354 NZ LYS 94 C 2.06
1355 HZ LYS 94 C 2.38
1356 HZ LYS 94 C 2.39
1357 HZ LYS 94 C 2.36
1358 N GLU 95 C 0.44
1359 H GLU 95 C 0.50
1360 CA GLU 95 C 0.45
1361 HA GLU 95 C 0.51
1362 C GLU 95 C 0.41
1363 O GLU 95 C 0.45
1364 CB GLU 95 C 0.54
1365 HB GLU 95 C 0.60
1366 HB GLU 95 C 0.61
1367 CG GLU 95 C 0.67
1368 HG GLU 95 C 1.01
1369 HG GLU 95 C 1.04
1370 CD GLU 95 C 1.11
1371 OE1 GLU 95 C 1.82
1372 OE2 GLU 95 C 1.75
1373 N HIS 96 C 0.41
1374 H HIS 96 C 0.49
1375 CA HIS 96 C 0.38
1376 HA HIS 96 C 0.39
1377 C HIS 96 C 0.36
1378 O HIS 96 C 0.39
1379 CB HIS 96 C 0.42
1380 HB HIS 96 C 0.46
1381 HB HIS 96 C 0.46
1382 CG HIS 96 C 0.45
1383 ND1 HIS 96 C 0.78
1384 CD2 HIS 96 C 0.56
1385 HD2 HIS 96 C 0.88
1386 CE1 HIS 96 C 0.74
1387 HE1 HIS 96 C 1.04
1388 NE2 HIS 96 C 0.56
1389 HE2 HIS 96 C 0.68
1390 N ARG 97 C 0.38
1391 H ARG 97 C 0.44
1392 CA ARG 97 C 0.37
1393 HA ARG 97 C 0.39
1394 C ARG 97 C 0.37
1395 O ARG 97 C 0.41
1396 CB ARG 97 C 0.42
1397 HB ARG 97 C 0.48
1398 HB ARG 97 C 0.49
1399 CG ARG 97 C 0.44
1400 HG ARG 97 C 0.51
1401 HG ARG 97 C 0.48
1402 CD ARG 97 C 0.44
1403 HD ARG 97 C 0.51
1404 HD ARG 97 C 0.47
1405 NE ARG 97 C 0.46
1406 HE ARG 97 C 0.52
1407 CZ ARG 97 C 0.47
1408 NH1 ARG 97 C 0.53
1409 HH1 ARG 97 C 0.55
1410 HH1 ARG 97 C 0.59
1411 NH2 ARG 97 C 0.55
1412 HH2 ARG 97 C 0.61
1413 HH2 ARG 97 C 0.60
1414 N LYS 98 C 0.38
1415 H LYS 98 C 0.44
1416 CA LYS 98 C 0.39
1417 HA LYS 98 C 0.43
1418 C LYS 98 C 0.36
1419 O LYS 98 C 0.40
1420 CB LYS 98 C 0.47
1421 HB LYS 98 C 0.89
1422 HB LYS 98 C 0.95
1423 CG LYS 98 C 1.07
1424 HG LYS 98 C 1.63
1425 HG LYS 98 C 1.64
1426 CD LYS 98 C 1.32
1427 HD LYS 98 C 1.75
1428 HD LYS 98 C 1.69
1429 CE LYS 98 C 1.98
1430 HE LYS 98 C 2.41
1431 HE LYS 98 C 2.50
1432 NZ LYS 98 C 2.41
1433 HZ LYS 98 C 2.75
1434 HZ LYS 98 C 2.73
1435 HZ LYS 98 C 2.74
1436 N ILE 99 C 0.36
1437 H ILE 99 C 0.41
1438 CA ILE 99 C 0.35
1439 HA ILE 99 C 0.39
1440 C ILE 99 C 0.34
1441 O ILE 99 C 0.39
1442 CB ILE 99 C 0.37
1443 HB ILE 99 C 0.41
1444 CG1 ILE 99 C 0.43
1445 HG1 ILE 99 C 0.55
1446 HG1 ILE 99 C 0.54
1447 CG2 ILE 99 C 0.47
1448 HG2 ILE 99 C 1.12
1449 HG2 ILE 99 C 1.16
1450 HG2 ILE 99 C 1.16
1451 CD1 ILE 99 C 0.52
1452 HD1 ILE 99 C 1.16
1453 HD1 ILE 99 C 1.16
1454 HD1 ILE 99 C 1.19
1455 N TYR 100 C 0.33
1456 H TYR 100 C 0.37
1457 CA TYR 100 C 0.32
1458 HA TYR 100 C 0.35
1459 C TYR 100 C 0.33
1460 O TYR 100 C 0.38
1461 CB TYR 100 C 0.33
1462 HB TYR 100 C 0.39
1463 HB TYR 100 C 0.38
1464 CG TYR 100 C 0.32
1465 CD1 TYR 100 C 0.36
1466 HD1 TYR 100 C 0.43
1467 CD2 TYR 100 C 0.36
1468 HD2 TYR 100 C 0.43
1469 CE1 TYR 100 C 0.39
1470 HE1 TYR 100 C 0.48
1471 CE2 TYR 100 C 0.38
1472 HE2 TYR 100 C 0.46
1473 CZ TYR 100 C 0.38
1474 OH TYR 100 C 0.46
1475 HH TYR 100 C 0.49
1476 N THR 101 C 0.35
1477 H THR 101 C 0.41
1478 CA THR 101 C 0.38
1479 HA THR 101 C 0.42
1480 C THR 101 C 0.39
1481 O THR 101 C 0.46
1482 CB THR 101 C 0.44
1483 HB THR 101 C 0.49
1484 OG1 THR 101 C 0.53
1485 HG1 THR 101 C 0.90
1486 CG2 THR 101 C 0.58
1487 HG2 THR 101 C 1.16
1488 HG2 THR 101 C 1.22
1489 HG2 THR 101 C 1.23
1490 N MET 102 C 0.37
1491 H MET 102 C 0.39
1492 CA MET 102 C 0.38
1493 HA MET 102 C 0.43
1494 C MET 102 C 0.39
1495 O MET 102 C 0.49
1496 CB MET 102 C 0.42
1497 HB MET 102 C 0.47
1498 HB MET 102 C 0.51
1499 CG MET 102 C 0.47
1500 HG MET 102 C 0.63
1501 HG MET 102 C 0.54
1502 SD MET 102 C 0.69
1503 CE MET 102 C 1.16
1504 HE MET 102 C 1.70
1505 HE MET 102 C 1.72
1506 HE MET 102 C 1.72
1507 N ILE 103 C 0.37
1508 H ILE 103 C 0.41
1509 CA ILE 103 C 0.37
1510 HA ILE 103 C 0.41
1511 C ILE 103 C 0.38
1512 O ILE 103 C 0.41
1513 CB ILE 103 C 0.39
1514 HB ILE 103 C 0.40
1515 CG1 ILE 103 C 0.42
1516 HG1 ILE 103 C 0.50
1517 HG1 ILE 103 C 0.45
1518 CG2 ILE 103 C 0.49
1519 HG2 ILE 103 C 1.15
1520 HG2 ILE 103 C 1.15
1521 HG2 ILE 103 C 1.16
1522 CD1 ILE 103 C 0.49
1523 HD1 ILE 103 C 1.14
1524 HD1 ILE 103 C 1.16
1525 HD1 ILE 103 C 1.15
1526 N TYR 104 C 0.39
1527 H TYR 104 C 0.42
1528 CA TYR 104 C 0.41
1529 HA TYR 104 C 0.45
1530 C TYR 104 C 0.45
1531 O TYR 104 C 0.57
1532 CB TYR 104 C 0.43
1533 HB TYR 104 C 0.57
1534 HB TYR 104 C 0.61
1535 CG TYR 104 C 0.53
1536 CD1 TYR 104 C 1.35
1537 HD1 TYR 104 C 2.17
1538 CD2 TYR 104 C 1.35
1539 HD2 TYR 104 C 2.15
1540 CE1 TYR 104 C 1.52
1541 HE1 TYR 104 C 2.34
1542 CE2 TYR 104 C 1.55
1543 HE2 TYR 104 C 2.39
1544 CZ TYR 104 C 1.14
1545 OH TYR 104 C 1.49
1546 HH TYR 104 C 1.66
1547 N ARG 105 C 0.44
1548 H ARG 105 C 0.48
1549 CA ARG 105 C 0.51
1550 HA ARG 105 C 0.60
1551 C ARG 105 C 0.47
1552 O ARG 105 C 0.66
1553 CB ARG 105 C 0.67
1554 HB ARG 105 C 1.03
1555 HB ARG 105 C 1.26
1556 CG ARG 105 C 1.34
1557 HG ARG 105 C 1.96
1558 HG ARG 105 C 1.85
1559 CD ARG 105 C 1.62
1560 HD ARG 105 C 1.83
1561 HD ARG 105 C 1.97
1562 NE ARG 105 C 2.42
1563 HE ARG 105 C 2.88
1564 CZ ARG 105 C 3.00
1565 NH1 ARG 105 C 3.13
1566 HH1 ARG 105 C 2.88
1567 HH1 ARG 105 C 3.78
1568 NH2 ARG 105 C 3.90
1569 HH2 ARG 105 C 4.26
1570 HH2 ARG 105 C 4.40
1571 N ASN 106 C 0.39
1572 H ASN 106 C 0.44
1573 CA ASN 106 C 0.41
1574 HA ASN 106 C 0.47
1575 C ASN 106 C 0.42
1576 O ASN 106 C 0.47
1577 CB ASN 106 C 0.46
1578 HB ASN 106 C 0.51
1579 HB ASN 106 C 0.55
1580 CG ASN 106 C 0.47
1581 OD1 ASN 106 C 0.58
1582 ND2 ASN 106 C 0.51
1583 HD2 ASN 106 C 0.55
1584 HD2 ASN 106 C 0.55
1585 N LEU 107 C 0.47
1586 H LEU 107 C 0.55
1587 CA LEU 107 C 0.47
1588 HA LEU 107 C 0.49
1589 C LEU 107 C 0.56
1590 O LEU 107 C 0.69
1591 CB LEU 107 C 0.48
1592 HB LEU 107 C 0.49
1593 HB LEU 107 C 0.53
1594 CG LEU 107 C 0.63
1595 HG LEU 107 C 0.76
1596 CD1 LEU 107 C 0.70
1597 HD1 LEU 107 C 1.26
1598 HD1 LEU 107 C 1.28
1599 HD1 LEU 107 C 1.26
1600 CD2 LEU 107 C 0.74
1601 HD2 LEU 107 C 1.27
1602 HD2 LEU 107 C 1.31
1603 HD2 LEU 107 C 1.29
1604 N VAL 108 C 0.59
1605 H VAL 108 C 0.60
1606 CA VAL 108 C 0.67
1607 HA VAL 108 C 0.79
1608 C VAL 108 C 0.57
1609 O VAL 108 C 0.54
1610 CB VAL 108 C 0.84
1611 HB VAL 108 C 1.55
1612 CG1 VAL 108 C 1.52
1613 HG1 VAL 108 C 2.09
1614 HG1 VAL 108 C 2.03
1615 HG1 VAL 108 C 2.06
1616 CG2 VAL 108 C 1.48
1617 HG2 VAL 108 C 2.02
1618 HG2 VAL 108 C 2.03
1619 HG2 VAL 108 C 2.03
1620 N VAL 109 C 0.63
1621 H VAL 109 C 0.74
1622 CA VAL 109 C 0.61
1623 HA VAL 109 C 0.59
1624 C VAL 109 C 0.61
1625 O VAL 109 C 0.75
1626 CB VAL 109 C 0.76
1627 HB VAL 109 C 1.05
1628 CG1 VAL 109 C 1.13
1629 HG1 VAL 109 C 1.65
1630 HG1 VAL 109 C 1.63
1631 HG1 VAL 109 C 1.67
1632 CG2 VAL 109 C 1.29
1633 HG2 VAL 109 C 1.78
1634 HG2 VAL 109 C 1.84
1635 HG2 VAL 109 C 1.76
1636 N VAL 110 C 0.60
1637 H VAL 110 C 0.62
1638 CA VAL 110 C 0.67
1639 HA VAL 110 C 0.75
1640 C VAL 110 C 0.81
1641 OT1 VAL 110 C 0.99
1642 OT2 VAL 110 C 0.91
1643 CB VAL 110 C 0.70
1644 HB VAL 110 C 0.85
1645 CG1 VAL 110 C 0.97
1646 HG1 VAL 110 C 1.42
1647 HG1 VAL 110 C 1.48
1648 HG1 VAL 110 C 1.53
1649 CG2 VAL 110 C 0.78
1650 HG2 VAL 110 C 1.33
1651 HG2 VAL 110 C 1.31
1652 HG2 VAL 110 C 1.34
