# Supplementary material for: Anti-cancer activity elucidation of geissolosimine as an MDM2-p53 interaction inhibitor: An in-silico study
Source: PLoS One. 2025 May 8;20(5):e0323003. doi: 10.1371/journal.pone.0323003 (PMC12061181; doi:10.1371/journal.pone.0323003)
Supplement: S8 File — (ZIP) [file pone.0323003.s008.zip › Result/complex_1/complex_1_rmsfres.tab]

Table of residue Root Mean Square Fluctuations in [A]
ASP 11 C 3.52
GLY 12 C 1.10
ALA 13 C 0.72
VAL 14 C 0.83
THR 15 C 0.83
THR 16 C 0.68
SER 17 C 0.81
GLN 18 C 1.19
ILE 19 C 0.88
PRO 20 C 0.77
ALA 21 C 0.87
SER 22 C 0.94
GLU 23 C 0.73
GLN 24 C 0.61
GLU 25 C 0.86
THR 26 C 0.79
LEU 27 C 1.24
VAL 28 C 0.70
ARG 29 C 1.82
PRO 30 C 0.80
LYS 31 C 1.14
PRO 32 C 0.73
LEU 33 C 1.30
LEU 34 C 0.89
LEU 35 C 1.13
LYS 36 C 1.61
LEU 37 C 1.33
LEU 38 C 1.11
LYS 39 C 1.87
SER 40 C 1.16
VAL 41 C 1.33
GLY 42 C 1.54
ALA 43 C 1.52
GLN 44 C 2.27
LYS 45 C 1.18
ASP 46 C 1.16
THR 47 C 0.88
TYR 48 C 0.56
THR 49 C 0.68
MET 50 C 0.80
LYS 51 C 0.68
GLU 52 C 0.78
VAL 53 C 0.67
LEU 54 C 0.63
PHE 55 C 0.60
TYR 56 C 0.86
LEU 57 C 0.72
GLY 58 C 0.45
GLN 59 C 1.22
TYR 60 C 0.49
ILE 61 C 0.70
MET 62 C 1.51
THR 63 C 0.83
LYS 64 C 1.28
ARG 65 C 2.14
LEU 66 C 0.81
TYR 67 C 0.87
ASP 68 C 1.31
GLU 69 C 1.98
LYS 70 C 2.76
GLN 71 C 1.95
GLN 72 C 2.78
HIS 73 C 1.64
ILE 74 C 1.01
VAL 75 C 0.85
TYR 76 C 1.31
CYS 77 C 0.80
SER 78 C 1.08
ASN 79 C 1.67
ASP 80 C 0.81
LEU 81 C 1.05
LEU 82 C 0.86
GLY 83 C 0.54
ASP 84 C 0.94
LEU 85 C 1.05
PHE 86 C 0.73
GLY 87 C 0.61
VAL 88 C 1.18
PRO 89 C 0.77
SER 90 C 0.67
PHE 91 C 0.60
SER 92 C 0.58
VAL 93 C 0.79
LYS 94 C 1.35
GLU 95 C 0.79
HIS 96 C 0.56
ARG 97 C 0.48
LYS 98 C 1.42
ILE 99 C 0.66
TYR 100 C 0.39
THR 101 C 0.64
MET 102 C 0.73
ILE 103 C 0.65
TYR 104 C 1.14
ARG 105 C 1.97
ASN 106 C 0.49
LEU 107 C 0.80
VAL 108 C 1.34
VAL 109 C 1.16
VAL 110 C 1.00
