# Supplementary material for: Anti-cancer activity elucidation of geissolosimine as an MDM2-p53 interaction inhibitor: An in-silico study
Source: PLoS One. 2025 May 8;20(5):e0323003. doi: 10.1371/journal.pone.0323003 (PMC12061181; doi:10.1371/journal.pone.0323003)
Supplement: S8 File — (ZIP) [file pone.0323003.s008.zip › Result/complex_2/complex_2.pka]

**********************************************************
*                                                        *
*                    Y  A  S  A  R  A                    *
*                                                        *
* Yet Another Scientific Artificial Reality Application  *
*                                                        *
**********************************************************
*         www.yasara.org - Watching Nature@Work          *
**********************************************************
*                 pKa Prediction Results                 *
**********************************************************

Notes:

- pKas are only predicted for the side-chains of Asp, Glu, His and Lys
  residues, but neither for Tyr, Cys and Arg residues nor the N- and C-termini,
  since there was not enough experimental data to calibrate those predictions.
- The prediction method has been optimized for high overall accuracy, but not
  for active site residues in very unusual environments. If you are interested
  in those, use a different method and provide the results as experimental pKas
  to override the default predictions using the pKaRes command. For best results
  optimize the hydrogen bonding network before (OptHyd) and use the AMBER99 force
  field, since the empirical parameters have been optimized for the AMBER99 charges.

- Abbreviations used below:
  Potential: The electrostatic potential at the 1st and 2nd atom (N,O) of the titratable group * unit charge [kJ/mol].
  HB:        Sum of hydrogens bonds. Donated bonds count positive, accepted bonds negative.
  pKaExp:    The experimentally determined pKa set with 'pKaRes'. 0.0 if not available.
  pKaPre:    The predicted pKa, equal to pKaExp if available.
  pKaMod:    The null-model pKa giving the lowest RMSD without any shift.
  AccessAll: Accessibility of the entire residue (only if AccessFile specified)
  AccessSC:  Accessibility of the side chain (only if AccessFile specified)

- If a titratable group contains two atoms (Asp,Glu,His), they are alphabetically
  ordered, i.e. OD1,OD2 for Asp, OE1,OE2 for Glu and ND1,NE2 for His.

The following parameters were used (Residue types: 1=ASP,2=GLU,3=HIS,4=TYR,5=LYS):
Null model:
NULL 1 :  3.22000
NULL 2 :  4.09000
NULL 3 :  6.20000
NULL 4 : 10.80000
NULL 5 : 10.76000
Three parameters, without accessible surface:
PAR3 1 : -0.00264, 0.30316, 3.27985
PAR3 2 : -0.00209, 0.16698, 3.94861
PAR3 3 : -0.01112, 0.74471, 5.94212
PAR3 4 :  0.00000, 0.00000,10.80000
PAR3 5 : -0.00408, 0.09239,10.93760
Four parameters, including accessible surface:
PAR4 1 : -0.00254, 0.47253, 3.26968,-0.01663
PAR4 2 : -0.00224, 0.28831, 3.90396,-0.01145
PAR4 3 : -0.01002,-1.17727, 5.87062, 0.05323
PAR4 4 :  0.00000, 0.00000,10.80000, 0.00000
PAR4 5 : -0.00424,-0.00428,10.94071, 0.00479


Residue          Potential 1  HB     Potential 2  HB  pKaExp  pKaPre  pKaMod AccessAll  AccessSC
================================================================================================
ASP   11  C        -176.4439  +0       -124.7164  +1   --.--    3.77    3.22    --.---    --.---
GLU   23  C         -24.4216  -1        -15.1798  -2   --.--    3.47    4.09    --.---    --.---
GLU   25  C        -110.8261  +0        -91.5443  -1   --.--    3.88    4.09    --.---    --.---
ARG   29  C         235.9709  +0        232.9204  +0   --.--   13.00   13.00    --.---    --.---
LYS   31  C         454.3116  +1  ---------.----  --   --.--   10.59   10.76    --.---    --.---
LYS   36  C         476.2838  +0  ---------.----  --   --.--   10.47   10.76    --.---    --.---
LYS   39  C         306.6417  +0  ---------.----  --   --.--   10.64   10.76    --.---    --.---
LYS   45  C         115.3201  +1  ---------.----  --   --.--   10.92   10.76    --.---    --.---
ASP   46  C           5.5686  +0        -54.3137  +0   --.--    3.31    3.22    --.---    --.---
TYR   48  C          95.8777  +1  ---------.----  --   --.--   10.80   10.80    --.---    --.---
LYS   51  C         148.3269  +1  ---------.----  --   --.--   10.89   10.76    --.---    --.---
GLU   52  C        -126.7916  -1       -174.1765  -1   --.--    3.76    4.09    --.---    --.---
TYR   56  C         -36.5225  +1  ---------.----  --   --.--   10.80   10.80    --.---    --.---
TYR   60  C         127.8682  +0  ---------.----  --   --.--   10.80   10.80    --.---    --.---
LYS   64  C         244.2893  +1  ---------.----  --   --.--   10.79   10.76    --.---    --.---
ARG   65  C         288.4737  +1        325.8096  +0   --.--   13.00   13.00    --.---    --.---
TYR   67  C          12.8506  +1  ---------.----  --   --.--   10.80   10.80    --.---    --.---
ASP   68  C         -81.5158  -1       -192.7239  +0   --.--    3.15    3.22    --.---    --.---
GLU   69  C         -75.9861  -2       -143.4249  +0   --.--    3.72    4.09    --.---    --.---
LYS   70  C         377.2878  +0  ---------.----  --   --.--   10.57   10.76    --.---    --.---
HIS   73  C         -34.2799  +1         -6.5713  +0   --.--    6.78    6.20    --.---    --.---
TYR   76  C         -87.2727  +0  ---------.----  --   --.--   10.80   10.80    --.---    --.---
CYS   77  C          31.9307  +1  ---------.----  --   --.--    8.70    8.70    --.---    --.---
ASP   80  C          32.1644  +1         37.0788  -2   --.--    2.93    3.22    --.---    --.---
ASP   84  C        -309.3265  +0       -230.5451  +0   --.--    3.62    3.22    --.---    --.---
LYS   94  C         325.7476  +0  ---------.----  --   --.--   10.62   10.76    --.---    --.---
GLU   95  C         -81.1105  +0       -123.8987  +0   --.--    4.05    4.09    --.---    --.---
HIS   96  C         229.3211  +1        174.0183  +0   --.--    5.48    6.20    --.---    --.---
ARG   97  C         173.4159  +1        165.7410  +1   --.--   13.00   13.00    --.---    --.---
LYS   98  C         462.0865  +0  ---------.----  --   --.--   10.49   10.76    --.---    --.---
TYR  100  C         103.9701  +0  ---------.----  --   --.--   10.80   10.80    --.---    --.---
TYR  104  C         -59.0017  +1  ---------.----  --   --.--   10.80   10.80    --.---    --.---
ARG  105  C         347.6771  +0        363.7606  +0   --.--   13.00   13.00    --.---    --.---
