# Supplementary material for: Anti-cancer activity elucidation of geissolosimine as an MDM2-p53 interaction inhibitor: An in-silico study
Source: PLoS One. 2025 May 8;20(5):e0323003. doi: 10.1371/journal.pone.0323003 (PMC12061181; doi:10.1371/journal.pone.0323003)
Supplement: S8 File — (ZIP) [file pone.0323003.s008.zip › Result/complex_2/complex_2_analysis.tab]

Time[ps] Time[ns] CellLengthX CellLengthY CellLengthZ TotalEnergy Bond Angle Dihedral Planarity Coulomb VdW SurfVdW SurfMol SurfAcc SoluteHBonds SltSlvHBonds Helix Sheet Turn Coil Helix310 HelixPi RadGyration RMSDCa RMSDBb RMSDAll
0.000 0.000 62.301 62.301 62.301 -403308.900 326.726 1226.084 24074.274 71.881 -497239.927 68232.062 9335.302 5056.641 5572.900 84.000 169.000 49.000 19.000 3.000 29.000 0.000 0.000 13.111 0.367 0.402 0.468
250.000 0.250 62.165 62.165 62.165 -326545.391 1389.569 3034.663 24439.995 230.613 -399285.453 43645.222 9485.558 5105.000 5597.083 76.000 174.000 44.000 9.000 8.000 35.000 4.000 0.000 13.068 0.737 0.791 1.091
500.000 0.500 62.162 62.162 62.162 -326584.025 1399.218 2897.840 24595.411 237.884 -399534.160 43819.782 9613.629 5078.147 5689.765 76.000 162.000 44.000 9.000 8.000 39.000 0.000 0.000 13.175 0.646 0.669 1.082
750.000 0.750 62.125 62.125 62.125 -326294.762 1443.248 3001.870 24598.986 268.059 -401005.665 45398.739 9529.397 5134.799 5646.061 73.000 186.000 49.000 13.000 7.000 31.000 0.000 0.000 13.149 0.629 0.658 1.098
1000.000 1.000 62.172 62.172 62.172 -326964.403 1319.208 3120.417 24541.401 221.701 -400785.909 44618.779 9543.541 5451.949 5796.592 78.000 170.000 51.000 12.000 0.000 37.000 0.000 0.000 13.260 0.820 0.871 1.262
1250.000 1.250 62.154 62.154 62.154 -326519.995 1322.165 2897.706 24322.134 229.777 -399535.835 44244.059 9574.854 5089.274 5687.449 70.000 172.000 37.000 12.000 12.000 39.000 0.000 0.000 13.040 0.733 0.806 1.292
1500.000 1.500 62.189 62.189 62.189 -327261.577 1324.804 2875.266 24662.592 199.649 -400251.874 43927.985 9493.459 5177.816 5664.068 72.000 171.000 50.000 9.000 0.000 41.000 0.000 0.000 13.131 0.653 0.679 1.223
1750.000 1.750 62.185 62.185 62.185 -326617.916 1382.029 2950.536 24492.256 206.836 -400913.623 45264.051 9532.541 5266.891 5751.486 74.000 170.000 44.000 12.000 4.000 36.000 4.000 0.000 13.192 0.690 0.731 1.171
2000.000 2.000 62.168 62.168 62.168 -327307.385 1453.546 2875.222 24386.716 239.511 -401872.976 45610.595 9581.959 5236.616 5730.647 76.000 180.000 49.000 13.000 7.000 31.000 0.000 0.000 13.203 0.846 0.936 1.291
2250.000 2.250 62.161 62.161 62.161 -327244.262 1294.700 2946.885 24588.893 194.696 -400423.077 44153.641 9489.041 5094.146 5661.418 78.000 169.000 47.000 13.000 15.000 25.000 0.000 0.000 13.098 0.700 0.746 1.249
2500.000 2.500 62.127 62.127 62.127 -327377.327 1297.097 2866.198 24487.050 231.155 -401509.037 45250.211 9468.936 5152.031 5645.319 73.000 172.000 50.000 15.000 4.000 31.000 0.000 0.000 13.023 0.786 0.810 1.319
2750.000 2.750 62.148 62.148 62.148 -327353.874 1328.708 2933.160 24506.406 247.512 -402632.318 46262.658 9588.100 5144.409 5709.973 71.000 175.000 40.000 12.000 12.000 36.000 0.000 0.000 13.082 0.633 0.676 1.267
3000.000 3.000 62.139 62.139 62.139 -327214.334 1342.662 2985.262 24616.292 230.972 -400788.939 44399.418 9538.230 5204.481 5775.632 71.000 170.000 51.000 15.000 4.000 30.000 0.000 0.000 13.079 0.704 0.745 1.350
3250.000 3.250 62.121 62.121 62.121 -326557.801 1265.510 3064.819 24523.196 227.253 -400485.721 44847.143 9551.196 5224.225 5781.693 71.000 186.000 50.000 10.000 4.000 36.000 0.000 0.000 13.094 0.836 0.895 1.437
3500.000 3.500 62.139 62.139 62.139 -326519.106 1327.925 3051.947 24535.213 234.713 -401506.980 45838.074 9630.939 5148.932 5726.304 69.000 188.000 46.000 17.000 4.000 33.000 0.000 0.000 13.029 0.927 1.060 1.511
3750.000 3.750 62.162 62.162 62.162 -327204.242 1382.044 3031.086 24477.352 248.123 -400896.531 44553.684 9486.772 5162.618 5638.506 76.000 179.000 49.000 16.000 7.000 28.000 0.000 0.000 13.059 0.799 0.960 1.427
4000.000 4.000 62.169 62.169 62.169 -327230.087 1362.336 2992.442 24540.919 220.333 -399942.753 43596.636 9667.464 5077.404 5704.362 74.000 169.000 49.000 15.000 4.000 32.000 0.000 0.000 13.103 0.764 0.802 1.324
4250.000 4.250 62.173 62.173 62.173 -327292.759 1419.364 2916.587 24642.448 229.932 -400358.782 43857.692 9637.089 5211.833 5642.162 75.000 186.000 49.000 7.000 8.000 36.000 0.000 0.000 13.038 0.807 0.859 1.395
4500.000 4.500 62.199 62.199 62.199 -327204.178 1397.384 2919.337 24606.996 241.456 -400720.198 44350.845 9682.327 5371.051 5926.593 76.000 180.000 49.000 15.000 8.000 28.000 0.000 0.000 13.119 0.964 0.990 1.568
4750.000 4.750 62.154 62.154 62.154 -326903.486 1378.548 2946.200 24615.527 212.115 -400799.189 44743.313 9636.157 5233.149 5690.972 64.000 189.000 49.000 15.000 4.000 32.000 0.000 0.000 12.963 1.149 1.216 1.703
5000.000 5.000 62.149 62.149 62.149 -326559.012 1343.846 3093.973 24442.895 238.776 -400206.163 44527.662 9611.770 5328.718 5831.611 72.000 180.000 42.000 12.000 4.000 37.000 5.000 0.000 13.074 0.936 1.067 1.521
5250.000 5.250 62.156 62.156 62.156 -326571.782 1343.379 3080.595 24546.758 229.475 -400523.754 44751.764 9717.106 5438.599 5870.542 65.000 193.000 50.000 15.000 4.000 31.000 0.000 0.000 13.180 1.038 1.134 1.528
5500.000 5.500 62.147 62.147 62.147 -327033.589 1347.044 2865.445 24555.525 214.316 -400812.251 44796.332 9668.461 5248.554 5753.478 71.000 191.000 43.000 12.000 4.000 37.000 4.000 0.000 13.132 0.906 0.973 1.384
5750.000 5.750 62.171 62.171 62.171 -328074.017 1248.338 3030.192 24715.728 242.063 -401376.043 44065.706 9620.767 5218.095 5713.597 74.000 182.000 46.000 11.000 4.000 39.000 0.000 0.000 13.123 0.879 0.942 1.496
6000.000 6.000 62.182 62.182 62.182 -327192.519 1252.338 3016.904 24767.441 241.459 -401583.411 45112.750 9539.325 5241.799 5736.813 71.000 193.000 41.000 19.000 11.000 29.000 0.000 0.000 13.071 0.939 0.968 1.665
6250.000 6.250 62.172 62.172 62.172 -326534.421 1403.838 2905.670 24587.312 228.915 -401675.000 46014.844 9560.116 5332.510 5764.418 68.000 181.000 44.000 12.000 4.000 36.000 4.000 0.000 13.200 0.740 0.802 1.415
6500.000 6.500 62.175 62.175 62.175 -327006.542 1336.989 2900.044 24832.593 207.266 -401791.701 45508.267 9574.063 5342.713 5815.058 82.000 174.000 43.000 9.000 8.000 40.000 0.000 0.000 13.178 0.801 0.865 1.490
6750.000 6.750 62.200 62.200 62.200 -326483.273 1210.143 3012.766 24714.182 222.074 -400369.579 44727.140 9661.997 5339.542 5845.028 71.000 167.000 49.000 16.000 4.000 31.000 0.000 0.000 13.127 0.801 0.849 1.511
7000.000 7.000 62.172 62.172 62.172 -327371.430 1427.069 3011.399 24523.794 219.097 -401824.931 45272.142 9534.296 5241.429 5749.696 74.000 174.000 44.000 15.000 4.000 33.000 4.000 0.000 13.134 0.715 0.754 1.309
7250.000 7.250 62.165 62.165 62.165 -326317.531 1423.846 2877.967 24564.767 209.088 -399902.331 44509.131 9525.188 5223.039 5669.244 77.000 176.000 43.000 17.000 7.000 33.000 0.000 0.000 13.086 0.840 0.906 1.464
7500.000 7.500 62.171 62.171 62.171 -326938.369 1334.303 2898.866 24459.520 232.321 -400793.677 44930.297 9545.314 5164.554 5717.083 74.000 167.000 50.000 12.000 4.000 34.000 0.000 0.000 13.168 0.765 0.838 1.333
7750.000 7.750 62.161 62.161 62.161 -326534.721 1375.332 2975.328 24655.201 207.385 -400789.792 45041.825 9687.543 5279.427 5674.844 73.000 179.000 50.000 12.000 4.000 34.000 0.000 0.000 13.192 0.898 1.034 1.506
8000.000 8.000 62.148 62.148 62.148 -326346.783 1373.980 3024.929 24449.901 226.627 -400620.145 45197.926 9734.436 5465.904 5887.616 73.000 190.000 36.000 16.000 19.000 29.000 0.000 0.000 13.228 0.715 0.759 1.452
8250.000 8.250 62.190 62.190 62.190 -327663.774 1512.719 2845.350 24317.603 241.561 -400959.302 44378.295 9554.847 5218.454 5743.413 75.000 186.000 49.000 12.000 4.000 35.000 0.000 0.000 13.129 0.852 0.963 1.438
8500.000 8.500 62.142 62.142 62.142 -326630.479 1290.919 2972.803 24619.602 239.798 -401470.983 45717.382 9629.060 5325.915 5828.852 69.000 186.000 44.000 16.000 7.000 29.000 4.000 0.000 13.285 0.765 0.919 1.356
8750.000 8.750 62.189 62.189 62.189 -327618.625 1339.821 2882.139 24489.161 232.235 -400766.470 44204.488 9730.855 5293.525 5845.124 69.000 194.000 45.000 13.000 11.000 31.000 0.000 0.000 13.267 0.714 0.853 1.360
9000.000 9.000 62.168 62.168 62.168 -326792.875 1289.108 2848.097 24682.434 196.247 -399781.995 43973.234 9560.390 5308.070 5748.082 78.000 182.000 48.000 15.000 8.000 29.000 0.000 0.000 13.151 0.732 0.908 1.329
9250.000 9.250 62.188 62.188 62.188 -327215.052 1346.796 2946.123 24483.169 212.646 -400602.257 44398.471 9610.491 5400.122 5800.322 70.000 186.000 44.000 16.000 7.000 29.000 4.000 0.000 13.211 0.780 0.922 1.440
9500.000 9.500 62.174 62.174 62.174 -326565.722 1289.045 3127.066 24485.131 199.722 -401313.057 45646.371 9498.054 5200.713 5617.979 70.000 176.000 48.000 12.000 8.000 32.000 0.000 0.000 13.217 0.783 0.902 1.379
9750.000 9.750 62.176 62.176 62.176 -326935.583 1440.967 2997.905 24399.750 216.377 -400650.392 44659.810 9647.540 5273.667 5757.788 69.000 177.000 43.000 12.000 8.000 37.000 0.000 0.000 13.171 0.734 0.830 1.325
10000.000 10.000 62.209 62.209 62.209 -327145.975 1296.536 2845.162 24797.432 235.184 -400922.472 44602.183 9540.222 5129.172 5759.837 77.000 181.000 46.000 18.000 7.000 29.000 0.000 0.000 13.137 1.027 1.141 1.689
10250.000 10.250 62.180 62.180 62.180 -327115.226 1287.457 2943.748 24434.557 211.455 -401392.655 45400.211 9734.819 5223.519 5783.145 74.000 187.000 45.000 12.000 12.000 31.000 0.000 0.000 13.236 0.985 1.149 1.591
10500.000 10.500 62.159 62.159 62.159 -327314.710 1307.700 3081.034 24670.086 257.343 -400359.186 43728.314 9557.852 5237.901 5844.705 76.000 175.000 41.000 17.000 4.000 34.000 4.000 0.000 13.335 1.122 1.260 1.735
10750.000 10.750 62.173 62.173 62.173 -326871.721 1473.831 3029.599 24316.439 208.610 -401541.523 45641.324 9639.581 5142.887 5770.022 77.000 167.000 50.000 15.000 4.000 31.000 0.000 0.000 13.281 1.014 1.170 1.706
11000.000 11.000 62.182 62.182 62.182 -327655.016 1341.961 2965.902 24253.847 243.899 -401016.188 44555.563 9613.338 5207.021 5732.269 84.000 166.000 47.000 15.000 8.000 30.000 0.000 0.000 13.244 0.858 1.040 1.517
11250.000 11.250 62.164 62.164 62.164 -327264.408 1340.885 2891.245 24504.314 217.465 -400877.247 44658.930 9594.196 5422.852 5837.291 71.000 180.000 46.000 15.000 12.000 27.000 0.000 0.000 13.299 0.907 1.108 1.568
11500.000 11.500 62.204 62.204 62.204 -327683.864 1395.589 2968.343 24636.718 178.865 -400780.770 43917.391 9508.027 5331.524 5785.539 86.000 179.000 46.000 15.000 8.000 31.000 0.000 0.000 13.326 0.946 1.121 1.677
11750.000 11.750 62.156 62.156 62.156 -326936.799 1392.415 2939.401 24463.979 225.273 -401151.610 45193.741 9681.010 5325.096 5772.149 79.000 174.000 50.000 15.000 8.000 27.000 0.000 0.000 13.303 0.861 1.046 1.541
12000.000 12.000 62.163 62.163 62.163 -326740.080 1278.946 3003.215 24580.908 208.918 -399047.930 43235.863 9645.861 5346.649 5784.344 75.000 174.000 42.000 15.000 8.000 35.000 0.000 0.000 13.276 0.805 1.002 1.489
12250.000 12.250 62.171 62.171 62.171 -327045.287 1205.251 2962.237 24326.008 228.352 -401360.521 45593.387 9673.457 5364.677 5815.798 81.000 183.000 44.000 16.000 15.000 25.000 0.000 0.000 13.381 0.971 1.140 1.725
12500.000 12.500 62.181 62.181 62.181 -327235.833 1332.400 2846.647 24447.996 213.582 -400444.313 44367.855 9551.367 5268.749 5893.376 82.000 167.000 47.000 15.000 12.000 26.000 0.000 0.000 13.310 1.067 1.239 1.796
12750.000 12.750 62.202 62.202 62.202 -327949.780 1456.236 3023.999 24281.979 214.244 -399979.448 43053.210 9622.881 5376.219 5791.138 82.000 174.000 37.000 16.000 19.000 28.000 0.000 0.000 13.212 0.946 1.118 1.661
13000.000 13.000 62.195 62.195 62.195 -326543.653 1313.609 3069.227 24391.528 270.754 -399645.327 44056.556 9558.790 5357.107 5769.648 75.000 172.000 49.000 15.000 8.000 28.000 0.000 0.000 13.187 1.159 1.295 1.893
13250.000 13.250 62.159 62.159 62.159 -326429.228 1281.933 2897.185 24587.263 288.713 -401457.778 45973.457 9501.797 5329.228 5751.372 79.000 177.000 50.000 16.000 7.000 27.000 0.000 0.000 13.236 0.993 1.104 1.732
13500.000 13.500 62.157 62.157 62.157 -326707.667 1260.396 3016.712 24468.874 214.940 -401298.770 45630.179 9633.171 5220.412 5739.893 75.000 183.000 46.000 15.000 12.000 27.000 0.000 0.000 13.239 0.801 1.005 1.450
13750.000 13.750 62.181 62.181 62.181 -327661.199 1388.522 3031.448 24572.446 209.153 -401154.140 44291.372 9632.261 5249.202 5787.371 79.000 176.000 45.000 15.000 12.000 28.000 0.000 0.000 13.286 1.121 1.273 1.831
14000.000 14.000 62.196 62.196 62.196 -327373.261 1416.098 2993.835 24582.430 219.344 -400360.570 43775.603 9516.189 5077.724 5638.054 78.000 173.000 44.000 15.000 4.000 32.000 5.000 0.000 13.198 1.073 1.217 1.819
14250.000 14.250 62.159 62.159 62.159 -327527.639 1314.869 2823.198 24681.144 241.609 -402338.050 45749.591 9562.592 5102.900 5712.719 72.000 177.000 46.000 12.000 12.000 30.000 0.000 0.000 13.167 1.103 1.257 1.828
14500.000 14.500 62.167 62.167 62.167 -327157.196 1346.841 3015.473 24388.750 212.287 -401507.002 45386.455 9694.140 5134.828 5813.559 78.000 172.000 40.000 18.000 11.000 31.000 0.000 0.000 13.312 1.091 1.255 1.799
14750.000 14.750 62.182 62.182 62.182 -327261.963 1327.758 2911.852 24456.014 211.076 -402080.472 45911.808 9657.290 5309.376 5770.012 76.000 174.000 44.000 16.000 7.000 29.000 4.000 0.000 13.281 1.103 1.233 1.903
15000.000 15.000 62.145 62.145 62.145 -326542.628 1260.304 2838.353 24563.084 237.691 -400824.013 45381.952 9485.868 5099.162 5623.298 80.000 179.000 44.000 15.000 4.000 37.000 0.000 0.000 13.186 1.089 1.220 1.894
15250.000 15.250 62.155 62.155 62.155 -326479.657 1428.920 2970.463 24728.810 234.356 -401214.383 45372.177 9449.117 5139.917 5650.530 80.000 169.000 46.000 15.000 8.000 27.000 4.000 0.000 13.223 1.003 1.180 1.776
15500.000 15.500 62.187 62.187 62.187 -327032.794 1394.426 2978.074 24577.943 197.913 -400221.876 44040.726 9693.476 5269.333 5623.082 79.000 180.000 41.000 12.000 8.000 35.000 4.000 0.000 13.261 1.003 1.167 1.810
15750.000 15.750 62.150 62.150 62.150 -326657.427 1303.467 2994.506 24722.821 246.980 -400553.195 44627.993 9620.090 5217.580 5634.748 77.000 167.000 43.000 15.000 8.000 29.000 5.000 0.000 13.300 1.113 1.284 1.859
16000.000 16.000 62.180 62.180 62.180 -326862.136 1362.970 3016.217 24383.029 206.035 -399746.975 43916.587 9652.007 5292.118 5706.497 78.000 168.000 50.000 15.000 4.000 31.000 0.000 0.000 13.250 1.037 1.192 1.868
16250.000 16.250 62.153 62.153 62.153 -327068.713 1314.383 2924.853 24514.324 199.328 -400114.867 44093.265 9646.499 5200.532 5602.895 76.000 170.000 47.000 16.000 11.000 26.000 0.000 0.000 13.184 1.020 1.131 1.781
16500.000 16.500 62.130 62.130 62.130 -326114.169 1378.576 3065.033 24272.203 216.975 -400200.426 45153.470 9502.998 5071.246 5566.739 75.000 171.000 42.000 16.000 11.000 31.000 0.000 0.000 13.172 1.068 1.213 1.815
16750.000 16.750 62.155 62.155 62.155 -326933.498 1221.472 2987.483 24594.154 222.742 -400788.381 44829.031 9434.893 5062.802 5664.900 77.000 173.000 44.000 15.000 8.000 33.000 0.000 0.000 13.242 1.325 1.440 2.187
17000.000 17.000 62.152 62.152 62.152 -326244.228 1333.056 3100.458 24593.989 258.748 -399973.230 44442.751 9591.004 5285.368 5739.148 78.000 175.000 42.000 16.000 15.000 27.000 0.000 0.000 13.243 1.118 1.248 1.951
17250.000 17.250 62.138 62.138 62.138 -326243.530 1389.089 3006.657 24428.527 209.857 -399864.152 44586.492 9589.301 5304.620 5720.455 76.000 173.000 46.000 10.000 12.000 32.000 0.000 0.000 13.336 1.272 1.399 2.028
17500.000 17.500 62.169 62.169 62.169 -327561.386 1307.673 2940.752 24490.668 233.375 -400783.999 44250.145 9501.243 5220.304 5596.221 76.000 187.000 43.000 15.000 4.000 34.000 4.000 0.000 13.164 1.143 1.254 1.983
17750.000 17.750 62.190 62.190 62.190 -327676.107 1424.145 3058.555 24389.423 224.725 -401007.640 44234.686 9597.018 5344.731 5712.187 77.000 178.000 45.000 15.000 4.000 36.000 0.000 0.000 13.232 1.212 1.346 2.039
18000.000 18.000 62.150 62.150 62.150 -326651.889 1288.982 2861.651 24655.950 249.001 -401074.262 45366.790 9500.523 5189.201 5713.541 77.000 167.000 46.000 15.000 4.000 31.000 4.000 0.000 13.199 1.098 1.255 1.955
18250.000 18.250 62.146 62.146 62.146 -326277.516 1406.826 2952.425 24544.756 244.939 -401119.032 45692.570 9388.484 5119.307 5559.609 75.000 179.000 45.000 15.000 0.000 36.000 4.000 0.000 13.207 1.189 1.324 2.031
18500.000 18.500 62.170 62.170 62.170 -326485.224 1319.776 3080.950 24576.008 267.593 -400086.292 44356.741 9527.648 5329.229 5709.304 75.000 176.000 43.000 16.000 3.000 34.000 4.000 0.000 13.221 1.212 1.351 2.019
18750.000 18.750 62.182 62.182 62.182 -327092.070 1346.944 2926.637 24715.981 242.981 -400710.809 44386.196 9360.662 5240.579 5566.044 76.000 166.000 41.000 16.000 3.000 36.000 4.000 0.000 13.096 1.256 1.361 2.167
19000.000 19.000 62.152 62.152 62.152 -326696.984 1358.089 2862.253 24731.377 243.441 -400240.306 44348.162 9550.989 5204.029 5615.581 76.000 178.000 43.000 16.000 11.000 30.000 0.000 0.000 13.155 1.241 1.397 2.107
19250.000 19.250 62.158 62.158 62.158 -327081.806 1370.393 2939.581 24689.755 230.143 -400491.061 44179.383 9746.642 5297.186 5741.859 69.000 177.000 41.000 16.000 11.000 32.000 0.000 0.000 13.193 1.147 1.188 2.089
19500.000 19.500 62.161 62.161 62.161 -326511.018 1333.074 2985.666 24517.128 225.717 -400732.042 45159.440 9597.772 5183.900 5778.656 82.000 173.000 44.000 15.000 0.000 37.000 4.000 0.000 13.139 1.085 1.171 1.969
19750.000 19.750 62.179 62.179 62.179 -327189.820 1307.068 2999.876 24704.150 241.340 -400603.961 44161.707 9535.751 5296.692 5722.854 74.000 177.000 42.000 15.000 8.000 35.000 0.000 0.000 13.195 1.187 1.237 2.011
20000.000 20.000 62.164 62.164 62.164 -327414.711 1394.175 2999.345 24582.197 242.684 -401122.496 44489.384 9436.518 5155.590 5672.890 79.000 169.000 51.000 15.000 0.000 34.000 0.000 0.000 13.204 1.308 1.334 2.123
20250.000 20.250 62.156 62.156 62.156 -326534.978 1235.881 2892.789 24642.356 226.770 -399905.502 44372.728 9649.798 5381.695 5801.088 73.000 174.000 42.000 17.000 4.000 37.000 0.000 0.000 13.302 1.227 1.286 2.026
20500.000 20.500 62.159 62.159 62.159 -327830.066 1306.537 2926.805 24669.238 216.230 -401135.800 44186.924 9673.611 5258.238 5814.737 67.000 188.000 39.000 20.000 4.000 37.000 0.000 0.000 13.252 1.332 1.440 2.086
20750.000 20.750 62.157 62.157 62.157 -326904.611 1218.966 2978.733 24629.936 183.690 -401201.949 45286.012 9508.541 5203.607 5614.867 76.000 179.000 40.000 16.000 7.000 33.000 4.000 0.000 13.182 1.196 1.195 2.078
21000.000 21.000 62.159 62.159 62.159 -325839.876 1262.613 3096.615 24458.776 259.173 -401012.714 46095.660 9590.680 5284.839 5777.313 74.000 180.000 43.000 15.000 4.000 38.000 0.000 0.000 13.213 1.138 1.128 2.033
21250.000 21.250 62.148 62.148 62.148 -327406.636 1443.238 3032.466 24605.035 201.363 -401155.234 44466.497 9458.200 5199.316 5744.538 72.000 171.000 40.000 19.000 11.000 30.000 0.000 0.000 13.180 1.242 1.227 2.125
21500.000 21.500 62.180 62.180 62.180 -327282.788 1420.309 3126.350 24585.889 194.456 -401034.411 44424.619 9468.979 5220.995 5807.931 74.000 180.000 44.000 16.000 7.000 33.000 0.000 0.000 13.210 1.192 1.189 2.046
21750.000 21.750 62.206 62.206 62.206 -326932.307 1306.441 3037.395 24698.718 250.386 -400018.619 43793.371 9612.301 5382.310 5830.335 66.000 179.000 43.000 15.000 4.000 38.000 0.000 0.000 13.220 1.265 1.333 2.058
22000.000 22.000 62.151 62.151 62.151 -327209.890 1291.106 2952.944 24604.036 245.262 -399745.045 43441.808 9553.351 5219.160 5687.671 66.000 190.000 50.000 12.000 0.000 38.000 0.000 0.000 13.206 1.181 1.171 1.967
22250.000 22.250 62.178 62.178 62.178 -326718.223 1380.144 3011.743 24490.554 219.072 -400374.899 44555.163 9637.124 5304.514 5731.929 76.000 174.000 43.000 16.000 7.000 34.000 0.000 0.000 13.234 1.275 1.267 2.054
22500.000 22.500 62.149 62.149 62.149 -326550.712 1307.466 3000.466 24509.691 235.974 -400173.617 44569.307 9602.033 5233.055 5762.914 67.000 169.000 38.000 16.000 11.000 35.000 0.000 0.000 13.266 1.239 1.228 2.054
22750.000 22.750 62.162 62.162 62.162 -326982.678 1376.226 3020.530 24608.225 221.700 -401211.595 45002.236 9522.589 5202.985 5594.874 73.000 180.000 44.000 15.000 0.000 37.000 4.000 0.000 13.195 1.280 1.283 2.083
23000.000 23.000 62.169 62.169 62.169 -327442.134 1225.214 2968.588 24762.805 221.120 -401255.987 44636.127 9573.193 5234.455 5688.424 73.000 175.000 50.000 15.000 0.000 35.000 0.000 0.000 13.168 1.172 1.161 2.006
23250.000 23.250 62.126 62.126 62.126 -326623.198 1328.658 3001.601 24531.852 243.370 -402256.024 46527.345 9654.988 5318.983 5760.849 72.000 177.000 46.000 19.000 7.000 28.000 0.000 0.000 13.221 1.164 1.161 1.978
23500.000 23.500 62.154 62.154 62.154 -326242.036 1356.309 3011.547 24652.180 242.510 -400406.353 44901.771 9517.528 5181.106 5629.682 68.000 178.000 44.000 15.000 4.000 37.000 0.000 0.000 13.153 1.241 1.339 2.053
23750.000 23.750 62.145 62.145 62.145 -326523.099 1357.801 2968.733 24590.022 250.983 -399832.121 44141.483 9473.892 5163.843 5646.804 71.000 177.000 50.000 15.000 0.000 35.000 0.000 0.000 13.151 1.203 1.292 2.022
24000.000 24.000 62.199 62.199 62.199 -327624.238 1331.341 2938.169 24698.294 244.313 -400926.636 44090.282 9677.625 5104.493 5686.545 73.000 195.000 43.000 16.000 11.000 30.000 0.000 0.000 13.167 1.130 1.200 1.957
24250.000 24.250 62.155 62.155 62.155 -327231.264 1373.633 2977.551 24696.674 260.449 -401334.638 44795.068 9425.756 5135.972 5549.661 70.000 170.000 50.000 15.000 4.000 31.000 0.000 0.000 13.135 1.004 1.043 1.924
24500.000 24.500 62.179 62.179 62.179 -327146.678 1356.598 3121.752 24583.181 203.121 -400477.381 44066.051 9627.145 5237.469 5739.877 70.000 183.000 49.000 16.000 7.000 28.000 0.000 0.000 13.182 1.166 1.215 2.029
24750.000 24.750 62.122 62.122 62.122 -326693.736 1255.704 2928.198 24700.185 225.555 -401768.402 45965.023 9485.855 5139.701 5710.500 73.000 172.000 50.000 15.000 4.000 31.000 0.000 0.000 13.186 1.187 1.311 1.907
25000.000 25.000 62.170 62.170 62.170 -327080.672 1313.861 3008.215 24536.345 225.044 -401429.532 45265.395 9748.673 5441.801 5787.867 68.000 183.000 43.000 16.000 11.000 30.000 0.000 0.000 13.256 1.200 1.262 1.978
25250.000 25.250 62.149 62.149 62.149 -326911.929 1394.672 2994.498 24660.593 236.653 -401833.025 45634.680 9611.342 5105.511 5561.019 65.000 184.000 42.000 15.000 4.000 39.000 0.000 0.000 13.136 1.244 1.315 2.083
25500.000 25.500 62.150 62.150 62.150 -326490.151 1418.199 2982.737 24591.576 201.447 -400987.547 45303.437 9425.493 5117.313 5640.391 72.000 172.000 50.000 15.000 0.000 35.000 0.000 0.000 13.152 1.289 1.410 2.067
25750.000 25.750 62.183 62.183 62.183 -327252.094 1379.391 2983.709 24804.905 225.905 -401551.914 44905.910 9529.819 4984.560 5518.421 73.000 172.000 48.000 16.000 7.000 29.000 0.000 0.000 13.172 1.140 1.190 1.901
26000.000 26.000 62.151 62.151 62.151 -326325.122 1299.111 3007.972 24690.109 215.690 -400178.041 44640.037 9476.417 5094.175 5550.982 72.000 163.000 46.000 15.000 8.000 31.000 0.000 0.000 13.114 1.363 1.433 2.081
26250.000 26.250 62.171 62.171 62.171 -326966.443 1279.787 2942.900 24452.526 204.051 -399752.223 43906.515 9633.366 5124.495 5609.652 71.000 189.000 45.000 15.000 4.000 36.000 0.000 0.000 13.129 1.185 1.275 1.959
26500.000 26.500 62.172 62.172 62.172 -326887.988 1365.634 2946.510 24356.737 275.138 -400793.013 44961.006 9510.855 5191.296 5554.654 75.000 181.000 43.000 15.000 4.000 33.000 5.000 0.000 13.134 1.258 1.316 2.056
26750.000 26.750 62.166 62.166 62.166 -326702.699 1384.899 2942.706 24419.494 269.984 -400160.221 44440.439 9615.425 5238.817 5577.328 73.000 176.000 45.000 15.000 4.000 36.000 0.000 0.000 13.177 1.278 1.360 2.038
27000.000 27.000 62.167 62.167 62.167 -327248.007 1338.512 2988.793 24436.102 222.705 -400502.236 44268.116 9589.157 5201.712 5628.075 71.000 184.000 44.000 16.000 7.000 29.000 4.000 0.000 13.154 1.241 1.365 2.026
27250.000 27.250 62.145 62.145 62.145 -326399.480 1309.210 2859.527 24506.833 224.967 -401045.578 45745.562 9495.508 5352.897 5631.325 72.000 189.000 51.000 16.000 7.000 26.000 0.000 0.000 13.161 1.134 1.153 2.015
27500.000 27.500 62.162 62.162 62.162 -327388.342 1461.269 3050.589 24334.091 213.513 -400297.789 43849.986 9711.202 5381.561 5769.130 73.000 191.000 43.000 16.000 7.000 34.000 0.000 0.000 13.251 1.312 1.407 2.117
27750.000 27.750 62.160 62.160 62.160 -326726.516 1267.610 2991.139 24423.819 323.432 -401789.305 46056.787 9639.743 5260.469 5634.507 73.000 173.000 43.000 16.000 11.000 30.000 0.000 0.000 13.240 1.263 1.398 2.038
28000.000 28.000 62.154 62.154 62.154 -326342.452 1293.111 3064.401 24647.360 230.579 -401181.753 45603.850 9592.785 5105.056 5526.354 69.000 179.000 44.000 15.000 12.000 29.000 0.000 0.000 13.132 1.180 1.293 1.900
28250.000 28.250 62.195 62.195 62.195 -327310.634 1273.341 3026.021 24650.591 208.457 -401107.810 44638.765 9511.620 5090.342 5575.957 69.000 173.000 42.000 11.000 7.000 35.000 5.000 0.000 13.135 1.202 1.312 1.930
28500.000 28.500 62.158 62.158 62.158 -326933.401 1283.254 2995.083 24648.266 247.142 -401766.383 45659.237 9697.826 5268.230 5607.270 70.000 178.000 43.000 16.000 11.000 30.000 0.000 0.000 13.182 1.264 1.313 2.050
28750.000 28.750 62.139 62.139 62.139 -326232.554 1271.644 3097.623 24479.993 245.359 -400834.839 45507.667 9506.833 5134.101 5694.727 68.000 190.000 45.000 13.000 7.000 31.000 4.000 0.000 13.124 1.176 1.196 2.080
29000.000 29.000 62.160 62.160 62.160 -327502.598 1369.144 3054.254 24197.182 218.575 -400544.572 44202.820 9621.311 5128.686 5604.721 68.000 175.000 42.000 16.000 7.000 35.000 0.000 0.000 13.182 1.249 1.285 2.048
29250.000 29.250 62.168 62.168 62.168 -326679.961 1303.012 2970.682 24397.810 203.632 -400585.032 45029.934 9538.945 5353.780 5791.961 77.000 172.000 45.000 15.000 0.000 35.000 5.000 0.000 13.133 1.194 1.209 2.010
29500.000 29.500 62.136 62.136 62.136 -326688.085 1358.730 3050.993 24314.724 240.249 -400189.993 44537.213 9570.738 5390.363 5698.082 76.000 180.000 46.000 15.000 0.000 35.000 4.000 0.000 13.217 1.252 1.391 2.018
29750.000 29.750 62.168 62.168 62.168 -326850.417 1259.642 2929.856 24303.824 187.144 -399615.905 44085.022 9592.374 5323.866 5761.156 78.000 177.000 47.000 15.000 8.000 30.000 0.000 0.000 13.199 1.050 1.139 1.895
30000.000 30.000 62.182 62.182 62.182 -327785.641 1453.227 3058.139 24249.889 238.083 -399855.470 43070.490 9535.207 5322.950 5816.233 87.000 170.000 53.000 16.000 7.000 24.000 0.000 0.000 13.110 1.201 1.357 1.957
30250.000 30.250 62.152 62.152 62.152 -326861.802 1330.507 2900.453 24557.816 217.108 -400594.803 44727.117 9466.483 5443.349 5876.529 82.000 176.000 46.000 15.000 4.000 31.000 4.000 0.000 13.124 1.163 1.229 2.006
30500.000 30.500 62.170 62.170 62.170 -327683.041 1397.239 3108.494 24619.187 253.509 -400649.671 43588.202 9510.048 5339.642 5756.477 73.000 169.000 39.000 16.000 15.000 30.000 0.000 0.000 13.157 1.149 1.217 1.918
30750.000 30.750 62.179 62.179 62.179 -326978.918 1276.326 2904.969 24853.742 225.029 -402421.250 46182.267 9550.508 5288.550 5735.929 75.000 179.000 45.000 16.000 11.000 28.000 0.000 0.000 13.165 1.135 1.214 1.897
31000.000 31.000 62.146 62.146 62.146 -326918.134 1270.356 2970.446 24778.155 230.419 -401247.400 45079.890 9456.614 5204.097 5735.648 72.000 174.000 45.000 15.000 4.000 32.000 4.000 0.000 13.162 1.042 1.103 1.903
31250.000 31.250 62.170 62.170 62.170 -328169.740 1387.976 2910.749 24560.538 205.954 -401818.658 44583.700 9500.800 5294.007 5737.778 75.000 180.000 46.000 16.000 11.000 27.000 0.000 0.000 13.190 1.184 1.198 2.052
31500.000 31.500 62.173 62.173 62.173 -327144.602 1342.998 2915.169 24649.488 250.824 -400906.643 44603.563 9765.429 5474.298 5851.670 71.000 181.000 42.000 16.000 7.000 31.000 4.000 0.000 13.229 1.253 1.286 2.142
31750.000 31.750 62.141 62.141 62.141 -326486.615 1267.838 2957.277 24598.104 252.595 -399082.277 43519.848 9694.502 5425.320 5867.249 75.000 178.000 51.000 15.000 0.000 34.000 0.000 0.000 13.212 1.131 1.194 1.930
32000.000 32.000 62.153 62.153 62.153 -327652.544 1292.065 2979.729 24704.179 248.472 -401249.690 44372.700 9701.137 5437.807 5930.629 74.000 173.000 48.000 17.000 4.000 31.000 0.000 0.000 13.214 1.237 1.386 1.991
32250.000 32.250 62.138 62.138 62.138 -326649.866 1320.812 3030.958 24585.230 238.440 -400946.102 45120.796 9538.852 5430.294 5799.462 79.000 180.000 52.000 12.000 8.000 28.000 0.000 0.000 13.151 1.135 1.171 1.964
32500.000 32.500 62.163 62.163 62.163 -326928.425 1285.608 2887.072 24700.584 227.566 -399778.732 43749.476 9607.480 5329.464 5811.241 73.000 184.000 52.000 15.000 4.000 29.000 0.000 0.000 13.174 1.121 1.291 2.031
32750.000 32.750 62.177 62.177 62.177 -326862.764 1378.181 2940.014 24490.340 230.535 -400234.393 44332.560 9782.174 5595.673 5894.834 79.000 177.000 51.000 15.000 4.000 30.000 0.000 0.000 13.301 1.074 1.125 1.948
33000.000 33.000 62.183 62.183 62.183 -327409.312 1428.368 3006.936 24336.850 199.233 -402437.306 46056.606 9628.852 5427.450 5900.360 72.000 178.000 50.000 16.000 7.000 27.000 0.000 0.000 13.182 1.090 1.123 2.010
33250.000 33.250 62.122 62.122 62.122 -326031.340 1364.493 2963.518 24544.918 239.172 -400273.854 45130.413 9556.879 5264.100 5889.116 73.000 181.000 44.000 15.000 8.000 33.000 0.000 0.000 13.086 0.980 1.066 1.886
33500.000 33.500 62.154 62.154 62.154 -326905.658 1423.557 2964.847 24566.578 230.712 -401004.469 44913.117 9517.365 5304.342 5849.516 76.000 169.000 43.000 15.000 4.000 38.000 0.000 0.000 13.107 1.138 1.166 2.011
33750.000 33.750 62.207 62.207 62.207 -328058.589 1299.391 2929.736 24749.074 219.148 -401174.139 43918.202 9608.627 5388.663 5831.721 73.000 182.000 49.000 16.000 3.000 32.000 0.000 0.000 13.263 1.332 1.350 2.107
34000.000 34.000 62.154 62.154 62.154 -327051.896 1320.469 3072.073 24677.799 235.170 -401935.169 45577.762 9692.740 5483.325 5963.179 69.000 185.000 50.000 16.000 3.000 31.000 0.000 0.000 13.254 1.090 1.158 2.014
34250.000 34.250 62.162 62.162 62.162 -327274.829 1358.410 2964.766 24527.535 209.778 -400733.608 44398.290 9683.550 5470.848 5894.762 71.000 182.000 39.000 18.000 10.000 33.000 0.000 0.000 13.183 1.270 1.408 2.045
34500.000 34.500 62.167 62.167 62.167 -327016.809 1384.250 2864.011 24704.959 201.934 -401448.660 45276.698 9775.595 5337.023 5946.530 72.000 192.000 44.000 16.000 15.000 25.000 0.000 0.000 13.159 1.218 1.278 2.090
34750.000 34.750 62.204 62.204 62.204 -327876.088 1329.487 2954.852 24735.198 252.195 -401823.658 44675.839 9669.367 5416.008 5843.630 72.000 175.000 47.000 18.000 7.000 28.000 0.000 0.000 13.156 1.449 1.546 2.270
35000.000 35.000 62.170 62.170 62.170 -326532.597 1333.642 3151.982 24464.158 228.606 -400821.294 45110.309 9764.695 5513.843 5941.712 74.000 186.000 42.000 18.000 7.000 33.000 0.000 0.000 13.167 1.416 1.538 2.240
35250.000 35.250 62.176 62.176 62.176 -326270.154 1414.789 2956.265 24435.785 225.189 -399724.531 44422.347 9637.355 5402.933 5821.238 76.000 181.000 49.000 16.000 11.000 24.000 0.000 0.000 13.231 1.261 1.383 2.080
35500.000 35.500 62.133 62.133 62.133 -326269.786 1366.425 2975.072 24650.343 231.033 -400919.371 45426.713 9712.908 5331.834 5896.938 73.000 181.000 43.000 16.000 3.000 34.000 4.000 0.000 13.215 1.090 1.096 1.921
35750.000 35.750 62.135 62.135 62.135 -326318.763 1344.403 2983.484 24647.399 198.725 -401720.090 46227.318 9508.559 5207.400 5834.558 78.000 167.000 51.000 15.000 0.000 34.000 0.000 0.000 13.216 1.098 1.106 1.999
36000.000 36.000 62.170 62.170 62.170 -327173.209 1387.657 3017.549 24594.163 231.814 -400583.545 44179.153 9580.004 5359.503 5826.679 72.000 187.000 50.000 16.000 7.000 27.000 0.000 0.000 13.162 1.115 1.133 2.036
36250.000 36.250 62.149 62.149 62.149 -326166.305 1284.017 3053.187 24753.517 226.493 -400816.726 45333.208 9530.372 5234.892 5782.693 82.000 179.000 51.000 15.000 4.000 30.000 0.000 0.000 13.105 1.037 1.029 1.943
36500.000 36.500 62.181 62.181 62.181 -327196.474 1362.338 2912.000 24520.519 220.078 -400522.354 44310.945 9643.575 5372.193 5831.330 76.000 172.000 48.000 15.000 4.000 33.000 0.000 0.000 13.175 1.044 1.051 1.970
36750.000 36.750 62.170 62.170 62.170 -327417.343 1343.824 3006.969 24416.619 245.126 -400865.565 44435.684 9680.697 5253.216 5760.877 81.000 186.000 51.000 15.000 4.000 30.000 0.000 0.000 13.103 1.174 1.200 2.037
37000.000 37.000 62.183 62.183 62.183 -327154.553 1482.400 3011.247 24315.862 205.711 -399504.357 43334.583 9767.129 5310.432 5728.612 77.000 176.000 39.000 16.000 15.000 30.000 0.000 0.000 13.122 1.345 1.352 2.198
37250.000 37.250 62.140 62.140 62.140 -325837.097 1303.008 2927.720 24500.512 229.775 -400542.369 45744.256 9764.329 5364.243 5868.529 79.000 187.000 43.000 15.000 4.000 34.000 4.000 0.000 13.145 1.202 1.317 2.124
37500.000 37.500 62.173 62.173 62.173 -327228.889 1342.668 2991.384 24411.866 236.120 -401024.737 44813.810 9545.364 5295.722 5886.937 78.000 185.000 43.000 16.000 7.000 30.000 4.000 0.000 13.106 1.106 1.198 2.095
37750.000 37.750 62.158 62.158 62.158 -326621.191 1441.336 2850.802 24376.400 243.148 -400513.352 44980.475 9722.931 5387.847 5913.134 73.000 195.000 44.000 15.000 4.000 33.000 4.000 0.000 13.120 1.058 1.121 1.974
38000.000 38.000 62.187 62.187 62.187 -327243.810 1301.673 2955.425 24680.406 213.337 -400710.736 44316.084 9658.805 5154.013 5713.096 78.000 176.000 47.000 18.000 7.000 28.000 0.000 0.000 13.099 1.251 1.294 2.130
38250.000 38.250 62.172 62.172 62.172 -326919.914 1325.743 2929.432 24598.475 246.364 -400964.130 44944.203 9617.603 5308.563 5927.304 70.000 195.000 39.000 15.000 8.000 38.000 0.000 0.000 13.197 1.176 1.170 2.172
38500.000 38.500 62.135 62.135 62.135 -325655.477 1279.197 2974.602 24737.888 198.487 -399993.470 45147.818 9670.747 5293.014 5912.166 77.000 182.000 46.000 14.000 0.000 40.000 0.000 0.000 13.213 1.266 1.276 2.240
38750.000 38.750 62.171 62.171 62.171 -326786.570 1341.739 3057.441 24509.319 210.075 -400318.440 44413.295 9693.749 5309.779 5841.933 75.000 175.000 48.000 17.000 0.000 35.000 0.000 0.000 13.133 1.210 1.269 2.172
39000.000 39.000 62.146 62.146 62.146 -326960.034 1251.251 3033.309 24734.372 209.674 -400843.341 44654.700 9774.029 5284.689 5912.958 66.000 185.000 50.000 16.000 7.000 27.000 0.000 0.000 13.152 1.184 1.289 2.132
39250.000 39.250 62.178 62.178 62.178 -327561.643 1318.257 3014.849 24494.407 232.573 -402438.142 45816.413 9670.063 5217.723 5791.430 70.000 185.000 40.000 17.000 0.000 38.000 5.000 0.000 13.162 1.152 1.268 2.112
39500.000 39.500 62.164 62.164 62.164 -327002.680 1465.206 2974.776 24410.791 217.484 -399386.086 43315.149 9723.248 5216.531 5846.235 63.000 193.000 49.000 15.000 4.000 32.000 0.000 0.000 13.118 1.038 1.059 1.957
39750.000 39.750 62.165 62.165 62.165 -327094.372 1405.103 3027.990 24490.815 237.752 -401438.142 45182.110 9794.221 5263.844 5908.624 74.000 207.000 50.000 13.000 3.000 34.000 0.000 0.000 13.239 1.235 1.314 2.001
40000.000 40.000 62.149 62.149 62.149 -326830.986 1350.202 2845.368 24542.685 221.518 -400755.403 44964.643 9583.332 5361.896 5851.875 72.000 186.000 51.000 15.000 0.000 34.000 0.000 0.000 13.182 1.173 1.279 2.043
40250.000 40.250 62.174 62.174 62.174 -326633.178 1373.371 3067.685 24386.193 229.673 -400262.567 44572.466 9548.041 5311.942 5827.753 73.000 193.000 41.000 19.000 7.000 33.000 0.000 0.000 13.134 1.246 1.309 2.074
40500.000 40.500 62.124 62.124 62.124 -326240.448 1282.118 3126.643 24527.521 239.050 -401154.549 45738.769 9714.497 5309.206 5840.556 70.000 187.000 50.000 15.000 0.000 35.000 0.000 0.000 13.108 1.077 1.166 2.015
40750.000 40.750 62.164 62.164 62.164 -326806.241 1401.697 3012.876 24465.132 236.843 -400462.047 44539.258 9658.903 5354.168 5864.922 77.000 181.000 45.000 15.000 0.000 36.000 4.000 0.000 13.182 1.063 1.122 1.971
41000.000 41.000 62.130 62.130 62.130 -326757.460 1317.839 2958.914 24549.032 223.806 -399918.339 44111.289 9626.604 5345.079 5922.295 70.000 197.000 44.000 15.000 4.000 33.000 4.000 0.000 13.131 1.025 1.051 2.008
41250.000 41.250 62.158 62.158 62.158 -327624.825 1257.482 2929.507 24710.904 288.313 -401152.252 44341.222 9643.800 5415.020 5930.880 69.000 183.000 41.000 15.000 4.000 35.000 5.000 0.000 13.148 1.194 1.207 1.999
41500.000 41.500 62.137 62.137 62.137 -326954.419 1216.135 2882.180 24862.867 230.276 -401259.791 45113.914 9680.267 5389.956 5940.936 67.000 201.000 51.000 15.000 4.000 30.000 0.000 0.000 13.186 1.285 1.439 2.153
41750.000 41.750 62.129 62.129 62.129 -325821.781 1287.503 2992.009 24603.988 234.998 -400658.303 45718.026 9755.536 5269.032 5870.719 68.000 187.000 47.000 9.000 0.000 44.000 0.000 0.000 13.161 1.227 1.219 2.034
42000.000 42.000 62.154 62.154 62.154 -327243.336 1358.978 2958.831 24353.525 231.313 -400711.345 44565.364 9714.970 5377.244 5845.325 71.000 181.000 45.000 15.000 4.000 32.000 4.000 0.000 13.158 1.190 1.185 2.050
42250.000 42.250 62.131 62.131 62.131 -326203.248 1307.579 2938.040 24534.087 231.373 -401453.577 46239.251 9734.116 5391.353 5885.368 69.000 182.000 44.000 15.000 4.000 37.000 0.000 0.000 13.305 1.390 1.424 2.175
42500.000 42.500 62.142 62.142 62.142 -326797.881 1282.128 2960.718 24790.426 236.214 -401571.183 45503.815 9578.012 5379.053 5721.632 76.000 186.000 42.000 16.000 3.000 34.000 5.000 0.000 13.159 1.354 1.359 2.193
42750.000 42.750 62.162 62.162 62.162 -326324.936 1494.777 2905.674 24505.114 218.589 -399654.136 44205.046 9724.822 5425.350 5941.342 74.000 194.000 41.000 19.000 7.000 33.000 0.000 0.000 13.243 1.240 1.257 2.149
43000.000 43.000 62.154 62.154 62.154 -327466.161 1223.224 3080.381 24516.234 226.138 -400627.877 44115.739 9699.339 5370.138 5940.059 72.000 190.000 46.000 15.000 4.000 35.000 0.000 0.000 13.245 1.322 1.376 2.112
43250.000 43.250 62.160 62.160 62.160 -327242.771 1258.859 3007.781 24659.655 230.533 -401635.451 45235.852 9509.456 5244.643 5728.193 66.000 182.000 50.000 15.000 0.000 35.000 0.000 0.000 13.127 1.281 1.313 2.090
43500.000 43.500 62.172 62.172 62.172 -327329.836 1340.658 3064.811 24553.705 223.214 -401348.415 44836.190 9691.115 5309.780 5704.214 78.000 170.000 44.000 16.000 7.000 33.000 0.000 0.000 13.177 1.205 1.254 2.030
43750.000 43.750 62.193 62.193 62.193 -326909.204 1453.809 3037.630 24465.820 254.534 -400413.409 44292.412 9643.966 5248.804 5792.001 73.000 185.000 46.000 15.000 4.000 35.000 0.000 0.000 13.154 1.261 1.290 2.139
44000.000 44.000 62.182 62.182 62.182 -327868.500 1443.259 2926.474 24672.336 249.053 -401106.645 43947.023 9571.198 5159.329 5700.592 80.000 168.000 42.000 16.000 7.000 31.000 4.000 0.000 13.145 1.205 1.255 2.074
44250.000 44.250 62.201 62.201 62.201 -327627.403 1323.729 3043.276 24537.977 203.212 -399885.175 43149.578 9783.464 5345.906 5748.979 73.000 180.000 43.000 16.000 3.000 34.000 4.000 0.000 13.176 1.083 1.183 1.968
44500.000 44.500 62.175 62.175 62.175 -326609.565 1351.859 2941.617 24875.809 228.351 -400674.997 44667.797 9693.147 5274.804 5808.000 77.000 186.000 44.000 15.000 4.000 33.000 4.000 0.000 13.236 1.208 1.251 2.043
44750.000 44.750 62.158 62.158 62.158 -326616.729 1255.320 2856.039 24486.883 233.093 -399466.446 44018.382 9570.032 5211.634 5743.186 65.000 187.000 45.000 12.000 4.000 35.000 4.000 0.000 13.212 1.186 1.249 2.039
45000.000 45.000 62.147 62.147 62.147 -326676.913 1333.836 3042.562 24534.354 211.369 -401847.095 46048.060 9707.250 5483.680 5932.085 80.000 196.000 51.000 16.000 3.000 30.000 0.000 0.000 13.298 1.316 1.416 2.196
45250.000 45.250 62.164 62.164 62.164 -327240.699 1324.811 3042.758 24643.919 272.268 -400635.023 44110.568 9663.427 5285.080 5739.966 70.000 185.000 42.000 12.000 8.000 38.000 0.000 0.000 13.158 1.262 1.352 2.028
45500.000 45.500 62.181 62.181 62.181 -327396.784 1359.359 2902.458 24549.329 204.815 -400726.755 44314.009 9657.667 5254.546 5751.132 76.000 180.000 47.000 15.000 0.000 34.000 4.000 0.000 13.228 1.178 1.273 1.950
45750.000 45.750 62.119 62.119 62.119 -326434.141 1279.574 2948.041 24636.671 249.975 -401414.109 45865.708 9677.395 5334.295 5781.436 71.000 191.000 43.000 12.000 4.000 41.000 0.000 0.000 13.206 1.241 1.367 2.083
46000.000 46.000 62.169 62.169 62.169 -326977.319 1375.357 3037.637 24371.519 211.226 -400808.450 44835.392 9541.249 5279.274 5643.380 73.000 191.000 45.000 12.000 4.000 35.000 4.000 0.000 13.123 1.104 1.190 1.866
46250.000 46.250 62.151 62.151 62.151 -326773.588 1255.308 3037.755 24590.763 236.384 -401200.791 45306.992 9368.416 5175.960 5594.354 82.000 187.000 53.000 12.000 4.000 31.000 0.000 0.000 13.160 1.206 1.307 1.988
46500.000 46.500 62.117 62.117 62.117 -326528.722 1312.337 2946.986 24680.472 218.918 -401704.011 46016.576 9603.707 5277.161 5672.338 77.000 174.000 42.000 13.000 7.000 34.000 4.000 0.000 13.164 1.085 1.177 1.938
46750.000 46.750 62.173 62.173 62.173 -328023.875 1394.827 2997.604 24479.139 236.606 -401952.542 44820.490 9560.022 5319.595 5780.020 78.000 182.000 44.000 16.000 7.000 33.000 0.000 0.000 13.190 1.343 1.428 2.168
47000.000 47.000 62.178 62.178 62.178 -326492.897 1278.058 2929.502 24826.627 272.271 -400105.309 44305.954 9515.954 5159.702 5656.486 82.000 185.000 53.000 16.000 3.000 28.000 0.000 0.000 13.125 1.191 1.277 2.008
47250.000 47.250 62.172 62.172 62.172 -327588.537 1348.239 3014.513 24528.418 221.123 -402680.779 45979.949 9672.543 5257.712 5647.333 82.000 189.000 44.000 16.000 7.000 33.000 0.000 0.000 13.142 1.224 1.296 2.074
47500.000 47.500 62.194 62.194 62.194 -327513.573 1222.157 3013.412 24475.955 218.108 -401026.625 44583.420 9573.806 5277.364 5599.231 82.000 185.000 43.000 12.000 8.000 37.000 0.000 0.000 13.155 1.124 1.135 1.933
47750.000 47.750 62.210 62.210 62.210 -327343.413 1385.762 3018.882 24404.596 247.111 -399809.861 43410.097 9603.745 5203.856 5711.020 74.000 192.000 45.000 16.000 7.000 32.000 0.000 0.000 13.171 1.056 1.070 1.817
48000.000 48.000 62.153 62.153 62.153 -327169.932 1437.984 2828.516 24418.206 235.777 -399074.949 42984.535 9593.863 5301.147 5644.159 75.000 184.000 46.000 12.000 4.000 33.000 5.000 0.000 13.142 1.253 1.311 1.920
48250.000 48.250 62.170 62.170 62.170 -327159.930 1352.684 2928.383 24436.347 245.195 -401568.270 45445.732 9600.910 5359.360 5860.827 75.000 188.000 51.000 16.000 3.000 30.000 0.000 0.000 13.181 1.227 1.281 2.026
48500.000 48.500 62.180 62.180 62.180 -326925.000 1279.058 2827.322 24644.627 207.126 -401155.869 45272.737 9665.679 5236.065 5722.560 72.000 182.000 50.000 18.000 0.000 32.000 0.000 0.000 13.153 1.400 1.450 2.144
48750.000 48.750 62.164 62.164 62.164 -327325.513 1428.785 2927.447 24511.197 228.987 -400528.099 44106.169 9711.006 5358.558 5829.105 68.000 171.000 52.000 13.000 7.000 28.000 0.000 0.000 13.208 1.435 1.453 2.184
49000.000 49.000 62.163 62.163 62.163 -326737.918 1218.328 2966.888 24828.872 259.910 -401483.380 45471.463 9578.962 5237.616 5757.823 79.000 172.000 45.000 15.000 4.000 36.000 0.000 0.000 13.169 1.266 1.404 2.000
49250.000 49.250 62.150 62.150 62.150 -327540.667 1245.998 2942.702 24724.541 203.829 -401723.155 45065.417 9564.018 5287.525 5832.506 72.000 177.000 45.000 15.000 0.000 36.000 4.000 0.000 13.110 1.127 1.201 2.039
49500.000 49.500 62.196 62.196 62.196 -326300.682 1361.481 2990.807 24635.184 208.371 -399438.712 43942.187 9809.594 5567.872 5856.834 73.000 189.000 37.000 13.000 15.000 35.000 0.000 0.000 13.214 1.022 1.065 1.936
49750.000 49.750 62.189 62.189 62.189 -327494.162 1338.216 2816.784 24766.476 223.611 -399529.256 42890.007 9694.886 5374.689 5777.558 78.000 180.000 45.000 15.000 0.000 36.000 4.000 0.000 13.091 1.165 1.230 2.030
50000.000 50.000 62.158 62.158 62.158 -326759.609 1368.277 2998.370 24420.203 238.286 -401189.324 45404.579 9499.674 5251.982 5683.249 81.000 177.000 44.000 16.000 7.000 33.000 0.000 0.000 13.073 1.218 1.209 2.001
50250.000 50.250 62.164 62.164 62.164 -326094.481 1415.408 2970.579 24679.080 218.435 -400753.413 45375.429 9699.169 5260.757 5821.564 74.000 182.000 45.000 15.000 0.000 36.000 4.000 0.000 13.124 1.410 1.460 2.208
50500.000 50.500 62.146 62.146 62.146 -326705.801 1307.214 2994.731 24519.882 221.564 -400322.363 44573.171 9578.641 5229.241 5762.960 70.000 182.000 44.000 15.000 8.000 33.000 0.000 0.000 13.094 1.364 1.436 2.232
50750.000 50.750 62.159 62.159 62.159 -326747.116 1256.050 2942.154 24580.708 232.979 -401510.821 45751.815 9614.126 5321.877 5841.305 74.000 181.000 51.000 12.000 4.000 33.000 0.000 0.000 13.072 1.225 1.232 2.137
51000.000 51.000 62.174 62.174 62.174 -327024.432 1249.563 2864.650 24570.796 238.656 -400005.313 44057.216 9624.595 5409.161 5748.726 72.000 180.000 43.000 16.000 7.000 34.000 0.000 0.000 13.075 1.317 1.423 2.202
51250.000 51.250 62.173 62.173 62.173 -327052.433 1258.206 2931.558 24538.051 232.653 -400483.025 44470.125 9656.253 5314.260 5884.441 79.000 190.000 37.000 16.000 11.000 36.000 0.000 0.000 13.124 1.260 1.324 2.110
51500.000 51.500 62.194 62.194 62.194 -327143.410 1482.581 2983.972 24463.463 241.749 -399690.077 43374.902 9703.860 5314.341 5847.222 77.000 187.000 45.000 15.000 4.000 36.000 0.000 0.000 13.162 1.196 1.306 2.050
51750.000 51.750 62.181 62.181 62.181 -327283.957 1327.242 2911.714 24549.641 223.177 -401115.662 44819.931 9588.933 5328.626 5768.027 81.000 187.000 47.000 16.000 7.000 30.000 0.000 0.000 13.112 1.109 1.169 1.956
52000.000 52.000 62.160 62.160 62.160 -326805.950 1299.141 2911.756 24628.133 209.319 -400384.708 44530.408 9680.187 5413.460 5863.441 78.000 179.000 44.000 15.000 0.000 37.000 4.000 0.000 13.155 1.137 1.181 1.971
52250.000 52.250 62.178 62.178 62.178 -327384.881 1382.369 2963.491 24295.946 225.114 -400946.216 44694.415 9686.560 5362.105 5790.208 77.000 196.000 43.000 7.000 4.000 42.000 4.000 0.000 13.101 1.170 1.226 2.033
52500.000 52.500 62.163 62.163 62.163 -326920.267 1286.857 2958.275 24606.687 198.869 -400392.786 44421.832 9654.839 5423.794 5792.549 77.000 180.000 45.000 16.000 11.000 28.000 0.000 0.000 13.121 1.270 1.275 2.082
52750.000 52.750 62.210 62.210 62.210 -326921.420 1347.056 2964.480 24575.020 253.668 -399673.788 43612.144 9659.682 5354.866 5779.503 80.000 181.000 49.000 16.000 3.000 32.000 0.000 0.000 13.107 1.277 1.343 2.056
53000.000 53.000 62.175 62.175 62.175 -327807.525 1313.012 2917.426 24585.156 240.281 -401480.673 44617.273 9650.406 5424.212 5802.947 75.000 187.000 50.000 7.000 0.000 43.000 0.000 0.000 13.160 1.323 1.423 2.069
53250.000 53.250 62.169 62.169 62.169 -327569.598 1334.595 2897.776 24475.928 222.009 -401252.767 44752.861 9650.900 5304.116 5747.291 81.000 179.000 51.000 15.000 4.000 30.000 0.000 0.000 13.100 1.312 1.407 2.079
53500.000 53.500 62.153 62.153 62.153 -326682.757 1370.948 2974.769 24810.126 236.545 -402023.960 45948.815 9580.685 5191.021 5653.963 73.000 171.000 51.000 7.000 0.000 42.000 0.000 0.000 13.109 1.292 1.338 2.071
53750.000 53.750 62.178 62.178 62.178 -327324.043 1343.440 3012.103 24545.659 262.268 -401842.765 45355.251 9687.864 5206.935 5622.667 78.000 169.000 51.000 7.000 4.000 38.000 0.000 0.000 13.154 1.473 1.563 2.188
54000.000 54.000 62.147 62.147 62.147 -326557.496 1384.702 2984.162 24379.880 227.504 -400738.901 45205.157 9614.485 5400.825 5768.627 77.000 186.000 51.000 16.000 7.000 26.000 0.000 0.000 13.154 1.297 1.303 2.071
54250.000 54.250 62.120 62.120 62.120 -325916.388 1252.399 2911.497 24564.868 222.631 -400943.630 46075.847 9500.110 5239.219 5743.662 74.000 184.000 45.000 15.000 8.000 32.000 0.000 0.000 13.170 1.199 1.234 1.990
54500.000 54.500 62.157 62.157 62.157 -326621.819 1440.242 3016.416 24306.474 227.981 -400874.038 45261.106 9532.951 5247.419 5727.236 78.000 185.000 45.000 16.000 7.000 28.000 4.000 0.000 13.181 1.343 1.403 2.124
54750.000 54.750 62.153 62.153 62.153 -326492.967 1391.892 2957.471 24513.070 229.076 -401696.181 46111.704 9479.820 5283.114 5717.303 80.000 169.000 51.000 12.000 4.000 33.000 0.000 0.000 13.078 1.134 1.172 1.913
55000.000 55.000 62.141 62.141 62.141 -327040.911 1265.432 2859.095 24789.043 248.058 -401536.611 45334.072 9520.687 5254.668 5658.644 75.000 179.000 49.000 16.000 3.000 32.000 0.000 0.000 13.113 1.313 1.415 2.059
55250.000 55.250 62.173 62.173 62.173 -327085.595 1328.439 2911.171 24549.198 244.266 -401259.138 45140.468 9611.598 5314.452 5708.051 69.000 185.000 46.000 16.000 3.000 31.000 4.000 0.000 13.058 1.404 1.523 2.129
55500.000 55.500 62.149 62.149 62.149 -326617.180 1230.795 3028.401 24619.518 220.169 -400618.312 44902.249 9426.296 5008.587 5519.128 78.000 177.000 51.000 15.000 4.000 30.000 0.000 0.000 12.981 1.273 1.266 2.047
55750.000 55.750 62.174 62.174 62.174 -327236.245 1417.196 3090.839 24295.553 243.424 -399888.867 43605.611 9728.311 5255.973 5831.883 73.000 179.000 43.000 16.000 11.000 30.000 0.000 0.000 13.176 1.104 1.164 1.855
56000.000 56.000 62.172 62.172 62.172 -326690.514 1393.287 3039.460 24362.057 225.127 -400661.927 44951.481 9608.199 5365.397 5842.245 75.000 176.000 45.000 16.000 11.000 28.000 0.000 0.000 13.217 1.097 1.139 1.874
56250.000 56.250 62.154 62.154 62.154 -327423.441 1397.400 2999.013 24607.578 259.333 -400698.558 44011.792 9712.000 5409.085 5811.118 75.000 188.000 49.000 16.000 3.000 32.000 0.000 0.000 13.205 1.224 1.238 2.040
56500.000 56.500 62.162 62.162 62.162 -326998.087 1254.332 2938.500 24701.069 234.289 -400053.983 43927.706 9560.587 5269.484 5816.481 72.000 189.000 52.000 13.000 3.000 32.000 0.000 0.000 13.150 1.216 1.318 1.933
56750.000 56.750 62.129 62.129 62.129 -326137.939 1357.774 2980.795 24567.875 242.701 -400740.963 45453.880 9566.069 5454.417 5860.124 79.000 178.000 43.000 16.000 7.000 34.000 0.000 0.000 13.183 1.365 1.509 2.092
57000.000 57.000 62.176 62.176 62.176 -327480.449 1263.084 2920.247 24577.858 266.498 -400762.477 44254.342 9529.576 5429.827 5806.690 66.000 190.000 40.000 19.000 3.000 34.000 4.000 0.000 13.103 1.266 1.401 2.002
57250.000 57.250 62.138 62.138 62.138 -326481.408 1310.601 2916.323 24333.353 260.397 -400801.391 45499.310 9494.431 5095.692 5669.693 70.000 191.000 44.000 16.000 11.000 29.000 0.000 0.000 13.006 1.090 1.090 1.797
57500.000 57.500 62.153 62.153 62.153 -327514.240 1402.377 3041.984 24496.206 248.428 -401718.327 45015.092 9691.757 5211.790 5724.362 79.000 177.000 40.000 20.000 14.000 26.000 0.000 0.000 13.158 1.321 1.410 2.092
57750.000 57.750 62.169 62.169 62.169 -326189.039 1371.045 3093.136 24643.071 254.290 -400135.664 44585.083 9543.369 5214.058 5693.691 74.000 186.000 40.000 13.000 7.000 40.000 0.000 0.000 13.098 1.147 1.172 1.889
58000.000 58.000 62.148 62.148 62.148 -326542.582 1217.950 3022.756 24730.750 239.565 -401499.484 45745.881 9515.247 5259.162 5721.997 78.000 182.000 45.000 15.000 4.000 36.000 0.000 0.000 13.079 1.105 1.106 1.890
58250.000 58.250 62.174 62.174 62.174 -327844.348 1296.734 2901.965 24645.505 261.817 -401085.967 44135.599 9609.703 5262.690 5771.196 75.000 170.000 44.000 12.000 8.000 36.000 0.000 0.000 13.091 1.155 1.153 2.100
58500.000 58.500 62.160 62.160 62.160 -326714.405 1315.145 2890.822 24622.839 217.820 -400581.185 44820.154 9662.527 5287.870 5716.433 72.000 180.000 45.000 15.000 4.000 32.000 4.000 0.000 13.115 1.124 1.260 1.797
58750.000 58.750 62.186 62.186 62.186 -327466.468 1401.288 2930.646 24409.870 240.000 -399153.898 42705.626 9632.658 5368.576 5713.899 76.000 185.000 43.000 16.000 11.000 30.000 0.000 0.000 13.142 1.182 1.289 2.003
59000.000 59.000 62.146 62.146 62.146 -326993.487 1370.225 3091.981 24758.300 198.447 -400990.760 44578.320 9501.735 5397.126 5666.944 73.000 193.000 51.000 15.000 0.000 34.000 0.000 0.000 13.111 1.309 1.356 2.177
59250.000 59.250 62.185 62.185 62.185 -327438.146 1409.703 2943.431 24601.311 203.537 -400665.172 44069.045 9632.346 5309.007 5772.057 76.000 186.000 44.000 16.000 11.000 29.000 0.000 0.000 13.149 1.135 1.147 2.064
59500.000 59.500 62.207 62.207 62.207 -328228.316 1386.721 2894.546 24743.642 223.116 -401761.574 44285.233 9535.045 5133.624 5521.428 79.000 168.000 46.000 18.000 7.000 29.000 0.000 0.000 13.101 1.133 1.183 1.981
59750.000 59.750 62.146 62.146 62.146 -327069.936 1388.626 3094.861 24637.000 268.409 -401341.763 44882.932 9671.169 5263.649 5773.930 68.000 186.000 49.000 16.000 7.000 28.000 0.000 0.000 13.094 1.073 1.075 1.900
60000.000 60.000 62.161 62.161 62.161 -326981.151 1363.519 2953.664 24605.472 213.842 -401797.856 45680.207 9628.608 5384.838 5789.601 76.000 182.000 48.000 16.000 3.000 33.000 0.000 0.000 13.170 1.209 1.197 2.099
60250.000 60.250 62.189 62.189 62.189 -327369.897 1301.732 2816.427 24596.134 260.522 -400199.756 43855.044 9686.061 5324.339 5692.334 77.000 169.000 36.000 16.000 7.000 37.000 4.000 0.000 13.155 1.212 1.344 1.991
60500.000 60.500 62.176 62.176 62.176 -327221.094 1436.811 3017.103 24384.752 232.094 -399917.486 43625.632 9580.938 5338.266 5656.440 77.000 170.000 36.000 20.000 4.000 40.000 0.000 0.000 13.190 1.319 1.406 2.016
60750.000 60.750 62.179 62.179 62.179 -327092.300 1384.346 3011.013 24522.203 233.005 -400832.039 44589.172 9496.744 5239.914 5591.010 74.000 184.000 50.000 16.000 3.000 31.000 0.000 0.000 13.095 1.151 1.145 2.005
61000.000 61.000 62.164 62.164 62.164 -327438.583 1230.216 2853.418 24659.921 211.704 -401381.987 44988.144 9623.981 5409.135 5646.181 70.000 180.000 41.000 16.000 3.000 36.000 4.000 0.000 13.120 1.155 1.207 1.992
61250.000 61.250 62.158 62.158 62.158 -326726.718 1238.120 3040.592 24796.950 240.146 -400938.815 44896.289 9748.799 5286.086 5768.295 68.000 177.000 38.000 15.000 4.000 39.000 4.000 0.000 13.152 1.132 1.134 1.952
61500.000 61.500 62.183 62.183 62.183 -327306.352 1294.598 2993.562 24675.735 215.397 -400578.341 44092.697 9686.091 5189.760 5724.259 74.000 186.000 37.000 18.000 12.000 33.000 0.000 0.000 13.120 0.990 1.156 1.692
61750.000 61.750 62.160 62.160 62.160 -325214.562 1291.647 3051.992 24718.239 234.459 -400026.366 45515.468 9480.270 5296.358 5765.117 79.000 177.000 37.000 16.000 7.000 36.000 4.000 0.000 13.111 1.218 1.299 2.051
62000.000 62.000 62.163 62.163 62.163 -326893.469 1260.226 2964.073 24814.500 210.675 -400640.409 44497.466 9587.618 5340.668 5925.625 79.000 189.000 44.000 16.000 3.000 33.000 4.000 0.000 13.115 1.108 1.127 1.940
62250.000 62.250 62.201 62.201 62.201 -327828.445 1278.770 2993.335 24481.165 221.296 -400889.077 44086.066 9685.811 5329.831 5826.594 72.000 186.000 42.000 15.000 0.000 39.000 4.000 0.000 13.139 1.311 1.447 2.143
62500.000 62.500 62.172 62.172 62.172 -326767.464 1222.626 2971.106 24608.573 258.105 -399591.469 43763.595 9627.401 5303.949 5816.812 69.000 183.000 44.000 15.000 4.000 37.000 0.000 0.000 13.107 1.334 1.429 2.075
62750.000 62.750 62.187 62.187 62.187 -328156.539 1330.757 2937.290 24618.674 242.926 -402538.583 45252.397 9620.418 5450.338 5882.389 73.000 190.000 43.000 15.000 4.000 38.000 0.000 0.000 13.132 1.145 1.126 2.038
63000.000 63.000 62.165 62.165 62.165 -327326.495 1398.850 2893.229 24509.939 214.359 -401005.663 44662.791 9653.308 5242.346 5799.310 74.000 187.000 43.000 13.000 11.000 33.000 0.000 0.000 13.092 1.129 1.199 2.020
63250.000 63.250 62.165 62.165 62.165 -327442.181 1383.965 2980.172 24578.591 214.813 -401554.255 44954.532 9740.623 5307.691 5917.263 68.000 183.000 48.000 16.000 3.000 33.000 0.000 0.000 13.128 1.224 1.340 2.068
63500.000 63.500 62.160 62.160 62.160 -326447.864 1250.016 2989.100 24648.088 233.819 -400965.927 45397.040 9612.793 5303.770 5849.656 64.000 183.000 45.000 15.000 0.000 36.000 4.000 0.000 13.127 1.123 1.186 1.912
63750.000 63.750 62.189 62.189 62.189 -328216.169 1475.140 2954.382 24268.512 255.391 -402103.830 44934.235 9702.158 5414.593 5858.687 76.000 185.000 46.000 13.000 11.000 30.000 0.000 0.000 13.150 1.124 1.188 2.009
64000.000 64.000 62.174 62.174 62.174 -326513.066 1373.077 2936.892 24536.288 245.410 -400143.928 44539.195 9805.109 5369.240 5743.607 75.000 190.000 41.000 16.000 7.000 32.000 4.000 0.000 13.152 1.179 1.253 2.023
64250.000 64.250 62.127 62.127 62.127 -326761.961 1221.624 2999.710 24527.559 230.673 -400658.439 44916.913 9696.074 5444.774 5826.200 67.000 179.000 42.000 16.000 7.000 35.000 0.000 0.000 13.147 1.192 1.240 1.952
64500.000 64.500 62.171 62.171 62.171 -327137.840 1461.962 2990.861 24384.840 213.089 -400963.929 44775.338 9512.308 5253.699 5694.950 73.000 176.000 44.000 16.000 3.000 33.000 4.000 0.000 13.145 1.122 1.152 1.943
64750.000 64.750 62.162 62.162 62.162 -327928.903 1316.110 3093.105 24431.256 230.993 -401738.757 44738.390 9552.368 5173.298 5734.282 77.000 191.000 43.000 7.000 0.000 46.000 4.000 0.000 13.071 1.154 1.224 1.947
65000.000 65.000 62.167 62.167 62.167 -326776.755 1357.725 2928.652 24612.765 247.661 -400702.940 44779.383 9645.261 5224.182 5618.613 79.000 177.000 43.000 16.000 3.000 34.000 4.000 0.000 13.114 1.197 1.257 1.987
65250.000 65.250 62.155 62.155 62.155 -326660.632 1305.150 2986.193 24753.338 228.482 -401034.254 45100.459 9686.834 5214.281 5727.111 69.000 198.000 43.000 15.000 4.000 38.000 0.000 0.000 13.122 1.216 1.327 1.982
65500.000 65.500 62.125 62.125 62.125 -326502.383 1342.342 2940.592 24782.771 251.234 -400954.450 45135.128 9652.419 5254.309 5814.242 75.000 183.000 44.000 12.000 4.000 36.000 4.000 0.000 13.162 1.121 1.122 1.843
65750.000 65.750 62.137 62.137 62.137 -326631.940 1319.448 2909.339 24558.519 247.133 -400030.449 44364.071 9677.506 5272.080 5783.962 68.000 186.000 48.000 15.000 0.000 37.000 0.000 0.000 13.106 1.270 1.364 2.081
66000.000 66.000 62.173 62.173 62.173 -326453.778 1306.870 3055.343 24661.656 268.396 -401143.565 45397.521 9670.746 5250.489 5775.062 77.000 180.000 48.000 10.000 0.000 42.000 0.000 0.000 13.208 0.985 1.091 1.670
66250.000 66.250 62.195 62.195 62.195 -326946.075 1429.613 2903.440 24560.067 287.063 -400854.333 44728.074 9708.490 5160.845 5716.623 69.000 180.000 49.000 13.000 7.000 31.000 0.000 0.000 13.161 1.286 1.433 1.943
66500.000 66.500 62.151 62.151 62.151 -327407.513 1368.480 3054.613 24403.408 215.370 -400329.066 43879.682 9617.787 5276.346 5782.814 76.000 183.000 48.000 15.000 0.000 37.000 0.000 0.000 13.225 1.371 1.515 2.059
66750.000 66.750 62.157 62.157 62.157 -326300.900 1274.125 2901.825 24526.881 239.241 -399517.149 44274.178 9572.138 5316.668 5742.244 73.000 186.000 49.000 16.000 3.000 32.000 0.000 0.000 13.146 1.143 1.233 2.028
67000.000 67.000 62.143 62.143 62.143 -327288.168 1328.852 2992.540 24622.183 206.980 -401296.388 44857.665 9707.618 5319.557 5895.724 67.000 183.000 40.000 13.000 7.000 36.000 4.000 0.000 13.207 1.138 1.166 1.986
67250.000 67.250 62.164 62.164 62.164 -326040.789 1429.420 3006.106 24287.133 233.641 -399889.195 44892.107 9632.422 5231.850 5841.838 74.000 180.000 44.000 15.000 4.000 37.000 0.000 0.000 13.128 1.199 1.313 2.016
67500.000 67.500 62.197 62.197 62.197 -327342.884 1309.486 3108.460 24360.819 259.001 -400768.119 44387.470 9529.963 5290.306 5769.703 73.000 179.000 43.000 16.000 3.000 33.000 5.000 0.000 13.142 1.174 1.177 2.104
67750.000 67.750 62.198 62.198 62.198 -327642.208 1385.375 2887.495 24446.087 226.369 -401131.504 44543.970 9520.552 5264.721 5817.223 69.000 184.000 43.000 16.000 3.000 34.000 4.000 0.000 13.120 1.293 1.343 2.232
68000.000 68.000 62.163 62.163 62.163 -326380.761 1244.917 3089.046 24727.916 198.364 -401517.348 45876.343 9546.710 5280.024 5832.009 70.000 181.000 42.000 18.000 4.000 36.000 0.000 0.000 13.176 1.329 1.403 2.172
68250.000 68.250 62.149 62.149 62.149 -326357.748 1332.363 3004.578 24509.479 221.486 -399587.592 44161.937 9635.451 5370.589 5809.695 75.000 176.000 43.000 16.000 7.000 34.000 0.000 0.000 13.199 1.147 1.184 2.050
68500.000 68.500 62.152 62.152 62.152 -326465.043 1318.809 3094.100 24516.862 236.622 -401649.624 46018.188 9719.536 5253.602 5712.845 77.000 180.000 41.000 15.000 4.000 40.000 0.000 0.000 13.067 1.241 1.327 2.097
68750.000 68.750 62.180 62.180 62.180 -328086.638 1456.994 2878.198 24616.409 266.719 -401965.667 44660.709 9663.780 5410.325 5846.336 79.000 182.000 49.000 12.000 4.000 35.000 0.000 0.000 13.196 1.255 1.339 2.123
69000.000 69.000 62.179 62.179 62.179 -327142.087 1414.483 2997.150 24513.675 217.135 -400882.871 44598.339 9548.612 5172.147 5885.852 71.000 177.000 49.000 15.000 0.000 36.000 0.000 0.000 13.058 1.178 1.204 2.052
69250.000 69.250 62.182 62.182 62.182 -327273.286 1429.323 3044.841 24392.169 201.859 -399075.154 42733.676 9714.394 5494.884 5867.721 78.000 170.000 47.000 12.000 4.000 37.000 0.000 0.000 13.199 1.092 1.139 1.942
69500.000 69.500 62.161 62.161 62.161 -326299.134 1223.945 3080.149 24832.021 194.679 -400598.205 44968.277 9715.168 5295.218 5669.698 73.000 183.000 39.000 15.000 4.000 38.000 4.000 0.000 13.114 1.093 1.190 1.905
69750.000 69.750 62.164 62.164 62.164 -326630.135 1220.135 3036.134 24706.477 218.342 -401623.958 45812.735 9623.341 5170.504 5850.654 77.000 184.000 50.000 12.000 4.000 34.000 0.000 0.000 13.151 1.080 1.145 1.887
70000.000 70.000 62.151 62.151 62.151 -327184.500 1289.620 2899.379 24639.207 230.206 -402068.258 45825.346 9710.328 5498.900 5826.915 75.000 182.000 50.000 15.000 0.000 35.000 0.000 0.000 13.171 1.305 1.433 2.068
70250.000 70.250 62.137 62.137 62.137 -326154.734 1279.647 2884.908 24725.673 234.276 -399822.454 44543.217 9766.047 5361.071 5877.564 76.000 180.000 42.000 16.000 3.000 35.000 4.000 0.000 13.192 1.268 1.422 2.056
70500.000 70.500 62.123 62.123 62.123 -326289.400 1184.756 3185.115 24681.620 247.250 -401354.379 45766.238 9678.647 5428.117 5815.746 74.000 185.000 49.000 15.000 0.000 36.000 0.000 0.000 13.124 1.277 1.407 2.130
70750.000 70.750 62.154 62.154 62.154 -326967.857 1443.021 2857.620 24656.531 234.664 -400339.208 44179.515 9612.673 5184.639 5780.798 81.000 183.000 42.000 16.000 11.000 31.000 0.000 0.000 13.103 1.199 1.304 2.049
71000.000 71.000 62.147 62.147 62.147 -326794.624 1216.860 2836.535 25014.653 207.462 -401929.292 45859.157 9663.618 5230.240 5787.890 76.000 177.000 49.000 15.000 0.000 36.000 0.000 0.000 13.125 1.082 1.105 1.986
71250.000 71.250 62.131 62.131 62.131 -326332.887 1249.657 2915.213 24782.620 202.453 -401366.273 45883.443 9568.153 5282.831 5750.979 67.000 190.000 42.000 7.000 4.000 47.000 0.000 0.000 13.193 1.328 1.346 2.161
71500.000 71.500 62.161 62.161 62.161 -326566.329 1294.017 2979.540 24682.790 229.722 -399736.654 43984.256 9522.795 5151.685 5663.655 72.000 192.000 42.000 15.000 4.000 39.000 0.000 0.000 13.136 1.285 1.337 2.052
71750.000 71.750 62.156 62.156 62.156 -327046.464 1286.682 2931.398 24752.660 199.714 -401394.946 45178.027 9523.771 5129.551 5673.320 78.000 184.000 44.000 13.000 11.000 32.000 0.000 0.000 13.116 1.228 1.293 2.090
72000.000 72.000 62.206 62.206 62.206 -327558.861 1518.003 3059.887 24484.572 199.136 -399472.212 42651.754 9522.141 5086.486 5634.996 75.000 185.000 52.000 10.000 4.000 34.000 0.000 0.000 13.110 1.072 1.171 1.906
72250.000 72.250 62.161 62.161 62.161 -326861.125 1435.998 3084.303 24401.004 216.947 -400700.936 44701.560 9434.518 5122.616 5475.297 80.000 180.000 50.000 16.000 3.000 31.000 0.000 0.000 13.046 1.260 1.345 2.059
72500.000 72.500 62.143 62.143 62.143 -325647.666 1339.833 3082.322 24527.375 238.856 -399815.806 44979.755 9539.908 5255.346 5683.450 82.000 180.000 46.000 15.000 8.000 31.000 0.000 0.000 13.119 1.164 1.242 2.005
72750.000 72.750 62.145 62.145 62.145 -327021.656 1310.283 2986.524 24725.851 215.337 -402021.861 45762.210 9516.884 5088.409 5662.061 75.000 179.000 51.000 15.000 4.000 30.000 0.000 0.000 13.119 1.213 1.283 2.090
73000.000 73.000 62.148 62.148 62.148 -326589.522 1238.900 3034.796 24619.705 246.138 -399766.485 44037.424 9624.105 5172.964 5700.769 70.000 184.000 47.000 15.000 4.000 34.000 0.000 0.000 13.207 1.233 1.332 2.071
73250.000 73.250 62.177 62.177 62.177 -326852.735 1198.333 2886.140 24750.960 249.363 -400236.921 44299.391 9713.044 5290.109 5833.675 70.000 177.000 44.000 7.000 4.000 41.000 4.000 0.000 13.202 1.255 1.276 2.078
73500.000 73.500 62.163 62.163 62.163 -326706.386 1308.457 2945.089 24681.405 220.519 -400720.671 44858.815 9595.806 5310.965 5892.666 74.000 188.000 43.000 16.000 7.000 34.000 0.000 0.000 13.186 1.354 1.429 2.078
73750.000 73.750 62.160 62.160 62.160 -326275.588 1204.701 3004.704 24793.753 221.619 -401108.899 45608.535 9715.042 5373.269 5850.153 74.000 180.000 48.000 18.000 0.000 34.000 0.000 0.000 13.267 1.232 1.279 2.046
74000.000 74.000 62.152 62.152 62.152 -326393.619 1298.517 2949.573 24654.165 220.839 -401145.801 45629.088 9569.049 5249.259 5776.158 76.000 177.000 44.000 15.000 0.000 36.000 5.000 0.000 13.165 1.249 1.295 2.156
74250.000 74.250 62.177 62.177 62.177 -328321.757 1438.735 2961.315 24639.262 235.152 -401550.397 43954.176 9760.391 5167.280 5701.017 74.000 188.000 41.000 15.000 4.000 40.000 0.000 0.000 13.164 1.297 1.323 2.115
74500.000 74.500 62.148 62.148 62.148 -326155.793 1203.467 2921.124 24775.672 224.972 -400468.343 45187.316 9683.459 5320.517 5813.203 68.000 191.000 43.000 15.000 4.000 34.000 4.000 0.000 13.140 1.025 1.095 1.919
74750.000 74.750 62.175 62.175 62.175 -326615.599 1262.112 2973.924 24826.146 232.488 -401223.190 45312.922 9576.841 5261.084 5819.824 70.000 194.000 44.000 16.000 3.000 33.000 4.000 0.000 13.161 1.141 1.181 2.163
75000.000 75.000 62.136 62.136 62.136 -326000.142 1392.432 2933.328 24482.332 216.070 -399433.641 44409.336 9637.882 5354.842 5777.604 71.000 196.000 50.000 16.000 3.000 31.000 0.000 0.000 13.174 1.204 1.223 2.080
75250.000 75.250 62.179 62.179 62.179 -327123.938 1206.863 3035.138 24760.572 248.792 -400634.718 44259.416 9582.080 5109.541 5636.063 74.000 171.000 50.000 15.000 0.000 35.000 0.000 0.000 13.118 1.190 1.274 1.984
75500.000 75.500 62.162 62.162 62.162 -326809.241 1358.884 3048.606 24575.535 216.663 -400721.890 44712.962 9699.601 5212.939 5683.817 77.000 178.000 48.000 15.000 4.000 33.000 0.000 0.000 13.167 1.162 1.267 1.927
75750.000 75.750 62.151 62.151 62.151 -326400.382 1312.788 2999.653 24637.240 209.142 -399895.378 44336.173 9496.603 5206.208 5746.743 74.000 179.000 50.000 9.000 4.000 37.000 0.000 0.000 13.089 0.926 0.948 1.747
76000.000 76.000 62.197 62.197 62.197 -327850.041 1273.806 2956.039 24613.976 203.840 -400966.534 44068.833 9620.733 5206.950 5690.168 75.000 189.000 48.000 16.000 7.000 29.000 0.000 0.000 13.155 1.182 1.262 1.942
76250.000 76.250 62.200 62.200 62.200 -326666.998 1337.801 2957.627 24457.304 234.084 -399817.287 44163.473 9549.413 5090.090 5622.221 72.000 180.000 48.000 16.000 3.000 33.000 0.000 0.000 13.110 1.196 1.282 1.950
76500.000 76.500 62.166 62.166 62.166 -327770.176 1470.494 3010.076 24244.719 251.697 -400784.165 44037.004 9515.379 5149.826 5668.817 83.000 180.000 52.000 15.000 4.000 29.000 0.000 0.000 13.101 1.250 1.277 2.028
76750.000 76.750 62.174 62.174 62.174 -327263.057 1403.576 2938.646 24598.137 210.514 -400899.188 44485.259 9546.143 5139.209 5591.937 75.000 183.000 44.000 16.000 7.000 33.000 0.000 0.000 13.113 1.266 1.280 2.142
77000.000 77.000 62.198 62.198 62.198 -327326.328 1323.933 3028.811 24600.921 230.094 -401016.729 44506.643 9536.347 5201.909 5634.580 88.000 173.000 40.000 16.000 15.000 29.000 0.000 0.000 13.111 1.291 1.313 2.018
77250.000 77.250 62.168 62.168 62.168 -326404.120 1402.556 2853.392 24577.421 240.854 -399251.269 43772.924 9458.342 5243.948 5655.665 77.000 170.000 45.000 15.000 4.000 32.000 4.000 0.000 13.073 1.315 1.387 2.115
77500.000 77.500 62.161 62.161 62.161 -327609.707 1329.358 2848.116 24520.465 239.091 -400743.552 44196.815 9532.976 5224.535 5648.037 83.000 172.000 44.000 16.000 7.000 33.000 0.000 0.000 13.108 1.113 1.136 1.950
77750.000 77.750 62.149 62.149 62.149 -325882.340 1339.373 3096.777 24372.684 224.723 -401163.517 46247.620 9539.678 5102.871 5578.167 79.000 181.000 50.000 15.000 0.000 35.000 0.000 0.000 13.025 1.170 1.186 2.059
78000.000 78.000 62.152 62.152 62.152 -326380.825 1291.712 2920.843 24569.215 225.984 -400840.817 45452.238 9488.467 5331.524 5712.455 76.000 168.000 42.000 16.000 11.000 31.000 0.000 0.000 13.119 1.059 1.083 1.926
78250.000 78.250 62.182 62.182 62.182 -327231.485 1275.119 3065.637 24454.982 213.586 -400858.342 44617.533 9651.848 5186.270 5679.873 77.000 190.000 40.000 19.000 11.000 30.000 0.000 0.000 13.161 1.306 1.423 2.106
78500.000 78.500 62.173 62.173 62.173 -325629.532 1308.680 2863.651 24497.728 226.940 -398975.749 44449.219 9715.934 5171.344 5663.401 74.000 175.000 47.000 15.000 0.000 33.000 5.000 0.000 13.148 1.168 1.189 2.054
78750.000 78.750 62.145 62.145 62.145 -326124.365 1178.261 2931.275 24568.215 266.447 -400160.894 45092.331 9586.966 5238.167 5786.567 76.000 179.000 50.000 16.000 7.000 27.000 0.000 0.000 13.228 1.248 1.248 2.092
79000.000 79.000 62.159 62.159 62.159 -326481.363 1237.296 2894.114 24498.250 223.306 -400297.083 44962.755 9609.191 5172.888 5726.794 79.000 178.000 45.000 15.000 8.000 32.000 0.000 0.000 13.104 1.145 1.173 1.994
79250.000 79.250 62.199 62.199 62.199 -327155.232 1378.713 2950.899 24639.143 199.068 -400479.236 44156.182 9602.186 5159.217 5545.280 78.000 186.000 46.000 15.000 0.000 35.000 4.000 0.000 13.146 1.145 1.148 1.910
79500.000 79.500 62.168 62.168 62.168 -326801.783 1342.495 2956.268 24383.169 247.775 -400251.309 44519.820 9561.663 5155.279 5619.413 82.000 175.000 49.000 16.000 7.000 28.000 0.000 0.000 13.023 1.195 1.182 1.936
79750.000 79.750 62.187 62.187 62.187 -327409.615 1416.291 3046.482 24486.610 237.453 -400491.840 43895.389 9616.912 5256.814 5617.976 80.000 180.000 43.000 15.000 4.000 38.000 0.000 0.000 13.077 1.297 1.337 2.038
80000.000 80.000 62.208 62.208 62.208 -327189.507 1350.030 3007.829 24708.964 229.286 -401430.957 44945.341 9576.337 5064.666 5583.729 75.000 179.000 50.000 15.000 0.000 35.000 0.000 0.000 13.083 1.377 1.474 2.063
80250.000 80.250 62.172 62.172 62.172 -326586.444 1268.683 2891.311 24493.750 278.797 -400210.404 44691.419 9623.173 5291.892 5766.196 80.000 172.000 51.000 15.000 4.000 30.000 0.000 0.000 13.132 1.241 1.288 1.921
80500.000 80.500 62.160 62.160 62.160 -326652.135 1284.028 2866.675 24680.863 211.202 -400921.499 45226.597 9473.035 5011.672 5535.685 71.000 176.000 43.000 16.000 11.000 30.000 0.000 0.000 13.023 1.192 1.208 1.934
80750.000 80.750 62.161 62.161 62.161 -327046.950 1336.184 3090.859 24542.145 234.076 -401327.064 45076.850 9591.514 5236.642 5755.108 74.000 183.000 45.000 15.000 4.000 31.000 5.000 0.000 13.145 1.305 1.374 2.122
81000.000 81.000 62.149 62.149 62.149 -327778.055 1291.856 2949.543 24522.974 222.980 -402142.503 45377.095 9617.346 5190.541 5748.712 78.000 182.000 45.000 15.000 4.000 36.000 0.000 0.000 13.085 1.144 1.177 2.022
81250.000 81.250 62.160 62.160 62.160 -326306.292 1336.786 3077.385 24551.715 225.789 -400469.173 44971.206 9504.401 5109.680 5642.985 87.000 176.000 48.000 16.000 7.000 29.000 0.000 0.000 13.059 1.214 1.204 2.052
81500.000 81.500 62.183 62.183 62.183 -328085.697 1378.444 3039.899 24685.967 239.080 -401225.972 43796.884 9599.523 5177.615 5865.993 75.000 177.000 45.000 15.000 4.000 36.000 0.000 0.000 13.148 1.306 1.379 2.190
81750.000 81.750 62.172 62.172 62.172 -327814.593 1428.666 3018.411 24433.292 247.587 -400689.987 43747.437 9547.421 5159.387 5609.155 73.000 172.000 43.000 16.000 11.000 30.000 0.000 0.000 13.029 1.298 1.395 2.123
82000.000 82.000 62.176 62.176 62.176 -327253.943 1287.871 2869.761 24808.059 229.942 -401272.743 44823.168 9740.842 5458.983 5917.552 77.000 202.000 51.000 15.000 4.000 30.000 0.000 0.000 13.250 1.171 1.181 2.102
82250.000 82.250 62.183 62.183 62.183 -326957.102 1430.004 2890.803 24835.540 227.680 -400403.286 44062.156 9644.835 5344.484 5811.656 68.000 186.000 40.000 18.000 7.000 31.000 4.000 0.000 13.154 1.262 1.250 2.100
82500.000 82.500 62.169 62.169 62.169 -327569.255 1293.261 2991.172 24540.814 244.518 -401484.264 44845.245 9601.102 5054.001 5586.052 69.000 172.000 42.000 16.000 7.000 31.000 4.000 0.000 13.096 1.280 1.285 2.101
82750.000 82.750 62.142 62.142 62.142 -326007.593 1313.400 3134.828 24543.926 216.980 -400042.879 44826.153 9534.274 5388.609 5705.593 76.000 181.000 47.000 15.000 4.000 34.000 0.000 0.000 13.093 1.162 1.185 2.051
83000.000 83.000 62.174 62.174 62.174 -326439.648 1411.406 2968.744 24470.824 224.614 -400954.799 45439.563 9499.910 5267.506 5605.764 82.000 169.000 48.000 16.000 7.000 29.000 0.000 0.000 13.080 1.264 1.285 2.152
83250.000 83.250 62.141 62.141 62.141 -325712.961 1330.062 2964.331 24683.776 219.172 -402080.432 47170.130 9608.158 5100.398 5618.781 77.000 192.000 43.000 16.000 3.000 34.000 4.000 0.000 13.106 1.150 1.137 2.078
83500.000 83.500 62.207 62.207 62.207 -327418.819 1544.218 2897.176 24580.304 223.944 -400588.639 43924.178 9596.070 5188.726 5622.738 77.000 170.000 44.000 15.000 4.000 37.000 0.000 0.000 13.167 1.351 1.341 2.188
83750.000 83.750 62.145 62.145 62.145 -326910.990 1329.028 2947.678 24710.092 234.969 -401595.340 45462.584 9586.284 5348.131 5769.650 75.000 192.000 41.000 16.000 7.000 32.000 4.000 0.000 13.195 1.237 1.229 2.094
84000.000 84.000 62.166 62.166 62.166 -325903.901 1386.216 2914.996 24651.840 225.789 -399983.357 44900.615 9574.550 5154.368 5575.677 79.000 178.000 44.000 16.000 3.000 33.000 4.000 0.000 13.145 1.356 1.363 2.119
84250.000 84.250 62.187 62.187 62.187 -326711.336 1357.690 2989.676 24697.720 213.684 -401434.063 45463.958 9525.541 5335.286 5705.184 77.000 186.000 48.000 16.000 7.000 29.000 0.000 0.000 13.181 1.205 1.200 2.070
84500.000 84.500 62.154 62.154 62.154 -326425.210 1300.582 2921.620 24814.108 257.940 -401198.062 45478.602 9596.673 5415.781 5862.966 77.000 178.000 49.000 15.000 4.000 32.000 0.000 0.000 13.223 1.235 1.216 2.091
84750.000 84.750 62.190 62.190 62.190 -326909.774 1462.225 2885.899 24600.331 227.679 -400072.237 43986.330 9711.164 5384.847 5812.439 83.000 169.000 47.000 18.000 3.000 32.000 0.000 0.000 13.183 1.230 1.224 2.116
85000.000 85.000 62.163 62.163 62.163 -327018.886 1356.415 2894.080 24668.738 237.012 -402278.391 46103.260 9504.985 5365.909 5834.557 80.000 177.000 46.000 16.000 7.000 31.000 0.000 0.000 13.232 1.210 1.204 2.105
85250.000 85.250 62.159 62.159 62.159 -327364.353 1328.878 2964.242 24638.464 221.454 -401755.041 45237.649 9545.071 5341.668 5740.091 74.000 177.000 45.000 15.000 8.000 32.000 0.000 0.000 13.118 1.318 1.310 2.168
85500.000 85.500 62.170 62.170 62.170 -326511.990 1326.144 3109.881 24735.709 203.968 -400888.767 45001.076 9671.745 5413.352 5790.948 77.000 182.000 45.000 15.000 0.000 36.000 4.000 0.000 13.244 1.299 1.414 2.153
85750.000 85.750 62.133 62.133 62.133 -326323.642 1374.919 2906.258 24669.541 192.673 -400451.825 44984.792 9559.684 5276.073 5702.266 73.000 182.000 47.000 16.000 3.000 34.000 0.000 0.000 13.082 1.299 1.369 2.230
86000.000 86.000 62.189 62.189 62.189 -326752.468 1308.413 2984.366 24697.502 231.017 -399891.078 43917.312 9622.504 5256.794 5696.812 72.000 180.000 41.000 16.000 3.000 36.000 4.000 0.000 13.220 1.305 1.348 2.187
86250.000 86.250 62.129 62.129 62.129 -327197.263 1287.814 2957.440 24446.055 220.288 -401495.100 45386.240 9687.704 5233.053 5676.543 77.000 191.000 45.000 15.000 0.000 36.000 4.000 0.000 13.184 1.222 1.356 2.092
86500.000 86.500 62.173 62.173 62.173 -326589.177 1359.210 3096.144 24568.173 249.643 -400573.317 44710.970 9624.995 5350.848 5682.097 79.000 170.000 44.000 16.000 3.000 33.000 4.000 0.000 13.049 1.306 1.361 2.327
86750.000 86.750 62.160 62.160 62.160 -326737.696 1300.089 2940.323 24551.263 216.718 -400519.228 44773.138 9680.374 5479.657 5873.961 67.000 181.000 51.000 13.000 7.000 29.000 0.000 0.000 13.167 1.143 1.142 2.096
87000.000 87.000 62.160 62.160 62.160 -326537.665 1197.834 2899.166 24821.205 208.057 -400413.202 44749.275 9586.221 5269.663 5665.844 79.000 173.000 51.000 15.000 0.000 34.000 0.000 0.000 13.068 1.220 1.203 2.110
87250.000 87.250 62.216 62.216 62.216 -326820.456 1483.973 2904.924 24367.863 222.040 -400161.684 44362.427 9772.611 5338.153 5780.805 66.000 179.000 39.000 18.000 3.000 36.000 4.000 0.000 13.195 1.327 1.322 2.212
87500.000 87.500 62.175 62.175 62.175 -327712.132 1399.915 2867.971 24614.563 217.190 -400658.145 43846.374 9361.538 5253.214 5717.894 74.000 173.000 52.000 15.000 0.000 33.000 0.000 0.000 13.127 1.214 1.199 2.128
87750.000 87.750 62.174 62.174 62.174 -326314.406 1412.964 3006.520 24651.491 258.913 -399579.517 43935.224 9635.072 5460.753 5919.884 79.000 180.000 50.000 16.000 3.000 31.000 0.000 0.000 13.248 1.035 1.074 1.943
88000.000 88.000 62.161 62.161 62.161 -326824.563 1411.192 2995.254 24571.030 257.988 -401681.551 45621.525 9695.676 5506.064 5856.339 76.000 179.000 44.000 12.000 4.000 40.000 0.000 0.000 13.247 1.342 1.343 2.147
88250.000 88.250 62.150 62.150 62.150 -326377.302 1325.228 2866.466 24752.239 247.467 -400269.388 44700.686 9604.227 5475.475 5784.074 79.000 190.000 51.000 16.000 3.000 30.000 0.000 0.000 13.188 1.238 1.254 2.112
88500.000 88.500 62.196 62.196 62.196 -327222.496 1302.692 3085.982 24747.583 216.954 -400130.638 43554.930 9487.366 5399.409 5822.283 81.000 184.000 44.000 13.000 11.000 32.000 0.000 0.000 13.193 1.031 1.041 1.888
88750.000 88.750 62.161 62.161 62.161 -327496.373 1352.604 2877.216 24587.160 211.098 -401398.502 44874.051 9425.441 5395.289 5752.546 73.000 182.000 49.000 16.000 3.000 32.000 0.000 0.000 13.141 1.286 1.296 2.155
89000.000 89.000 62.146 62.146 62.146 -326895.946 1322.714 2898.184 24619.765 256.455 -400488.933 44495.869 9588.859 5352.674 5705.739 78.000 178.000 50.000 16.000 3.000 31.000 0.000 0.000 13.145 1.229 1.238 2.073
89250.000 89.250 62.147 62.147 62.147 -327220.579 1304.291 2882.871 24636.236 227.154 -399696.415 43425.283 9623.713 5381.219 5767.567 67.000 179.000 46.000 15.000 4.000 35.000 0.000 0.000 13.218 1.221 1.240 2.003
89500.000 89.500 62.201 62.201 62.201 -327275.652 1336.044 2862.736 24813.008 231.921 -399986.673 43467.313 9601.386 5367.785 5698.418 74.000 204.000 45.000 12.000 12.000 31.000 0.000 0.000 13.231 1.127 1.148 1.926
89750.000 89.750 62.163 62.163 62.163 -327040.495 1352.118 2931.246 24722.410 241.847 -402021.575 45733.460 9659.656 5301.129 5705.989 73.000 186.000 41.000 16.000 7.000 36.000 0.000 0.000 13.227 1.462 1.563 2.237
90000.000 90.000 62.146 62.146 62.146 -325628.643 1427.794 2885.699 24597.734 237.671 -400216.114 45438.575 9689.507 5258.027 5889.431 75.000 194.000 41.000 15.000 4.000 36.000 4.000 0.000 13.237 1.337 1.470 2.068
90250.000 90.250 62.168 62.168 62.168 -327067.519 1210.712 2988.555 24670.863 228.796 -400251.469 44085.023 9674.731 5421.647 5825.048 75.000 190.000 42.000 15.000 4.000 39.000 0.000 0.000 13.167 1.061 1.084 1.861
90500.000 90.500 62.189 62.189 62.189 -327243.921 1348.751 3010.442 24545.625 202.087 -401289.808 44938.981 9567.758 5326.462 5633.820 78.000 182.000 47.000 18.000 0.000 35.000 0.000 0.000 13.165 1.205 1.209 1.871
90750.000 90.750 62.151 62.151 62.151 -326784.148 1298.838 3033.386 24506.742 249.122 -401544.527 45672.291 9549.948 5209.440 5667.179 82.000 182.000 46.000 16.000 3.000 31.000 4.000 0.000 13.145 1.364 1.379 2.085
91000.000 91.000 62.170 62.170 62.170 -327435.811 1316.032 2939.543 24405.459 225.803 -400263.549 43940.900 9776.548 5373.075 5742.600 76.000 168.000 42.000 19.000 7.000 32.000 0.000 0.000 13.154 1.257 1.300 1.980
91250.000 91.250 62.166 62.166 62.166 -327037.421 1349.047 2853.961 24635.755 202.588 -400934.268 44855.497 9633.934 5354.383 5814.764 74.000 178.000 44.000 15.000 0.000 36.000 5.000 0.000 13.173 1.124 1.145 2.003
91500.000 91.500 62.175 62.175 62.175 -326837.222 1316.044 3018.001 24729.037 263.968 -401297.071 45132.798 9714.215 5432.213 5833.374 75.000 186.000 36.000 15.000 12.000 37.000 0.000 0.000 13.228 1.308 1.343 2.061
91750.000 91.750 62.166 62.166 62.166 -326566.435 1241.649 2887.776 24792.576 205.374 -400868.167 45174.356 9751.135 5357.382 5619.084 72.000 186.000 42.000 18.000 3.000 33.000 4.000 0.000 13.132 1.232 1.264 1.942
92000.000 92.000 62.175 62.175 62.175 -327403.417 1261.659 3029.879 24600.275 237.101 -400453.878 43921.546 9529.468 5252.638 5664.054 74.000 190.000 45.000 15.000 4.000 32.000 4.000 0.000 13.130 1.245 1.259 1.961
92250.000 92.250 62.149 62.149 62.149 -327902.028 1373.213 2840.473 24773.288 259.245 -401559.901 44411.655 9516.740 5178.894 5857.881 79.000 178.000 40.000 13.000 15.000 32.000 0.000 0.000 13.104 1.108 1.252 1.932
92500.000 92.500 62.132 62.132 62.132 -325458.575 1310.083 3026.936 24508.833 228.009 -400199.376 45666.939 9594.270 5355.035 5903.181 83.000 179.000 49.000 12.000 4.000 35.000 0.000 0.000 13.200 1.187 1.277 1.944
92750.000 92.750 62.177 62.177 62.177 -327727.633 1208.508 3036.234 24479.891 251.194 -401211.747 44508.286 9629.124 5365.254 5821.212 73.000 176.000 45.000 15.000 4.000 36.000 0.000 0.000 13.185 1.156 1.191 2.022
93000.000 93.000 62.131 62.131 62.131 -326777.745 1329.696 3012.610 24569.573 214.405 -401689.934 45785.906 9477.943 5183.709 5590.374 73.000 173.000 45.000 13.000 11.000 31.000 0.000 0.000 13.093 1.243 1.310 2.131
93250.000 93.250 62.203 62.203 62.203 -326564.061 1355.655 3052.560 24508.890 233.326 -399775.228 44060.735 9706.063 5504.044 5864.498 66.000 183.000 46.000 10.000 0.000 44.000 0.000 0.000 13.183 1.181 1.300 1.948
93500.000 93.500 62.188 62.188 62.188 -327075.597 1371.607 2998.567 24465.973 227.362 -400582.849 44443.744 9690.592 5307.785 5768.054 75.000 182.000 43.000 16.000 7.000 34.000 0.000 0.000 13.203 1.206 1.248 1.961
93750.000 93.750 62.159 62.159 62.159 -326270.473 1248.152 3020.092 24699.212 243.266 -401230.560 45749.365 9525.511 5145.375 5687.948 73.000 184.000 51.000 15.000 0.000 34.000 0.000 0.000 13.085 1.298 1.369 2.244
94000.000 94.000 62.184 62.184 62.184 -327380.228 1384.845 2838.387 24516.575 235.129 -400322.576 43967.412 9617.036 5318.021 5765.908 79.000 182.000 42.000 16.000 3.000 35.000 4.000 0.000 13.163 1.235 1.301 2.046
94250.000 94.250 62.156 62.156 62.156 -327109.299 1358.176 3022.348 24497.007 246.115 -401453.136 45220.189 9665.394 5223.428 5819.722 79.000 174.000 49.000 7.000 0.000 44.000 0.000 0.000 13.190 1.324 1.410 2.090
94500.000 94.500 62.154 62.154 62.154 -327007.702 1243.268 2826.618 24754.917 239.558 -400854.062 44781.999 9661.933 5299.403 5796.823 71.000 176.000 49.000 7.000 0.000 44.000 0.000 0.000 13.159 1.142 1.213 2.037
94750.000 94.750 62.152 62.152 62.152 -326512.192 1369.860 2975.563 24769.316 250.673 -400124.716 44247.111 9755.846 5421.494 5847.567 76.000 184.000 51.000 11.000 8.000 30.000 0.000 0.000 13.214 1.155 1.248 2.019
95000.000 95.000 62.157 62.157 62.157 -326210.070 1185.178 2804.272 24772.675 212.298 -400603.695 45419.202 9585.060 5373.692 5794.849 78.000 176.000 37.000 13.000 15.000 35.000 0.000 0.000 13.215 0.981 1.007 1.925
95250.000 95.250 62.170 62.170 62.170 -326907.172 1334.856 3113.454 24679.320 211.379 -400981.311 44735.131 9651.150 5126.279 5767.114 69.000 190.000 50.000 15.000 0.000 35.000 0.000 0.000 13.142 1.184 1.196 2.070
95500.000 95.500 62.144 62.144 62.144 -326653.214 1356.292 2934.523 24629.414 274.482 -401913.531 46065.607 9658.653 5401.251 5939.754 77.000 184.000 50.000 16.000 3.000 31.000 0.000 0.000 13.200 1.180 1.267 1.915
95750.000 95.750 62.129 62.129 62.129 -326276.061 1323.264 2952.584 24725.001 231.816 -401185.758 45677.033 9569.326 5364.335 5777.347 78.000 191.000 48.000 16.000 7.000 29.000 0.000 0.000 13.103 1.137 1.166 1.938
96000.000 96.000 62.154 62.154 62.154 -326955.386 1315.245 3009.337 24676.919 209.098 -400618.492 44452.506 9572.380 5174.995 5782.605 71.000 187.000 51.000 12.000 4.000 33.000 0.000 0.000 13.083 1.259 1.354 2.101
96250.000 96.250 62.153 62.153 62.153 -326655.895 1453.736 3114.537 24486.414 212.867 -400708.820 44785.370 9591.237 5240.971 5694.816 77.000 184.000 43.000 16.000 3.000 34.000 4.000 0.000 13.115 1.025 1.056 1.928
96500.000 96.500 62.158 62.158 62.158 -327142.853 1313.318 3069.908 24684.064 199.442 -401726.268 45316.684 9570.929 5239.331 5694.412 74.000 195.000 45.000 15.000 4.000 36.000 0.000 0.000 13.097 0.976 0.990 1.909
96750.000 96.750 62.156 62.156 62.156 -327189.808 1313.839 2975.200 24629.066 212.333 -400927.781 44607.535 9509.951 5231.208 5726.416 73.000 176.000 46.000 12.000 4.000 34.000 4.000 0.000 13.099 1.078 1.144 1.944
97000.000 97.000 62.160 62.160 62.160 -325913.651 1267.364 2877.416 24702.229 264.958 -399777.837 44752.219 9529.964 5176.728 5561.118 73.000 166.000 44.000 12.000 8.000 32.000 4.000 0.000 13.193 1.154 1.269 2.008
97250.000 97.250 62.170 62.170 62.170 -327455.958 1414.843 2892.871 24479.701 236.409 -401806.080 45326.297 9606.895 5391.079 5827.518 79.000 171.000 40.000 14.000 8.000 34.000 4.000 0.000 13.258 1.258 1.295 1.943
97500.000 97.500 62.145 62.145 62.145 -326536.064 1379.034 2978.233 24538.658 243.429 -400661.193 44985.775 9497.781 5123.197 5624.121 81.000 164.000 47.000 16.000 3.000 34.000 0.000 0.000 13.163 1.184 1.278 1.910
97750.000 97.750 62.191 62.191 62.191 -327162.827 1329.041 2965.558 24458.261 224.702 -401765.603 45625.215 9605.145 5366.802 5762.576 85.000 177.000 48.000 17.000 0.000 35.000 0.000 0.000 13.225 1.154 1.190 1.911
98000.000 98.000 62.185 62.185 62.185 -326844.598 1340.457 3024.218 24425.338 224.196 -400036.447 44177.640 9681.034 5288.594 5807.524 69.000 176.000 50.000 15.000 0.000 35.000 0.000 0.000 13.260 1.091 1.109 1.880
98250.000 98.250 62.184 62.184 62.184 -327458.602 1364.392 2901.931 24465.627 213.331 -401429.265 45025.382 9683.314 5357.446 5692.148 73.000 173.000 45.000 15.000 0.000 36.000 4.000 0.000 13.194 1.146 1.173 1.955
98500.000 98.500 62.177 62.177 62.177 -326433.266 1258.125 3069.015 24516.779 237.309 -399317.686 43803.192 9596.751 5511.514 5869.602 74.000 184.000 44.000 16.000 3.000 33.000 4.000 0.000 13.287 1.398 1.402 2.163
98750.000 98.750 62.151 62.151 62.151 -326743.193 1317.291 2975.629 24419.652 225.857 -401687.461 46005.838 9707.223 5452.881 5837.059 73.000 179.000 45.000 16.000 3.000 36.000 0.000 0.000 13.249 1.167 1.243 1.995
99000.000 99.000 62.171 62.171 62.171 -326382.839 1388.564 2844.661 24575.275 227.179 -400608.533 45190.015 9642.714 5231.200 5640.507 81.000 164.000 42.000 15.000 4.000 39.000 0.000 0.000 13.188 1.092 1.155 1.878
99250.000 99.250 62.140 62.140 62.140 -327107.580 1328.487 2959.866 24531.480 209.860 -400328.901 44191.628 9625.115 5225.586 5700.362 79.000 171.000 44.000 16.000 3.000 33.000 4.000 0.000 13.130 1.169 1.178 1.979
99500.000 99.500 62.167 62.167 62.167 -326592.609 1357.847 2893.374 24643.777 241.108 -402277.769 46549.054 9559.092 5270.366 5780.022 75.000 182.000 40.000 17.000 4.000 35.000 4.000 0.000 13.142 1.060 1.091 1.961
99750.000 99.750 62.166 62.166 62.166 -327200.571 1306.192 2898.159 24750.593 228.571 -402896.715 46512.629 9617.965 5098.502 5795.616 71.000 174.000 50.000 15.000 0.000 35.000 0.000 0.000 13.138 1.151 1.157 2.013
100000.000 100.000 62.187 62.187 62.187 -327422.829 1358.035 2882.021 24494.230 199.414 -399416.980 43060.452 9677.739 5317.764 5779.539 74.000 180.000 40.000 16.000 11.000 33.000 0.000 0.000 13.126 1.097 1.131 1.875
_ Mean 62.165 62.165 62.165 -327116.446 1333.524 2966.735 24574.361 229.405 -401038.912 44818.442 9605.851 5276.740 5749.502 74.631 180.354 45.461 14.850 5.367 33.217 1.105 0.000 13.161 1.150 1.216 1.945
_ Min 62.117 62.117 62.117 -403308.900 326.726 1226.084 24074.274 71.881 -497239.927 42651.754 9335.302 4984.560 5475.297 63.000 162.000 36.000 7.000 0.000 24.000 0.000 0.000 12.963 0.367 0.402 0.468
_ Max 62.301 62.301 62.301 -325214.562 1544.218 3185.115 25014.653 323.432 -398975.749 68232.062 9809.594 5595.673 5963.179 88.000 207.000 53.000 20.000 19.000 47.000 5.000 0.000 13.381 1.473 1.563 2.327
