# Supplementary material for: Anti-cancer activity elucidation of geissolosimine as an MDM2-p53 interaction inhibitor: An in-silico study
Source: PLoS One. 2025 May 8;20(5):e0323003. doi: 10.1371/journal.pone.0323003 (PMC12061181; doi:10.1371/journal.pone.0323003)
Supplement: S8 File — (ZIP) [file pone.0323003.s008.zip › Result/complex_2/complex_2_average.pdb]

REMARK YASARA *************************************************************
REMARK YASARA *                                                           *
REMARK YASARA *                     Y  A  S  A  R  A                      *
REMARK YASARA *                                                           *
REMARK YASARA *   Yet Another Scientific Artificial Reality Application   *
REMARK YASARA *                                                           *
REMARK YASARA *            MOLECULE STRUCTURE FILE, PDB FORMAT            *
REMARK YASARA *                                                           *
REMARK YASARA * Just use YASARA every day to make your questions go away! *
REMARK YASARA *                                                           *
REMARK YASARA *                      www.YASARA.org                       *
REMARK YASARA *                                                           *
REMARK YASARA *************************************************************
REMARK YASARA
REMARK YASARA Written on:        Tue Oct 15 22:12:50 2024
REMARK YASARA Number of models: 1
REMARK YASARA Number of atoms:   1652
REMARK YASARA Please address questions or suggestions to: Eliza@yasara.org
REMARK YASARA
SEQRES   1 C  100  ASP GLY ALA VAL THR THR SER GLN ILE PRO ALA SER GLU 
SEQRES   2 C  100  GLN GLU THR LEU VAL ARG PRO LYS PRO LEU LEU LEU LYS 
SEQRES   3 C  100  LEU LEU LYS SER VAL GLY ALA GLN LYS ASP THR TYR THR 
SEQRES   4 C  100  MET LYS GLU VAL LEU PHE TYR LEU GLY GLN TYR ILE MET 
SEQRES   5 C  100  THR LYS ARG LEU TYR ASP GLU LYS GLN GLN HIS ILE VAL 
SEQRES   6 C  100  TYR CYS SER ASN ASP LEU LEU GLY ASP LEU PHE GLY VAL 
SEQRES   7 C  100  PRO SER PHE SER VAL LYS GLU HIS ARG LYS ILE TYR THR 
SEQRES   8 C  100  MET ILE TYR ARG ASN LEU VAL VAL VAL 
ATOM      1  N   ASP C  11      23.613  29.122  51.124  1.00249.60      .057 N
ATOM      2 1H   ASP C  11      23.689  29.084  51.328  1.00306.42      .057 H
ATOM      3 2H   ASP C  11      23.709  29.128  51.311  1.00310.71      .057 H
ATOM      4 3H   ASP C  11      23.708  29.073  51.259  1.00312.51      .057 H
ATOM      5  CA  ASP C  11      23.220  29.245  50.354  1.00134.70      .266 C
ATOM      6  HA  ASP C  11      22.643  29.233  50.538  1.00149.55      .266 H
ATOM      7  C   ASP C  11      23.524  28.407  49.321  1.00 85.20      .259 C
ATOM      8  O   ASP C  11      24.209  27.946  49.182  1.00142.33      .271 O
ATOM      9  CB  ASP C  11      23.267  30.213  50.348  1.00163.40      .137 C
ATOM     10 1HB  ASP C  11      23.700  30.285  50.033  1.00209.17      .137 H
ATOM     11 2HB  ASP C  11      22.942  30.261  49.977  1.00177.52      .137 H
ATOM     12  CG  ASP C  11      23.162  31.025  51.241  1.00236.57      .188 C
ATOM     13  OD1 ASP C  11      23.186  31.357  51.593  1.00303.53      .647 O
ATOM     14  OD2 ASP C  11      23.053  31.334  51.580  1.00315.90      .647 O
ATOM     15  N   GLY C  12      23.025  28.205  48.604  1.00 39.30      .336 N
ATOM     16  H   GLY C  12      22.476  28.610  48.756  1.00 57.08      .336 H
ATOM     17  CA  GLY C  12      23.231  27.443  47.563  1.00 22.53      .189 C
ATOM     18 1HA  GLY C  12      24.102  27.085  47.668  1.00 30.00      .189 H
ATOM     19 2HA  GLY C  12      22.641  26.714  47.636  1.00 34.33      .189 H
ATOM     20  C   GLY C  12      23.076  28.071  46.205  1.00 15.76      .253 C
ATOM     21  O   GLY C  12      22.496  29.081  46.074  1.00 21.19      .270 O
ATOM     22  N   ALA C  13      23.612  27.465  45.193  1.00 13.02      .337 N
ATOM     23  H   ALA C  13      24.072  26.641  45.378  1.00 17.90      .337 H
ATOM     24  CA  ALA C  13      23.612  27.916  43.820  1.00 11.21      .159 C
ATOM     25  HA  ALA C  13      22.724  28.458  43.632  1.00 11.94      .159 H
ATOM     26  C   ALA C  13      23.662  26.770  42.824  1.00 11.32      .251 C
ATOM     27  O   ALA C  13      24.179  25.742  43.116  1.00 18.76      .271 O
ATOM     28  CB  ALA C  13      24.758  28.843  43.627  1.00 18.24      .034 C
ATOM     29 1HB  ALA C  13      25.019  29.072  43.548  1.00 49.41      .034 H
ATOM     30 2HB  ALA C  13      25.046  29.036  43.586  1.00 47.80      .034 H
ATOM     31 3HB  ALA C  13      25.017  29.083  43.608  1.00 49.10      .034 H
ATOM     32  N   VAL C  14      23.156  26.959  41.639  1.00 10.42      .338 N
ATOM     33  H   VAL C  14      22.711  27.812  41.461  1.00 10.89      .338 H
ATOM     34  CA  VAL C  14      23.248  26.036  40.510  1.00 13.49      .159 C
ATOM     35  HA  VAL C  14      23.910  25.261  40.770  1.00 20.39      .159 H
ATOM     36  C   VAL C  14      23.805  26.727  39.282  1.00 11.06      .251 C
ATOM     37  O   VAL C  14      23.350  27.762  38.907  1.00 12.45      .271 O
ATOM     38  CB  VAL C  14      21.928  25.390  40.227  1.00 21.00      .029 C
ATOM     39  HB  VAL C  14      21.489  25.749  40.545  1.00 63.24      .029 H
ATOM     40  CG1 VAL C  14      21.374  25.166  39.252  1.00 37.85      .002 C
ATOM     41 1HG1 VAL C  14      21.264  25.124  39.047  1.00 79.58      .002 H
ATOM     42 2HG1 VAL C  14      21.208  25.114  39.014  1.00 74.98      .002 H
ATOM     43 3HG1 VAL C  14      21.256  25.097  39.013  1.00 78.48      .002 H
ATOM     44  CG2 VAL C  14      21.697  24.423  40.513  1.00 48.32      .002 C
ATOM     45 1HG2 VAL C  14      21.641  24.212  40.608  1.00 91.78      .002 H
ATOM     46 2HG2 VAL C  14      21.658  24.147  40.568  1.00 90.63      .002 H
ATOM     47 3HG2 VAL C  14      21.629  24.223  40.575  1.00 94.53      .002 H
ATOM     48  N   THR C  15      24.788  26.149  38.655  1.00 14.25      .336 N
ATOM     49  H   THR C  15      25.111  25.309  39.018  1.00 20.31      .336 H
ATOM     50  CA  THR C  15      25.469  26.629  37.466  1.00 14.18      .186 C
ATOM     51  HA  THR C  15      25.176  27.614  37.298  1.00 17.37      .186 H
ATOM     52  C   THR C  15      25.143  25.846  36.227  1.00 11.36      .253 C
ATOM     53  O   THR C  15      24.714  24.755  36.318  1.00 17.90      .270 O
ATOM     54  CB  THR C  15      26.917  26.661  37.679  1.00 27.99      .140 C
ATOM     55  HB  THR C  15      27.258  26.864  37.471  1.00 59.94      .140 H
ATOM     56  OG1 THR C  15      27.471  26.301  37.704  1.00 64.73      .382 O
ATOM     57  HG1 THR C  15      27.586  26.295  37.778  1.00104.91      .382 H
ATOM     58  CG2 THR C  15      27.381  26.835  38.145  1.00 94.45      .034 C
ATOM     59 1HG2 THR C  15      27.543  26.865  38.266  1.00151.97      .034 H
ATOM     60 2HG2 THR C  15      27.480  26.876  38.254  1.00149.85      .034 H
ATOM     61 3HG2 THR C  15      27.459  26.890  38.247  1.00155.31      .034 H
ATOM     62  N   THR C  16      25.342  26.404  35.057  1.00  9.98      .336 N
ATOM     63  H   THR C  16      25.685  27.298  35.047  1.00 13.21      .336 H
ATOM     64  CA  THR C  16      25.140  25.785  33.753  1.00 10.02      .186 C
ATOM     65  HA  THR C  16      25.331  24.738  33.856  1.00 13.74      .186 H
ATOM     66  C   THR C  16      26.096  26.345  32.704  1.00  9.28      .253 C
ATOM     67  O   THR C  16      26.453  27.489  32.750  1.00 10.49      .270 O
ATOM     68  CB  THR C  16      23.700  25.931  33.302  1.00 11.50      .140 C
ATOM     69  HB  THR C  16      23.072  25.396  33.987  1.00 14.41      .140 H
ATOM     70  OG1 THR C  16      23.531  25.402  32.029  1.00 15.69      .382 O
ATOM     71  HG1 THR C  16      23.488  24.512  32.077  1.00 19.94      .382 H
ATOM     72  CG2 THR C  16      23.210  27.338  33.233  1.00 13.53      .034 C
ATOM     73 1HG2 THR C  16      23.134  27.678  33.250  1.00 43.89      .034 H
ATOM     74 2HG2 THR C  16      23.039  27.659  33.237  1.00 43.23      .034 H
ATOM     75 3HG2 THR C  16      23.099  27.673  33.163  1.00 40.68      .034 H
ATOM     76  N   SER C  17      26.483  25.549  31.730  1.00 11.60      .335 N
ATOM     77  H   SER C  17      26.186  24.617  31.749  1.00 16.02      .335 H
ATOM     78  CA  SER C  17      27.246  25.961  30.555  1.00 12.41      .189 C
ATOM     79  HA  SER C  17      28.039  26.606  30.872  1.00 14.15      .189 H
ATOM     80  C   SER C  17      26.419  26.709  29.513  1.00 10.14      .253 C
ATOM     81  O   SER C  17      26.965  27.389  28.682  1.00 13.85      .270 O
ATOM     82  CB  SER C  17      27.877  24.753  29.916  1.00 19.85      .169 C
ATOM     83 1HB  SER C  17      28.290  24.880  29.266  1.00 38.28      .169 H
ATOM     84 2HB  SER C  17      28.399  24.368  30.346  1.00 37.20      .169 H
ATOM     85  OG  SER C  17      27.285  23.968  29.604  1.00 47.38      .380 O
ATOM     86  HG  SER C  17      27.347  23.549  29.629  1.00 76.45      .380 H
ATOM     87  N   GLN C  18      25.103  26.610  29.551  1.00  8.61      .337 N
ATOM     88  H   GLN C  18      24.709  26.052  30.262  1.00 10.12      .337 H
ATOM     89  CA  GLN C  18      24.183  27.167  28.566  1.00  8.80      .160 C
ATOM     90  HA  GLN C  18      24.591  26.985  27.585  1.00 10.57      .160 H
ATOM     91  C   GLN C  18      23.954  28.683  28.700  1.00  8.71      .251 C
ATOM     92  O   GLN C  18      23.452  29.287  27.811  1.00 15.56      .271 O
ATOM     93  CB  GLN C  18      22.849  26.433  28.653  1.00 10.68      .042 C
ATOM     94 1HB  GLN C  18      22.504  26.405  29.490  1.00 19.14      .042 H
ATOM     95 2HB  GLN C  18      22.208  26.839  28.166  1.00 23.12      .042 H
ATOM     96  CG  GLN C  18      22.795  25.186  28.263  1.00 29.73      .090 C
ATOM     97 1HG  GLN C  18      23.125  25.170  27.535  1.00 59.93      .090 H
ATOM     98 2HG  GLN C  18      23.323  24.782  28.725  1.00 55.54      .090 H
ATOM     99  CD  GLN C  18      21.575  24.492  28.218  1.00 40.25      .227 C
ATOM    100  OE1 GLN C  18      20.735  24.839  28.285  1.00 59.34      .273 O
ATOM    101  NE2 GLN C  18      21.424  23.490  28.123  1.00 75.78      .369 N
ATOM    102 1HE2 GLN C  18      20.631  23.050  28.077  1.00 96.80      .369 H
ATOM    103 2HE2 GLN C  18      22.084  23.171  28.065  1.00111.34      .369 H
ATOM    104  N   ILE C  19      24.314  29.295  29.794  1.00  7.11      .338 N
ATOM    105  H   ILE C  19      24.769  28.752  30.453  1.00  9.89      .338 H
ATOM    106  CA  ILE C  19      24.138  30.714  30.120  1.00  6.52      .160 C
ATOM    107  HA  ILE C  19      23.710  31.228  29.272  1.00  8.01      .160 H
ATOM    108  C   ILE C  19      25.512  31.336  30.404  1.00  6.42      .254 C
ATOM    109  O   ILE C  19      26.280  30.711  31.117  1.00  7.53      .270 O
ATOM    110  CB  ILE C  19      23.171  30.874  31.320  1.00  6.90      .029 C
ATOM    111  HB  ILE C  19      23.627  30.385  32.161  1.00  7.91      .029 H
ATOM    112  CG1 ILE C  19      21.815  30.196  31.119  1.00 10.41      .002 C
ATOM    113 1HG1 ILE C  19      21.950  29.370  30.834  1.00 28.19      .002 H
ATOM    114 2HG1 ILE C  19      21.388  30.106  31.902  1.00 27.54      .002 H
ATOM    115  CG2 ILE C  19      22.966  32.333  31.717  1.00  7.43      .002 C
ATOM    116 1HG2 ILE C  19      22.827  32.676  31.766  1.00 35.39      .002 H
ATOM    117 2HG2 ILE C  19      23.005  32.695  31.761  1.00 35.26      .002 H
ATOM    118 3HG2 ILE C  19      22.924  32.652  31.914  1.00 35.73      .002 H
ATOM    119  CD1 ILE C  19      20.847  30.666  30.320  1.00 12.14      .000 C
ATOM    120 1HD1 ILE C  19      20.589  30.754  30.154  1.00 45.20      .000 H
ATOM    121 2HD1 ILE C  19      20.631  30.749  30.105  1.00 45.36      .000 H
ATOM    122 3HD1 ILE C  19      20.620  30.810  30.139  1.00 42.98      .000 H
ATOM    123  N   PRO C  20      25.847  32.539  29.916  1.00  7.35      .312 N
ATOM    124  CA  PRO C  20      27.106  33.196  30.230  1.00  8.87      .163 C
ATOM    125  HA  PRO C  20      27.911  32.585  29.872  1.00 11.43      .163 H
ATOM    126  C   PRO C  20      27.303  33.427  31.724  1.00  8.09      .251 C
ATOM    127  O   PRO C  20      26.380  33.773  32.429  1.00  7.96      .271 O
ATOM    128  CB  PRO C  20      27.093  34.493  29.457  1.00 12.80      .034 C
ATOM    129 1HB  PRO C  20      26.995  35.271  30.055  1.00 22.61      .034 H
ATOM    130 2HB  PRO C  20      27.900  34.606  28.899  1.00 22.08      .034 H
ATOM    131  CG  PRO C  20      25.983  34.437  28.605  1.00 15.85      .027 C
ATOM    132 1HG  PRO C  20      25.500  35.227  28.670  1.00 34.06      .027 H
ATOM    133 2HG  PRO C  20      26.288  34.320  27.736  1.00 30.42      .027 H
ATOM    134  CD  PRO C  20      25.118  33.326  28.976  1.00  9.49      .105 C
ATOM    135 1HD  PRO C  20      24.241  33.697  29.408  1.00 11.91      .105 H
ATOM    136 2HD  PRO C  20      24.892  32.760  28.126  1.00 13.72      .105 H
ATOM    137  N   ALA C  21      28.509  33.248  32.215  1.00 10.99      .338 N
ATOM    138  H   ALA C  21      29.237  32.991  31.597  1.00 14.38      .338 H
ATOM    139  CA  ALA C  21      28.824  33.273  33.631  1.00 12.73      .159 C
ATOM    140  HA  ALA C  21      28.275  32.488  34.109  1.00 14.61      .159 H
ATOM    141  C   ALA C  21      28.449  34.588  34.332  1.00 11.17      .251 C
ATOM    142  O   ALA C  21      27.955  34.556  35.429  1.00 14.08      .271 O
ATOM    143  CB  ALA C  21      30.289  32.969  33.788  1.00 20.07      .034 C
ATOM    144 1HB  ALA C  21      30.646  32.923  33.824  1.00 49.38      .034 H
ATOM    145 2HB  ALA C  21      30.627  32.878  33.807  1.00 50.68      .034 H
ATOM    146 3HB  ALA C  21      30.630  32.885  33.855  1.00 50.57      .034 H
ATOM    147  N   SER C  22      28.612  35.722  33.683  1.00 10.77      .336 N
ATOM    148  H   SER C  22      29.026  35.692  32.789  1.00 12.54      .336 H
ATOM    149  CA  SER C  22      28.227  37.031  34.182  1.00 11.88      .189 C
ATOM    150  HA  SER C  22      28.664  37.168  35.149  1.00 14.75      .189 H
ATOM    151  C   SER C  22      26.714  37.225  34.319  1.00  9.48      .253 C
ATOM    152  O   SER C  22      26.277  37.954  35.175  1.00 13.07      .270 O
ATOM    153  CB  SER C  22      28.796  38.098  33.290  1.00 18.49      .169 C
ATOM    154 1HB  SER C  22      28.602  38.754  33.337  1.00 37.55      .169 H
ATOM    155 2HB  SER C  22      29.457  38.239  33.303  1.00 40.55      .169 H
ATOM    156  OG  SER C  22      28.742  38.073  32.407  1.00 56.02      .380 O
ATOM    157  HG  SER C  22      28.994  38.047  32.114  1.00 85.80      .380 H
ATOM    158  N   GLU C  23      25.896  36.562  33.522  1.00  7.25      .337 N
ATOM    159  H   GLU C  23      26.280  35.947  32.853  1.00  8.17      .337 H
ATOM    160  CA  GLU C  23      24.442  36.607  33.623  1.00  6.48      .160 C
ATOM    161  HA  GLU C  23      24.148  37.637  33.766  1.00  8.64      .160 H
ATOM    162  C   GLU C  23      23.928  35.805  34.830  1.00  5.29      .251 C
ATOM    163  O   GLU C  23      23.012  36.231  35.505  1.00  6.95      .271 O
ATOM    164  CB  GLU C  23      23.815  36.144  32.309  1.00  6.96      .043 C
ATOM    165 1HB  GLU C  23      24.207  36.634  31.563  1.00 15.60      .043 H
ATOM    166 2HB  GLU C  23      23.979  35.192  32.149  1.00 15.64      .043 H
ATOM    167  CG  GLU C  23      22.424  36.319  32.210  1.00 11.57      .100 C
ATOM    168 1HG  GLU C  23      22.045  35.750  32.855  1.00 26.59      .100 H
ATOM    169 2HG  GLU C  23      22.265  37.209  32.491  1.00 26.58      .100 H
ATOM    170  CD  GLU C  23      21.723  36.092  30.889  1.00  9.34      .185 C
ATOM    171  OE1 GLU C  23      21.010  36.104  30.588  1.00 33.99      .647 O
ATOM    172  OE2 GLU C  23      21.848  35.907  30.133  1.00 34.54      .647 O
ATOM    173  N   GLN C  24      24.564  34.688  35.162  1.00  4.72      .338 N
ATOM    174  H   GLN C  24      25.318  34.382  34.593  1.00  5.80      .338 H
ATOM    175  CA  GLN C  24      24.238  33.873  36.325  1.00  4.38      .160 C
ATOM    176  HA  GLN C  24      23.182  33.654  36.298  1.00  5.45      .160 H
ATOM    177  C   GLN C  24      24.521  34.603  37.660  1.00  4.28      .251 C
ATOM    178  O   GLN C  24      23.848  34.373  38.646  1.00  5.59      .271 O
ATOM    179  CB  GLN C  24      24.997  32.546  36.262  1.00  5.64      .042 C
ATOM    180 1HB  GLN C  24      26.003  32.712  36.407  1.00 10.67      .042 H
ATOM    181 2HB  GLN C  24      24.659  31.938  37.030  1.00 10.04      .042 H
ATOM    182  CG  GLN C  24      24.850  31.782  34.996  1.00  7.90      .090 C
ATOM    183 1HG  GLN C  24      23.863  31.701  34.798  1.00 16.15      .090 H
ATOM    184 2HG  GLN C  24      25.272  32.323  34.253  1.00 15.49      .090 H
ATOM    185  CD  GLN C  24      25.463  30.414  34.979  1.00  8.12      .227 C
ATOM    186  OE1 GLN C  24      25.261  29.615  35.753  1.00 14.04      .273 O
ATOM    187  NE2 GLN C  24      26.193  30.087  34.080  1.00 17.46      .369 N
ATOM    188 1HE2 GLN C  24      26.542  29.185  34.028  1.00 22.92      .369 H
ATOM    189 2HE2 GLN C  24      26.325  30.705  33.402  1.00 30.37      .369 H
ATOM    190  N   GLU C  25      25.482  35.516  37.671  1.00  4.71      .338 N
ATOM    191  H   GLU C  25      26.013  35.633  36.842  1.00  6.11      .338 H
ATOM    192  CA  GLU C  25      25.846  36.375  38.801  1.00  5.58      .160 C
ATOM    193  HA  GLU C  25      25.746  35.809  39.714  1.00  6.73      .160 H
ATOM    194  C   GLU C  25      24.962  37.634  38.946  1.00  5.90      .251 C
ATOM    195  O   GLU C  25      25.167  38.404  39.859  1.00  9.49      .271 O
ATOM    196  CB  GLU C  25      27.310  36.788  38.664  1.00  8.33      .043 C
ATOM    197 1HB  GLU C  25      27.472  37.119  37.867  1.00 23.72      .043 H
ATOM    198 2HB  GLU C  25      27.542  37.434  39.219  1.00 21.57      .043 H
ATOM    199  CG  GLU C  25      28.288  35.937  38.825  1.00 21.65      .100 C
ATOM    200 1HG  GLU C  25      28.232  35.404  38.153  1.00 45.36      .100 H
ATOM    201 2HG  GLU C  25      28.992  36.382  38.718  1.00 49.28      .100 H
ATOM    202  CD  GLU C  25      28.441  35.204  40.010  1.00 28.43      .185 C
ATOM    203  OE1 GLU C  25      28.484  34.948  40.490  1.00 63.42      .647 O
ATOM    204  OE2 GLU C  25      28.551  34.874  40.473  1.00 73.13      .647 O
ATOM    205  N   THR C  26      23.994  37.872  38.068  1.00  5.16      .336 N
ATOM    206  H   THR C  26      23.842  37.227  37.335  1.00  5.62      .336 H
ATOM    207  CA  THR C  26      23.143  39.066  38.078  1.00  5.51      .186 C
ATOM    208  HA  THR C  26      23.786  39.931  38.023  1.00  7.49      .186 H
ATOM    209  C   THR C  26      22.315  39.156  39.358  1.00  4.54      .253 C
ATOM    210  O   THR C  26      21.573  38.242  39.673  1.00  4.74      .270 O
ATOM    211  CB  THR C  26      22.211  39.108  36.871  1.00  7.21      .140 C
ATOM    212  HB  THR C  26      21.577  38.253  36.904  1.00  8.68      .140 H
ATOM    213  OG1 THR C  26      22.946  39.080  35.692  1.00 12.18      .382 O
ATOM    214  HG1 THR C  26      23.233  38.244  35.575  1.00 19.96      .382 H
ATOM    215  CG2 THR C  26      21.349  40.345  36.792  1.00  9.13      .034 C
ATOM    216 1HG2 THR C  26      21.141  40.642  36.781  1.00 36.69      .034 H
ATOM    217 2HG2 THR C  26      21.145  40.615  36.762  1.00 39.90      .034 H
ATOM    218 3HG2 THR C  26      21.149  40.652  36.761  1.00 37.10      .034 H
ATOM    219  N   LEU C  27      22.429  40.265  40.082  1.00  4.95      .337 N
ATOM    220  H   LEU C  27      23.060  40.960  39.766  1.00  7.20      .337 H
ATOM    221  CA  LEU C  27      21.678  40.566  41.299  1.00  4.46      .159 C
ATOM    222  HA  LEU C  27      21.619  39.659  41.884  1.00  4.80      .159 H
ATOM    223  C   LEU C  27      20.240  41.012  40.977  1.00  4.04      .251 C
ATOM    224  O   LEU C  27      20.021  41.882  40.146  1.00  5.55      .271 O
ATOM    225  CB  LEU C  27      22.437  41.621  42.112  1.00  6.91      .032 C
ATOM    226 1HB  LEU C  27      23.116  41.807  41.826  1.00 24.74      .032 H
ATOM    227 2HB  LEU C  27      22.099  42.300  42.143  1.00 26.76      .032 H
ATOM    228  CG  LEU C  27      22.754  41.553  43.242  1.00 29.58      .002 C
ATOM    229  HG  LEU C  27      22.404  41.387  42.983  1.00 98.86      .002 H
ATOM    230  CD1 LEU C  27      23.319  41.392  43.931  1.00 62.45      .000 C
ATOM    231 1HD1 LEU C  27      23.440  41.397  44.086  1.00109.42      .000 H
ATOM    232 2HD1 LEU C  27      23.481  41.330  44.052  1.00111.43      .000 H
ATOM    233 3HD1 LEU C  27      23.441  41.334  44.141  1.00108.66      .000 H
ATOM    234  CD2 LEU C  27      23.000  41.903  44.055  1.00 66.30      .000 C
ATOM    235 1HD2 LEU C  27      23.061  41.969  44.219  1.00115.87      .000 H
ATOM    236 2HD2 LEU C  27      23.039  42.007  44.270  1.00111.33      .000 H
ATOM    237 3HD2 LEU C  27      23.076  41.989  44.249  1.00116.09      .000 H
ATOM    238  N   VAL C  28      19.263  40.415  41.652  1.00  3.60      .338 N
ATOM    239  H   VAL C  28      19.523  39.736  42.334  1.00  4.28      .338 H
ATOM    240  CA  VAL C  28      17.824  40.504  41.355  1.00  3.41      .159 C
ATOM    241  HA  VAL C  28      17.645  41.426  40.817  1.00  4.03      .159 H
ATOM    242  C   VAL C  28      16.953  40.519  42.624  1.00  3.63      .251 C
ATOM    243  O   VAL C  28      17.295  39.943  43.640  1.00  5.08      .271 O
ATOM    244  CB  VAL C  28      17.361  39.346  40.432  1.00  3.97      .029 C
ATOM    245  HB  VAL C  28      16.295  39.437  40.316  1.00  5.18      .029 H
ATOM    246  CG1 VAL C  28      17.968  39.444  39.046  1.00  5.23      .002 C
ATOM    247 1HG1 VAL C  28      18.063  39.547  38.698  1.00 31.16      .002 H
ATOM    248 2HG1 VAL C  28      18.076  39.387  38.690  1.00 33.07      .002 H
ATOM    249 3HG1 VAL C  28      18.191  39.474  38.765  1.00 36.18      .002 H
ATOM    250  CG2 VAL C  28      17.634  37.952  40.975  1.00  5.72      .002 C
ATOM    251 1HG2 VAL C  28      17.691  37.637  41.140  1.00 34.73      .002 H
ATOM    252 2HG2 VAL C  28      17.735  37.623  41.087  1.00 33.02      .002 H
ATOM    253 3HG2 VAL C  28      17.663  37.610  41.080  1.00 35.00      .002 H
ATOM    254  N   ARG C  29      15.787  41.149  42.539  1.00  4.29      .338 N
ATOM    255  H   ARG C  29      15.583  41.609  41.680  1.00  5.60      .338 H
ATOM    256  CA  ARG C  29      14.737  41.206  43.564  1.00  4.77      .160 C
ATOM    257  HA  ARG C  29      15.049  40.638  44.427  1.00  5.83      .160 H
ATOM    258  C   ARG C  29      13.429  40.601  43.040  1.00  4.31      .254 C
ATOM    259  O   ARG C  29      12.864  41.126  42.111  1.00  5.69      .270 O
ATOM    260  CB  ARG C  29      14.551  42.648  44.021  1.00  7.96      .034 C
ATOM    261 1HB  ARG C  29      14.691  43.230  43.450  1.00 19.76      .034 H
ATOM    262 2HB  ARG C  29      13.794  42.818  44.268  1.00 27.75      .034 H
ATOM    263  CG  ARG C  29      15.206  43.084  44.928  1.00 30.65      .027 C
ATOM    264 1HG  ARG C  29      15.107  42.595  45.502  1.00 65.89      .027 H
ATOM    265 2HG  ARG C  29      15.887  42.940  44.649  1.00 64.13      .027 H
ATOM    266  CD  ARG C  29      15.068  44.373  45.440  1.00 39.22      .116 C
ATOM    267 1HD  ARG C  29      15.006  44.821  44.887  1.00 70.31      .116 H
ATOM    268 2HD  ARG C  29      14.499  44.508  45.859  1.00 50.26      .116 H
ATOM    269  NE  ARG C  29      15.767  44.848  46.106  1.00 76.32      .212 N
ATOM    270  HE  ARG C  29      15.950  44.496  46.351  1.00124.94      .212 H
ATOM    271  CZ  ARG C  29      16.152  45.679  46.389  1.00121.67      .666 C
ATOM    272  NH1 ARG C  29      15.946  46.184  46.104  1.00161.43      .235 N
ATOM    273 1HH1 ARG C  29      15.477  45.969  45.666  1.00155.36      .235 H
ATOM    274 2HH1 ARG C  29      16.254  46.803  46.357  1.00249.71      .235 H
ATOM    275  NH2 ARG C  29      16.764  46.020  46.975  1.00209.49      .235 N
ATOM    276 1HH2 ARG C  29      16.942  45.669  47.231  1.00254.53      .235 H
ATOM    277 2HH2 ARG C  29      17.038  46.647  47.191  1.00279.86      .235 H
ATOM    278  N   PRO C  30      12.935  39.498  43.575  1.00  6.22      .312 N
ATOM    279  CA  PRO C  30      11.697  38.854  43.150  1.00  6.08      .163 C
ATOM    280  HA  PRO C  30      11.770  38.639  42.105  1.00  6.78      .163 H
ATOM    281  C   PRO C  30      10.452  39.689  43.388  1.00  5.31      .251 C
ATOM    282  O   PRO C  30      10.374  40.404  44.356  1.00  9.06      .271 O
ATOM    283  CB  PRO C  30      11.643  37.549  43.904  1.00 11.80      .034 C
ATOM    284 1HB  PRO C  30      10.906  37.457  44.502  1.00 18.18      .034 H
ATOM    285 2HB  PRO C  30      11.636  36.778  43.352  1.00 20.08      .034 H
ATOM    286  CG  PRO C  30      12.756  37.542  44.606  1.00 35.40      .027 C
ATOM    287 1HG  PRO C  30      12.538  37.416  45.360  1.00 70.86      .027 H
ATOM    288 2HG  PRO C  30      13.173  36.919  44.351  1.00 74.18      .027 H
ATOM    289  CD  PRO C  30      13.571  38.714  44.543  1.00 15.71      .105 C
ATOM    290 1HD  PRO C  30      13.610  39.170  45.449  1.00 19.59      .105 H
ATOM    291 2HD  PRO C  30      14.528  38.475  44.291  1.00 21.19      .105 H
ATOM    292  N   LYS C  31       9.446  39.553  42.528  1.00  4.77      .338 N
ATOM    293  H   LYS C  31       9.561  38.947  41.757  1.00  5.61      .338 H
ATOM    294  CA  LYS C  31       8.099  40.082  42.751  1.00  5.51      .160 C
ATOM    295  HA  LYS C  31       8.188  41.058  43.195  1.00  7.17      .160 H
ATOM    296  C   LYS C  31       7.322  39.199  43.748  1.00  5.35      .254 C
ATOM    297  O   LYS C  31       7.720  38.061  43.955  1.00  5.24      .270 O
ATOM    298  CB  LYS C  31       7.390  40.237  41.417  1.00  8.45      .032 C
ATOM    299 1HB  LYS C  31       7.446  39.317  40.888  1.00  9.47      .032 H
ATOM    300 2HB  LYS C  31       6.364  40.451  41.598  1.00 12.26      .032 H
ATOM    301  CG  LYS C  31       7.947  41.343  40.572  1.00 13.63      .004 C
ATOM    302 1HG  LYS C  31       8.032  42.101  41.040  1.00 27.90      .004 H
ATOM    303 2HG  LYS C  31       8.765  41.137  40.282  1.00 26.28      .004 H
ATOM    304  CD  LYS C  31       7.296  41.694  39.492  1.00 30.00      .032 C
ATOM    305 1HD  LYS C  31       7.326  41.235  39.072  1.00 62.59      .032 H
ATOM    306 2HD  LYS C  31       6.696  41.726  39.607  1.00 64.44      .032 H
ATOM    307  CE  LYS C  31       7.434  42.627  38.842  1.00 57.13      .206 C
ATOM    308 1HE  LYS C  31       7.465  43.028  39.218  1.00 94.73      .206 H
ATOM    309 2HE  LYS C  31       7.971  42.575  38.709  1.00 95.70      .206 H
ATOM    310  NZ  LYS C  31       6.836  43.054  37.904  1.00 90.11      .064 N
ATOM    311 1HZ  LYS C  31       6.715  43.186  37.671  1.00126.00      .064 H
ATOM    312 2HZ  LYS C  31       6.702  43.119  37.736  1.00130.27      .064 H
ATOM    313 3HZ  LYS C  31       6.686  43.148  37.668  1.00125.10      .064 H
ATOM    314  N   PRO C  32       6.251  39.680  44.387  1.00  8.00      .312 N
ATOM    315  CA  PRO C  32       5.665  39.035  45.553  1.00 10.82      .163 C
ATOM    316  HA  PRO C  32       6.367  39.128  46.357  1.00 12.30      .163 H
ATOM    317  C   PRO C  32       5.288  37.554  45.437  1.00 10.77      .251 C
ATOM    318  O   PRO C  32       5.475  36.822  46.383  1.00 13.44      .271 O
ATOM    319  CB  PRO C  32       4.459  39.877  45.894  1.00 17.39      .034 C
ATOM    320 1HB  PRO C  32       3.608  39.544  45.373  1.00 21.45      .034 H
ATOM    321 2HB  PRO C  32       4.276  39.894  46.932  1.00 24.56      .034 H
ATOM    322  CG  PRO C  32       4.839  41.235  45.422  1.00 17.11      .027 C
ATOM    323 1HG  PRO C  32       3.994  41.812  45.160  1.00 23.21      .027 H
ATOM    324 2HG  PRO C  32       5.404  41.723  46.156  1.00 21.75      .027 H
ATOM    325  CD  PRO C  32       5.677  40.977  44.224  1.00 11.82      .105 C
ATOM    326 1HD  PRO C  32       5.069  40.996  43.360  1.00 14.74      .105 H
ATOM    327 2HD  PRO C  32       6.445  41.704  44.159  1.00 14.12      .105 H
ATOM    328  N   LEU C  33       4.798  37.081  44.301  1.00 11.39      .338 N
ATOM    329  H   LEU C  33       4.666  37.703  43.541  1.00 12.66      .338 H
ATOM    330  CA  LEU C  33       4.440  35.678  44.120  1.00 14.09      .159 C
ATOM    331  HA  LEU C  33       3.941  35.351  45.010  1.00 18.09      .159 H
ATOM    332  C   LEU C  33       5.652  34.761  43.950  1.00 10.09      .251 C
ATOM    333  O   LEU C  33       5.664  33.667  44.482  1.00 12.50      .271 O
ATOM    334  CB  LEU C  33       3.463  35.544  42.966  1.00 22.07      .032 C
ATOM    335 1HB  LEU C  33       3.503  36.073  42.404  1.00 33.10      .032 H
ATOM    336 2HB  LEU C  33       3.560  34.917  42.582  1.00 50.18      .032 H
ATOM    337  CG  LEU C  33       2.322  35.534  43.034  1.00 51.60      .002 C
ATOM    338  HG  LEU C  33       2.614  35.889  43.137  1.00112.27      .002 H
ATOM    339  CD1 LEU C  33       1.470  35.368  42.667  1.00 80.75      .000 C
ATOM    340 1HD1 LEU C  33       1.270  35.266  42.567  1.00126.40      .000 H
ATOM    341 2HD1 LEU C  33       1.327  35.392  42.574  1.00127.43      .000 H
ATOM    342 3HD1 LEU C  33       1.211  35.330  42.601  1.00126.28      .000 H
ATOM    343  CD2 LEU C  33       1.607  35.221  43.280  1.00116.71      .000 C
ATOM    344 1HD2 LEU C  33       1.428  35.179  43.323  1.00171.20      .000 H
ATOM    345 2HD2 LEU C  33       1.428  35.159  43.372  1.00170.41      .000 H
ATOM    346 3HD2 LEU C  33       1.454  35.105  43.318  1.00176.97      .000 H
ATOM    347  N   LEU C  34       6.707  35.217  43.290  1.00  7.12      .338 N
ATOM    348  H   LEU C  34       6.672  36.125  42.894  1.00  7.97      .338 H
ATOM    349  CA  LEU C  34       7.975  34.492  43.254  1.00  6.03      .159 C
ATOM    350  HA  LEU C  34       7.756  33.460  43.032  1.00  8.58      .159 H
ATOM    351  C   LEU C  34       8.659  34.518  44.614  1.00  4.65      .251 C
ATOM    352  O   LEU C  34       9.221  33.524  45.035  1.00  6.13      .271 O
ATOM    353  CB  LEU C  34       8.853  35.041  42.123  1.00  7.42      .032 C
ATOM    354 1HB  LEU C  34       8.307  34.954  41.209  1.00 11.11      .032 H
ATOM    355 2HB  LEU C  34       9.019  36.084  42.306  1.00  7.17      .032 H
ATOM    356  CG  LEU C  34      10.206  34.345  41.961  1.00 10.07      .002 C
ATOM    357  HG  LEU C  34      10.732  34.440  42.872  1.00 10.61      .002 H
ATOM    358  CD1 LEU C  34      10.107  32.886  41.633  1.00 15.81      .000 C
ATOM    359 1HD1 LEU C  34      10.130  32.534  41.565  1.00 46.29      .000 H
ATOM    360 2HD1 LEU C  34      10.073  32.570  41.516  1.00 46.55      .000 H
ATOM    361 3HD1 LEU C  34      10.050  32.519  41.585  1.00 43.96      .000 H
ATOM    362  CD2 LEU C  34      11.017  34.991  40.883  1.00 15.71      .000 C
ATOM    363 1HD2 LEU C  34      11.239  35.160  40.661  1.00 44.44      .000 H
ATOM    364 2HD2 LEU C  34      11.179  35.171  40.615  1.00 46.81      .000 H
ATOM    365 3HD2 LEU C  34      11.214  35.103  40.614  1.00 45.70      .000 H
ATOM    366  N   LEU C  35       8.557  35.615  45.348  1.00  4.86      .338 N
ATOM    367  H   LEU C  35       8.111  36.419  44.966  1.00  5.63      .338 H
ATOM    368  CA  LEU C  35       9.041  35.688  46.714  1.00  7.36      .159 C
ATOM    369  HA  LEU C  35      10.075  35.404  46.706  1.00  8.94      .159 H
ATOM    370  C   LEU C  35       8.322  34.701  47.636  1.00  9.35      .251 C
ATOM    371  O   LEU C  35       8.960  34.040  48.427  1.00 12.20      .271 O
ATOM    372  CB  LEU C  35       8.937  37.135  47.196  1.00 11.12      .032 C
ATOM    373 1HB  LEU C  35       9.339  37.747  46.513  1.00 15.26      .032 H
ATOM    374 2HB  LEU C  35       7.978  37.390  47.275  1.00 17.88      .032 H
ATOM    375  CG  LEU C  35       9.543  37.454  48.449  1.00 23.98      .002 C
ATOM    376  HG  LEU C  35       9.129  36.884  49.035  1.00 43.19      .002 H
ATOM    377  CD1 LEU C  35      10.853  37.325  48.559  1.00 41.87      .000 C
ATOM    378 1HD1 LEU C  35      11.142  37.257  48.559  1.00 80.32      .000 H
ATOM    379 2HD1 LEU C  35      11.167  37.283  48.623  1.00 78.80      .000 H
ATOM    380 3HD1 LEU C  35      11.179  37.347  48.587  1.00 76.17      .000 H
ATOM    381  CD2 LEU C  35       9.396  38.719  48.847  1.00 45.21      .000 C
ATOM    382 1HD2 LEU C  35       9.337  39.035  48.946  1.00 79.65      .000 H
ATOM    383 2HD2 LEU C  35       9.378  39.006  48.907  1.00 87.86      .000 H
ATOM    384 3HD2 LEU C  35       9.362  39.014  48.977  1.00 79.49      .000 H
ATOM    385  N   LYS C  36       7.022  34.520  47.484  1.00 11.39      .338 N
ATOM    386  H   LYS C  36       6.537  35.105  46.845  1.00 12.22      .338 H
ATOM    387  CA  LYS C  36       6.244  33.519  48.208  1.00 15.96      .159 C
ATOM    388  HA  LYS C  36       6.382  33.685  49.258  1.00 20.02      .159 H
ATOM    389  C   LYS C  36       6.688  32.086  47.909  1.00 13.02      .251 C
ATOM    390  O   LYS C  36       6.785  31.280  48.816  1.00 16.54      .271 O
ATOM    391  CB  LYS C  36       4.773  33.725  47.906  1.00 23.40      .032 C
ATOM    392 1HB  LYS C  36       4.535  34.591  47.900  1.00 32.60      .032 H
ATOM    393 2HB  LYS C  36       4.572  33.430  47.106  1.00 38.75      .032 H
ATOM    394  CG  LYS C  36       3.896  33.183  48.672  1.00 47.15      .004 C
ATOM    395 1HG  LYS C  36       3.967  32.467  48.620  1.00 80.99      .004 H
ATOM    396 2HG  LYS C  36       4.122  33.316  49.331  1.00 76.31      .004 H
ATOM    397  CD  LYS C  36       2.630  33.435  48.605  1.00 70.40      .032 C
ATOM    398 1HD  LYS C  36       2.548  34.069  48.615  1.00 94.59      .032 H
ATOM    399 2HD  LYS C  36       2.415  33.292  48.037  1.00100.71      .032 H
ATOM    400  CE  LYS C  36       1.789  33.007  49.306  1.00119.71      .206 C
ATOM    401 1HE  LYS C  36       1.808  32.543  49.311  1.00166.85      .206 H
ATOM    402 2HE  LYS C  36       1.934  33.056  49.741  1.00159.11      .206 H
ATOM    403  NZ  LYS C  36       0.782  33.133  49.402  1.00175.92      .064 N
ATOM    404 1HZ  LYS C  36       0.522  33.166  49.449  1.00213.08      .064 H
ATOM    405 2HZ  LYS C  36       0.557  33.122  49.419  1.00221.62      .064 H
ATOM    406 3HZ  LYS C  36       0.582  33.195  49.404  1.00228.45      .064 H
ATOM    407  N   LEU C  37       7.030  31.783  46.677  1.00 10.11      .338 N
ATOM    408  H   LEU C  37       6.900  32.471  45.971  1.00 11.09      .338 H
ATOM    409  CA  LEU C  37       7.593  30.511  46.279  1.00  9.89      .159 C
ATOM    410  HA  LEU C  37       6.925  29.730  46.598  1.00 13.29      .159 H
ATOM    411  C   LEU C  37       8.937  30.257  46.967  1.00  7.81      .251 C
ATOM    412  O   LEU C  37       9.123  29.221  47.575  1.00 10.37      .271 O
ATOM    413  CB  LEU C  37       7.668  30.466  44.759  1.00 13.33      .032 C
ATOM    414 1HB  LEU C  37       6.754  30.710  44.372  1.00 20.02      .032 H
ATOM    415 2HB  LEU C  37       8.319  31.187  44.434  1.00 16.43      .032 H
ATOM    416  CG  LEU C  37       8.067  29.181  44.168  1.00 21.71      .002 C
ATOM    417  HG  LEU C  37       7.762  28.409  44.798  1.00 25.92      .002 H
ATOM    418  CD1 LEU C  37       7.455  28.999  42.903  1.00 39.27      .000 C
ATOM    419 1HD1 LEU C  37       7.229  28.939  42.638  1.00 70.82      .000 H
ATOM    420 2HD1 LEU C  37       7.369  28.881  42.600  1.00 77.67      .000 H
ATOM    421 3HD1 LEU C  37       7.330  29.040  42.575  1.00 72.39      .000 H
ATOM    422  CD2 LEU C  37       9.465  29.061  43.938  1.00 34.53      .000 C
ATOM    423 1HD2 LEU C  37       9.767  28.987  43.828  1.00 70.01      .000 H
ATOM    424 2HD2 LEU C  37       9.819  28.998  43.943  1.00 63.78      .000 H
ATOM    425 3HD2 LEU C  37       9.798  29.108  43.877  1.00 69.34      .000 H
ATOM    426  N   LEU C  38       9.832  31.224  46.949  1.00  6.80      .338 N
ATOM    427  H   LEU C  38       9.631  32.062  46.450  1.00  6.72      .338 H
ATOM    428  CA  LEU C  38      11.128  31.138  47.585  1.00  9.17      .159 C
ATOM    429  HA  LEU C  38      11.619  30.258  47.221  1.00 11.58      .159 H
ATOM    430  C   LEU C  38      11.028  30.986  49.111  1.00 10.20      .251 C
ATOM    431  O   LEU C  38      11.688  30.152  49.697  1.00 12.73      .271 O
ATOM    432  CB  LEU C  38      11.960  32.359  47.179  1.00 12.86      .032 C
ATOM    433 1HB  LEU C  38      11.423  33.199  47.377  1.00 18.63      .032 H
ATOM    434 2HB  LEU C  38      12.786  32.384  47.771  1.00 22.67      .032 H
ATOM    435  CG  LEU C  38      12.418  32.453  45.786  1.00 13.99      .002 C
ATOM    436  HG  LEU C  38      11.699  32.272  45.308  1.00 26.50      .002 H
ATOM    437  CD1 LEU C  38      12.897  33.623  45.373  1.00 32.50      .000 C
ATOM    438 1HD1 LEU C  38      12.958  33.957  45.368  1.00 65.17      .000 H
ATOM    439 2HD1 LEU C  38      12.938  33.887  45.205  1.00 70.97      .000 H
ATOM    440 3HD1 LEU C  38      13.123  33.859  45.247  1.00 69.82      .000 H
ATOM    441  CD2 LEU C  38      13.371  31.655  45.413  1.00 32.47      .000 C
ATOM    442 1HD2 LEU C  38      13.615  31.568  45.233  1.00 70.41      .000 H
ATOM    443 2HD2 LEU C  38      13.530  31.360  45.293  1.00 65.00      .000 H
ATOM    444 3HD2 LEU C  38      13.647  31.471  45.447  1.00 71.97      .000 H
ATOM    445  N   LYS C  39      10.156  31.731  49.750  1.00 11.96      .338 N
ATOM    446  H   LYS C  39       9.657  32.427  49.245  1.00 12.61      .338 H
ATOM    447  CA  LYS C  39       9.894  31.630  51.169  1.00 17.89      .159 C
ATOM    448  HA  LYS C  39      10.819  31.732  51.684  1.00 22.92      .159 H
ATOM    449  C   LYS C  39       9.304  30.284  51.587  1.00 16.36      .251 C
ATOM    450  O   LYS C  39       9.566  29.835  52.674  1.00 20.69      .271 O
ATOM    451  CB  LYS C  39       9.006  32.778  51.591  1.00 27.56      .032 C
ATOM    452 1HB  LYS C  39       8.413  33.035  50.995  1.00 30.12      .032 H
ATOM    453 2HB  LYS C  39       8.549  32.556  52.268  1.00 49.58      .032 H
ATOM    454  CG  LYS C  39       9.530  33.857  51.908  1.00 59.49      .004 C
ATOM    455 1HG  LYS C  39      10.055  33.773  52.344  1.00 99.80      .004 H
ATOM    456 2HG  LYS C  39       9.760  34.000  51.292  1.00 96.40      .004 H
ATOM    457  CD  LYS C  39       9.041  34.844  52.460  1.00 82.26      .032 C
ATOM    458 1HD  LYS C  39       8.758  35.022  52.218  1.00118.21      .032 H
ATOM    459 2HD  LYS C  39       8.825  34.811  52.778  1.00109.64      .032 H
ATOM    460  CE  LYS C  39       9.247  35.629  52.901  1.00153.97      .206 C
ATOM    461 1HE  LYS C  39       9.556  35.493  53.004  1.00206.95      .206 H
ATOM    462 2HE  LYS C  39       9.320  35.713  52.619  1.00218.66      .206 H
ATOM    463  NZ  LYS C  39       8.946  36.431  53.545  1.00209.11      .064 N
ATOM    464 1HZ  LYS C  39       8.915  36.630  53.704  1.00256.46      .064 H
ATOM    465 2HZ  LYS C  39       8.849  36.590  53.681  1.00243.07      .064 H
ATOM    466 3HZ  LYS C  39       8.871  36.622  53.690  1.00260.09      .064 H
ATOM    467  N   SER C  40       8.584  29.610  50.719  1.00 14.18      .336 N
ATOM    468  H   SER C  40       8.382  30.029  49.850  1.00 14.18      .336 H
ATOM    469  CA  SER C  40       8.027  28.300  50.970  1.00 16.50      .189 C
ATOM    470  HA  SER C  40       7.486  28.341  51.888  1.00 22.31      .189 H
ATOM    471  C   SER C  40       9.076  27.200  51.115  1.00 14.22      .253 C
ATOM    472  O   SER C  40       8.839  26.230  51.746  1.00 22.65      .270 O
ATOM    473  CB  SER C  40       7.035  27.939  49.900  1.00 21.08      .169 C
ATOM    474 1HB  SER C  40       6.758  27.776  49.792  1.00 57.56      .169 H
ATOM    475 2HB  SER C  40       6.776  28.012  49.657  1.00 54.23      .169 H
ATOM    476  OG  SER C  40       6.776  27.704  49.364  1.00 52.44      .380 O
ATOM    477  HG  SER C  40       6.900  28.259  49.142  1.00 85.87      .380 H
ATOM    478  N   VAL C  41      10.249  27.364  50.583  1.00 10.81      .337 N
ATOM    479  H   VAL C  41      10.379  28.159  50.037  1.00 12.18      .337 H
ATOM    480  CA  VAL C  41      11.395  26.484  50.750  1.00 11.21      .159 C
ATOM    481  HA  VAL C  41      11.053  25.588  51.205  1.00 14.69      .159 H
ATOM    482  C   VAL C  41      12.449  27.056  51.680  1.00 14.31      .251 C
ATOM    483  O   VAL C  41      13.481  26.591  51.768  1.00 25.75      .271 O
ATOM    484  CB  VAL C  41      11.969  26.062  49.423  1.00 14.94      .029 C
ATOM    485  HB  VAL C  41      12.533  25.598  49.481  1.00 47.40      .029 H
ATOM    486  CG1 VAL C  41      11.387  25.499  48.752  1.00 43.95      .002 C
ATOM    487 1HG1 VAL C  41      11.258  25.333  48.638  1.00 88.47      .002 H
ATOM    488 2HG1 VAL C  41      11.263  25.360  48.571  1.00 87.40      .002 H
ATOM    489 3HG1 VAL C  41      11.239  25.401  48.569  1.00 88.66      .002 H
ATOM    490  CG2 VAL C  41      12.386  26.724  48.631  1.00 35.85      .002 C
ATOM    491 1HG2 VAL C  41      12.444  26.870  48.398  1.00 76.43      .002 H
ATOM    492 2HG2 VAL C  41      12.524  26.853  48.448  1.00 76.14      .002 H
ATOM    493 3HG2 VAL C  41      12.490  26.907  48.476  1.00 78.64      .002 H
ATOM    494  N   GLY C  42      12.170  28.044  52.405  1.00 19.18      .336 N
ATOM    495  H   GLY C  42      11.312  28.391  52.290  1.00 25.41      .336 H
ATOM    496  CA  GLY C  42      12.968  28.550  53.471  1.00 31.73      .189 C
ATOM    497 1HA  GLY C  42      12.358  28.873  54.161  1.00 52.65      .189 H
ATOM    498 2HA  GLY C  42      13.474  27.802  53.857  1.00 49.42      .189 H
ATOM    499  C   GLY C  42      13.943  29.647  53.240  1.00 19.87      .253 C
ATOM    500  O   GLY C  42      14.685  29.927  54.092  1.00 25.91      .270 O
ATOM    501  N   ALA C  43      13.957  30.259  52.114  1.00 15.76      .337 N
ATOM    502  H   ALA C  43      13.334  29.996  51.436  1.00 21.12      .337 H
ATOM    503  CA  ALA C  43      14.768  31.386  51.852  1.00 14.21      .159 C
ATOM    504  HA  ALA C  43      15.732  31.164  52.159  1.00 18.46      .159 H
ATOM    505  C   ALA C  43      14.332  32.608  52.602  1.00 15.44      .251 C
ATOM    506  O   ALA C  43      13.239  32.808  52.784  1.00 28.33      .271 O
ATOM    507  CB  ALA C  43      14.800  31.616  50.406  1.00 22.97      .034 C
ATOM    508 1HB  ALA C  43      14.807  31.663  50.076  1.00 54.55      .034 H
ATOM    509 2HB  ALA C  43      14.818  31.677  50.051  1.00 53.70      .034 H
ATOM    510 3HB  ALA C  43      14.802  31.678  50.071  1.00 55.33      .034 H
ATOM    511  N   GLN C  44      15.178  33.412  53.059  1.00 18.13      .338 N
ATOM    512  H   GLN C  44      16.061  33.201  52.879  1.00 25.11      .338 H
ATOM    513  CA  GLN C  44      14.934  34.502  53.942  1.00 26.51      .160 C
ATOM    514  HA  GLN C  44      13.930  34.532  54.106  1.00 36.55      .160 H
ATOM    515  C   GLN C  44      15.356  35.864  53.456  1.00 24.63      .251 C
ATOM    516  O   GLN C  44      14.955  36.752  53.950  1.00 46.41      .271 O
ATOM    517  CB  GLN C  44      15.552  34.229  55.218  1.00 45.76      .042 C
ATOM    518 1HB  GLN C  44      15.932  34.101  55.329  1.00 78.24      .042 H
ATOM    519 2HB  GLN C  44      15.644  34.469  55.575  1.00 85.26      .042 H
ATOM    520  CG  GLN C  44      15.563  33.802  55.918  1.00 93.81      .090 C
ATOM    521 1HG  GLN C  44      15.578  33.506  55.861  1.00142.05      .090 H
ATOM    522 2HG  GLN C  44      15.849  33.826  56.053  1.00147.78      .090 H
ATOM    523  CD  GLN C  44      15.191  33.729  56.531  1.00177.35      .227 C
ATOM    524  OE1 GLN C  44      14.937  33.956  56.650  1.00236.47      .273 O
ATOM    525  NE2 GLN C  44      15.145  33.407  56.942  1.00307.05      .369 N
ATOM    526 1HE2 GLN C  44      14.901  33.346  57.348  1.00435.60      .369 H
ATOM    527 2HE2 GLN C  44      15.348  33.218  56.865  1.00348.99      .369 H
ATOM    528  N   LYS C  45      16.149  36.037  52.504  1.00 17.34      .338 N
ATOM    529  H   LYS C  45      16.446  35.284  52.144  1.00 22.79      .338 H
ATOM    530  CA  LYS C  45      16.625  37.276  51.934  1.00 18.71      .159 C
ATOM    531  HA  LYS C  45      16.827  37.933  52.723  1.00 27.06      .159 H
ATOM    532  C   LYS C  45      15.627  37.945  51.044  1.00 18.26      .251 C
ATOM    533  O   LYS C  45      14.716  37.331  50.584  1.00 20.87      .271 O
ATOM    534  CB  LYS C  45      17.896  37.048  51.198  1.00 24.31      .032 C
ATOM    535 1HB  LYS C  45      17.871  36.913  50.740  1.00 63.94      .032 H
ATOM    536 2HB  LYS C  45      18.185  37.427  51.130  1.00 62.43      .032 H
ATOM    537  CG  LYS C  45      18.809  36.528  51.169  1.00 31.48      .004 C
ATOM    538 1HG  LYS C  45      18.782  36.644  51.624  1.00 76.55      .004 H
ATOM    539 2HG  LYS C  45      18.579  36.163  51.186  1.00 74.41      .004 H
ATOM    540  CD  LYS C  45      20.074  36.358  50.521  1.00 30.48      .032 C
ATOM    541 1HD  LYS C  45      20.217  36.841  50.283  1.00 67.06      .032 H
ATOM    542 2HD  LYS C  45      20.528  36.233  50.861  1.00 61.34      .032 H
ATOM    543  CE  LYS C  45      20.518  35.693  49.760  1.00 38.39      .206 C
ATOM    544 1HE  LYS C  45      20.430  35.207  50.005  1.00 73.86      .206 H
ATOM    545 2HE  LYS C  45      20.047  35.776  49.443  1.00 83.75      .206 H
ATOM    546  NZ  LYS C  45      21.670  35.579  49.132  1.00 40.84      .064 N
ATOM    547 1HZ  LYS C  45      21.964  35.547  49.060  1.00 66.40      .064 H
ATOM    548 2HZ  LYS C  45      21.897  35.629  48.978  1.00 68.27      .064 H
ATOM    549 3HZ  LYS C  45      21.927  35.479  48.929  1.00 70.47      .064 H
ATOM    550  N   ASP C  46      15.831  39.202  50.771  1.00 22.97      .337 N
ATOM    551  H   ASP C  46      16.570  39.658  51.206  1.00 26.42      .337 H
ATOM    552  CA  ASP C  46      15.079  39.975  49.824  1.00 31.04      .170 C
ATOM    553  HA  ASP C  46      14.155  39.505  49.695  1.00 39.14      .170 H
ATOM    554  C   ASP C  46      15.722  40.108  48.443  1.00 21.34      .252 C
ATOM    555  O   ASP C  46      15.063  40.357  47.494  1.00 28.18      .271 O
ATOM    556  CB  ASP C  46      14.801  41.308  50.371  1.00 54.32      .129 C
ATOM    557 1HB  ASP C  46      14.622  41.820  50.039  1.00 74.46      .129 H
ATOM    558 2HB  ASP C  46      14.346  41.357  50.741  1.00 97.34      .129 H
ATOM    559  CG  ASP C  46      15.305  41.932  50.874  1.00 96.39      .188 C
ATOM    560  OD1 ASP C  46      15.517  42.088  51.079  1.00165.21      .647 O
ATOM    561  OD2 ASP C  46      15.481  42.287  51.057  1.00166.35      .647 O
ATOM    562  N   THR C  47      16.992  39.928  48.334  1.00 14.44      .336 N
ATOM    563  H   THR C  47      17.468  39.726  49.151  1.00 18.31      .336 H
ATOM    564  CA  THR C  47      17.801  40.085  47.135  1.00  9.50      .186 C
ATOM    565  HA  THR C  47      17.161  40.210  46.288  1.00  9.09      .186 H
ATOM    566  C   THR C  47      18.670  38.849  46.909  1.00  7.42      .253 C
ATOM    567  O   THR C  47      19.262  38.331  47.821  1.00 12.00      .270 O
ATOM    568  CB  THR C  47      18.669  41.326  47.235  1.00 13.39      .140 C
ATOM    569  HB  THR C  47      19.328  41.174  47.890  1.00 28.15      .140 H
ATOM    570  OG1 THR C  47      18.049  42.378  47.572  1.00 23.61      .382 O
ATOM    571  HG1 THR C  47      17.766  42.336  48.358  1.00 33.13      .382 H
ATOM    572  CG2 THR C  47      19.310  41.729  46.101  1.00 23.20      .034 C
ATOM    573 1HG2 THR C  47      19.486  41.821  45.848  1.00 55.51      .034 H
ATOM    574 2HG2 THR C  47      19.461  41.849  45.838  1.00 57.72      .034 H
ATOM    575 3HG2 THR C  47      19.439  41.816  45.816  1.00 57.72      .034 H
ATOM    576  N   TYR C  48      18.751  38.374  45.692  1.00  4.78      .337 N
ATOM    577  H   TYR C  48      18.310  38.891  44.975  1.00  5.46      .337 H
ATOM    578  CA  TYR C  48      19.389  37.115  45.282  1.00  4.31      .164 C
ATOM    579  HA  TYR C  48      20.036  36.746  46.065  1.00  5.27      .164 H
ATOM    580  C   TYR C  48      20.231  37.312  44.015  1.00  4.31      .251 C
ATOM    581  O   TYR C  48      20.080  38.289  43.331  1.00  6.03      .271 O
ATOM    582  CB  TYR C  48      18.298  36.071  45.013  1.00  5.13      .056 C
ATOM    583 1HB  TYR C  48      17.699  36.411  44.189  1.00  6.45      .056 H
ATOM    584 2HB  TYR C  48      18.769  35.158  44.694  1.00  6.84      .056 H
ATOM    585  CG  TYR C  48      17.369  35.744  46.171  1.00  5.56      .044 C
ATOM    586  CD1 TYR C  48      16.254  36.528  46.431  1.00  6.43      .011 C
ATOM    587  HD1 TYR C  48      16.051  37.369  45.823  1.00  8.67      .011 H
ATOM    588  CD2 TYR C  48      17.615  34.644  46.967  1.00  8.78      .011 C
ATOM    589  HD2 TYR C  48      18.465  34.041  46.774  1.00 12.39      .011 H
ATOM    590  CE1 TYR C  48      15.406  36.232  47.503  1.00  7.97      .037 C
ATOM    591  HE1 TYR C  48      14.568  36.844  47.715  1.00 11.08      .037 H
ATOM    592  CE2 TYR C  48      16.765  34.330  48.029  1.00 11.00      .037 C
ATOM    593  HE2 TYR C  48      16.962  33.495  48.645  1.00 16.76      .037 H
ATOM    594  CZ  TYR C  48      15.659  35.127  48.300  1.00  9.48      .065 C
ATOM    595  OH  TYR C  48      14.861  34.856  49.351  1.00 13.57      .361 O
ATOM    596  HH  TYR C  48      14.470  35.552  49.725  1.00 13.99      .361 H
ATOM    597  N   THR C  49      21.074  36.368  43.656  1.00  5.34      .336 N
ATOM    598  H   THR C  49      21.202  35.604  44.265  1.00  8.17      .336 H
ATOM    599  CA  THR C  49      21.608  36.210  42.296  1.00  5.11      .186 C
ATOM    600  HA  THR C  49      21.515  37.152  41.779  1.00  5.90      .186 H
ATOM    601  C   THR C  49      20.810  35.160  41.513  1.00  4.33      .253 C
ATOM    602  O   THR C  49      20.196  34.282  42.102  1.00  5.50      .270 O
ATOM    603  CB  THR C  49      23.092  35.858  42.278  1.00  7.81      .140 C
ATOM    604  HB  THR C  49      23.398  35.720  41.255  1.00  9.39      .140 H
ATOM    605  OG1 THR C  49      23.350  34.675  42.968  1.00 10.04      .382 O
ATOM    606  HG1 THR C  49      23.255  34.799  43.824  1.00 12.22      .382 H
ATOM    607  CG2 THR C  49      23.967  36.928  42.877  1.00 11.70      .034 C
ATOM    608 1HG2 THR C  49      24.140  37.196  43.025  1.00 41.65      .034 H
ATOM    609 2HG2 THR C  49      24.193  37.191  42.980  1.00 40.16      .034 H
ATOM    610 3HG2 THR C  49      24.197  37.159  43.040  1.00 40.85      .034 H
ATOM    611  N   MET C  50      20.806  35.217  40.181  1.00  3.94      .337 N
ATOM    612  H   MET C  50      21.276  35.964  39.719  1.00  4.64      .337 H
ATOM    613  CA  MET C  50      20.034  34.307  39.329  1.00  3.82      .160 C
ATOM    614  HA  MET C  50      18.986  34.440  39.562  1.00  4.71      .160 H
ATOM    615  C   MET C  50      20.369  32.812  39.566  1.00  4.02      .251 C
ATOM    616  O   MET C  50      19.471  31.988  39.615  1.00  5.13      .271 O
ATOM    617  CB  MET C  50      20.231  34.664  37.856  1.00  4.41      .043 C
ATOM    618 1HB  MET C  50      21.259  34.771  37.646  1.00  7.53      .043 H
ATOM    619 2HB  MET C  50      19.867  33.876  37.252  1.00  6.96      .043 H
ATOM    620  CG  MET C  50      19.535  35.929  37.442  1.00  6.10      .060 C
ATOM    621 1HG  MET C  50      19.775  36.677  38.098  1.00 11.59      .060 H
ATOM    622 2HG  MET C  50      19.895  36.202  36.525  1.00 13.20      .060 H
ATOM    623  SD  MET C  50      17.783  35.881  37.328  1.00 10.59      .139 S
ATOM    624  CE  MET C  50      17.479  34.955  35.931  1.00 12.75      .069 C
ATOM    625 1HE  MET C  50      17.420  34.794  35.634  1.00 44.19      .069 H
ATOM    626 2HE  MET C  50      17.398  34.755  35.655  1.00 42.21      .069 H
ATOM    627 3HE  MET C  50      17.434  34.767  35.664  1.00 43.84      .069 H
ATOM    628  N   LYS C  51      21.636  32.475  39.810  1.00  4.34      .338 N
ATOM    629  H   LYS C  51      22.342  33.173  39.716  1.00  5.09      .338 H
ATOM    630  CA  LYS C  51      22.094  31.132  40.183  1.00  5.09      .159 C
ATOM    631  HA  LYS C  51      21.789  30.456  39.398  1.00  6.30      .159 H
ATOM    632  C   LYS C  51      21.493  30.602  41.508  1.00  4.51      .251 C
ATOM    633  O   LYS C  51      21.306  29.409  41.650  1.00  5.77      .271 O
ATOM    634  CB  LYS C  51      23.626  31.108  40.224  1.00  7.37      .032 C
ATOM    635 1HB  LYS C  51      23.926  30.251  40.380  1.00 17.76      .032 H
ATOM    636 2HB  LYS C  51      23.965  31.349  39.401  1.00 22.77      .032 H
ATOM    637  CG  LYS C  51      24.304  31.880  41.118  1.00 13.84      .004 C
ATOM    638 1HG  LYS C  51      23.960  32.717  40.981  1.00 34.10      .004 H
ATOM    639 2HG  LYS C  51      24.017  31.602  41.931  1.00 28.74      .004 H
ATOM    640  CD  LYS C  51      25.808  31.901  41.101  1.00 14.09      .032 C
ATOM    641 1HD  LYS C  51      26.148  31.009  41.148  1.00 16.91      .032 H
ATOM    642 2HD  LYS C  51      26.124  32.299  40.291  1.00 24.27      .032 H
ATOM    643  CE  LYS C  51      26.385  32.604  42.145  1.00 30.72      .206 C
ATOM    644 1HE  LYS C  51      26.041  33.073  42.251  1.00 74.69      .206 H
ATOM    645 2HE  LYS C  51      26.379  32.346  42.696  1.00 58.28      .206 H
ATOM    646  NZ  LYS C  51      27.380  32.996  42.287  1.00 48.42      .064 N
ATOM    647 1HZ  LYS C  51      27.669  33.092  42.318  1.00 82.18      .064 H
ATOM    648 2HZ  LYS C  51      27.551  33.046  42.353  1.00 86.31      .064 H
ATOM    649 3HZ  LYS C  51      27.603  33.123  42.284  1.00 81.94      .064 H
ATOM    650  N   GLU C  52      21.172  31.477  42.451  1.00  4.10      .338 N
ATOM    651  H   GLU C  52      21.333  32.442  42.274  1.00  5.14      .338 H
ATOM    652  CA  GLU C  52      20.507  31.143  43.709  1.00  3.66      .160 C
ATOM    653  HA  GLU C  52      20.911  30.215  44.092  1.00  4.73      .160 H
ATOM    654  C   GLU C  52      18.994  30.959  43.526  1.00  3.32      .251 C
ATOM    655  O   GLU C  52      18.419  30.040  44.085  1.00  4.37      .271 O
ATOM    656  CB  GLU C  52      20.777  32.223  44.750  1.00  4.99      .043 C
ATOM    657 1HB  GLU C  52      21.026  32.735  44.569  1.00 32.45      .043 H
ATOM    658 2HB  GLU C  52      20.311  32.500  45.082  1.00 28.80      .043 H
ATOM    659  CG  GLU C  52      21.324  32.259  45.615  1.00 30.70      .100 C
ATOM    660 1HG  GLU C  52      21.045  31.864  45.929  1.00 72.11      .100 H
ATOM    661 2HG  GLU C  52      21.766  31.865  45.277  1.00 80.19      .100 H
ATOM    662  CD  GLU C  52      21.651  33.367  46.532  1.00 29.03      .185 C
ATOM    663  OE1 GLU C  52      21.817  33.819  46.866  1.00 71.30      .647 O
ATOM    664  OE2 GLU C  52      21.730  33.803  46.933  1.00 53.74      .647 O
ATOM    665  N   VAL C  53      18.349  31.780  42.700  1.00  3.40      .338 N
ATOM    666  H   VAL C  53      18.848  32.516  42.254  1.00  4.24      .338 H
ATOM    667  CA  VAL C  53      16.933  31.645  42.360  1.00  3.68      .159 C
ATOM    668  HA  VAL C  53      16.370  31.665  43.284  1.00  4.40      .159 H
ATOM    669  C   VAL C  53      16.676  30.293  41.675  1.00  4.33      .251 C
ATOM    670  O   VAL C  53      15.726  29.616  42.024  1.00  5.71      .271 O
ATOM    671  CB  VAL C  53      16.438  32.823  41.499  1.00  4.43      .029 C
ATOM    672  HB  VAL C  53      17.037  32.857  40.618  1.00  6.93      .029 H
ATOM    673  CG1 VAL C  53      14.994  32.680  41.078  1.00  6.39      .002 C
ATOM    674 1HG1 VAL C  53      14.650  32.720  40.984  1.00 36.02      .002 H
ATOM    675 2HG1 VAL C  53      14.646  32.605  41.038  1.00 34.43      .002 H
ATOM    676 3HG1 VAL C  53      14.667  32.613  40.912  1.00 34.89      .002 H
ATOM    677  CG2 VAL C  53      16.571  34.141  42.219  1.00  6.87      .002 C
ATOM    678 1HG2 VAL C  53      16.633  34.470  42.335  1.00 37.04      .002 H
ATOM    679 2HG2 VAL C  53      16.631  34.425  42.435  1.00 36.06      .002 H
ATOM    680 3HG2 VAL C  53      16.543  34.463  42.391  1.00 34.24      .002 H
ATOM    681  N   LEU C  54      17.553  29.858  40.772  1.00  4.61      .338 N
ATOM    682  H   LEU C  54      18.296  30.460  40.493  1.00  5.08      .338 H
ATOM    683  CA  LEU C  54      17.481  28.550  40.130  1.00  5.20      .159 C
ATOM    684  HA  LEU C  54      16.480  28.446  39.735  1.00  6.66      .159 H
ATOM    685  C   LEU C  54      17.706  27.382  41.123  1.00  5.13      .251 C
ATOM    686  O   LEU C  54      17.081  26.346  40.988  1.00  6.86      .271 O
ATOM    687  CB  LEU C  54      18.467  28.516  38.953  1.00  6.61      .032 C
ATOM    688 1HB  LEU C  54      18.450  29.326  38.483  1.00 16.78      .032 H
ATOM    689 2HB  LEU C  54      19.341  28.432  39.268  1.00 18.48      .032 H
ATOM    690  CG  LEU C  54      18.334  27.548  37.988  1.00 14.92      .002 C
ATOM    691  HG  LEU C  54      18.443  26.806  38.453  1.00 36.16      .002 H
ATOM    692  CD1 LEU C  54      17.180  27.494  37.362  1.00 33.75      .000 C
ATOM    693 1HD1 LEU C  54      16.922  27.527  37.158  1.00 68.79      .000 H
ATOM    694 2HD1 LEU C  54      16.878  27.483  37.295  1.00 70.31      .000 H
ATOM    695 3HD1 LEU C  54      16.924  27.427  37.191  1.00 72.84      .000 H
ATOM    696  CD2 LEU C  54      19.243  27.596  36.972  1.00 32.36      .000 C
ATOM    697 1HD2 LEU C  54      19.491  27.704  36.723  1.00 66.11      .000 H
ATOM    698 2HD2 LEU C  54      19.378  27.543  36.742  1.00 71.12      .000 H
ATOM    699 3HD2 LEU C  54      19.514  27.572  36.740  1.00 65.96      .000 H
ATOM    700  N   PHE C  55      18.543  27.550  42.142  1.00  4.88      .337 N
ATOM    701  H   PHE C  55      19.028  28.413  42.226  1.00  5.98      .337 H
ATOM    702  CA  PHE C  55      18.743  26.572  43.209  1.00  4.91      .164 C
ATOM    703  HA  PHE C  55      18.982  25.619  42.753  1.00  6.04      .164 H
ATOM    704  C   PHE C  55      17.475  26.382  44.062  1.00  4.62      .251 C
ATOM    705  O   PHE C  55      17.035  25.257  44.237  1.00  5.86      .271 O
ATOM    706  CB  PHE C  55      19.943  26.973  44.066  1.00  5.48      .056 C
ATOM    707 1HB  PHE C  55      20.825  26.902  43.469  1.00  7.26      .056 H
ATOM    708 2HB  PHE C  55      19.855  27.995  44.351  1.00  7.22      .056 H
ATOM    709  CG  PHE C  55      20.149  26.154  45.305  1.00  7.76      .044 C
ATOM    710  CD1 PHE C  55      20.842  24.981  45.255  1.00 12.87      .008 C
ATOM    711  HD1 PHE C  55      21.247  24.654  44.351  1.00 16.62      .008 H
ATOM    712  CD2 PHE C  55      19.652  26.574  46.506  1.00 13.15      .008 C
ATOM    713  HD2 PHE C  55      19.135  27.480  46.548  1.00 16.66      .008 H
ATOM    714  CE1 PHE C  55      21.024  24.236  46.401  1.00 21.36      .001 C
ATOM    715  HE1 PHE C  55      21.558  23.344  46.367  1.00 31.80      .001 H
ATOM    716  CE2 PHE C  55      19.824  25.823  47.644  1.00 21.14      .001 C
ATOM    717  HE2 PHE C  55      19.432  26.153  48.552  1.00 31.31      .001 H
ATOM    718  CZ  PHE C  55      20.509  24.651  47.591  1.00 24.25      .000 C
ATOM    719  HZ  PHE C  55      20.638  24.079  48.464  1.00 35.52      .000 H
ATOM    720  N   TYR C  56      16.858  27.459  44.542  1.00  4.43      .337 N
ATOM    721  H   TYR C  56      17.265  28.359  44.400  1.00  4.97      .337 H
ATOM    722  CA  TYR C  56      15.632  27.397  45.324  1.00  4.74      .164 C
ATOM    723  HA  TYR C  56      15.781  26.669  46.112  1.00  5.17      .164 H
ATOM    724  C   TYR C  56      14.413  26.936  44.493  1.00  5.39      .251 C
ATOM    725  O   TYR C  56      13.573  26.217  45.009  1.00  6.46      .271 O
ATOM    726  CB  TYR C  56      15.366  28.740  45.997  1.00  5.66      .056 C
ATOM    727 1HB  TYR C  56      15.429  29.526  45.266  1.00  6.95      .056 H
ATOM    728 2HB  TYR C  56      14.362  28.737  46.377  1.00  7.96      .056 H
ATOM    729  CG  TYR C  56      16.303  29.079  47.132  1.00  6.19      .044 C
ATOM    730  CD1 TYR C  56      16.333  28.282  48.258  1.00  9.89      .011 C
ATOM    731  HD1 TYR C  56      15.713  27.429  48.319  1.00 13.04      .011 H
ATOM    732  CD2 TYR C  56      17.113  30.194  47.074  1.00  8.21      .011 C
ATOM    733  HD2 TYR C  56      17.098  30.809  46.218  1.00 10.51      .011 H
ATOM    734  CE1 TYR C  56      17.175  28.593  49.315  1.00 14.54      .037 C
ATOM    735  HE1 TYR C  56      17.195  27.979  50.170  1.00 21.79      .037 H
ATOM    736  CE2 TYR C  56      17.956  30.508  48.128  1.00 12.79      .037 C
ATOM    737  HE2 TYR C  56      18.580  31.355  48.075  1.00 18.62      .037 H
ATOM    738  CZ  TYR C  56      17.991  29.703  49.247  1.00 15.64      .065 C
ATOM    739  OH  TYR C  56      18.803  30.005  50.259  1.00 25.91      .361 O
ATOM    740  HH  TYR C  56      19.079  30.275  50.431  1.00 50.72      .361 H
ATOM    741  N   LEU C  57      14.346  27.257  43.201  1.00  5.83      .338 N
ATOM    742  H   LEU C  57      15.019  27.886  42.819  1.00  6.39      .338 H
ATOM    743  CA  LEU C  57      13.374  26.680  42.279  1.00  6.47      .159 C
ATOM    744  HA  LEU C  57      12.386  26.857  42.683  1.00  7.55      .159 H
ATOM    745  C   LEU C  57      13.552  25.158  42.137  1.00  6.06      .251 C
ATOM    746  O   LEU C  57      12.575  24.428  42.183  1.00  6.69      .271 O
ATOM    747  CB  LEU C  57      13.472  27.397  40.929  1.00  8.68      .032 C
ATOM    748 1HB  LEU C  57      13.575  28.233  40.977  1.00 18.78      .032 H
ATOM    749 2HB  LEU C  57      14.137  27.163  40.498  1.00 26.30      .032 H
ATOM    750  CG  LEU C  57      12.582  27.332  40.086  1.00 32.01      .002 C
ATOM    751  HG  LEU C  57      12.697  26.675  40.220  1.00 88.68      .002 H
ATOM    752  CD1 LEU C  57      11.606  27.775  39.999  1.00 55.74      .000 C
ATOM    753 1HD1 LEU C  57      11.374  27.868  39.971  1.00 97.14      .000 H
ATOM    754 2HD1 LEU C  57      11.387  27.875  39.981  1.00 98.86      .000 H
ATOM    755 3HD1 LEU C  57      11.364  27.890  39.973  1.00 98.94      .000 H
ATOM    756  CD2 LEU C  57      12.533  27.713  39.084  1.00 67.02      .000 C
ATOM    757 1HD2 LEU C  57      12.519  27.893  38.907  1.00116.60      .000 H
ATOM    758 2HD2 LEU C  57      12.464  27.715  38.808  1.00109.47      .000 H
ATOM    759 3HD2 LEU C  57      12.583  27.798  38.825  1.00110.23      .000 H
ATOM    760  N   GLY C  58      14.785  24.672  42.037  1.00  6.73      .336 N
ATOM    761  H   GLY C  58      15.552  25.304  41.978  1.00  8.04      .336 H
ATOM    762  CA  GLY C  58      15.101  23.249  42.052  1.00  7.61      .189 C
ATOM    763 1HA  GLY C  58      14.612  22.763  41.225  1.00  9.48      .189 H
ATOM    764 2HA  GLY C  58      16.167  23.130  41.946  1.00  9.50      .189 H
ATOM    765  C   GLY C  58      14.665  22.550  43.343  1.00  6.76      .253 C
ATOM    766  O   GLY C  58      14.049  21.497  43.292  1.00  8.08      .270 O
ATOM    767  N   GLN C  59      14.898  23.169  44.492  1.00  6.26      .337 N
ATOM    768  H   GLN C  59      15.412  24.020  44.480  1.00  7.29      .337 H
ATOM    769  CA  GLN C  59      14.446  22.682  45.788  1.00  6.20      .160 C
ATOM    770  HA  GLN C  59      14.808  21.672  45.910  1.00  7.75      .160 H
ATOM    771  C   GLN C  59      12.909  22.642  45.885  1.00  5.44      .251 C
ATOM    772  O   GLN C  59      12.363  21.681  46.397  1.00  6.60      .271 O
ATOM    773  CB  GLN C  59      15.052  23.534  46.900  1.00  7.93      .042 C
ATOM    774 1HB  GLN C  59      15.561  23.961  46.734  1.00 30.35      .042 H
ATOM    775 2HB  GLN C  59      14.644  24.003  47.236  1.00 27.46      .042 H
ATOM    776  CG  GLN C  59      15.518  23.220  47.826  1.00 36.63      .090 C
ATOM    777 1HG  GLN C  59      15.489  23.447  47.818  1.00 99.81      .090 H
ATOM    778 2HG  GLN C  59      15.426  23.140  48.037  1.00 86.96      .090 H
ATOM    779  CD  GLN C  59      16.153  22.723  48.501  1.00 59.86      .227 C
ATOM    780  OE1 GLN C  59      16.459  22.620  48.329  1.00113.84      .273 O
ATOM    781  NE2 GLN C  59      16.369  22.396  49.293  1.00114.32      .369 N
ATOM    782 1HE2 GLN C  59      16.779  22.084  49.738  1.00170.22      .369 H
ATOM    783 2HE2 GLN C  59      16.131  22.473  49.457  1.00158.28      .369 H
ATOM    784  N   TYR C  60      12.206  23.640  45.360  1.00  5.10      .337 N
ATOM    785  H   TYR C  60      12.696  24.426  44.991  1.00  6.00      .337 H
ATOM    786  CA  TYR C  60      10.744  23.695  45.304  1.00  4.84      .164 C
ATOM    787  HA  TYR C  60      10.353  23.574  46.307  1.00  5.39      .164 H
ATOM    788  C   TYR C  60      10.161  22.568  44.432  1.00  4.77      .251 C
ATOM    789  O   TYR C  60       9.281  21.842  44.874  1.00  5.81      .271 O
ATOM    790  CB  TYR C  60      10.311  25.076  44.811  1.00  5.48      .056 C
ATOM    791 1HB  TYR C  60      10.712  25.825  45.478  1.00  6.94      .056 H
ATOM    792 2HB  TYR C  60      10.747  25.267  43.843  1.00  6.50      .056 H
ATOM    793  CG  TYR C  60       8.808  25.274  44.711  1.00  5.30      .044 C
ATOM    794  CD1 TYR C  60       8.085  25.756  45.801  1.00  6.64      .011 C
ATOM    795  HD1 TYR C  60       8.583  25.982  46.715  1.00  9.19      .011 H
ATOM    796  CD2 TYR C  60       8.145  24.981  43.519  1.00  5.63      .011 C
ATOM    797  HD2 TYR C  60       8.691  24.600  42.688  1.00  7.25      .011 H
ATOM    798  CE1 TYR C  60       6.705  25.972  45.693  1.00  7.32      .037 C
ATOM    799  HE1 TYR C  60       6.156  26.363  46.518  1.00 10.24      .037 H
ATOM    800  CE2 TYR C  60       6.765  25.178  43.410  1.00  5.95      .037 C
ATOM    801  HE2 TYR C  60       6.255  24.943  42.504  1.00  7.55      .037 H
ATOM    802  CZ  TYR C  60       6.046  25.691  44.493  1.00  6.47      .065 C
ATOM    803  OH  TYR C  60       4.716  25.891  44.389  1.00  8.55      .361 O
ATOM    804  HH  TYR C  60       4.347  25.604  43.573  1.00  8.10      .361 H
ATOM    805  N   ILE C  61      10.699  22.366  43.229  1.00  5.00      .338 N
ATOM    806  H   ILE C  61      11.417  22.984  42.918  1.00  5.85      .338 H
ATOM    807  CA  ILE C  61      10.307  21.302  42.303  1.00  5.71      .159 C
ATOM    808  HA  ILE C  61       9.257  21.423  42.075  1.00  6.61      .159 H
ATOM    809  C   ILE C  61      10.483  19.913  42.952  1.00  6.43      .251 C
ATOM    810  O   ILE C  61       9.592  19.088  42.846  1.00  8.34      .271 O
ATOM    811  CB  ILE C  61      11.088  21.441  40.973  1.00  6.78      .029 C
ATOM    812  HB  ILE C  61      12.122  21.614  41.223  1.00  7.57      .029 H
ATOM    813  CG1 ILE C  61      10.577  22.641  40.174  1.00  7.88      .002 C
ATOM    814 1HG1 ILE C  61       9.629  22.383  39.752  1.00 10.08      .002 H
ATOM    815 2HG1 ILE C  61      10.427  23.457  40.851  1.00  8.50      .002 H
ATOM    816  CG2 ILE C  61      11.037  20.191  40.099  1.00  9.43      .002 C
ATOM    817 1HG2 ILE C  61      11.033  19.889  39.907  1.00 37.20      .002 H
ATOM    818 2HG2 ILE C  61      11.037  19.906  39.881  1.00 38.63      .002 H
ATOM    819 3HG2 ILE C  61      11.008  19.901  39.890  1.00 38.76      .002 H
ATOM    820  CD1 ILE C  61      11.501  23.125  39.075  1.00 10.76      .000 C
ATOM    821 1HD1 ILE C  61      11.707  23.253  38.811  1.00 39.02      .000 H
ATOM    822 2HD1 ILE C  61      11.717  23.232  38.809  1.00 39.64      .000 H
ATOM    823 3HD1 ILE C  61      11.722  23.245  38.828  1.00 40.55      .000 H
ATOM    824  N   MET C  62      11.581  19.681  43.661  1.00  6.79      .337 N
ATOM    825  H   MET C  62      12.293  20.377  43.687  1.00  7.38      .337 H
ATOM    826  CA  MET C  62      11.833  18.453  44.398  1.00  9.02      .160 C
ATOM    827  HA  MET C  62      11.655  17.621  43.737  1.00 11.44      .160 H
ATOM    828  C   MET C  62      10.900  18.293  45.608  1.00  9.33      .251 C
ATOM    829  O   MET C  62      10.353  17.232  45.808  1.00 12.92      .271 O
ATOM    830  CB  MET C  62      13.299  18.411  44.806  1.00 12.00      .043 C
ATOM    831 1HB  MET C  62      13.840  18.590  44.176  1.00 25.90      .043 H
ATOM    832 2HB  MET C  62      13.500  18.971  45.396  1.00 27.27      .043 H
ATOM    833  CG  MET C  62      13.814  17.371  45.260  1.00 32.72      .060 C
ATOM    834 1HG  MET C  62      13.888  17.072  45.301  1.00 67.26      .060 H
ATOM    835 2HG  MET C  62      13.948  17.218  45.346  1.00 73.17      .060 H
ATOM    836  SD  MET C  62      14.128  16.823  45.588  1.00132.47      .139 S
ATOM    837  CE  MET C  62      14.823  16.875  45.959  1.00212.06      .069 C
ATOM    838 1HE  MET C  62      14.979  16.958  46.018  1.00266.78      .069 H
ATOM    839 2HE  MET C  62      15.006  16.847  46.021  1.00275.06      .069 H
ATOM    840 3HE  MET C  62      14.906  16.845  46.059  1.00276.02      .069 H
ATOM    841  N   THR C  63      10.673  19.346  46.382  1.00  8.22      .336 N
ATOM    842  H   THR C  63      11.135  20.195  46.174  1.00  8.35      .336 H
ATOM    843  CA  THR C  63       9.864  19.331  47.601  1.00  9.98      .186 C
ATOM    844  HA  THR C  63      10.244  18.560  48.248  1.00 12.81      .186 H
ATOM    845  C   THR C  63       8.397  19.025  47.302  1.00 10.52      .253 C
ATOM    846  O   THR C  63       7.792  18.233  47.978  1.00 16.07      .270 O
ATOM    847  CB  THR C  63       9.982  20.649  48.350  1.00 11.47      .140 C
ATOM    848  HB  THR C  63       9.709  21.429  47.707  1.00 13.21      .140 H
ATOM    849  OG1 THR C  63      11.280  20.853  48.748  1.00 14.71      .382 O
ATOM    850  HG1 THR C  63      11.771  21.055  48.028  1.00 16.22      .382 H
ATOM    851  CG2 THR C  63       9.165  20.745  49.581  1.00 19.55      .034 C
ATOM    852 1HG2 THR C  63       8.985  20.789  49.875  1.00 50.24      .034 H
ATOM    853 2HG2 THR C  63       8.974  20.751  49.887  1.00 48.22      .034 H
ATOM    854 3HG2 THR C  63       8.961  20.770  49.855  1.00 52.87      .034 H
ATOM    855  N   LYS C  64       7.838  19.604  46.258  1.00  8.86      .337 N
ATOM    856  H   LYS C  64       8.376  20.266  45.755  1.00  8.52      .337 H
ATOM    857  CA  LYS C  64       6.479  19.367  45.776  1.00 10.44      .159 C
ATOM    858  HA  LYS C  64       5.866  19.107  46.624  1.00 13.66      .159 H
ATOM    859  C   LYS C  64       6.363  18.202  44.761  1.00 10.47      .251 C
ATOM    860  O   LYS C  64       5.282  17.929  44.282  1.00 13.66      .271 O
ATOM    861  CB  LYS C  64       5.926  20.664  45.200  1.00 12.08      .032 C
ATOM    862 1HB  LYS C  64       6.551  21.037  44.573  1.00 20.07      .032 H
ATOM    863 2HB  LYS C  64       5.116  20.489  44.713  1.00 22.33      .032 H
ATOM    864  CG  LYS C  64       5.622  21.694  46.093  1.00 21.46      .004 C
ATOM    865 1HG  LYS C  64       5.609  21.463  46.640  1.00 62.08      .004 H
ATOM    866 2HG  LYS C  64       6.067  22.108  46.123  1.00 58.64      .004 H
ATOM    867  CD  LYS C  64       4.765  22.478  46.184  1.00 23.09      .032 C
ATOM    868 1HD  LYS C  64       4.913  22.725  46.266  1.00 63.96      .032 H
ATOM    869 2HD  LYS C  64       4.712  22.507  45.899  1.00 71.47      .032 H
ATOM    870  CE  LYS C  64       3.800  22.885  46.575  1.00 37.69      .206 C
ATOM    871 1HE  LYS C  64       3.698  22.455  46.551  1.00 89.73      .206 H
ATOM    872 2HE  LYS C  64       3.842  22.994  47.002  1.00 72.40      .206 H
ATOM    873  NZ  LYS C  64       2.961  23.687  46.430  1.00 56.32      .064 N
ATOM    874 1HZ  LYS C  64       2.799  23.883  46.432  1.00 90.66      .064 H
ATOM    875 2HZ  LYS C  64       2.764  23.837  46.405  1.00 93.24      .064 H
ATOM    876 3HZ  LYS C  64       2.747  23.886  46.349  1.00 86.97      .064 H
ATOM    877  N   ARG C  65       7.460  17.515  44.456  1.00  9.52      .338 N
ATOM    878  H   ARG C  65       8.296  17.802  44.901  1.00 10.08      .338 H
ATOM    879  CA  ARG C  65       7.577  16.361  43.554  1.00 11.04      .159 C
ATOM    880  HA  ARG C  65       8.626  16.201  43.403  1.00 12.02      .159 H
ATOM    881  C   ARG C  65       6.951  16.602  42.162  1.00  9.78      .251 C
ATOM    882  O   ARG C  65       6.214  15.796  41.661  1.00 15.35      .271 O
ATOM    883  CB  ARG C  65       7.046  15.107  44.242  1.00 17.63      .034 C
ATOM    884 1HB  ARG C  65       6.328  15.224  44.624  1.00 35.98      .034 H
ATOM    885 2HB  ARG C  65       6.870  14.459  43.733  1.00 30.19      .034 H
ATOM    886  CG  ARG C  65       7.685  14.539  45.106  1.00 43.94      .027 C
ATOM    887 1HG  ARG C  65       8.141  14.618  45.054  1.00 86.18      .027 H
ATOM    888 2HG  ARG C  65       7.628  14.754  45.509  1.00 90.60      .027 H
ATOM    889  CD  ARG C  65       7.778  13.544  45.507  1.00 75.00      .116 C
ATOM    890 1HD  ARG C  65       7.673  13.274  45.481  1.00111.09      .116 H
ATOM    891 2HD  ARG C  65       7.804  13.494  45.428  1.00124.64      .116 H
ATOM    892  NE  ARG C  65       7.985  13.008  46.026  1.00144.80      .212 N
ATOM    893  HE  ARG C  65       7.949  13.013  46.067  1.00190.85      .212 H
ATOM    894  CZ  ARG C  65       8.203  12.541  46.423  1.00253.69      .666 C
ATOM    895  NH1 ARG C  65       8.259  12.489  46.410  1.00328.40      .235 N
ATOM    896 1HH1 ARG C  65       8.146  12.797  46.091  1.00297.70      .235 H
ATOM    897 2HH1 ARG C  65       8.422  12.128  46.716  1.00491.07      .235 H
ATOM    898  NH2 ARG C  65       8.368  12.114  46.843  1.00406.58      .235 N
ATOM    899 1HH2 ARG C  65       8.326  12.134  46.868  1.00449.35      .235 H
ATOM    900 2HH2 ARG C  65       8.529  11.774  47.127  1.00554.04      .235 H
ATOM    901  N   LEU C  66       7.229  17.736  41.559  1.00  6.94      .338 N
ATOM    902  H   LEU C  66       7.871  18.341  42.001  1.00  7.37      .338 H
ATOM    903  CA  LEU C  66       6.630  18.197  40.314  1.00  6.08      .159 C
ATOM    904  HA  LEU C  66       5.588  17.926  40.336  1.00  7.31      .159 H
ATOM    905  C   LEU C  66       7.233  17.559  39.041  1.00  6.13      .251 C
ATOM    906  O   LEU C  66       6.728  17.765  37.977  1.00  8.85      .271 O
ATOM    907  CB  LEU C  66       6.691  19.733  40.252  1.00  6.83      .032 C
ATOM    908 1HB  LEU C  66       7.696  20.023  40.263  1.00 10.20      .032 H
ATOM    909 2HB  LEU C  66       6.285  20.045  39.337  1.00  9.99      .032 H
ATOM    910  CG  LEU C  66       5.984  20.494  41.324  1.00 10.04      .002 C
ATOM    911  HG  LEU C  66       6.422  20.207  42.201  1.00 18.56      .002 H
ATOM    912  CD1 LEU C  66       6.125  21.940  41.167  1.00 16.89      .000 C
ATOM    913 1HD1 LEU C  66       6.179  22.291  41.190  1.00 45.75      .000 H
ATOM    914 2HD1 LEU C  66       6.100  22.279  41.126  1.00 49.13      .000 H
ATOM    915 3HD1 LEU C  66       6.191  22.276  41.075  1.00 48.54      .000 H
ATOM    916  CD2 LEU C  66       4.554  20.270  41.392  1.00 15.71      .000 C
ATOM    917 1HD2 LEU C  66       4.237  20.149  41.416  1.00 47.64      .000 H
ATOM    918 2HD2 LEU C  66       4.193  20.250  41.361  1.00 44.39      .000 H
ATOM    919 3HD2 LEU C  66       4.216  20.247  41.451  1.00 47.85      .000 H
ATOM    920  N   TYR C  67       8.287  16.785  39.130  1.00  8.00      .337 N
ATOM    921  H   TYR C  67       8.653  16.613  40.016  1.00 12.19      .337 H
ATOM    922  CA  TYR C  67       8.858  16.041  38.021  1.00  9.09      .164 C
ATOM    923  HA  TYR C  67       8.975  16.658  37.183  1.00  8.48      .164 H
ATOM    924  C   TYR C  67       7.995  14.925  37.618  1.00 17.19      .251 C
ATOM    925  O   TYR C  67       7.447  14.285  38.436  1.00 30.72      .271 O
ATOM    926  CB  TYR C  67      10.189  15.551  38.361  1.00 19.31      .056 C
ATOM    927 1HB  TYR C  67      10.199  15.433  38.981  1.00 59.06      .056 H
ATOM    928 2HB  TYR C  67      10.400  14.959  38.115  1.00 46.71      .056 H
ATOM    929  CG  TYR C  67      11.245  15.957  38.221  1.00 29.06      .044 C
ATOM    930  CD1 TYR C  67      11.763  16.226  38.737  1.00 91.81      .011 C
ATOM    931  HD1 TYR C  67      11.408  16.152  39.235  1.00145.00      .011 H
ATOM    932  CD2 TYR C  67      11.733  16.053  37.576  1.00 70.67      .011 C
ATOM    933  HD2 TYR C  67      11.347  15.842  37.179  1.00109.18      .011 H
ATOM    934  CE1 TYR C  67      12.765  16.580  38.609  1.00170.04      .037 C
ATOM    935  HE1 TYR C  67      13.165  16.783  39.002  1.00284.58      .037 H
ATOM    936  CE2 TYR C  67      12.721  16.415  37.439  1.00146.77      .037 C
ATOM    937  HE2 TYR C  67      13.091  16.487  36.946  1.00241.39      .037 H
ATOM    938  CZ  TYR C  67      13.244  16.675  37.956  1.00183.73      .065 C
ATOM    939  OH  TYR C  67      14.201  17.037  37.833  1.00321.68      .361 O
ATOM    940  HH  TYR C  67      14.465  16.982  38.298  1.00403.95      .361 H
ATOM    941  N   ASP C  68       7.888  14.687  36.359  1.00 21.85      .337 N
ATOM    942  H   ASP C  68       8.351  15.245  35.731  1.00 17.52      .337 H
ATOM    943  CA  ASP C  68       7.187  13.637  35.824  1.00 46.34      .170 C
ATOM    944  HA  ASP C  68       6.437  13.598  36.374  1.00 84.82      .170 H
ATOM    945  C   ASP C  68       7.787  12.395  35.787  1.00 46.43      .251 C
ATOM    946  O   ASP C  68       8.657  12.249  35.391  1.00 39.65      .271 O
ATOM    947  CB  ASP C  68       6.825  13.862  34.573  1.00 68.82      .129 C
ATOM    948 1HB  ASP C  68       6.490  14.762  34.650  1.00 99.57      .129 H
ATOM    949 2HB  ASP C  68       7.541  13.829  33.997  1.00 54.16      .129 H
ATOM    950  CG  ASP C  68       5.941  12.943  33.975  1.00118.41      .188 C
ATOM    951  OD1 ASP C  68       5.540  12.774  33.466  1.00171.66      .647 O
ATOM    952  OD2 ASP C  68       5.626  12.396  34.014  1.00173.73      .647 O
ATOM    953  N   GLU C  69       7.323  11.494  36.186  1.00 97.56      .337 N
ATOM    954  H   GLU C  69       6.615  11.653  36.489  1.00142.72      .337 H
ATOM    955  CA  GLU C  69       7.801  10.276  36.230  1.00136.25      .160 C
ATOM    956  HA  GLU C  69       8.586  10.419  36.607  1.00145.36      .160 H
ATOM    957  C   GLU C  69       7.941   9.469  35.033  1.00117.17      .251 C
ATOM    958  O   GLU C  69       8.581   8.650  34.900  1.00148.94      .271 O
ATOM    959  CB  GLU C  69       7.127   9.597  37.029  1.00243.29      .043 C
ATOM    960 1HB  GLU C  69       6.869   9.662  37.047  1.00332.04      .043 H
ATOM    961 2HB  GLU C  69       6.996   9.230  37.152  1.00279.83      .043 H
ATOM    962  CG  GLU C  69       6.944   9.306  37.650  1.00334.55      .100 C
ATOM    963 1HG  GLU C  69       6.761   9.285  37.746  1.00401.15      .100 H
ATOM    964 2HG  GLU C  69       6.865   9.020  37.596  1.00408.45      .100 H
ATOM    965  CD  GLU C  69       7.107   9.397  38.234  1.00424.40      .185 C
ATOM    966  OE1 GLU C  69       7.179   9.431  38.477  1.00537.56      .647 O
ATOM    967  OE2 GLU C  69       7.159   9.423  38.472  1.00505.99      .647 O
ATOM    968  N   LYS C  70       7.361   9.698  34.162  1.00100.83      .338 N
ATOM    969  H   LYS C  70       6.853  10.385  34.320  1.00108.92      .338 H
ATOM    970  CA  LYS C  70       7.349   8.996  32.973  1.00107.00      .159 C
ATOM    971  HA  LYS C  70       7.578   8.089  33.097  1.00142.90      .159 H
ATOM    972  C   LYS C  70       8.156   9.471  32.020  1.00 69.22      .251 C
ATOM    973  O   LYS C  70       8.466   8.827  31.227  1.00 96.76      .271 O
ATOM    974  CB  LYS C  70       6.173   8.926  32.506  1.00160.02      .032 C
ATOM    975 1HB  LYS C  70       5.851   9.193  32.547  1.00192.87      .032 H
ATOM    976 2HB  LYS C  70       6.001   8.854  32.107  1.00194.63      .032 H
ATOM    977  CG  LYS C  70       5.658   8.575  32.516  1.00265.74      .004 C
ATOM    978 1HG  LYS C  70       5.891   8.342  32.478  1.00320.70      .004 H
ATOM    979 2HG  LYS C  70       5.815   8.679  32.826  1.00318.59      .004 H
ATOM    980  CD  LYS C  70       4.616   8.397  32.161  1.00383.47      .032 C
ATOM    981 1HD  LYS C  70       4.474   8.122  31.807  1.00406.83      .032 H
ATOM    982 2HD  LYS C  70       4.310   8.246  32.409  1.00451.88      .032 H
ATOM    983  CE  LYS C  70       4.166   8.772  31.939  1.00528.73      .206 C
ATOM    984 1HE  LYS C  70       4.343   8.911  31.614  1.00548.79      .206 H
ATOM    985 2HE  LYS C  70       3.856   8.673  31.872  1.00615.00      .206 H
ATOM    986  NZ  LYS C  70       3.907   9.070  32.240  1.00704.60      .064 N
ATOM    987 1HZ  LYS C  70       3.844   9.178  32.322  1.00786.84      .064 H
ATOM    988 2HZ  LYS C  70       3.878   9.102  32.302  1.00788.55      .064 H
ATOM    989 3HZ  LYS C  70       3.817   9.136  32.299  1.00772.06      .064 H
ATOM    990  N   GLN C  71       8.494  10.576  32.090  1.00 43.25      .338 N
ATOM    991  H   GLN C  71       8.225  11.053  32.774  1.00 45.43      .338 H
ATOM    992  CA  GLN C  71       9.243  11.165  31.216  1.00 44.58      .160 C
ATOM    993  HA  GLN C  71       9.525  10.420  30.643  1.00 64.70      .160 H
ATOM    994  C   GLN C  71      10.336  11.878  31.734  1.00 39.69      .251 C
ATOM    995  O   GLN C  71      10.193  12.407  32.595  1.00 58.25      .271 O
ATOM    996  CB  GLN C  71       8.563  12.045  30.509  1.00 73.99      .042 C
ATOM    997 1HB  GLN C  71       8.699  12.436  30.668  1.00123.78      .042 H
ATOM    998 2HB  GLN C  71       8.512  12.186  29.985  1.00110.87      .042 H
ATOM    999  CG  GLN C  71       7.769  12.219  30.256  1.00117.55      .090 C
ATOM   1000 1HG  GLN C  71       7.718  11.918  30.416  1.00162.87      .090 H
ATOM   1001 2HG  GLN C  71       7.652  12.434  30.453  1.00184.95      .090 H
ATOM   1002  CD  GLN C  71       7.194  12.525  29.526  1.00168.12      .227 C
ATOM   1003  OE1 GLN C  71       7.275  12.611  28.810  1.00202.39      .273 O
ATOM   1004  NE2 GLN C  71       6.579  12.696  29.675  1.00270.36      .369 N
ATOM   1005 1HE2 GLN C  71       6.197  12.887  29.203  1.00367.02      .369 H
ATOM   1006 2HE2 GLN C  71       6.486  12.625  30.253  1.00310.58      .369 H
ATOM   1007  N   GLN C  72      11.424  11.898  31.203  1.00 46.15      .338 N
ATOM   1008  H   GLN C  72      11.486  11.452  30.501  1.00 60.63      .338 H
ATOM   1009  CA  GLN C  72      12.537  12.541  31.577  1.00 63.94      .160 C
ATOM   1010  HA  GLN C  72      12.607  12.320  32.454  1.00 81.38      .160 H
ATOM   1011  C   GLN C  72      12.655  14.004  31.430  1.00 39.15      .251 C
ATOM   1012  O   GLN C  72      12.293  14.529  30.454  1.00 36.04      .271 O
ATOM   1013  CB  GLN C  72      13.519  12.022  30.962  1.00134.25      .042 C
ATOM   1014 1HB  GLN C  72      13.454  12.066  30.376  1.00175.87      .042 H
ATOM   1015 2HB  GLN C  72      14.154  12.362  30.993  1.00169.12      .042 H
ATOM   1016  CG  GLN C  72      13.760  10.989  31.071  1.00209.20      .090 C
ATOM   1017 1HG  GLN C  72      13.627  10.814  31.186  1.00257.81      .090 H
ATOM   1018 2HG  GLN C  72      13.693  10.757  30.979  1.00252.40      .090 H
ATOM   1019  CD  GLN C  72      14.294  10.476  31.142  1.00323.04      .227 C
ATOM   1020  OE1 GLN C  72      14.572  10.675  31.128  1.00401.20      .273 O
ATOM   1021  NE2 GLN C  72      14.459   9.799  31.225  1.00451.88      .369 N
ATOM   1022 1HE2 GLN C  72      14.799   9.458  31.275  1.00593.40      .369 H
ATOM   1023 2HE2 GLN C  72      14.241   9.613  31.249  1.00475.14      .369 H
ATOM   1024  N   HIS C  73      13.195  14.643  32.390  1.00 35.50      .337 N
ATOM   1025  H   HIS C  73      13.467  14.124  33.144  1.00 48.29      .337 H
ATOM   1026  CA  HIS C  73      13.449  16.043  32.477  1.00 27.79      .165 C
ATOM   1027  HA  HIS C  73      13.893  16.179  33.406  1.00 37.31      .165 H
ATOM   1028  C   HIS C  73      12.250  16.982  32.442  1.00 16.44      .251 C
ATOM   1029  O   HIS C  73      12.408  18.135  32.617  1.00 22.00      .271 O
ATOM   1030  CB  HIS C  73      14.484  16.428  31.481  1.00 35.61      .077 C
ATOM   1031 1HB  HIS C  73      14.081  16.458  30.569  1.00 33.46      .077 H
ATOM   1032 2HB  HIS C  73      14.789  17.363  31.679  1.00 42.55      .077 H
ATOM   1033  CG  HIS C  73      15.626  15.587  31.401  1.00 61.27      .057 C
ATOM   1034  ND1 HIS C  73      16.454  15.326  32.319  1.00 89.50      .338 N
ATOM   1035  HD1 HIS C  73      16.456  15.614  33.195  1.00 96.27      .338 H
ATOM   1036  CD2 HIS C  73      15.985  14.864  30.424  1.00 82.93      .113 C
ATOM   1037  HD2 HIS C  73      15.550  14.783  29.538  1.00 86.96      .113 H
ATOM   1038  CE1 HIS C  73      17.262  14.500  31.893  1.00124.07      .175 C
ATOM   1039  HE1 HIS C  73      18.017  14.078  32.380  1.00164.56      .175 H
ATOM   1040  NE2 HIS C  73      17.023  14.195  30.736  1.00121.85      .223 N
ATOM   1041  N   ILE C  74      11.073  16.524  32.234  1.00 11.03      .338 N
ATOM   1042  H   ILE C  74      10.993  15.588  32.088  1.00 16.96      .338 H
ATOM   1043  CA  ILE C  74       9.866  17.310  32.185  1.00  7.39      .159 C
ATOM   1044  HA  ILE C  74      10.117  18.267  31.773  1.00  7.17      .159 H
ATOM   1045  C   ILE C  74       9.295  17.528  33.591  1.00  6.60      .251 C
ATOM   1046  O   ILE C  74       9.146  16.615  34.366  1.00  9.78      .271 O
ATOM   1047  CB  ILE C  74       8.848  16.677  31.242  1.00 11.98      .029 C
ATOM   1048  HB  ILE C  74       8.668  15.692  31.582  1.00 15.98      .029 H
ATOM   1049  CG1 ILE C  74       9.357  16.586  29.828  1.00 19.50      .002 C
ATOM   1050 1HG1 ILE C  74       9.886  16.394  29.745  1.00 52.09      .002 H
ATOM   1051 2HG1 ILE C  74       9.104  16.208  29.459  1.00 47.90      .002 H
ATOM   1052  CG2 ILE C  74       7.533  17.396  31.261  1.00 15.29      .002 C
ATOM   1053 1HG2 ILE C  74       7.242  17.582  31.289  1.00 43.28      .002 H
ATOM   1054 2HG2 ILE C  74       7.192  17.543  31.270  1.00 43.54      .002 H
ATOM   1055 3HG2 ILE C  74       7.240  17.569  31.232  1.00 47.58      .002 H
ATOM   1056  CD1 ILE C  74       9.507  17.188  28.990  1.00 42.89      .000 C
ATOM   1057 1HD1 ILE C  74       9.549  17.290  28.792  1.00 83.97      .000 H
ATOM   1058 2HD1 ILE C  74       9.556  17.333  28.761  1.00 87.82      .000 H
ATOM   1059 3HD1 ILE C  74       9.534  17.355  28.813  1.00 85.61      .000 H
ATOM   1060  N   VAL C  75       8.947  18.749  33.888  1.00  6.80      .338 N
ATOM   1061  H   VAL C  75       9.112  19.438  33.199  1.00  8.59      .338 H
ATOM   1062  CA  VAL C  75       8.186  19.192  35.067  1.00  7.33      .159 C
ATOM   1063  HA  VAL C  75       8.176  18.415  35.810  1.00  9.43      .159 H
ATOM   1064  C   VAL C  75       6.751  19.483  34.658  1.00  6.92      .251 C
ATOM   1065  O   VAL C  75       6.517  20.114  33.657  1.00  9.86      .271 O
ATOM   1066  CB  VAL C  75       8.841  20.423  35.685  1.00  9.85      .029 C
ATOM   1067  HB  VAL C  75       8.922  21.067  35.018  1.00 23.26      .029 H
ATOM   1068  CG1 VAL C  75       8.200  21.033  36.730  1.00 21.16      .002 C
ATOM   1069 1HG1 VAL C  75       8.093  21.127  37.047  1.00 53.61      .002 H
ATOM   1070 2HG1 VAL C  75       7.962  21.143  36.938  1.00 56.25      .002 H
ATOM   1071 3HG1 VAL C  75       8.095  21.261  36.944  1.00 55.47      .002 H
ATOM   1072  CG2 VAL C  75      10.080  20.218  36.182  1.00 23.18      .002 C
ATOM   1073 1HG2 VAL C  75      10.366  20.142  36.289  1.00 59.06      .002 H
ATOM   1074 2HG2 VAL C  75      10.355  20.190  36.308  1.00 59.04      .002 H
ATOM   1075 3HG2 VAL C  75      10.394  20.179  36.303  1.00 56.35      .002 H
ATOM   1076  N   TYR C  76       5.787  19.049  35.437  1.00  7.04      .337 N
ATOM   1077  H   TYR C  76       6.044  18.561  36.258  1.00  8.63      .337 H
ATOM   1078  CA  TYR C  76       4.367  19.334  35.261  1.00  7.19      .164 C
ATOM   1079  HA  TYR C  76       4.224  19.892  34.349  1.00  7.54      .164 H
ATOM   1080  C   TYR C  76       3.849  20.182  36.426  1.00  7.45      .251 C
ATOM   1081  O   TYR C  76       3.991  19.828  37.562  1.00 10.51      .271 O
ATOM   1082  CB  TYR C  76       3.594  18.034  35.117  1.00 10.85      .056 C
ATOM   1083 1HB  TYR C  76       3.962  17.463  34.990  1.00 33.66      .056 H
ATOM   1084 2HB  TYR C  76       3.237  17.799  35.666  1.00 40.60      .056 H
ATOM   1085  CG  TYR C  76       2.821  17.789  34.416  1.00 27.06      .044 C
ATOM   1086  CD1 TYR C  76       2.516  17.797  33.571  1.00 63.28      .011 C
ATOM   1087  HD1 TYR C  76       2.826  17.967  33.414  1.00 99.20      .011 H
ATOM   1088  CD2 TYR C  76       2.405  17.551  34.602  1.00110.34      .011 C
ATOM   1089  HD2 TYR C  76       2.630  17.529  35.242  1.00163.74      .011 H
ATOM   1090  CE1 TYR C  76       1.803  17.581  32.918  1.00144.80      .037 C
ATOM   1091  HE1 TYR C  76       1.574  17.594  32.269  1.00223.25      .037 H
ATOM   1092  CE2 TYR C  76       1.693  17.331  33.953  1.00220.71      .037 C
ATOM   1093  HE2 TYR C  76       1.377  17.145  34.094  1.00376.27      .037 H
ATOM   1094  CZ  TYR C  76       1.394  17.349  33.106  1.00218.72      .065 C
ATOM   1095  OH  TYR C  76       0.713  17.139  32.474  1.00386.32      .361 O
ATOM   1096  HH  TYR C  76       0.612  16.983  32.314  1.00474.63      .361 H
ATOM   1097  N   CYS C  77       3.257  21.307  36.140  1.00  9.26      .337 N
ATOM   1098  H   CYS C  77       3.157  21.523  35.189  1.00 12.59      .337 H
ATOM   1099  CA  CYS C  77       2.899  22.356  37.090  1.00 10.21      .170 C
ATOM   1100  HA  CYS C  77       2.840  21.920  38.069  1.00 13.43      .170 H
ATOM   1101  C   CYS C  77       1.524  23.003  36.806  1.00 10.12      .252 C
ATOM   1102  O   CYS C  77       1.270  24.073  37.260  1.00 13.56      .271 O
ATOM   1103  CB  CYS C  77       4.028  23.376  37.126  1.00 12.47      .085 C
ATOM   1104 1HB  CYS C  77       3.745  24.159  37.751  1.00 18.63      .085 H
ATOM   1105 2HB  CYS C  77       4.877  22.924  37.522  1.00 17.09      .085 H
ATOM   1106  SG  CYS C  77       4.457  24.021  35.560  1.00 14.54      .165 S
ATOM   1107  HG  CYS C  77       3.437  24.654  35.415  1.00 25.33      .165 H
ATOM   1108  N   SER C  78       0.642  22.353  36.082  1.00 11.68      .336 N
ATOM   1109  H   SER C  78       0.899  21.477  35.761  1.00 16.11      .336 H
ATOM   1110  CA  SER C  78      -0.656  22.846  35.646  1.00 13.88      .189 C
ATOM   1111  HA  SER C  78      -0.488  23.698  35.046  1.00 18.19      .189 H
ATOM   1112  C   SER C  78      -1.611  23.244  36.756  1.00 14.34      .254 C
ATOM   1113  O   SER C  78      -2.452  24.044  36.562  1.00 23.83      .270 O
ATOM   1114  CB  SER C  78      -1.322  21.811  34.791  1.00 19.89      .169 C
ATOM   1115 1HB  SER C  78      -1.345  21.732  34.339  1.00 55.75      .169 H
ATOM   1116 2HB  SER C  78      -1.309  21.327  34.727  1.00 41.75      .169 H
ATOM   1117  OG  SER C  78      -1.921  21.574  34.654  1.00 60.71      .380 O
ATOM   1118  HG  SER C  78      -2.233  21.311  34.554  1.00 89.25      .380 H
ATOM   1119  N   ASN C  79      -1.469  22.722  37.919  1.00 13.67      .337 N
ATOM   1120  H   ASN C  79      -0.765  22.067  38.019  1.00 15.12      .337 H
ATOM   1121  CA  ASN C  79      -2.255  23.029  39.085  1.00 20.48      .169 C
ATOM   1122  HA  ASN C  79      -3.014  23.691  38.794  1.00 25.98      .169 H
ATOM   1123  C   ASN C  79      -1.462  23.708  40.215  1.00 18.34      .251 C
ATOM   1124  O   ASN C  79      -1.913  23.886  41.231  1.00 38.02      .271 O
ATOM   1125  CB  ASN C  79      -2.912  21.782  39.548  1.00 34.20      .119 C
ATOM   1126 1HB  ASN C  79      -2.473  21.204  39.630  1.00 57.11      .119 H
ATOM   1127 2HB  ASN C  79      -3.220  21.790  40.241  1.00 55.34      .119 H
ATOM   1128  CG  ASN C  79      -3.739  21.294  39.017  1.00 68.64      .230 C
ATOM   1129  OD1 ASN C  79      -4.133  21.376  38.643  1.00122.26      .273 O
ATOM   1130  ND2 ASN C  79      -4.017  20.780  38.970  1.00136.33      .369 N
ATOM   1131 1HD2 ASN C  79      -4.544  20.460  38.621  1.00207.42      .369 H
ATOM   1132 2HD2 ASN C  79      -3.707  20.698  39.283  1.00178.47      .369 H
ATOM   1133  N   ASP C  80      -0.286  24.071  40.048  1.00  9.77      .337 N
ATOM   1134  H   ASP C  80       0.028  23.924  39.188  1.00 12.91      .337 H
ATOM   1135  CA  ASP C  80       0.615  24.678  41.027  1.00  8.67      .170 C
ATOM   1136  HA  ASP C  80       0.171  24.571  42.005  1.00 10.00      .170 H
ATOM   1137  C   ASP C  80       0.846  26.179  40.784  1.00  7.89      .251 C
ATOM   1138  O   ASP C  80       0.725  26.655  39.675  1.00  9.59      .271 O
ATOM   1139  CB  ASP C  80       1.935  23.918  41.033  1.00  9.69      .129 C
ATOM   1140 1HB  ASP C  80       1.737  22.871  41.052  1.00 13.84      .129 H
ATOM   1141 2HB  ASP C  80       2.477  24.134  40.137  1.00 10.79      .129 H
ATOM   1142  CG  ASP C  80       2.794  24.280  42.220  1.00  9.57      .188 C
ATOM   1143  OD1 ASP C  80       2.875  24.183  42.933  1.00 37.88      .647 O
ATOM   1144  OD2 ASP C  80       3.331  24.721  42.452  1.00 36.30      .647 O
ATOM   1145  N   LEU C  81       1.234  26.914  41.818  1.00  8.13      .338 N
ATOM   1146  H   LEU C  81       1.302  26.473  42.698  1.00 10.32      .338 H
ATOM   1147  CA  LEU C  81       1.664  28.307  41.752  1.00  8.94      .159 C
ATOM   1148  HA  LEU C  81       0.821  28.904  41.458  1.00 11.37      .159 H
ATOM   1149  C   LEU C  81       2.780  28.539  40.718  1.00  7.67      .251 C
ATOM   1150  O   LEU C  81       2.778  29.553  40.045  1.00  9.38      .271 O
ATOM   1151  CB  LEU C  81       2.089  28.731  43.160  1.00 12.58      .032 C
ATOM   1152 1HB  LEU C  81       1.284  28.658  43.786  1.00 17.53      .032 H
ATOM   1153 2HB  LEU C  81       2.780  28.076  43.498  1.00 17.21      .032 H
ATOM   1154  CG  LEU C  81       2.654  30.058  43.337  1.00 23.13      .002 C
ATOM   1155  HG  LEU C  81       3.281  30.175  42.704  1.00 37.94      .002 H
ATOM   1156  CD1 LEU C  81       1.855  31.044  43.263  1.00 49.26      .000 C
ATOM   1157 1HD1 LEU C  81       1.688  31.308  43.259  1.00 86.02      .000 H
ATOM   1158 2HD1 LEU C  81       1.637  31.256  43.269  1.00 90.75      .000 H
ATOM   1159 3HD1 LEU C  81       1.678  31.273  43.207  1.00 89.26      .000 H
ATOM   1160  CD2 LEU C  81       3.225  30.270  44.488  1.00 44.94      .000 C
ATOM   1161 1HD2 LEU C  81       3.376  30.321  44.740  1.00 87.30      .000 H
ATOM   1162 2HD2 LEU C  81       3.359  30.312  44.755  1.00 80.58      .000 H
ATOM   1163 3HD2 LEU C  81       3.350  30.328  44.784  1.00 80.65      .000 H
ATOM   1164  N   LEU C  82       3.691  27.593  40.539  1.00  6.81      .338 N
ATOM   1165  H   LEU C  82       3.665  26.781  41.119  1.00  7.50      .338 H
ATOM   1166  CA  LEU C  82       4.746  27.656  39.537  1.00  6.58      .159 C
ATOM   1167  HA  LEU C  82       5.328  28.547  39.724  1.00  7.79      .159 H
ATOM   1168  C   LEU C  82       4.196  27.753  38.101  1.00  6.71      .251 C
ATOM   1169  O   LEU C  82       4.727  28.499  37.298  1.00  8.40      .271 O
ATOM   1170  CB  LEU C  82       5.659  26.436  39.737  1.00  7.40      .032 C
ATOM   1171 1HB  LEU C  82       6.021  26.451  40.740  1.00  9.62      .032 H
ATOM   1172 2HB  LEU C  82       5.069  25.558  39.624  1.00  9.24      .032 H
ATOM   1173  CG  LEU C  82       6.846  26.327  38.804  1.00  9.06      .002 C
ATOM   1174  HG  LEU C  82       6.484  26.262  37.827  1.00 12.30      .002 H
ATOM   1175  CD1 LEU C  82       7.778  27.468  38.896  1.00 14.17      .000 C
ATOM   1176 1HD1 LEU C  82       7.954  27.759  38.981  1.00 46.06      .000 H
ATOM   1177 2HD1 LEU C  82       7.985  27.761  38.846  1.00 41.86      .000 H
ATOM   1178 3HD1 LEU C  82       8.061  27.688  38.922  1.00 45.04      .000 H
ATOM   1179  CD2 LEU C  82       7.624  25.103  39.097  1.00 14.98      .000 C
ATOM   1180 1HD2 LEU C  82       7.819  24.830  39.213  1.00 45.21      .000 H
ATOM   1181 2HD2 LEU C  82       7.837  24.828  39.122  1.00 45.56      .000 H
ATOM   1182 3HD2 LEU C  82       7.764  24.779  39.160  1.00 45.50      .000 H
ATOM   1183  N   GLY C  83       3.098  27.078  37.798  1.00  7.05      .336 N
ATOM   1184  H   GLY C  83       2.654  26.545  38.511  1.00  7.97      .336 H
ATOM   1185  CA  GLY C  83       2.417  27.172  36.517  1.00  8.67      .189 C
ATOM   1186 1HA  GLY C  83       3.127  27.032  35.726  1.00 10.70      .189 H
ATOM   1187 2HA  GLY C  83       1.688  26.387  36.457  1.00 11.49      .189 H
ATOM   1188  C   GLY C  83       1.709  28.503  36.284  1.00  8.59      .253 C
ATOM   1189  O   GLY C  83       1.629  28.947  35.163  1.00 11.50      .270 O
ATOM   1190  N   ASP C  84       1.259  29.175  37.326  1.00  8.76      .337 N
ATOM   1191  H   ASP C  84       1.354  28.775  38.223  1.00 10.06      .337 H
ATOM   1192  CA  ASP C  84       0.730  30.530  37.257  1.00 10.66      .170 C
ATOM   1193  HA  ASP C  84       0.081  30.597  36.400  1.00 12.95      .170 H
ATOM   1194  C   ASP C  84       1.833  31.585  37.082  1.00 10.21      .251 C
ATOM   1195  O   ASP C  84       1.656  32.532  36.363  1.00 15.68      .271 O
ATOM   1196  CB  ASP C  84      -0.105  30.838  38.491  1.00 14.70      .129 C
ATOM   1197 1HB  ASP C  84       0.241  30.564  39.217  1.00 29.49      .129 H
ATOM   1198 2HB  ASP C  84      -0.210  31.680  38.629  1.00 28.50      .129 H
ATOM   1199  CG  ASP C  84      -1.280  30.427  38.603  1.00 35.70      .188 C
ATOM   1200  OD1 ASP C  84      -1.752  30.266  38.623  1.00 83.85      .647 O
ATOM   1201  OD2 ASP C  84      -1.767  30.294  38.671  1.00 88.54      .647 O
ATOM   1202  N   LEU C  85       2.983  31.398  37.693  1.00  8.48      .338 N
ATOM   1203  H   LEU C  85       3.046  30.627  38.306  1.00  9.33      .338 H
ATOM   1204  CA  LEU C  85       4.145  32.259  37.580  1.00  9.59      .159 C
ATOM   1205  HA  LEU C  85       3.828  33.276  37.729  1.00 12.93      .159 H
ATOM   1206  C   LEU C  85       4.796  32.177  36.193  1.00  8.04      .251 C
ATOM   1207  O   LEU C  85       5.073  33.189  35.587  1.00 10.71      .271 O
ATOM   1208  CB  LEU C  85       5.141  31.893  38.677  1.00 12.61      .032 C
ATOM   1209 1HB  LEU C  85       5.095  31.187  38.992  1.00 25.92      .032 H
ATOM   1210 2HB  LEU C  85       5.841  31.886  38.433  1.00 42.08      .032 H
ATOM   1211  CG  LEU C  85       5.302  32.440  39.668  1.00 31.60      .002 C
ATOM   1212  HG  LEU C  85       4.779  32.278  39.526  1.00 86.52      .002 H
ATOM   1213  CD1 LEU C  85       5.869  32.437  40.580  1.00 44.54      .000 C
ATOM   1214 1HD1 LEU C  85       6.058  32.384  40.754  1.00 83.97      .000 H
ATOM   1215 2HD1 LEU C  85       5.921  32.408  40.851  1.00 85.99      .000 H
ATOM   1216 3HD1 LEU C  85       6.027  32.510  40.779  1.00 83.37      .000 H
ATOM   1217  CD2 LEU C  85       5.638  33.183  39.990  1.00 95.55      .000 C
ATOM   1218 1HD2 LEU C  85       5.727  33.363  40.110  1.00150.97      .000 H
ATOM   1219 2HD2 LEU C  85       5.673  33.346  40.048  1.00153.72      .000 H
ATOM   1220 3HD2 LEU C  85       5.748  33.365  40.043  1.00147.31      .000 H
ATOM   1221  N   PHE C  86       5.037  30.985  35.687  1.00  7.03      .337 N
ATOM   1222  H   PHE C  86       4.836  30.185  36.238  1.00  7.78      .337 H
ATOM   1223  CA  PHE C  86       5.649  30.752  34.384  1.00  7.28      .164 C
ATOM   1224  HA  PHE C  86       6.376  31.527  34.193  1.00  9.02      .164 H
ATOM   1225  C   PHE C  86       4.630  30.783  33.223  1.00  8.47      .251 C
ATOM   1226  O   PHE C  86       5.019  30.941  32.086  1.00 12.05      .271 O
ATOM   1227  CB  PHE C  86       6.404  29.424  34.411  1.00  6.94      .056 C
ATOM   1228 1HB  PHE C  86       5.767  28.663  34.823  1.00  7.26      .056 H
ATOM   1229 2HB  PHE C  86       6.597  29.142  33.392  1.00  8.71      .056 H
ATOM   1230  CG  PHE C  86       7.731  29.363  35.165  1.00  7.61      .044 C
ATOM   1231  CD1 PHE C  86       8.314  29.683  35.622  1.00 44.69      .008 C
ATOM   1232  HD1 PHE C  86       7.810  29.997  35.505  1.00119.76      .008 H
ATOM   1233  CD2 PHE C  86       8.427  28.960  35.326  1.00 41.07      .008 C
ATOM   1234  HD2 PHE C  86       7.993  28.716  34.981  1.00113.39      .008 H
ATOM   1235  CE1 PHE C  86       9.581  29.608  36.209  1.00 47.91      .001 C
ATOM   1236  HE1 PHE C  86      10.024  29.852  36.547  1.00125.25      .001 H
ATOM   1237  CE2 PHE C  86       9.689  28.887  35.908  1.00 43.72      .001 C
ATOM   1238  HE2 PHE C  86      10.210  28.584  36.007  1.00117.72      .001 H
ATOM   1239  CZ  PHE C  86      10.269  29.216  36.343  1.00 13.24      .000 C
ATOM   1240  HZ  PHE C  86      11.239  29.167  36.778  1.00 17.81      .000 H
ATOM   1241  N   GLY C  87       3.339  30.659  33.487  1.00  8.46      .336 N
ATOM   1242  H   GLY C  87       3.064  30.513  34.423  1.00  9.07      .336 H
ATOM   1243  CA  GLY C  87       2.274  30.715  32.492  1.00 10.77      .189 C
ATOM   1244 1HA  GLY C  87       1.344  30.862  33.004  1.00 13.05      .189 H
ATOM   1245 2HA  GLY C  87       2.434  31.556  31.847  1.00 13.80      .189 H
ATOM   1246  C   GLY C  87       2.132  29.472  31.610  1.00 10.96      .253 C
ATOM   1247  O   GLY C  87       1.590  29.538  30.593  1.00 21.44      .270 O
ATOM   1248  N   VAL C  88       2.637  28.352  31.986  1.00  9.29      .337 N
ATOM   1249  H   VAL C  88       3.014  28.353  32.852  1.00 14.12      .337 H
ATOM   1250  CA  VAL C  88       2.685  27.080  31.247  1.00  9.09      .160 C
ATOM   1251  HA  VAL C  88       2.019  27.174  30.407  1.00 10.85      .160 H
ATOM   1252  C   VAL C  88       2.206  25.894  32.094  1.00  8.49      .254 C
ATOM   1253  O   VAL C  88       2.409  25.903  33.291  1.00  9.90      .270 O
ATOM   1254  CB  VAL C  88       4.087  26.787  30.683  1.00 11.07      .029 C
ATOM   1255  HB  VAL C  88       4.044  25.848  30.168  1.00 12.38      .029 H
ATOM   1256  CG1 VAL C  88       4.515  27.817  29.683  1.00 17.52      .002 C
ATOM   1257 1HG1 VAL C  88       4.692  28.081  29.507  1.00 48.61      .002 H
ATOM   1258 2HG1 VAL C  88       4.529  28.111  29.446  1.00 45.44      .002 H
ATOM   1259 3HG1 VAL C  88       4.628  27.983  29.381  1.00 48.23      .002 H
ATOM   1260  CG2 VAL C  88       5.160  26.659  31.728  1.00 13.19      .002 C
ATOM   1261 1HG2 VAL C  88       5.412  26.602  31.983  1.00 43.13      .002 H
ATOM   1262 2HG2 VAL C  88       5.395  26.649  31.972  1.00 44.25      .002 H
ATOM   1263 3HG2 VAL C  88       5.438  26.631  31.954  1.00 39.78      .002 H
ATOM   1264  N   PRO C  89       1.623  24.845  31.505  1.00  9.08      .312 N
ATOM   1265  CA  PRO C  89       1.278  23.622  32.221  1.00  9.43      .163 C
ATOM   1266  HA  PRO C  89       0.818  23.866  33.161  1.00 10.78      .163 H
ATOM   1267  C   PRO C  89       2.472  22.706  32.504  1.00  7.88      .251 C
ATOM   1268  O   PRO C  89       2.424  21.923  33.437  1.00  8.60      .271 O
ATOM   1269  CB  PRO C  89       0.264  22.931  31.339  1.00 14.27      .034 C
ATOM   1270 1HB  PRO C  89       0.372  21.901  31.327  1.00 19.34      .034 H
ATOM   1271 2HB  PRO C  89      -0.693  23.177  31.627  1.00 20.79      .034 H
ATOM   1272  CG  PRO C  89       0.505  23.457  30.009  1.00 18.15      .027 C
ATOM   1273 1HG  PRO C  89       1.118  22.838  29.521  1.00 27.42      .027 H
ATOM   1274 2HG  PRO C  89      -0.354  23.563  29.513  1.00 30.72      .027 H
ATOM   1275  CD  PRO C  89       1.150  24.774  30.162  1.00 12.84      .105 C
ATOM   1276 1HD  PRO C  89       1.954  24.866  29.493  1.00 15.23      .105 H
ATOM   1277 2HD  PRO C  89       0.449  25.541  29.985  1.00 17.10      .105 H
ATOM   1278  N   SER C  90       3.530  22.783  31.705  1.00  7.91      .336 N
ATOM   1279  H   SER C  90       3.507  23.434  30.959  1.00  9.77      .336 H
ATOM   1280  CA  SER C  90       4.730  21.945  31.789  1.00  7.25      .189 C
ATOM   1281  HA  SER C  90       4.976  21.810  32.830  1.00  7.16      .189 H
ATOM   1282  C   SER C  90       5.930  22.589  31.089  1.00  7.56      .254 C
ATOM   1283  O   SER C  90       5.758  23.410  30.206  1.00  9.77      .270 O
ATOM   1284  CB  SER C  90       4.441  20.581  31.185  1.00  9.51      .169 C
ATOM   1285 1HB  SER C  90       4.690  20.036  31.476  1.00 37.48      .169 H
ATOM   1286 2HB  SER C  90       3.815  20.384  31.159  1.00 32.89      .169 H
ATOM   1287  OG  SER C  90       4.638  20.253  30.314  1.00 27.25      .380 O
ATOM   1288  HG  SER C  90       4.594  19.956  30.469  1.00 67.00      .380 H
ATOM   1289  N   PHE C  91       7.143  22.212  31.472  1.00  7.01      .337 N
ATOM   1290  H   PHE C  91       7.216  21.538  32.201  1.00  7.24      .337 H
ATOM   1291  CA  PHE C  91       8.404  22.625  30.845  1.00  7.41      .164 C
ATOM   1292  HA  PHE C  91       8.250  22.698  29.777  1.00  8.91      .164 H
ATOM   1293  C   PHE C  91       9.525  21.599  31.089  1.00  7.14      .251 C
ATOM   1294  O   PHE C  91       9.460  20.815  31.994  1.00  8.70      .271 O
ATOM   1295  CB  PHE C  91       8.807  24.016  31.341  1.00  8.73      .056 C
ATOM   1296 1HB  PHE C  91       9.684  24.330  30.801  1.00 10.91      .056 H
ATOM   1297 2HB  PHE C  91       8.035  24.720  31.084  1.00 10.59      .056 H
ATOM   1298  CG  PHE C  91       9.092  24.142  32.823  1.00  8.66      .044 C
ATOM   1299  CD1 PHE C  91      10.388  23.995  33.303  1.00 10.54      .008 C
ATOM   1300  HD1 PHE C  91      11.175  23.773  32.628  1.00 13.08      .008 H
ATOM   1301  CD2 PHE C  91       8.073  24.430  33.717  1.00 10.36      .008 C
ATOM   1302  HD2 PHE C  91       7.083  24.549  33.352  1.00 12.61      .008 H
ATOM   1303  CE1 PHE C  91      10.658  24.136  34.659  1.00 12.84      .001 C
ATOM   1304  HE1 PHE C  91      11.645  24.022  35.030  1.00 17.06      .001 H
ATOM   1305  CE2 PHE C  91       8.341  24.576  35.073  1.00 12.81      .001 C
ATOM   1306  HE2 PHE C  91       7.555  24.811  35.743  1.00 17.29      .001 H
ATOM   1307  CZ  PHE C  91       9.636  24.433  35.544  1.00 13.59      .000 C
ATOM   1308  HZ  PHE C  91       9.839  24.556  36.582  1.00 17.86      .000 H
ATOM   1309  N   SER C  92      10.567  21.607  30.297  1.00  9.63      .336 N
ATOM   1310  H   SER C  92      10.569  22.247  29.557  1.00 14.05      .336 H
ATOM   1311  CA  SER C  92      11.779  20.820  30.493  1.00 10.49      .189 C
ATOM   1312  HA  SER C  92      11.529  19.914  31.011  1.00 12.64      .189 H
ATOM   1313  C   SER C  92      12.823  21.568  31.302  1.00  9.75      .253 C
ATOM   1314  O   SER C  92      13.154  22.688  30.989  1.00 10.74      .270 O
ATOM   1315  CB  SER C  92      12.365  20.417  29.165  1.00 14.85      .169 C
ATOM   1316 1HB  SER C  92      11.666  19.795  28.653  1.00 19.34      .169 H
ATOM   1317 2HB  SER C  92      12.539  21.284  28.581  1.00 16.07      .169 H
ATOM   1318  OG  SER C  92      13.569  19.738  29.341  1.00 19.30      .380 O
ATOM   1319  HG  SER C  92      13.724  19.244  28.672  1.00 26.09      .380 H
ATOM   1320  N   VAL C  93      13.399  20.936  32.304  1.00 12.09      .337 N
ATOM   1321  H   VAL C  93      13.104  20.020  32.516  1.00 15.24      .337 H
ATOM   1322  CA  VAL C  93      14.461  21.485  33.126  1.00 14.53      .159 C
ATOM   1323  HA  VAL C  93      14.144  22.465  33.403  1.00 17.06      .159 H
ATOM   1324  C   VAL C  93      15.804  21.623  32.403  1.00 13.34      .251 C
ATOM   1325  O   VAL C  93      16.682  22.268  32.904  1.00 18.48      .271 O
ATOM   1326  CB  VAL C  93      14.644  20.710  34.419  1.00 23.44      .029 C
ATOM   1327  HB  VAL C  93      14.959  20.931  34.855  1.00 54.54      .029 H
ATOM   1328  CG1 VAL C  93      14.033  20.470  35.026  1.00 63.78      .002 C
ATOM   1329 1HG1 VAL C  93      13.880  20.374  35.170  1.00111.48      .002 H
ATOM   1330 2HG1 VAL C  93      13.874  20.444  35.118  1.00115.20      .002 H
ATOM   1331 3HG1 VAL C  93      13.915  20.426  35.230  1.00112.13      .002 H
ATOM   1332  CG2 VAL C  93      15.018  19.902  34.635  1.00 65.36      .002 C
ATOM   1333 1HG2 VAL C  93      15.087  19.697  34.686  1.00113.51      .002 H
ATOM   1334 2HG2 VAL C  93      15.106  19.708  34.711  1.00114.32      .002 H
ATOM   1335 3HG2 VAL C  93      15.127  19.729  34.667  1.00116.09      .002 H
ATOM   1336  N   LYS C  94      15.967  21.043  31.231  1.00 11.91      .338 N
ATOM   1337  H   LYS C  94      15.211  20.532  30.863  1.00 12.96      .338 H
ATOM   1338  CA  LYS C  94      17.160  21.126  30.408  1.00 13.34      .159 C
ATOM   1339  HA  LYS C  94      18.005  21.072  31.050  1.00 17.87      .159 H
ATOM   1340  C   LYS C  94      17.269  22.424  29.615  1.00 11.06      .251 C
ATOM   1341  O   LYS C  94      18.337  22.788  29.230  1.00 15.09      .271 O
ATOM   1342  CB  LYS C  94      17.209  19.943  29.482  1.00 20.62      .032 C
ATOM   1343 1HB  LYS C  94      16.710  19.637  29.343  1.00 45.20      .032 H
ATOM   1344 2HB  LYS C  94      17.381  20.046  28.936  1.00 54.95      .032 H
ATOM   1345  CG  LYS C  94      17.701  19.054  29.471  1.00 46.77      .004 C
ATOM   1346 1HG  LYS C  94      18.089  19.284  29.630  1.00 99.58      .004 H
ATOM   1347 2HG  LYS C  94      17.494  18.969  29.873  1.00 91.87      .004 H
ATOM   1348  CD  LYS C  94      17.947  17.983  28.707  1.00 59.18      .032 C
ATOM   1349 1HD  LYS C  94      17.907  17.721  28.668  1.00 90.80      .032 H
ATOM   1350 2HD  LYS C  94      17.901  17.872  28.487  1.00 88.77      .032 H
ATOM   1351  CE  LYS C  94      18.326  17.432  28.320  1.00129.80      .206 C
ATOM   1352 1HE  LYS C  94      18.381  17.596  28.411  1.00194.03      .206 H
ATOM   1353 2HE  LYS C  94      18.292  17.479  28.481  1.00195.28      .206 H
ATOM   1354  NZ  LYS C  94      18.659  16.632  27.626  1.00175.89      .064 N
ATOM   1355 1HZ  LYS C  94      18.735  16.448  27.476  1.00219.34      .064 H
ATOM   1356 2HZ  LYS C  94      18.729  16.448  27.465  1.00215.49      .064 H
ATOM   1357 3HZ  LYS C  94      18.740  16.457  27.468  1.00217.19      .064 H
ATOM   1358  N   GLU C  95      16.190  23.116  29.377  1.00 10.24      .338 N
ATOM   1359  H   GLU C  95      15.349  22.774  29.737  1.00 13.01      .338 H
ATOM   1360  CA  GLU C  95      16.118  24.334  28.589  1.00 10.85      .160 C
ATOM   1361  HA  GLU C  95      16.883  24.291  27.850  1.00 12.80      .160 H
ATOM   1362  C   GLU C  95      16.367  25.601  29.428  1.00  7.95      .251 C
ATOM   1363  O   GLU C  95      15.474  26.363  29.719  1.00  9.74      .271 O
ATOM   1364  CB  GLU C  95      14.795  24.375  27.865  1.00 18.88      .043 C
ATOM   1365 1HB  GLU C  95      14.242  24.115  28.311  1.00 51.78      .043 H
ATOM   1366 2HB  GLU C  95      14.482  25.093  27.610  1.00 25.24      .043 H
ATOM   1367  CG  GLU C  95      14.595  23.806  26.878  1.00 44.53      .100 C
ATOM   1368 1HG  GLU C  95      14.679  23.296  26.870  1.00 79.72      .100 H
ATOM   1369 2HG  GLU C  95      14.046  23.837  26.930  1.00 96.70      .100 H
ATOM   1370  CD  GLU C  95      14.993  23.874  25.815  1.00 72.02      .185 C
ATOM   1371  OE1 GLU C  95      15.149  23.933  25.428  1.00130.59      .647 O
ATOM   1372  OE2 GLU C  95      15.149  23.862  25.355  1.00129.83      .647 O
ATOM   1373  N   HIS C  96      17.595  25.806  29.856  1.00  7.08      .337 N
ATOM   1374  H   HIS C  96      18.297  25.171  29.585  1.00  9.52      .337 H
ATOM   1375  CA  HIS C  96      17.969  26.831  30.815  1.00  6.15      .165 C
ATOM   1376  HA  HIS C  96      17.413  26.638  31.718  1.00  7.35      .165 H
ATOM   1377  C   HIS C  96      17.651  28.270  30.364  1.00  5.57      .251 C
ATOM   1378  O   HIS C  96      17.233  29.061  31.191  1.00  6.36      .271 O
ATOM   1379  CB  HIS C  96      19.441  26.711  31.170  1.00  8.01      .077 C
ATOM   1380 1HB  HIS C  96      20.024  26.765  30.280  1.00  9.54      .077 H
ATOM   1381 2HB  HIS C  96      19.713  27.547  31.773  1.00 11.07      .077 H
ATOM   1382  CG  HIS C  96      19.797  25.455  31.897  1.00 10.15      .057 C
ATOM   1383  ND1 HIS C  96      20.077  24.296  31.475  1.00 16.47      .338 N
ATOM   1384  HD1 HIS C  96      20.136  24.070  30.617  1.00 31.33      .338 H
ATOM   1385  CD2 HIS C  96      19.843  25.245  33.132  1.00 22.20      .113 C
ATOM   1386  HD2 HIS C  96      19.655  25.909  33.794  1.00 43.63      .113 H
ATOM   1387  CE1 HIS C  96      20.282  23.457  32.414  1.00 18.77      .175 C
ATOM   1388  HE1 HIS C  96      20.524  22.469  32.402  1.00 30.48      .175 H
ATOM   1389  NE2 HIS C  96      20.149  23.986  33.449  1.00 22.94      .223 N
ATOM   1390  N   ARG C  97      17.796  28.615  29.080  1.00  5.67      .338 N
ATOM   1391  H   ARG C  97      18.129  27.942  28.428  1.00  7.14      .338 H
ATOM   1392  CA  ARG C  97      17.460  29.945  28.555  1.00  5.25      .159 C
ATOM   1393  HA  ARG C  97      17.961  30.676  29.177  1.00  5.58      .159 H
ATOM   1394  C   ARG C  97      15.953  30.233  28.638  1.00  5.09      .251 C
ATOM   1395  O   ARG C  97      15.580  31.325  29.039  1.00  6.10      .271 O
ATOM   1396  CB  ARG C  97      18.015  30.101  27.136  1.00  6.47      .034 C
ATOM   1397 1HB  ARG C  97      19.090  30.016  27.176  1.00  7.73      .034 H
ATOM   1398 2HB  ARG C  97      17.649  29.290  26.526  1.00  8.21      .034 H
ATOM   1399  CG  ARG C  97      17.668  31.421  26.430  1.00  7.02      .027 C
ATOM   1400 1HG  ARG C  97      18.159  31.435  25.470  1.00  9.23      .027 H
ATOM   1401 2HG  ARG C  97      16.606  31.435  26.240  1.00  8.08      .027 H
ATOM   1402  CD  ARG C  97      18.041  32.704  27.181  1.00  6.61      .116 C
ATOM   1403 1HD  ARG C  97      17.652  33.540  26.628  1.00  8.32      .116 H
ATOM   1404 2HD  ARG C  97      17.577  32.701  28.152  1.00  6.94      .116 H
ATOM   1405  NE  ARG C  97      19.479  32.875  27.344  1.00  6.92      .212 N
ATOM   1406  HE  ARG C  97      20.038  32.332  26.735  1.00  9.48      .212 H
ATOM   1407  CZ  ARG C  97      20.057  33.726  28.186  1.00  6.41      .666 C
ATOM   1408  NH1 ARG C  97      19.399  34.474  28.989  1.00  7.23      .235 N
ATOM   1409 1HH1 ARG C  97      18.408  34.495  28.952  1.00  8.13      .235 H
ATOM   1410 2HH1 ARG C  97      19.893  35.085  29.598  1.00  8.15      .235 H
ATOM   1411  NH2 ARG C  97      21.335  33.825  28.221  1.00  7.80      .235 N
ATOM   1412 1HH2 ARG C  97      21.880  33.302  27.588  1.00  9.83      .235 H
ATOM   1413 2HH2 ARG C  97      21.754  34.502  28.817  1.00  8.29      .235 H
ATOM   1414  N   LYS C  98      15.090  29.259  28.357  1.00  5.26      .338 N
ATOM   1415  H   LYS C  98      15.440  28.383  28.044  1.00  6.58      .338 H
ATOM   1416  CA  LYS C  98      13.646  29.377  28.545  1.00  5.70      .159 C
ATOM   1417  HA  LYS C  98      13.309  30.252  28.008  1.00  6.82      .159 H
ATOM   1418  C   LYS C  98      13.287  29.563  30.026  1.00  5.10      .251 C
ATOM   1419  O   LYS C  98      12.519  30.445  30.351  1.00  6.39      .271 O
ATOM   1420  CB  LYS C  98      12.936  28.159  27.944  1.00  7.86      .032 C
ATOM   1421 1HB  LYS C  98      13.333  27.686  27.564  1.00 26.27      .032 H
ATOM   1422 2HB  LYS C  98      12.628  27.702  28.406  1.00 28.20      .032 H
ATOM   1423  CG  LYS C  98      12.121  28.212  27.245  1.00 38.06      .004 C
ATOM   1424 1HG  LYS C  98      11.809  28.557  27.514  1.00 85.42      .004 H
ATOM   1425 2HG  LYS C  98      12.361  28.544  26.932  1.00 85.76      .004 H
ATOM   1426  CD  LYS C  98      11.402  27.339  26.621  1.00 54.15      .032 C
ATOM   1427 1HD  LYS C  98      11.646  26.918  26.571  1.00 84.81      .032 H
ATOM   1428 2HD  LYS C  98      11.020  27.162  26.865  1.00 77.64      .032 H
ATOM   1429  CE  LYS C  98      10.876  27.289  25.753  1.00117.72      .206 C
ATOM   1430 1HE  LYS C  98      10.656  27.434  25.787  1.00169.92      .206 H
ATOM   1431 2HE  LYS C  98      11.062  27.540  25.605  1.00179.99      .206 H
ATOM   1432  NZ  LYS C  98      10.418  26.725  25.076  1.00170.16      .064 N
ATOM   1433 1HZ  LYS C  98      10.339  26.593  24.922  1.00214.79      .064 H
ATOM   1434 2HZ  LYS C  98      10.293  26.622  24.930  1.00218.82      .064 H
ATOM   1435 3HZ  LYS C  98      10.308  26.575  24.911  1.00210.77      .064 H
ATOM   1436  N   ILE C  99      13.910  28.810  30.924  1.00  4.88      .338 N
ATOM   1437  H   ILE C  99      14.522  28.096  30.603  1.00  5.90      .338 H
ATOM   1438  CA  ILE C  99      13.746  28.935  32.372  1.00  4.80      .159 C
ATOM   1439  HA  ILE C  99      12.693  28.832  32.597  1.00  5.90      .159 H
ATOM   1440  C   ILE C  99      14.186  30.336  32.867  1.00  4.35      .251 C
ATOM   1441  O   ILE C  99      13.434  30.982  33.576  1.00  5.35      .271 O
ATOM   1442  CB  ILE C  99      14.469  27.785  33.110  1.00  6.09      .029 C
ATOM   1443  HB  ILE C  99      15.435  27.733  32.742  1.00 10.75      .029 H
ATOM   1444  CG1 ILE C  99      13.822  26.475  32.872  1.00 10.42      .002 C
ATOM   1445 1HG1 ILE C  99      13.171  26.425  33.059  1.00 34.62      .002 H
ATOM   1446 2HG1 ILE C  99      13.767  26.303  32.210  1.00 36.14      .002 H
ATOM   1447  CG2 ILE C  99      14.584  27.996  34.570  1.00 12.01      .002 C
ATOM   1448 1HG2 ILE C  99      14.560  28.089  34.913  1.00 40.83      .002 H
ATOM   1449 2HG2 ILE C  99      14.678  28.068  34.906  1.00 42.27      .002 H
ATOM   1450 3HG2 ILE C  99      14.599  27.978  34.918  1.00 44.34      .002 H
ATOM   1451  CD1 ILE C  99      14.114  25.459  33.213  1.00 33.48      .000 C
ATOM   1452 1HD1 ILE C  99      14.184  25.227  33.267  1.00 75.56      .000 H
ATOM   1453 2HD1 ILE C  99      14.157  25.195  33.319  1.00 74.25      .000 H
ATOM   1454 3HD1 ILE C  99      14.196  25.218  33.283  1.00 75.56      .000 H
ATOM   1455  N   TYR C 100      15.342  30.851  32.438  1.00  4.01      .337 N
ATOM   1456  H   TYR C 100      15.945  30.287  31.877  1.00  4.91      .337 H
ATOM   1457  CA  TYR C 100      15.809  32.203  32.746  1.00  3.69      .164 C
ATOM   1458  HA  TYR C 100      15.884  32.296  33.823  1.00  4.11      .164 H
ATOM   1459  C   TYR C 100      14.812  33.271  32.250  1.00  3.92      .251 C
ATOM   1460  O   TYR C 100      14.489  34.174  33.000  1.00  5.05      .271 O
ATOM   1461  CB  TYR C 100      17.210  32.441  32.165  1.00  3.99      .056 C
ATOM   1462 1HB  TYR C 100      17.374  31.813  31.303  1.00  5.32      .056 H
ATOM   1463 2HB  TYR C 100      17.261  33.460  31.812  1.00  4.80      .056 H
ATOM   1464  CG  TYR C 100      18.358  32.220  33.140  1.00  3.81      .044 C
ATOM   1465  CD1 TYR C 100      19.222  33.273  33.438  1.00  4.12      .011 C
ATOM   1466  HD1 TYR C 100      19.099  34.211  32.952  1.00  5.88      .011 H
ATOM   1467  CD2 TYR C 100      18.548  30.993  33.769  1.00  5.94      .011 C
ATOM   1468  HD2 TYR C 100      17.909  30.175  33.537  1.00  9.00      .011 H
ATOM   1469  CE1 TYR C 100      20.239  33.114  34.388  1.00  4.80      .037 C
ATOM   1470  HE1 TYR C 100      20.888  33.924  34.621  1.00  7.01      .037 H
ATOM   1471  CE2 TYR C 100      19.573  30.823  34.710  1.00  6.74      .037 C
ATOM   1472  HE2 TYR C 100      19.718  29.887  35.187  1.00 10.72      .037 H
ATOM   1473  CZ  TYR C 100      20.409  31.891  35.035  1.00  5.36      .065 C
ATOM   1474  OH  TYR C 100      21.371  31.742  35.965  1.00  7.26      .361 O
ATOM   1475  HH  TYR C 100      21.523  30.856  36.229  1.00  8.08      .361 H
ATOM   1476  N   THR C 101      14.255  33.135  31.051  1.00  4.36      .336 N
ATOM   1477  H   THR C 101      14.549  32.388  30.466  1.00  5.58      .336 H
ATOM   1478  CA  THR C 101      13.237  34.034  30.496  1.00  5.08      .186 C
ATOM   1479  HA  THR C 101      13.638  35.039  30.501  1.00  5.94      .186 H
ATOM   1480  C   THR C 101      11.947  34.035  31.334  1.00  5.47      .253 C
ATOM   1481  O   THR C 101      11.419  35.089  31.638  1.00  7.70      .270 O
ATOM   1482  CB  THR C 101      12.929  33.683  29.035  1.00  6.54      .140 C
ATOM   1483  HB  THR C 101      12.545  32.693  28.997  1.00  8.00      .140 H
ATOM   1484  OG1 THR C 101      14.090  33.733  28.278  1.00  9.27      .382 O
ATOM   1485  HG1 THR C 101      14.334  33.133  28.099  1.00 24.03      .382 H
ATOM   1486  CG2 THR C 101      11.957  34.605  28.372  1.00 11.24      .034 C
ATOM   1487 1HG2 THR C 101      11.712  34.805  28.220  1.00 42.20      .034 H
ATOM   1488 2HG2 THR C 101      11.737  34.826  28.197  1.00 40.12      .034 H
ATOM   1489 3HG2 THR C 101      11.731  34.832  28.225  1.00 40.52      .034 H
ATOM   1490  N   MET C 102      11.470  32.872  31.771  1.00  5.07      .337 N
ATOM   1491  H   MET C 102      11.924  32.030  31.501  1.00  5.60      .337 H
ATOM   1492  CA  MET C 102      10.306  32.741  32.644  1.00  5.84      .160 C
ATOM   1493  HA  MET C 102       9.505  33.338  32.230  1.00  7.23      .160 H
ATOM   1494  C   MET C 102      10.563  33.251  34.082  1.00  6.09      .251 C
ATOM   1495  O   MET C 102       9.658  33.763  34.711  1.00  9.37      .271 O
ATOM   1496  CB  MET C 102       9.830  31.290  32.657  1.00  7.34      .043 C
ATOM   1497 1HB  MET C 102      10.614  30.656  32.898  1.00 11.03      .043 H
ATOM   1498 2HB  MET C 102       9.090  31.177  33.380  1.00 11.93      .043 H
ATOM   1499  CG  MET C 102       9.268  30.840  31.363  1.00 11.01      .060 C
ATOM   1500 1HG  MET C 102       8.517  31.449  31.097  1.00 16.33      .060 H
ATOM   1501 2HG  MET C 102       9.993  30.914  30.679  1.00 19.09      .060 H
ATOM   1502  SD  MET C 102       8.601  29.257  31.264  1.00 25.83      .139 S
ATOM   1503  CE  MET C 102       9.464  28.377  31.230  1.00 53.63      .069 C
ATOM   1504 1HE  MET C 102       9.613  28.163  31.224  1.00 99.08      .069 H
ATOM   1505 2HE  MET C 102       9.648  28.240  31.242  1.00 98.18      .069 H
ATOM   1506 3HE  MET C 102       9.642  28.192  31.203  1.00 96.88      .069 H
ATOM   1507  N   ILE C 103      11.786  33.180  34.587  1.00  4.95      .338 N
ATOM   1508  H   ILE C 103      12.486  32.701  34.073  1.00  5.57      .338 H
ATOM   1509  CA  ILE C 103      12.199  33.797  35.848  1.00  4.89      .159 C
ATOM   1510  HA  ILE C 103      11.451  33.562  36.595  1.00  6.16      .159 H
ATOM   1511  C   ILE C 103      12.245  35.339  35.715  1.00  4.65      .251 C
ATOM   1512  O   ILE C 103      11.673  36.020  36.554  1.00  5.53      .271 O
ATOM   1513  CB  ILE C 103      13.535  33.185  36.341  1.00  5.11      .029 C
ATOM   1514  HB  ILE C 103      14.214  33.179  35.504  1.00  5.36      .029 H
ATOM   1515  CG1 ILE C 103      13.341  31.744  36.818  1.00  6.98      .002 C
ATOM   1516 1HG1 ILE C 103      12.798  31.710  37.588  1.00 14.77      .002 H
ATOM   1517 2HG1 ILE C 103      12.885  31.224  36.169  1.00 13.53      .002 H
ATOM   1518  CG2 ILE C 103      14.164  34.007  37.460  1.00  6.78      .002 C
ATOM   1519 1HG2 ILE C 103      14.376  34.341  37.574  1.00 35.86      .002 H
ATOM   1520 2HG2 ILE C 103      14.434  34.040  37.775  1.00 33.93      .002 H
ATOM   1521 3HG2 ILE C 103      14.124  34.228  37.814  1.00 32.58      .002 H
ATOM   1522  CD1 ILE C 103      14.444  31.022  37.106  1.00 24.74      .000 C
ATOM   1523 1HD1 ILE C 103      14.732  30.892  37.176  1.00 61.24      .000 H
ATOM   1524 2HD1 ILE C 103      14.686  30.823  37.118  1.00 60.21      .000 H
ATOM   1525 3HD1 ILE C 103      14.685  30.826  37.222  1.00 60.75      .000 H
ATOM   1526  N   TYR C 104      12.834  35.890  34.648  1.00  4.80      .337 N
ATOM   1527  H   TYR C 104      13.293  35.301  33.988  1.00  5.76      .337 H
ATOM   1528  CA  TYR C 104      12.940  37.332  34.414  1.00  5.16      .164 C
ATOM   1529  HA  TYR C 104      13.496  37.759  35.236  1.00  6.13      .164 H
ATOM   1530  C   TYR C 104      11.576  38.049  34.356  1.00  6.06      .251 C
ATOM   1531  O   TYR C 104      11.464  39.178  34.768  1.00  9.23      .271 O
ATOM   1532  CB  TYR C 104      13.727  37.607  33.132  1.00  6.35      .056 C
ATOM   1533 1HB  TYR C 104      13.660  36.977  32.551  1.00 22.29      .056 H
ATOM   1534 2HB  TYR C 104      13.419  38.285  32.712  1.00 22.96      .056 H
ATOM   1535  CG  TYR C 104      14.982  37.840  33.092  1.00 16.10      .044 C
ATOM   1536  CD1 TYR C 104      15.759  37.422  32.497  1.00 45.20      .011 C
ATOM   1537  HD1 TYR C 104      15.474  36.907  32.091  1.00 76.16      .011 H
ATOM   1538  CD2 TYR C 104      15.377  38.543  33.589  1.00 63.03      .011 C
ATOM   1539  HD2 TYR C 104      14.796  38.900  34.025  1.00 98.56      .011 H
ATOM   1540  CE1 TYR C 104      16.917  37.684  32.413  1.00 93.74      .037 C
ATOM   1541  HE1 TYR C 104      17.504  37.367  31.947  1.00152.34      .037 H
ATOM   1542  CE2 TYR C 104      16.534  38.807  33.513  1.00124.15      .037 C
ATOM   1543  HE2 TYR C 104      16.828  39.343  33.899  1.00214.44      .037 H
ATOM   1544  CZ  TYR C 104      17.307  38.375  32.925  1.00126.00      .065 C
ATOM   1545  OH  TYR C 104      18.423  38.640  32.842  1.00220.34      .361 O
ATOM   1546  HH  TYR C 104      18.720  38.403  32.234  1.00272.64      .361 H
ATOM   1547  N   ARG C 105      10.522  37.380  33.927  1.00  6.82      .338 N
ATOM   1548  H   ARG C 105      10.672  36.478  33.568  1.00  9.30      .338 H
ATOM   1549  CA  ARG C 105       9.135  37.863  33.917  1.00  8.51      .159 C
ATOM   1550  HA  ARG C 105       9.106  38.797  33.403  1.00 11.22      .159 H
ATOM   1551  C   ARG C 105       8.537  38.098  35.309  1.00  7.26      .251 C
ATOM   1552  O   ARG C 105       7.506  38.680  35.406  1.00 12.90      .271 O
ATOM   1553  CB  ARG C 105       8.287  36.892  33.134  1.00 15.05      .034 C
ATOM   1554 1HB  ARG C 105       8.514  36.175  33.089  1.00 31.99      .034 H
ATOM   1555 2HB  ARG C 105       7.605  36.795  33.383  1.00 36.80      .034 H
ATOM   1556  CG  ARG C 105       8.042  36.990  32.067  1.00 48.67      .027 C
ATOM   1557 1HG  ARG C 105       7.779  37.579  31.983  1.00 87.08      .027 H
ATOM   1558 2HG  ARG C 105       8.628  37.054  31.893  1.00 93.14      .027 H
ATOM   1559  CD  ARG C 105       7.339  36.186  31.348  1.00 74.39      .116 C
ATOM   1560 1HD  ARG C 105       7.515  35.672  31.352  1.00 98.76      .116 H
ATOM   1561 2HD  ARG C 105       6.879  36.088  31.479  1.00 99.96      .116 H
ATOM   1562  NE  ARG C 105       7.039  36.208  30.474  1.00149.92      .212 N
ATOM   1563  HE  ARG C 105       7.210  36.618  30.428  1.00216.41      .212 H
ATOM   1564  CZ  ARG C 105       6.579  35.721  29.777  1.00215.82      .666 C
ATOM   1565  NH1 ARG C 105       6.316  35.173  29.782  1.00228.71      .235 N
ATOM   1566 1HH1 ARG C 105       6.428  35.096  30.316  1.00194.43      .235 H
ATOM   1567 2HH1 ARG C 105       5.985  34.838  29.242  1.00331.87      .235 H
ATOM   1568  NH2 ARG C 105       6.381  35.789  29.051  1.00358.36      .235 N
ATOM   1569 1HH2 ARG C 105       6.561  36.207  29.019  1.00432.53      .235 H
ATOM   1570 2HH2 ARG C 105       6.028  35.434  28.536  1.00448.47      .235 H
ATOM   1571  N   ASN C 106       9.173  37.660  36.369  1.00  5.87      .337 N
ATOM   1572  H   ASN C 106      10.016  37.192  36.210  1.00  7.73      .337 H
ATOM   1573  CA  ASN C 106       8.696  37.687  37.743  1.00  7.12      .169 C
ATOM   1574  HA  ASN C 106       7.810  38.285  37.767  1.00  9.51      .169 H
ATOM   1575  C   ASN C 106       9.692  38.315  38.755  1.00  5.72      .251 C
ATOM   1576  O   ASN C 106       9.624  38.051  39.939  1.00  6.50      .271 O
ATOM   1577  CB  ASN C 106       8.281  36.284  38.126  1.00 12.88      .119 C
ATOM   1578 1HB  ASN C 106       9.012  35.654  37.922  1.00 21.88      .119 H
ATOM   1579 2HB  ASN C 106       8.102  36.200  39.122  1.00 13.50      .119 H
ATOM   1580  CG  ASN C 106       7.123  35.843  37.459  1.00 30.43      .230 C
ATOM   1581  OD1 ASN C 106       6.147  36.143  37.729  1.00 47.63      .273 O
ATOM   1582  ND2 ASN C 106       7.186  35.123  36.583  1.00 56.85      .369 N
ATOM   1583 1HD2 ASN C 106       6.408  34.822  36.188  1.00 82.43      .369 H
ATOM   1584 2HD2 ASN C 106       7.976  34.882  36.299  1.00 69.61      .369 H
ATOM   1585  N   LEU C 107      10.609  39.157  38.300  1.00  6.06      .338 N
ATOM   1586  H   LEU C 107      10.628  39.347  37.329  1.00  8.37      .338 H
ATOM   1587  CA  LEU C 107      11.590  39.872  39.122  1.00  5.46      .159 C
ATOM   1588  HA  LEU C 107      11.137  40.066  40.076  1.00  6.08      .159 H
ATOM   1589  C   LEU C 107      12.004  41.227  38.526  1.00  7.60      .251 C
ATOM   1590  O   LEU C 107      11.674  41.534  37.408  1.00 12.18      .271 O
ATOM   1591  CB  LEU C 107      12.791  38.953  39.392  1.00  5.83      .032 C
ATOM   1592 1HB  LEU C 107      13.446  39.463  40.078  1.00  6.07      .032 H
ATOM   1593 2HB  LEU C 107      12.421  38.090  39.902  1.00  7.40      .032 H
ATOM   1594  CG  LEU C 107      13.610  38.468  38.217  1.00 10.40      .002 C
ATOM   1595  HG  LEU C 107      12.930  38.109  37.477  1.00 15.56      .002 H
ATOM   1596  CD1 LEU C 107      14.512  39.507  37.596  1.00 12.41      .000 C
ATOM   1597 1HD1 LEU C 107      14.726  39.744  37.443  1.00 39.98      .000 H
ATOM   1598 2HD1 LEU C 107      14.728  39.752  37.455  1.00 42.77      .000 H
ATOM   1599 3HD1 LEU C 107      14.718  39.759  37.443  1.00 40.99      .000 H
ATOM   1600  CD2 LEU C 107      14.454  37.325  38.672  1.00 14.86      .000 C
ATOM   1601 1HD2 LEU C 107      14.641  37.053  38.786  1.00 43.82      .000 H
ATOM   1602 2HD2 LEU C 107      14.663  37.057  38.784  1.00 44.19      .000 H
ATOM   1603 3HD2 LEU C 107      14.651  37.048  38.768  1.00 45.58      .000 H
ATOM   1604  N   VAL C 108      12.750  42.007  39.280  1.00  7.88      .338 N
ATOM   1605  H   VAL C 108      12.937  41.702  40.202  1.00  8.11      .338 H
ATOM   1606  CA  VAL C 108      13.458  43.212  38.845  1.00  9.82      .159 C
ATOM   1607  HA  VAL C 108      13.283  43.346  37.801  1.00 13.63      .159 H
ATOM   1608  C   VAL C 108      14.962  43.064  39.056  1.00  7.53      .251 C
ATOM   1609  O   VAL C 108      15.400  42.505  40.040  1.00  7.26      .271 O
ATOM   1610  CB  VAL C 108      12.913  44.448  39.536  1.00 16.15      .029 C
ATOM   1611  HB  VAL C 108      12.938  44.631  39.697  1.00 59.29      .029 H
ATOM   1612  CG1 VAL C 108      12.669  45.061  39.665  1.00 60.53      .002 C
ATOM   1613 1HG1 VAL C 108      12.596  45.254  39.632  1.00110.54      .002 H
ATOM   1614 2HG1 VAL C 108      12.642  45.159  39.733  1.00112.95      .002 H
ATOM   1615 3HG1 VAL C 108      12.593  45.208  39.719  1.00116.09      .002 H
ATOM   1616  CG2 VAL C 108      12.535  44.890  39.884  1.00 63.67      .002 C
ATOM   1617 1HG2 VAL C 108      12.466  44.962  39.997  1.00118.40      .002 H
ATOM   1618 2HG2 VAL C 108      12.412  45.010  39.974  1.00114.96      .002 H
ATOM   1619 3HG2 VAL C 108      12.452  45.020  39.925  1.00117.65      .002 H
ATOM   1620  N   VAL C 109      15.752  43.550  38.119  1.00  8.88      .338 N
ATOM   1621  H   VAL C 109      15.338  43.998  37.344  1.00 12.29      .338 H
ATOM   1622  CA  VAL C 109      17.208  43.607  38.196  1.00  8.59      .159 C
ATOM   1623  HA  VAL C 109      17.563  42.710  38.680  1.00  7.83      .159 H
ATOM   1624  C   VAL C 109      17.648  44.804  39.030  1.00  9.11      .251 C
ATOM   1625  O   VAL C 109      17.107  45.873  38.886  1.00 13.73      .271 O
ATOM   1626  CB  VAL C 109      17.822  43.637  36.796  1.00 12.94      .029 C
ATOM   1627  HB  VAL C 109      17.577  44.346  36.354  1.00 27.63      .029 H
ATOM   1628  CG1 VAL C 109      19.086  43.649  36.674  1.00 29.49      .002 C
ATOM   1629 1HG1 VAL C 109      19.372  43.672  36.606  1.00 67.04      .002 H
ATOM   1630 2HG1 VAL C 109      19.401  43.599  36.642  1.00 65.75      .002 H
ATOM   1631 3HG1 VAL C 109      19.380  43.686  36.687  1.00 67.75      .002 H
ATOM   1632  CG2 VAL C 109      17.520  42.690  36.041  1.00 39.02      .002 C
ATOM   1633 1HG2 VAL C 109      17.403  42.482  35.863  1.00 80.24      .002 H
ATOM   1634 2HG2 VAL C 109      17.450  42.443  35.872  1.00 78.63      .002 H
ATOM   1635 3HG2 VAL C 109      17.494  42.480  35.849  1.00 78.31      .002 H
ATOM   1636  N   VAL C 110      18.620  44.616  39.909  1.00  8.59      .336 N
ATOM   1637  H   VAL C 110      19.023  43.716  39.970  1.00  8.64      .336 H
ATOM   1638  CA  VAL C 110      19.180  45.628  40.806  1.00 11.42      .168 C
ATOM   1639  HA  VAL C 110      18.383  46.262  41.126  1.00 14.59      .168 H
ATOM   1640  C   VAL C 110      20.199  46.485  40.090  1.00 16.42      .206 C
ATOM   1641  O   VAL C 110      19.988  47.667  40.009  1.00 24.81      .646 O
ATOM   1642  OXT VAL C 110      21.177  45.973  39.609  1.00 19.36      .646 O
ATOM   1643  CB  VAL C 110      19.749  44.993  42.055  1.00 12.76      .031 C
ATOM   1644  HB  VAL C 110      20.506  44.332  41.774  1.00 15.68      .031 H
ATOM   1645  CG1 VAL C 110      20.310  45.991  42.994  1.00 22.83      .003 C
ATOM   1646 1HG1 VAL C 110      20.500  46.220  43.195  1.00 55.23      .003 H
ATOM   1647 2HG1 VAL C 110      20.422  46.189  43.251  1.00 54.86      .003 H
ATOM   1648 3HG1 VAL C 110      20.404  46.273  43.195  1.00 52.37      .003 H
ATOM   1649  CG2 VAL C 110      18.716  44.231  42.798  1.00 14.77      .003 C
ATOM   1650 1HG2 VAL C 110      18.472  44.012  42.942  1.00 44.01      .003 H
ATOM   1651 2HG2 VAL C 110      18.446  44.093  42.964  1.00 45.39      .003 H
ATOM   1652 3HG2 VAL C 110      18.500  44.051  43.015  1.00 43.20      .003 H
TER    1653      VAL C 110 
END
