# Supplementary material for: Anti-cancer activity elucidation of geissolosimine as an MDM2-p53 interaction inhibitor: An in-silico study
Source: PLoS One. 2025 May 8;20(5):e0323003. doi: 10.1371/journal.pone.0323003 (PMC12061181; doi:10.1371/journal.pone.0323003)
Supplement: S8 File — (ZIP) [file pone.0323003.s008.zip › Result/complex_2/complex_2_bindenergy.tab]

____Time[ps]__BindEnergy= EpotRecept+ EsolvRecept+ EpotLigand+ EsolvLigand- EpotComplex- EsolvComplex [ kJ/mol ]
0.000 110.839 -9467.258 -7567.950 715.037 -89.386 -8955.974 -7564.421
250.000 22.559 -5233.626 -8333.327 753.758 -83.963 -4646.650 -8273.066
500.000 80.284 -5068.061 -8775.225 774.010 -107.975 -4449.646 -8807.889
750.000 92.277 -4995.656 -8551.127 824.010 -87.162 -4369.100 -8533.112
1000.000 42.304 -5000.012 -8208.610 800.209 -94.297 -4381.063 -8163.953
1250.000 33.180 -5301.745 -8324.566 773.939 -87.310 -4702.071 -8270.791
1500.000 72.829 -5571.382 -8327.762 811.799 -104.962 -4935.875 -8329.261
1750.000 98.380 -5131.940 -8481.294 806.481 -94.980 -4527.025 -8473.087
2000.000 73.049 -5249.724 -8597.970 754.604 -105.570 -4656.659 -8615.051
2250.000 66.469 -5277.723 -8357.092 776.226 -92.119 -4679.624 -8337.553
2500.000 19.910 -5623.394 -8050.493 744.775 -91.152 -5150.344 -7889.829
2750.000 92.521 -5103.864 -8500.408 771.786 -95.871 -4505.772 -8515.106
3000.000 45.887 -5306.018 -8473.305 786.131 -98.811 -4654.546 -8483.344
3250.000 21.158 -5084.294 -8920.217 770.555 -86.566 -4562.712 -8778.967
3500.000 59.243 -4975.177 -8947.299 819.441 -91.885 -4312.567 -8941.596
3750.000 50.666 -5164.878 -8274.982 803.518 -102.992 -4510.237 -8279.763
4000.000 62.359 -5554.263 -7974.829 785.716 -93.113 -4933.283 -7965.565
4250.000 -0.586 -5570.359 -7821.655 829.779 -99.512 -4959.148 -7702.013
4500.000 7.216 -5010.787 -8555.626 764.322 -93.305 -4470.073 -8432.539
4750.000 14.440 -4967.709 -8807.751 756.402 -88.250 -4458.164 -8663.584
5000.000 35.644 -5081.306 -8888.641 810.732 -81.565 -4494.014 -8782.410
5250.000 18.508 -4790.682 -8902.590 810.779 -100.069 -4191.743 -8809.328
5500.000 55.042 -5022.682 -8634.792 785.687 -82.214 -4392.553 -8616.490
5750.000 71.415 -5285.074 -8499.021 780.855 -89.645 -4653.249 -8511.051
6000.000 32.206 -5294.633 -8470.126 821.329 -89.792 -4712.498 -8352.929
6250.000 88.049 -5288.356 -8353.001 775.644 -85.071 -4670.349 -8368.485
6500.000 62.098 -5089.531 -8642.398 806.567 -96.426 -4448.112 -8635.773
6750.000 28.510 -5131.830 -8711.310 794.988 -95.052 -4440.928 -8730.786
7000.000 28.112 -5379.190 -8241.672 817.219 -96.119 -4650.027 -8277.846
7250.000 49.652 -5266.768 -8360.490 818.249 -105.315 -4588.267 -8375.708
7500.000 16.026 -5256.618 -8473.771 762.715 -95.145 -4581.988 -8496.856
7750.000 26.566 -5077.438 -8423.794 781.245 -91.090 -4392.793 -8444.850
8000.000 28.524 -5092.585 -8579.808 776.154 -102.255 -4399.455 -8627.562
8250.000 70.081 -5375.737 -8317.076 759.676 -97.409 -4746.440 -8354.187
8500.000 110.190 -5138.305 -8678.658 802.707 -106.421 -4484.607 -8746.259
8750.000 108.041 -5077.131 -8769.011 744.469 -85.793 -4563.050 -8732.457
9000.000 55.025 -5217.346 -8560.067 799.605 -91.490 -4550.062 -8574.260
9250.000 41.758 -5062.107 -8721.342 771.612 -81.947 -4421.498 -8714.045
9500.000 75.440 -5233.490 -8333.572 790.550 -101.917 -4639.093 -8314.776
9750.000 90.115 -5315.011 -8022.633 756.505 -88.208 -4749.870 -8009.592
10000.000 93.510 -5383.792 -8024.353 797.340 -98.641 -4791.423 -8011.533
10250.000 74.745 -5367.982 -8325.355 764.371 -86.675 -4797.784 -8292.601
10500.000 79.195 -5247.792 -8062.068 796.728 -90.929 -4632.892 -8050.365
10750.000 12.300 -5332.028 -8308.090 836.303 -106.920 -4627.941 -8295.093
11000.000 24.256 -5636.595 -7903.876 800.913 -93.376 -4991.436 -7865.755
11250.000 45.753 -5225.910 -8294.944 750.390 -98.858 -4646.940 -8268.136
11500.000 56.811 -5501.271 -7805.275 798.457 -88.496 -4898.892 -7754.504
11750.000 65.890 -5617.179 -8058.637 772.815 -84.149 -5004.434 -8048.606
12000.000 124.239 -5010.798 -8443.322 773.727 -89.135 -4454.175 -8439.592
12250.000 120.507 -5423.250 -8020.894 770.063 -81.030 -4843.180 -8032.438
12500.000 107.892 -5422.029 -8223.209 792.194 -94.313 -4825.437 -8229.812
12750.000 100.945 -5473.896 -7866.599 761.188 -103.202 -4896.634 -7886.819
13000.000 87.458 -5257.311 -8178.245 809.849 -94.068 -4621.451 -8185.782
13250.000 108.141 -5441.158 -7960.693 807.665 -95.401 -4794.430 -8003.299
13500.000 110.629 -5003.205 -8830.741 754.035 -95.054 -4456.144 -8829.450
13750.000 159.845 -5155.080 -8318.368 767.044 -77.783 -4612.081 -8331.951
14000.000 128.140 -5327.881 -7969.995 801.561 -95.698 -4717.841 -8002.313
14250.000 110.551 -5183.020 -8318.278 757.718 -90.902 -4625.436 -8319.596
14500.000 82.352 -5444.081 -7979.155 793.283 -81.619 -4832.505 -7961.419
14750.000 114.487 -5035.784 -8781.402 754.038 -87.886 -4477.865 -8787.658
15000.000 84.128 -5556.142 -8139.868 806.569 -99.184 -4889.475 -8183.278
15250.000 112.383 -5406.619 -7804.941 833.708 -96.744 -4777.876 -7809.103
15500.000 57.432 -5098.447 -8522.594 794.850 -118.231 -4512.041 -8489.813
15750.000 67.741 -5076.193 -8564.631 801.090 -91.540 -4421.002 -8578.012
16000.000 95.499 -5196.914 -8333.712 788.952 -93.101 -4594.140 -8336.132
16250.000 91.955 -5602.449 -7853.135 787.329 -83.383 -4983.255 -7860.338
16500.000 118.470 -5326.404 -7946.120 772.828 -87.828 -4735.743 -7970.253
16750.000 102.355 -5407.258 -8234.618 802.527 -99.537 -4796.733 -8244.509
17000.000 120.274 -5156.540 -8433.252 776.044 -88.121 -4598.788 -8423.355
17250.000 94.333 -5184.816 -8231.276 783.823 -97.682 -4588.925 -8235.359
17500.000 125.244 -5766.356 -7626.458 769.185 -93.327 -5188.316 -7653.884
17750.000 92.773 -5191.231 -8024.206 779.403 -108.405 -4584.983 -8052.231
18000.000 127.600 -4760.299 -9076.229 752.866 -96.609 -4217.837 -9090.033
18250.000 109.109 -5209.528 -8273.289 766.238 -85.681 -4625.712 -8285.657
18500.000 59.730 -4917.597 -8561.756 786.038 -89.339 -4331.973 -8510.410
18750.000 67.347 -5494.798 -7915.387 796.973 -103.000 -4823.807 -7959.753
19000.000 90.946 -5167.303 -8489.407 797.851 -88.539 -4538.518 -8499.825
19250.000 90.879 -4777.694 -9133.362 737.952 -92.480 -4192.414 -9164.048
19500.000 5.481 -4963.058 -8688.365 760.103 -87.848 -4302.535 -8682.114
19750.000 53.501 -5110.750 -8486.620 800.815 -90.665 -4466.815 -8473.906
20000.000 76.805 -5247.832 -8041.161 734.669 -91.137 -4659.994 -8062.273
20250.000 74.018 -5204.820 -8463.691 778.867 -92.206 -4579.611 -8476.258
20500.000 96.392 -4894.170 -8830.205 785.430 -91.899 -4260.554 -8866.682
20750.000 89.749 -5422.949 -8605.527 815.467 -92.273 -4762.386 -8632.644
21000.000 41.525 -4781.740 -9118.414 765.290 -95.595 -4170.338 -9101.646
21250.000 53.894 -5021.126 -8822.196 764.177 -96.851 -4435.720 -8794.172
21500.000 54.201 -5073.663 -8861.744 827.984 -87.253 -4389.543 -8859.332
21750.000 90.700 -4719.737 -9284.620 793.197 -75.594 -4044.022 -9333.431
22000.000 109.446 -5117.581 -8753.719 776.998 -100.596 -4536.891 -8767.453
22250.000 84.706 -5067.891 -8778.088 793.371 -100.681 -4478.064 -8759.930
22500.000 106.507 -5176.690 -8802.664 829.241 -85.967 -4568.922 -8773.665
22750.000 72.895 -4867.454 -8632.535 784.752 -94.271 -4211.286 -8671.116
23000.000 89.973 -4875.030 -9127.614 787.128 -91.470 -4294.751 -9102.208
23250.000 86.461 -5123.373 -8433.773 773.525 -101.002 -4551.929 -8419.154
23500.000 103.607 -5250.713 -8402.405 819.052 -96.279 -4636.798 -8397.153
23750.000 119.320 -5342.331 -8409.543 824.547 -88.767 -4708.793 -8426.621
24000.000 108.838 -5299.909 -8616.295 800.920 -98.805 -4719.776 -8603.152
24250.000 99.809 -5372.028 -8226.105 776.550 -84.456 -4782.697 -8223.151
24500.000 83.604 -4911.694 -8572.287 778.184 -89.399 -4324.538 -8554.262
24750.000 107.946 -5556.272 -8286.844 806.692 -90.911 -4944.048 -8291.233
25000.000 71.248 -5109.296 -8675.464 763.072 -94.033 -4487.466 -8699.504
25250.000 45.324 -5158.778 -8368.677 763.696 -90.988 -4535.931 -8364.140
25500.000 36.874 -5100.002 -8729.249 798.327 -98.678 -4451.813 -8714.663
25750.000 61.115 -5308.039 -7937.728 793.716 -79.799 -4674.844 -7918.121
26000.000 77.976 -5336.031 -8233.261 777.458 -95.340 -4711.370 -8253.780
26250.000 52.490 -5162.857 -8811.116 764.479 -92.709 -4540.889 -8813.804
26500.000 8.510 -5089.251 -8722.671 809.037 -95.055 -4420.718 -8685.733
26750.000 71.902 -5327.630 -8282.133 795.176 -84.568 -4665.721 -8305.336
27000.000 51.079 -5130.048 -8773.294 777.213 -96.117 -4477.697 -8795.627
27250.000 132.904 -5474.104 -8408.712 787.094 -97.320 -4888.135 -8437.811
27500.000 85.780 -4917.041 -8713.970 772.166 -86.425 -4306.208 -8724.841
27750.000 34.750 -5178.797 -8490.859 843.863 -98.144 -4488.069 -8470.619
28000.000 53.975 -5262.843 -8264.831 772.997 -100.815 -4617.717 -8291.750
28250.000 87.292 -5179.857 -8528.737 743.055 -104.433 -4602.046 -8555.219
28500.000 94.714 -4782.095 -8917.163 767.161 -90.788 -4174.889 -8942.709
28750.000 78.616 -4675.336 -9378.431 755.077 -95.493 -4080.043 -9392.757
29000.000 97.402 -4938.902 -8749.149 774.879 -89.772 -4320.309 -8780.036
29250.000 75.441 -5122.030 -8564.961 771.520 -95.491 -4483.978 -8602.426
29500.000 94.716 -5198.630 -8210.997 763.682 -102.755 -4557.245 -8286.172
29750.000 94.110 -5183.450 -8457.932 782.301 -88.275 -4539.153 -8502.314
30000.000 80.534 -5387.627 -8198.186 793.679 -98.182 -4719.134 -8251.715
30250.000 100.229 -5360.958 -8284.119 750.967 -98.391 -4736.065 -8356.665
30500.000 87.675 -5338.002 -8004.680 770.546 -97.044 -4696.492 -8060.363
30750.000 53.213 -5305.279 -8172.143 729.873 -94.079 -4697.862 -8196.978
31000.000 51.147 -5422.660 -8262.656 795.116 -97.638 -4748.758 -8290.227
31250.000 128.926 -5539.349 -8170.807 812.879 -94.449 -4871.653 -8249.000
31500.000 99.731 -4883.522 -8977.730 770.153 -91.975 -4242.978 -9039.827
31750.000 81.748 -5153.144 -8554.176 797.925 -99.016 -4474.936 -8615.223
32000.000 86.990 -4923.879 -8836.651 768.521 -92.135 -4289.655 -8881.478
32250.000 115.570 -4885.971 -9029.718 766.351 -93.196 -4265.084 -9093.021
32500.000 81.521 -5208.517 -8803.236 808.390 -96.800 -4518.029 -8863.654
32750.000 94.474 -5182.004 -8287.427 775.320 -91.389 -4567.224 -8312.751
33000.000 71.818 -4954.622 -8725.442 753.786 -89.277 -4347.532 -8739.841
33250.000 68.474 -4952.462 -8938.380 778.561 -100.762 -4303.039 -8978.477
33500.000 54.068 -5108.105 -8595.583 789.445 -100.393 -4451.167 -8617.537
33750.000 98.051 -5336.283 -8371.753 838.959 -96.153 -4638.160 -8425.121
34000.000 82.231 -4836.422 -8720.080 757.529 -93.123 -4230.101 -8744.226
34250.000 74.861 -4833.077 -9255.687 833.323 -85.380 -4154.013 -9261.670
34500.000 62.298 -4816.503 -9115.700 756.704 -84.217 -4215.056 -9106.957
34750.000 44.503 -4755.882 -9103.011 798.659 -85.572 -4105.288 -9085.020
35000.000 21.417 -4950.748 -8867.957 802.122 -102.827 -4246.543 -8894.284
35250.000 63.270 -5062.543 -8638.796 747.775 -93.308 -4438.448 -8671.695
35500.000 72.065 -4919.798 -8850.260 808.991 -80.842 -4237.566 -8876.406
35750.000 49.109 -5497.207 -7987.029 786.562 -79.044 -4808.722 -8017.104
36000.000 53.396 -4928.371 -8783.300 794.057 -88.439 -4232.943 -8826.506
36250.000 91.455 -5292.600 -8330.458 776.975 -77.120 -4638.214 -8376.444
36500.000 59.900 -5358.114 -8430.074 802.562 -89.942 -4645.685 -8489.783
36750.000 10.884 -5293.259 -8477.302 792.406 -88.367 -4564.981 -8512.425
37000.000 1.967 -5354.213 -7974.543 788.939 -102.374 -4616.207 -8027.951
37250.000 -10.301 -5089.447 -8631.214 831.664 -101.548 -4289.990 -8690.254
37500.000 -5.977 -5409.930 -8272.059 826.141 -104.944 -4690.441 -8264.374
37750.000 6.374 -5076.781 -8892.669 788.328 -82.947 -4423.079 -8847.364
38000.000 -48.089 -5187.714 -8419.574 766.216 -89.074 -4571.231 -8310.826
38250.000 20.391 -5285.637 -8370.696 788.268 -92.973 -4608.685 -8372.743
38500.000 13.482 -4907.088 -8894.634 794.915 -91.694 -4222.116 -8889.867
38750.000 22.542 -5129.811 -8649.718 764.736 -82.180 -4473.173 -8646.341
39000.000 -34.056 -4901.120 -8831.872 806.623 -97.581 -4205.286 -8784.609
39250.000 33.104 -5228.618 -8499.043 789.204 -85.026 -4566.146 -8490.442
39500.000 19.909 -4846.784 -9339.139 780.987 -97.975 -4185.592 -9337.227
39750.000 48.834 -4777.520 -9075.166 779.954 -81.909 -4084.327 -9119.149
40000.000 -3.430 -4988.444 -8713.960 761.593 -96.856 -4332.051 -8702.187
40250.000 -24.192 -4951.503 -8910.861 794.669 -99.036 -4325.681 -8816.858
40500.000 11.327 -4982.089 -8830.860 791.474 -89.020 -4341.305 -8780.517
40750.000 47.639 -5134.322 -8806.924 835.724 -100.109 -4418.869 -8834.400
41000.000 38.834 -4916.664 -9129.742 799.378 -93.818 -4225.792 -9153.888
41250.000 39.855 -4761.626 -9285.165 771.948 -97.594 -4103.952 -9308.340
41500.000 10.777 -4471.907 -9654.675 716.811 -91.197 -3875.759 -9635.986
41750.000 -4.739 -4733.498 -9184.425 752.200 -97.014 -4134.065 -9123.933
42000.000 3.041 -4639.986 -9527.027 755.251 -97.997 -4015.940 -9496.859
42250.000 20.561 -4658.329 -9734.993 776.871 -90.320 -3995.748 -9731.584
42500.000 -5.756 -4613.194 -9293.209 765.191 -114.983 -3990.923 -9259.515
42750.000 27.846 -4558.968 -9682.492 846.161 -99.244 -3834.384 -9688.006
43000.000 -21.002 -4830.556 -9288.420 744.784 -96.684 -4250.197 -9199.676
43250.000 17.648 -4972.403 -8787.621 763.876 -84.349 -4350.509 -8747.636
43500.000 -18.153 -4977.778 -8820.114 826.513 -90.333 -4278.288 -8765.270
43750.000 -54.872 -4662.709 -9147.625 781.532 -100.546 -4013.276 -9061.201
44000.000 -1.118 -5188.172 -8688.947 827.828 -121.661 -4489.597 -8680.237
44250.000 -20.473 -5228.483 -8355.557 768.445 -103.294 -4602.272 -8296.145
44500.000 8.860 -4759.283 -8990.616 752.858 -88.500 -4111.067 -8983.333
44750.000 15.245 -4759.201 -9264.963 777.201 -93.739 -4105.732 -9250.216
45000.000 17.893 -4526.490 -9318.071 755.733 -98.555 -3925.694 -9279.583
45250.000 3.020 -4951.335 -8923.761 800.752 -103.952 -4310.570 -8870.747
45500.000 10.102 -5091.357 -8807.123 792.737 -99.137 -4438.284 -8776.699
45750.000 34.432 -4964.471 -8616.611 736.316 -95.303 -4363.563 -8610.938
46000.000 -16.050 -5126.993 -8563.150 750.836 -92.599 -4523.855 -8492.000
46250.000 20.336 -5330.535 -8694.057 833.769 -98.822 -4629.533 -8680.448
46500.000 -2.180 -5163.788 -8539.136 792.427 -97.957 -4524.824 -8481.450
46750.000 62.776 -4725.901 -9202.431 791.122 -108.070 -4079.787 -9228.269
47000.000 33.538 -4979.714 -8533.429 805.845 -102.807 -4293.257 -8550.385
47250.000 -119.420 -4962.893 -8735.567 758.976 -94.163 -4347.638 -8566.589
47500.000 43.299 -5168.903 -8492.627 785.293 -102.119 -4520.915 -8500.739
47750.000 -23.486 -4802.941 -9153.284 775.786 -99.412 -4186.236 -9070.129
48000.000 13.517 -5115.052 -8855.822 743.564 -102.780 -4535.677 -8807.930
48250.000 31.922 -5035.560 -9088.712 793.830 -91.358 -4358.919 -9094.803
48500.000 -24.223 -5066.678 -8993.892 826.578 -98.944 -4397.440 -8911.272
48750.000 -16.513 -5058.323 -8593.628 811.689 -91.023 -4392.216 -8522.557
49000.000 -14.400 -5130.989 -8591.302 785.709 -88.666 -4461.154 -8549.693
49250.000 18.844 -5009.384 -8993.801 768.972 -97.468 -4386.029 -8964.497
49500.000 -47.456 -4517.738 -9185.050 775.886 -90.805 -3830.525 -9139.727
49750.000 5.328 -5086.598 -8854.725 816.460 -94.853 -4446.533 -8778.511
50000.000 -38.343 -5359.245 -8170.843 781.494 -104.085 -4698.879 -8115.456
50250.000 -56.502 -4967.138 -8666.382 797.389 -105.191 -4310.456 -8574.364
50500.000 35.052 -5232.410 -8747.589 823.259 -92.360 -4533.569 -8750.583
50750.000 10.968 -4985.736 -9209.202 791.604 -93.400 -4315.461 -9192.240
51000.000 -33.166 -5686.907 -8078.052 791.706 -86.475 -4997.529 -8029.034
51250.000 44.482 -4942.384 -9120.689 792.601 -94.609 -4276.316 -9133.248
51500.000 40.246 -5007.523 -8828.696 851.617 -100.389 -4276.690 -8848.546
51750.000 22.771 -5142.008 -8510.432 791.495 -102.068 -4459.093 -8526.690
52000.000 -24.152 -5333.586 -8450.010 828.104 -98.719 -4651.439 -8378.620
52250.000 28.713 -5491.873 -8254.261 749.368 -114.763 -4869.352 -8270.889
52500.000 -1.103 -5060.476 -8560.011 783.342 -98.539 -4364.332 -8570.249
52750.000 13.607 -5046.160 -8380.021 757.542 -98.043 -4406.542 -8373.747
53000.000 35.013 -5159.215 -8527.135 775.761 -88.076 -4531.089 -8502.589
53250.000 26.033 -5298.846 -8494.496 792.719 -101.660 -4638.823 -8489.492
53500.000 41.186 -5146.885 -8404.959 769.530 -87.413 -4516.988 -8393.925
53750.000 1.986 -5248.532 -8510.314 868.082 -107.717 -4494.061 -8506.406
54000.000 17.893 -5167.065 -8508.647 808.843 -102.263 -4490.371 -8496.653
54250.000 6.134 -5029.097 -9013.493 764.873 -100.539 -4356.103 -9028.287
54500.000 40.337 -4975.881 -8945.013 803.332 -90.834 -4296.358 -8952.375
54750.000 50.928 -5298.391 -8155.582 804.913 -87.947 -4605.147 -8182.788
55000.000 -4.803 -5301.808 -8142.581 781.427 -101.915 -4593.612 -8166.462
55250.000 55.062 -4828.316 -8919.693 765.307 -100.981 -4176.578 -8962.166
55500.000 32.502 -5308.758 -8263.681 756.831 -82.618 -4646.906 -8283.822
55750.000 1.378 -4815.749 -9056.449 803.352 -91.805 -4152.417 -9009.612
56000.000 19.477 -5132.228 -8677.726 782.944 -97.359 -4491.118 -8652.728
56250.000 45.049 -4939.581 -9037.363 788.732 -92.376 -4262.036 -9063.600
56500.000 3.303 -5206.091 -8681.308 767.259 -95.795 -4556.700 -8662.537
56750.000 18.622 -5129.927 -8451.720 772.061 -112.108 -4479.804 -8460.511
57000.000 16.934 -5150.028 -8418.139 809.212 -98.867 -4456.202 -8418.555
57250.000 21.176 -4822.062 -9290.217 763.026 -85.160 -4215.448 -9240.141
57500.000 30.942 -5063.617 -8718.712 787.923 -93.216 -4437.423 -8681.140
57750.000 34.567 -4708.896 -9099.549 797.773 -101.451 -4041.570 -9105.121
58000.000 54.165 -5103.263 -8870.487 765.151 -90.175 -4465.981 -8886.957
58250.000 12.900 -5380.693 -8485.290 794.848 -90.727 -4738.474 -8436.288
58500.000 31.208 -5236.507 -8549.829 766.322 -85.711 -4595.986 -8540.947
58750.000 8.496 -5458.746 -8101.263 724.677 -89.914 -4853.625 -8080.117
59000.000 -12.207 -5016.396 -8684.056 776.153 -98.238 -4353.678 -8656.652
59250.000 17.132 -5000.038 -9087.036 804.065 -96.468 -4332.567 -9064.043
59500.000 59.704 -5351.180 -8191.425 751.337 -88.374 -4759.948 -8179.397
59750.000 -33.614 -4858.911 -8942.524 789.924 -102.106 -4183.694 -8896.308
60000.000 -42.009 -4892.740 -8975.277 747.345 -98.812 -4284.684 -8892.791
60250.000 30.368 -5603.631 -8062.525 779.089 -110.340 -4966.429 -8061.346
60500.000 -3.166 -5340.612 -8195.990 811.953 -89.956 -4683.397 -8128.043
60750.000 39.572 -5601.593 -7715.730 814.648 -108.762 -4924.329 -7726.681
61000.000 -24.999 -5639.981 -7954.216 814.089 -101.625 -4959.402 -7897.332
61250.000 12.107 -4938.326 -8987.619 780.872 -90.889 -4269.274 -8978.796
61500.000 39.656 -5301.520 -8651.304 797.117 -92.948 -4664.330 -8623.981
61750.000 22.970 -5178.251 -8435.754 784.872 -94.167 -4509.980 -8436.290
62000.000 -3.546 -5008.291 -9146.449 787.172 -100.485 -4352.818 -9111.690
62250.000 -4.868 -5141.928 -8576.457 747.470 -87.013 -4473.013 -8580.047
62500.000 -14.082 -5024.808 -8931.510 843.568 -87.888 -4302.783 -8883.773
62750.000 -26.471 -4974.675 -8906.082 821.273 -84.107 -4253.084 -8864.037
63000.000 -36.142 -5174.609 -8827.548 819.951 -94.020 -4485.136 -8754.948
63250.000 0.900 -4860.095 -8996.494 783.113 -91.689 -4175.662 -8990.404
63500.000 -4.602 -4715.705 -9290.866 737.357 -83.817 -4056.459 -9291.970
63750.000 28.711 -4892.379 -8772.527 797.305 -90.650 -4223.381 -8763.583
64000.000 32.293 -5124.817 -8323.782 794.363 -82.286 -4459.215 -8309.600
64250.000 5.505 -5024.956 -8772.989 762.220 -85.815 -4369.481 -8757.564
64500.000 31.929 -5253.756 -8199.634 843.588 -90.068 -4569.873 -8161.925
64750.000 33.781 -5074.249 -8679.464 772.792 -93.177 -4450.536 -8657.343
65000.000 26.964 -5371.469 -8163.194 844.996 -84.937 -4659.149 -8142.419
65250.000 18.917 -4737.465 -9195.344 787.223 -90.639 -4100.371 -9154.771
65500.000 28.034 -4896.401 -8944.058 807.777 -104.414 -4197.131 -8967.997
65750.000 9.389 -4859.848 -8970.915 793.657 -111.705 -4175.074 -8983.127
66000.000 18.301 -4995.824 -8476.994 778.885 -99.267 -4353.965 -8457.535
66250.000 6.190 -4951.913 -8660.777 729.444 -92.574 -4350.897 -8631.114
66500.000 -22.608 -4957.358 -8817.924 793.184 -106.182 -4334.249 -8731.423
66750.000 19.663 -5033.749 -8749.304 778.976 -94.352 -4383.574 -8734.518
67000.000 11.717 -4924.296 -8824.434 741.413 -82.798 -4265.137 -8836.695
67250.000 65.695 -5014.646 -9075.434 775.578 -97.646 -4388.314 -9089.529
67500.000 -22.375 -5038.253 -8495.130 780.405 -103.629 -4435.588 -8398.645
67750.000 -42.855 -4948.021 -9013.516 744.654 -97.366 -4341.312 -8930.083
68000.000 -71.268 -4917.780 -9012.698 790.077 -108.371 -4369.087 -8808.417
68250.000 -54.130 -4826.921 -9044.159 749.835 -91.477 -4296.425 -8862.168
68500.000 -64.291 -4868.980 -8744.839 792.527 -109.830 -4230.301 -8636.530
68750.000 -73.293 -4729.979 -9242.086 777.047 -88.679 -4036.081 -9174.324
69000.000 -46.071 -4758.216 -9136.653 751.354 -107.150 -4140.865 -9063.729
69250.000 18.874 -4869.607 -8890.687 786.464 -88.254 -4220.681 -8860.277
69500.000 -2.604 -4873.136 -8636.445 814.322 -88.428 -4185.537 -8595.545
69750.000 9.620 -5158.059 -8759.511 769.857 -92.182 -4519.448 -8730.067
70000.000 30.358 -4999.642 -8532.829 748.048 -85.829 -4403.129 -8497.481
70250.000 3.520 -5017.872 -9148.322 789.132 -95.291 -4354.807 -9121.066
70500.000 -2.913 -4657.999 -9092.636 782.666 -95.460 -3996.436 -9064.081
70750.000 13.042 -4916.080 -9054.635 797.811 -95.301 -4221.773 -9059.473
71000.000 24.288 -4900.593 -9090.495 764.948 -80.291 -4255.515 -9075.204
71250.000 23.356 -4837.678 -9057.009 768.241 -81.126 -4227.906 -9003.021
71500.000 7.939 -4734.175 -9320.128 786.610 -105.555 -4135.799 -9245.389
71750.000 -31.375 -5081.111 -8864.428 798.243 -98.576 -4406.125 -8808.371
72000.000 9.248 -5089.362 -8737.392 824.811 -90.590 -4393.374 -8708.408
72250.000 28.233 -5139.999 -8474.738 797.044 -101.637 -4498.725 -8448.839
72500.000 -17.373 -4796.004 -8988.848 760.671 -94.699 -4204.092 -8897.414
72750.000 19.075 -5157.425 -8496.666 792.961 -97.344 -4503.504 -8474.046
73000.000 -12.315 -4805.670 -9242.547 774.633 -90.286 -4193.337 -9158.217
73250.000 13.170 -5045.370 -8840.805 776.980 -91.785 -4410.852 -8803.299
73500.000 36.685 -4658.251 -9481.177 778.968 -107.906 -4021.839 -9483.213
73750.000 33.003 -4640.922 -9490.540 790.518 -101.576 -3986.546 -9488.977
74000.000 7.814 -4987.693 -9075.877 792.245 -91.827 -4341.206 -9029.759
74250.000 48.749 -4971.930 -9144.114 794.545 -89.387 -4271.697 -9187.939
74500.000 62.263 -4979.852 -9172.492 786.958 -91.263 -4374.888 -9144.025
74750.000 37.803 -4546.489 -9579.195 759.570 -93.923 -3906.102 -9591.738
75000.000 17.739 -4720.440 -9448.708 769.925 -86.610 -4075.713 -9427.859
75250.000 -75.964 -4804.185 -9032.637 797.081 -104.742 -4129.853 -8938.666
75500.000 -6.691 -4919.826 -8952.529 750.202 -101.798 -4281.566 -8935.694
75750.000 3.141 -4962.348 -9041.186 775.215 -91.830 -4288.758 -9034.532
76000.000 23.890 -4878.454 -9302.763 792.219 -100.597 -4206.360 -9307.126
76250.000 22.646 -5560.535 -8081.790 771.149 -85.443 -4904.688 -8074.576
76500.000 -6.452 -5335.780 -8549.226 809.482 -99.926 -4614.519 -8554.480
76750.000 25.424 -5269.040 -8367.084 806.169 -95.441 -4587.596 -8363.225
77000.000 -23.524 -5594.157 -7776.562 796.349 -95.601 -4893.615 -7752.832
77250.000 9.870 -5521.359 -7952.868 783.303 -84.694 -4832.016 -7953.473
77500.000 14.607 -5558.606 -7989.394 747.717 -95.618 -4970.235 -7940.272
77750.000 25.625 -5367.577 -8238.748 809.430 -105.733 -4696.762 -8231.492
78000.000 -3.432 -5262.362 -8421.896 800.557 -93.231 -4693.687 -8279.813
78250.000 30.868 -4912.007 -8705.084 791.173 -98.171 -4352.685 -8602.272
78500.000 32.795 -5035.992 -8821.262 787.463 -94.589 -4472.219 -8724.956
78750.000 15.435 -4880.659 -9262.726 814.360 -89.763 -4189.491 -9244.732
79000.000 24.743 -5325.671 -8470.558 752.183 -95.778 -4696.357 -8468.209
79250.000 31.843 -5151.014 -8455.047 802.372 -91.134 -4440.810 -8485.855
79500.000 10.599 -5515.856 -7874.925 775.455 -92.533 -4837.995 -7880.464
79750.000 2.164 -5256.192 -8272.027 810.932 -97.139 -4529.296 -8287.294
80000.000 -2.197 -5206.783 -8389.381 794.340 -87.777 -4505.350 -8382.053
80250.000 5.635 -5298.544 -8524.489 793.763 -102.083 -4596.424 -8540.564
80500.000 -20.247 -5241.999 -8498.122 760.207 -95.210 -4585.533 -8469.345
80750.000 29.565 -5040.826 -8656.387 785.929 -79.595 -4375.998 -8644.447
81000.000 1.187 -4939.537 -9051.987 765.926 -92.372 -4304.499 -9014.658
81250.000 26.336 -5420.307 -8113.461 846.067 -92.945 -4719.418 -8087.564
81500.000 -21.455 -4738.212 -9141.811 768.482 -99.617 -4121.616 -9068.087
81750.000 25.030 -5078.840 -8600.308 750.887 -96.628 -4444.724 -8605.195
82000.000 -12.417 -4912.098 -9182.709 777.557 -91.433 -4235.721 -9160.544
82250.000 17.660 -4760.000 -9128.713 798.411 -101.017 -4064.076 -9144.903
82500.000 -16.222 -5022.715 -8833.280 791.461 -113.807 -4333.414 -8828.705
82750.000 -2.754 -4578.534 -9184.180 816.514 -97.912 -3837.755 -9203.603
83000.000 -14.387 -4966.153 -8663.104 735.106 -98.193 -4336.133 -8641.824
83250.000 32.045 -5167.638 -8461.735 797.342 -94.919 -4508.041 -8450.954
83500.000 15.620 -5032.451 -8468.308 787.196 -103.267 -4330.730 -8501.720
83750.000 -29.256 -4819.949 -9318.577 770.623 -92.777 -4146.282 -9285.142
84000.000 5.998 -5246.796 -8385.794 783.080 -103.751 -4550.444 -8408.814
84250.000 2.785 -5128.017 -8903.581 806.134 -102.723 -4447.401 -8883.569
84500.000 48.974 -4760.940 -9218.155 799.435 -86.661 -4105.667 -9209.629
84750.000 23.503 -5117.659 -8560.939 725.387 -89.447 -4512.428 -8553.733
85000.000 48.532 -5112.464 -8765.870 779.309 -94.614 -4487.653 -8754.517
85250.000 -10.610 -5001.844 -8835.515 772.628 -99.575 -4337.965 -8815.731
85500.000 7.341 -5114.197 -8427.558 797.216 -91.582 -4472.459 -8371.003
85750.000 -31.431 -5401.593 -8479.069 769.689 -94.524 -4750.890 -8423.176
86000.000 14.135 -4978.831 -8836.956 823.604 -86.853 -4313.314 -8779.858
86250.000 -11.138 -5102.263 -9014.921 820.957 -94.156 -4401.933 -8977.312
86500.000 11.768 -4809.516 -8857.521 823.389 -97.529 -4088.598 -8864.348
86750.000 19.094 -5010.566 -9045.415 804.849 -103.846 -4318.909 -9055.164
87000.000 -10.886 -5380.521 -8488.568 797.481 -93.326 -4700.830 -8453.218
87250.000 -16.662 -4621.425 -9618.297 775.774 -114.524 -4021.511 -9540.299
87500.000 -62.918 -5327.916 -8814.176 767.601 -97.263 -4706.950 -8701.885
87750.000 -1.992 -4969.862 -9057.074 767.685 -89.229 -4330.507 -9015.981
88000.000 5.417 -4776.114 -9282.568 792.437 -93.154 -4122.416 -9242.399
88250.000 28.451 -4675.782 -9331.759 787.249 -89.203 -4044.203 -9293.743
88500.000 3.506 -4742.850 -9152.923 796.892 -93.438 -4072.619 -9123.206
88750.000 17.262 -5000.147 -8836.347 762.353 -100.923 -4318.907 -8873.418
89000.000 -11.828 -5058.754 -8569.728 758.097 -97.221 -4384.369 -8571.409
89250.000 -24.580 -4724.885 -9328.722 720.034 -93.819 -4104.134 -9298.678
89500.000 -0.128 -4847.541 -9055.842 758.752 -95.701 -4209.544 -9030.660
89750.000 2.258 -4978.064 -8848.828 798.983 -91.815 -4296.749 -8825.234
90000.000 -29.587 -4610.205 -9603.409 819.169 -87.291 -3890.568 -9561.582
90250.000 -17.255 -5076.877 -8779.109 776.313 -97.055 -4364.653 -8794.820
90500.000 -33.142 -5129.072 -8377.445 753.520 -107.034 -4443.050 -8383.839
90750.000 -20.316 -5187.629 -8502.917 774.725 -103.317 -4518.436 -8480.385
91000.000 2.040 -5029.102 -8861.413 745.712 -92.791 -4344.965 -8894.670
91250.000 17.552 -5043.301 -8884.450 803.848 -94.443 -4328.391 -8907.507
91500.000 7.911 -4627.079 -9251.181 791.851 -95.938 -3945.289 -9244.969
91750.000 16.771 -5197.733 -8679.283 810.438 -94.590 -4501.859 -8676.082
92000.000 27.647 -4778.513 -9096.135 777.740 -92.095 -4124.595 -9092.054
92250.000 -3.326 -4783.781 -9133.727 747.702 -90.879 -4148.825 -9108.535
92500.000 0.781 -4988.406 -8924.288 769.748 -91.161 -4363.035 -8871.852
92750.000 10.005 -4919.850 -8984.691 782.466 -97.519 -4281.432 -8948.166
93000.000 51.786 -5156.318 -8519.489 798.885 -103.619 -4481.857 -8550.469
93250.000 10.597 -4810.938 -8898.454 787.911 -97.151 -4139.642 -8889.587
93500.000 18.500 -5014.942 -8945.992 803.532 -109.431 -4317.730 -8967.602
93750.000 -35.545 -5075.292 -8831.661 796.907 -100.656 -4358.235 -8816.922
94000.000 -40.095 -5358.855 -8967.646 792.017 -95.640 -4665.109 -8924.919
94250.000 18.434 -4765.716 -8996.364 749.921 -82.814 -4143.606 -8969.801
94500.000 -20.904 -5166.000 -8681.461 763.042 -98.632 -4532.926 -8629.221
94750.000 -48.910 -5068.209 -8814.499 802.560 -85.952 -4365.151 -8752.038
95000.000 -30.196 -5219.572 -8781.054 779.649 -99.497 -4547.238 -8743.039
95250.000 34.699 -4733.601 -9140.293 764.893 -106.764 -4025.677 -9224.787
95500.000 -4.941 -4818.720 -9208.706 787.521 -92.517 -4084.245 -9243.236
95750.000 -3.348 -4781.401 -9222.868 792.316 -85.530 -4133.840 -9160.295
96000.000 -93.831 -4618.753 -9287.302 799.790 -82.225 -3910.063 -9184.595
96250.000 -52.824 -4589.656 -9301.566 794.181 -110.856 -3932.449 -9222.624
96500.000 -2.735 -4738.710 -9204.411 808.245 -87.167 -4064.739 -9154.570
96750.000 -36.542 -4814.520 -9071.534 770.929 -98.216 -4164.685 -9012.114
97000.000 10.915 -5027.592 -8729.524 781.957 -97.437 -4363.295 -8720.217
97250.000 13.424 -4827.736 -9122.199 760.653 -99.952 -4222.534 -9080.125
97500.000 4.673 -4993.460 -8750.477 757.181 -88.804 -4391.728 -8688.505
97750.000 -15.959 -5229.217 -8467.151 786.291 -85.629 -4547.649 -8432.098
98000.000 -30.502 -4915.514 -8883.567 786.684 -88.338 -4236.288 -8833.947
98250.000 0.374 -5175.052 -8635.678 805.548 -92.560 -4520.760 -8577.357
98500.000 -44.988 -5063.785 -8524.339 781.313 -111.894 -4386.542 -8487.175
98750.000 -27.056 -4872.172 -9132.901 824.428 -104.261 -4164.906 -9092.944
99000.000 3.571 -5329.435 -8241.230 818.283 -96.060 -4659.770 -8192.243
99250.000 -5.541 -5281.742 -8391.936 761.351 -113.849 -4653.319 -8367.315
99500.000 11.256 -5071.676 -8715.358 810.364 -103.189 -4352.894 -8738.222
99750.000 -14.498 -5040.157 -8831.594 791.824 -106.889 -4363.406 -8808.912
100000.000 40.525 -5015.693 -8759.658 802.545 -86.827 -4354.177 -8745.981
Average 30.001
