# Supplementary material for: Anti-cancer activity elucidation of geissolosimine as an MDM2-p53 interaction inhibitor: An in-silico study
Source: PLoS One. 2025 May 8;20(5):e0323003. doi: 10.1371/journal.pone.0323003 (PMC12061181; doi:10.1371/journal.pone.0323003)
Supplement: S8 File — (ZIP) [file pone.0323003.s008.zip › Result/complex_2/complex_2_dccm.tab]

Dynamic Cross-Correlation Matrix for 100 selected units
1.000 0.504 0.237 -0.070 -0.031 -0.023 -0.035 -0.046 -0.066 -0.038 -0.030 -0.066 -0.025 -0.025 -0.099 -0.069 -0.065 -0.080 -0.047 -0.115 -0.113 -0.043 -0.013 -0.063 -0.131 -0.051 -0.045 -0.156 -0.146 -0.087 -0.096 -0.177 -0.073 -0.017 0.026 -0.029 -0.031 -0.104 -0.102 -0.053 -0.073 0.020 -0.151 -0.150 -0.071 -0.128 -0.139 -0.128 -0.184 -0.179 -0.123 -0.113 -0.098 -0.081 -0.067 -0.114 -0.128 -0.07…
0.504 1.000 0.657 0.210 0.094 0.162 0.105 0.055 -0.008 -0.038 -0.032 -0.061 -0.012 0.089 0.019 -0.065 -0.028 -0.051 -0.034 -0.148 -0.099 -0.055 -0.006 -0.038 -0.140 -0.042 -0.040 -0.136 -0.124 -0.055 -0.064 -0.170 -0.032 -0.008 0.070 -0.090 -0.088 -0.027 0.021 0.087 0.163 0.252 -0.090 -0.085 0.114 -0.005 -0.062 -0.020 -0.042 -0.097 -0.067 -0.025 -0.025 -0.070 -0.048 -0.046 -0.112 0.004 -0.229 -0.…
0.237 0.657 1.000 0.564 0.352 0.345 0.204 0.111 0.019 -0.022 0.036 -0.009 0.048 0.221 0.105 0.017 0.018 -0.041 -0.051 -0.195 -0.113 -0.091 -0.006 -0.023 -0.175 -0.034 -0.013 -0.146 -0.140 -0.030 -0.000 -0.137 -0.018 -0.061 0.063 -0.145 -0.087 0.030 0.137 0.251 0.414 0.357 -0.020 0.046 0.185 0.064 0.030 0.052 0.059 0.025 0.016 0.045 0.069 -0.002 0.020 0.006 -0.015 0.046 -0.213 -0.100 -0.104 -0.350…
-0.070 0.210 0.564 1.000 0.593 0.390 0.240 0.136 0.058 -0.015 0.079 -0.006 0.021 0.171 0.141 0.051 -0.007 -0.055 -0.070 -0.110 -0.021 0.037 0.070 0.066 0.012 0.101 0.108 0.018 0.023 0.128 0.136 0.006 0.068 -0.158 -0.086 -0.202 -0.126 0.000 0.121 0.248 0.499 0.277 0.069 0.241 0.263 0.207 0.152 0.113 0.134 0.127 0.070 0.010 0.016 -0.012 -0.092 -0.027 0.056 0.094 0.022 -0.123 -0.329 -0.484 -0.450 -0…
-0.031 0.094 0.352 0.593 1.000 0.595 0.356 0.137 0.092 0.089 0.138 0.073 0.099 0.246 0.100 -0.006 -0.055 -0.091 -0.111 -0.108 -0.089 -0.076 0.001 0.047 -0.062 -0.026 0.062 0.008 -0.070 -0.021 -0.000 -0.059 -0.046 -0.118 -0.034 -0.090 -0.089 -0.028 0.045 0.102 0.253 0.144 -0.029 0.117 0.121 0.086 0.073 0.037 0.090 0.114 0.049 0.042 0.106 0.110 0.004 0.035 -0.058 -0.161 -0.153 -0.241 -0.227 -0.231 …
-0.023 0.162 0.345 0.390 0.595 1.000 0.739 0.539 0.373 0.177 0.173 0.038 0.093 0.251 0.055 -0.044 -0.120 -0.166 -0.147 -0.143 -0.086 -0.068 0.005 0.035 -0.086 -0.044 0.019 -0.014 -0.067 -0.020 -0.010 -0.080 -0.053 0.016 0.046 -0.067 -0.104 -0.078 -0.011 0.053 0.148 0.095 -0.086 -0.002 0.026 -0.028 0.003 0.000 0.035 0.029 0.016 0.058 0.095 0.093 0.035 0.002 -0.170 -0.164 -0.257 -0.203 -0.186 -0.20…
-0.035 0.105 0.204 0.240 0.356 0.739 1.000 0.656 0.431 0.291 0.228 0.095 0.108 0.205 0.046 -0.049 -0.112 -0.151 -0.102 -0.114 -0.097 -0.091 -0.019 0.032 -0.106 -0.066 -0.008 -0.008 -0.074 -0.028 0.011 -0.061 -0.070 0.038 0.049 -0.006 -0.057 -0.078 -0.032 0.037 0.065 0.029 -0.084 -0.022 0.007 -0.018 0.001 0.008 0.036 0.029 0.036 0.067 0.085 0.084 0.047 0.024 -0.188 -0.129 -0.258 -0.160 -0.135 -0.1…
-0.046 0.055 0.111 0.136 0.137 0.539 0.656 1.000 0.708 0.377 0.223 0.108 0.147 0.160 -0.023 -0.095 -0.180 -0.176 -0.120 -0.073 -0.014 -0.052 0.015 0.076 -0.080 -0.076 -0.009 -0.003 -0.094 -0.049 0.013 -0.048 -0.078 0.028 0.030 -0.001 -0.109 -0.154 -0.102 0.029 0.017 -0.024 -0.066 -0.028 0.015 -0.024 0.006 0.034 0.045 0.026 0.055 0.072 0.072 0.098 0.082 0.056 -0.136 -0.108 -0.275 -0.170 -0.143 -0.…
-0.066 -0.008 0.019 0.058 0.092 0.373 0.431 0.708 1.000 0.659 0.368 0.283 0.374 0.310 0.082 -0.011 -0.131 -0.157 -0.132 -0.109 -0.077 -0.091 -0.058 -0.001 -0.115 -0.112 -0.052 -0.035 -0.112 -0.071 0.003 -0.018 -0.063 0.002 0.008 0.001 -0.108 -0.129 -0.059 0.078 0.054 0.013 -0.069 -0.038 -0.000 -0.012 0.005 0.001 0.022 0.024 0.015 0.041 0.071 0.092 0.075 0.041 -0.121 -0.055 -0.203 -0.086 -0.056 -0…
-0.038 -0.038 -0.022 -0.015 0.089 0.177 0.291 0.377 0.659 1.000 0.683 0.531 0.510 0.336 0.114 0.040 -0.088 -0.135 -0.156 -0.162 -0.123 -0.065 -0.036 -0.015 -0.098 -0.074 -0.018 -0.049 -0.111 -0.040 0.051 0.007 -0.082 -0.032 -0.072 -0.028 -0.111 -0.113 -0.048 0.049 0.043 0.019 -0.080 -0.058 -0.025 0.023 0.015 -0.042 -0.008 0.058 0.023 0.012 0.092 0.123 0.073 0.039 -0.115 -0.065 -0.154 -0.053 0.034…
-0.030 -0.032 0.036 0.079 0.138 0.173 0.228 0.223 0.368 0.683 1.000 0.674 0.502 0.416 0.222 0.088 -0.028 -0.073 -0.126 -0.168 -0.121 -0.090 -0.035 -0.024 -0.128 -0.080 -0.019 -0.078 -0.123 -0.035 0.029 -0.008 -0.075 -0.051 -0.084 -0.034 -0.094 -0.065 0.031 0.082 0.109 0.053 -0.037 -0.000 0.028 0.043 0.049 -0.038 -0.009 0.056 0.014 -0.034 0.052 0.099 0.003 0.028 -0.097 -0.049 -0.085 -0.077 -0.072 …
-0.066 -0.061 -0.009 -0.006 0.073 0.038 0.095 0.108 0.283 0.531 0.674 1.000 0.740 0.440 0.276 0.150 0.047 -0.019 -0.133 -0.149 -0.161 -0.125 -0.090 -0.055 -0.106 -0.111 -0.042 -0.057 -0.118 -0.061 -0.001 -0.007 -0.089 -0.050 -0.101 -0.038 -0.118 -0.048 0.059 0.111 0.110 0.077 -0.038 -0.017 -0.007 0.017 0.022 -0.041 -0.004 0.084 0.049 0.017 0.100 0.139 0.093 0.095 -0.033 -0.025 -0.062 -0.036 -0.02…
-0.025 -0.012 0.048 0.021 0.099 0.093 0.108 0.147 0.374 0.510 0.502 0.740 1.000 0.644 0.319 0.189 0.103 -0.031 -0.105 -0.130 -0.173 -0.159 -0.129 -0.063 -0.150 -0.165 -0.088 -0.080 -0.167 -0.118 -0.006 -0.010 -0.111 -0.053 -0.064 -0.026 -0.102 -0.015 0.096 0.197 0.182 0.145 -0.008 0.008 0.016 0.004 0.000 -0.056 -0.010 0.055 0.024 0.014 0.102 0.120 0.082 0.058 -0.090 -0.047 -0.105 -0.043 -0.005 -0…
-0.025 0.089 0.221 0.171 0.246 0.251 0.205 0.160 0.310 0.336 0.416 0.440 0.644 1.000 0.634 0.378 0.227 0.070 -0.021 -0.131 -0.141 -0.193 -0.132 -0.053 -0.224 -0.214 -0.089 -0.114 -0.235 -0.177 -0.050 -0.093 -0.139 -0.088 -0.025 -0.010 -0.033 0.128 0.266 0.342 0.350 0.276 0.009 0.030 0.039 -0.009 -0.039 -0.088 -0.012 0.022 -0.024 -0.026 0.085 0.090 0.042 0.039 -0.115 -0.069 -0.174 -0.104 -0.077 -0…
-0.099 0.019 0.105 0.141 0.100 0.055 0.046 -0.023 0.082 0.114 0.222 0.276 0.319 0.634 1.000 0.690 0.517 0.317 0.116 0.007 -0.024 -0.098 -0.130 -0.083 -0.110 -0.149 -0.120 -0.059 -0.110 -0.155 -0.073 -0.004 -0.076 -0.105 -0.084 -0.011 0.036 0.257 0.397 0.348 0.335 0.217 0.031 0.018 -0.004 -0.029 -0.111 -0.175 -0.068 -0.048 -0.141 -0.127 0.004 -0.009 -0.051 0.007 -0.034 0.128 0.064 0.107 -0.018 -0.…
-0.069 -0.065 0.017 0.051 -0.006 -0.044 -0.049 -0.095 -0.011 0.040 0.088 0.150 0.189 0.378 0.690 1.000 0.712 0.468 0.183 0.046 0.019 -0.023 -0.095 -0.125 -0.061 -0.079 -0.133 -0.076 -0.043 -0.113 -0.101 -0.007 -0.019 -0.055 -0.054 -0.060 0.080 0.267 0.405 0.351 0.258 0.098 -0.037 -0.063 -0.110 -0.108 -0.149 -0.198 -0.145 -0.113 -0.193 -0.177 -0.060 -0.034 -0.064 -0.057 0.028 0.210 0.203 0.244 0.1…
-0.065 -0.028 0.018 -0.007 -0.055 -0.120 -0.112 -0.180 -0.131 -0.088 -0.028 0.047 0.103 0.227 0.517 0.712 1.000 0.679 0.334 0.111 0.030 -0.090 -0.140 -0.124 -0.131 -0.176 -0.174 -0.112 -0.135 -0.200 -0.121 -0.040 0.005 -0.018 0.063 0.121 0.309 0.497 0.456 0.309 0.187 0.135 -0.030 -0.083 -0.101 -0.123 -0.193 -0.202 -0.147 -0.160 -0.226 -0.151 -0.078 -0.093 -0.061 -0.060 0.027 0.211 0.148 0.247 0.1…
-0.080 -0.051 -0.041 -0.055 -0.091 -0.166 -0.151 -0.176 -0.157 -0.135 -0.073 -0.019 -0.031 0.070 0.317 0.468 0.679 1.000 0.674 0.373 0.137 -0.137 -0.195 -0.086 -0.052 -0.197 -0.181 -0.041 -0.100 -0.220 -0.185 -0.114 -0.077 -0.090 0.055 0.159 0.345 0.473 0.380 0.252 0.094 0.032 -0.046 -0.119 -0.159 -0.197 -0.263 -0.213 -0.186 -0.234 -0.260 -0.159 -0.099 -0.112 -0.081 -0.077 0.033 0.169 0.192 0.246…
-0.047 -0.034 -0.051 -0.070 -0.111 -0.147 -0.102 -0.120 -0.132 -0.156 -0.126 -0.133 -0.105 -0.021 0.116 0.183 0.334 0.674 1.000 0.572 0.225 -0.145 -0.190 -0.011 -0.007 -0.189 -0.162 -0.001 -0.079 -0.192 -0.154 -0.148 -0.047 -0.058 0.153 0.254 0.353 0.379 0.216 0.112 -0.004 -0.043 -0.093 -0.148 -0.187 -0.253 -0.312 -0.236 -0.226 -0.293 -0.302 -0.176 -0.150 -0.163 -0.103 -0.116 -0.011 0.150 0.158 0…
-0.115 -0.148 -0.195 -0.110 -0.108 -0.143 -0.114 -0.073 -0.109 -0.162 -0.168 -0.149 -0.130 -0.131 0.007 0.046 0.111 0.373 0.572 1.000 0.485 -0.011 -0.250 0.075 0.359 -0.138 -0.168 0.346 0.186 -0.159 -0.058 0.145 0.004 -0.105 -0.063 0.179 0.099 0.112 0.004 -0.053 -0.179 -0.214 -0.108 -0.143 -0.169 -0.186 -0.276 -0.159 -0.123 -0.217 -0.233 -0.093 -0.096 -0.139 -0.105 -0.119 -0.048 0.019 0.135 0.079…
-0.113 -0.099 -0.113 -0.021 -0.089 -0.086 -0.097 -0.014 -0.077 -0.123 -0.121 -0.161 -0.173 -0.141 -0.024 0.019 0.030 0.137 0.225 0.485 1.000 0.557 0.318 0.278 0.298 0.166 0.056 0.075 0.113 0.103 0.024 0.048 0.022 -0.080 -0.051 -0.059 -0.012 0.022 -0.055 -0.070 -0.097 -0.127 -0.057 -0.089 -0.113 -0.047 -0.107 -0.070 -0.057 -0.120 -0.128 -0.054 -0.078 -0.093 -0.093 -0.107 0.079 0.148 0.138 0.135 0.…
-0.043 -0.055 -0.091 0.037 -0.076 -0.068 -0.091 -0.052 -0.091 -0.065 -0.090 -0.125 -0.159 -0.193 -0.098 -0.023 -0.090 -0.137 -0.145 -0.011 0.557 1.000 0.676 0.202 0.484 0.650 0.282 -0.015 0.359 0.476 0.177 0.133 0.121 -0.074 -0.209 -0.371 -0.231 -0.150 -0.129 -0.104 -0.044 -0.067 -0.018 -0.022 -0.013 0.078 0.050 0.001 -0.038 -0.068 -0.062 -0.087 -0.144 -0.142 -0.140 -0.130 0.107 0.172 0.183 0.125…
-0.013 -0.006 -0.006 0.070 0.001 0.005 -0.019 0.015 -0.058 -0.036 -0.035 -0.090 -0.129 -0.132 -0.130 -0.095 -0.140 -0.195 -0.190 -0.250 0.318 0.676 1.000 0.619 0.213 0.606 0.581 -0.069 0.064 0.421 0.171 -0.110 0.038 0.013 -0.077 -0.262 -0.184 -0.139 -0.125 -0.049 0.043 0.046 0.086 0.129 0.124 0.210 0.246 0.140 0.090 0.095 0.031 -0.032 -0.055 -0.051 -0.074 -0.092 0.058 0.018 -0.073 -0.049 0.040 -0…
-0.063 -0.038 -0.023 0.066 0.047 0.035 0.032 0.076 -0.001 -0.015 -0.024 -0.055 -0.063 -0.053 -0.083 -0.125 -0.124 -0.086 -0.011 0.075 0.278 0.202 0.619 1.000 0.264 0.255 0.653 0.322 -0.065 0.153 0.106 -0.166 -0.086 -0.007 -0.011 0.018 -0.081 -0.097 -0.102 -0.010 0.008 0.035 0.125 0.183 0.150 0.181 0.209 0.185 0.180 0.158 0.068 0.064 0.066 0.028 -0.006 -0.056 -0.099 -0.202 -0.295 -0.253 -0.067 0.0…
-0.131 -0.140 -0.175 0.012 -0.062 -0.086 -0.106 -0.080 -0.115 -0.098 -0.128 -0.106 -0.150 -0.224 -0.110 -0.061 -0.131 -0.052 -0.007 0.359 0.298 0.484 0.213 0.264 1.000 0.638 0.303 0.555 0.742 0.469 0.193 0.340 0.140 -0.130 -0.316 -0.276 -0.287 -0.202 -0.181 -0.174 -0.134 -0.193 -0.063 -0.050 -0.051 -0.007 -0.085 -0.059 -0.064 -0.096 -0.131 -0.105 -0.101 -0.133 -0.159 -0.146 -0.023 0.053 0.203 0.0…
-0.051 -0.042 -0.034 0.101 -0.026 -0.044 -0.066 -0.076 -0.112 -0.074 -0.080 -0.111 -0.165 -0.214 -0.149 -0.079 -0.176 -0.197 -0.189 -0.138 0.166 0.650 0.606 0.255 0.638 1.000 0.612 0.176 0.609 0.744 0.294 0.176 0.232 -0.016 -0.190 -0.422 -0.288 -0.187 -0.137 -0.087 0.051 -0.021 0.007 0.024 0.040 0.126 0.116 0.032 -0.030 -0.033 -0.072 -0.138 -0.167 -0.179 -0.189 -0.172 0.079 0.186 0.194 0.105 -0.0…
-0.045 -0.040 -0.013 0.108 0.062 0.019 -0.008 -0.009 -0.052 -0.018 -0.019 -0.042 -0.088 -0.089 -0.120 -0.133 -0.174 -0.181 -0.162 -0.168 0.056 0.282 0.581 0.653 0.303 0.612 1.000 0.387 0.171 0.501 0.253 -0.131 0.066 0.055 0.018 -0.124 -0.130 -0.123 -0.114 -0.018 0.073 0.067 0.119 0.172 0.145 0.204 0.260 0.183 0.151 0.167 0.076 0.003 -0.007 -0.035 -0.079 -0.103 -0.054 -0.089 -0.155 -0.140 -0.037 -…
-0.156 -0.136 -0.146 0.018 0.008 -0.014 -0.008 -0.003 -0.035 -0.049 -0.078 -0.057 -0.080 -0.114 -0.059 -0.076 -0.112 -0.041 -0.001 0.346 0.075 -0.015 -0.069 0.322 0.555 0.176 0.387 1.000 0.551 0.217 0.269 0.319 0.142 -0.007 -0.147 0.037 -0.135 -0.150 -0.165 -0.119 -0.145 -0.190 0.006 0.043 0.008 0.027 -0.044 0.032 0.068 0.018 -0.040 -0.010 -0.028 -0.056 -0.093 -0.106 -0.164 -0.122 0.002 -0.107 -0…
-0.146 -0.124 -0.140 0.023 -0.070 -0.067 -0.074 -0.094 -0.112 -0.111 -0.123 -0.118 -0.167 -0.235 -0.110 -0.043 -0.135 -0.100 -0.079 0.186 0.113 0.359 0.064 -0.065 0.742 0.609 0.171 0.551 1.000 0.654 0.319 0.537 0.344 -0.061 -0.283 -0.305 -0.267 -0.180 -0.136 -0.160 -0.092 -0.192 -0.061 -0.086 -0.082 -0.022 -0.103 -0.103 -0.097 -0.131 -0.159 -0.159 -0.183 -0.207 -0.222 -0.191 -0.018 0.173 0.344 0.…
-0.087 -0.055 -0.030 0.128 -0.021 -0.020 -0.028 -0.049 -0.071 -0.040 -0.035 -0.061 -0.118 -0.177 -0.155 -0.113 -0.200 -0.220 -0.192 -0.159 0.103 0.476 0.421 0.153 0.469 0.744 0.501 0.217 0.654 1.000 0.555 0.285 0.307 -0.005 -0.135 -0.346 -0.224 -0.149 -0.104 -0.074 0.061 -0.014 0.058 0.064 0.068 0.159 0.143 0.078 0.050 0.039 0.009 -0.060 -0.104 -0.147 -0.166 -0.147 0.052 0.148 0.159 0.046 -0.099 …
-0.096 -0.064 -0.000 0.136 -0.000 -0.010 0.011 0.013 0.003 0.051 0.029 -0.001 -0.006 -0.050 -0.073 -0.101 -0.121 -0.185 -0.154 -0.058 0.024 0.177 0.171 0.106 0.193 0.294 0.253 0.269 0.319 0.555 1.000 0.505 0.377 -0.005 -0.130 -0.139 -0.124 -0.092 -0.081 -0.018 0.087 0.000 0.079 0.162 0.147 0.261 0.175 0.113 0.157 0.159 0.049 -0.027 -0.034 -0.113 -0.129 -0.167 -0.054 0.096 -0.007 -0.023 -0.083 -0.…
-0.177 -0.170 -0.137 0.006 -0.059 -0.080 -0.061 -0.048 -0.018 0.007 -0.008 -0.007 -0.010 -0.093 -0.004 -0.007 -0.040 -0.114 -0.148 0.145 0.048 0.133 -0.110 -0.166 0.340 0.176 -0.131 0.319 0.537 0.285 0.505 1.000 0.434 -0.027 -0.236 -0.131 -0.142 -0.080 -0.061 -0.112 -0.068 -0.140 -0.038 0.000 -0.002 0.043 -0.040 -0.027 -0.017 -0.038 -0.048 -0.070 -0.119 -0.152 -0.122 -0.119 -0.026 0.124 0.211 0.0…
-0.073 -0.032 -0.018 0.068 -0.046 -0.053 -0.070 -0.078 -0.063 -0.082 -0.075 -0.089 -0.111 -0.139 -0.076 -0.019 0.005 -0.077 -0.047 0.004 0.022 0.121 0.038 -0.086 0.140 0.232 0.066 0.142 0.344 0.307 0.377 0.434 1.000 0.471 0.249 -0.014 0.050 0.120 0.034 -0.053 0.063 -0.036 -0.047 -0.046 -0.105 0.013 -0.057 -0.135 -0.113 -0.102 -0.162 -0.174 -0.160 -0.164 -0.160 -0.188 0.019 0.262 0.172 0.191 -0.01…
-0.017 -0.008 -0.061 -0.158 -0.118 0.016 0.038 0.028 0.002 -0.032 -0.051 -0.050 -0.053 -0.088 -0.105 -0.055 -0.018 -0.090 -0.058 -0.105 -0.080 -0.074 0.013 -0.007 -0.130 -0.016 0.055 -0.007 -0.061 -0.005 -0.005 -0.027 0.471 1.000 0.663 0.278 0.256 0.173 0.078 -0.061 -0.092 -0.050 -0.064 -0.095 -0.151 -0.112 -0.082 -0.072 -0.102 -0.155 -0.135 -0.090 -0.085 -0.092 -0.018 -0.082 -0.110 -0.048 -0.112…
0.026 0.070 0.063 -0.086 -0.034 0.046 0.049 0.030 0.008 -0.072 -0.084 -0.101 -0.064 -0.025 -0.084 -0.054 0.063 0.055 0.153 -0.063 -0.051 -0.209 -0.077 -0.011 -0.316 -0.190 0.018 -0.147 -0.283 -0.135 -0.130 -0.236 0.249 0.663 1.000 0.625 0.583 0.389 0.176 0.018 -0.013 0.068 -0.037 -0.094 -0.173 -0.179 -0.138 -0.108 -0.136 -0.213 -0.162 -0.084 -0.086 -0.097 -0.007 -0.088 -0.079 -0.016 -0.124 0.108 …
-0.029 -0.090 -0.145 -0.202 -0.090 -0.067 -0.006 -0.001 0.001 -0.028 -0.034 -0.038 -0.026 -0.010 -0.011 -0.060 0.121 0.159 0.254 0.179 -0.059 -0.371 -0.262 0.018 -0.276 -0.422 -0.124 0.037 -0.305 -0.346 -0.139 -0.131 -0.014 0.278 0.625 1.000 0.746 0.390 0.129 0.003 -0.136 -0.045 0.018 -0.020 -0.126 -0.168 -0.171 -0.113 -0.104 -0.178 -0.148 -0.060 -0.064 -0.085 -0.025 -0.088 -0.165 -0.077 -0.077 0…
-0.031 -0.088 -0.087 -0.126 -0.089 -0.104 -0.057 -0.109 -0.108 -0.111 -0.094 -0.118 -0.102 -0.033 0.036 0.080 0.309 0.345 0.353 0.099 -0.012 -0.231 -0.184 -0.081 -0.287 -0.288 -0.130 -0.135 -0.267 -0.224 -0.124 -0.142 0.050 0.256 0.583 0.746 1.000 0.670 0.374 0.156 0.021 0.047 0.002 -0.080 -0.184 -0.204 -0.206 -0.185 -0.209 -0.280 -0.244 -0.169 -0.173 -0.188 -0.117 -0.154 -0.061 0.076 0.082 0.221…
-0.104 -0.027 0.030 0.000 -0.028 -0.078 -0.078 -0.154 -0.129 -0.113 -0.065 -0.048 -0.015 0.128 0.257 0.267 0.497 0.473 0.379 0.112 0.022 -0.150 -0.139 -0.097 -0.202 -0.187 -0.123 -0.150 -0.180 -0.149 -0.092 -0.080 0.120 0.173 0.389 0.390 0.670 1.000 0.729 0.414 0.278 0.309 0.154 0.014 -0.065 -0.112 -0.164 -0.178 -0.176 -0.243 -0.243 -0.172 -0.163 -0.182 -0.121 -0.122 -0.085 0.115 0.075 0.196 0.11…
-0.102 0.021 0.137 0.121 0.045 -0.011 -0.032 -0.102 -0.059 -0.048 0.031 0.059 0.096 0.266 0.397 0.405 0.456 0.380 0.216 0.004 -0.055 -0.129 -0.125 -0.102 -0.181 -0.137 -0.114 -0.165 -0.136 -0.104 -0.081 -0.061 0.034 0.078 0.176 0.129 0.374 0.729 1.000 0.711 0.505 0.420 0.214 0.095 0.028 -0.043 -0.088 -0.114 -0.093 -0.140 -0.173 -0.122 -0.073 -0.103 -0.076 -0.062 -0.065 0.139 0.053 0.155 0.018 -0.…
-0.053 0.087 0.251 0.248 0.102 0.053 0.037 0.029 0.078 0.049 0.082 0.111 0.197 0.342 0.348 0.351 0.309 0.252 0.112 -0.053 -0.070 -0.104 -0.049 -0.010 -0.174 -0.087 -0.018 -0.119 -0.160 -0.074 -0.018 -0.112 -0.053 -0.061 0.018 0.003 0.156 0.414 0.711 1.000 0.725 0.520 0.338 0.275 0.211 0.130 0.062 0.040 0.077 0.007 -0.046 -0.024 0.011 -0.057 -0.036 -0.047 -0.058 0.106 -0.085 0.009 -0.045 -0.176 -0…
-0.073 0.163 0.414 0.499 0.253 0.148 0.065 0.017 0.054 0.043 0.109 0.110 0.182 0.350 0.335 0.258 0.187 0.094 -0.004 -0.179 -0.097 -0.044 0.043 0.008 -0.134 0.051 0.073 -0.145 -0.092 0.061 0.087 -0.068 0.063 -0.092 -0.013 -0.136 0.021 0.278 0.505 0.725 1.000 0.691 0.339 0.329 0.280 0.230 0.166 0.062 0.101 0.117 0.022 -0.032 0.017 -0.031 -0.059 -0.021 0.055 0.178 -0.018 0.001 -0.157 -0.397 -0.340 -…
0.020 0.252 0.357 0.277 0.144 0.095 0.029 -0.024 0.013 0.019 0.053 0.077 0.145 0.276 0.217 0.098 0.135 0.032 -0.043 -0.214 -0.127 -0.067 0.046 0.035 -0.193 -0.021 0.067 -0.190 -0.192 -0.014 0.000 -0.140 -0.036 -0.050 0.068 -0.045 0.047 0.309 0.420 0.520 0.691 1.000 0.595 0.432 0.441 0.344 0.269 0.175 0.163 0.136 0.098 0.014 -0.024 -0.064 -0.050 0.009 -0.049 0.018 -0.216 -0.127 -0.089 -0.237 -0.21…
-0.151 -0.090 -0.020 0.069 -0.029 -0.086 -0.084 -0.066 -0.069 -0.080 -0.037 -0.038 -0.008 0.009 0.031 -0.037 -0.030 -0.046 -0.093 -0.108 -0.057 -0.018 0.086 0.125 -0.063 0.007 0.119 0.006 -0.061 0.058 0.079 -0.038 -0.047 -0.064 -0.037 0.018 0.002 0.154 0.214 0.338 0.339 0.595 1.000 0.732 0.555 0.518 0.507 0.392 0.319 0.289 0.248 0.131 0.007 -0.054 -0.039 0.027 -0.026 -0.039 -0.120 -0.138 -0.115 -…
-0.150 -0.085 0.046 0.241 0.117 -0.002 -0.022 -0.028 -0.038 -0.058 -0.000 -0.017 0.008 0.030 0.018 -0.063 -0.083 -0.119 -0.148 -0.143 -0.089 -0.022 0.129 0.183 -0.050 0.024 0.172 0.043 -0.086 0.064 0.162 0.000 -0.046 -0.095 -0.094 -0.020 -0.080 0.014 0.095 0.275 0.329 0.432 0.732 1.000 0.772 0.618 0.627 0.544 0.472 0.436 0.350 0.202 0.106 0.028 -0.013 0.020 -0.101 -0.167 -0.211 -0.270 -0.222 -0.1…
-0.071 0.114 0.185 0.263 0.121 0.026 0.007 0.015 -0.000 -0.025 0.028 -0.007 0.016 0.039 -0.004 -0.110 -0.101 -0.159 -0.187 -0.169 -0.113 -0.013 0.124 0.150 -0.051 0.040 0.145 0.008 -0.082 0.068 0.147 -0.002 -0.105 -0.151 -0.173 -0.126 -0.184 -0.065 0.028 0.211 0.280 0.441 0.555 0.772 1.000 0.733 0.604 0.598 0.542 0.445 0.357 0.215 0.112 -0.009 -0.040 0.001 -0.149 -0.193 -0.270 -0.330 -0.246 -0.17…
-0.128 -0.005 0.064 0.207 0.086 -0.028 -0.018 -0.024 -0.012 0.023 0.043 0.017 0.004 -0.009 -0.029 -0.108 -0.123 -0.197 -0.253 -0.186 -0.047 0.078 0.210 0.181 -0.007 0.126 0.204 0.027 -0.022 0.159 0.261 0.043 0.013 -0.112 -0.179 -0.168 -0.204 -0.112 -0.043 0.130 0.230 0.344 0.518 0.618 0.733 1.000 0.772 0.574 0.599 0.587 0.429 0.240 0.164 0.041 -0.028 -0.005 -0.060 -0.095 -0.199 -0.254 -0.186 -0.2…
-0.139 -0.062 0.030 0.152 0.073 0.003 0.001 0.006 0.005 0.015 0.049 0.022 0.000 -0.039 -0.111 -0.149 -0.193 -0.263 -0.312 -0.276 -0.107 0.050 0.246 0.209 -0.085 0.116 0.260 -0.044 -0.103 0.143 0.175 -0.040 -0.057 -0.082 -0.138 -0.171 -0.206 -0.164 -0.088 0.062 0.166 0.269 0.507 0.627 0.604 0.772 1.000 0.727 0.562 0.639 0.572 0.294 0.149 0.105 0.060 0.111 0.040 -0.146 -0.239 -0.297 -0.118 -0.146 -…
-0.128 -0.020 0.052 0.113 0.037 0.000 0.008 0.034 0.001 -0.042 -0.038 -0.041 -0.056 -0.088 -0.175 -0.198 -0.202 -0.213 -0.236 -0.159 -0.070 0.001 0.140 0.185 -0.059 0.032 0.183 0.032 -0.103 0.078 0.113 -0.027 -0.135 -0.072 -0.108 -0.113 -0.185 -0.178 -0.114 0.040 0.062 0.175 0.392 0.544 0.598 0.574 0.727 1.000 0.752 0.582 0.642 0.503 0.237 0.097 0.167 0.145 -0.027 -0.254 -0.323 -0.392 -0.199 -0.1…
-0.184 -0.042 0.059 0.134 0.090 0.035 0.036 0.045 0.022 -0.008 -0.009 -0.004 -0.010 -0.012 -0.068 -0.145 -0.147 -0.186 -0.226 -0.123 -0.057 -0.038 0.090 0.180 -0.064 -0.030 0.151 0.068 -0.097 0.050 0.157 -0.017 -0.113 -0.102 -0.136 -0.104 -0.209 -0.176 -0.093 0.077 0.101 0.163 0.319 0.472 0.542 0.599 0.562 0.752 1.000 0.743 0.614 0.624 0.500 0.234 0.237 0.132 -0.088 -0.244 -0.350 -0.364 -0.250 -0…
-0.179 -0.097 0.025 0.127 0.114 0.029 0.029 0.026 0.024 0.058 0.056 0.084 0.055 0.022 -0.048 -0.113 -0.160 -0.234 -0.293 -0.217 -0.120 -0.068 0.095 0.158 -0.096 -0.033 0.167 0.018 -0.131 0.039 0.159 -0.038 -0.102 -0.155 -0.213 -0.178 -0.280 -0.243 -0.140 0.007 0.117 0.136 0.289 0.436 0.445 0.587 0.639 0.582 0.743 1.000 0.758 0.522 0.529 0.437 0.291 0.238 0.018 -0.232 -0.289 -0.360 -0.230 -0.181 -…
-0.123 -0.067 0.016 0.070 0.049 0.016 0.036 0.055 0.015 0.023 0.014 0.049 0.024 -0.024 -0.141 -0.193 -0.226 -0.260 -0.302 -0.233 -0.128 -0.062 0.031 0.068 -0.131 -0.072 0.076 -0.040 -0.159 0.009 0.049 -0.048 -0.162 -0.135 -0.162 -0.148 -0.244 -0.243 -0.173 -0.046 0.022 0.098 0.248 0.350 0.357 0.429 0.572 0.642 0.614 0.758 1.000 0.692 0.474 0.472 0.472 0.468 0.135 -0.267 -0.326 -0.434 -0.251 -0.13…
-0.113 -0.025 0.045 0.010 0.042 0.058 0.067 0.072 0.041 0.012 -0.034 0.017 0.014 -0.026 -0.127 -0.177 -0.151 -0.159 -0.176 -0.093 -0.054 -0.087 -0.032 0.064 -0.105 -0.138 0.003 -0.010 -0.159 -0.060 -0.027 -0.070 -0.174 -0.090 -0.084 -0.060 -0.169 -0.172 -0.122 -0.024 -0.032 0.014 0.131 0.202 0.215 0.240 0.294 0.503 0.624 0.522 0.692 1.000 0.726 0.479 0.612 0.392 0.043 -0.246 -0.355 -0.354 -0.232 …
-0.098 -0.025 0.069 0.016 0.106 0.095 0.085 0.072 0.071 0.092 0.052 0.100 0.102 0.085 0.004 -0.060 -0.078 -0.099 -0.150 -0.096 -0.078 -0.144 -0.055 0.066 -0.101 -0.167 -0.007 -0.028 -0.183 -0.104 -0.034 -0.119 -0.160 -0.085 -0.086 -0.064 -0.173 -0.163 -0.073 0.011 0.017 -0.024 0.007 0.106 0.112 0.164 0.149 0.237 0.500 0.529 0.474 0.726 1.000 0.730 0.607 0.326 0.002 -0.224 -0.307 -0.255 -0.176 -0.…
-0.081 -0.070 -0.002 -0.012 0.110 0.093 0.084 0.098 0.092 0.123 0.099 0.139 0.120 0.090 -0.009 -0.034 -0.093 -0.112 -0.163 -0.139 -0.093 -0.142 -0.051 0.028 -0.133 -0.179 -0.035 -0.056 -0.207 -0.147 -0.113 -0.152 -0.164 -0.092 -0.097 -0.085 -0.188 -0.182 -0.103 -0.057 -0.031 -0.064 -0.054 0.028 -0.009 0.041 0.105 0.097 0.234 0.437 0.472 0.479 0.730 1.000 0.720 0.543 0.149 -0.202 -0.223 -0.226 -0.…
-0.067 -0.048 0.020 -0.092 0.004 0.035 0.047 0.082 0.075 0.073 0.003 0.093 0.082 0.042 -0.051 -0.064 -0.061 -0.081 -0.103 -0.105 -0.093 -0.140 -0.074 -0.006 -0.159 -0.189 -0.079 -0.093 -0.222 -0.166 -0.129 -0.122 -0.160 -0.018 -0.007 -0.025 -0.117 -0.121 -0.076 -0.036 -0.059 -0.050 -0.039 -0.013 -0.040 -0.028 0.060 0.167 0.237 0.291 0.472 0.612 0.607 0.720 1.000 0.673 0.255 -0.128 -0.269 -0.211 -…
-0.114 -0.046 0.006 -0.027 0.035 0.002 0.024 0.056 0.041 0.039 0.028 0.095 0.058 0.039 0.007 -0.057 -0.060 -0.077 -0.116 -0.119 -0.107 -0.130 -0.092 -0.056 -0.146 -0.172 -0.103 -0.106 -0.191 -0.147 -0.167 -0.119 -0.188 -0.082 -0.088 -0.088 -0.154 -0.122 -0.062 -0.047 -0.021 0.009 0.027 0.020 0.001 -0.005 0.111 0.145 0.132 0.238 0.468 0.392 0.326 0.543 0.673 1.000 0.546 -0.001 -0.148 -0.225 -0.157…
-0.128 -0.112 -0.015 0.056 -0.058 -0.170 -0.188 -0.136 -0.121 -0.115 -0.097 -0.033 -0.090 -0.115 -0.034 0.028 0.027 0.033 -0.011 -0.048 0.079 0.107 0.058 -0.099 -0.023 0.079 -0.054 -0.164 -0.018 0.052 -0.054 -0.026 0.019 -0.110 -0.079 -0.165 -0.061 -0.085 -0.065 -0.058 0.055 -0.049 -0.026 -0.101 -0.149 -0.060 0.040 -0.027 -0.088 0.018 0.135 0.043 0.002 0.149 0.255 0.546 1.000 0.480 0.338 0.166 0.…
-0.072 0.004 0.046 0.094 -0.161 -0.164 -0.129 -0.108 -0.055 -0.065 -0.049 -0.025 -0.047 -0.069 0.128 0.210 0.211 0.169 0.150 0.019 0.148 0.172 0.018 -0.202 0.053 0.186 -0.089 -0.122 0.173 0.148 0.096 0.124 0.262 -0.048 -0.016 -0.077 0.076 0.115 0.139 0.106 0.178 0.018 -0.039 -0.167 -0.193 -0.095 -0.146 -0.254 -0.244 -0.232 -0.267 -0.246 -0.224 -0.202 -0.128 -0.001 0.480 1.000 0.642 0.722 0.171 -0…
-0.148 -0.229 -0.213 0.022 -0.153 -0.257 -0.258 -0.275 -0.203 -0.154 -0.085 -0.062 -0.105 -0.174 0.064 0.203 0.148 0.192 0.158 0.135 0.138 0.183 -0.073 -0.295 0.203 0.194 -0.155 0.002 0.344 0.159 -0.007 0.211 0.172 -0.112 -0.124 -0.077 0.082 0.075 0.053 -0.085 -0.018 -0.216 -0.120 -0.211 -0.270 -0.199 -0.239 -0.323 -0.350 -0.289 -0.326 -0.355 -0.307 -0.223 -0.269 -0.148 0.338 0.642 1.000 0.723 0.…
-0.042 -0.081 -0.100 -0.123 -0.241 -0.203 -0.160 -0.170 -0.086 -0.053 -0.077 -0.036 -0.043 -0.104 0.107 0.244 0.247 0.246 0.228 0.079 0.135 0.125 -0.049 -0.253 0.043 0.105 -0.140 -0.107 0.144 0.046 -0.023 0.053 0.191 0.068 0.108 0.057 0.221 0.196 0.155 0.009 0.001 -0.127 -0.138 -0.270 -0.330 -0.254 -0.297 -0.392 -0.364 -0.360 -0.434 -0.354 -0.255 -0.226 -0.211 -0.225 0.166 0.722 0.723 1.000 0.445…
0.092 -0.023 -0.104 -0.329 -0.227 -0.186 -0.135 -0.143 -0.056 0.034 -0.072 -0.020 -0.005 -0.077 -0.018 0.109 0.185 0.160 0.151 -0.026 0.036 0.031 0.040 -0.067 -0.133 -0.025 -0.037 -0.184 -0.154 -0.099 -0.083 -0.159 -0.015 0.181 0.231 0.142 0.239 0.118 0.018 -0.045 -0.157 -0.089 -0.115 -0.222 -0.246 -0.186 -0.118 -0.199 -0.250 -0.230 -0.251 -0.232 -0.176 -0.157 -0.092 -0.157 0.045 0.171 0.081 0.44…
0.007 -0.180 -0.350 -0.484 -0.231 -0.207 -0.167 -0.154 -0.092 0.000 -0.075 -0.015 -0.004 -0.082 -0.067 -0.018 0.052 0.125 0.119 0.134 -0.018 -0.116 -0.112 0.010 -0.051 -0.234 -0.127 0.011 -0.165 -0.267 -0.216 -0.120 -0.292 0.054 0.041 0.217 0.182 0.036 -0.073 -0.176 -0.397 -0.237 -0.095 -0.151 -0.178 -0.214 -0.146 -0.103 -0.168 -0.181 -0.139 -0.097 -0.083 -0.048 -0.027 -0.085 -0.155 -0.389 -0.105…
0.023 -0.176 -0.348 -0.450 -0.229 -0.223 -0.168 -0.130 -0.111 -0.011 -0.062 -0.036 -0.026 -0.093 -0.088 -0.067 0.006 0.048 0.073 0.079 -0.083 -0.130 -0.082 0.001 -0.082 -0.211 -0.125 -0.021 -0.172 -0.265 -0.080 -0.101 -0.234 -0.012 -0.104 0.181 0.094 -0.038 -0.120 -0.129 -0.340 -0.217 -0.044 -0.063 -0.094 -0.089 -0.053 -0.091 -0.126 -0.086 -0.087 -0.120 -0.099 -0.073 -0.066 -0.107 -0.187 -0.285 -…
0.066 -0.060 -0.168 -0.389 -0.199 -0.194 -0.184 -0.209 -0.189 -0.093 -0.121 -0.085 -0.104 -0.118 -0.118 -0.115 -0.041 -0.023 0.038 -0.030 -0.121 -0.111 -0.097 -0.133 -0.112 -0.150 -0.142 -0.136 -0.143 -0.193 -0.122 -0.149 -0.131 0.044 0.071 0.118 0.110 -0.002 -0.109 -0.221 -0.285 -0.129 -0.091 -0.141 -0.121 -0.101 -0.050 -0.090 -0.127 -0.051 -0.020 -0.086 -0.085 -0.034 -0.039 0.024 0.029 -0.251 -…
-0.095 -0.049 -0.060 -0.126 -0.075 -0.097 -0.097 -0.079 -0.129 -0.127 -0.080 -0.075 -0.119 -0.093 -0.102 -0.156 -0.142 -0.163 -0.133 -0.111 -0.131 -0.074 -0.069 -0.121 -0.077 -0.076 -0.121 -0.090 -0.056 -0.086 -0.071 -0.051 -0.070 -0.061 -0.080 -0.088 -0.148 -0.128 -0.118 -0.165 -0.092 -0.012 0.033 0.017 0.078 0.084 0.143 0.130 0.099 0.191 0.283 0.123 0.035 0.124 0.125 0.365 0.243 -0.127 -0.102 -…
0.030 0.023 0.003 -0.077 0.012 -0.047 -0.027 -0.101 -0.165 -0.071 -0.030 -0.024 -0.071 -0.027 -0.052 -0.084 -0.050 -0.078 -0.062 -0.076 -0.180 -0.133 -0.161 -0.185 -0.101 -0.146 -0.204 -0.129 -0.090 -0.163 -0.127 -0.070 -0.079 -0.067 -0.090 -0.056 -0.080 -0.046 -0.060 -0.094 -0.043 0.011 -0.024 -0.023 0.028 -0.001 -0.009 -0.003 0.001 0.064 0.118 0.053 0.029 0.090 0.081 0.251 0.068 -0.206 -0.161 -…
-0.013 -0.006 0.018 0.015 0.089 0.020 0.013 -0.074 -0.122 -0.052 -0.001 -0.033 -0.065 -0.013 -0.055 -0.092 -0.079 -0.122 -0.102 -0.067 -0.153 -0.115 -0.153 -0.158 -0.072 -0.127 -0.154 -0.056 -0.040 -0.142 -0.157 -0.028 -0.100 -0.119 -0.134 -0.093 -0.133 -0.099 -0.091 -0.116 -0.034 0.032 -0.006 0.008 0.074 0.012 0.007 0.019 0.056 0.130 0.114 0.054 0.031 0.088 0.037 0.167 -0.028 -0.229 -0.130 -0.31…
0.070 0.107 0.114 0.053 0.105 0.055 0.044 -0.042 -0.078 0.013 0.065 0.059 -0.007 0.048 -0.001 -0.051 -0.045 -0.057 -0.032 -0.047 -0.188 -0.149 -0.181 -0.150 -0.079 -0.145 -0.162 -0.022 -0.031 -0.135 -0.106 0.008 -0.073 -0.092 -0.092 -0.075 -0.123 -0.072 -0.066 -0.086 0.006 0.057 -0.038 -0.021 0.053 -0.024 -0.030 -0.006 0.016 0.074 0.063 0.023 -0.015 0.012 -0.008 0.094 -0.069 -0.169 -0.139 -0.248 …
0.042 0.034 0.029 0.050 0.058 0.045 0.034 -0.005 -0.032 0.026 0.013 0.026 0.015 0.049 0.001 -0.006 -0.021 -0.052 -0.033 0.008 -0.066 -0.101 -0.132 -0.090 -0.071 -0.130 -0.131 -0.032 -0.063 -0.147 -0.111 -0.002 -0.050 -0.029 -0.051 -0.037 -0.061 -0.041 -0.042 -0.053 0.003 0.001 -0.056 -0.039 -0.007 -0.030 -0.071 -0.037 -0.012 0.036 0.002 -0.021 -0.031 -0.031 -0.078 -0.043 -0.123 -0.223 -0.131 -0.2…
-0.018 0.007 0.025 0.083 0.095 0.046 0.037 -0.000 -0.019 0.034 0.034 0.075 0.030 0.041 -0.006 -0.061 -0.115 -0.135 -0.116 -0.078 -0.171 -0.145 -0.141 -0.080 -0.102 -0.165 -0.107 -0.053 -0.108 -0.190 -0.176 -0.060 -0.173 -0.159 -0.158 -0.107 -0.162 -0.154 -0.139 -0.126 -0.022 -0.010 -0.026 0.018 0.032 -0.009 0.021 0.070 0.087 0.199 0.167 0.106 0.096 0.136 0.075 0.114 -0.070 -0.271 -0.130 -0.288 -0…
-0.010 0.013 0.034 0.084 0.092 0.059 0.050 0.023 0.001 -0.006 -0.005 0.019 0.005 0.017 -0.060 -0.118 -0.139 -0.134 -0.109 -0.087 -0.189 -0.228 -0.110 0.089 -0.139 -0.247 0.014 0.012 -0.205 -0.244 -0.244 -0.188 -0.225 -0.148 -0.113 -0.047 -0.133 -0.158 -0.153 -0.117 -0.043 -0.011 0.001 0.054 0.057 -0.023 0.052 0.131 0.113 0.187 0.175 0.133 0.129 0.161 0.092 0.100 -0.111 -0.312 -0.176 -0.303 -0.228…
0.015 0.006 0.018 0.065 0.061 -0.027 -0.053 -0.069 -0.084 -0.088 -0.063 -0.055 -0.084 -0.076 -0.125 -0.146 -0.210 -0.229 -0.207 -0.194 -0.139 0.030 0.117 0.083 -0.040 0.037 0.116 -0.124 -0.094 -0.029 -0.162 -0.145 -0.191 -0.177 -0.172 -0.194 -0.217 -0.215 -0.166 -0.144 -0.039 0.012 0.010 0.079 0.115 0.059 0.147 0.178 0.116 0.203 0.212 0.115 0.083 0.119 0.073 0.104 -0.019 -0.224 -0.128 -0.293 -0.2…
0.035 0.012 0.007 0.051 0.061 -0.053 -0.072 -0.111 -0.110 -0.086 -0.065 -0.052 -0.095 -0.060 -0.056 -0.079 -0.127 -0.139 -0.109 -0.037 -0.129 -0.013 -0.128 -0.146 0.061 -0.031 -0.136 -0.022 0.084 -0.049 -0.138 0.033 -0.073 -0.132 -0.177 -0.153 -0.182 -0.135 -0.108 -0.140 -0.058 -0.033 -0.057 -0.015 0.014 -0.040 -0.054 0.022 -0.013 0.009 0.034 0.012 -0.018 0.014 -0.016 0.031 -0.032 -0.158 -0.019 -…
0.010 0.014 0.009 0.071 0.100 0.050 0.053 0.009 0.003 -0.013 -0.024 -0.006 -0.023 0.008 -0.034 -0.085 -0.090 -0.089 -0.064 0.002 -0.158 -0.221 -0.207 -0.013 -0.073 -0.267 -0.096 0.079 -0.108 -0.220 -0.188 -0.089 -0.142 -0.107 -0.075 0.037 -0.057 -0.066 -0.094 -0.100 -0.070 -0.033 -0.066 -0.012 -0.002 -0.092 -0.074 0.015 0.011 0.021 0.035 0.050 0.051 0.075 0.026 0.049 -0.126 -0.239 -0.135 -0.237 -…
0.013 -0.001 -0.011 0.032 0.052 0.021 -0.004 -0.014 -0.021 -0.064 -0.067 -0.046 -0.076 -0.069 -0.142 -0.178 -0.165 -0.148 -0.073 -0.074 -0.162 -0.176 -0.049 0.129 -0.143 -0.185 0.099 -0.036 -0.219 -0.175 -0.237 -0.218 -0.197 -0.084 0.016 0.039 -0.040 -0.102 -0.154 -0.164 -0.113 -0.036 -0.034 0.012 0.038 -0.056 0.019 0.102 0.052 0.087 0.125 0.085 0.049 0.080 0.052 0.049 -0.104 -0.286 -0.168 -0.262…
0.001 0.025 0.003 0.024 0.041 -0.043 -0.074 -0.080 -0.100 -0.136 -0.101 -0.104 -0.163 -0.134 -0.154 -0.180 -0.195 -0.201 -0.167 -0.116 -0.118 -0.007 0.032 0.025 -0.020 0.004 0.060 -0.056 -0.033 -0.013 -0.115 -0.070 -0.089 -0.082 -0.066 -0.090 -0.154 -0.178 -0.205 -0.188 -0.098 -0.019 -0.008 0.031 0.094 0.036 0.082 0.138 0.076 0.089 0.134 0.049 -0.015 0.009 -0.018 0.014 -0.058 -0.169 -0.099 -0.243…
0.038 0.045 0.034 0.041 0.062 -0.005 -0.044 -0.086 -0.111 -0.113 -0.041 -0.068 -0.144 -0.092 -0.112 -0.133 -0.142 -0.145 -0.098 -0.028 -0.169 -0.098 -0.151 -0.110 0.024 -0.059 -0.052 0.029 0.065 -0.041 -0.100 0.006 -0.011 -0.040 -0.035 -0.063 -0.112 -0.113 -0.153 -0.202 -0.102 -0.044 -0.118 -0.085 -0.036 -0.099 -0.089 -0.015 -0.047 -0.036 0.008 -0.029 -0.064 -0.043 -0.073 -0.067 -0.124 -0.187 -0.…
0.080 0.078 0.066 -0.032 0.039 -0.008 -0.048 -0.098 -0.143 -0.096 -0.026 -0.049 -0.122 -0.036 -0.111 -0.139 -0.130 -0.151 -0.077 -0.080 -0.160 -0.071 -0.126 -0.162 -0.026 -0.057 -0.106 -0.071 0.015 -0.032 -0.081 0.012 -0.019 0.002 0.019 -0.019 -0.049 -0.058 -0.092 -0.159 -0.096 -0.002 -0.103 -0.095 -0.032 -0.080 -0.067 -0.012 -0.052 -0.042 0.030 -0.039 -0.070 -0.046 -0.043 0.012 -0.073 -0.217 -0.…
0.098 0.088 0.061 -0.058 0.031 0.011 -0.026 -0.095 -0.169 -0.071 0.003 -0.023 -0.108 -0.042 -0.116 -0.120 -0.102 -0.115 -0.069 -0.085 -0.191 -0.109 -0.136 -0.178 -0.084 -0.115 -0.141 -0.100 -0.048 -0.117 -0.114 -0.028 -0.039 0.002 0.008 -0.003 -0.039 -0.052 -0.091 -0.149 -0.092 -0.005 -0.123 -0.098 -0.037 -0.087 -0.070 -0.041 -0.065 -0.036 0.023 -0.044 -0.053 -0.011 -0.033 0.049 -0.076 -0.279 -0.…
0.087 0.110 0.071 -0.064 0.039 0.023 -0.015 -0.107 -0.169 -0.123 -0.049 -0.061 -0.133 -0.054 -0.110 -0.154 -0.135 -0.153 -0.097 -0.114 -0.196 -0.085 -0.106 -0.181 -0.082 -0.073 -0.120 -0.117 -0.040 -0.069 -0.080 -0.021 -0.017 0.010 0.017 -0.053 -0.076 -0.057 -0.076 -0.136 -0.078 0.046 -0.087 -0.069 0.022 0.001 -0.002 0.020 0.018 0.043 0.118 0.028 -0.014 0.022 -0.001 0.118 -0.042 -0.291 -0.241 -0.…
0.053 0.076 0.014 -0.121 -0.009 -0.023 -0.076 -0.157 -0.245 -0.206 -0.136 -0.155 -0.215 -0.128 -0.182 -0.204 -0.184 -0.209 -0.145 -0.116 -0.169 -0.035 -0.030 -0.131 -0.033 0.001 -0.047 -0.084 -0.000 -0.022 -0.024 0.012 -0.028 0.015 0.001 -0.026 -0.055 -0.069 -0.109 -0.172 -0.134 0.012 -0.059 -0.055 0.013 0.004 0.021 0.048 0.040 0.042 0.128 0.052 -0.035 -0.033 -0.020 0.067 -0.039 -0.286 -0.234 -0.…
0.021 -0.092 -0.227 -0.344 -0.113 -0.134 -0.179 -0.192 -0.265 -0.208 -0.159 -0.160 -0.187 -0.165 -0.203 -0.197 -0.147 -0.126 -0.063 0.002 -0.114 -0.061 -0.033 -0.064 0.016 -0.045 -0.055 0.009 -0.005 -0.101 -0.045 -0.001 -0.126 0.021 -0.069 0.078 0.005 -0.073 -0.157 -0.234 -0.313 -0.163 -0.054 -0.061 -0.041 -0.076 -0.044 -0.004 -0.037 -0.038 0.029 -0.014 -0.064 -0.047 -0.044 -0.019 -0.111 -0.357 -…
-0.082 -0.180 -0.282 -0.315 -0.150 -0.116 -0.111 -0.006 -0.051 -0.103 -0.163 -0.157 -0.122 -0.148 -0.194 -0.181 -0.174 -0.165 -0.122 -0.008 -0.058 -0.031 -0.031 -0.022 -0.007 -0.079 -0.075 0.021 -0.028 -0.106 -0.051 -0.013 -0.200 -0.059 -0.156 0.045 -0.055 -0.149 -0.188 -0.152 -0.287 -0.187 0.040 -0.011 -0.003 -0.021 0.021 0.062 0.022 -0.015 0.069 0.036 -0.044 -0.058 -0.025 0.001 -0.070 -0.226 -0…
-0.051 -0.091 -0.170 -0.234 -0.100 -0.027 -0.049 0.066 -0.016 -0.093 -0.104 -0.118 -0.092 -0.087 -0.125 -0.172 -0.162 -0.120 -0.055 0.046 0.024 -0.003 0.010 0.044 0.038 -0.065 -0.054 0.064 0.008 -0.061 -0.016 -0.003 -0.181 -0.054 -0.109 0.037 -0.058 -0.102 -0.118 -0.107 -0.245 -0.127 0.040 0.027 0.041 -0.012 -0.026 0.049 0.037 -0.033 0.043 0.045 -0.009 -0.006 0.006 0.031 -0.146 -0.257 -0.204 -0.2…
0.001 -0.093 -0.172 -0.207 -0.118 0.012 -0.005 0.146 0.166 -0.014 -0.122 -0.120 -0.055 -0.115 -0.144 -0.181 -0.162 -0.098 -0.039 0.096 0.054 -0.041 -0.116 -0.066 0.041 -0.090 -0.160 0.045 0.062 -0.051 -0.015 0.062 -0.057 0.010 -0.051 0.024 -0.045 -0.109 -0.119 -0.133 -0.228 -0.174 -0.071 -0.129 -0.092 -0.115 -0.150 -0.093 -0.073 -0.135 -0.073 0.013 -0.023 -0.021 0.018 -0.005 -0.073 -0.116 -0.032 …
-0.052 -0.050 -0.083 -0.109 -0.021 0.161 0.152 0.357 0.300 0.077 -0.029 -0.050 0.033 -0.028 -0.166 -0.244 -0.250 -0.212 -0.135 0.007 0.021 -0.093 -0.027 0.071 -0.088 -0.144 -0.053 0.011 -0.109 -0.105 -0.035 -0.043 -0.139 -0.002 -0.043 0.031 -0.103 -0.179 -0.154 -0.057 -0.167 -0.102 -0.020 -0.011 0.025 -0.016 0.003 0.055 0.069 -0.006 0.059 0.104 0.074 0.070 0.107 0.079 -0.134 -0.233 -0.289 -0.260 …
-0.055 -0.067 -0.071 -0.005 -0.010 0.134 0.107 0.311 0.317 0.091 -0.014 -0.028 0.098 -0.008 -0.148 -0.188 -0.225 -0.219 -0.155 -0.001 0.021 -0.057 0.004 0.078 -0.057 -0.101 -0.023 0.037 -0.072 -0.062 0.017 0.008 -0.084 -0.012 -0.079 -0.009 -0.120 -0.194 -0.142 -0.032 -0.098 -0.101 -0.017 0.001 0.002 -0.009 0.023 0.056 0.061 -0.001 0.042 0.101 0.080 0.079 0.092 0.045 -0.093 -0.167 -0.190 -0.191 -0…
-0.004 -0.044 -0.086 -0.037 0.009 0.100 0.067 0.233 0.219 0.026 -0.049 -0.067 0.046 -0.032 -0.207 -0.227 -0.244 -0.191 -0.138 0.007 0.007 -0.066 0.010 0.093 -0.046 -0.072 0.017 0.060 -0.054 -0.041 0.013 -0.021 -0.093 -0.011 -0.047 -0.008 -0.102 -0.192 -0.155 -0.049 -0.106 -0.107 -0.004 0.042 0.039 0.004 0.037 0.082 0.080 0.031 0.050 0.102 0.075 0.056 0.047 -0.023 -0.129 -0.242 -0.208 -0.244 -0.16…
-0.019 -0.058 -0.073 -0.057 0.021 0.076 0.092 0.246 0.166 -0.030 -0.089 -0.110 -0.021 -0.042 -0.198 -0.235 -0.242 -0.195 -0.163 -0.020 0.001 -0.065 0.030 0.098 -0.084 -0.079 0.016 0.003 -0.111 -0.080 -0.047 -0.058 -0.144 -0.058 -0.073 -0.015 -0.134 -0.196 -0.147 -0.033 -0.140 -0.096 0.030 0.068 0.080 0.010 0.053 0.101 0.087 0.006 0.060 0.112 0.060 0.047 0.066 0.024 -0.149 -0.272 -0.280 -0.287 -0.…
-0.037 -0.068 -0.092 -0.038 0.004 0.066 0.082 0.233 0.236 0.052 -0.033 -0.064 0.033 0.001 -0.123 -0.190 -0.189 -0.168 -0.143 -0.017 0.007 -0.085 -0.013 0.061 -0.136 -0.145 -0.053 -0.044 -0.166 -0.142 -0.081 -0.051 -0.118 -0.014 -0.042 -0.007 -0.114 -0.157 -0.110 -0.012 -0.127 -0.095 0.012 0.043 0.037 -0.014 0.020 0.055 0.056 -0.004 0.018 0.088 0.075 0.049 0.070 0.015 -0.130 -0.208 -0.225 -0.195 -…
-0.022 -0.087 -0.117 -0.038 -0.025 0.024 0.039 0.159 0.157 0.010 -0.061 -0.072 0.023 -0.009 -0.132 -0.162 -0.176 -0.121 -0.118 0.015 0.019 -0.081 -0.010 0.073 -0.115 -0.131 -0.037 -0.013 -0.143 -0.133 -0.048 -0.044 -0.120 -0.039 -0.070 -0.015 -0.101 -0.163 -0.108 -0.019 -0.111 -0.110 0.012 0.036 0.026 -0.005 0.025 0.060 0.065 0.024 0.040 0.090 0.098 0.073 0.079 -0.017 -0.076 -0.171 -0.153 -0.139 …
-0.041 -0.098 -0.124 -0.057 -0.006 0.008 0.031 0.100 0.065 -0.068 -0.090 -0.102 -0.028 -0.045 -0.157 -0.167 -0.157 -0.088 -0.106 -0.002 -0.001 -0.081 0.020 0.106 -0.094 -0.123 -0.014 -0.023 -0.157 -0.142 -0.080 -0.076 -0.145 -0.067 -0.085 -0.030 -0.103 -0.149 -0.125 -0.043 -0.133 -0.104 0.040 0.051 0.033 -0.001 0.058 0.100 0.066 0.022 0.071 0.105 0.065 0.037 0.056 -0.016 -0.075 -0.199 -0.178 -0.1…
-0.039 -0.081 -0.086 -0.036 -0.017 0.003 0.039 0.084 0.069 -0.059 -0.082 -0.103 -0.019 -0.036 -0.120 -0.140 -0.113 -0.027 -0.026 0.035 0.019 -0.078 0.001 0.070 -0.138 -0.162 -0.056 -0.088 -0.208 -0.180 -0.140 -0.134 -0.171 -0.070 -0.055 -0.023 -0.075 -0.117 -0.097 0.008 -0.105 -0.044 0.052 0.070 0.031 -0.015 0.023 0.088 0.067 0.002 0.062 0.106 0.072 0.051 0.076 0.001 -0.086 -0.194 -0.182 -0.178 -…
-0.052 -0.121 -0.162 -0.125 -0.102 -0.022 0.018 0.072 0.082 -0.006 -0.066 -0.064 0.027 -0.030 -0.081 -0.098 -0.054 0.045 0.048 0.149 0.085 -0.076 -0.065 0.027 -0.106 -0.181 -0.111 -0.074 -0.179 -0.207 -0.171 -0.098 -0.118 0.041 0.033 0.083 0.050 0.000 -0.028 -0.019 -0.158 -0.110 0.005 -0.026 -0.077 -0.091 -0.058 -0.016 -0.019 -0.077 -0.038 0.023 0.026 0.023 0.053 -0.009 -0.074 -0.108 -0.081 -0.00…
-0.063 -0.099 -0.111 -0.092 -0.055 -0.018 0.006 0.025 0.057 -0.025 -0.058 -0.052 -0.001 -0.044 -0.077 -0.096 -0.049 0.041 -0.012 0.165 0.126 -0.043 -0.078 0.055 -0.035 -0.138 -0.074 -0.001 -0.118 -0.129 -0.135 -0.023 -0.085 0.028 0.044 0.058 0.048 0.001 -0.030 -0.015 -0.128 -0.121 -0.054 -0.057 -0.096 -0.092 -0.032 0.001 -0.003 -0.051 -0.015 0.062 0.060 0.004 0.055 -0.036 -0.031 -0.098 -0.058 -0.…
-0.073 -0.046 -0.071 -0.082 -0.094 -0.045 -0.045 -0.004 -0.010 -0.100 -0.078 -0.090 -0.095 -0.101 -0.080 -0.038 -0.044 0.158 0.216 0.352 0.386 0.002 0.005 0.159 0.030 -0.080 -0.031 -0.003 -0.062 -0.061 -0.159 -0.070 -0.031 0.047 0.134 0.030 0.021 -0.002 -0.018 -0.071 -0.107 -0.151 -0.142 -0.160 -0.170 -0.166 -0.131 -0.085 -0.072 -0.087 -0.075 0.017 0.027 0.033 0.028 -0.020 0.062 -0.039 0.052 0.03…
-0.061 -0.063 -0.099 -0.082 -0.131 -0.146 -0.128 -0.117 -0.147 -0.206 -0.139 -0.152 -0.177 -0.128 0.051 0.084 0.126 0.432 0.516 0.484 0.351 -0.054 -0.083 0.072 0.046 -0.114 -0.093 0.010 -0.040 -0.111 -0.170 -0.115 -0.095 -0.096 0.043 0.066 0.102 0.112 0.063 0.009 -0.084 -0.157 -0.124 -0.157 -0.178 -0.209 -0.227 -0.164 -0.156 -0.202 -0.200 -0.091 -0.080 -0.096 -0.092 -0.084 0.055 0.077 0.175 0.147…
-0.026 -0.021 -0.049 -0.081 -0.154 -0.168 -0.143 -0.115 -0.115 -0.172 -0.133 -0.134 -0.151 -0.088 0.087 0.125 0.162 0.455 0.513 0.340 0.143 -0.125 -0.162 -0.060 -0.010 -0.116 -0.122 0.004 -0.021 -0.125 -0.128 -0.134 -0.102 -0.144 -0.041 0.022 0.067 0.052 0.019 0.023 -0.066 -0.152 -0.132 -0.167 -0.171 -0.206 -0.236 -0.175 -0.149 -0.190 -0.191 -0.109 -0.082 -0.096 -0.077 -0.069 0.089 0.151 0.191 0.…
-0.031 -0.014 -0.007 -0.047 -0.128 -0.145 -0.128 -0.125 -0.108 -0.103 -0.059 -0.052 -0.060 -0.011 0.200 0.358 0.399 0.555 0.392 0.205 0.062 -0.133 -0.181 -0.133 -0.054 -0.134 -0.177 -0.035 -0.037 -0.145 -0.106 -0.097 -0.068 -0.110 -0.063 -0.058 0.026 0.051 0.071 0.062 -0.009 -0.122 -0.167 -0.196 -0.199 -0.178 -0.217 -0.194 -0.127 -0.135 -0.159 -0.091 -0.027 -0.031 -0.023 -0.020 0.120 0.207 0.215 …
-0.011 -0.041 -0.015 -0.027 -0.082 -0.128 -0.127 -0.181 -0.163 -0.106 -0.071 -0.067 -0.069 -0.017 0.175 0.301 0.464 0.455 0.336 0.123 -0.008 -0.135 -0.161 -0.141 -0.111 -0.136 -0.161 -0.076 -0.071 -0.150 -0.083 -0.079 -0.055 -0.090 -0.022 0.013 0.164 0.154 0.123 0.045 -0.000 -0.067 -0.151 -0.166 -0.150 -0.138 -0.184 -0.183 -0.132 -0.119 -0.165 -0.100 -0.053 -0.050 -0.041 -0.039 0.104 0.204 0.204 …
