# Supplementary material for: Anti-cancer activity elucidation of geissolosimine as an MDM2-p53 interaction inhibitor: An in-silico study
Source: PLoS One. 2025 May 8;20(5):e0323003. doi: 10.1371/journal.pone.0323003 (PMC12061181; doi:10.1371/journal.pone.0323003)
Supplement: S8 File — (ZIP) [file pone.0323003.s008.zip › Result/complex_2/complex_2_energymin.pdb]

REMARK YASARA *************************************************************
REMARK YASARA *                                                           *
REMARK YASARA *                     Y  A  S  A  R  A                      *
REMARK YASARA *                                                           *
REMARK YASARA *   Yet Another Scientific Artificial Reality Application   *
REMARK YASARA *                                                           *
REMARK YASARA *            MOLECULE STRUCTURE FILE, PDB FORMAT            *
REMARK YASARA *                                                           *
REMARK YASARA * Just use YASARA every day to make your questions go away! *
REMARK YASARA *                                                           *
REMARK YASARA *                      www.YASARA.org                       *
REMARK YASARA *                                                           *
REMARK YASARA *************************************************************
REMARK YASARA
REMARK YASARA Written on:        Tue Oct 15 22:10:09 2024
REMARK YASARA Number of models: 1
REMARK YASARA Number of atoms:   1652
REMARK YASARA Please address questions or suggestions to: Eliza@yasara.org
REMARK YASARA
SEQRES   1 C  100  ASP GLY ALA VAL THR THR SER GLN ILE PRO ALA SER GLU 
SEQRES   2 C  100  GLN GLU THR LEU VAL ARG PRO LYS PRO LEU LEU LEU LYS 
SEQRES   3 C  100  LEU LEU LYS SER VAL GLY ALA GLN LYS ASP THR TYR THR 
SEQRES   4 C  100  MET LYS GLU VAL LEU PHE TYR LEU GLY GLN TYR ILE MET 
SEQRES   5 C  100  THR LYS ARG LEU TYR ASP GLU LYS GLN GLN HIS ILE VAL 
SEQRES   6 C  100  TYR CYS SER ASN ASP LEU LEU GLY ASP LEU PHE GLY VAL 
SEQRES   7 C  100  PRO SER PHE SER VAL LYS GLU HIS ARG LYS ILE TYR THR 
SEQRES   8 C  100  MET ILE TYR ARG ASN LEU VAL VAL VAL 
ATOM      1  N   ASP C  11      20.073  26.987  52.350  1.00 37.44      .057 N
ATOM      2 1H   ASP C  11      19.252  27.355  52.810  1.00 37.44      .057 H
ATOM      3 2H   ASP C  11      20.749  26.702  53.044  1.00 37.44      .057 H
ATOM      4 3H   ASP C  11      19.814  26.191  51.785  1.00 37.44      .057 H
ATOM      5  CA  ASP C  11      20.685  28.035  51.504  1.00 36.37      .266 C
ATOM      6  HA  ASP C  11      19.912  28.427  50.843  1.00 36.37      .266 H
ATOM      7  C   ASP C  11      21.788  27.401  50.644  1.00 37.32      .259 C
ATOM      8  O   ASP C  11      22.427  26.446  51.082  1.00 35.93      .271 O
ATOM      9  CB  ASP C  11      21.199  29.205  52.367  1.00 40.12      .137 C
ATOM     10 1HB  ASP C  11      20.518  29.351  53.206  1.00 40.12      .137 H
ATOM     11 2HB  ASP C  11      22.181  28.954  52.769  1.00 40.12      .137 H
ATOM     12  CG  ASP C  11      21.314  30.533  51.600  1.00 57.48      .188 C
ATOM     13  OD1 ASP C  11      21.518  30.504  50.367  1.00 58.58      .647 O
ATOM     14  OD2 ASP C  11      21.126  31.611  52.210  1.00 64.88      .647 O
ATOM     15  N   GLY C  12      21.959  27.884  49.417  1.00 29.73      .336 N
ATOM     16  H   GLY C  12      21.490  28.745  49.174  1.00 29.73      .336 H
ATOM     17  CA  GLY C  12      22.873  27.329  48.412  1.00 27.55      .189 C
ATOM     18 1HA  GLY C  12      23.901  27.448  48.753  1.00 27.55      .189 H
ATOM     19 2HA  GLY C  12      22.675  26.265  48.286  1.00 27.55      .189 H
ATOM     20  C   GLY C  12      22.730  28.017  47.045  1.00 26.85      .253 C
ATOM     21  O   GLY C  12      21.963  28.968  46.889  1.00 26.67      .270 O
ATOM     22  N   ALA C  13      23.464  27.523  46.049  1.00 20.10      .337 N
ATOM     23  H   ALA C  13      24.080  26.747  46.248  1.00 20.10      .337 H
ATOM     24  CA  ALA C  13      23.517  28.071  44.690  1.00 17.71      .159 C
ATOM     25  HA  ALA C  13      22.612  28.644  44.491  1.00 17.71      .159 H
ATOM     26  C   ALA C  13      23.618  26.958  43.621  1.00 18.20      .251 C
ATOM     27  O   ALA C  13      23.989  25.821  43.938  1.00 16.46      .271 O
ATOM     28  CB  ALA C  13      24.714  29.027  44.620  1.00 18.55      .034 C
ATOM     29 1HB  ALA C  13      24.577  29.828  45.347  1.00 18.55      .034 H
ATOM     30 2HB  ALA C  13      24.783  29.452  43.619  1.00 18.55      .034 H
ATOM     31 3HB  ALA C  13      25.630  28.483  44.848  1.00 18.55      .034 H
ATOM     32  N   VAL C  14      23.325  27.286  42.353  1.00 16.05      .338 N
ATOM     33  H   VAL C  14      22.921  28.190  42.153  1.00 16.05      .338 H
ATOM     34  CA  VAL C  14      23.608  26.430  41.191  1.00 15.27      .159 C
ATOM     35  HA  VAL C  14      24.499  25.864  41.463  1.00 15.27      .159 H
ATOM     36  C   VAL C  14      23.929  27.202  39.883  1.00 16.86      .251 C
ATOM     37  O   VAL C  14      23.225  28.140  39.498  1.00 14.13      .271 O
ATOM     38  CB  VAL C  14      22.503  25.368  40.980  1.00 17.55      .029 C
ATOM     39  HB  VAL C  14      22.378  24.819  41.913  1.00 17.55      .029 H
ATOM     40  CG1 VAL C  14      21.137  25.956  40.598  1.00 15.97      .002 C
ATOM     41 1HG1 VAL C  14      20.396  25.157  40.592  1.00 15.97      .002 H
ATOM     42 2HG1 VAL C  14      21.191  26.410  39.608  1.00 15.97      .002 H
ATOM     43 3HG1 VAL C  14      20.852  26.712  41.330  1.00 15.97      .002 H
ATOM     44  CG2 VAL C  14      22.944  24.366  39.908  1.00 17.35      .002 C
ATOM     45 1HG2 VAL C  14      22.227  23.546  39.862  1.00 17.35      .002 H
ATOM     46 2HG2 VAL C  14      23.929  23.975  40.162  1.00 17.35      .002 H
ATOM     47 3HG2 VAL C  14      22.989  24.863  38.939  1.00 17.35      .002 H
ATOM     48  N   THR C  15      24.989  26.756  39.200  1.00 15.17      .336 N
ATOM     49  H   THR C  15      25.538  26.024  39.627  1.00 15.17      .336 H
ATOM     50  CA  THR C  15      25.457  27.199  37.864  1.00 17.23      .186 C
ATOM     51  HA  THR C  15      25.013  28.172  37.652  1.00 17.23      .186 H
ATOM     52  C   THR C  15      25.043  26.234  36.726  1.00 18.26      .253 C
ATOM     53  O   THR C  15      24.572  25.116  36.958  1.00 17.47      .270 O
ATOM     54  CB  THR C  15      26.993  27.375  37.854  1.00 26.12      .140 C
ATOM     55  HB  THR C  15      27.287  27.728  36.865  1.00 26.12      .140 H
ATOM     56  OG1 THR C  15      27.653  26.145  38.107  1.00 31.52      .382 O
ATOM     57  HG1 THR C  15      28.574  26.339  38.296  1.00 31.52      .382 H
ATOM     58  CG2 THR C  15      27.477  28.398  38.882  1.00 26.41      .034 C
ATOM     59 1HG2 THR C  15      28.559  28.504  38.800  1.00 26.41      .034 H
ATOM     60 2HG2 THR C  15      27.219  28.073  39.890  1.00 26.41      .034 H
ATOM     61 3HG2 THR C  15      27.001  29.356  38.675  1.00 26.41      .034 H
ATOM     62  N   THR C  16      25.231  26.655  35.470  1.00 15.11      .336 N
ATOM     63  H   THR C  16      25.526  27.610  35.328  1.00 15.11      .336 H
ATOM     64  CA  THR C  16      25.045  25.850  34.249  1.00 16.05      .186 C
ATOM     65  HA  THR C  16      25.184  24.805  34.527  1.00 16.05      .186 H
ATOM     66  C   THR C  16      26.068  26.195  33.149  1.00 21.39      .253 C
ATOM     67  O   THR C  16      26.610  27.301  33.131  1.00 18.93      .270 O
ATOM     68  CB  THR C  16      23.611  25.984  33.695  1.00 18.78      .140 C
ATOM     69  HB  THR C  16      22.911  25.753  34.498  1.00 18.78      .140 H
ATOM     70  OG1 THR C  16      23.414  25.068  32.629  1.00 17.64      .382 O
ATOM     71  HG1 THR C  16      23.547  24.182  32.975  1.00 17.64      .382 H
ATOM     72  CG2 THR C  16      23.249  27.345  33.102  1.00 19.03      .034 C
ATOM     73 1HG2 THR C  16      22.212  27.313  32.768  1.00 19.03      .034 H
ATOM     74 2HG2 THR C  16      23.897  27.573  32.256  1.00 19.03      .034 H
ATOM     75 3HG2 THR C  16      23.362  28.115  33.865  1.00 19.03      .034 H
ATOM     76  N   SER C  17      26.287  25.281  32.201  1.00 20.42      .335 N
ATOM     77  H   SER C  17      25.856  24.373  32.297  1.00 20.42      .335 H
ATOM     78  CA  SER C  17      26.984  25.530  30.924  1.00 21.16      .189 C
ATOM     79  HA  SER C  17      27.799  26.232  31.097  1.00 21.16      .189 H
ATOM     80  C   SER C  17      26.079  26.122  29.817  1.00 22.79      .253 C
ATOM     81  O   SER C  17      26.581  26.468  28.747  1.00 21.87      .270 O
ATOM     82  CB  SER C  17      27.596  24.215  30.432  1.00 27.03      .169 C
ATOM     83 1HB  SER C  17      28.162  24.404  29.520  1.00 27.03      .169 H
ATOM     84 2HB  SER C  17      28.277  23.832  31.192  1.00 27.03      .169 H
ATOM     85  OG  SER C  17      26.577  23.247  30.175  1.00 36.84      .380 O
ATOM     86  HG  SER C  17      27.009  22.393  30.112  1.00 36.84      .380 H
ATOM     87  N   GLN C  18      24.759  26.225  30.025  1.00 18.22      .337 N
ATOM     88  H   GLN C  18      24.375  25.874  30.891  1.00 18.22      .337 H
ATOM     89  CA  GLN C  18      23.778  26.702  29.033  1.00 18.48      .160 C
ATOM     90  HA  GLN C  18      24.113  26.398  28.041  1.00 18.48      .160 H
ATOM     91  C   GLN C  18      23.564  28.244  28.991  1.00 22.41      .251 C
ATOM     92  O   GLN C  18      22.811  28.731  28.143  1.00 23.29      .271 O
ATOM     93  CB  GLN C  18      22.424  26.024  29.295  1.00 19.45      .042 C
ATOM     94 1HB  GLN C  18      22.071  26.287  30.292  1.00 19.45      .042 H
ATOM     95 2HB  GLN C  18      21.710  26.417  28.572  1.00 19.45      .042 H
ATOM     96  CG  GLN C  18      22.441  24.486  29.175  1.00 25.19      .090 C
ATOM     97 1HG  GLN C  18      23.061  24.185  28.330  1.00 25.19      .090 H
ATOM     98 2HG  GLN C  18      22.883  24.072  30.081  1.00 25.19      .090 H
ATOM     99  CD  GLN C  18      21.041  23.879  28.993  1.00 33.92      .227 C
ATOM    100  OE1 GLN C  18      20.069  24.548  28.669  1.00 25.22      .273 O
ATOM    101  NE2 GLN C  18      20.874  22.598  29.221  1.00 20.24      .369 N
ATOM    102 1HE2 GLN C  18      19.927  22.248  29.241  1.00 20.24      .369 H
ATOM    103 2HE2 GLN C  18      21.639  22.000  29.502  1.00 20.24      .369 H
ATOM    104  N   ILE C  19      24.161  28.995  29.919  1.00 18.85      .338 N
ATOM    105  H   ILE C  19      24.839  28.553  30.525  1.00 18.85      .338 H
ATOM    106  CA  ILE C  19      23.956  30.444  30.146  1.00 17.04      .160 C
ATOM    107  HA  ILE C  19      23.529  30.899  29.253  1.00 17.04      .160 H
ATOM    108  C   ILE C  19      25.330  31.091  30.406  1.00 20.32      .254 C
ATOM    109  O   ILE C  19      26.127  30.469  31.116  1.00 18.74      .270 O
ATOM    110  CB  ILE C  19      22.995  30.677  31.359  1.00 18.51      .029 C
ATOM    111  HB  ILE C  19      23.480  30.247  32.235  1.00 18.51      .029 H
ATOM    112  CG1 ILE C  19      21.615  29.981  31.265  1.00 18.87      .002 C
ATOM    113 1HG1 ILE C  19      21.784  28.930  31.029  1.00 18.87      .002 H
ATOM    114 2HG1 ILE C  19      21.151  30.019  32.250  1.00 18.87      .002 H
ATOM    115  CG2 ILE C  19      22.794  32.173  31.661  1.00 17.07      .002 C
ATOM    116 1HG2 ILE C  19      22.069  32.279  32.467  1.00 17.07      .002 H
ATOM    117 2HG2 ILE C  19      22.425  32.681  30.770  1.00 17.07      .002 H
ATOM    118 3HG2 ILE C  19      23.744  32.613  31.964  1.00 17.07      .002 H
ATOM    119  CD1 ILE C  19      20.625  30.560  30.253  1.00 24.39      .000 C
ATOM    120 1HD1 ILE C  19      19.759  29.899  30.199  1.00 24.39      .000 H
ATOM    121 2HD1 ILE C  19      21.096  30.623  29.272  1.00 24.39      .000 H
ATOM    122 3HD1 ILE C  19      20.304  31.553  30.567  1.00 24.39      .000 H
ATOM    123  N   PRO C  20      25.645  32.312  29.928  1.00 18.18      .312 N
ATOM    124  CA  PRO C  20      26.907  32.981  30.263  1.00 18.76      .163 C
ATOM    125  HA  PRO C  20      27.740  32.364  29.928  1.00 18.76      .163 H
ATOM    126  C   PRO C  20      27.051  33.218  31.774  1.00 21.80      .251 C
ATOM    127  O   PRO C  20      26.122  33.718  32.405  1.00 19.56      .271 O
ATOM    128  CB  PRO C  20      26.899  34.294  29.475  1.00 20.91      .034 C
ATOM    129 1HB  PRO C  20      26.534  35.111  30.098  1.00 20.91      .034 H
ATOM    130 2HB  PRO C  20      27.883  34.524  29.065  1.00 20.91      .034 H
ATOM    131  CG  PRO C  20      25.918  34.032  28.342  1.00 22.79      .027 C
ATOM    132 1HG  PRO C  20      25.436  34.946  27.994  1.00 22.79      .027 H
ATOM    133 2HG  PRO C  20      26.421  33.515  27.525  1.00 22.79      .027 H
ATOM    134  CD  PRO C  20      24.898  33.117  28.990  1.00 18.31      .105 C
ATOM    135 1HD  PRO C  20      24.150  33.706  29.521  1.00 18.31      .105 H
ATOM    136 2HD  PRO C  20      24.437  32.476  28.238  1.00 18.31      .105 H
ATOM    137  N   ALA C  21      28.188  32.863  32.380  1.00 19.23      .338 N
ATOM    138  H   ALA C  21      28.917  32.428  31.832  1.00 19.23      .338 H
ATOM    139  CA  ALA C  21      28.371  32.850  33.837  1.00 20.56      .159 C
ATOM    140  HA  ALA C  21      27.691  32.111  34.261  1.00 20.56      .159 H
ATOM    141  C   ALA C  21      28.066  34.212  34.501  1.00 25.96      .251 C
ATOM    142  O   ALA C  21      27.360  34.262  35.505  1.00 25.80      .271 O
ATOM    143  CB  ALA C  21      29.802  32.407  34.161  1.00 22.08      .034 C
ATOM    144 1HB  ALA C  21      29.983  31.427  33.719  1.00 22.08      .034 H
ATOM    145 2HB  ALA C  21      29.917  32.346  35.243  1.00 22.08      .034 H
ATOM    146 3HB  ALA C  21      30.516  33.125  33.758  1.00 22.08      .034 H
ATOM    147  N   SER C  22      28.513  35.317  33.899  1.00 23.45      .336 N
ATOM    148  H   SER C  22      29.041  35.238  33.041  1.00 23.45      .336 H
ATOM    149  CA  SER C  22      28.222  36.677  34.366  1.00 24.75      .189 C
ATOM    150  HA  SER C  22      28.607  36.777  35.381  1.00 24.75      .189 H
ATOM    151  C   SER C  22      26.713  36.997  34.393  1.00 27.34      .253 C
ATOM    152  O   SER C  22      26.282  37.749  35.264  1.00 27.28      .270 O
ATOM    153  CB  SER C  22      28.972  37.690  33.494  1.00 30.29      .169 C
ATOM    154 1HB  SER C  22      28.638  38.696  33.750  1.00 30.29      .169 H
ATOM    155 2HB  SER C  22      30.040  37.614  33.697  1.00 30.29      .169 H
ATOM    156  OG  SER C  22      28.755  37.437  32.122  1.00 42.62      .380 O
ATOM    157  HG  SER C  22      28.051  38.013  31.815  1.00 42.62      .380 H
ATOM    158  N   GLU C  23      25.892  36.389  33.529  1.00 22.66      .337 N
ATOM    159  H   GLU C  23      26.259  35.705  32.883  1.00 22.66      .337 H
ATOM    160  CA  GLU C  23      24.435  36.503  33.614  1.00 21.15      .160 C
ATOM    161  HA  GLU C  23      24.194  37.561  33.716  1.00 21.15      .160 H
ATOM    162  C   GLU C  23      23.881  35.768  34.857  1.00 21.91      .251 C
ATOM    163  O   GLU C  23      23.032  36.305  35.567  1.00 20.00      .271 O
ATOM    164  CB  GLU C  23      23.770  36.007  32.317  1.00 22.09      .043 C
ATOM    165 1HB  GLU C  23      24.268  36.465  31.463  1.00 22.09      .043 H
ATOM    166 2HB  GLU C  23      23.853  34.923  32.238  1.00 22.09      .043 H
ATOM    167  CG  GLU C  23      22.284  36.393  32.290  1.00 21.74      .100 C
ATOM    168 1HG  GLU C  23      21.765  35.838  33.072  1.00 21.74      .100 H
ATOM    169 2HG  GLU C  23      22.196  37.456  32.513  1.00 21.74      .100 H
ATOM    170  CD  GLU C  23      21.566  36.121  30.953  1.00 27.48      .185 C
ATOM    171  OE1 GLU C  23      22.211  35.920  29.900  1.00 21.13      .647 O
ATOM    172  OE2 GLU C  23      20.314  36.127  30.946  1.00 18.73      .647 O
ATOM    173  N   GLN C  24      24.412  34.586  35.177  1.00 18.04      .338 N
ATOM    174  H   GLN C  24      25.170  34.227  34.614  1.00 18.04      .338 H
ATOM    175  CA  GLN C  24      24.029  33.788  36.346  1.00 16.96      .160 C
ATOM    176  HA  GLN C  24      22.944  33.686  36.343  1.00 16.96      .160 H
ATOM    177  C   GLN C  24      24.432  34.470  37.677  1.00 20.87      .251 C
ATOM    178  O   GLN C  24      23.731  34.357  38.684  1.00 19.22      .271 O
ATOM    179  CB  GLN C  24      24.635  32.374  36.253  1.00 17.93      .042 C
ATOM    180 1HB  GLN C  24      25.691  32.406  36.523  1.00 17.93      .042 H
ATOM    181 2HB  GLN C  24      24.114  31.737  36.969  1.00 17.93      .042 H
ATOM    182  CG  GLN C  24      24.510  31.736  34.854  1.00 21.56      .090 C
ATOM    183 1HG  GLN C  24      23.473  31.791  34.521  1.00 21.56      .090 H
ATOM    184 2HG  GLN C  24      25.116  32.308  34.152  1.00 21.56      .090 H
ATOM    185  CD  GLN C  24      24.963  30.275  34.825  1.00 27.18      .227 C
ATOM    186  OE1 GLN C  24      24.619  29.454  35.664  1.00 20.25      .273 O
ATOM    187  NE2 GLN C  24      25.711  29.878  33.824  1.00 17.37      .369 N
ATOM    188 1HE2 GLN C  24      25.991  28.909  33.775  1.00 17.37      .369 H
ATOM    189 2HE2 GLN C  24      25.954  30.512  33.076  1.00 17.37      .369 H
ATOM    190  N   GLU C  25      25.542  35.214  37.667  1.00 19.12      .338 N
ATOM    191  H   GLU C  25      26.111  35.188  36.833  1.00 19.12      .338 H
ATOM    192  CA  GLU C  25      26.028  36.068  38.760  1.00 20.62      .160 C
ATOM    193  HA  GLU C  25      25.972  35.505  39.692  1.00 20.62      .160 H
ATOM    194  C   GLU C  25      25.215  37.379  38.964  1.00 25.32      .251 C
ATOM    195  O   GLU C  25      25.510  38.120  39.902  1.00 27.07      .271 O
ATOM    196  CB  GLU C  25      27.502  36.446  38.490  1.00 23.20      .043 C
ATOM    197 1HB  GLU C  25      27.573  36.869  37.488  1.00 23.20      .043 H
ATOM    198 2HB  GLU C  25      27.810  37.227  39.185  1.00 23.20      .043 H
ATOM    199  CG  GLU C  25      28.517  35.284  38.594  1.00 32.89      .100 C
ATOM    200 1HG  GLU C  25      28.262  34.517  37.862  1.00 32.89      .100 H
ATOM    201 2HG  GLU C  25      29.506  35.668  38.344  1.00 32.89      .100 H
ATOM    202  CD  GLU C  25      28.581  34.633  39.983  1.00 60.65      .185 C
ATOM    203  OE1 GLU C  25      28.189  35.257  41.003  1.00 51.79      .647 O
ATOM    204  OE2 GLU C  25      29.011  33.460  40.064  1.00 60.38      .647 O
ATOM    205  N   THR C  26      24.250  37.720  38.099  1.00 21.99      .336 N
ATOM    206  H   THR C  26      24.005  37.102  37.339  1.00 21.99      .336 H
ATOM    207  CA  THR C  26      23.510  38.992  38.162  1.00 21.94      .186 C
ATOM    208  HA  THR C  26      24.234  39.802  38.252  1.00 21.94      .186 H
ATOM    209  C   THR C  26      22.575  39.036  39.380  1.00 24.65      .253 C
ATOM    210  O   THR C  26      21.796  38.103  39.598  1.00 21.34      .270 O
ATOM    211  CB  THR C  26      22.679  39.264  36.896  1.00 28.90      .140 C
ATOM    212  HB  THR C  26      21.793  38.630  36.918  1.00 28.90      .140 H
ATOM    213  OG1 THR C  26      23.419  38.967  35.720  1.00 30.30      .382 O
ATOM    214  HG1 THR C  26      23.353  38.022  35.565  1.00 30.30      .382 H
ATOM    215  CG2 THR C  26      22.254  40.724  36.769  1.00 27.52      .034 C
ATOM    216 1HG2 THR C  26      21.687  40.848  35.847  1.00 27.52      .034 H
ATOM    217 2HG2 THR C  26      23.138  41.362  36.742  1.00 27.52      .034 H
ATOM    218 3HG2 THR C  26      21.631  41.003  37.619  1.00 27.52      .034 H
ATOM    219  N   LEU C  27      22.628  40.128  40.150  1.00 23.72      .337 N
ATOM    220  H   LEU C  27      23.298  40.847  39.916  1.00 23.72      .337 H
ATOM    221  CA  LEU C  27      21.706  40.420  41.251  1.00 24.89      .159 C
ATOM    222  HA  LEU C  27      21.605  39.515  41.849  1.00 24.89      .159 H
ATOM    223  C   LEU C  27      20.300  40.810  40.739  1.00 26.62      .251 C
ATOM    224  O   LEU C  27      20.141  41.565  39.775  1.00 24.98      .271 O
ATOM    225  CB  LEU C  27      22.284  41.531  42.155  1.00 27.25      .032 C
ATOM    226 1HB  LEU C  27      22.638  42.341  41.517  1.00 27.25      .032 H
ATOM    227 2HB  LEU C  27      21.477  41.922  42.774  1.00 27.25      .032 H
ATOM    228  CG  LEU C  27      23.417  41.066  43.083  1.00 34.88      .002 C
ATOM    229  HG  LEU C  27      24.073  40.396  42.527  1.00 34.88      .002 H
ATOM    230  CD1 LEU C  27      24.238  42.260  43.567  1.00 37.62      .000 C
ATOM    231 1HD1 LEU C  27      25.019  41.914  44.243  1.00 37.62      .000 H
ATOM    232 2HD1 LEU C  27      23.594  42.969  44.087  1.00 37.62      .000 H
ATOM    233 3HD1 LEU C  27      24.693  42.748  42.705  1.00 37.62      .000 H
ATOM    234  CD2 LEU C  27      22.866  40.344  44.316  1.00 38.02      .000 C
ATOM    235 1HD2 LEU C  27      23.699  39.929  44.883  1.00 38.02      .000 H
ATOM    236 2HD2 LEU C  27      22.197  39.539  44.010  1.00 38.02      .000 H
ATOM    237 3HD2 LEU C  27      22.320  41.053  44.939  1.00 38.02      .000 H
ATOM    238  N   VAL C  28      19.283  40.333  41.455  1.00 21.36      .338 N
ATOM    239  H   VAL C  28      19.515  39.744  42.242  1.00 21.36      .338 H
ATOM    240  CA  VAL C  28      17.847  40.456  41.144  1.00 20.06      .159 C
ATOM    241  HA  VAL C  28      17.697  41.357  40.549  1.00 20.06      .159 H
ATOM    242  C   VAL C  28      17.006  40.584  42.430  1.00 23.68      .251 C
ATOM    243  O   VAL C  28      17.350  40.036  43.480  1.00 22.68      .271 O
ATOM    244  CB  VAL C  28      17.349  39.242  40.310  1.00 21.68      .029 C
ATOM    245  HB  VAL C  28      16.274  39.357  40.171  1.00 21.68      .029 H
ATOM    246  CG1 VAL C  28      17.990  39.193  38.918  1.00 20.65      .002 C
ATOM    247 1HG1 VAL C  28      17.485  38.439  38.316  1.00 20.65      .002 H
ATOM    248 2HG1 VAL C  28      19.048  38.943  39.004  1.00 20.65      .002 H
ATOM    249 3HG1 VAL C  28      17.885  40.169  38.444  1.00 20.65      .002 H
ATOM    250  CG2 VAL C  28      17.583  37.875  40.974  1.00 20.64      .002 C
ATOM    251 1HG2 VAL C  28      17.159  37.095  40.343  1.00 20.64      .002 H
ATOM    252 2HG2 VAL C  28      17.104  37.852  41.953  1.00 20.64      .002 H
ATOM    253 3HG2 VAL C  28      18.654  37.708  41.089  1.00 20.64      .002 H
ATOM    254  N   ARG C  29      15.858  41.265  42.342  1.00 21.03      .338 N
ATOM    255  H   ARG C  29      15.637  41.714  41.465  1.00 21.03      .338 H
ATOM    256  CA  ARG C  29      14.867  41.403  43.416  1.00 22.01      .160 C
ATOM    257  HA  ARG C  29      15.220  40.844  44.282  1.00 22.01      .160 H
ATOM    258  C   ARG C  29      13.508  40.800  42.986  1.00 24.35      .254 C
ATOM    259  O   ARG C  29      12.741  41.467  42.285  1.00 23.01      .270 O
ATOM    260  CB  ARG C  29      14.782  42.880  43.854  1.00 99.99      .034 C
ATOM    261 1HB  ARG C  29      15.787  43.255  44.047  1.00 99.99      .034 H
ATOM    262 2HB  ARG C  29      14.346  43.474  43.051  1.00 99.99      .034 H
ATOM    263  CG  ARG C  29      13.934  43.089  45.127  1.00 99.99      .027 C
ATOM    264 1HG  ARG C  29      13.727  44.152  45.246  1.00 99.99      .027 H
ATOM    265 2HG  ARG C  29      12.980  42.574  45.013  1.00 99.99      .027 H
ATOM    266  CD  ARG C  29      14.613  42.577  46.412  1.00 99.99      .116 C
ATOM    267 1HD  ARG C  29      13.844  42.190  47.081  1.00 99.99      .116 H
ATOM    268 2HD  ARG C  29      15.288  41.756  46.171  1.00 99.99      .116 H
ATOM    269  NE  ARG C  29      15.382  43.614  47.136  1.00 99.99      .212 N
ATOM    270  HE  ARG C  29      16.385  43.502  47.116  1.00 99.99      .212 H
ATOM    271  CZ  ARG C  29      14.826  44.607  47.835  1.00 99.99      .666 C
ATOM    272  NH1 ARG C  29      13.539  44.702  48.023  1.00 99.99      .235 N
ATOM    273 1HH1 ARG C  29      12.925  43.936  47.785  1.00 99.99      .235 H
ATOM    274 2HH1 ARG C  29      13.156  45.558  48.398  1.00 99.99      .235 H
ATOM    275  NH2 ARG C  29      15.568  45.528  48.370  1.00 99.99      .235 N
ATOM    276 1HH2 ARG C  29      16.575  45.477  48.311  1.00 99.99      .235 H
ATOM    277 2HH2 ARG C  29      15.131  46.256  48.917  1.00 99.99      .235 H
ATOM    278  N   PRO C  30      13.206  39.547  43.383  1.00 21.64      .312 N
ATOM    279  CA  PRO C  30      11.923  38.882  43.139  1.00 20.51      .163 C
ATOM    280  HA  PRO C  30      11.812  38.717  42.067  1.00 20.51      .163 H
ATOM    281  C   PRO C  30      10.702  39.658  43.646  1.00 26.94      .251 C
ATOM    282  O   PRO C  30      10.742  40.229  44.739  1.00 27.70      .271 O
ATOM    283  CB  PRO C  30      12.040  37.526  43.843  1.00 21.36      .034 C
ATOM    284 1HB  PRO C  30      11.739  37.608  44.887  1.00 21.36      .034 H
ATOM    285 2HB  PRO C  30      11.465  36.750  43.336  1.00 21.36      .034 H
ATOM    286  CG  PRO C  30      13.522  37.227  43.746  1.00 25.93      .027 C
ATOM    287 1HG  PRO C  30      13.860  36.539  44.521  1.00 25.93      .027 H
ATOM    288 2HG  PRO C  30      13.769  36.856  42.751  1.00 25.93      .027 H
ATOM    289  CD  PRO C  30      14.134  38.597  43.960  1.00 23.69      .105 C
ATOM    290 1HD  PRO C  30      14.246  38.797  45.026  1.00 23.69      .105 H
ATOM    291 2HD  PRO C  30      15.092  38.663  43.446  1.00 23.69      .105 H
ATOM    292  N   LYS C  31       9.614  39.637  42.872  1.00 24.08      .338 N
ATOM    293  H   LYS C  31       9.663  39.139  41.995  1.00 24.08      .338 H
ATOM    294  CA  LYS C  31       8.295  40.211  43.209  1.00 25.24      .160 C
ATOM    295  HA  LYS C  31       8.435  41.204  43.636  1.00 25.24      .160 H
ATOM    296  C   LYS C  31       7.542  39.351  44.255  1.00 31.87      .254 C
ATOM    297  O   LYS C  31       7.903  38.181  44.417  1.00 29.84      .270 O
ATOM    298  CB  LYS C  31       7.488  40.336  41.908  1.00 27.31      .032 C
ATOM    299 1HB  LYS C  31       7.424  39.355  41.438  1.00 27.31      .032 H
ATOM    300 2HB  LYS C  31       6.480  40.674  42.151  1.00 27.31      .032 H
ATOM    301  CG  LYS C  31       8.088  41.347  40.929  1.00 29.80      .004 C
ATOM    302 1HG  LYS C  31       8.028  42.346  41.363  1.00 29.80      .004 H
ATOM    303 2HG  LYS C  31       9.132  41.095  40.747  1.00 29.80      .004 H
ATOM    304  CD  LYS C  31       7.328  41.312  39.603  1.00 37.46      .032 C
ATOM    305 1HD  LYS C  31       7.402  40.313  39.172  1.00 37.46      .032 H
ATOM    306 2HD  LYS C  31       6.279  41.546  39.782  1.00 37.46      .032 H
ATOM    307  CE  LYS C  31       7.924  42.340  38.639  1.00 48.01      .206 C
ATOM    308 1HE  LYS C  31       7.709  43.343  39.008  1.00 48.01      .206 H
ATOM    309 2HE  LYS C  31       9.006  42.218  38.608  1.00 48.01      .206 H
ATOM    310  NZ  LYS C  31       7.364  42.189  37.284  1.00 53.97      .064 N
ATOM    311 1HZ  LYS C  31       7.640  42.974  36.711  1.00 53.97      .064 H
ATOM    312 2HZ  LYS C  31       6.357  42.162  37.358  1.00 53.97      .064 H
ATOM    313 3HZ  LYS C  31       7.695  41.332  36.864  1.00 53.97      .064 H
ATOM    314  N   PRO C  32       6.491  39.861  44.938  1.00 32.13      .312 N
ATOM    315  CA  PRO C  32       5.809  39.157  46.033  1.00 32.28      .163 C
ATOM    316  HA  PRO C  32       6.474  39.152  46.896  1.00 32.28      .163 H
ATOM    317  C   PRO C  32       5.398  37.704  45.732  1.00 34.34      .251 C
ATOM    318  O   PRO C  32       5.713  36.808  46.517  1.00 35.08      .271 O
ATOM    319  CB  PRO C  32       4.590  40.022  46.370  1.00 35.33      .034 C
ATOM    320 1HB  PRO C  32       3.742  39.761  45.736  1.00 35.33      .034 H
ATOM    321 2HB  PRO C  32       4.320  39.953  47.424  1.00 35.33      .034 H
ATOM    322  CG  PRO C  32       5.074  41.422  46.045  1.00 40.52      .027 C
ATOM    323 1HG  PRO C  32       4.254  42.095  45.795  1.00 40.52      .027 H
ATOM    324 2HG  PRO C  32       5.663  41.812  46.875  1.00 40.52      .027 H
ATOM    325  CD  PRO C  32       5.960  41.204  44.833  1.00 35.12      .105 C
ATOM    326 1HD  PRO C  32       5.361  41.289  43.926  1.00 35.12      .105 H
ATOM    327 2HD  PRO C  32       6.781  41.921  44.832  1.00 35.12      .105 H
ATOM    328  N   LEU C  33       4.769  37.437  44.578  1.00 27.66      .338 N
ATOM    329  H   LEU C  33       4.518  38.189  43.952  1.00 27.66      .338 H
ATOM    330  CA  LEU C  33       4.270  36.102  44.236  1.00 27.74      .159 C
ATOM    331  HA  LEU C  33       3.690  35.753  45.090  1.00 27.74      .159 H
ATOM    332  C   LEU C  33       5.404  35.069  43.992  1.00 29.42      .251 C
ATOM    333  O   LEU C  33       5.154  33.870  44.121  1.00 29.29      .271 O
ATOM    334  CB  LEU C  33       3.317  36.162  43.021  1.00 28.74      .032 C
ATOM    335 1HB  LEU C  33       3.768  36.805  42.266  1.00 28.74      .032 H
ATOM    336 2HB  LEU C  33       3.252  35.162  42.591  1.00 28.74      .032 H
ATOM    337  CG  LEU C  33       1.864  36.606  43.311  1.00 36.08      .002 C
ATOM    338  HG  LEU C  33       1.409  35.866  43.970  1.00 36.08      .002 H
ATOM    339  CD1 LEU C  33       1.720  37.980  43.967  1.00 37.66      .000 C
ATOM    340 1HD1 LEU C  33       0.661  38.227  44.041  1.00 37.66      .000 H
ATOM    341 2HD1 LEU C  33       2.229  38.734  43.367  1.00 37.66      .000 H
ATOM    342 3HD1 LEU C  33       2.158  37.954  44.965  1.00 37.66      .000 H
ATOM    343  CD2 LEU C  33       1.087  36.615  41.994  1.00 40.23      .000 C
ATOM    344 1HD2 LEU C  33       0.047  36.868  42.196  1.00 40.23      .000 H
ATOM    345 2HD2 LEU C  33       1.139  35.628  41.534  1.00 40.23      .000 H
ATOM    346 3HD2 LEU C  33       1.518  37.354  41.319  1.00 40.23      .000 H
ATOM    347  N   LEU C  34       6.632  35.508  43.688  1.00 22.90      .338 N
ATOM    348  H   LEU C  34       6.783  36.504  43.613  1.00 22.90      .338 H
ATOM    349  CA  LEU C  34       7.823  34.657  43.659  1.00 19.87      .159 C
ATOM    350  HA  LEU C  34       7.508  33.638  43.433  1.00 19.87      .159 H
ATOM    351  C   LEU C  34       8.543  34.631  45.031  1.00 23.39      .251 C
ATOM    352  O   LEU C  34       9.034  33.583  45.445  1.00 22.59      .271 O
ATOM    353  CB  LEU C  34       8.745  35.121  42.505  1.00 18.42      .032 C
ATOM    354 1HB  LEU C  34       8.192  35.020  41.571  1.00 18.42      .032 H
ATOM    355 2HB  LEU C  34       8.964  36.179  42.654  1.00 18.42      .032 H
ATOM    356  CG  LEU C  34      10.083  34.360  42.376  1.00 21.98      .002 C
ATOM    357  HG  LEU C  34      10.666  34.540  43.279  1.00 21.98      .002 H
ATOM    358  CD1 LEU C  34       9.921  32.849  42.185  1.00 21.55      .000 C
ATOM    359 1HD1 LEU C  34      10.907  32.396  42.081  1.00 21.55      .000 H
ATOM    360 2HD1 LEU C  34       9.335  32.657  41.286  1.00 21.55      .000 H
ATOM    361 3HD1 LEU C  34       9.413  32.421  43.049  1.00 21.55      .000 H
ATOM    362  CD2 LEU C  34      10.872  34.886  41.173  1.00 20.08      .000 C
ATOM    363 1HD2 LEU C  34      11.874  34.455  41.186  1.00 20.08      .000 H
ATOM    364 2HD2 LEU C  34      10.943  35.972  41.225  1.00 20.08      .000 H
ATOM    365 3HD2 LEU C  34      10.365  34.597  40.253  1.00 20.08      .000 H
ATOM    366  N   LEU C  35       8.588  35.743  45.771  1.00 22.08      .338 N
ATOM    367  H   LEU C  35       8.177  36.598  45.425  1.00 22.08      .338 H
ATOM    368  CA  LEU C  35       9.254  35.801  47.068  1.00 24.19      .159 C
ATOM    369  HA  LEU C  35      10.263  35.417  46.919  1.00 24.19      .159 H
ATOM    370  C   LEU C  35       8.560  34.907  48.123  1.00 30.60      .251 C
ATOM    371  O   LEU C  35       9.255  34.249  48.900  1.00 30.18      .271 O
ATOM    372  CB  LEU C  35       9.364  37.261  47.543  1.00 25.47      .032 C
ATOM    373 1HB  LEU C  35       9.762  37.863  46.726  1.00 25.47      .032 H
ATOM    374 2HB  LEU C  35       8.364  37.626  47.779  1.00 25.47      .032 H
ATOM    375  CG  LEU C  35      10.271  37.429  48.777  1.00 31.24      .002 C
ATOM    376  HG  LEU C  35       9.911  36.767  49.564  1.00 31.24      .002 H
ATOM    377  CD1 LEU C  35      11.737  37.096  48.478  1.00 30.79      .000 C
ATOM    378 1HD1 LEU C  35      12.359  37.402  49.320  1.00 30.79      .000 H
ATOM    379 2HD1 LEU C  35      12.053  37.629  47.581  1.00 30.79      .000 H
ATOM    380 3HD1 LEU C  35      11.841  36.023  48.319  1.00 30.79      .000 H
ATOM    381  CD2 LEU C  35      10.169  38.857  49.295  1.00 33.53      .000 C
ATOM    382 1HD2 LEU C  35      10.862  39.009  50.123  1.00 33.53      .000 H
ATOM    383 2HD2 LEU C  35       9.149  39.028  49.637  1.00 33.53      .000 H
ATOM    384 3HD2 LEU C  35      10.405  39.556  48.492  1.00 33.53      .000 H
ATOM    385  N   LYS C  36       7.220  34.808  48.100  1.00 30.25      .338 N
ATOM    386  H   LYS C  36       6.688  35.410  47.489  1.00 30.25      .338 H
ATOM    387  CA  LYS C  36       6.455  33.879  48.936  1.00 30.91      .159 C
ATOM    388  HA  LYS C  36       6.655  34.145  49.974  1.00 30.91      .159 H
ATOM    389  C   LYS C  36       6.925  32.420  48.725  1.00 32.58      .251 C
ATOM    390  O   LYS C  36       7.168  31.714  49.703  1.00 32.81      .271 O
ATOM    391  CB  LYS C  36       4.931  34.059  48.715  1.00 99.99      .032 C
ATOM    392 1HB  LYS C  36       4.412  33.475  49.474  1.00 99.99      .032 H
ATOM    393 2HB  LYS C  36       4.692  35.110  48.879  1.00 99.99      .032 H
ATOM    394  CG  LYS C  36       4.408  33.643  47.326  1.00 99.99      .004 C
ATOM    395 1HG  LYS C  36       4.959  34.201  46.568  1.00 99.99      .004 H
ATOM    396 2HG  LYS C  36       4.593  32.577  47.193  1.00 99.99      .004 H
ATOM    397  CD  LYS C  36       2.902  33.901  47.154  1.00 99.99      .032 C
ATOM    398 1HD  LYS C  36       2.367  33.397  47.960  1.00 99.99      .032 H
ATOM    399 2HD  LYS C  36       2.722  34.974  47.222  1.00 99.99      .032 H
ATOM    400  CE  LYS C  36       2.395  33.376  45.799  1.00 99.99      .206 C
ATOM    401 1HE  LYS C  36       2.918  33.908  45.003  1.00 99.99      .206 H
ATOM    402 2HE  LYS C  36       2.650  32.319  45.719  1.00 99.99      .206 H
ATOM    403  NZ  LYS C  36       0.931  33.541  45.647  1.00 99.99      .064 N
ATOM    404 1HZ  LYS C  36       0.633  33.315  44.709  1.00 99.99      .064 H
ATOM    405 2HZ  LYS C  36       0.689  34.499  45.856  1.00 99.99      .064 H
ATOM    406 3HZ  LYS C  36       0.471  32.927  46.304  1.00 99.99      .064 H
ATOM    407  N   LEU C  37       7.169  32.018  47.471  1.00 26.98      .338 N
ATOM    408  H   LEU C  37       7.012  32.676  46.721  1.00 26.98      .338 H
ATOM    409  CA  LEU C  37       7.705  30.709  47.102  1.00 25.49      .159 C
ATOM    410  HA  LEU C  37       7.046  29.949  47.524  1.00 25.49      .159 H
ATOM    411  C   LEU C  37       9.110  30.515  47.708  1.00 26.28      .251 C
ATOM    412  O   LEU C  37       9.329  29.541  48.428  1.00 26.12      .271 O
ATOM    413  CB  LEU C  37       7.655  30.558  45.560  1.00 24.87      .032 C
ATOM    414 1HB  LEU C  37       6.646  30.808  45.232  1.00 24.87      .032 H
ATOM    415 2HB  LEU C  37       8.333  31.295  45.130  1.00 24.87      .032 H
ATOM    416  CG  LEU C  37       8.017  29.172  44.985  1.00 29.31      .002 C
ATOM    417  HG  LEU C  37       7.510  28.412  45.580  1.00 29.31      .002 H
ATOM    418  CD1 LEU C  37       7.520  29.075  43.539  1.00 28.58      .000 C
ATOM    419 1HD1 LEU C  37       7.750  28.086  43.144  1.00 28.58      .000 H
ATOM    420 2HD1 LEU C  37       8.013  29.833  42.930  1.00 28.58      .000 H
ATOM    421 3HD1 LEU C  37       6.442  29.235  43.518  1.00 28.58      .000 H
ATOM    422  CD2 LEU C  37       9.525  28.888  44.963  1.00 30.23      .000 C
ATOM    423 1HD2 LEU C  37       9.704  27.984  44.381  1.00 30.23      .000 H
ATOM    424 2HD2 LEU C  37       9.890  28.744  45.980  1.00 30.23      .000 H
ATOM    425 3HD2 LEU C  37      10.048  29.726  44.503  1.00 30.23      .000 H
ATOM    426  N   LEU C  38      10.029  31.463  47.498  1.00 21.04      .338 N
ATOM    427  H   LEU C  38       9.786  32.261  46.929  1.00 21.04      .338 H
ATOM    428  CA  LEU C  38      11.400  31.400  48.000  1.00 21.13      .159 C
ATOM    429  HA  LEU C  38      11.873  30.510  47.585  1.00 21.13      .159 H
ATOM    430  C   LEU C  38      11.448  31.269  49.548  1.00 25.37      .251 C
ATOM    431  O   LEU C  38      12.103  30.364  50.071  1.00 24.36      .271 O
ATOM    432  CB  LEU C  38      12.191  32.641  47.516  1.00 21.09      .032 C
ATOM    433 1HB  LEU C  38      11.682  33.530  47.890  1.00 21.09      .032 H
ATOM    434 2HB  LEU C  38      13.181  32.607  47.972  1.00 21.09      .032 H
ATOM    435  CG  LEU C  38      12.359  32.769  45.991  1.00 24.63      .002 C
ATOM    436  HG  LEU C  38      11.375  32.697  45.527  1.00 24.63      .002 H
ATOM    437  CD1 LEU C  38      12.967  34.123  45.631  1.00 24.86      .000 C
ATOM    438 1HD1 LEU C  38      13.051  34.202  44.547  1.00 24.86      .000 H
ATOM    439 2HD1 LEU C  38      13.955  34.214  46.081  1.00 24.86      .000 H
ATOM    440 3HD1 LEU C  38      12.323  34.920  46.004  1.00 24.86      .000 H
ATOM    441  CD2 LEU C  38      13.252  31.682  45.397  1.00 22.36      .000 C
ATOM    442 1HD2 LEU C  38      13.361  31.844  44.324  1.00 22.36      .000 H
ATOM    443 2HD2 LEU C  38      12.806  30.704  45.574  1.00 22.36      .000 H
ATOM    444 3HD2 LEU C  38      14.232  31.726  45.873  1.00 22.36      .000 H
ATOM    445  N   LYS C  39      10.722  32.112  50.294  1.00 23.33      .338 N
ATOM    446  H   LYS C  39      10.180  32.842  49.854  1.00 23.33      .338 H
ATOM    447  CA  LYS C  39      10.705  32.068  51.757  1.00 26.01      .159 C
ATOM    448  HA  LYS C  39      11.743  31.982  52.080  1.00 26.01      .159 H
ATOM    449  C   LYS C  39       9.956  30.811  52.301  1.00 30.43      .251 C
ATOM    450  O   LYS C  39      10.381  30.243  53.309  1.00 30.89      .271 O
ATOM    451  CB  LYS C  39      10.201  33.405  52.341  1.00 30.40      .032 C
ATOM    452 1HB  LYS C  39       9.197  33.589  51.957  1.00 30.40      .032 H
ATOM    453 2HB  LYS C  39      10.157  33.309  53.426  1.00 30.40      .032 H
ATOM    454  CG  LYS C  39      11.138  34.583  51.982  1.00 39.57      .004 C
ATOM    455 1HG  LYS C  39      12.164  34.267  52.172  1.00 39.57      .004 H
ATOM    456 2HG  LYS C  39      11.031  34.786  50.917  1.00 39.57      .004 H
ATOM    457  CD  LYS C  39      10.881  35.877  52.774  1.00 47.38      .032 C
ATOM    458 1HD  LYS C  39       9.848  36.185  52.611  1.00 47.38      .032 H
ATOM    459 2HD  LYS C  39      11.042  35.675  53.833  1.00 47.38      .032 H
ATOM    460  CE  LYS C  39      11.844  36.984  52.297  1.00 51.67      .206 C
ATOM    461 1HE  LYS C  39      12.862  36.596  52.342  1.00 51.67      .206 H
ATOM    462 2HE  LYS C  39      11.619  37.209  51.254  1.00 51.67      .206 H
ATOM    463  NZ  LYS C  39      11.767  38.228  53.101  1.00 69.67      .064 N
ATOM    464 1HZ  LYS C  39      12.381  38.911  52.680  1.00 69.67      .064 H
ATOM    465 2HZ  LYS C  39      12.076  38.033  54.042  1.00 69.67      .064 H
ATOM    466 3HZ  LYS C  39      10.825  38.591  53.123  1.00 69.67      .064 H
ATOM    467  N   SER C  40       8.957  30.276  51.587  1.00 26.95      .336 N
ATOM    468  H   SER C  40       8.592  30.770  50.785  1.00 26.95      .336 H
ATOM    469  CA  SER C  40       8.257  29.037  51.960  1.00 26.80      .189 C
ATOM    470  HA  SER C  40       7.864  29.176  52.967  1.00 26.80      .189 H
ATOM    471  C   SER C  40       9.161  27.780  51.976  1.00 29.91      .253 C
ATOM    472  O   SER C  40       8.898  26.860  52.751  1.00 29.42      .270 O
ATOM    473  CB  SER C  40       7.048  28.782  51.049  1.00 27.59      .169 C
ATOM    474 1HB  SER C  40       6.402  28.040  51.519  1.00 27.59      .169 H
ATOM    475 2HB  SER C  40       6.479  29.707  50.951  1.00 27.59      .169 H
ATOM    476  OG  SER C  40       7.417  28.298  49.776  1.00 29.37      .380 O
ATOM    477  HG  SER C  40       8.095  28.875  49.417  1.00 29.37      .380 H
ATOM    478  N   VAL C  41      10.239  27.752  51.176  1.00 26.45      .337 N
ATOM    479  H   VAL C  41      10.396  28.513  50.531  1.00 26.45      .337 H
ATOM    480  CA  VAL C  41      11.270  26.694  51.179  1.00 26.13      .159 C
ATOM    481  HA  VAL C  41      10.809  25.810  51.620  1.00 26.13      .159 H
ATOM    482  C   VAL C  41      12.510  27.049  52.047  1.00 32.11      .251 C
ATOM    483  O   VAL C  41      13.480  26.286  52.086  1.00 31.12      .271 O
ATOM    484  CB  VAL C  41      11.686  26.269  49.751  1.00 28.81      .029 C
ATOM    485  HB  VAL C  41      12.436  25.482  49.838  1.00 28.81      .029 H
ATOM    486  CG1 VAL C  41      10.496  25.668  48.998  1.00 28.11      .002 C
ATOM    487 1HG1 VAL C  41      10.844  25.292  48.036  1.00 28.11      .002 H
ATOM    488 2HG1 VAL C  41       9.734  26.430  48.838  1.00 28.11      .002 H
ATOM    489 3HG1 VAL C  41      10.074  24.847  49.578  1.00 28.11      .002 H
ATOM    490  CG2 VAL C  41      12.291  27.396  48.910  1.00 27.84      .002 C
ATOM    491 1HG2 VAL C  41      12.674  26.979  47.979  1.00 27.84      .002 H
ATOM    492 2HG2 VAL C  41      13.106  27.865  49.461  1.00 27.84      .002 H
ATOM    493 3HG2 VAL C  41      11.526  28.141  48.687  1.00 27.84      .002 H
ATOM    494  N   GLY C  42      12.466  28.163  52.780  1.00 31.02      .336 N
ATOM    495  H   GLY C  42      11.642  28.745  52.723  1.00 31.02      .336 H
ATOM    496  CA  GLY C  42      13.445  28.508  53.813  1.00 31.83      .189 C
ATOM    497 1HA  GLY C  42      12.898  28.892  54.674  1.00 31.83      .189 H
ATOM    498 2HA  GLY C  42      13.973  27.611  54.137  1.00 31.83      .189 H
ATOM    499  C   GLY C  42      14.490  29.559  53.397  1.00 35.85      .253 C
ATOM    500  O   GLY C  42      15.443  29.780  54.149  1.00 37.48      .270 O
ATOM    501  N   ALA C  43      14.326  30.234  52.257  1.00 31.08      .337 N
ATOM    502  H   ALA C  43      13.542  30.024  51.657  1.00 31.08      .337 H
ATOM    503  CA  ALA C  43      15.029  31.495  52.005  1.00 31.86      .159 C
ATOM    504  HA  ALA C  43      16.095  31.332  52.159  1.00 31.86      .159 H
ATOM    505  C   ALA C  43      14.574  32.586  53.011  1.00 38.23      .251 C
ATOM    506  O   ALA C  43      13.545  32.434  53.672  1.00 37.22      .271 O
ATOM    507  CB  ALA C  43      14.823  31.900  50.544  1.00 31.54      .034 C
ATOM    508 1HB  ALA C  43      14.806  31.017  49.906  1.00 31.54      .034 H
ATOM    509 2HB  ALA C  43      15.650  32.546  50.249  1.00 31.54      .034 H
ATOM    510 3HB  ALA C  43      13.883  32.443  50.441  1.00 31.54      .034 H
ATOM    511  N   GLN C  44      15.348  33.659  53.179  1.00 38.20      .338 N
ATOM    512  H   GLN C  44      16.208  33.724  52.653  1.00 38.20      .338 H
ATOM    513  CA  GLN C  44      15.184  34.632  54.272  1.00 41.09      .160 C
ATOM    514  HA  GLN C  44      14.175  34.521  54.670  1.00 41.09      .160 H
ATOM    515  C   GLN C  44      15.351  36.106  53.822  1.00 46.41      .251 C
ATOM    516  O   GLN C  44      14.567  36.964  54.227  1.00 49.30      .271 O
ATOM    517  CB  GLN C  44      16.141  34.261  55.428  1.00 99.99      .042 C
ATOM    518 1HB  GLN C  44      15.747  34.736  56.326  1.00 99.99      .042 H
ATOM    519 2HB  GLN C  44      16.091  33.186  55.599  1.00 99.99      .042 H
ATOM    520  CG  GLN C  44      17.650  34.643  55.328  1.00 99.99      .090 C
ATOM    521 1HG  GLN C  44      17.759  35.723  55.228  1.00 99.99      .090 H
ATOM    522 2HG  GLN C  44      18.099  34.368  56.282  1.00 99.99      .090 H
ATOM    523  CD  GLN C  44      18.451  33.968  54.202  1.00 99.99      .227 C
ATOM    524  OE1 GLN C  44      18.074  33.984  53.037  1.00 99.99      .273 O
ATOM    525  NE2 GLN C  44      19.593  33.382  54.490  1.00 99.99      .369 N
ATOM    526 1HE2 GLN C  44      20.119  32.912  53.767  1.00 99.99      .369 H
ATOM    527 2HE2 GLN C  44      19.978  33.470  55.419  1.00 99.99      .369 H
ATOM    528  N   LYS C  45      16.328  36.382  52.957  1.00 39.96      .338 N
ATOM    529  H   LYS C  45      16.940  35.628  52.681  1.00 39.96      .338 H
ATOM    530  CA  LYS C  45      16.615  37.701  52.378  1.00 38.87      .159 C
ATOM    531  HA  LYS C  45      16.548  38.438  53.178  1.00 38.87      .159 H
ATOM    532  C   LYS C  45      15.599  38.100  51.282  1.00 39.07      .251 C
ATOM    533  O   LYS C  45      14.719  37.316  50.919  1.00 36.17      .271 O
ATOM    534  CB  LYS C  45      18.080  37.694  51.889  1.00 40.87      .032 C
ATOM    535 1HB  LYS C  45      18.334  38.701  51.557  1.00 40.87      .032 H
ATOM    536 2HB  LYS C  45      18.722  37.458  52.738  1.00 40.87      .032 H
ATOM    537  CG  LYS C  45      18.370  36.709  50.751  1.00 55.80      .004 C
ATOM    538 1HG  LYS C  45      17.917  35.747  50.991  1.00 55.80      .004 H
ATOM    539 2HG  LYS C  45      17.931  37.092  49.830  1.00 55.80      .004 H
ATOM    540  CD  LYS C  45      19.880  36.509  50.583  1.00 67.78      .032 C
ATOM    541 1HD  LYS C  45      20.339  37.465  50.328  1.00 67.78      .032 H
ATOM    542 2HD  LYS C  45      20.298  36.146  51.522  1.00 67.78      .032 H
ATOM    543  CE  LYS C  45      20.171  35.495  49.475  1.00 73.18      .206 C
ATOM    544 1HE  LYS C  45      19.539  34.618  49.616  1.00 73.18      .206 H
ATOM    545 2HE  LYS C  45      19.913  35.932  48.511  1.00 73.18      .206 H
ATOM    546  NZ  LYS C  45      21.594  35.090  49.487  1.00 81.91      .064 N
ATOM    547 1HZ  LYS C  45      21.771  34.501  48.686  1.00 81.91      .064 H
ATOM    548 2HZ  LYS C  45      21.803  34.579  50.333  1.00 81.91      .064 H
ATOM    549 3HZ  LYS C  45      22.179  35.912  49.437  1.00 81.91      .064 H
ATOM    550  N   ASP C  46      15.739  39.308  50.747  1.00 35.09      .337 N
ATOM    551  H   ASP C  46      16.441  39.926  51.128  1.00 35.09      .337 H
ATOM    552  CA  ASP C  46      14.898  39.848  49.675  1.00 34.62      .170 C
ATOM    553  HA  ASP C  46      14.007  39.228  49.570  1.00 34.62      .170 H
ATOM    554  C   ASP C  46      15.622  39.870  48.307  1.00 35.94      .252 C
ATOM    555  O   ASP C  46      15.004  39.554  47.285  1.00 34.36      .271 O
ATOM    556  CB  ASP C  46      14.415  41.250  50.075  1.00 38.41      .129 C
ATOM    557 1HB  ASP C  46      15.278  41.902  50.209  1.00 38.41      .129 H
ATOM    558 2HB  ASP C  46      13.807  41.656  49.266  1.00 38.41      .129 H
ATOM    559  CG  ASP C  46      13.582  41.276  51.368  1.00 51.97      .188 C
ATOM    560  OD1 ASP C  46      13.014  40.233  51.755  1.00 51.10      .647 O
ATOM    561  OD2 ASP C  46      13.465  42.372  51.972  1.00 62.97      .647 O
ATOM    562  N   THR C  47      16.913  40.218  48.280  1.00 31.91      .336 N
ATOM    563  H   THR C  47      17.362  40.501  49.139  1.00 31.91      .336 H
ATOM    564  CA  THR C  47      17.757  40.250  47.071  1.00 31.20      .186 C
ATOM    565  HA  THR C  47      17.119  40.415  46.204  1.00 31.20      .186 H
ATOM    566  C   THR C  47      18.510  38.921  46.869  1.00 32.60      .253 C
ATOM    567  O   THR C  47      19.102  38.374  47.802  1.00 31.71      .270 O
ATOM    568  CB  THR C  47      18.768  41.412  47.122  1.00 37.51      .140 C
ATOM    569  HB  THR C  47      19.546  41.162  47.843  1.00 37.51      .140 H
ATOM    570  OG1 THR C  47      18.153  42.637  47.529  1.00 40.39      .382 O
ATOM    571  HG1 THR C  47      18.753  43.060  48.148  1.00 40.39      .382 H
ATOM    572  CG2 THR C  47      19.412  41.688  45.762  1.00 36.68      .034 C
ATOM    573 1HG2 THR C  47      20.097  42.530  45.858  1.00 36.68      .034 H
ATOM    574 2HG2 THR C  47      18.636  41.932  45.037  1.00 36.68      .034 H
ATOM    575 3HG2 THR C  47      19.961  40.809  45.427  1.00 36.68      .034 H
ATOM    576  N   TYR C  48      18.546  38.425  45.632  1.00 27.55      .337 N
ATOM    577  H   TYR C  48      18.140  38.969  44.885  1.00 27.55      .337 H
ATOM    578  CA  TYR C  48      19.163  37.145  45.231  1.00 26.66      .164 C
ATOM    579  HA  TYR C  48      19.803  36.768  46.028  1.00 26.66      .164 H
ATOM    580  C   TYR C  48      20.024  37.333  43.969  1.00 28.60      .251 C
ATOM    581  O   TYR C  48      19.902  38.356  43.302  1.00 28.63      .271 O
ATOM    582  CB  TYR C  48      18.055  36.105  45.007  1.00 27.59      .056 C
ATOM    583 1HB  TYR C  48      17.360  36.480  44.255  1.00 27.59      .056 H
ATOM    584 2HB  TYR C  48      18.499  35.191  44.612  1.00 27.59      .056 H
ATOM    585  CG  TYR C  48      17.272  35.762  46.266  1.00 31.15      .044 C
ATOM    586  CD1 TYR C  48      16.145  36.525  46.626  1.00 33.60      .011 C
ATOM    587  HD1 TYR C  48      15.827  37.349  46.005  1.00 33.60      .011 H
ATOM    588  CD2 TYR C  48      17.710  34.720  47.106  1.00 32.98      .011 C
ATOM    589  HD2 TYR C  48      18.593  34.151  46.856  1.00 32.98      .011 H
ATOM    590  CE1 TYR C  48      15.462  36.260  47.827  1.00 34.57      .037 C
ATOM    591  HE1 TYR C  48      14.621  36.870  48.121  1.00 34.57      .037 H
ATOM    592  CE2 TYR C  48      17.022  34.438  48.301  1.00 34.74      .037 C
ATOM    593  HE2 TYR C  48      17.370  33.657  48.961  1.00 34.74      .037 H
ATOM    594  CZ  TYR C  48      15.899  35.214  48.665  1.00 42.40      .065 C
ATOM    595  OH  TYR C  48      15.271  34.993  49.856  1.00 45.76      .361 O
ATOM    596  HH  TYR C  48      14.912  35.795  50.244  1.00 45.76      .361 H
ATOM    597  N   THR C  49      20.858  36.363  43.593  1.00 24.10      .336 N
ATOM    598  H   THR C  49      21.002  35.559  44.187  1.00 24.10      .336 H
ATOM    599  CA  THR C  49      21.360  36.239  42.211  1.00 22.02      .186 C
ATOM    600  HA  THR C  49      21.167  37.178  41.693  1.00 22.02      .186 H
ATOM    601  C   THR C  49      20.623  35.114  41.460  1.00 20.64      .253 C
ATOM    602  O   THR C  49      19.955  34.274  42.068  1.00 19.74      .270 O
ATOM    603  CB  THR C  49      22.884  36.028  42.127  1.00 26.51      .140 C
ATOM    604  HB  THR C  49      23.182  36.074  41.080  1.00 26.51      .140 H
ATOM    605  OG1 THR C  49      23.248  34.757  42.627  1.00 21.74      .382 O
ATOM    606  HG1 THR C  49      24.205  34.686  42.600  1.00 21.74      .382 H
ATOM    607  CG2 THR C  49      23.670  37.096  42.884  1.00 21.49      .034 C
ATOM    608 1HG2 THR C  49      24.736  36.954  42.709  1.00 21.49      .034 H
ATOM    609 2HG2 THR C  49      23.464  37.031  43.952  1.00 21.49      .034 H
ATOM    610 3HG2 THR C  49      23.368  38.076  42.514  1.00 21.49      .034 H
ATOM    611  N   MET C  50      20.739  35.058  40.132  1.00 16.86      .337 N
ATOM    612  H   MET C  50      21.261  35.765  39.635  1.00 16.86      .337 H
ATOM    613  CA  MET C  50      20.121  34.004  39.328  1.00 14.59      .160 C
ATOM    614  HA  MET C  50      19.056  33.999  39.557  1.00 14.59      .160 H
ATOM    615  C   MET C  50      20.670  32.589  39.680  1.00 18.22      .251 C
ATOM    616  O   MET C  50      19.940  31.599  39.582  1.00 16.57      .271 O
ATOM    617  CB  MET C  50      20.260  34.328  37.832  1.00 15.89      .043 C
ATOM    618 1HB  MET C  50      21.312  34.479  37.590  1.00 15.89      .043 H
ATOM    619 2HB  MET C  50      19.880  33.490  37.247  1.00 15.89      .043 H
ATOM    620  CG  MET C  50      19.480  35.596  37.431  1.00 18.15      .060 C
ATOM    621 1HG  MET C  50      19.793  36.422  38.069  1.00 18.15      .060 H
ATOM    622 2HG  MET C  50      19.748  35.860  36.408  1.00 18.15      .060 H
ATOM    623  SD  MET C  50      17.660  35.454  37.528  1.00 20.53      .139 S
ATOM    624  CE  MET C  50      17.318  34.568  35.982  1.00 15.37      .069 C
ATOM    625 1HE  MET C  50      16.241  34.463  35.855  1.00 15.37      .069 H
ATOM    626 2HE  MET C  50      17.778  33.580  36.016  1.00 15.37      .069 H
ATOM    627 3HE  MET C  50      17.730  35.132  35.146  1.00 15.37      .069 H
ATOM    628  N   LYS C  51      21.904  32.473  40.191  1.00 14.09      .338 N
ATOM    629  H   LYS C  51      22.508  33.283  40.196  1.00 14.09      .338 H
ATOM    630  CA  LYS C  51      22.447  31.258  40.822  1.00 14.59      .159 C
ATOM    631  HA  LYS C  51      22.439  30.445  40.096  1.00 14.59      .159 H
ATOM    632  C   LYS C  51      21.643  30.794  42.060  1.00 16.42      .251 C
ATOM    633  O   LYS C  51      21.523  29.591  42.280  1.00 15.37      .271 O
ATOM    634  CB  LYS C  51      23.909  31.499  41.216  1.00 20.06      .032 C
ATOM    635 1HB  LYS C  51      24.006  32.506  41.622  1.00 20.06      .032 H
ATOM    636 2HB  LYS C  51      24.189  30.789  41.995  1.00 20.06      .032 H
ATOM    637  CG  LYS C  51      24.862  31.311  40.028  1.00 44.17      .004 C
ATOM    638 1HG  LYS C  51      24.973  30.245  39.829  1.00 44.17      .004 H
ATOM    639 2HG  LYS C  51      24.430  31.790  39.149  1.00 44.17      .004 H
ATOM    640  CD  LYS C  51      26.238  31.948  40.289  1.00 48.74      .032 C
ATOM    641 1HD  LYS C  51      26.855  31.820  39.399  1.00 48.74      .032 H
ATOM    642 2HD  LYS C  51      26.104  33.019  40.437  1.00 48.74      .032 H
ATOM    643  CE  LYS C  51      26.971  31.336  41.491  1.00 48.42      .206 C
ATOM    644 1HE  LYS C  51      26.237  30.883  42.158  1.00 48.42      .206 H
ATOM    645 2HE  LYS C  51      27.651  30.563  41.133  1.00 48.42      .206 H
ATOM    646  NZ  LYS C  51      27.718  32.372  42.230  1.00 53.75      .064 N
ATOM    647 1HZ  LYS C  51      28.306  31.958  42.939  1.00 53.75      .064 H
ATOM    648 2HZ  LYS C  51      27.059  33.002  42.665  1.00 53.75      .064 H
ATOM    649 3HZ  LYS C  51      28.290  32.883  41.573  1.00 53.75      .064 H
ATOM    650  N   GLU C  52      21.092  31.721  42.837  1.00 13.76      .338 N
ATOM    651  H   GLU C  52      21.226  32.693  42.597  1.00 13.76      .338 H
ATOM    652  CA  GLU C  52      20.303  31.453  44.049  1.00 15.63      .160 C
ATOM    653  HA  GLU C  52      20.691  30.566  44.550  1.00 15.63      .160 H
ATOM    654  C   GLU C  52      18.810  31.214  43.742  1.00 18.33      .251 C
ATOM    655  O   GLU C  52      18.207  30.278  44.270  1.00 17.47      .271 O
ATOM    656  CB  GLU C  52      20.450  32.635  45.013  1.00 17.93      .043 C
ATOM    657 1HB  GLU C  52      20.099  33.550  44.537  1.00 17.93      .043 H
ATOM    658 2HB  GLU C  52      19.831  32.444  45.890  1.00 17.93      .043 H
ATOM    659  CG  GLU C  52      21.904  32.829  45.459  1.00 34.52      .100 C
ATOM    660 1HG  GLU C  52      22.302  31.874  45.802  1.00 34.52      .100 H
ATOM    661 2HG  GLU C  52      22.509  33.160  44.616  1.00 34.52      .100 H
ATOM    662  CD  GLU C  52      22.021  33.852  46.589  1.00 59.90      .185 C
ATOM    663  OE1 GLU C  52      21.368  34.922  46.548  1.00 41.37      .647 O
ATOM    664  OE2 GLU C  52      22.797  33.595  47.541  1.00 64.33      .647 O
ATOM    665  N   VAL C  53      18.214  31.999  42.836  1.00 15.91      .338 N
ATOM    666  H   VAL C  53      18.724  32.778  42.445  1.00 15.91      .338 H
ATOM    667  CA  VAL C  53      16.814  31.857  42.425  1.00 15.16      .159 C
ATOM    668  HA  VAL C  53      16.192  31.962  43.314  1.00 15.16      .159 H
ATOM    669  C   VAL C  53      16.564  30.453  41.832  1.00 17.01      .251 C
ATOM    670  O   VAL C  53      15.630  29.764  42.245  1.00 16.20      .271 O
ATOM    671  CB  VAL C  53      16.404  32.973  41.438  1.00 18.49      .029 C
ATOM    672  HB  VAL C  53      17.122  32.983  40.618  1.00 18.49      .029 H
ATOM    673  CG1 VAL C  53      15.001  32.765  40.850  1.00 17.75      .002 C
ATOM    674 1HG1 VAL C  53      14.732  33.633  40.248  1.00 17.75      .002 H
ATOM    675 2HG1 VAL C  53      14.280  32.646  41.659  1.00 17.75      .002 H
ATOM    676 3HG1 VAL C  53      14.995  31.873  40.224  1.00 17.75      .002 H
ATOM    677  CG2 VAL C  53      16.414  34.345  42.126  1.00 18.86      .002 C
ATOM    678 1HG2 VAL C  53      16.117  35.109  41.408  1.00 18.86      .002 H
ATOM    679 2HG2 VAL C  53      17.417  34.560  42.493  1.00 18.86      .002 H
ATOM    680 3HG2 VAL C  53      15.714  34.340  42.962  1.00 18.86      .002 H
ATOM    681  N   LEU C  54      17.433  29.982  40.929  1.00 12.64      .338 N
ATOM    682  H   LEU C  54      18.201  30.559  40.617  1.00 12.64      .338 H
ATOM    683  CA  LEU C  54      17.362  28.624  40.398  1.00 12.67      .159 C
ATOM    684  HA  LEU C  54      16.338  28.453  40.064  1.00 12.67      .159 H
ATOM    685  C   LEU C  54      17.687  27.547  41.469  1.00 16.55      .251 C
ATOM    686  O   LEU C  54      17.222  26.414  41.319  1.00 14.11      .271 O
ATOM    687  CB  LEU C  54      18.307  28.465  39.181  1.00 12.59      .032 C
ATOM    688 1HB  LEU C  54      19.231  29.000  39.401  1.00 12.59      .032 H
ATOM    689 2HB  LEU C  54      18.571  27.411  39.097  1.00 12.59      .032 H
ATOM    690  CG  LEU C  54      17.768  28.893  37.789  1.00 16.49      .002 C
ATOM    691  HG  LEU C  54      18.523  28.631  37.048  1.00 16.49      .002 H
ATOM    692  CD1 LEU C  54      16.493  28.132  37.415  1.00 15.61      .000 C
ATOM    693 1HD1 LEU C  54      16.274  28.317  36.363  1.00 15.61      .000 H
ATOM    694 2HD1 LEU C  54      15.657  28.472  38.026  1.00 15.61      .000 H
ATOM    695 3HD1 LEU C  54      16.649  27.065  37.572  1.00 15.61      .000 H
ATOM    696  CD2 LEU C  54      17.490  30.388  37.647  1.00 16.63      .000 C
ATOM    697 1HD2 LEU C  54      17.079  30.584  36.656  1.00 16.63      .000 H
ATOM    698 2HD2 LEU C  54      18.425  30.935  37.767  1.00 16.63      .000 H
ATOM    699 3HD2 LEU C  54      16.779  30.712  38.407  1.00 16.63      .000 H
ATOM    700  N   PHE C  55      18.426  27.867  42.540  1.00 16.39      .337 N
ATOM    701  H   PHE C  55      18.743  28.817  42.671  1.00 16.39      .337 H
ATOM    702  CA  PHE C  55      18.676  26.928  43.632  1.00 16.48      .164 C
ATOM    703  HA  PHE C  55      19.024  25.997  43.186  1.00 16.48      .164 H
ATOM    704  C   PHE C  55      17.385  26.626  44.423  1.00 18.22      .251 C
ATOM    705  O   PHE C  55      16.947  25.471  44.479  1.00 18.93      .271 O
ATOM    706  CB  PHE C  55      19.823  27.379  44.540  1.00 19.64      .056 C
ATOM    707 1HB  PHE C  55      20.711  27.540  43.929  1.00 19.64      .056 H
ATOM    708 2HB  PHE C  55      19.574  28.315  45.039  1.00 19.64      .056 H
ATOM    709  CG  PHE C  55      20.131  26.327  45.590  1.00 22.74      .044 C
ATOM    710  CD1 PHE C  55      20.788  25.137  45.219  1.00 27.23      .008 C
ATOM    711  HD1 PHE C  55      21.135  24.998  44.206  1.00 27.23      .008 H
ATOM    712  CD2 PHE C  55      19.675  26.488  46.909  1.00 27.71      .008 C
ATOM    713  HD2 PHE C  55      19.157  27.393  47.187  1.00 27.71      .008 H
ATOM    714  CE1 PHE C  55      20.970  24.108  46.160  1.00 29.98      .001 C
ATOM    715  HE1 PHE C  55      21.444  23.181  45.874  1.00 29.98      .001 H
ATOM    716  CE2 PHE C  55      19.876  25.467  47.855  1.00 31.54      .001 C
ATOM    717  HE2 PHE C  55      19.513  25.599  48.864  1.00 31.54      .001 H
ATOM    718  CZ  PHE C  55      20.518  24.277  47.480  1.00 29.53      .000 C
ATOM    719  HZ  PHE C  55      20.653  23.490  48.206  1.00 29.53      .000 H
ATOM    720  N   TYR C  56      16.715  27.657  44.943  1.00 14.73      .337 N
ATOM    721  H   TYR C  56      17.099  28.589  44.871  1.00 14.73      .337 H
ATOM    722  CA  TYR C  56      15.469  27.508  45.690  1.00 15.92      .164 C
ATOM    723  HA  TYR C  56      15.645  26.796  46.497  1.00 15.92      .164 H
ATOM    724  C   TYR C  56      14.302  26.974  44.830  1.00 19.10      .251 C
ATOM    725  O   TYR C  56      13.509  26.171  45.323  1.00 17.85      .271 O
ATOM    726  CB  TYR C  56      15.085  28.846  46.323  1.00 17.59      .056 C
ATOM    727 1HB  TYR C  56      15.161  29.624  45.564  1.00 17.59      .056 H
ATOM    728 2HB  TYR C  56      14.046  28.795  46.648  1.00 17.59      .056 H
ATOM    729  CG  TYR C  56      15.954  29.228  47.508  1.00 21.92      .044 C
ATOM    730  CD1 TYR C  56      15.920  28.436  48.673  1.00 24.12      .011 C
ATOM    731  HD1 TYR C  56      15.303  27.550  48.711  1.00 24.12      .011 H
ATOM    732  CD2 TYR C  56      16.782  30.364  47.455  1.00 23.52      .011 C
ATOM    733  HD2 TYR C  56      16.834  30.969  46.561  1.00 23.52      .011 H
ATOM    734  CE1 TYR C  56      16.707  28.778  49.788  1.00 26.99      .037 C
ATOM    735  HE1 TYR C  56      16.687  28.163  50.676  1.00 26.99      .037 H
ATOM    736  CE2 TYR C  56      17.563  30.714  48.572  1.00 25.77      .037 C
ATOM    737  HE2 TYR C  56      18.208  31.579  48.530  1.00 25.77      .037 H
ATOM    738  CZ  TYR C  56      17.525  29.922  49.738  1.00 34.98      .065 C
ATOM    739  OH  TYR C  56      18.262  30.279  50.833  1.00 41.71      .361 O
ATOM    740  HH  TYR C  56      18.652  31.152  50.749  1.00 41.71      .361 H
ATOM    741  N   LEU C  57      14.219  27.326  43.541  1.00 16.32      .338 N
ATOM    742  H   LEU C  57      14.838  28.029  43.162  1.00 16.32      .338 H
ATOM    743  CA  LEU C  57      13.229  26.752  42.635  1.00 14.67      .159 C
ATOM    744  HA  LEU C  57      12.244  26.940  43.062  1.00 14.67      .159 H
ATOM    745  C   LEU C  57      13.387  25.212  42.496  1.00 16.26      .251 C
ATOM    746  O   LEU C  57      12.383  24.520  42.360  1.00 17.29      .271 O
ATOM    747  CB  LEU C  57      13.301  27.447  41.258  1.00 13.80      .032 C
ATOM    748 1HB  LEU C  57      14.348  27.509  40.961  1.00 13.80      .032 H
ATOM    749 2HB  LEU C  57      12.785  26.820  40.532  1.00 13.80      .032 H
ATOM    750  CG  LEU C  57      12.667  28.849  41.221  1.00 18.47      .002 C
ATOM    751  HG  LEU C  57      13.044  29.424  42.067  1.00 18.47      .002 H
ATOM    752  CD1 LEU C  57      13.051  29.560  39.922  1.00 17.81      .000 C
ATOM    753 1HD1 LEU C  57      12.630  30.565  39.923  1.00 17.81      .000 H
ATOM    754 2HD1 LEU C  57      12.664  29.004  39.069  1.00 17.81      .000 H
ATOM    755 3HD1 LEU C  57      14.137  29.620  39.855  1.00 17.81      .000 H
ATOM    756  CD2 LEU C  57      11.137  28.803  41.289  1.00 23.40      .000 C
ATOM    757 1HD2 LEU C  57      10.748  29.820  41.231  1.00 23.40      .000 H
ATOM    758 2HD2 LEU C  57      10.823  28.347  42.228  1.00 23.40      .000 H
ATOM    759 3HD2 LEU C  57      10.753  28.218  40.454  1.00 23.40      .000 H
ATOM    760  N   GLY C  58      14.600  24.655  42.596  1.00 12.64      .336 N
ATOM    761  H   GLY C  58      15.412  25.238  42.736  1.00 12.64      .336 H
ATOM    762  CA  GLY C  58      14.808  23.208  42.639  1.00 12.66      .189 C
ATOM    763 1HA  GLY C  58      14.187  22.744  41.873  1.00 12.66      .189 H
ATOM    764 2HA  GLY C  58      15.843  22.960  42.406  1.00 12.66      .189 H
ATOM    765  C   GLY C  58      14.454  22.569  43.997  1.00 17.24      .253 C
ATOM    766  O   GLY C  58      13.850  21.499  44.003  1.00 18.22      .270 O
ATOM    767  N   GLN C  59      14.716  23.242  45.128  1.00 15.56      .337 N
ATOM    768  H   GLN C  59      15.202  24.127  45.095  1.00 15.56      .337 H
ATOM    769  CA  GLN C  59      14.195  22.828  46.434  1.00 17.10      .160 C
ATOM    770  HA  GLN C  59      14.588  21.839  46.673  1.00 17.10      .160 H
ATOM    771  C   GLN C  59      12.652  22.728  46.399  1.00 19.45      .251 C
ATOM    772  O   GLN C  59      12.079  21.738  46.859  1.00 18.29      .271 O
ATOM    773  CB  GLN C  59      14.616  23.797  47.555  1.00 19.88      .042 C
ATOM    774 1HB  GLN C  59      14.264  24.806  47.342  1.00 19.88      .042 H
ATOM    775 2HB  GLN C  59      14.113  23.464  48.463  1.00 19.88      .042 H
ATOM    776  CG  GLN C  59      16.133  23.863  47.839  1.00 37.97      .090 C
ATOM    777 1HG  GLN C  59      16.552  22.858  47.786  1.00 37.97      .090 H
ATOM    778 2HG  GLN C  59      16.626  24.486  47.093  1.00 37.97      .090 H
ATOM    779  CD  GLN C  59      16.422  24.442  49.230  1.00 50.94      .227 C
ATOM    780  OE1 GLN C  59      16.972  25.517  49.391  1.00 51.31      .273 O
ATOM    781  NE2 GLN C  59      16.019  23.777  50.289  1.00 36.67      .369 N
ATOM    782 1HE2 GLN C  59      16.145  24.182  51.205  1.00 36.67      .369 H
ATOM    783 2HE2 GLN C  59      15.619  22.854  50.196  1.00 36.67      .369 H
ATOM    784  N   TYR C  60      11.987  23.720  45.799  1.00 16.67      .337 N
ATOM    785  H   TYR C  60      12.509  24.524  45.482  1.00 16.67      .337 H
ATOM    786  CA  TYR C  60      10.538  23.754  45.611  1.00 14.96      .164 C
ATOM    787  HA  TYR C  60      10.062  23.612  46.581  1.00 14.96      .164 H
ATOM    788  C   TYR C  60      10.035  22.636  44.669  1.00 15.47      .251 C
ATOM    789  O   TYR C  60       9.177  21.851  45.068  1.00 15.11      .271 O
ATOM    790  CB  TYR C  60      10.142  25.143  45.098  1.00 15.19      .056 C
ATOM    791 1HB  TYR C  60      10.514  25.898  45.791  1.00 15.19      .056 H
ATOM    792 2HB  TYR C  60      10.627  25.326  44.139  1.00 15.19      .056 H
ATOM    793  CG  TYR C  60       8.643  25.320  44.934  1.00 16.52      .044 C
ATOM    794  CD1 TYR C  60       7.856  25.682  46.044  1.00 19.93      .011 C
ATOM    795  HD1 TYR C  60       8.310  25.833  47.013  1.00 19.93      .011 H
ATOM    796  CD2 TYR C  60       8.042  25.116  43.677  1.00 15.21      .011 C
ATOM    797  HD2 TYR C  60       8.638  24.823  42.825  1.00 15.21      .011 H
ATOM    798  CE1 TYR C  60       6.470  25.876  45.893  1.00 18.38      .037 C
ATOM    799  HE1 TYR C  60       5.863  26.162  46.739  1.00 18.38      .037 H
ATOM    800  CE2 TYR C  60       6.657  25.299  43.523  1.00 15.37      .037 C
ATOM    801  HE2 TYR C  60       6.186  25.132  42.566  1.00 15.37      .037 H
ATOM    802  CZ  TYR C  60       5.873  25.706  44.626  1.00 19.02      .065 C
ATOM    803  OH  TYR C  60       4.536  25.915  44.471  1.00 19.13      .361 O
ATOM    804  HH  TYR C  60       4.207  25.632  43.614  1.00 19.13      .361 H
ATOM    805  N   ILE C  61      10.602  22.512  43.460  1.00 13.98      .338 N
ATOM    806  H   ILE C  61      11.297  23.186  43.172  1.00 13.98      .338 H
ATOM    807  CA  ILE C  61      10.226  21.499  42.461  1.00 14.06      .159 C
ATOM    808  HA  ILE C  61       9.170  21.637  42.229  1.00 14.06      .159 H
ATOM    809  C   ILE C  61      10.404  20.069  43.024  1.00 18.64      .251 C
ATOM    810  O   ILE C  61       9.541  19.224  42.785  1.00 17.50      .271 O
ATOM    811  CB  ILE C  61      11.028  21.715  41.146  1.00 16.04      .029 C
ATOM    812  HB  ILE C  61      12.061  21.926  41.423  1.00 16.04      .029 H
ATOM    813  CG1 ILE C  61      10.455  22.929  40.383  1.00 15.28      .002 C
ATOM    814 1HG1 ILE C  61       9.517  22.628  39.917  1.00 15.28      .002 H
ATOM    815 2HG1 ILE C  61      10.237  23.715  41.106  1.00 15.28      .002 H
ATOM    816  CG2 ILE C  61      11.040  20.478  40.223  1.00 14.91      .002 C
ATOM    817 1HG2 ILE C  61      11.549  20.720  39.290  1.00 14.91      .002 H
ATOM    818 2HG2 ILE C  61      10.013  20.181  40.011  1.00 14.91      .002 H
ATOM    819 3HG2 ILE C  61      11.560  19.659  40.720  1.00 14.91      .002 H
ATOM    820  CD1 ILE C  61      11.394  23.520  39.322  1.00 16.47      .000 C
ATOM    821 1HD1 ILE C  61      10.967  24.455  38.958  1.00 16.47      .000 H
ATOM    822 2HD1 ILE C  61      11.504  22.823  38.491  1.00 16.47      .000 H
ATOM    823 3HD1 ILE C  61      12.370  23.714  39.766  1.00 16.47      .000 H
ATOM    824  N   MET C  62      11.466  19.803  43.794  1.00 17.41      .337 N
ATOM    825  H   MET C  62      12.175  20.510  43.930  1.00 17.41      .337 H
ATOM    826  CA  MET C  62      11.639  18.545  44.520  1.00 19.30      .160 C
ATOM    827  HA  MET C  62      11.578  17.725  43.805  1.00 19.30      .160 H
ATOM    828  C   MET C  62      10.518  18.352  45.565  1.00 20.32      .251 C
ATOM    829  O   MET C  62       9.792  17.364  45.508  1.00 21.37      .271 O
ATOM    830  CB  MET C  62      13.036  18.491  45.166  1.00 23.09      .043 C
ATOM    831 1HB  MET C  62      13.792  18.467  44.382  1.00 23.09      .043 H
ATOM    832 2HB  MET C  62      13.198  19.386  45.766  1.00 23.09      .043 H
ATOM    833  CG  MET C  62      13.230  17.257  46.070  1.00 30.46      .060 C
ATOM    834 1HG  MET C  62      14.268  17.230  46.401  1.00 30.46      .060 H
ATOM    835 2HG  MET C  62      12.612  17.377  46.959  1.00 30.46      .060 H
ATOM    836  SD  MET C  62      12.830  15.643  45.309  1.00 37.08      .139 S
ATOM    837  CE  MET C  62      14.158  15.538  44.081  1.00 33.42      .069 C
ATOM    838 1HE  MET C  62      14.076  14.594  43.543  1.00 33.42      .069 H
ATOM    839 2HE  MET C  62      15.122  15.584  44.589  1.00 33.42      .069 H
ATOM    840 3HE  MET C  62      14.078  16.367  43.378  1.00 33.42      .069 H
ATOM    841  N   THR C  63      10.333  19.317  46.470  1.00 16.63      .336 N
ATOM    842  H   THR C  63      10.918  20.140  46.437  1.00 16.63      .336 H
ATOM    843  CA  THR C  63       9.387  19.238  47.594  1.00 17.88      .186 C
ATOM    844  HA  THR C  63       9.674  18.394  48.222  1.00 17.88      .186 H
ATOM    845  C   THR C  63       7.939  19.016  47.120  1.00 19.92      .253 C
ATOM    846  O   THR C  63       7.251  18.134  47.631  1.00 18.31      .270 O
ATOM    847  CB  THR C  63       9.462  20.512  48.452  1.00 26.42      .140 C
ATOM    848  HB  THR C  63       9.202  21.368  47.829  1.00 26.42      .140 H
ATOM    849  OG1 THR C  63      10.790  20.686  48.931  1.00 26.44      .382 O
ATOM    850  HG1 THR C  63      11.322  21.009  48.201  1.00 26.44      .382 H
ATOM    851  CG2 THR C  63       8.549  20.504  49.676  1.00 25.91      .034 C
ATOM    852 1HG2 THR C  63       8.724  21.413  50.252  1.00 25.91      .034 H
ATOM    853 2HG2 THR C  63       8.769  19.634  50.293  1.00 25.91      .034 H
ATOM    854 3HG2 THR C  63       7.507  20.471  49.358  1.00 25.91      .034 H
ATOM    855  N   LYS C  64       7.499  19.772  46.106  1.00 18.11      .337 N
ATOM    856  H   LYS C  64       8.122  20.468  45.721  1.00 18.11      .337 H
ATOM    857  CA  LYS C  64       6.166  19.681  45.492  1.00 17.64      .159 C
ATOM    858  HA  LYS C  64       5.450  19.507  46.295  1.00 17.64      .159 H
ATOM    859  C   LYS C  64       6.018  18.497  44.487  1.00 19.37      .251 C
ATOM    860  O   LYS C  64       4.956  18.364  43.883  1.00 19.66      .271 O
ATOM    861  CB  LYS C  64       5.818  21.035  44.835  1.00 19.48      .032 C
ATOM    862 1HB  LYS C  64       6.600  21.274  44.115  1.00 19.48      .032 H
ATOM    863 2HB  LYS C  64       4.881  20.917  44.290  1.00 19.48      .032 H
ATOM    864  CG  LYS C  64       5.669  22.244  45.788  1.00 28.84      .004 C
ATOM    865 1HG  LYS C  64       6.650  22.466  46.208  1.00 28.84      .004 H
ATOM    866 2HG  LYS C  64       5.358  23.105  45.195  1.00 28.84      .004 H
ATOM    867  CD  LYS C  64       4.669  22.069  46.947  1.00 35.69      .032 C
ATOM    868 1HD  LYS C  64       5.047  21.295  47.615  1.00 35.69      .032 H
ATOM    869 2HD  LYS C  64       4.629  23.000  47.513  1.00 35.69      .032 H
ATOM    870  CE  LYS C  64       3.249  21.680  46.499  1.00 41.40      .206 C
ATOM    871 1HE  LYS C  64       3.320  20.833  45.816  1.00 41.40      .206 H
ATOM    872 2HE  LYS C  64       2.689  21.345  47.372  1.00 41.40      .206 H
ATOM    873  NZ  LYS C  64       2.514  22.796  45.861  1.00 43.87      .064 N
ATOM    874 1HZ  LYS C  64       1.593  22.457  45.625  1.00 43.87      .064 H
ATOM    875 2HZ  LYS C  64       2.983  23.111  45.024  1.00 43.87      .064 H
ATOM    876 3HZ  LYS C  64       2.434  23.565  46.512  1.00 43.87      .064 H
ATOM    877  N   ARG C  65       7.054  17.664  44.302  1.00 14.89      .338 N
ATOM    878  H   ARG C  65       7.886  17.827  44.852  1.00 14.89      .338 H
ATOM    879  CA  ARG C  65       7.096  16.457  43.439  1.00 14.20      .159 C
ATOM    880  HA  ARG C  65       8.137  16.132  43.427  1.00 14.20      .159 H
ATOM    881  C   ARG C  65       6.684  16.710  41.954  1.00 16.93      .251 C
ATOM    882  O   ARG C  65       6.161  15.818  41.290  1.00 17.29      .271 O
ATOM    883  CB  ARG C  65       6.293  15.306  44.087  1.00 13.07      .034 C
ATOM    884 1HB  ARG C  65       5.248  15.604  44.177  1.00 13.07      .034 H
ATOM    885 2HB  ARG C  65       6.329  14.430  43.440  1.00 13.07      .034 H
ATOM    886  CG  ARG C  65       6.795  14.890  45.489  1.00 16.89      .027 C
ATOM    887 1HG  ARG C  65       6.721  15.742  46.164  1.00 16.89      .027 H
ATOM    888 2HG  ARG C  65       6.146  14.104  45.874  1.00 16.89      .027 H
ATOM    889  CD  ARG C  65       8.249  14.376  45.511  1.00 21.82      .116 C
ATOM    890 1HD  ARG C  65       8.928  15.142  45.139  1.00 21.82      .116 H
ATOM    891 2HD  ARG C  65       8.525  14.164  46.544  1.00 21.82      .116 H
ATOM    892  NE  ARG C  65       8.415  13.156  44.710  1.00 21.44      .212 N
ATOM    893  HE  ARG C  65       7.915  12.364  45.089  1.00 21.44      .212 H
ATOM    894  CZ  ARG C  65       9.197  12.996  43.630  1.00 33.04      .666 C
ATOM    895  NH1 ARG C  65       9.969  13.925  43.145  1.00 18.31      .235 N
ATOM    896 1HH1 ARG C  65       9.980  14.847  43.557  1.00 18.31      .235 H
ATOM    897 2HH1 ARG C  65      10.397  13.769  42.243  1.00 18.31      .235 H
ATOM    898  NH2 ARG C  65       9.189  11.858  43.014  1.00 24.37      .235 N
ATOM    899 1HH2 ARG C  65       8.433  11.214  43.198  1.00 24.37      .235 H
ATOM    900 2HH2 ARG C  65       9.835  11.677  42.259  1.00 24.37      .235 H
ATOM    901  N   LEU C  66       6.932  17.917  41.442  1.00 14.25      .338 N
ATOM    902  H   LEU C  66       7.429  18.587  42.011  1.00 14.25      .338 H
ATOM    903  CA  LEU C  66       6.456  18.377  40.140  1.00 14.22      .159 C
ATOM    904  HA  LEU C  66       5.411  18.078  40.051  1.00 14.22      .159 H
ATOM    905  C   LEU C  66       7.213  17.771  38.924  1.00 18.90      .251 C
ATOM    906  O   LEU C  66       6.730  17.894  37.799  1.00 17.45      .271 O
ATOM    907  CB  LEU C  66       6.515  19.925  40.074  1.00 13.42      .032 C
ATOM    908 1HB  LEU C  66       7.564  20.219  40.087  1.00 13.42      .032 H
ATOM    909 2HB  LEU C  66       6.085  20.235  39.121  1.00 13.42      .032 H
ATOM    910  CG  LEU C  66       5.773  20.689  41.188  1.00 16.83      .002 C
ATOM    911  HG  LEU C  66       6.175  20.372  42.150  1.00 16.83      .002 H
ATOM    912  CD1 LEU C  66       6.011  22.194  41.042  1.00 15.93      .000 C
ATOM    913 1HD1 LEU C  66       5.516  22.716  41.861  1.00 15.93      .000 H
ATOM    914 2HD1 LEU C  66       5.601  22.536  40.092  1.00 15.93      .000 H
ATOM    915 3HD1 LEU C  66       7.081  22.401  41.073  1.00 15.93      .000 H
ATOM    916  CD2 LEU C  66       4.266  20.444  41.175  1.00 16.65      .000 C
ATOM    917 1HD2 LEU C  66       3.796  21.021  41.972  1.00 16.65      .000 H
ATOM    918 2HD2 LEU C  66       4.077  19.382  41.335  1.00 16.65      .000 H
ATOM    919 3HD2 LEU C  66       3.851  20.746  40.213  1.00 16.65      .000 H
ATOM    920  N   TYR C  67       8.390  17.165  39.114  1.00 15.33      .337 N
ATOM    921  H   TYR C  67       8.724  17.015  40.056  1.00 15.33      .337 H
ATOM    922  CA  TYR C  67       9.246  16.660  38.032  1.00 15.02      .164 C
ATOM    923  HA  TYR C  67       9.044  17.248  37.137  1.00 15.02      .164 H
ATOM    924  C   TYR C  67       8.997  15.173  37.687  1.00 21.54      .251 C
ATOM    925  O   TYR C  67       8.815  14.339  38.578  1.00 20.29      .271 O
ATOM    926  CB  TYR C  67      10.716  16.891  38.397  1.00 15.84      .056 C
ATOM    927 1HB  TYR C  67      10.879  17.958  38.549  1.00 15.84      .056 H
ATOM    928 2HB  TYR C  67      10.909  16.386  39.344  1.00 15.84      .056 H
ATOM    929  CG  TYR C  67      11.725  16.390  37.369  1.00 17.93      .044 C
ATOM    930  CD1 TYR C  67      11.750  16.957  36.083  1.00 19.48      .011 C
ATOM    931  HD1 TYR C  67      11.038  17.721  35.808  1.00 19.48      .011 H
ATOM    932  CD2 TYR C  67      12.632  15.363  37.696  1.00 18.38      .011 C
ATOM    933  HD2 TYR C  67      12.607  14.906  38.674  1.00 18.38      .011 H
ATOM    934  CE1 TYR C  67      12.693  16.517  35.139  1.00 19.54      .037 C
ATOM    935  HE1 TYR C  67      12.721  16.967  34.158  1.00 19.54      .037 H
ATOM    936  CE2 TYR C  67      13.575  14.913  36.750  1.00 18.63      .037 C
ATOM    937  HE2 TYR C  67      14.280  14.138  37.010  1.00 18.63      .037 H
ATOM    938  CZ  TYR C  67      13.601  15.485  35.463  1.00 20.95      .065 C
ATOM    939  OH  TYR C  67      14.539  15.117  34.552  1.00 20.19      .361 O
ATOM    940  HH  TYR C  67      14.824  14.205  34.644  1.00 20.19      .361 H
ATOM    941  N   ASP C  68       9.051  14.872  36.391  1.00 20.12      .337 N
ATOM    942  H   ASP C  68       9.143  15.646  35.748  1.00 20.12      .337 H
ATOM    943  CA  ASP C  68       8.865  13.544  35.773  1.00 21.20      .170 C
ATOM    944  HA  ASP C  68       8.793  12.776  36.543  1.00 21.20      .170 H
ATOM    945  C   ASP C  68      10.075  13.202  34.873  1.00 23.92      .251 C
ATOM    946  O   ASP C  68      10.170  13.642  33.725  1.00 22.89      .271 O
ATOM    947  CB  ASP C  68       7.529  13.592  35.008  1.00 23.60      .129 C
ATOM    948 1HB  ASP C  68       6.746  13.882  35.708  1.00 23.60      .129 H
ATOM    949 2HB  ASP C  68       7.583  14.366  34.242  1.00 23.60      .129 H
ATOM    950  CG  ASP C  68       7.115  12.272  34.336  1.00 35.74      .188 C
ATOM    951  OD1 ASP C  68       7.935  11.329  34.226  1.00 36.46      .647 O
ATOM    952  OD2 ASP C  68       5.922  12.171  33.972  1.00 41.31      .647 O
ATOM    953  N   GLU C  69      11.032  12.436  35.406  1.00 19.40      .337 N
ATOM    954  H   GLU C  69      10.895  12.074  36.339  1.00 19.40      .337 H
ATOM    955  CA  GLU C  69      12.198  11.923  34.673  1.00 18.85      .160 C
ATOM    956  HA  GLU C  69      12.689  12.741  34.146  1.00 18.85      .160 H
ATOM    957  C   GLU C  69      11.785  10.859  33.642  1.00 24.64      .251 C
ATOM    958  O   GLU C  69      12.310  10.827  32.526  1.00 24.70      .271 O
ATOM    959  CB  GLU C  69      13.185  11.301  35.681  1.00 20.45      .043 C
ATOM    960 1HB  GLU C  69      13.549  12.077  36.355  1.00 20.45      .043 H
ATOM    961 2HB  GLU C  69      12.621  10.586  36.280  1.00 20.45      .043 H
ATOM    962  CG  GLU C  69      14.426  10.558  35.110  1.00 27.42      .100 C
ATOM    963 1HG  GLU C  69      14.943  10.089  35.947  1.00 27.42      .100 H
ATOM    964 2HG  GLU C  69      14.097   9.755  34.449  1.00 27.42      .100 H
ATOM    965  CD  GLU C  69      15.434  11.432  34.345  1.00 34.74      .185 C
ATOM    966  OE1 GLU C  69      15.328  12.681  34.352  1.00 28.84      .647 O
ATOM    967  OE2 GLU C  69      16.385  10.870  33.749  1.00 31.87      .647 O
ATOM    968  N   LYS C  70      10.848   9.981  34.023  1.00 22.55      .338 N
ATOM    969  H   LYS C  70      10.395  10.128  34.914  1.00 22.55      .338 H
ATOM    970  CA  LYS C  70      10.451   8.788  33.271  1.00 24.90      .159 C
ATOM    971  HA  LYS C  70      11.352   8.214  33.055  1.00 24.90      .159 H
ATOM    972  C   LYS C  70       9.770   9.142  31.937  1.00 30.68      .251 C
ATOM    973  O   LYS C  70       9.946   8.397  30.966  1.00 31.14      .271 O
ATOM    974  CB  LYS C  70       9.526   7.910  34.133  1.00 27.38      .032 C
ATOM    975 1HB  LYS C  70       8.667   8.507  34.440  1.00 27.38      .032 H
ATOM    976 2HB  LYS C  70       9.172   7.077  33.524  1.00 27.38      .032 H
ATOM    977  CG  LYS C  70      10.253   7.344  35.365  1.00 30.48      .004 C
ATOM    978 1HG  LYS C  70      11.157   6.835  35.033  1.00 30.48      .004 H
ATOM    979 2HG  LYS C  70      10.544   8.175  36.009  1.00 30.48      .004 H
ATOM    980  CD  LYS C  70       9.404   6.339  36.167  1.00 34.25      .032 C
ATOM    981 1HD  LYS C  70       9.089   5.540  35.496  1.00 34.25      .032 H
ATOM    982 2HD  LYS C  70      10.035   5.887  36.933  1.00 34.25      .032 H
ATOM    983  CE  LYS C  70       8.157   6.936  36.842  1.00 37.70      .206 C
ATOM    984 1HE  LYS C  70       7.546   7.419  36.080  1.00 37.70      .206 H
ATOM    985 2HE  LYS C  70       7.572   6.124  37.273  1.00 37.70      .206 H
ATOM    986  NZ  LYS C  70       8.500   7.906  37.909  1.00 32.58      .064 N
ATOM    987 1HZ  LYS C  70       7.686   8.060  38.486  1.00 32.58      .064 H
ATOM    988 2HZ  LYS C  70       8.788   8.779  37.491  1.00 32.58      .064 H
ATOM    989 3HZ  LYS C  70       9.251   7.540  38.476  1.00 32.58      .064 H
ATOM    990  N   GLN C  71       9.088  10.284  31.851  1.00 28.39      .338 N
ATOM    991  H   GLN C  71       8.932  10.796  32.708  1.00 28.39      .338 H
ATOM    992  CA  GLN C  71       8.303  10.704  30.685  1.00 29.88      .160 C
ATOM    993  HA  GLN C  71       8.501  10.008  29.870  1.00 29.88      .160 H
ATOM    994  C   GLN C  71       8.741  12.119  30.188  1.00 30.63      .251 C
ATOM    995  O   GLN C  71       8.055  13.121  30.380  1.00 28.06      .271 O
ATOM    996  CB  GLN C  71       6.798  10.555  30.998  1.00 32.51      .042 C
ATOM    997 1HB  GLN C  71       6.504  11.342  31.693  1.00 32.51      .042 H
ATOM    998 2HB  GLN C  71       6.235  10.681  30.074  1.00 32.51      .042 H
ATOM    999  CG  GLN C  71       6.385   9.196  31.622  1.00 53.50      .090 C
ATOM   1000 1HG  GLN C  71       6.546   8.403  30.891  1.00 53.50      .090 H
ATOM   1001 2HG  GLN C  71       7.005   8.986  32.493  1.00 53.50      .090 H
ATOM   1002  CD  GLN C  71       4.909   9.159  32.057  1.00 79.09      .227 C
ATOM   1003  OE1 GLN C  71       4.088   8.409  31.542  1.00 74.73      .273 O
ATOM   1004  NE2 GLN C  71       4.515   9.982  32.996  1.00 71.03      .369 N
ATOM   1005 1HE2 GLN C  71       3.532  10.022  33.225  1.00 71.03      .369 H
ATOM   1006 2HE2 GLN C  71       5.150  10.668  33.378  1.00 71.03      .369 H
ATOM   1007  N   GLN C  72       9.894  12.149  29.505  1.00 26.48      .338 N
ATOM   1008  H   GLN C  72      10.408  11.281  29.456  1.00 26.48      .338 H
ATOM   1009  CA  GLN C  72      10.520  13.292  28.792  1.00 26.13      .160 C
ATOM   1010  HA  GLN C  72      11.377  12.840  28.293  1.00 26.13      .160 H
ATOM   1011  C   GLN C  72      11.085  14.463  29.668  1.00 26.68      .251 C
ATOM   1012  O   GLN C  72      11.335  15.549  29.141  1.00 24.91      .271 O
ATOM   1013  CB  GLN C  72       9.635  13.799  27.634  1.00 27.43      .042 C
ATOM   1014 1HB  GLN C  72       8.700  14.205  28.018  1.00 27.43      .042 H
ATOM   1015 2HB  GLN C  72      10.175  14.602  27.133  1.00 27.43      .042 H
ATOM   1016  CG  GLN C  72       9.302  12.711  26.593  1.00 39.29      .090 C
ATOM   1017 1HG  GLN C  72      10.172  12.068  26.462  1.00 39.29      .090 H
ATOM   1018 2HG  GLN C  72       8.481  12.093  26.957  1.00 39.29      .090 H
ATOM   1019  CD  GLN C  72       8.909  13.284  25.222  1.00 51.92      .227 C
ATOM   1020  OE1 GLN C  72       8.739  14.485  25.016  1.00 35.97      .273 O
ATOM   1021  NE2 GLN C  72       8.784  12.431  24.229  1.00 50.04      .369 N
ATOM   1022 1HE2 GLN C  72       8.515  12.769  23.316  1.00 50.04      .369 H
ATOM   1023 2HE2 GLN C  72       8.933  11.443  24.378  1.00 50.04      .369 H
ATOM   1024  N   HIS C  73      11.399  14.238  30.948  1.00 21.73      .337 N
ATOM   1025  H   HIS C  73      11.147  13.360  31.380  1.00 21.73      .337 H
ATOM   1026  CA  HIS C  73      12.073  15.216  31.822  1.00 20.27      .165 C
ATOM   1027  HA  HIS C  73      12.155  14.750  32.804  1.00 20.27      .165 H
ATOM   1028  C   HIS C  73      11.257  16.527  31.998  1.00 21.08      .251 C
ATOM   1029  O   HIS C  73      11.791  17.640  31.916  1.00 18.84      .271 O
ATOM   1030  CB  HIS C  73      13.512  15.493  31.349  1.00 21.63      .077 C
ATOM   1031 1HB  HIS C  73      13.483  16.228  30.545  1.00 21.63      .077 H
ATOM   1032 2HB  HIS C  73      14.057  15.965  32.167  1.00 21.63      .077 H
ATOM   1033  CG  HIS C  73      14.289  14.283  30.878  1.00 27.14      .057 C
ATOM   1034  ND1 HIS C  73      14.898  13.323  31.647  1.00 29.95      .338 N
ATOM   1035  HD1 HIS C  73      14.931  13.223  32.652  1.00 29.95      .338 H
ATOM   1036  CD2 HIS C  73      14.477  13.895  29.581  1.00 30.46      .113 C
ATOM   1037  HD2 HIS C  73      14.131  14.369  28.674  1.00 30.46      .113 H
ATOM   1038  CE1 HIS C  73      15.423  12.428  30.834  1.00 30.61      .175 C
ATOM   1039  HE1 HIS C  73      15.959  11.530  31.103  1.00 30.61      .175 H
ATOM   1040  NE2 HIS C  73      15.223  12.748  29.565  1.00 31.44      .223 N
ATOM   1041  N   ILE C  74       9.949  16.395  32.201  1.00 15.72      .338 N
ATOM   1042  H   ILE C  74       9.574  15.469  32.350  1.00 15.72      .338 H
ATOM   1043  CA  ILE C  74       9.008  17.511  32.267  1.00 14.56      .159 C
ATOM   1044  HA  ILE C  74       9.467  18.383  31.802  1.00 14.56      .159 H
ATOM   1045  C   ILE C  74       8.703  17.859  33.739  1.00 19.90      .251 C
ATOM   1046  O   ILE C  74       8.486  16.982  34.571  1.00 18.88      .271 O
ATOM   1047  CB  ILE C  74       7.746  17.183  31.427  1.00 16.37      .029 C
ATOM   1048  HB  ILE C  74       7.377  16.208  31.747  1.00 16.37      .029 H
ATOM   1049  CG1 ILE C  74       8.096  17.119  29.927  1.00 15.53      .002 C
ATOM   1050 1HG1 ILE C  74       8.251  18.135  29.566  1.00 15.53      .002 H
ATOM   1051 2HG1 ILE C  74       9.029  16.567  29.815  1.00 15.53      .002 H
ATOM   1052  CG2 ILE C  74       6.634  18.220  31.649  1.00 16.35      .002 C
ATOM   1053 1HG2 ILE C  74       5.810  18.032  30.960  1.00 16.35      .002 H
ATOM   1054 2HG2 ILE C  74       7.032  19.220  31.475  1.00 16.35      .002 H
ATOM   1055 3HG2 ILE C  74       6.274  18.145  32.675  1.00 16.35      .002 H
ATOM   1056  CD1 ILE C  74       7.049  16.408  29.062  1.00 22.15      .000 C
ATOM   1057 1HD1 ILE C  74       7.425  16.342  28.041  1.00 22.15      .000 H
ATOM   1058 2HD1 ILE C  74       6.111  16.963  29.069  1.00 22.15      .000 H
ATOM   1059 3HD1 ILE C  74       6.883  15.405  29.454  1.00 22.15      .000 H
ATOM   1060  N   VAL C  75       8.666  19.150  34.067  1.00 14.16      .338 N
ATOM   1061  H   VAL C  75       8.877  19.823  33.343  1.00 14.16      .338 H
ATOM   1062  CA  VAL C  75       7.915  19.659  35.225  1.00 14.52      .159 C
ATOM   1063  HA  VAL C  75       7.926  18.909  36.017  1.00 14.52      .159 H
ATOM   1064  C   VAL C  75       6.466  19.896  34.789  1.00 19.17      .251 C
ATOM   1065  O   VAL C  75       6.234  20.680  33.872  1.00 16.36      .271 O
ATOM   1066  CB  VAL C  75       8.557  20.943  35.785  1.00 16.48      .029 C
ATOM   1067  HB  VAL C  75       8.853  21.575  34.948  1.00 16.48      .029 H
ATOM   1068  CG1 VAL C  75       7.633  21.749  36.708  1.00 16.10      .002 C
ATOM   1069 1HG1 VAL C  75       8.200  22.547  37.187  1.00 16.10      .002 H
ATOM   1070 2HG1 VAL C  75       7.219  21.088  37.469  1.00 16.10      .002 H
ATOM   1071 3HG1 VAL C  75       6.822  22.181  36.121  1.00 16.10      .002 H
ATOM   1072  CG2 VAL C  75       9.801  20.575  36.603  1.00 15.89      .002 C
ATOM   1073 1HG2 VAL C  75      10.319  21.486  36.903  1.00 15.89      .002 H
ATOM   1074 2HG2 VAL C  75      10.464  19.964  35.991  1.00 15.89      .002 H
ATOM   1075 3HG2 VAL C  75       9.505  20.016  37.490  1.00 15.89      .002 H
ATOM   1076  N   TYR C  76       5.505  19.240  35.439  1.00 17.39      .337 N
ATOM   1077  H   TYR C  76       5.774  18.618  36.188  1.00 17.39      .337 H
ATOM   1078  CA  TYR C  76       4.071  19.523  35.307  1.00 18.50      .164 C
ATOM   1079  HA  TYR C  76       3.887  20.062  34.378  1.00 18.50      .164 H
ATOM   1080  C   TYR C  76       3.619  20.413  36.479  1.00 23.13      .251 C
ATOM   1081  O   TYR C  76       3.930  20.107  37.631  1.00 22.59      .271 O
ATOM   1082  CB  TYR C  76       3.275  18.210  35.247  1.00 21.72      .056 C
ATOM   1083 1HB  TYR C  76       3.557  17.576  36.087  1.00 21.72      .056 H
ATOM   1084 2HB  TYR C  76       2.215  18.440  35.352  1.00 21.72      .056 H
ATOM   1085  CG  TYR C  76       3.478  17.426  33.957  1.00 24.33      .044 C
ATOM   1086  CD1 TYR C  76       2.776  17.813  32.800  1.00 25.71      .011 C
ATOM   1087  HD1 TYR C  76       2.083  18.641  32.838  1.00 25.71      .011 H
ATOM   1088  CD2 TYR C  76       4.356  16.324  33.907  1.00 25.14      .011 C
ATOM   1089  HD2 TYR C  76       4.896  16.012  34.789  1.00 25.14      .011 H
ATOM   1090  CE1 TYR C  76       2.960  17.120  31.591  1.00 26.22      .037 C
ATOM   1091  HE1 TYR C  76       2.421  17.419  30.704  1.00 26.22      .037 H
ATOM   1092  CE2 TYR C  76       4.537  15.618  32.702  1.00 25.70      .037 C
ATOM   1093  HE2 TYR C  76       5.202  14.768  32.660  1.00 25.70      .037 H
ATOM   1094  CZ  TYR C  76       3.846  16.025  31.539  1.00 26.07      .065 C
ATOM   1095  OH  TYR C  76       4.004  15.345  30.368  1.00 24.71      .361 O
ATOM   1096  HH  TYR C  76       3.351  15.582  29.705  1.00 24.71      .361 H
ATOM   1097  N   CYS C  77       2.927  21.519  36.194  1.00 21.97      .337 N
ATOM   1098  H   CYS C  77       2.739  21.737  35.226  1.00 21.97      .337 H
ATOM   1099  CA  CYS C  77       2.703  22.608  37.159  1.00 20.26      .170 C
ATOM   1100  HA  CYS C  77       2.644  22.169  38.154  1.00 20.26      .170 H
ATOM   1101  C   CYS C  77       1.389  23.419  36.941  1.00 23.71      .252 C
ATOM   1102  O   CYS C  77       1.218  24.467  37.557  1.00 24.32      .271 O
ATOM   1103  CB  CYS C  77       3.944  23.523  37.134  1.00 18.79      .085 C
ATOM   1104 1HB  CYS C  77       3.773  24.353  37.820  1.00 18.79      .085 H
ATOM   1105 2HB  CYS C  77       4.801  22.951  37.488  1.00 18.79      .085 H
ATOM   1106  SG  CYS C  77       4.298  24.152  35.465  1.00 21.17      .165 S
ATOM   1107  HG  CYS C  77       3.207  24.919  35.380  1.00 21.17      .165 H
ATOM   1108  N   SER C  78       0.462  22.952  36.096  1.00 21.44      .336 N
ATOM   1109  H   SER C  78       0.618  22.057  35.654  1.00 21.44      .336 H
ATOM   1110  CA  SER C  78      -0.836  23.595  35.778  1.00 22.62      .189 C
ATOM   1111  HA  SER C  78      -0.647  24.557  35.301  1.00 22.62      .189 H
ATOM   1112  C   SER C  78      -1.752  23.837  36.995  1.00 27.48      .254 C
ATOM   1113  O   SER C  78      -2.666  24.662  36.940  1.00 28.74      .270 O
ATOM   1114  CB  SER C  78      -1.601  22.708  34.792  1.00 24.87      .169 C
ATOM   1115 1HB  SER C  78      -2.626  23.069  34.706  1.00 24.87      .169 H
ATOM   1116 2HB  SER C  78      -1.127  22.770  33.813  1.00 24.87      .169 H
ATOM   1117  OG  SER C  78      -1.589  21.356  35.214  1.00 39.93      .380 O
ATOM   1118  HG  SER C  78      -2.233  21.258  35.919  1.00 39.93      .380 H
ATOM   1119  N   ASN C  79      -1.519  23.111  38.087  1.00 21.45      .337 N
ATOM   1120  H   ASN C  79      -0.747  22.460  38.067  1.00 21.45      .337 H
ATOM   1121  CA  ASN C  79      -2.315  23.147  39.318  1.00 21.49      .169 C
ATOM   1122  HA  ASN C  79      -3.108  23.886  39.203  1.00 21.49      .169 H
ATOM   1123  C   ASN C  79      -1.426  23.606  40.509  1.00 24.27      .251 C
ATOM   1124  O   ASN C  79      -1.672  23.230  41.654  1.00 24.82      .271 O
ATOM   1125  CB  ASN C  79      -2.989  21.771  39.498  1.00 20.04      .119 C
ATOM   1126 1HB  ASN C  79      -2.225  21.017  39.690  1.00 20.04      .119 H
ATOM   1127 2HB  ASN C  79      -3.649  21.801  40.364  1.00 20.04      .119 H
ATOM   1128  CG  ASN C  79      -3.800  21.353  38.269  1.00 33.40      .230 C
ATOM   1129  OD1 ASN C  79      -3.273  20.877  37.271  1.00 29.45      .273 O
ATOM   1130  ND2 ASN C  79      -5.097  21.541  38.280  1.00 28.88      .369 N
ATOM   1131 1HD2 ASN C  79      -5.623  21.235  37.474  1.00 28.88      .369 H
ATOM   1132 2HD2 ASN C  79      -5.576  21.942  39.074  1.00 28.88      .369 H
ATOM   1133  N   ASP C  80      -0.367  24.368  40.214  1.00 17.76      .337 N
ATOM   1134  H   ASP C  80      -0.210  24.587  39.241  1.00 17.76      .337 H
ATOM   1135  CA  ASP C  80       0.635  24.886  41.162  1.00 15.60      .170 C
ATOM   1136  HA  ASP C  80       0.204  24.881  42.163  1.00 15.60      .170 H
ATOM   1137  C   ASP C  80       1.018  26.348  40.823  1.00 20.83      .251 C
ATOM   1138  O   ASP C  80       0.986  26.772  39.661  1.00 20.47      .271 O
ATOM   1139  CB  ASP C  80       1.865  23.953  41.158  1.00 16.00      .129 C
ATOM   1140 1HB  ASP C  80       1.537  22.929  41.334  1.00 16.00      .129 H
ATOM   1141 2HB  ASP C  80       2.347  23.992  40.182  1.00 16.00      .129 H
ATOM   1142  CG  ASP C  80       2.896  24.329  42.230  1.00 23.28      .188 C
ATOM   1143  OD1 ASP C  80       2.805  23.820  43.370  1.00 23.80      .647 O
ATOM   1144  OD2 ASP C  80       3.741  25.217  41.989  1.00 19.72      .647 O
ATOM   1145  N   LEU C  81       1.427  27.103  41.847  1.00 18.93      .338 N
ATOM   1146  H   LEU C  81       1.402  26.696  42.771  1.00 18.93      .338 H
ATOM   1147  CA  LEU C  81       1.939  28.477  41.754  1.00 20.06      .159 C
ATOM   1148  HA  LEU C  81       1.117  29.139  41.482  1.00 20.06      .159 H
ATOM   1149  C   LEU C  81       3.054  28.645  40.698  1.00 20.00      .251 C
ATOM   1150  O   LEU C  81       3.088  29.662  40.010  1.00 18.44      .271 O
ATOM   1151  CB  LEU C  81       2.446  28.852  43.168  1.00 21.29      .032 C
ATOM   1152 1HB  LEU C  81       1.585  28.887  43.835  1.00 21.29      .032 H
ATOM   1153 2HB  LEU C  81       3.104  28.053  43.511  1.00 21.29      .032 H
ATOM   1154  CG  LEU C  81       3.224  30.172  43.288  1.00 27.68      .002 C
ATOM   1155  HG  LEU C  81       4.084  30.134  42.620  1.00 27.68      .002 H
ATOM   1156  CD1 LEU C  81       2.367  31.389  42.939  1.00 28.31      .000 C
ATOM   1157 1HD1 LEU C  81       2.959  32.295  43.073  1.00 28.31      .000 H
ATOM   1158 2HD1 LEU C  81       1.496  31.424  43.592  1.00 28.31      .000 H
ATOM   1159 3HD1 LEU C  81       2.042  31.318  41.901  1.00 28.31      .000 H
ATOM   1160  CD2 LEU C  81       3.748  30.316  44.716  1.00 33.07      .000 C
ATOM   1161 1HD2 LEU C  81       4.299  31.252  44.806  1.00 33.07      .000 H
ATOM   1162 2HD2 LEU C  81       4.410  29.480  44.942  1.00 33.07      .000 H
ATOM   1163 3HD2 LEU C  81       2.912  30.318  45.417  1.00 33.07      .000 H
ATOM   1164  N   LEU C  82       3.946  27.664  40.535  1.00 18.12      .338 N
ATOM   1165  H   LEU C  82       3.867  26.829  41.098  1.00 18.12      .338 H
ATOM   1166  CA  LEU C  82       5.032  27.707  39.559  1.00 17.73      .159 C
ATOM   1167  HA  LEU C  82       5.638  28.589  39.769  1.00 17.73      .159 H
ATOM   1168  C   LEU C  82       4.514  27.821  38.108  1.00 20.38      .251 C
ATOM   1169  O   LEU C  82       5.096  28.551  37.306  1.00 20.66      .271 O
ATOM   1170  CB  LEU C  82       5.909  26.450  39.757  1.00 16.94      .032 C
ATOM   1171 1HB  LEU C  82       6.296  26.463  40.776  1.00 16.94      .032 H
ATOM   1172 2HB  LEU C  82       5.272  25.572  39.648  1.00 16.94      .032 H
ATOM   1173  CG  LEU C  82       7.091  26.319  38.786  1.00 20.17      .002 C
ATOM   1174  HG  LEU C  82       6.708  26.294  37.766  1.00 20.17      .002 H
ATOM   1175  CD1 LEU C  82       8.092  27.467  38.930  1.00 19.36      .000 C
ATOM   1176 1HD1 LEU C  82       8.964  27.266  38.307  1.00 19.36      .000 H
ATOM   1177 2HD1 LEU C  82       8.403  27.556  39.971  1.00 19.36      .000 H
ATOM   1178 3HD1 LEU C  82       7.622  28.396  38.610  1.00 19.36      .000 H
ATOM   1179  CD2 LEU C  82       7.822  25.004  39.057  1.00 21.19      .000 C
ATOM   1180 1HD2 LEU C  82       8.649  24.899  38.355  1.00 21.19      .000 H
ATOM   1181 2HD2 LEU C  82       7.127  24.174  38.928  1.00 21.19      .000 H
ATOM   1182 3HD2 LEU C  82       8.207  25.000  40.077  1.00 21.19      .000 H
ATOM   1183  N   GLY C  83       3.406  27.147  37.786  1.00 16.48      .336 N
ATOM   1184  H   GLY C  83       2.906  26.637  38.500  1.00 16.48      .336 H
ATOM   1185  CA  GLY C  83       2.781  27.238  36.471  1.00 15.52      .189 C
ATOM   1186 1HA  GLY C  83       3.533  27.071  35.700  1.00 15.52      .189 H
ATOM   1187 2HA  GLY C  83       2.018  26.465  36.379  1.00 15.52      .189 H
ATOM   1188  C   GLY C  83       2.123  28.604  36.223  1.00 19.85      .253 C
ATOM   1189  O   GLY C  83       2.151  29.084  35.095  1.00 17.42      .270 O
ATOM   1190  N   ASP C  84       1.612  29.268  37.264  1.00 19.57      .337 N
ATOM   1191  H   ASP C  84       1.651  28.855  38.185  1.00 19.57      .337 H
ATOM   1192  CA  ASP C  84       1.097  30.631  37.168  1.00 20.63      .170 C
ATOM   1193  HA  ASP C  84       0.489  30.704  36.266  1.00 20.63      .170 H
ATOM   1194  C   ASP C  84       2.243  31.662  37.051  1.00 21.72      .251 C
ATOM   1195  O   ASP C  84       2.178  32.565  36.218  1.00 19.36      .271 O
ATOM   1196  CB  ASP C  84       0.197  30.969  38.368  1.00 23.61      .129 C
ATOM   1197 1HB  ASP C  84       0.764  30.833  39.289  1.00 23.61      .129 H
ATOM   1198 2HB  ASP C  84      -0.071  32.023  38.300  1.00 23.61      .129 H
ATOM   1199  CG  ASP C  84      -1.106  30.150  38.483  1.00 36.91      .188 C
ATOM   1200  OD1 ASP C  84      -1.510  29.421  37.547  1.00 35.21      .647 O
ATOM   1201  OD2 ASP C  84      -1.776  30.282  39.528  1.00 45.01      .647 O
ATOM   1202  N   LEU C  85       3.325  31.506  37.820  1.00 18.77      .338 N
ATOM   1203  H   LEU C  85       3.336  30.769  38.511  1.00 18.77      .338 H
ATOM   1204  CA  LEU C  85       4.508  32.356  37.735  1.00 19.59      .159 C
ATOM   1205  HA  LEU C  85       4.203  33.385  37.927  1.00 19.59      .159 H
ATOM   1206  C   LEU C  85       5.138  32.302  36.325  1.00 18.88      .251 C
ATOM   1207  O   LEU C  85       5.525  33.343  35.799  1.00 17.21      .271 O
ATOM   1208  CB  LEU C  85       5.540  31.931  38.802  1.00 21.13      .032 C
ATOM   1209 1HB  LEU C  85       5.658  30.849  38.750  1.00 21.13      .032 H
ATOM   1210 2HB  LEU C  85       6.499  32.383  38.549  1.00 21.13      .032 H
ATOM   1211  CG  LEU C  85       5.175  32.340  40.237  1.00 29.30      .002 C
ATOM   1212  HG  LEU C  85       4.146  32.041  40.437  1.00 29.30      .002 H
ATOM   1213  CD1 LEU C  85       6.100  31.634  41.230  1.00 30.34      .000 C
ATOM   1214 1HD1 LEU C  85       5.834  31.931  42.245  1.00 30.34      .000 H
ATOM   1215 2HD1 LEU C  85       7.135  31.909  41.030  1.00 30.34      .000 H
ATOM   1216 3HD1 LEU C  85       5.983  30.555  41.124  1.00 30.34      .000 H
ATOM   1217  CD2 LEU C  85       5.311  33.847  40.451  1.00 33.61      .000 C
ATOM   1218 1HD2 LEU C  85       5.077  34.074  41.491  1.00 33.61      .000 H
ATOM   1219 2HD2 LEU C  85       4.618  34.379  39.798  1.00 33.61      .000 H
ATOM   1220 3HD2 LEU C  85       6.331  34.161  40.231  1.00 33.61      .000 H
ATOM   1221  N   PHE C  86       5.223  31.126  35.701  1.00 14.71      .337 N
ATOM   1222  H   PHE C  86       4.953  30.286  36.193  1.00 14.71      .337 H
ATOM   1223  CA  PHE C  86       5.770  30.954  34.354  1.00 13.39      .164 C
ATOM   1224  HA  PHE C  86       6.531  31.715  34.184  1.00 13.39      .164 H
ATOM   1225  C   PHE C  86       4.714  31.099  33.219  1.00 18.62      .251 C
ATOM   1226  O   PHE C  86       5.095  31.243  32.056  1.00 20.03      .271 O
ATOM   1227  CB  PHE C  86       6.467  29.588  34.282  1.00 13.56      .056 C
ATOM   1228 1HB  PHE C  86       5.774  28.828  34.644  1.00 13.56      .056 H
ATOM   1229 2HB  PHE C  86       6.664  29.370  33.233  1.00 13.56      .056 H
ATOM   1230  CG  PHE C  86       7.788  29.416  35.050  1.00 14.17      .044 C
ATOM   1231  CD1 PHE C  86       8.341  30.432  35.861  1.00 16.97      .008 C
ATOM   1232  HD1 PHE C  86       7.836  31.378  35.985  1.00 16.97      .008 H
ATOM   1233  CD2 PHE C  86       8.487  28.203  34.899  1.00 14.13      .008 C
ATOM   1234  HD2 PHE C  86       8.070  27.426  34.275  1.00 14.13      .008 H
ATOM   1235  CE1 PHE C  86       9.570  30.218  36.519  1.00 15.39      .001 C
ATOM   1236  HE1 PHE C  86       9.981  30.988  37.155  1.00 15.39      .001 H
ATOM   1237  CE2 PHE C  86       9.725  28.005  35.534  1.00 15.81      .001 C
ATOM   1238  HE2 PHE C  86      10.255  27.075  35.388  1.00 15.81      .001 H
ATOM   1239  CZ  PHE C  86      10.264  29.011  36.350  1.00 14.23      .000 C
ATOM   1240  HZ  PHE C  86      11.211  28.851  36.844  1.00 14.23      .000 H
ATOM   1241  N   GLY C  87       3.415  31.054  33.523  1.00 14.56      .336 N
ATOM   1242  H   GLY C  87       3.141  30.910  34.484  1.00 14.56      .336 H
ATOM   1243  CA  GLY C  87       2.327  31.092  32.534  1.00 15.67      .189 C
ATOM   1244 1HA  GLY C  87       1.394  31.299  33.058  1.00 15.67      .189 H
ATOM   1245 2HA  GLY C  87       2.518  31.900  31.828  1.00 15.67      .189 H
ATOM   1246  C   GLY C  87       2.135  29.789  31.723  1.00 19.00      .253 C
ATOM   1247  O   GLY C  87       1.586  29.838  30.623  1.00 17.63      .270 O
ATOM   1248  N   VAL C  88       2.598  28.639  32.223  1.00 14.88      .337 N
ATOM   1249  H   VAL C  88       2.896  28.617  33.188  1.00 14.88      .337 H
ATOM   1250  CA  VAL C  88       2.648  27.360  31.499  1.00 13.55      .160 C
ATOM   1251  HA  VAL C  88       2.070  27.484  30.584  1.00 13.55      .160 H
ATOM   1252  C   VAL C  88       2.026  26.199  32.304  1.00 17.39      .254 C
ATOM   1253  O   VAL C  88       2.136  26.170  33.534  1.00 16.34      .270 O
ATOM   1254  CB  VAL C  88       4.087  26.989  31.050  1.00 16.92      .029 C
ATOM   1255  HB  VAL C  88       4.022  26.090  30.438  1.00 16.92      .029 H
ATOM   1256  CG1 VAL C  88       4.711  28.081  30.176  1.00 17.60      .002 C
ATOM   1257 1HG1 VAL C  88       5.649  27.715  29.759  1.00 17.60      .002 H
ATOM   1258 2HG1 VAL C  88       4.903  28.970  30.777  1.00 17.60      .002 H
ATOM   1259 3HG1 VAL C  88       4.026  28.330  29.365  1.00 17.60      .002 H
ATOM   1260  CG2 VAL C  88       5.037  26.682  32.215  1.00 15.70      .002 C
ATOM   1261 1HG2 VAL C  88       6.040  26.510  31.825  1.00 15.70      .002 H
ATOM   1262 2HG2 VAL C  88       4.694  25.793  32.745  1.00 15.70      .002 H
ATOM   1263 3HG2 VAL C  88       5.054  27.530  32.900  1.00 15.70      .002 H
ATOM   1264  N   PRO C  89       1.409  25.206  31.635  1.00 15.02      .312 N
ATOM   1265  CA  PRO C  89       0.949  23.981  32.285  1.00 13.88      .163 C
ATOM   1266  HA  PRO C  89       0.433  24.215  33.216  1.00 13.88      .163 H
ATOM   1267  C   PRO C  89       2.100  23.011  32.596  1.00 15.97      .251 C
ATOM   1268  O   PRO C  89       1.986  22.182  33.502  1.00 13.78      .271 O
ATOM   1269  CB  PRO C  89      -0.026  23.363  31.280  1.00 15.99      .034 C
ATOM   1270 1HB  PRO C  89      -0.065  22.276  31.348  1.00 15.99      .034 H
ATOM   1271 2HB  PRO C  89      -1.017  23.798  31.413  1.00 15.99      .034 H
ATOM   1272  CG  PRO C  89       0.549  23.780  29.938  1.00 20.20      .027 C
ATOM   1273 1HG  PRO C  89       1.351  23.102  29.646  1.00 20.20      .027 H
ATOM   1274 2HG  PRO C  89      -0.210  23.838  29.157  1.00 20.20      .027 H
ATOM   1275  CD  PRO C  89       1.114  25.162  30.217  1.00 15.64      .105 C
ATOM   1276 1HD  PRO C  89       2.032  25.318  29.649  1.00 15.64      .105 H
ATOM   1277 2HD  PRO C  89       0.377  25.928  29.975  1.00 15.64      .105 H
ATOM   1278  N   SER C  90       3.193  23.095  31.833  1.00 14.33      .336 N
ATOM   1279  H   SER C  90       3.215  23.799  31.110  1.00 14.33      .336 H
ATOM   1280  CA  SER C  90       4.368  22.215  31.920  1.00 12.48      .189 C
ATOM   1281  HA  SER C  90       4.570  22.028  32.975  1.00 12.48      .189 H
ATOM   1282  C   SER C  90       5.603  22.873  31.293  1.00 15.79      .254 C
ATOM   1283  O   SER C  90       5.461  23.799  30.490  1.00 14.88      .270 O
ATOM   1284  CB  SER C  90       4.075  20.883  31.208  1.00 15.34      .169 C
ATOM   1285 1HB  SER C  90       4.881  20.184  31.430  1.00 15.34      .169 H
ATOM   1286 2HB  SER C  90       3.146  20.472  31.605  1.00 15.34      .169 H
ATOM   1287  OG  SER C  90       3.957  21.038  29.793  1.00 18.79      .380 O
ATOM   1288  HG  SER C  90       4.844  20.994  29.429  1.00 18.79      .380 H
ATOM   1289  N   PHE C  91       6.807  22.382  31.597  1.00 11.53      .337 N
ATOM   1290  H   PHE C  91       6.883  21.663  32.303  1.00 11.53      .337 H
ATOM   1291  CA  PHE C  91       8.030  22.703  30.854  1.00 10.84      .164 C
ATOM   1292  HA  PHE C  91       7.747  22.821  29.808  1.00 10.84      .164 H
ATOM   1293  C   PHE C  91       9.098  21.585  30.930  1.00 15.30      .251 C
ATOM   1294  O   PHE C  91       9.282  20.959  31.974  1.00 13.49      .271 O
ATOM   1295  CB  PHE C  91       8.610  24.052  31.314  1.00 10.18      .056 C
ATOM   1296 1HB  PHE C  91       9.467  24.288  30.682  1.00 10.18      .056 H
ATOM   1297 2HB  PHE C  91       7.870  24.832  31.136  1.00 10.18      .056 H
ATOM   1298  CG  PHE C  91       9.051  24.129  32.772  1.00 10.92      .044 C
ATOM   1299  CD1 PHE C  91      10.385  23.847  33.125  1.00 13.43      .008 C
ATOM   1300  HD1 PHE C  91      11.093  23.547  32.366  1.00 13.43      .008 H
ATOM   1301  CD2 PHE C  91       8.137  24.506  33.771  1.00 11.29      .008 C
ATOM   1302  HD2 PHE C  91       7.112  24.714  33.503  1.00 11.29      .008 H
ATOM   1303  CE1 PHE C  91      10.801  23.942  34.463  1.00 13.30      .001 C
ATOM   1304  HE1 PHE C  91      11.821  23.716  34.735  1.00 13.30      .001 H
ATOM   1305  CE2 PHE C  91       8.554  24.614  35.110  1.00 14.63      .001 C
ATOM   1306  HE2 PHE C  91       7.840  24.905  35.867  1.00 14.63      .001 H
ATOM   1307  CZ  PHE C  91       9.887  24.331  35.456  1.00 12.81      .000 C
ATOM   1308  HZ  PHE C  91      10.197  24.408  36.488  1.00 12.81      .000 H
ATOM   1309  N   SER C  92       9.844  21.370  29.842  1.00 12.77      .336 N
ATOM   1310  H   SER C  92       9.642  21.890  29.000  1.00 12.77      .336 H
ATOM   1311  CA  SER C  92      11.067  20.560  29.834  1.00 14.03      .189 C
ATOM   1312  HA  SER C  92      10.850  19.577  30.252  1.00 14.03      .189 H
ATOM   1313  C   SER C  92      12.154  21.228  30.681  1.00 18.41      .253 C
ATOM   1314  O   SER C  92      12.509  22.387  30.455  1.00 15.97      .270 O
ATOM   1315  CB  SER C  92      11.583  20.369  28.404  1.00 16.46      .169 C
ATOM   1316 1HB  SER C  92      10.880  19.745  27.852  1.00 16.46      .169 H
ATOM   1317 2HB  SER C  92      11.651  21.341  27.917  1.00 16.46      .169 H
ATOM   1318  OG  SER C  92      12.871  19.757  28.417  1.00 37.15      .380 O
ATOM   1319  HG  SER C  92      13.253  19.876  27.544  1.00 37.15      .380 H
ATOM   1320  N   VAL C  93      12.733  20.509  31.645  1.00 16.70      .337 N
ATOM   1321  H   VAL C  93      12.438  19.559  31.822  1.00 16.70      .337 H
ATOM   1322  CA  VAL C  93      13.753  21.063  32.532  1.00 16.62      .159 C
ATOM   1323  HA  VAL C  93      13.358  22.001  32.921  1.00 16.62      .159 H
ATOM   1324  C   VAL C  93      15.090  21.357  31.826  1.00 18.11      .251 C
ATOM   1325  O   VAL C  93      15.872  22.138  32.361  1.00 16.46      .271 O
ATOM   1326  CB  VAL C  93      14.039  20.162  33.752  1.00 21.97      .029 C
ATOM   1327  HB  VAL C  93      14.731  20.686  34.411  1.00 21.97      .029 H
ATOM   1328  CG1 VAL C  93      12.771  19.951  34.577  1.00 23.10      .002 C
ATOM   1329 1HG1 VAL C  93      13.032  19.445  35.507  1.00 23.10      .002 H
ATOM   1330 2HG1 VAL C  93      12.062  19.341  34.018  1.00 23.10      .002 H
ATOM   1331 3HG1 VAL C  93      12.321  20.918  34.803  1.00 23.10      .002 H
ATOM   1332  CG2 VAL C  93      14.705  18.837  33.371  1.00 21.73      .002 C
ATOM   1333 1HG2 VAL C  93      14.773  18.205  34.257  1.00 21.73      .002 H
ATOM   1334 2HG2 VAL C  93      15.705  19.032  32.985  1.00 21.73      .002 H
ATOM   1335 3HG2 VAL C  93      14.113  18.331  32.608  1.00 21.73      .002 H
ATOM   1336  N   LYS C  94      15.350  20.744  30.663  1.00 15.40      .338 N
ATOM   1337  H   LYS C  94      14.636  20.147  30.271  1.00 15.40      .338 H
ATOM   1338  CA  LYS C  94      16.589  20.872  29.879  1.00 16.57      .159 C
ATOM   1339  HA  LYS C  94      17.433  20.829  30.569  1.00 16.57      .159 H
ATOM   1340  C   LYS C  94      16.692  22.217  29.106  1.00 19.00      .251 C
ATOM   1341  O   LYS C  94      17.738  22.514  28.529  1.00 17.30      .271 O
ATOM   1342  CB  LYS C  94      16.701  19.671  28.917  1.00 21.25      .032 C
ATOM   1343 1HB  LYS C  94      15.790  19.624  28.321  1.00 21.25      .032 H
ATOM   1344 2HB  LYS C  94      17.544  19.845  28.248  1.00 21.25      .032 H
ATOM   1345  CG  LYS C  94      16.929  18.329  29.642  1.00 33.40      .004 C
ATOM   1346 1HG  LYS C  94      17.788  18.437  30.305  1.00 33.40      .004 H
ATOM   1347 2HG  LYS C  94      16.047  18.108  30.243  1.00 33.40      .004 H
ATOM   1348  CD  LYS C  94      17.184  17.176  28.654  1.00 44.44      .032 C
ATOM   1349 1HD  LYS C  94      16.222  16.806  28.297  1.00 44.44      .032 H
ATOM   1350 2HD  LYS C  94      17.734  17.567  27.798  1.00 44.44      .032 H
ATOM   1351  CE  LYS C  94      18.028  16.024  29.245  1.00 64.01      .206 C
ATOM   1352 1HE  LYS C  94      18.305  15.353  28.431  1.00 64.01      .206 H
ATOM   1353 2HE  LYS C  94      18.949  16.447  29.644  1.00 64.01      .206 H
ATOM   1354  NZ  LYS C  94      17.343  15.244  30.304  1.00 75.12      .064 N
ATOM   1355 1HZ  LYS C  94      17.975  14.514  30.601  1.00 75.12      .064 H
ATOM   1356 2HZ  LYS C  94      16.494  14.831  29.947  1.00 75.12      .064 H
ATOM   1357 3HZ  LYS C  94      17.124  15.840  31.090  1.00 75.12      .064 H
ATOM   1358  N   GLU C  95      15.623  23.014  29.112  1.00 15.63      .338 N
ATOM   1359  H   GLU C  95      14.807  22.683  29.605  1.00 15.63      .338 H
ATOM   1360  CA  GLU C  95      15.478  24.307  28.420  1.00 14.67      .160 C
ATOM   1361  HA  GLU C  95      16.143  24.322  27.556  1.00 14.67      .160 H
ATOM   1362  C   GLU C  95      15.871  25.507  29.327  1.00 16.36      .251 C
ATOM   1363  O   GLU C  95      15.034  26.339  29.687  1.00 15.33      .271 O
ATOM   1364  CB  GLU C  95      14.022  24.430  27.917  1.00 15.87      .043 C
ATOM   1365 1HB  GLU C  95      13.342  24.372  28.767  1.00 15.87      .043 H
ATOM   1366 2HB  GLU C  95      13.890  25.407  27.452  1.00 15.87      .043 H
ATOM   1367  CG  GLU C  95      13.603  23.350  26.892  1.00 21.93      .100 C
ATOM   1368 1HG  GLU C  95      13.685  22.365  27.353  1.00 21.93      .100 H
ATOM   1369 2HG  GLU C  95      12.561  23.512  26.617  1.00 21.93      .100 H
ATOM   1370  CD  GLU C  95      14.458  23.374  25.622  1.00 51.41      .185 C
ATOM   1371  OE1 GLU C  95      15.048  24.435  25.312  1.00 50.73      .647 O
ATOM   1372  OE2 GLU C  95      14.591  22.318  24.954  1.00 46.55      .647 O
ATOM   1373  N   HIS C  96      17.136  25.599  29.754  1.00 14.77      .337 N
ATOM   1374  H   HIS C  96      17.835  24.936  29.449  1.00 14.77      .337 H
ATOM   1375  CA  HIS C  96      17.544  26.568  30.771  1.00 13.81      .165 C
ATOM   1376  HA  HIS C  96      16.926  26.388  31.651  1.00 13.81      .165 H
ATOM   1377  C   HIS C  96      17.321  28.041  30.338  1.00 16.99      .251 C
ATOM   1378  O   HIS C  96      16.917  28.845  31.176  1.00 15.24      .271 O
ATOM   1379  CB  HIS C  96      19.006  26.369  31.192  1.00 13.69      .077 C
ATOM   1380 1HB  HIS C  96      19.643  26.586  30.335  1.00 13.69      .077 H
ATOM   1381 2HB  HIS C  96      19.240  27.108  31.959  1.00 13.69      .077 H
ATOM   1382  CG  HIS C  96      19.382  24.994  31.728  1.00 16.47      .057 C
ATOM   1383  ND1 HIS C  96      20.647  24.588  32.062  1.00 18.43      .338 N
ATOM   1384  HD1 HIS C  96      21.511  25.112  32.065  1.00 18.43      .338 H
ATOM   1385  CD2 HIS C  96      18.593  23.887  31.904  1.00 17.54      .113 C
ATOM   1386  HD2 HIS C  96      17.534  23.776  31.723  1.00 17.54      .113 H
ATOM   1387  CE1 HIS C  96      20.606  23.299  32.340  1.00 17.68      .175 C
ATOM   1388  HE1 HIS C  96      21.444  22.655  32.563  1.00 17.68      .175 H
ATOM   1389  NE2 HIS C  96      19.372  22.828  32.303  1.00 17.52      .223 N
ATOM   1390  N   ARG C  97      17.521  28.399  29.059  1.00 15.40      .338 N
ATOM   1391  H   ARG C  97      17.844  27.711  28.394  1.00 15.40      .338 H
ATOM   1392  CA  ARG C  97      17.272  29.748  28.533  1.00 15.79      .159 C
ATOM   1393  HA  ARG C  97      17.764  30.458  29.197  1.00 15.79      .159 H
ATOM   1394  C   ARG C  97      15.764  30.086  28.511  1.00 18.28      .251 C
ATOM   1395  O   ARG C  97      15.397  31.206  28.877  1.00 16.55      .271 O
ATOM   1396  CB  ARG C  97      17.930  29.888  27.147  1.00 15.71      .034 C
ATOM   1397 1HB  ARG C  97      19.006  29.758  27.259  1.00 15.71      .034 H
ATOM   1398 2HB  ARG C  97      17.564  29.096  26.494  1.00 15.71      .034 H
ATOM   1399  CG  ARG C  97      17.684  31.243  26.438  1.00 16.16      .027 C
ATOM   1400 1HG  ARG C  97      18.266  31.267  25.517  1.00 16.16      .027 H
ATOM   1401 2HG  ARG C  97      16.633  31.293  26.154  1.00 16.16      .027 H
ATOM   1402  CD  ARG C  97      18.022  32.513  27.254  1.00 17.68      .116 C
ATOM   1403 1HD  ARG C  97      17.657  33.371  26.690  1.00 17.68      .116 H
ATOM   1404 2HD  ARG C  97      17.501  32.490  28.211  1.00 17.68      .116 H
ATOM   1405  NE  ARG C  97      19.465  32.696  27.509  1.00 16.07      .212 N
ATOM   1406  HE  ARG C  97      20.086  32.119  26.960  1.00 16.07      .212 H
ATOM   1407  CZ  ARG C  97      19.971  33.613  28.347  1.00 26.87      .666 C
ATOM   1408  NH1 ARG C  97      19.242  34.333  29.148  1.00 16.41      .235 N
ATOM   1409 1HH1 ARG C  97      18.234  34.293  29.104  1.00 16.41      .235 H
ATOM   1410 2HH1 ARG C  97      19.695  35.006  29.750  1.00 16.41      .235 H
ATOM   1411  NH2 ARG C  97      21.250  33.823  28.366  1.00 17.80      .235 N
ATOM   1412 1HH2 ARG C  97      21.789  33.483  27.583  1.00 17.80      .235 H
ATOM   1413 2HH2 ARG C  97      21.609  34.574  28.938  1.00 17.80      .235 H
ATOM   1414  N   LYS C  98      14.887  29.127  28.190  1.00 15.23      .338 N
ATOM   1415  H   LYS C  98      15.224  28.228  27.876  1.00 15.23      .338 H
ATOM   1416  CA  LYS C  98      13.437  29.271  28.339  1.00 14.95      .159 C
ATOM   1417  HA  LYS C  98      13.119  30.136  27.757  1.00 14.95      .159 H
ATOM   1418  C   LYS C  98      13.074  29.522  29.814  1.00 17.07      .251 C
ATOM   1419  O   LYS C  98      12.368  30.479  30.114  1.00 15.96      .271 O
ATOM   1420  CB  LYS C  98      12.719  28.032  27.775  1.00 18.19      .032 C
ATOM   1421 1HB  LYS C  98      13.120  27.820  26.784  1.00 18.19      .032 H
ATOM   1422 2HB  LYS C  98      12.919  27.186  28.432  1.00 18.19      .032 H
ATOM   1423  CG  LYS C  98      11.200  28.218  27.653  1.00 35.44      .004 C
ATOM   1424 1HG  LYS C  98      10.786  28.400  28.645  1.00 35.44      .004 H
ATOM   1425 2HG  LYS C  98      10.999  29.081  27.018  1.00 35.44      .004 H
ATOM   1426  CD  LYS C  98      10.536  26.978  27.041  1.00 53.70      .032 C
ATOM   1427 1HD  LYS C  98      10.946  26.811  26.045  1.00 53.70      .032 H
ATOM   1428 2HD  LYS C  98      10.756  26.113  27.667  1.00 53.70      .032 H
ATOM   1429  CE  LYS C  98       9.016  27.176  26.947  1.00 71.49      .206 C
ATOM   1430 1HE  LYS C  98       8.603  27.217  27.955  1.00 71.49      .206 H
ATOM   1431 2HE  LYS C  98       8.815  28.125  26.450  1.00 71.49      .206 H
ATOM   1432  NZ  LYS C  98       8.377  26.084  26.181  1.00 87.54      .064 N
ATOM   1433 1HZ  LYS C  98       7.393  26.284  26.072  1.00 87.54      .064 H
ATOM   1434 2HZ  LYS C  98       8.491  25.204  26.663  1.00 87.54      .064 H
ATOM   1435 3HZ  LYS C  98       8.813  26.030  25.271  1.00 87.54      .064 H
ATOM   1436  N   ILE C  99      13.615  28.727  30.738  1.00 13.00      .338 N
ATOM   1437  H   ILE C  99      14.184  27.947  30.440  1.00 13.00      .338 H
ATOM   1438  CA  ILE C  99      13.351  28.843  32.171  1.00 11.20      .159 C
ATOM   1439  HA  ILE C  99      12.269  28.827  32.305  1.00 11.20      .159 H
ATOM   1440  C   ILE C  99      13.866  30.198  32.734  1.00 13.19      .251 C
ATOM   1441  O   ILE C  99      13.118  30.863  33.445  1.00 13.74      .271 O
ATOM   1442  CB  ILE C  99      13.907  27.611  32.930  1.00 13.02      .029 C
ATOM   1443  HB  ILE C  99      14.967  27.521  32.690  1.00 13.02      .029 H
ATOM   1444  CG1 ILE C  99      13.185  26.320  32.503  1.00 13.15      .002 C
ATOM   1445 1HG1 ILE C  99      12.213  26.288  32.995  1.00 13.15      .002 H
ATOM   1446 2HG1 ILE C  99      13.017  26.357  31.427  1.00 13.15      .002 H
ATOM   1447  CG2 ILE C  99      13.762  27.804  34.452  1.00 13.61      .002 C
ATOM   1448 1HG2 ILE C  99      14.005  26.878  34.973  1.00 13.61      .002 H
ATOM   1449 2HG2 ILE C  99      12.734  28.089  34.678  1.00 13.61      .002 H
ATOM   1450 3HG2 ILE C  99      14.439  28.594  34.777  1.00 13.61      .002 H
ATOM   1451  CD1 ILE C  99      13.968  25.035  32.796  1.00 11.00      .000 C
ATOM   1452 1HD1 ILE C  99      13.416  24.193  32.380  1.00 11.00      .000 H
ATOM   1453 2HD1 ILE C  99      14.084  24.898  33.872  1.00 11.00      .000 H
ATOM   1454 3HD1 ILE C  99      14.951  25.092  32.329  1.00 11.00      .000 H
ATOM   1455  N   TYR C 100      15.069  30.656  32.363  1.00 10.67      .337 N
ATOM   1456  H   TYR C 100      15.670  30.079  31.793  1.00 10.67      .337 H
ATOM   1457  CA  TYR C 100      15.570  31.998  32.689  1.00 10.92      .164 C
ATOM   1458  HA  TYR C 100      15.637  32.092  33.773  1.00 10.92      .164 H
ATOM   1459  C   TYR C 100      14.599  33.093  32.181  1.00 15.44      .251 C
ATOM   1460  O   TYR C 100      14.216  33.973  32.949  1.00 14.96      .271 O
ATOM   1461  CB  TYR C 100      16.983  32.207  32.104  1.00 11.82      .056 C
ATOM   1462 1HB  TYR C 100      17.140  31.549  31.249  1.00 11.82      .056 H
ATOM   1463 2HB  TYR C 100      17.050  33.227  31.724  1.00 11.82      .056 H
ATOM   1464  CG  TYR C 100      18.134  31.990  33.089  1.00 13.95      .044 C
ATOM   1465  CD1 TYR C 100      19.002  33.059  33.394  1.00 15.92      .011 C
ATOM   1466  HD1 TYR C 100      18.870  34.021  32.921  1.00 15.92      .011 H
ATOM   1467  CD2 TYR C 100      18.336  30.738  33.704  1.00 15.30      .011 C
ATOM   1468  HD2 TYR C 100      17.693  29.903  33.467  1.00 15.30      .011 H
ATOM   1469  CE1 TYR C 100      20.043  32.889  34.328  1.00 15.30      .037 C
ATOM   1470  HE1 TYR C 100      20.697  33.714  34.569  1.00 15.30      .037 H
ATOM   1471  CE2 TYR C 100      19.378  30.558  34.637  1.00 16.55      .037 C
ATOM   1472  HE2 TYR C 100      19.538  29.597  35.102  1.00 16.55      .037 H
ATOM   1473  CZ  TYR C 100      20.227  31.641  34.961  1.00 17.79      .065 C
ATOM   1474  OH  TYR C 100      21.219  31.500  35.879  1.00 16.11      .361 O
ATOM   1475  HH  TYR C 100      21.115  30.727  36.438  1.00 16.11      .361 H
ATOM   1476  N   THR C 101      14.131  32.998  30.933  1.00 13.31      .336 N
ATOM   1477  H   THR C 101      14.475  32.265  30.328  1.00 13.31      .336 H
ATOM   1478  CA  THR C 101      13.194  33.955  30.329  1.00 13.64      .186 C
ATOM   1479  HA  THR C 101      13.637  34.950  30.381  1.00 13.64      .186 H
ATOM   1480  C   THR C 101      11.848  33.994  31.088  1.00 17.00      .253 C
ATOM   1481  O   THR C 101      11.347  35.069  31.412  1.00 16.92      .270 O
ATOM   1482  CB  THR C 101      12.967  33.643  28.841  1.00 21.38      .140 C
ATOM   1483  HB  THR C 101      12.441  32.692  28.759  1.00 21.38      .140 H
ATOM   1484  OG1 THR C 101      14.206  33.540  28.153  1.00 21.24      .382 O
ATOM   1485  HG1 THR C 101      14.579  32.678  28.351  1.00 21.24      .382 H
ATOM   1486  CG2 THR C 101      12.150  34.729  28.147  1.00 20.58      .034 C
ATOM   1487 1HG2 THR C 101      12.109  34.521  27.078  1.00 20.58      .034 H
ATOM   1488 2HG2 THR C 101      12.625  35.697  28.311  1.00 20.58      .034 H
ATOM   1489 3HG2 THR C 101      11.139  34.747  28.553  1.00 20.58      .034 H
ATOM   1490  N   MET C 102      11.294  32.830  31.451  1.00 14.60      .337 N
ATOM   1491  H   MET C 102      11.726  31.964  31.163  1.00 14.60      .337 H
ATOM   1492  CA  MET C 102      10.074  32.726  32.252  1.00 14.17      .160 C
ATOM   1493  HA  MET C 102       9.306  33.326  31.765  1.00 14.17      .160 H
ATOM   1494  C   MET C 102      10.254  33.275  33.691  1.00 16.34      .251 C
ATOM   1495  O   MET C 102       9.298  33.811  34.258  1.00 15.90      .271 O
ATOM   1496  CB  MET C 102       9.579  31.269  32.288  1.00 14.83      .043 C
ATOM   1497 1HB  MET C 102      10.369  30.619  32.663  1.00 14.83      .043 H
ATOM   1498 2HB  MET C 102       8.725  31.210  32.963  1.00 14.83      .043 H
ATOM   1499  CG  MET C 102       9.144  30.764  30.901  1.00 18.05      .060 C
ATOM   1500 1HG  MET C 102       8.450  31.495  30.485  1.00 18.05      .060 H
ATOM   1501 2HG  MET C 102      10.005  30.734  30.234  1.00 18.05      .060 H
ATOM   1502  SD  MET C 102       8.332  29.121  30.852  1.00 20.19      .139 S
ATOM   1503  CE  MET C 102       9.641  28.047  31.501  1.00 16.31      .069 C
ATOM   1504 1HE  MET C 102       9.292  27.015  31.494  1.00 16.31      .069 H
ATOM   1505 2HE  MET C 102       9.883  28.342  32.522  1.00 16.31      .069 H
ATOM   1506 3HE  MET C 102      10.530  28.135  30.877  1.00 16.31      .069 H
ATOM   1507  N   ILE C 103      11.461  33.187  34.265  1.00 13.64      .338 N
ATOM   1508  H   ILE C 103      12.197  32.701  33.772  1.00 13.64      .338 H
ATOM   1509  CA  ILE C 103      11.818  33.761  35.569  1.00 13.68      .159 C
ATOM   1510  HA  ILE C 103      11.016  33.521  36.267  1.00 13.68      .159 H
ATOM   1511  C   ILE C 103      11.936  35.304  35.502  1.00 17.43      .251 C
ATOM   1512  O   ILE C 103      11.387  35.964  36.383  1.00 17.11      .271 O
ATOM   1513  CB  ILE C 103      13.109  33.095  36.121  1.00 15.49      .029 C
ATOM   1514  HB  ILE C 103      13.839  33.068  35.312  1.00 15.49      .029 H
ATOM   1515  CG1 ILE C 103      12.804  31.651  36.564  1.00 15.36      .002 C
ATOM   1516 1HG1 ILE C 103      12.235  31.687  37.493  1.00 15.36      .002 H
ATOM   1517 2HG1 ILE C 103      12.185  31.179  35.801  1.00 15.36      .002 H
ATOM   1518  CG2 ILE C 103      13.734  33.876  37.294  1.00 16.47      .002 C
ATOM   1519 1HG2 ILE C 103      14.604  33.339  37.673  1.00 16.47      .002 H
ATOM   1520 2HG2 ILE C 103      12.998  33.984  38.090  1.00 16.47      .002 H
ATOM   1521 3HG2 ILE C 103      14.040  34.862  36.944  1.00 16.47      .002 H
ATOM   1522  CD1 ILE C 103      14.045  30.775  36.759  1.00 15.83      .000 C
ATOM   1523 1HD1 ILE C 103      13.727  29.743  36.905  1.00 15.83      .000 H
ATOM   1524 2HD1 ILE C 103      14.601  31.111  37.634  1.00 15.83      .000 H
ATOM   1525 3HD1 ILE C 103      14.682  30.838  35.877  1.00 15.83      .000 H
ATOM   1526  N   TYR C 104      12.585  35.886  34.482  1.00 15.67      .337 N
ATOM   1527  H   TYR C 104      13.036  35.304  33.790  1.00 15.67      .337 H
ATOM   1528  CA  TYR C 104      12.885  37.327  34.406  1.00 17.09      .164 C
ATOM   1529  HA  TYR C 104      13.569  37.566  35.221  1.00 17.09      .164 H
ATOM   1530  C   TYR C 104      11.641  38.239  34.554  1.00 22.08      .251 C
ATOM   1531  O   TYR C 104      11.736  39.313  35.149  1.00 21.34      .271 O
ATOM   1532  CB  TYR C 104      13.593  37.663  33.081  1.00 17.27      .056 C
ATOM   1533 1HB  TYR C 104      13.199  37.033  32.283  1.00 17.27      .056 H
ATOM   1534 2HB  TYR C 104      13.356  38.692  32.812  1.00 17.27      .056 H
ATOM   1535  CG  TYR C 104      15.110  37.509  33.113  1.00 16.83      .044 C
ATOM   1536  CD1 TYR C 104      15.762  36.601  32.260  1.00 18.53      .011 C
ATOM   1537  HD1 TYR C 104      15.190  35.986  31.581  1.00 18.53      .011 H
ATOM   1538  CD2 TYR C 104      15.870  38.339  33.960  1.00 17.74      .011 C
ATOM   1539  HD2 TYR C 104      15.380  39.075  34.581  1.00 17.74      .011 H
ATOM   1540  CE1 TYR C 104      17.165  36.501  32.266  1.00 18.35      .037 C
ATOM   1541  HE1 TYR C 104      17.666  35.819  31.595  1.00 18.35      .037 H
ATOM   1542  CE2 TYR C 104      17.273  38.238  33.983  1.00 18.41      .037 C
ATOM   1543  HE2 TYR C 104      17.858  38.873  34.633  1.00 18.41      .037 H
ATOM   1544  CZ  TYR C 104      17.922  37.321  33.129  1.00 21.36      .065 C
ATOM   1545  OH  TYR C 104      19.283  37.262  33.109  1.00 18.22      .361 O
ATOM   1546  HH  TYR C 104      19.629  36.791  32.348  1.00 18.22      .361 H
ATOM   1547  N   ARG C 105      10.464  37.810  34.080  1.00 18.14      .338 N
ATOM   1548  H   ARG C 105      10.426  36.935  33.578  1.00 18.14      .338 H
ATOM   1549  CA  ARG C 105       9.200  38.534  34.239  1.00 17.89      .159 C
ATOM   1550  HA  ARG C 105       9.308  39.516  33.780  1.00 17.89      .159 H
ATOM   1551  C   ARG C 105       8.841  38.760  35.735  1.00 21.81      .251 C
ATOM   1552  O   ARG C 105       8.349  39.824  36.101  1.00 22.14      .271 O
ATOM   1553  CB  ARG C 105       8.085  37.793  33.476  1.00 19.15      .034 C
ATOM   1554 1HB  ARG C 105       8.076  36.740  33.755  1.00 19.15      .034 H
ATOM   1555 2HB  ARG C 105       7.122  38.234  33.731  1.00 19.15      .034 H
ATOM   1556  CG  ARG C 105       8.273  37.889  31.947  1.00 23.09      .027 C
ATOM   1557 1HG  ARG C 105       8.176  38.929  31.636  1.00 23.09      .027 H
ATOM   1558 2HG  ARG C 105       9.276  37.550  31.686  1.00 23.09      .027 H
ATOM   1559  CD  ARG C 105       7.254  37.048  31.150  1.00 25.21      .116 C
ATOM   1560 1HD  ARG C 105       7.509  37.098  30.092  1.00 25.21      .116 H
ATOM   1561 2HD  ARG C 105       7.333  36.011  31.478  1.00 25.21      .116 H
ATOM   1562  NE  ARG C 105       5.864  37.499  31.327  1.00 34.08      .212 N
ATOM   1563  HE  ARG C 105       5.767  38.433  31.699  1.00 34.08      .212 H
ATOM   1564  CZ  ARG C 105       4.768  36.785  31.022  1.00 42.56      .666 C
ATOM   1565  NH1 ARG C 105       4.808  35.564  30.567  1.00 27.65      .235 N
ATOM   1566 1HH1 ARG C 105       5.697  35.095  30.473  1.00 27.65      .235 H
ATOM   1567 2HH1 ARG C 105       3.950  35.062  30.389  1.00 27.65      .235 H
ATOM   1568  NH2 ARG C 105       3.596  37.322  31.178  1.00 24.57      .235 N
ATOM   1569 1HH2 ARG C 105       3.532  38.258  31.552  1.00 24.57      .235 H
ATOM   1570 2HH2 ARG C 105       2.755  36.803  30.971  1.00 24.57      .235 H
ATOM   1571  N   ASN C 106       9.176  37.810  36.608  1.00 17.59      .337 N
ATOM   1572  H   ASN C 106       9.726  37.036  36.264  1.00 17.59      .337 H
ATOM   1573  CA  ASN C 106       8.813  37.768  38.032  1.00 18.12      .169 C
ATOM   1574  HA  ASN C 106       7.831  38.229  38.134  1.00 18.12      .169 H
ATOM   1575  C   ASN C 106       9.778  38.548  38.982  1.00 20.87      .251 C
ATOM   1576  O   ASN C 106       9.743  38.350  40.200  1.00 20.95      .271 O
ATOM   1577  CB  ASN C 106       8.663  36.288  38.432  1.00 19.91      .119 C
ATOM   1578 1HB  ASN C 106       9.587  35.749  38.224  1.00 19.91      .119 H
ATOM   1579 2HB  ASN C 106       8.480  36.232  39.505  1.00 19.91      .119 H
ATOM   1580  CG  ASN C 106       7.511  35.625  37.687  1.00 33.36      .230 C
ATOM   1581  OD1 ASN C 106       6.356  35.872  37.990  1.00 35.25      .273 O
ATOM   1582  ND2 ASN C 106       7.764  34.806  36.695  1.00 19.98      .369 N
ATOM   1583 1HD2 ASN C 106       6.963  34.401  36.231  1.00 19.98      .369 H
ATOM   1584 2HD2 ASN C 106       8.692  34.647  36.330  1.00 19.98      .369 H
ATOM   1585  N   LEU C 107      10.651  39.414  38.455  1.00 18.24      .338 N
ATOM   1586  H   LEU C 107      10.661  39.564  37.457  1.00 18.24      .338 H
ATOM   1587  CA  LEU C 107      11.684  40.118  39.229  1.00 19.73      .159 C
ATOM   1588  HA  LEU C 107      11.278  40.340  40.216  1.00 19.73      .159 H
ATOM   1589  C   LEU C 107      12.107  41.459  38.581  1.00 25.38      .251 C
ATOM   1590  O   LEU C 107      11.884  41.680  37.394  1.00 25.26      .271 O
ATOM   1591  CB  LEU C 107      12.887  39.154  39.438  1.00 19.55      .032 C
ATOM   1592 1HB  LEU C 107      13.624  39.677  40.048  1.00 19.55      .032 H
ATOM   1593 2HB  LEU C 107      12.531  38.309  40.026  1.00 19.55      .032 H
ATOM   1594  CG  LEU C 107      13.579  38.583  38.183  1.00 22.75      .002 C
ATOM   1595  HG  LEU C 107      12.810  38.292  37.469  1.00 22.75      .002 H
ATOM   1596  CD1 LEU C 107      14.552  39.557  37.513  1.00 24.89      .000 C
ATOM   1597 1HD1 LEU C 107      15.186  39.007  36.818  1.00 24.89      .000 H
ATOM   1598 2HD1 LEU C 107      15.172  40.039  38.269  1.00 24.89      .000 H
ATOM   1599 3HD1 LEU C 107      13.986  40.313  36.970  1.00 24.89      .000 H
ATOM   1600  CD2 LEU C 107      14.349  37.319  38.573  1.00 21.17      .000 C
ATOM   1601 1HD2 LEU C 107      14.877  36.934  37.701  1.00 21.17      .000 H
ATOM   1602 2HD2 LEU C 107      13.644  36.569  38.932  1.00 21.17      .000 H
ATOM   1603 3HD2 LEU C 107      15.066  37.551  39.360  1.00 21.17      .000 H
ATOM   1604  N   VAL C 108      12.744  42.329  39.368  1.00 23.79      .338 N
ATOM   1605  H   VAL C 108      12.837  42.104  40.348  1.00 23.79      .338 H
ATOM   1606  CA  VAL C 108      13.603  43.428  38.879  1.00 26.38      .159 C
ATOM   1607  HA  VAL C 108      13.273  43.744  37.890  1.00 26.38      .159 H
ATOM   1608  C   VAL C 108      15.042  42.919  38.786  1.00 31.04      .251 C
ATOM   1609  O   VAL C 108      15.535  42.314  39.740  1.00 29.91      .271 O
ATOM   1610  CB  VAL C 108      13.534  44.654  39.819  1.00 32.72      .029 C
ATOM   1611  HB  VAL C 108      13.637  44.300  40.845  1.00 32.72      .029 H
ATOM   1612  CG1 VAL C 108      14.614  45.713  39.567  1.00 34.00      .002 C
ATOM   1613 1HG1 VAL C 108      14.417  46.584  40.192  1.00 34.00      .002 H
ATOM   1614 2HG1 VAL C 108      14.601  46.008  38.517  1.00 34.00      .002 H
ATOM   1615 3HG1 VAL C 108      15.592  45.300  39.816  1.00 34.00      .002 H
ATOM   1616  CG2 VAL C 108      12.183  45.347  39.672  1.00 33.32      .002 C
ATOM   1617 1HG2 VAL C 108      12.082  46.124  40.429  1.00 33.32      .002 H
ATOM   1618 2HG2 VAL C 108      11.395  44.605  39.805  1.00 33.32      .002 H
ATOM   1619 3HG2 VAL C 108      12.099  45.792  38.680  1.00 33.32      .002 H
ATOM   1620  N   VAL C 109      15.737  43.200  37.683  1.00 28.15      .338 N
ATOM   1621  H   VAL C 109      15.290  43.709  36.934  1.00 28.15      .338 H
ATOM   1622  CA  VAL C 109      17.205  43.145  37.646  1.00 29.07      .159 C
ATOM   1623  HA  VAL C 109      17.546  42.336  38.292  1.00 29.07      .159 H
ATOM   1624  C   VAL C 109      17.726  44.474  38.214  1.00 35.87      .251 C
ATOM   1625  O   VAL C 109      17.407  45.536  37.673  1.00 36.40      .271 O
ATOM   1626  CB  VAL C 109      17.736  42.853  36.232  1.00 32.82      .029 C
ATOM   1627  HB  VAL C 109      17.502  43.702  35.590  1.00 32.82      .029 H
ATOM   1628  CG1 VAL C 109      19.254  42.651  36.273  1.00 32.91      .002 C
ATOM   1629 1HG1 VAL C 109      19.615  42.442  35.267  1.00 32.91      .002 H
ATOM   1630 2HG1 VAL C 109      19.487  41.810  36.926  1.00 32.91      .002 H
ATOM   1631 3HG1 VAL C 109      19.738  43.551  36.654  1.00 32.91      .002 H
ATOM   1632  CG2 VAL C 109      17.099  41.587  35.636  1.00 31.59      .002 C
ATOM   1633 1HG2 VAL C 109      17.574  41.366  34.680  1.00 31.59      .002 H
ATOM   1634 2HG2 VAL C 109      16.033  41.752  35.484  1.00 31.59      .002 H
ATOM   1635 3HG2 VAL C 109      17.244  40.747  36.316  1.00 31.59      .002 H
ATOM   1636  N   VAL C 110      18.436  44.434  39.350  1.00 34.07      .336 N
ATOM   1637  H   VAL C 110      18.701  43.541  39.740  1.00 34.07      .336 H
ATOM   1638  CA  VAL C 110      18.706  45.609  40.207  1.00 55.72      .168 C
ATOM   1639  HA  VAL C 110      17.816  46.236  40.158  1.00 55.72      .168 H
ATOM   1640  C   VAL C 110      19.909  46.458  39.732  1.00 79.06      .206 C
ATOM   1641  O   VAL C 110      19.680  47.570  39.213  1.00 58.81      .646 O
ATOM   1642  OXT VAL C 110      21.070  46.019  39.842  1.00 99.99      .646 O
ATOM   1643  CB  VAL C 110      18.819  45.238  41.707  1.00 59.61      .031 C
ATOM   1644  HB  VAL C 110      19.070  46.143  42.259  1.00 59.61      .031 H
ATOM   1645  CG1 VAL C 110      17.465  44.728  42.217  1.00 58.31      .003 C
ATOM   1646 1HG1 VAL C 110      17.536  44.560  43.291  1.00 58.31      .003 H
ATOM   1647 2HG1 VAL C 110      17.202  43.794  41.719  1.00 58.31      .003 H
ATOM   1648 3HG1 VAL C 110      16.698  45.476  42.015  1.00 58.31      .003 H
ATOM   1649  CG2 VAL C 110      19.862  44.178  42.070  1.00 59.26      .003 C
ATOM   1650 1HG2 VAL C 110      19.866  44.042  43.152  1.00 59.26      .003 H
ATOM   1651 2HG2 VAL C 110      20.852  44.490  41.739  1.00 59.26      .003 H
ATOM   1652 3HG2 VAL C 110      19.596  43.238  41.586  1.00 59.26      .003 H
TER    1653      VAL C 110 
END
