# Supplementary material for: Anti-cancer activity elucidation of geissolosimine as an MDM2-p53 interaction inhibitor: An in-silico study
Source: PLoS One. 2025 May 8;20(5):e0323003. doi: 10.1371/journal.pone.0323003 (PMC12061181; doi:10.1371/journal.pone.0323003)
Supplement: S8 File — (ZIP) [file pone.0323003.s008.zip › Result/complex_2/complex_2_last.pdb]

REMARK YASARA *************************************************************
REMARK YASARA *                                                           *
REMARK YASARA *                     Y  A  S  A  R  A                      *
REMARK YASARA *                                                           *
REMARK YASARA *   Yet Another Scientific Artificial Reality Application   *
REMARK YASARA *                                                           *
REMARK YASARA *            MOLECULE STRUCTURE FILE, PDB FORMAT            *
REMARK YASARA *                                                           *
REMARK YASARA * Just use YASARA every day to make your questions go away! *
REMARK YASARA *                                                           *
REMARK YASARA *                      www.YASARA.org                       *
REMARK YASARA *                                                           *
REMARK YASARA *************************************************************
REMARK YASARA
REMARK YASARA Written on:        Tue Oct 15 22:12:50 2024
REMARK YASARA Number of models: 1
REMARK YASARA Number of atoms:   1652
REMARK YASARA Please address questions or suggestions to: Eliza@yasara.org
REMARK YASARA
SEQRES   1 C  100  ASP GLY ALA VAL THR THR SER GLN ILE PRO ALA SER GLU 
SEQRES   2 C  100  GLN GLU THR LEU VAL ARG PRO LYS PRO LEU LEU LEU LYS 
SEQRES   3 C  100  LEU LEU LYS SER VAL GLY ALA GLN LYS ASP THR TYR THR 
SEQRES   4 C  100  MET LYS GLU VAL LEU PHE TYR LEU GLY GLN TYR ILE MET 
SEQRES   5 C  100  THR LYS ARG LEU TYR ASP GLU LYS GLN GLN HIS ILE VAL 
SEQRES   6 C  100  TYR CYS SER ASN ASP LEU LEU GLY ASP LEU PHE GLY VAL 
SEQRES   7 C  100  PRO SER PHE SER VAL LYS GLU HIS ARG LYS ILE TYR THR 
SEQRES   8 C  100  MET ILE TYR ARG ASN LEU VAL VAL VAL 
ATOM      1  N   ASP C  11      22.342  37.653  48.929  1.00 37.44      .057 N
ATOM      2 1H   ASP C  11      22.347  37.754  49.934  1.00 37.44      .057 H
ATOM      3 2H   ASP C  11      21.442  37.938  48.566  1.00 37.44      .057 H
ATOM      4 3H   ASP C  11      23.066  38.233  48.528  1.00 37.44      .057 H
ATOM      5  CA  ASP C  11      22.600  36.238  48.520  1.00 36.37      .266 C
ATOM      6  HA  ASP C  11      22.458  36.296  47.441  1.00 36.37      .266 H
ATOM      7  C   ASP C  11      21.648  35.251  49.135  1.00 37.32      .259 C
ATOM      8  O   ASP C  11      20.926  35.667  49.984  1.00 35.93      .271 O
ATOM      9  CB  ASP C  11      24.030  35.784  48.912  1.00 40.12      .137 C
ATOM     10 1HB  ASP C  11      24.128  35.758  49.998  1.00 40.12      .137 H
ATOM     11 2HB  ASP C  11      24.189  34.772  48.538  1.00 40.12      .137 H
ATOM     12  CG  ASP C  11      25.158  36.681  48.353  1.00 57.48      .188 C
ATOM     13  OD1 ASP C  11      24.767  37.781  47.857  1.00 58.58      .647 O
ATOM     14  OD2 ASP C  11      26.331  36.403  48.535  1.00 64.88      .647 O
ATOM     15  N   GLY C  12      21.593  34.038  48.711  1.00 29.73      .336 N
ATOM     16  H   GLY C  12      22.327  33.786  48.063  1.00 29.73      .336 H
ATOM     17  CA  GLY C  12      20.630  32.979  49.048  1.00 27.55      .189 C
ATOM     18 1HA  GLY C  12      20.836  32.434  49.970  1.00 27.55      .189 H
ATOM     19 2HA  GLY C  12      19.620  33.370  49.178  1.00 27.55      .189 H
ATOM     20  C   GLY C  12      20.550  31.908  47.906  1.00 26.85      .253 C
ATOM     21  O   GLY C  12      21.085  32.040  46.826  1.00 26.67      .270 O
ATOM     22  N   ALA C  13      20.067  30.750  48.415  1.00 20.10      .337 N
ATOM     23  H   ALA C  13      19.887  30.718  49.409  1.00 20.10      .337 H
ATOM     24  CA  ALA C  13      20.187  29.481  47.711  1.00 17.71      .159 C
ATOM     25  HA  ALA C  13      19.844  29.685  46.696  1.00 17.71      .159 H
ATOM     26  C   ALA C  13      19.221  28.416  48.314  1.00 18.20      .251 C
ATOM     27  O   ALA C  13      18.881  28.497  49.496  1.00 16.46      .271 O
ATOM     28  CB  ALA C  13      21.671  29.061  47.584  1.00 18.55      .034 C
ATOM     29 1HB  ALA C  13      22.285  29.929  47.341  1.00 18.55      .034 H
ATOM     30 2HB  ALA C  13      21.802  28.296  46.818  1.00 18.55      .034 H
ATOM     31 3HB  ALA C  13      21.973  28.661  48.553  1.00 18.55      .034 H
ATOM     32  N   VAL C  14      18.843  27.321  47.552  1.00 16.05      .338 N
ATOM     33  H   VAL C  14      19.189  27.176  46.613  1.00 16.05      .338 H
ATOM     34  CA  VAL C  14      18.210  26.121  48.172  1.00 15.27      .159 C
ATOM     35  HA  VAL C  14      18.511  26.092  49.220  1.00 15.27      .159 H
ATOM     36  C   VAL C  14      18.556  24.755  47.538  1.00 16.86      .251 C
ATOM     37  O   VAL C  14      18.581  24.600  46.337  1.00 14.13      .271 O
ATOM     38  CB  VAL C  14      16.703  26.402  48.329  1.00 17.55      .029 C
ATOM     39  HB  VAL C  14      16.580  27.304  48.930  1.00 17.55      .029 H
ATOM     40  CG1 VAL C  14      15.941  26.714  46.995  1.00 15.97      .002 C
ATOM     41 1HG1 VAL C  14      16.620  27.059  46.214  1.00 15.97      .002 H
ATOM     42 2HG1 VAL C  14      15.214  27.496  47.217  1.00 15.97      .002 H
ATOM     43 3HG1 VAL C  14      15.420  25.818  46.654  1.00 15.97      .002 H
ATOM     44  CG2 VAL C  14      16.010  25.164  48.986  1.00 17.35      .002 C
ATOM     45 1HG2 VAL C  14      16.047  24.314  48.304  1.00 17.35      .002 H
ATOM     46 2HG2 VAL C  14      14.971  25.394  49.227  1.00 17.35      .002 H
ATOM     47 3HG2 VAL C  14      16.550  24.920  49.902  1.00 17.35      .002 H
ATOM     48  N   THR C  15      18.956  23.764  48.329  1.00 15.17      .336 N
ATOM     49  H   THR C  15      19.015  23.999  49.310  1.00 15.17      .336 H
ATOM     50  CA  THR C  15      19.256  22.365  47.978  1.00 17.23      .186 C
ATOM     51  HA  THR C  15      19.252  22.356  46.888  1.00 17.23      .186 H
ATOM     52  C   THR C  15      18.087  21.442  48.445  1.00 18.26      .253 C
ATOM     53  O   THR C  15      17.334  21.877  49.331  1.00 17.47      .270 O
ATOM     54  CB  THR C  15      20.634  21.912  48.481  1.00 26.12      .140 C
ATOM     55  HB  THR C  15      20.689  20.824  48.430  1.00 26.12      .140 H
ATOM     56  OG1 THR C  15      20.770  22.330  49.855  1.00 31.52      .382 O
ATOM     57  HG1 THR C  15      21.507  21.830  50.215  1.00 31.52      .382 H
ATOM     58  CG2 THR C  15      21.832  22.480  47.661  1.00 26.41      .034 C
ATOM     59 1HG2 THR C  15      21.526  23.518  47.523  1.00 26.41      .034 H
ATOM     60 2HG2 THR C  15      21.886  21.984  46.690  1.00 26.41      .034 H
ATOM     61 3HG2 THR C  15      22.812  22.450  48.139  1.00 26.41      .034 H
ATOM     62  N   THR C  16      17.948  20.341  47.747  1.00 15.11      .336 N
ATOM     63  H   THR C  16      18.565  20.180  46.963  1.00 15.11      .336 H
ATOM     64  CA  THR C  16      16.836  19.399  47.912  1.00 16.05      .186 C
ATOM     65  HA  THR C  16      16.275  19.623  48.820  1.00 16.05      .186 H
ATOM     66  C   THR C  16      17.436  17.984  48.055  1.00 21.39      .253 C
ATOM     67  O   THR C  16      18.440  17.678  47.428  1.00 18.93      .270 O
ATOM     68  CB  THR C  16      15.916  19.589  46.694  1.00 18.78      .140 C
ATOM     69  HB  THR C  16      15.458  20.578  46.753  1.00 18.78      .140 H
ATOM     70  OG1 THR C  16      14.991  18.549  46.652  1.00 17.64      .382 O
ATOM     71  HG1 THR C  16      14.521  18.495  47.488  1.00 17.64      .382 H
ATOM     72  CG2 THR C  16      16.576  19.435  45.350  1.00 19.03      .034 C
ATOM     73 1HG2 THR C  16      17.165  18.516  45.346  1.00 19.03      .034 H
ATOM     74 2HG2 THR C  16      17.239  20.293  45.235  1.00 19.03      .034 H
ATOM     75 3HG2 THR C  16      15.863  19.413  44.525  1.00 19.03      .034 H
ATOM     76  N   SER C  17      16.762  17.060  48.738  1.00 20.42      .335 N
ATOM     77  H   SER C  17      15.910  17.321  49.216  1.00 20.42      .335 H
ATOM     78  CA  SER C  17      16.967  15.576  48.633  1.00 21.16      .189 C
ATOM     79  HA  SER C  17      17.980  15.389  48.992  1.00 21.16      .189 H
ATOM     80  C   SER C  17      16.834  14.924  47.235  1.00 22.79      .253 C
ATOM     81  O   SER C  17      17.376  13.858  46.979  1.00 21.87      .270 O
ATOM     82  CB  SER C  17      16.032  14.843  49.590  1.00 27.03      .169 C
ATOM     83 1HB  SER C  17      16.130  13.767  49.446  1.00 27.03      .169 H
ATOM     84 2HB  SER C  17      16.345  15.026  50.619  1.00 27.03      .169 H
ATOM     85  OG  SER C  17      14.759  15.191  49.307  1.00 36.84      .380 O
ATOM     86  HG  SER C  17      14.506  16.042  49.674  1.00 36.84      .380 H
ATOM     87  N   GLN C  18      16.075  15.631  46.351  1.00 18.22      .337 N
ATOM     88  H   GLN C  18      15.626  16.464  46.707  1.00 18.22      .337 H
ATOM     89  CA  GLN C  18      15.576  15.115  45.070  1.00 18.48      .160 C
ATOM     90  HA  GLN C  18      15.064  14.185  45.320  1.00 18.48      .160 H
ATOM     91  C   GLN C  18      16.541  14.834  43.901  1.00 22.41      .251 C
ATOM     92  O   GLN C  18      16.089  14.356  42.904  1.00 23.29      .271 O
ATOM     93  CB  GLN C  18      14.408  16.065  44.644  1.00 19.45      .042 C
ATOM     94 1HB  GLN C  18      13.846  16.489  45.476  1.00 19.45      .042 H
ATOM     95 2HB  GLN C  18      14.839  16.910  44.106  1.00 19.45      .042 H
ATOM     96  CG  GLN C  18      13.436  15.326  43.712  1.00 25.19      .090 C
ATOM     97 1HG  GLN C  18      13.882  15.261  42.719  1.00 25.19      .090 H
ATOM     98 2HG  GLN C  18      13.234  14.341  44.135  1.00 25.19      .090 H
ATOM     99  CD  GLN C  18      12.023  16.001  43.504  1.00 33.92      .227 C
ATOM    100  OE1 GLN C  18      11.398  16.025  42.446  1.00 25.22      .273 O
ATOM    101  NE2 GLN C  18      11.372  16.539  44.567  1.00 20.24      .369 N
ATOM    102 1HE2 GLN C  18      10.410  16.819  44.437  1.00 20.24      .369 H
ATOM    103 2HE2 GLN C  18      11.747  16.436  45.500  1.00 20.24      .369 H
ATOM    104  N   ILE C  19      17.820  15.255  44.000  1.00 18.85      .338 N
ATOM    105  H   ILE C  19      18.077  15.661  44.889  1.00 18.85      .338 H
ATOM    106  CA  ILE C  19      18.806  15.473  42.906  1.00 17.04      .160 C
ATOM    107  HA  ILE C  19      18.654  14.776  42.081  1.00 17.04      .160 H
ATOM    108  C   ILE C  19      20.154  15.235  43.549  1.00 20.32      .254 C
ATOM    109  O   ILE C  19      20.360  15.787  44.635  1.00 18.74      .270 O
ATOM    110  CB  ILE C  19      18.703  16.939  42.231  1.00 18.51      .029 C
ATOM    111  HB  ILE C  19      18.594  17.608  43.086  1.00 18.51      .029 H
ATOM    112  CG1 ILE C  19      17.402  17.113  41.511  1.00 18.87      .002 C
ATOM    113 1HG1 ILE C  19      17.279  16.372  40.720  1.00 18.87      .002 H
ATOM    114 2HG1 ILE C  19      16.555  17.069  42.196  1.00 18.87      .002 H
ATOM    115  CG2 ILE C  19      19.865  17.225  41.274  1.00 17.07      .002 C
ATOM    116 1HG2 ILE C  19      19.930  18.289  41.040  1.00 17.07      .002 H
ATOM    117 2HG2 ILE C  19      19.729  16.658  40.352  1.00 17.07      .002 H
ATOM    118 3HG2 ILE C  19      20.784  16.904  41.766  1.00 17.07      .002 H
ATOM    119  CD1 ILE C  19      17.244  18.433  40.786  1.00 24.39      .000 C
ATOM    120 1HD1 ILE C  19      17.701  19.259  41.332  1.00 24.39      .000 H
ATOM    121 2HD1 ILE C  19      16.182  18.634  40.643  1.00 24.39      .000 H
ATOM    122 3HD1 ILE C  19      17.729  18.326  39.815  1.00 24.39      .000 H
ATOM    123  N   PRO C  20      21.065  14.495  42.925  1.00 18.18      .312 N
ATOM    124  CA  PRO C  20      22.406  14.340  43.486  1.00 18.76      .163 C
ATOM    125  HA  PRO C  20      22.263  13.879  44.464  1.00 18.76      .163 H
ATOM    126  C   PRO C  20      23.170  15.672  43.701  1.00 21.80      .251 C
ATOM    127  O   PRO C  20      23.214  16.546  42.825  1.00 19.56      .271 O
ATOM    128  CB  PRO C  20      23.123  13.422  42.486  1.00 20.91      .034 C
ATOM    129 1HB  PRO C  20      23.690  14.017  41.769  1.00 20.91      .034 H
ATOM    130 2HB  PRO C  20      23.717  12.737  43.093  1.00 20.91      .034 H
ATOM    131  CG  PRO C  20      22.002  12.682  41.794  1.00 22.79      .027 C
ATOM    132 1HG  PRO C  20      22.298  12.412  40.780  1.00 22.79      .027 H
ATOM    133 2HG  PRO C  20      21.855  11.758  42.354  1.00 22.79      .027 H
ATOM    134  CD  PRO C  20      20.809  13.563  41.824  1.00 18.31      .105 C
ATOM    135 1HD  PRO C  20      20.668  14.140  40.909  1.00 18.31      .105 H
ATOM    136 2HD  PRO C  20      19.904  12.999  42.053  1.00 18.31      .105 H
ATOM    137  N   ALA C  21      23.648  15.809  44.896  1.00 19.23      .338 N
ATOM    138  H   ALA C  21      23.496  15.063  45.560  1.00 19.23      .338 H
ATOM    139  CA  ALA C  21      24.200  17.053  45.357  1.00 20.56      .159 C
ATOM    140  HA  ALA C  21      23.447  17.833  45.479  1.00 20.56      .159 H
ATOM    141  C   ALA C  21      25.335  17.692  44.461  1.00 25.96      .251 C
ATOM    142  O   ALA C  21      25.507  18.915  44.382  1.00 25.80      .271 O
ATOM    143  CB  ALA C  21      24.698  16.803  46.762  1.00 22.08      .034 C
ATOM    144 1HB  ALA C  21      25.156  17.708  47.163  1.00 22.08      .034 H
ATOM    145 2HB  ALA C  21      25.442  16.005  46.724  1.00 22.08      .034 H
ATOM    146 3HB  ALA C  21      23.870  16.498  47.404  1.00 22.08      .034 H
ATOM    147  N   SER C  22      26.149  16.904  43.726  1.00 23.45      .336 N
ATOM    148  H   SER C  22      25.980  15.912  43.818  1.00 23.45      .336 H
ATOM    149  CA  SER C  22      27.199  17.269  42.735  1.00 24.75      .189 C
ATOM    150  HA  SER C  22      27.862  18.040  43.129  1.00 24.75      .189 H
ATOM    151  C   SER C  22      26.589  17.862  41.408  1.00 27.34      .253 C
ATOM    152  O   SER C  22      27.279  18.485  40.619  1.00 27.28      .270 O
ATOM    153  CB  SER C  22      28.113  16.076  42.433  1.00 30.29      .169 C
ATOM    154 1HB  SER C  22      29.050  16.443  42.012  1.00 30.29      .169 H
ATOM    155 2HB  SER C  22      28.424  15.619  43.373  1.00 30.29      .169 H
ATOM    156  OG  SER C  22      27.555  15.141  41.559  1.00 42.62      .380 O
ATOM    157  HG  SER C  22      26.942  14.577  42.037  1.00 42.62      .380 H
ATOM    158  N   GLU C  23      25.310  17.643  41.197  1.00 22.66      .337 N
ATOM    159  H   GLU C  23      24.793  17.205  41.947  1.00 22.66      .337 H
ATOM    160  CA  GLU C  23      24.541  18.298  40.146  1.00 21.15      .160 C
ATOM    161  HA  GLU C  23      25.208  18.270  39.284  1.00 21.15      .160 H
ATOM    162  C   GLU C  23      24.178  19.732  40.476  1.00 21.91      .251 C
ATOM    163  O   GLU C  23      24.669  20.622  39.853  1.00 20.00      .271 O
ATOM    164  CB  GLU C  23      23.383  17.420  39.727  1.00 22.09      .043 C
ATOM    165 1HB  GLU C  23      23.770  16.407  39.611  1.00 22.09      .043 H
ATOM    166 2HB  GLU C  23      22.593  17.485  40.476  1.00 22.09      .043 H
ATOM    167  CG  GLU C  23      22.821  17.891  38.375  1.00 21.74      .100 C
ATOM    168 1HG  GLU C  23      22.574  18.953  38.342  1.00 21.74      .100 H
ATOM    169 2HG  GLU C  23      23.627  17.830  37.643  1.00 21.74      .100 H
ATOM    170  CD  GLU C  23      21.620  17.091  37.851  1.00 27.48      .185 C
ATOM    171  OE1 GLU C  23      21.610  15.855  38.058  1.00 21.13      .647 O
ATOM    172  OE2 GLU C  23      20.844  17.656  37.098  1.00 18.73      .647 O
ATOM    173  N   GLN C  24      23.488  19.991  41.628  1.00 18.04      .338 N
ATOM    174  H   GLN C  24      23.104  19.186  42.103  1.00 18.04      .338 H
ATOM    175  CA  GLN C  24      23.022  21.306  42.138  1.00 16.96      .160 C
ATOM    176  HA  GLN C  24      22.318  21.713  41.412  1.00 16.96      .160 H
ATOM    177  C   GLN C  24      24.137  22.402  42.325  1.00 20.87      .251 C
ATOM    178  O   GLN C  24      23.916  23.578  42.093  1.00 19.22      .271 O
ATOM    179  CB  GLN C  24      22.286  21.087  43.456  1.00 17.93      .042 C
ATOM    180 1HB  GLN C  24      23.038  21.009  44.242  1.00 17.93      .042 H
ATOM    181 2HB  GLN C  24      21.640  21.936  43.681  1.00 17.93      .042 H
ATOM    182  CG  GLN C  24      21.393  19.801  43.559  1.00 21.56      .090 C
ATOM    183 1HG  GLN C  24      20.637  19.919  42.782  1.00 21.56      .090 H
ATOM    184 2HG  GLN C  24      21.912  18.859  43.379  1.00 21.56      .090 H
ATOM    185  CD  GLN C  24      20.624  19.639  44.912  1.00 27.18      .227 C
ATOM    186  OE1 GLN C  24      20.210  20.590  45.559  1.00 20.25      .273 O
ATOM    187  NE2 GLN C  24      20.363  18.449  45.352  1.00 17.37      .369 N
ATOM    188 1HE2 GLN C  24      19.728  18.376  46.135  1.00 17.37      .369 H
ATOM    189 2HE2 GLN C  24      20.734  17.613  44.923  1.00 17.37      .369 H
ATOM    190  N   GLU C  25      25.391  22.004  42.616  1.00 19.12      .338 N
ATOM    191  H   GLU C  25      25.586  21.012  42.620  1.00 19.12      .338 H
ATOM    192  CA  GLU C  25      26.595  22.878  42.571  1.00 20.62      .160 C
ATOM    193  HA  GLU C  25      26.418  23.804  43.118  1.00 20.62      .160 H
ATOM    194  C   GLU C  25      27.080  23.331  41.129  1.00 25.32      .251 C
ATOM    195  O   GLU C  25      27.912  24.169  40.963  1.00 27.07      .271 O
ATOM    196  CB  GLU C  25      27.760  22.120  43.248  1.00 23.20      .043 C
ATOM    197 1HB  GLU C  25      27.906  21.217  42.655  1.00 23.20      .043 H
ATOM    198 2HB  GLU C  25      28.582  22.834  43.179  1.00 23.20      .043 H
ATOM    199  CG  GLU C  25      27.522  21.747  44.705  1.00 32.89      .100 C
ATOM    200 1HG  GLU C  25      26.765  20.990  44.910  1.00 32.89      .100 H
ATOM    201 2HG  GLU C  25      28.493  21.344  44.995  1.00 32.89      .100 H
ATOM    202  CD  GLU C  25      27.227  22.979  45.579  1.00 60.65      .185 C
ATOM    203  OE1 GLU C  25      28.060  23.968  45.608  1.00 51.79      .647 O
ATOM    204  OE2 GLU C  25      26.351  22.858  46.481  1.00 60.38      .647 O
ATOM    205  N   THR C  26      26.603  22.719  40.007  1.00 21.99      .336 N
ATOM    206  H   THR C  26      26.089  21.877  40.227  1.00 21.99      .336 H
ATOM    207  CA  THR C  26      26.936  23.024  38.656  1.00 21.94      .186 C
ATOM    208  HA  THR C  26      27.984  22.785  38.474  1.00 21.94      .186 H
ATOM    209  C   THR C  26      26.652  24.469  38.399  1.00 24.65      .253 C
ATOM    210  O   THR C  26      25.456  24.854  38.402  1.00 21.34      .270 O
ATOM    211  CB  THR C  26      26.169  22.181  37.574  1.00 28.90      .140 C
ATOM    212  HB  THR C  26      25.123  22.486  37.627  1.00 28.90      .140 H
ATOM    213  OG1 THR C  26      26.380  20.781  37.734  1.00 30.30      .382 O
ATOM    214  HG1 THR C  26      25.926  20.512  38.536  1.00 30.30      .382 H
ATOM    215  CG2 THR C  26      26.698  22.460  36.112  1.00 27.52      .034 C
ATOM    216 1HG2 THR C  26      26.453  23.478  35.806  1.00 27.52      .034 H
ATOM    217 2HG2 THR C  26      26.193  21.751  35.455  1.00 27.52      .034 H
ATOM    218 3HG2 THR C  26      27.776  22.310  36.050  1.00 27.52      .034 H
ATOM    219  N   LEU C  27      27.669  25.325  38.046  1.00 23.72      .337 N
ATOM    220  H   LEU C  27      28.603  24.950  38.141  1.00 23.72      .337 H
ATOM    221  CA  LEU C  27      27.606  26.737  37.580  1.00 24.89      .159 C
ATOM    222  HA  LEU C  27      27.021  27.323  38.289  1.00 24.89      .159 H
ATOM    223  C   LEU C  27      26.997  26.837  36.196  1.00 26.62      .251 C
ATOM    224  O   LEU C  27      27.266  26.129  35.207  1.00 24.98      .271 O
ATOM    225  CB  LEU C  27      29.089  27.141  37.539  1.00 27.25      .032 C
ATOM    226 1HB  LEU C  27      29.547  26.894  38.497  1.00 27.25      .032 H
ATOM    227 2HB  LEU C  27      29.578  26.600  36.729  1.00 27.25      .032 H
ATOM    228  CG  LEU C  27      29.373  28.640  37.283  1.00 34.88      .002 C
ATOM    229  HG  LEU C  27      28.978  28.898  36.300  1.00 34.88      .002 H
ATOM    230  CD1 LEU C  27      28.810  29.461  38.437  1.00 37.62      .000 C
ATOM    231 1HD1 LEU C  27      27.732  29.581  38.322  1.00 37.62      .000 H
ATOM    232 2HD1 LEU C  27      29.292  30.438  38.391  1.00 37.62      .000 H
ATOM    233 3HD1 LEU C  27      29.023  28.995  39.400  1.00 37.62      .000 H
ATOM    234  CD2 LEU C  27      30.860  28.796  37.247  1.00 38.02      .000 C
ATOM    235 1HD2 LEU C  27      31.149  29.823  37.024  1.00 38.02      .000 H
ATOM    236 2HD2 LEU C  27      31.220  28.137  36.456  1.00 38.02      .000 H
ATOM    237 3HD2 LEU C  27      31.296  28.493  38.200  1.00 38.02      .000 H
ATOM    238  N   VAL C  28      26.113  27.826  36.033  1.00 21.36      .338 N
ATOM    239  H   VAL C  28      25.951  28.475  36.791  1.00 21.36      .338 H
ATOM    240  CA  VAL C  28      25.364  28.143  34.779  1.00 20.06      .159 C
ATOM    241  HA  VAL C  28      25.938  27.769  33.931  1.00 20.06      .159 H
ATOM    242  C   VAL C  28      25.143  29.698  34.444  1.00 23.68      .251 C
ATOM    243  O   VAL C  28      25.020  30.595  35.252  1.00 22.68      .271 O
ATOM    244  CB  VAL C  28      23.973  27.384  34.832  1.00 21.68      .029 C
ATOM    245  HB  VAL C  28      23.448  27.672  33.920  1.00 21.68      .029 H
ATOM    246  CG1 VAL C  28      24.170  25.891  34.691  1.00 20.65      .002 C
ATOM    247 1HG1 VAL C  28      23.213  25.388  34.841  1.00 20.65      .002 H
ATOM    248 2HG1 VAL C  28      24.887  25.536  35.432  1.00 20.65      .002 H
ATOM    249 3HG1 VAL C  28      24.543  25.673  33.690  1.00 20.65      .002 H
ATOM    250  CG2 VAL C  28      23.134  27.657  36.129  1.00 20.64      .002 C
ATOM    251 1HG2 VAL C  28      22.967  28.732  36.202  1.00 20.64      .002 H
ATOM    252 2HG2 VAL C  28      23.677  27.311  37.009  1.00 20.64      .002 H
ATOM    253 3HG2 VAL C  28      22.174  27.142  36.069  1.00 20.64      .002 H
ATOM    254  N   ARG C  29      25.047  29.970  33.140  1.00 21.03      .338 N
ATOM    255  H   ARG C  29      24.939  29.210  32.482  1.00 21.03      .338 H
ATOM    256  CA  ARG C  29      24.764  31.323  32.545  1.00 22.01      .160 C
ATOM    257  HA  ARG C  29      24.888  32.086  33.314  1.00 22.01      .160 H
ATOM    258  C   ARG C  29      23.338  31.267  32.072  1.00 24.35      .254 C
ATOM    259  O   ARG C  29      23.089  30.581  31.066  1.00 23.01      .270 O
ATOM    260  CB  ARG C  29      25.856  31.547  31.449  1.00 99.99      .034 C
ATOM    261 1HB  ARG C  29      26.276  30.641  31.011  1.00 99.99      .034 H
ATOM    262 2HB  ARG C  29      25.528  32.286  30.716  1.00 99.99      .034 H
ATOM    263  CG  ARG C  29      27.089  32.242  32.197  1.00 99.99      .027 C
ATOM    264 1HG  ARG C  29      26.611  33.164  32.530  1.00 99.99      .027 H
ATOM    265 2HG  ARG C  29      27.410  31.749  33.116  1.00 99.99      .027 H
ATOM    266  CD  ARG C  29      28.316  32.584  31.351  1.00 99.99      .116 C
ATOM    267 1HD  ARG C  29      28.766  31.607  31.172  1.00 99.99      .116 H
ATOM    268 2HD  ARG C  29      27.972  33.052  30.428  1.00 99.99      .116 H
ATOM    269  NE  ARG C  29      29.227  33.450  32.060  1.00 99.99      .212 N
ATOM    270  HE  ARG C  29      28.816  34.335  32.325  1.00 99.99      .212 H
ATOM    271  CZ  ARG C  29      30.502  33.190  32.480  1.00 99.99      .666 C
ATOM    272  NH1 ARG C  29      31.181  32.208  31.929  1.00 99.99      .235 N
ATOM    273 1HH1 ARG C  29      30.719  31.490  31.388  1.00 99.99      .235 H
ATOM    274 2HH1 ARG C  29      32.154  32.103  32.181  1.00 99.99      .235 H
ATOM    275  NH2 ARG C  29      31.144  33.928  33.328  1.00 99.99      .235 N
ATOM    276 1HH2 ARG C  29      30.567  34.635  33.761  1.00 99.99      .235 H
ATOM    277 2HH2 ARG C  29      32.130  33.876  33.546  1.00 99.99      .235 H
ATOM    278  N   PRO C  30      22.354  31.849  32.847  1.00 21.64      .312 N
ATOM    279  CA  PRO C  30      21.031  32.108  32.364  1.00 20.51      .163 C
ATOM    280  HA  PRO C  30      20.524  31.177  32.108  1.00 20.51      .163 H
ATOM    281  C   PRO C  30      21.160  32.928  30.997  1.00 26.94      .251 C
ATOM    282  O   PRO C  30      22.007  33.797  30.969  1.00 27.70      .271 O
ATOM    283  CB  PRO C  30      20.310  32.875  33.454  1.00 21.36      .034 C
ATOM    284 1HB  PRO C  30      19.549  33.570  33.096  1.00 21.36      .034 H
ATOM    285 2HB  PRO C  30      19.716  32.234  34.107  1.00 21.36      .034 H
ATOM    286  CG  PRO C  30      21.367  33.608  34.249  1.00 25.93      .027 C
ATOM    287 1HG  PRO C  30      21.542  34.566  33.757  1.00 25.93      .027 H
ATOM    288 2HG  PRO C  30      21.122  33.778  35.298  1.00 25.93      .027 H
ATOM    289  CD  PRO C  30      22.545  32.666  34.054  1.00 23.69      .105 C
ATOM    290 1HD  PRO C  30      23.471  33.238  33.991  1.00 23.69      .105 H
ATOM    291 2HD  PRO C  30      22.587  31.950  34.875  1.00 23.69      .105 H
ATOM    292  N   LYS C  31      20.303  32.620  30.033  1.00 24.08      .338 N
ATOM    293  H   LYS C  31      19.627  31.879  30.157  1.00 24.08      .338 H
ATOM    294  CA  LYS C  31      20.148  33.399  28.789  1.00 25.24      .160 C
ATOM    295  HA  LYS C  31      21.118  33.618  28.342  1.00 25.24      .160 H
ATOM    296  C   LYS C  31      19.479  34.787  29.091  1.00 31.87      .254 C
ATOM    297  O   LYS C  31      18.876  34.872  30.177  1.00 29.84      .270 O
ATOM    298  CB  LYS C  31      19.266  32.585  27.754  1.00 27.31      .032 C
ATOM    299 1HB  LYS C  31      18.519  32.062  28.352  1.00 27.31      .032 H
ATOM    300 2HB  LYS C  31      18.756  33.334  27.149  1.00 27.31      .032 H
ATOM    301  CG  LYS C  31      20.016  31.566  26.840  1.00 29.80      .004 C
ATOM    302 1HG  LYS C  31      20.738  32.132  26.250  1.00 29.80      .004 H
ATOM    303 2HG  LYS C  31      20.581  30.900  27.493  1.00 29.80      .004 H
ATOM    304  CD  LYS C  31      19.080  30.685  25.916  1.00 37.46      .032 C
ATOM    305 1HD  LYS C  31      19.729  30.274  25.142  1.00 37.46      .032 H
ATOM    306 2HD  LYS C  31      18.614  29.954  26.578  1.00 37.46      .032 H
ATOM    307  CE  LYS C  31      18.043  31.583  25.225  1.00 48.01      .206 C
ATOM    308 1HE  LYS C  31      17.409  32.039  25.985  1.00 48.01      .206 H
ATOM    309 2HE  LYS C  31      18.566  32.376  24.688  1.00 48.01      .206 H
ATOM    310  NZ  LYS C  31      17.248  30.793  24.228  1.00 53.97      .064 N
ATOM    311 1HZ  LYS C  31      16.710  30.141  24.782  1.00 53.97      .064 H
ATOM    312 2HZ  LYS C  31      17.849  30.282  23.595  1.00 53.97      .064 H
ATOM    313 3HZ  LYS C  31      16.621  31.381  23.697  1.00 53.97      .064 H
ATOM    314  N   PRO C  32      19.675  35.846  28.284  1.00 32.13      .312 N
ATOM    315  CA  PRO C  32      19.346  37.258  28.633  1.00 32.28      .163 C
ATOM    316  HA  PRO C  32      19.919  37.603  29.494  1.00 32.28      .163 H
ATOM    317  C   PRO C  32      17.841  37.512  28.954  1.00 34.34      .251 C
ATOM    318  O   PRO C  32      17.508  38.536  29.476  1.00 35.08      .271 O
ATOM    319  CB  PRO C  32      19.759  38.088  27.435  1.00 35.33      .034 C
ATOM    320 1HB  PRO C  32      18.972  38.615  26.895  1.00 35.33      .034 H
ATOM    321 2HB  PRO C  32      20.417  38.912  27.715  1.00 35.33      .034 H
ATOM    322  CG  PRO C  32      20.485  37.136  26.502  1.00 40.52      .027 C
ATOM    323 1HG  PRO C  32      19.853  37.060  25.616  1.00 40.52      .027 H
ATOM    324 2HG  PRO C  32      21.412  37.541  26.095  1.00 40.52      .027 H
ATOM    325  CD  PRO C  32      20.645  35.883  27.234  1.00 35.12      .105 C
ATOM    326 1HD  PRO C  32      20.487  35.066  26.530  1.00 35.12      .105 H
ATOM    327 2HD  PRO C  32      21.656  35.808  27.637  1.00 35.12      .105 H
ATOM    328  N   LEU C  33      16.894  36.686  28.432  1.00 27.66      .338 N
ATOM    329  H   LEU C  33      17.185  36.018  27.732  1.00 27.66      .338 H
ATOM    330  CA  LEU C  33      15.488  36.753  28.692  1.00 27.74      .159 C
ATOM    331  HA  LEU C  33      15.158  37.790  28.775  1.00 27.74      .159 H
ATOM    332  C   LEU C  33      15.145  35.910  29.983  1.00 29.42      .251 C
ATOM    333  O   LEU C  33      14.435  36.382  30.850  1.00 29.29      .271 O
ATOM    334  CB  LEU C  33      14.748  36.292  27.457  1.00 28.74      .032 C
ATOM    335 1HB  LEU C  33      15.199  36.715  26.559  1.00 28.74      .032 H
ATOM    336 2HB  LEU C  33      14.827  35.210  27.345  1.00 28.74      .032 H
ATOM    337  CG  LEU C  33      13.224  36.688  27.447  1.00 36.08      .002 C
ATOM    338  HG  LEU C  33      12.893  36.661  28.485  1.00 36.08      .002 H
ATOM    339  CD1 LEU C  33      13.108  38.077  26.850  1.00 37.66      .000 C
ATOM    340 1HD1 LEU C  33      13.615  38.790  27.502  1.00 37.66      .000 H
ATOM    341 2HD1 LEU C  33      12.042  38.303  26.822  1.00 37.66      .000 H
ATOM    342 3HD1 LEU C  33      13.522  38.147  25.843  1.00 37.66      .000 H
ATOM    343  CD2 LEU C  33      12.359  35.766  26.695  1.00 40.23      .000 C
ATOM    344 1HD2 LEU C  33      12.488  34.741  27.044  1.00 40.23      .000 H
ATOM    345 2HD2 LEU C  33      12.655  35.834  25.647  1.00 40.23      .000 H
ATOM    346 3HD2 LEU C  33      11.313  36.057  26.798  1.00 40.23      .000 H
ATOM    347  N   LEU C  34      15.650  34.697  30.161  1.00 22.90      .338 N
ATOM    348  H   LEU C  34      16.034  34.177  29.385  1.00 22.90      .338 H
ATOM    349  CA  LEU C  34      15.573  34.064  31.533  1.00 19.87      .159 C
ATOM    350  HA  LEU C  34      14.508  33.962  31.743  1.00 19.87      .159 H
ATOM    351  C   LEU C  34      16.216  34.935  32.605  1.00 23.39      .251 C
ATOM    352  O   LEU C  34      15.757  34.939  33.737  1.00 22.59      .271 O
ATOM    353  CB  LEU C  34      16.187  32.669  31.441  1.00 18.42      .032 C
ATOM    354 1HB  LEU C  34      15.755  32.135  30.594  1.00 18.42      .032 H
ATOM    355 2HB  LEU C  34      17.272  32.752  31.376  1.00 18.42      .032 H
ATOM    356  CG  LEU C  34      15.971  31.825  32.676  1.00 21.98      .002 C
ATOM    357  HG  LEU C  34      16.205  32.394  33.576  1.00 21.98      .002 H
ATOM    358  CD1 LEU C  34      14.492  31.510  32.764  1.00 21.55      .000 C
ATOM    359 1HD1 LEU C  34      14.322  30.821  33.592  1.00 21.55      .000 H
ATOM    360 2HD1 LEU C  34      14.206  31.030  31.827  1.00 21.55      .000 H
ATOM    361 3HD1 LEU C  34      13.893  32.409  32.910  1.00 21.55      .000 H
ATOM    362  CD2 LEU C  34      16.854  30.610  32.693  1.00 20.08      .000 C
ATOM    363 1HD2 LEU C  34      17.893  30.899  32.860  1.00 20.08      .000 H
ATOM    364 2HD2 LEU C  34      16.768  30.104  31.730  1.00 20.08      .000 H
ATOM    365 3HD2 LEU C  34      16.532  29.937  33.488  1.00 20.08      .000 H
ATOM    366  N   LEU C  35      17.316  35.612  32.305  1.00 22.08      .338 N
ATOM    367  H   LEU C  35      17.749  35.521  31.396  1.00 22.08      .338 H
ATOM    368  CA  LEU C  35      17.934  36.595  33.252  1.00 24.19      .159 C
ATOM    369  HA  LEU C  35      18.149  36.042  34.167  1.00 24.19      .159 H
ATOM    370  C   LEU C  35      16.996  37.789  33.654  1.00 30.60      .251 C
ATOM    371  O   LEU C  35      17.036  38.248  34.759  1.00 30.18      .271 O
ATOM    372  CB  LEU C  35      19.252  36.986  32.631  1.00 25.47      .032 C
ATOM    373 1HB  LEU C  35      19.816  36.102  32.333  1.00 25.47      .032 H
ATOM    374 2HB  LEU C  35      19.097  37.461  31.661  1.00 25.47      .032 H
ATOM    375  CG  LEU C  35      20.195  37.942  33.448  1.00 31.24      .002 C
ATOM    376  HG  LEU C  35      19.565  38.744  33.832  1.00 31.24      .002 H
ATOM    377  CD1 LEU C  35      20.888  37.225  34.712  1.00 30.79      .000 C
ATOM    378 1HD1 LEU C  35      21.224  38.014  35.386  1.00 30.79      .000 H
ATOM    379 2HD1 LEU C  35      21.734  36.594  34.439  1.00 30.79      .000 H
ATOM    380 3HD1 LEU C  35      20.129  36.620  35.210  1.00 30.79      .000 H
ATOM    381  CD2 LEU C  35      21.400  38.434  32.536  1.00 33.53      .000 C
ATOM    382 1HD2 LEU C  35      21.853  37.581  32.030  1.00 33.53      .000 H
ATOM    383 2HD2 LEU C  35      22.152  38.938  33.145  1.00 33.53      .000 H
ATOM    384 3HD2 LEU C  35      21.007  39.131  31.794  1.00 33.53      .000 H
ATOM    385  N   LYS C  36      16.042  38.064  32.736  1.00 30.25      .338 N
ATOM    386  H   LYS C  36      15.999  37.499  31.900  1.00 30.25      .338 H
ATOM    387  CA  LYS C  36      15.123  39.204  32.894  1.00 30.91      .159 C
ATOM    388  HA  LYS C  36      15.736  40.089  33.068  1.00 30.91      .159 H
ATOM    389  C   LYS C  36      14.168  39.016  34.073  1.00 32.58      .251 C
ATOM    390  O   LYS C  36      13.898  40.001  34.779  1.00 32.81      .271 O
ATOM    391  CB  LYS C  36      14.383  39.370  31.550  1.00 99.99      .032 C
ATOM    392 1HB  LYS C  36      15.102  39.229  30.742  1.00 99.99      .032 H
ATOM    393 2HB  LYS C  36      13.582  38.631  31.505  1.00 99.99      .032 H
ATOM    394  CG  LYS C  36      13.758  40.741  31.297  1.00 99.99      .004 C
ATOM    395 1HG  LYS C  36      13.190  41.049  32.176  1.00 99.99      .004 H
ATOM    396 2HG  LYS C  36      14.548  41.476  31.136  1.00 99.99      .004 H
ATOM    397  CD  LYS C  36      12.892  40.691  30.005  1.00 99.99      .032 C
ATOM    398 1HD  LYS C  36      13.501  40.244  29.219  1.00 99.99      .032 H
ATOM    399 2HD  LYS C  36      12.033  40.051  30.210  1.00 99.99      .032 H
ATOM    400  CE  LYS C  36      12.359  42.064  29.547  1.00 99.99      .206 C
ATOM    401 1HE  LYS C  36      12.079  41.993  28.496  1.00 99.99      .206 H
ATOM    402 2HE  LYS C  36      11.562  42.369  30.227  1.00 99.99      .206 H
ATOM    403  NZ  LYS C  36      13.566  42.973  29.425  1.00 99.99      .064 N
ATOM    404 1HZ  LYS C  36      14.369  42.431  29.135  1.00 99.99      .064 H
ATOM    405 2HZ  LYS C  36      13.784  43.470  30.277  1.00 99.99      .064 H
ATOM    406 3HZ  LYS C  36      13.327  43.635  28.700  1.00 99.99      .064 H
ATOM    407  N   LEU C  37      13.870  37.735  34.438  1.00 26.98      .338 N
ATOM    408  H   LEU C  37      14.154  36.984  33.825  1.00 26.98      .338 H
ATOM    409  CA  LEU C  37      13.196  37.299  35.692  1.00 25.49      .159 C
ATOM    410  HA  LEU C  37      12.274  37.853  35.874  1.00 25.49      .159 H
ATOM    411  C   LEU C  37      14.114  37.543  36.940  1.00 26.28      .251 C
ATOM    412  O   LEU C  37      13.754  38.139  37.956  1.00 26.12      .271 O
ATOM    413  CB  LEU C  37      12.766  35.812  35.677  1.00 24.87      .032 C
ATOM    414 1HB  LEU C  37      13.663  35.202  35.563  1.00 24.87      .032 H
ATOM    415 2HB  LEU C  37      12.360  35.567  36.659  1.00 24.87      .032 H
ATOM    416  CG  LEU C  37      11.649  35.446  34.666  1.00 29.31      .002 C
ATOM    417  HG  LEU C  37      10.781  36.069  34.885  1.00 29.31      .002 H
ATOM    418  CD1 LEU C  37      12.017  35.654  33.169  1.00 28.58      .000 C
ATOM    419 1HD1 LEU C  37      12.057  36.722  32.955  1.00 28.58      .000 H
ATOM    420 2HD1 LEU C  37      11.272  35.182  32.527  1.00 28.58      .000 H
ATOM    421 3HD1 LEU C  37      12.994  35.208  32.982  1.00 28.58      .000 H
ATOM    422  CD2 LEU C  37      11.222  34.007  34.974  1.00 30.23      .000 C
ATOM    423 1HD2 LEU C  37      10.779  33.923  35.968  1.00 30.23      .000 H
ATOM    424 2HD2 LEU C  37      12.112  33.378  34.919  1.00 30.23      .000 H
ATOM    425 3HD2 LEU C  37      10.499  33.682  34.225  1.00 30.23      .000 H
ATOM    426  N   LEU C  38      15.322  37.115  36.919  1.00 21.04      .338 N
ATOM    427  H   LEU C  38      15.596  36.475  36.186  1.00 21.04      .338 H
ATOM    428  CA  LEU C  38      16.267  37.207  38.061  1.00 21.13      .159 C
ATOM    429  HA  LEU C  38      15.800  36.832  38.973  1.00 21.13      .159 H
ATOM    430  C   LEU C  38      16.531  38.734  38.289  1.00 25.37      .251 C
ATOM    431  O   LEU C  38      16.557  39.223  39.394  1.00 24.36      .271 O
ATOM    432  CB  LEU C  38      17.561  36.413  37.681  1.00 21.09      .032 C
ATOM    433 1HB  LEU C  38      17.642  36.440  36.593  1.00 21.09      .032 H
ATOM    434 2HB  LEU C  38      18.403  36.950  38.120  1.00 21.09      .032 H
ATOM    435  CG  LEU C  38      17.465  34.995  38.278  1.00 24.63      .002 C
ATOM    436  HG  LEU C  38      17.137  35.078  39.315  1.00 24.63      .002 H
ATOM    437  CD1 LEU C  38      16.425  34.096  37.534  1.00 24.86      .000 C
ATOM    438 1HD1 LEU C  38      15.421  34.520  37.537  1.00 24.86      .000 H
ATOM    439 2HD1 LEU C  38      16.410  33.119  38.017  1.00 24.86      .000 H
ATOM    440 3HD1 LEU C  38      16.772  33.988  36.505  1.00 24.86      .000 H
ATOM    441  CD2 LEU C  38      18.838  34.250  38.074  1.00 22.36      .000 C
ATOM    442 1HD2 LEU C  38      19.529  34.854  38.663  1.00 22.36      .000 H
ATOM    443 2HD2 LEU C  38      19.153  34.250  37.029  1.00 22.36      .000 H
ATOM    444 3HD2 LEU C  38      18.834  33.227  38.453  1.00 22.36      .000 H
ATOM    445  N   LYS C  39      16.702  39.524  37.246  1.00 23.33      .338 N
ATOM    446  H   LYS C  39      16.753  39.127  36.318  1.00 23.33      .338 H
ATOM    447  CA  LYS C  39      16.898  41.000  37.305  1.00 26.01      .159 C
ATOM    448  HA  LYS C  39      17.814  41.318  37.806  1.00 26.01      .159 H
ATOM    449  C   LYS C  39      15.717  41.648  38.142  1.00 30.43      .251 C
ATOM    450  O   LYS C  39      15.981  42.356  39.080  1.00 30.89      .271 O
ATOM    451  CB  LYS C  39      17.069  41.558  35.876  1.00 30.40      .032 C
ATOM    452 1HB  LYS C  39      18.046  41.251  35.502  1.00 30.40      .032 H
ATOM    453 2HB  LYS C  39      16.345  41.066  35.226  1.00 30.40      .032 H
ATOM    454  CG  LYS C  39      16.992  43.187  35.790  1.00 39.57      .004 C
ATOM    455 1HG  LYS C  39      15.928  43.383  35.934  1.00 39.57      .004 H
ATOM    456 2HG  LYS C  39      17.770  43.500  36.487  1.00 39.57      .004 H
ATOM    457  CD  LYS C  39      17.242  43.571  34.345  1.00 47.38      .032 C
ATOM    458 1HD  LYS C  39      18.267  43.327  34.061  1.00 47.38      .032 H
ATOM    459 2HD  LYS C  39      16.558  43.034  33.687  1.00 47.38      .032 H
ATOM    460  CE  LYS C  39      16.977  45.102  34.193  1.00 51.67      .206 C
ATOM    461 1HE  LYS C  39      16.137  45.350  34.843  1.00 51.67      .206 H
ATOM    462 2HE  LYS C  39      17.871  45.620  34.544  1.00 51.67      .206 H
ATOM    463  NZ  LYS C  39      16.535  45.393  32.784  1.00 69.67      .064 N
ATOM    464 1HZ  LYS C  39      16.262  46.365  32.755  1.00 69.67      .064 H
ATOM    465 2HZ  LYS C  39      15.744  44.812  32.541  1.00 69.67      .064 H
ATOM    466 3HZ  LYS C  39      17.285  45.233  32.125  1.00 69.67      .064 H
ATOM    467  N   SER C  40      14.467  41.276  37.791  1.00 26.95      .336 N
ATOM    468  H   SER C  40      14.358  40.570  37.075  1.00 26.95      .336 H
ATOM    469  CA  SER C  40      13.293  41.791  38.445  1.00 26.80      .189 C
ATOM    470  HA  SER C  40      13.152  42.843  38.193  1.00 26.80      .189 H
ATOM    471  C   SER C  40      13.281  41.682  39.997  1.00 29.91      .253 C
ATOM    472  O   SER C  40      12.853  42.609  40.661  1.00 29.42      .270 O
ATOM    473  CB  SER C  40      12.072  41.041  37.923  1.00 27.59      .169 C
ATOM    474 1HB  SER C  40      11.954  41.231  36.855  1.00 27.59      .169 H
ATOM    475 2HB  SER C  40      12.223  39.968  38.042  1.00 27.59      .169 H
ATOM    476  OG  SER C  40      10.900  41.383  38.614  1.00 29.37      .380 O
ATOM    477  HG  SER C  40      10.695  42.307  38.449  1.00 29.37      .380 H
ATOM    478  N   VAL C  41      13.769  40.579  40.548  1.00 26.45      .337 N
ATOM    479  H   VAL C  41      14.070  39.864  39.900  1.00 26.45      .337 H
ATOM    480  CA  VAL C  41      13.897  40.297  41.970  1.00 26.13      .159 C
ATOM    481  HA  VAL C  41      13.189  40.947  42.485  1.00 26.13      .159 H
ATOM    482  C   VAL C  41      15.325  40.721  42.551  1.00 32.11      .251 C
ATOM    483  O   VAL C  41      15.628  40.303  43.669  1.00 31.12      .271 O
ATOM    484  CB  VAL C  41      13.517  38.856  42.276  1.00 28.81      .029 C
ATOM    485  HB  VAL C  41      13.338  38.738  43.345  1.00 28.81      .029 H
ATOM    486  CG1 VAL C  41      12.109  38.535  41.718  1.00 28.11      .002 C
ATOM    487 1HG1 VAL C  41      11.387  39.237  42.137  1.00 28.11      .002 H
ATOM    488 2HG1 VAL C  41      11.872  37.525  42.055  1.00 28.11      .002 H
ATOM    489 3HG1 VAL C  41      12.066  38.575  40.629  1.00 28.11      .002 H
ATOM    490  CG2 VAL C  41      14.548  37.912  41.684  1.00 27.84      .002 C
ATOM    491 1HG2 VAL C  41      14.394  36.932  42.139  1.00 27.84      .002 H
ATOM    492 2HG2 VAL C  41      15.555  38.263  41.909  1.00 27.84      .002 H
ATOM    493 3HG2 VAL C  41      14.421  37.836  40.604  1.00 27.84      .002 H
ATOM    494  N   GLY C  42      16.109  41.589  41.874  1.00 31.02      .336 N
ATOM    495  H   GLY C  42      15.843  41.711  40.907  1.00 31.02      .336 H
ATOM    496  CA  GLY C  42      17.329  42.215  42.335  1.00 31.83      .189 C
ATOM    497 1HA  GLY C  42      17.555  42.975  41.586  1.00 31.83      .189 H
ATOM    498 2HA  GLY C  42      17.134  42.769  43.254  1.00 31.83      .189 H
ATOM    499  C   GLY C  42      18.588  41.353  42.546  1.00 35.85      .253 C
ATOM    500  O   GLY C  42      19.552  41.720  43.208  1.00 37.48      .270 O
ATOM    501  N   ALA C  43      18.574  40.150  41.955  1.00 31.08      .337 N
ATOM    502  H   ALA C  43      17.748  39.916  41.422  1.00 31.08      .337 H
ATOM    503  CA  ALA C  43      19.698  39.204  41.862  1.00 31.86      .159 C
ATOM    504  HA  ALA C  43      20.097  38.959  42.846  1.00 31.86      .159 H
ATOM    505  C   ALA C  43      20.924  39.800  41.050  1.00 38.23      .251 C
ATOM    506  O   ALA C  43      20.847  39.948  39.847  1.00 37.22      .271 O
ATOM    507  CB  ALA C  43      19.134  37.832  41.343  1.00 31.54      .034 C
ATOM    508 1HB  ALA C  43      18.198  37.641  41.870  1.00 31.54      .034 H
ATOM    509 2HB  ALA C  43      19.841  37.029  41.554  1.00 31.54      .034 H
ATOM    510 3HB  ALA C  43      18.945  37.879  40.270  1.00 31.54      .034 H
ATOM    511  N   GLN C  44      22.064  40.178  41.727  1.00 38.20      .338 N
ATOM    512  H   GLN C  44      22.223  39.929  42.694  1.00 38.20      .338 H
ATOM    513  CA  GLN C  44      23.034  41.161  41.169  1.00 41.09      .160 C
ATOM    514  HA  GLN C  44      22.512  41.999  40.706  1.00 41.09      .160 H
ATOM    515  C   GLN C  44      23.915  40.517  40.032  1.00 46.41      .251 C
ATOM    516  O   GLN C  44      24.476  41.214  39.206  1.00 49.30      .271 O
ATOM    517  CB  GLN C  44      23.902  41.589  42.363  1.00 99.99      .042 C
ATOM    518 1HB  GLN C  44      24.414  40.727  42.791  1.00 99.99      .042 H
ATOM    519 2HB  GLN C  44      24.690  42.299  42.109  1.00 99.99      .042 H
ATOM    520  CG  GLN C  44      23.078  42.242  43.535  1.00 99.99      .090 C
ATOM    521 1HG  GLN C  44      22.180  41.664  43.753  1.00 99.99      .090 H
ATOM    522 2HG  GLN C  44      23.666  42.353  44.447  1.00 99.99      .090 H
ATOM    523  CD  GLN C  44      22.626  43.660  43.094  1.00 99.99      .227 C
ATOM    524  OE1 GLN C  44      23.452  44.542  42.780  1.00 99.99      .273 O
ATOM    525  NE2 GLN C  44      21.391  43.935  42.999  1.00 99.99      .369 N
ATOM    526 1HE2 GLN C  44      21.154  44.864  42.680  1.00 99.99      .369 H
ATOM    527 2HE2 GLN C  44      20.705  43.194  42.951  1.00 99.99      .369 H
ATOM    528  N   LYS C  45      24.145  39.159  40.051  1.00 39.96      .338 N
ATOM    529  H   LYS C  45      23.790  38.619  40.828  1.00 39.96      .338 H
ATOM    530  CA  LYS C  45      25.016  38.493  39.101  1.00 38.87      .159 C
ATOM    531  HA  LYS C  45      25.829  39.193  38.910  1.00 38.87      .159 H
ATOM    532  C   LYS C  45      24.268  38.290  37.742  1.00 39.07      .251 C
ATOM    533  O   LYS C  45      23.071  38.445  37.667  1.00 36.17      .271 O
ATOM    534  CB  LYS C  45      25.522  37.180  39.722  1.00 40.87      .032 C
ATOM    535 1HB  LYS C  45      24.663  36.571  40.005  1.00 40.87      .032 H
ATOM    536 2HB  LYS C  45      26.012  36.591  38.945  1.00 40.87      .032 H
ATOM    537  CG  LYS C  45      26.350  37.395  40.968  1.00 55.80      .004 C
ATOM    538 1HG  LYS C  45      27.128  38.138  40.788  1.00 55.80      .004 H
ATOM    539 2HG  LYS C  45      25.743  37.834  41.761  1.00 55.80      .004 H
ATOM    540  CD  LYS C  45      26.974  36.173  41.574  1.00 67.78      .032 C
ATOM    541 1HD  LYS C  45      27.617  35.658  40.859  1.00 67.78      .032 H
ATOM    542 2HD  LYS C  45      27.639  36.434  42.399  1.00 67.78      .032 H
ATOM    543  CE  LYS C  45      25.930  35.124  42.012  1.00 73.18      .206 C
ATOM    544 1HE  LYS C  45      25.125  35.639  42.538  1.00 73.18      .206 H
ATOM    545 2HE  LYS C  45      25.548  34.626  41.120  1.00 73.18      .206 H
ATOM    546  NZ  LYS C  45      26.542  34.129  42.896  1.00 81.91      .064 N
ATOM    547 1HZ  LYS C  45      25.847  33.483  43.245  1.00 81.91      .064 H
ATOM    548 2HZ  LYS C  45      26.933  34.653  43.667  1.00 81.91      .064 H
ATOM    549 3HZ  LYS C  45      27.278  33.614  42.432  1.00 81.91      .064 H
ATOM    550  N   ASP C  46      25.053  38.073  36.682  1.00 35.09      .337 N
ATOM    551  H   ASP C  46      26.050  38.154  36.824  1.00 35.09      .337 H
ATOM    552  CA  ASP C  46      24.662  37.436  35.389  1.00 34.62      .170 C
ATOM    553  HA  ASP C  46      23.586  37.562  35.264  1.00 34.62      .170 H
ATOM    554  C   ASP C  46      24.912  35.879  35.424  1.00 35.94      .252 C
ATOM    555  O   ASP C  46      24.624  35.215  34.418  1.00 34.36      .271 O
ATOM    556  CB  ASP C  46      25.247  38.171  34.192  1.00 38.41      .129 C
ATOM    557 1HB  ASP C  46      24.632  37.986  33.310  1.00 38.41      .129 H
ATOM    558 2HB  ASP C  46      25.106  39.223  34.443  1.00 38.41      .129 H
ATOM    559  CG  ASP C  46      26.697  37.885  33.898  1.00 51.97      .188 C
ATOM    560  OD1 ASP C  46      27.184  38.328  32.839  1.00 51.10      .647 O
ATOM    561  OD2 ASP C  46      27.431  37.183  34.625  1.00 62.97      .647 O
ATOM    562  N   THR C  47      25.618  35.350  36.421  1.00 31.91      .336 N
ATOM    563  H   THR C  47      26.027  35.936  37.137  1.00 31.91      .336 H
ATOM    564  CA  THR C  47      26.085  33.937  36.428  1.00 31.20      .186 C
ATOM    565  HA  THR C  47      25.400  33.442  35.739  1.00 31.20      .186 H
ATOM    566  C   THR C  47      25.852  33.299  37.835  1.00 32.60      .253 C
ATOM    567  O   THR C  47      26.034  34.047  38.793  1.00 31.71      .270 O
ATOM    568  CB  THR C  47      27.564  33.842  35.997  1.00 37.51      .140 C
ATOM    569  HB  THR C  47      28.161  34.448  36.679  1.00 37.51      .140 H
ATOM    570  OG1 THR C  47      27.762  34.407  34.687  1.00 40.39      .382 O
ATOM    571  HG1 THR C  47      27.404  35.298  34.720  1.00 40.39      .382 H
ATOM    572  CG2 THR C  47      28.175  32.480  36.104  1.00 36.68      .034 C
ATOM    573 1HG2 THR C  47      28.193  32.151  37.144  1.00 36.68      .034 H
ATOM    574 2HG2 THR C  47      29.197  32.577  35.735  1.00 36.68      .034 H
ATOM    575 3HG2 THR C  47      27.637  31.749  35.500  1.00 36.68      .034 H
ATOM    576  N   TYR C  48      25.441  31.997  37.910  1.00 27.55      .337 N
ATOM    577  H   TYR C  48      25.571  31.385  37.116  1.00 27.55      .337 H
ATOM    578  CA  TYR C  48      24.804  31.436  39.094  1.00 26.66      .164 C
ATOM    579  HA  TYR C  48      25.320  31.903  39.935  1.00 26.66      .164 H
ATOM    580  C   TYR C  48      24.987  29.945  39.114  1.00 28.60      .251 C
ATOM    581  O   TYR C  48      25.077  29.299  38.076  1.00 28.63      .271 O
ATOM    582  CB  TYR C  48      23.242  31.687  38.998  1.00 27.59      .056 C
ATOM    583 1HB  TYR C  48      22.913  31.232  38.063  1.00 27.59      .056 H
ATOM    584 2HB  TYR C  48      22.754  31.146  39.809  1.00 27.59      .056 H
ATOM    585  CG  TYR C  48      22.808  33.136  39.029  1.00 31.15      .044 C
ATOM    586  CD1 TYR C  48      22.738  33.942  37.853  1.00 33.60      .011 C
ATOM    587  HD1 TYR C  48      23.004  33.464  36.921  1.00 33.60      .011 H
ATOM    588  CD2 TYR C  48      22.444  33.742  40.254  1.00 32.98      .011 C
ATOM    589  HD2 TYR C  48      22.529  33.135  41.144  1.00 32.98      .011 H
ATOM    590  CE1 TYR C  48      22.360  35.261  37.919  1.00 34.57      .037 C
ATOM    591  HE1 TYR C  48      22.287  35.836  37.007  1.00 34.57      .037 H
ATOM    592  CE2 TYR C  48      21.973  35.049  40.323  1.00 34.74      .037 C
ATOM    593  HE2 TYR C  48      21.626  35.471  41.255  1.00 34.74      .037 H
ATOM    594  CZ  TYR C  48      21.983  35.808  39.148  1.00 42.40      .065 C
ATOM    595  OH  TYR C  48      21.474  37.087  39.204  1.00 45.76      .361 O
ATOM    596  HH  TYR C  48      21.969  37.695  38.649  1.00 45.76      .361 H
ATOM    597  N   THR C  49      25.107  29.277  40.239  1.00 24.10      .336 N
ATOM    598  H   THR C  49      25.165  29.742  41.134  1.00 24.10      .336 H
ATOM    599  CA  THR C  49      24.956  27.784  40.343  1.00 22.02      .186 C
ATOM    600  HA  THR C  49      25.494  27.347  39.502  1.00 22.02      .186 H
ATOM    601  C   THR C  49      23.481  27.285  40.252  1.00 20.64      .253 C
ATOM    602  O   THR C  49      22.578  28.068  40.562  1.00 19.74      .270 O
ATOM    603  CB  THR C  49      25.522  27.241  41.638  1.00 26.51      .140 C
ATOM    604  HB  THR C  49      25.452  26.153  41.656  1.00 26.51      .140 H
ATOM    605  OG1 THR C  49      24.683  27.726  42.683  1.00 21.74      .382 O
ATOM    606  HG1 THR C  49      25.077  28.537  43.015  1.00 21.74      .382 H
ATOM    607  CG2 THR C  49      27.010  27.573  41.866  1.00 21.49      .034 C
ATOM    608 1HG2 THR C  49      27.609  27.025  41.139  1.00 21.49      .034 H
ATOM    609 2HG2 THR C  49      27.255  27.230  42.872  1.00 21.49      .034 H
ATOM    610 3HG2 THR C  49      27.225  28.640  41.784  1.00 21.49      .034 H
ATOM    611  N   MET C  50      23.182  26.018  39.912  1.00 16.86      .337 N
ATOM    612  H   MET C  50      23.888  25.396  39.543  1.00 16.86      .337 H
ATOM    613  CA  MET C  50      21.794  25.590  39.824  1.00 14.59      .160 C
ATOM    614  HA  MET C  50      21.302  26.182  39.051  1.00 14.59      .160 H
ATOM    615  C   MET C  50      20.927  25.801  41.132  1.00 18.22      .251 C
ATOM    616  O   MET C  50      19.785  26.137  41.001  1.00 16.57      .271 O
ATOM    617  CB  MET C  50      21.719  24.076  39.337  1.00 15.89      .043 C
ATOM    618 1HB  MET C  50      22.496  23.463  39.795  1.00 15.89      .043 H
ATOM    619 2HB  MET C  50      20.752  23.687  39.656  1.00 15.89      .043 H
ATOM    620  CG  MET C  50      21.821  23.913  37.801  1.00 18.15      .060 C
ATOM    621 1HG  MET C  50      22.806  24.291  37.526  1.00 18.15      .060 H
ATOM    622 2HG  MET C  50      21.843  22.849  37.561  1.00 18.15      .060 H
ATOM    623  SD  MET C  50      20.583  24.713  36.708  1.00 20.53      .139 S
ATOM    624  CE  MET C  50      19.051  23.712  36.949  1.00 15.37      .069 C
ATOM    625 1HE  MET C  50      18.786  23.714  38.007  1.00 15.37      .069 H
ATOM    626 2HE  MET C  50      19.273  22.693  36.631  1.00 15.37      .069 H
ATOM    627 3HE  MET C  50      18.217  24.103  36.364  1.00 15.37      .069 H
ATOM    628  N   LYS C  51      21.543  25.694  42.313  1.00 14.09      .338 N
ATOM    629  H   LYS C  51      22.501  25.374  42.360  1.00 14.09      .338 H
ATOM    630  CA  LYS C  51      20.846  25.804  43.616  1.00 14.59      .159 C
ATOM    631  HA  LYS C  51      19.883  25.300  43.529  1.00 14.59      .159 H
ATOM    632  C   LYS C  51      20.544  27.308  43.919  1.00 16.42      .251 C
ATOM    633  O   LYS C  51      19.536  27.621  44.583  1.00 15.37      .271 O
ATOM    634  CB  LYS C  51      21.692  25.189  44.677  1.00 20.06      .032 C
ATOM    635 1HB  LYS C  51      21.292  25.369  45.676  1.00 20.06      .032 H
ATOM    636 2HB  LYS C  51      21.779  24.109  44.558  1.00 20.06      .032 H
ATOM    637  CG  LYS C  51      23.083  25.797  44.658  1.00 44.17      .004 C
ATOM    638 1HG  LYS C  51      23.645  25.419  43.803  1.00 44.17      .004 H
ATOM    639 2HG  LYS C  51      23.016  26.885  44.609  1.00 44.17      .004 H
ATOM    640  CD  LYS C  51      23.826  25.440  45.947  1.00 48.74      .032 C
ATOM    641 1HD  LYS C  51      23.176  25.629  46.802  1.00 48.74      .032 H
ATOM    642 2HD  LYS C  51      24.093  24.382  45.927  1.00 48.74      .032 H
ATOM    643  CE  LYS C  51      25.168  26.180  45.874  1.00 48.42      .206 C
ATOM    644 1HE  LYS C  51      25.568  26.092  44.863  1.00 48.42      .206 H
ATOM    645 2HE  LYS C  51      25.023  27.211  46.197  1.00 48.42      .206 H
ATOM    646  NZ  LYS C  51      26.039  25.607  46.930  1.00 53.75      .064 N
ATOM    647 1HZ  LYS C  51      26.336  24.741  46.501  1.00 53.75      .064 H
ATOM    648 2HZ  LYS C  51      25.460  25.404  47.733  1.00 53.75      .064 H
ATOM    649 3HZ  LYS C  51      26.850  26.133  47.224  1.00 53.75      .064 H
ATOM    650  N   GLU C  52      21.269  28.279  43.371  1.00 13.76      .338 N
ATOM    651  H   GLU C  52      22.162  28.000  42.990  1.00 13.76      .338 H
ATOM    652  CA  GLU C  52      20.930  29.677  43.403  1.00 15.63      .160 C
ATOM    653  HA  GLU C  52      20.551  29.792  44.419  1.00 15.63      .160 H
ATOM    654  C   GLU C  52      19.801  30.047  42.421  1.00 18.33      .251 C
ATOM    655  O   GLU C  52      18.946  30.890  42.771  1.00 17.47      .271 O
ATOM    656  CB  GLU C  52      22.261  30.450  43.230  1.00 17.93      .043 C
ATOM    657 1HB  GLU C  52      22.778  30.293  42.283  1.00 17.93      .043 H
ATOM    658 2HB  GLU C  52      21.970  31.492  43.366  1.00 17.93      .043 H
ATOM    659  CG  GLU C  52      23.456  30.265  44.325  1.00 34.52      .100 C
ATOM    660 1HG  GLU C  52      23.029  30.805  45.172  1.00 34.52      .100 H
ATOM    661 2HG  GLU C  52      23.630  29.211  44.542  1.00 34.52      .100 H
ATOM    662  CD  GLU C  52      24.739  30.927  43.876  1.00 59.90      .185 C
ATOM    663  OE1 GLU C  52      25.465  30.303  43.005  1.00 41.37      .647 O
ATOM    664  OE2 GLU C  52      25.013  32.134  44.264  1.00 64.33      .647 O
ATOM    665  N   VAL C  53      19.755  29.477  41.193  1.00 15.91      .338 N
ATOM    666  H   VAL C  53      20.585  28.960  40.936  1.00 15.91      .338 H
ATOM    667  CA  VAL C  53      18.751  29.719  40.186  1.00 15.16      .159 C
ATOM    668  HA  VAL C  53      18.664  30.803  40.106  1.00 15.16      .159 H
ATOM    669  C   VAL C  53      17.421  29.150  40.687  1.00 17.01      .251 C
ATOM    670  O   VAL C  53      16.313  29.661  40.495  1.00 16.20      .271 O
ATOM    671  CB  VAL C  53      19.121  29.114  38.815  1.00 18.49      .029 C
ATOM    672  HB  VAL C  53      19.280  28.043  38.944  1.00 18.49      .029 H
ATOM    673  CG1 VAL C  53      17.962  29.289  37.809  1.00 17.75      .002 C
ATOM    674 1HG1 VAL C  53      18.217  29.127  36.761  1.00 17.75      .002 H
ATOM    675 2HG1 VAL C  53      17.612  30.313  37.944  1.00 17.75      .002 H
ATOM    676 3HG1 VAL C  53      17.175  28.594  38.104  1.00 17.75      .002 H
ATOM    677  CG2 VAL C  53      20.357  29.783  38.127  1.00 18.86      .002 C
ATOM    678 1HG2 VAL C  53      21.197  29.536  38.779  1.00 18.86      .002 H
ATOM    679 2HG2 VAL C  53      20.270  30.867  38.041  1.00 18.86      .002 H
ATOM    680 3HG2 VAL C  53      20.524  29.352  37.140  1.00 18.86      .002 H
ATOM    681  N   LEU C  54      17.413  28.057  41.479  1.00 12.64      .338 N
ATOM    682  H   LEU C  54      18.291  27.614  41.713  1.00 12.64      .338 H
ATOM    683  CA  LEU C  54      16.195  27.514  42.023  1.00 12.67      .159 C
ATOM    684  HA  LEU C  54      15.396  27.415  41.287  1.00 12.67      .159 H
ATOM    685  C   LEU C  54      15.621  28.441  43.162  1.00 16.55      .251 C
ATOM    686  O   LEU C  54      14.390  28.641  43.323  1.00 14.11      .271 O
ATOM    687  CB  LEU C  54      16.434  26.081  42.495  1.00 12.59      .032 C
ATOM    688 1HB  LEU C  54      16.629  25.442  41.633  1.00 12.59      .032 H
ATOM    689 2HB  LEU C  54      17.347  26.041  43.090  1.00 12.59      .032 H
ATOM    690  CG  LEU C  54      15.179  25.542  43.265  1.00 16.49      .002 C
ATOM    691  HG  LEU C  54      15.015  26.215  44.108  1.00 16.49      .002 H
ATOM    692  CD1 LEU C  54      13.805  25.564  42.651  1.00 15.61      .000 C
ATOM    693 1HD1 LEU C  54      13.119  25.003  43.287  1.00 15.61      .000 H
ATOM    694 2HD1 LEU C  54      13.937  25.038  41.705  1.00 15.61      .000 H
ATOM    695 3HD1 LEU C  54      13.397  26.557  42.462  1.00 15.61      .000 H
ATOM    696  CD2 LEU C  54      15.470  24.122  43.833  1.00 16.63      .000 C
ATOM    697 1HD2 LEU C  54      16.432  24.140  44.346  1.00 16.63      .000 H
ATOM    698 2HD2 LEU C  54      15.498  23.382  43.033  1.00 16.63      .000 H
ATOM    699 3HD2 LEU C  54      14.684  23.863  44.542  1.00 16.63      .000 H
ATOM    700  N   PHE C  55      16.515  29.092  43.944  1.00 16.39      .337 N
ATOM    701  H   PHE C  55      17.505  28.903  43.869  1.00 16.39      .337 H
ATOM    702  CA  PHE C  55      16.151  30.083  44.998  1.00 16.48      .164 C
ATOM    703  HA  PHE C  55      15.407  29.665  45.677  1.00 16.48      .164 H
ATOM    704  C   PHE C  55      15.605  31.393  44.415  1.00 18.22      .251 C
ATOM    705  O   PHE C  55      14.596  31.852  44.922  1.00 18.93      .271 O
ATOM    706  CB  PHE C  55      17.383  30.397  45.869  1.00 19.64      .056 C
ATOM    707 1HB  PHE C  55      17.686  29.457  46.332  1.00 19.64      .056 H
ATOM    708 2HB  PHE C  55      18.216  30.704  45.235  1.00 19.64      .056 H
ATOM    709  CG  PHE C  55      17.134  31.435  46.928  1.00 22.74      .044 C
ATOM    710  CD1 PHE C  55      16.526  30.990  48.149  1.00 27.23      .008 C
ATOM    711  HD1 PHE C  55      16.231  29.964  48.315  1.00 27.23      .008 H
ATOM    712  CD2 PHE C  55      17.485  32.787  46.717  1.00 27.71      .008 C
ATOM    713  HD2 PHE C  55      18.017  33.056  45.816  1.00 27.71      .008 H
ATOM    714  CE1 PHE C  55      16.229  31.975  49.089  1.00 29.98      .001 C
ATOM    715  HE1 PHE C  55      15.775  31.733  50.039  1.00 29.98      .001 H
ATOM    716  CE2 PHE C  55      17.306  33.736  47.698  1.00 31.54      .001 C
ATOM    717  HE2 PHE C  55      17.609  34.765  47.564  1.00 31.54      .001 H
ATOM    718  CZ  PHE C  55      16.742  33.279  48.891  1.00 29.53      .000 C
ATOM    719  HZ  PHE C  55      16.656  33.939  49.743  1.00 29.53      .000 H
ATOM    720  N   TYR C  56      16.265  31.994  43.354  1.00 14.73      .337 N
ATOM    721  H   TYR C  56      17.129  31.662  42.949  1.00 14.73      .337 H
ATOM    722  CA  TYR C  56      15.721  33.231  42.714  1.00 15.92      .164 C
ATOM    723  HA  TYR C  56      15.396  33.815  43.576  1.00 15.92      .164 H
ATOM    724  C   TYR C  56      14.473  32.958  41.836  1.00 19.10      .251 C
ATOM    725  O   TYR C  56      13.599  33.846  41.717  1.00 17.85      .271 O
ATOM    726  CB  TYR C  56      16.772  33.958  41.914  1.00 17.59      .056 C
ATOM    727 1HB  TYR C  56      17.289  33.276  41.237  1.00 17.59      .056 H
ATOM    728 2HB  TYR C  56      16.396  34.744  41.259  1.00 17.59      .056 H
ATOM    729  CG  TYR C  56      17.840  34.594  42.829  1.00 21.92      .044 C
ATOM    730  CD1 TYR C  56      17.392  35.549  43.843  1.00 24.12      .011 C
ATOM    731  HD1 TYR C  56      16.351  35.825  43.938  1.00 24.12      .011 H
ATOM    732  CD2 TYR C  56      19.242  34.329  42.710  1.00 23.52      .011 C
ATOM    733  HD2 TYR C  56      19.648  33.719  41.916  1.00 23.52      .011 H
ATOM    734  CE1 TYR C  56      18.353  36.175  44.656  1.00 26.99      .037 C
ATOM    735  HE1 TYR C  56      17.992  36.863  45.408  1.00 26.99      .037 H
ATOM    736  CE2 TYR C  56      20.152  34.862  43.672  1.00 25.77      .037 C
ATOM    737  HE2 TYR C  56      21.203  34.625  43.589  1.00 25.77      .037 H
ATOM    738  CZ  TYR C  56      19.679  35.763  44.619  1.00 34.98      .065 C
ATOM    739  OH  TYR C  56      20.592  36.191  45.607  1.00 41.71      .361 O
ATOM    740  HH  TYR C  56      20.383  37.093  45.861  1.00 41.71      .361 H
ATOM    741  N   LEU C  57      14.225  31.745  41.343  1.00 16.32      .338 N
ATOM    742  H   LEU C  57      14.915  31.011  41.421  1.00 16.32      .338 H
ATOM    743  CA  LEU C  57      12.910  31.337  40.760  1.00 14.67      .159 C
ATOM    744  HA  LEU C  57      12.597  32.150  40.104  1.00 14.67      .159 H
ATOM    745  C   LEU C  57      11.836  31.265  41.781  1.00 16.26      .251 C
ATOM    746  O   LEU C  57      10.838  31.926  41.641  1.00 17.29      .271 O
ATOM    747  CB  LEU C  57      12.996  30.021  39.901  1.00 13.80      .032 C
ATOM    748 1HB  LEU C  57      13.853  30.143  39.238  1.00 13.80      .032 H
ATOM    749 2HB  LEU C  57      13.037  29.193  40.610  1.00 13.80      .032 H
ATOM    750  CG  LEU C  57      11.736  29.906  39.016  1.00 18.47      .002 C
ATOM    751  HG  LEU C  57      10.862  30.108  39.636  1.00 18.47      .002 H
ATOM    752  CD1 LEU C  57      11.769  30.762  37.798  1.00 17.81      .000 C
ATOM    753 1HD1 LEU C  57      12.774  30.739  37.375  1.00 17.81      .000 H
ATOM    754 2HD1 LEU C  57      11.493  31.792  38.025  1.00 17.81      .000 H
ATOM    755 3HD1 LEU C  57      11.062  30.345  37.080  1.00 17.81      .000 H
ATOM    756  CD2 LEU C  57      11.579  28.391  38.795  1.00 23.40      .000 C
ATOM    757 1HD2 LEU C  57      11.176  27.933  39.699  1.00 23.40      .000 H
ATOM    758 2HD2 LEU C  57      12.561  27.967  38.580  1.00 23.40      .000 H
ATOM    759 3HD2 LEU C  57      10.907  28.198  37.958  1.00 23.40      .000 H
ATOM    760  N   GLY C  58      12.224  30.689  42.884  1.00 12.64      .336 N
ATOM    761  H   GLY C  58      13.143  30.270  42.855  1.00 12.64      .336 H
ATOM    762  CA  GLY C  58      11.570  30.820  44.169  1.00 12.66      .189 C
ATOM    763 1HA  GLY C  58      10.672  30.202  44.134  1.00 12.66      .189 H
ATOM    764 2HA  GLY C  58      12.209  30.385  44.939  1.00 12.66      .189 H
ATOM    765  C   GLY C  58      11.169  32.237  44.614  1.00 17.24      .253 C
ATOM    766  O   GLY C  58       9.993  32.440  44.979  1.00 18.22      .270 O
ATOM    767  N   GLN C  59      12.131  33.184  44.577  1.00 15.56      .337 N
ATOM    768  H   GLN C  59      13.043  32.888  44.256  1.00 15.56      .337 H
ATOM    769  CA  GLN C  59      11.875  34.587  44.757  1.00 17.10      .160 C
ATOM    770  HA  GLN C  59      11.332  34.618  45.703  1.00 17.10      .160 H
ATOM    771  C   GLN C  59      10.845  35.139  43.676  1.00 19.45      .251 C
ATOM    772  O   GLN C  59       9.921  35.828  44.063  1.00 18.29      .271 O
ATOM    773  CB  GLN C  59      13.152  35.397  44.894  1.00 19.88      .042 C
ATOM    774 1HB  GLN C  59      13.788  35.147  44.044  1.00 19.88      .042 H
ATOM    775 2HB  GLN C  59      12.769  36.418  44.871  1.00 19.88      .042 H
ATOM    776  CG  GLN C  59      13.951  35.195  46.190  1.00 37.97      .090 C
ATOM    777 1HG  GLN C  59      14.115  34.120  46.273  1.00 37.97      .090 H
ATOM    778 2HG  GLN C  59      14.935  35.654  46.080  1.00 37.97      .090 H
ATOM    779  CD  GLN C  59      13.342  35.689  47.522  1.00 50.94      .227 C
ATOM    780  OE1 GLN C  59      13.032  36.855  47.721  1.00 51.31      .273 O
ATOM    781  NE2 GLN C  59      13.145  34.738  48.433  1.00 36.67      .369 N
ATOM    782 1HE2 GLN C  59      12.574  35.030  49.214  1.00 36.67      .369 H
ATOM    783 2HE2 GLN C  59      13.438  33.774  48.354  1.00 36.67      .369 H
ATOM    784  N   TYR C  60      10.984  34.803  42.422  1.00 16.67      .337 N
ATOM    785  H   TYR C  60      11.507  34.005  42.090  1.00 16.67      .337 H
ATOM    786  CA  TYR C  60      10.001  35.317  41.377  1.00 14.96      .164 C
ATOM    787  HA  TYR C  60       9.926  36.396  41.515  1.00 14.96      .164 H
ATOM    788  C   TYR C  60       8.496  34.793  41.548  1.00 15.47      .251 C
ATOM    789  O   TYR C  60       7.573  35.547  41.274  1.00 15.11      .271 O
ATOM    790  CB  TYR C  60      10.468  34.927  39.952  1.00 15.19      .056 C
ATOM    791 1HB  TYR C  60      11.540  35.089  39.831  1.00 15.19      .056 H
ATOM    792 2HB  TYR C  60      10.443  33.849  39.793  1.00 15.19      .056 H
ATOM    793  CG  TYR C  60       9.716  35.626  38.852  1.00 16.52      .044 C
ATOM    794  CD1 TYR C  60      10.185  36.834  38.396  1.00 19.93      .011 C
ATOM    795  HD1 TYR C  60      10.836  37.458  38.991  1.00 19.93      .011 H
ATOM    796  CD2 TYR C  60       8.852  34.879  38.022  1.00 15.21      .011 C
ATOM    797  HD2 TYR C  60       8.600  33.851  38.240  1.00 15.21      .011 H
ATOM    798  CE1 TYR C  60       9.753  37.364  37.130  1.00 18.38      .037 C
ATOM    799  HE1 TYR C  60      10.220  38.273  36.779  1.00 18.38      .037 H
ATOM    800  CE2 TYR C  60       8.386  35.448  36.808  1.00 15.37      .037 C
ATOM    801  HE2 TYR C  60       7.747  34.818  36.206  1.00 15.37      .037 H
ATOM    802  CZ  TYR C  60       8.812  36.697  36.318  1.00 19.02      .065 C
ATOM    803  OH  TYR C  60       8.393  37.200  35.113  1.00 19.13      .361 O
ATOM    804  HH  TYR C  60       7.846  36.579  34.626  1.00 19.13      .361 H
ATOM    805  N   ILE C  61       8.295  33.559  41.884  1.00 13.98      .338 N
ATOM    806  H   ILE C  61       9.167  33.058  41.982  1.00 13.98      .338 H
ATOM    807  CA  ILE C  61       7.063  32.861  42.177  1.00 14.06      .159 C
ATOM    808  HA  ILE C  61       6.380  33.013  41.341  1.00 14.06      .159 H
ATOM    809  C   ILE C  61       6.460  33.475  43.438  1.00 18.64      .251 C
ATOM    810  O   ILE C  61       5.224  33.542  43.485  1.00 17.50      .271 O
ATOM    811  CB  ILE C  61       7.387  31.368  42.237  1.00 16.04      .029 C
ATOM    812  HB  ILE C  61       8.239  31.209  42.900  1.00 16.04      .029 H
ATOM    813  CG1 ILE C  61       7.848  30.829  40.868  1.00 15.28      .002 C
ATOM    814 1HG1 ILE C  61       7.034  30.957  40.154  1.00 15.28      .002 H
ATOM    815 2HG1 ILE C  61       8.728  31.392  40.553  1.00 15.28      .002 H
ATOM    816  CG2 ILE C  61       6.263  30.516  42.950  1.00 14.91      .002 C
ATOM    817 1HG2 ILE C  61       6.515  29.464  43.097  1.00 14.91      .002 H
ATOM    818 2HG2 ILE C  61       5.336  30.592  42.381  1.00 14.91      .002 H
ATOM    819 3HG2 ILE C  61       6.136  30.998  43.920  1.00 14.91      .002 H
ATOM    820  CD1 ILE C  61       8.191  29.298  40.789  1.00 16.47      .000 C
ATOM    821 1HD1 ILE C  61       8.284  29.138  39.714  1.00 16.47      .000 H
ATOM    822 2HD1 ILE C  61       7.368  28.696  41.176  1.00 16.47      .000 H
ATOM    823 3HD1 ILE C  61       9.119  29.008  41.282  1.00 16.47      .000 H
ATOM    824  N   MET C  62       7.307  33.715  44.458  1.00 17.41      .337 N
ATOM    825  H   MET C  62       8.280  33.449  44.407  1.00 17.41      .337 H
ATOM    826  CA  MET C  62       6.830  34.299  45.701  1.00 19.30      .160 C
ATOM    827  HA  MET C  62       5.945  33.745  46.017  1.00 19.30      .160 H
ATOM    828  C   MET C  62       6.404  35.773  45.473  1.00 20.32      .251 C
ATOM    829  O   MET C  62       5.332  36.210  45.966  1.00 21.37      .271 O
ATOM    830  CB  MET C  62       7.868  34.266  46.813  1.00 23.09      .043 C
ATOM    831 1HB  MET C  62       8.466  33.354  46.819  1.00 23.09      .043 H
ATOM    832 2HB  MET C  62       8.542  35.121  46.744  1.00 23.09      .043 H
ATOM    833  CG  MET C  62       7.178  34.355  48.223  1.00 30.46      .060 C
ATOM    834 1HG  MET C  62       7.994  34.405  48.946  1.00 30.46      .060 H
ATOM    835 2HG  MET C  62       6.407  35.107  48.395  1.00 30.46      .060 H
ATOM    836  SD  MET C  62       6.361  32.703  48.469  1.00 37.08      .139 S
ATOM    837  CE  MET C  62       5.115  33.293  49.532  1.00 33.42      .069 C
ATOM    838 1HE  MET C  62       4.519  32.424  49.815  1.00 33.42      .069 H
ATOM    839 2HE  MET C  62       4.486  34.008  49.001  1.00 33.42      .069 H
ATOM    840 3HE  MET C  62       5.523  33.762  50.428  1.00 33.42      .069 H
ATOM    841  N   THR C  63       7.175  36.587  44.728  1.00 16.63      .336 N
ATOM    842  H   THR C  63       8.050  36.219  44.383  1.00 16.63      .336 H
ATOM    843  CA  THR C  63       6.951  38.031  44.479  1.00 17.88      .186 C
ATOM    844  HA  THR C  63       6.839  38.661  45.362  1.00 17.88      .186 H
ATOM    845  C   THR C  63       5.864  38.318  43.478  1.00 19.92      .253 C
ATOM    846  O   THR C  63       5.198  39.289  43.593  1.00 18.31      .270 O
ATOM    847  CB  THR C  63       8.270  38.607  43.870  1.00 26.42      .140 C
ATOM    848  HB  THR C  63       8.515  37.996  43.000  1.00 26.42      .140 H
ATOM    849  OG1 THR C  63       9.351  38.426  44.814  1.00 26.44      .382 O
ATOM    850  HG1 THR C  63       9.776  37.599  44.571  1.00 26.44      .382 H
ATOM    851  CG2 THR C  63       8.292  40.083  43.513  1.00 25.91      .034 C
ATOM    852 1HG2 THR C  63       9.314  40.401  43.302  1.00 25.91      .034 H
ATOM    853 2HG2 THR C  63       7.917  40.619  44.385  1.00 25.91      .034 H
ATOM    854 3HG2 THR C  63       7.659  40.298  42.652  1.00 25.91      .034 H
ATOM    855  N   LYS C  64       5.588  37.471  42.472  1.00 18.11      .337 N
ATOM    856  H   LYS C  64       6.149  36.634  42.391  1.00 18.11      .337 H
ATOM    857  CA  LYS C  64       4.397  37.532  41.599  1.00 17.64      .159 C
ATOM    858  HA  LYS C  64       4.159  38.591  41.498  1.00 17.64      .159 H
ATOM    859  C   LYS C  64       3.184  36.781  42.121  1.00 19.37      .251 C
ATOM    860  O   LYS C  64       2.144  36.770  41.456  1.00 19.66      .271 O
ATOM    861  CB  LYS C  64       4.779  37.078  40.176  1.00 19.48      .032 C
ATOM    862 1HB  LYS C  64       5.494  36.258  40.255  1.00 19.48      .032 H
ATOM    863 2HB  LYS C  64       3.870  36.775  39.655  1.00 19.48      .032 H
ATOM    864  CG  LYS C  64       5.429  38.256  39.457  1.00 28.84      .004 C
ATOM    865 1HG  LYS C  64       4.706  39.066  39.352  1.00 28.84      .004 H
ATOM    866 2HG  LYS C  64       6.350  38.535  39.969  1.00 28.84      .004 H
ATOM    867  CD  LYS C  64       5.811  38.027  38.035  1.00 35.69      .032 C
ATOM    868 1HD  LYS C  64       6.641  37.325  37.941  1.00 35.69      .032 H
ATOM    869 2HD  LYS C  64       4.991  37.606  37.452  1.00 35.69      .032 H
ATOM    870  CE  LYS C  64       6.129  39.353  37.277  1.00 41.40      .206 C
ATOM    871 1HE  LYS C  64       5.308  40.044  37.476  1.00 41.40      .206 H
ATOM    872 2HE  LYS C  64       7.062  39.743  37.685  1.00 41.40      .206 H
ATOM    873  NZ  LYS C  64       6.383  39.141  35.807  1.00 43.87      .064 N
ATOM    874 1HZ  LYS C  64       6.252  38.198  35.469  1.00 43.87      .064 H
ATOM    875 2HZ  LYS C  64       7.358  39.394  35.729  1.00 43.87      .064 H
ATOM    876 3HZ  LYS C  64       5.824  39.778  35.257  1.00 43.87      .064 H
ATOM    877  N   ARG C  65       3.287  36.244  43.358  1.00 14.89      .338 N
ATOM    878  H   ARG C  65       4.097  36.514  43.899  1.00 14.89      .338 H
ATOM    879  CA  ARG C  65       2.281  35.432  44.080  1.00 14.20      .159 C
ATOM    880  HA  ARG C  65       2.727  34.952  44.952  1.00 14.20      .159 H
ATOM    881  C   ARG C  65       1.664  34.251  43.222  1.00 16.93      .251 C
ATOM    882  O   ARG C  65       0.471  34.001  43.326  1.00 17.29      .271 O
ATOM    883  CB  ARG C  65       1.123  36.386  44.628  1.00 13.07      .034 C
ATOM    884 1HB  ARG C  65       0.596  36.707  43.729  1.00 13.07      .034 H
ATOM    885 2HB  ARG C  65       0.492  35.749  45.250  1.00 13.07      .034 H
ATOM    886  CG  ARG C  65       1.341  37.713  45.479  1.00 16.89      .027 C
ATOM    887 1HG  ARG C  65       1.758  38.316  44.671  1.00 16.89      .027 H
ATOM    888 2HG  ARG C  65       0.424  38.097  45.928  1.00 16.89      .027 H
ATOM    889  CD  ARG C  65       2.395  37.510  46.563  1.00 21.82      .116 C
ATOM    890 1HD  ARG C  65       2.194  36.644  47.195  1.00 21.82      .116 H
ATOM    891 2HD  ARG C  65       3.283  37.387  45.940  1.00 21.82      .116 H
ATOM    892  NE  ARG C  65       2.708  38.653  47.510  1.00 21.44      .212 N
ATOM    893  HE  ARG C  65       1.975  39.345  47.587  1.00 21.44      .212 H
ATOM    894  CZ  ARG C  65       3.852  38.737  48.120  1.00 33.04      .666 C
ATOM    895  NH1 ARG C  65       4.817  37.903  47.986  1.00 18.31      .235 N
ATOM    896 1HH1 ARG C  65       4.762  37.136  47.330  1.00 18.31      .235 H
ATOM    897 2HH1 ARG C  65       5.692  38.112  48.447  1.00 18.31      .235 H
ATOM    898  NH2 ARG C  65       4.117  39.680  48.928  1.00 24.37      .235 N
ATOM    899 1HH2 ARG C  65       3.412  40.334  49.237  1.00 24.37      .235 H
ATOM    900 2HH2 ARG C  65       5.062  39.750  49.280  1.00 24.37      .235 H
ATOM    901  N   LEU C  66       2.506  33.651  42.409  1.00 14.25      .338 N
ATOM    902  H   LEU C  66       3.500  33.774  42.544  1.00 14.25      .338 H
ATOM    903  CA  LEU C  66       2.079  32.760  41.339  1.00 14.22      .159 C
ATOM    904  HA  LEU C  66       1.288  33.250  40.769  1.00 14.22      .159 H
ATOM    905  C   LEU C  66       1.517  31.426  41.882  1.00 18.90      .251 C
ATOM    906  O   LEU C  66       0.880  30.663  41.175  1.00 17.45      .271 O
ATOM    907  CB  LEU C  66       3.248  32.427  40.435  1.00 13.42      .032 C
ATOM    908 1HB  LEU C  66       4.046  31.952  41.008  1.00 13.42      .032 H
ATOM    909 2HB  LEU C  66       2.969  31.648  39.725  1.00 13.42      .032 H
ATOM    910  CG  LEU C  66       3.685  33.576  39.474  1.00 16.83      .002 C
ATOM    911  HG  LEU C  66       4.080  34.383  40.094  1.00 16.83      .002 H
ATOM    912  CD1 LEU C  66       4.853  33.051  38.663  1.00 15.93      .000 C
ATOM    913 1HD1 LEU C  66       4.655  32.049  38.281  1.00 15.93      .000 H
ATOM    914 2HD1 LEU C  66       5.697  33.018  39.352  1.00 15.93      .000 H
ATOM    915 3HD1 LEU C  66       5.086  33.718  37.832  1.00 15.93      .000 H
ATOM    916  CD2 LEU C  66       2.601  34.066  38.461  1.00 16.65      .000 C
ATOM    917 1HD2 LEU C  66       2.073  33.193  38.077  1.00 16.65      .000 H
ATOM    918 2HD2 LEU C  66       3.015  34.636  37.629  1.00 16.65      .000 H
ATOM    919 3HD2 LEU C  66       1.908  34.693  39.023  1.00 16.65      .000 H
ATOM    920  N   TYR C  67       1.817  31.019  43.120  1.00 15.33      .337 N
ATOM    921  H   TYR C  67       2.247  31.701  43.730  1.00 15.33      .337 H
ATOM    922  CA  TYR C  67       1.201  29.857  43.819  1.00 15.02      .164 C
ATOM    923  HA  TYR C  67       1.550  28.947  43.330  1.00 15.02      .164 H
ATOM    924  C   TYR C  67      -0.368  29.786  43.818  1.00 21.54      .251 C
ATOM    925  O   TYR C  67      -1.048  30.802  44.023  1.00 20.29      .271 O
ATOM    926  CB  TYR C  67       1.612  29.886  45.325  1.00 15.84      .056 C
ATOM    927 1HB  TYR C  67       1.542  30.935  45.618  1.00 15.84      .056 H
ATOM    928 2HB  TYR C  67       0.959  29.224  45.893  1.00 15.84      .056 H
ATOM    929  CG  TYR C  67       3.067  29.436  45.605  1.00 17.93      .044 C
ATOM    930  CD1 TYR C  67       3.977  30.377  46.185  1.00 19.48      .011 C
ATOM    931  HD1 TYR C  67       3.652  31.399  46.315  1.00 19.48      .011 H
ATOM    932  CD2 TYR C  67       3.577  28.193  45.202  1.00 18.38      .011 C
ATOM    933  HD2 TYR C  67       2.907  27.513  44.694  1.00 18.38      .011 H
ATOM    934  CE1 TYR C  67       5.336  30.055  46.358  1.00 19.54      .037 C
ATOM    935  HE1 TYR C  67       6.027  30.830  46.657  1.00 19.54      .037 H
ATOM    936  CE2 TYR C  67       4.924  27.904  45.346  1.00 18.63      .037 C
ATOM    937  HE2 TYR C  67       5.263  26.920  45.057  1.00 18.63      .037 H
ATOM    938  CZ  TYR C  67       5.834  28.773  46.015  1.00 20.95      .065 C
ATOM    939  OH  TYR C  67       7.122  28.389  46.278  1.00 20.19      .361 O
ATOM    940  HH  TYR C  67       7.712  29.136  46.403  1.00 20.19      .361 H
ATOM    941  N   ASP C  68      -0.925  28.583  43.607  1.00 20.12      .337 N
ATOM    942  H   ASP C  68      -0.351  27.763  43.471  1.00 20.12      .337 H
ATOM    943  CA  ASP C  68      -2.353  28.437  43.676  1.00 21.20      .170 C
ATOM    944  HA  ASP C  68      -2.784  29.115  42.939  1.00 21.20      .170 H
ATOM    945  C   ASP C  68      -3.033  28.816  45.053  1.00 23.92      .251 C
ATOM    946  O   ASP C  68      -2.371  28.641  46.028  1.00 22.89      .271 O
ATOM    947  CB  ASP C  68      -2.755  27.056  43.276  1.00 23.60      .129 C
ATOM    948 1HB  ASP C  68      -2.223  26.801  42.359  1.00 23.60      .129 H
ATOM    949 2HB  ASP C  68      -2.469  26.418  44.113  1.00 23.60      .129 H
ATOM    950  CG  ASP C  68      -4.267  26.859  43.021  1.00 35.74      .188 C
ATOM    951  OD1 ASP C  68      -4.640  27.049  41.852  1.00 36.46      .647 O
ATOM    952  OD2 ASP C  68      -5.019  26.368  43.880  1.00 41.31      .647 O
ATOM    953  N   GLU C  69      -4.256  29.276  44.991  1.00 19.40      .337 N
ATOM    954  H   GLU C  69      -4.721  29.288  44.093  1.00 19.40      .337 H
ATOM    955  CA  GLU C  69      -5.045  29.735  46.142  1.00 18.85      .160 C
ATOM    956  HA  GLU C  69      -4.466  30.404  46.780  1.00 18.85      .160 H
ATOM    957  C   GLU C  69      -5.608  28.600  47.026  1.00 24.64      .251 C
ATOM    958  O   GLU C  69      -6.301  28.867  47.995  1.00 24.70      .271 O
ATOM    959  CB  GLU C  69      -6.217  30.628  45.541  1.00 20.45      .043 C
ATOM    960 1HB  GLU C  69      -6.693  31.198  46.339  1.00 20.45      .043 H
ATOM    961 2HB  GLU C  69      -5.692  31.360  44.927  1.00 20.45      .043 H
ATOM    962  CG  GLU C  69      -7.346  30.008  44.669  1.00 27.42      .100 C
ATOM    963 1HG  GLU C  69      -7.835  29.243  45.274  1.00 27.42      .100 H
ATOM    964 2HG  GLU C  69      -8.194  30.673  44.498  1.00 27.42      .100 H
ATOM    965  CD  GLU C  69      -6.912  29.395  43.339  1.00 34.74      .185 C
ATOM    966  OE1 GLU C  69      -7.616  28.531  42.845  1.00 28.84      .647 O
ATOM    967  OE2 GLU C  69      -5.969  29.799  42.673  1.00 31.87      .647 O
ATOM    968  N   LYS C  70      -5.375  27.336  46.630  1.00 22.55      .338 N
ATOM    969  H   LYS C  70      -5.120  27.259  45.655  1.00 22.55      .338 H
ATOM    970  CA  LYS C  70      -5.655  26.101  47.350  1.00 24.90      .159 C
ATOM    971  HA  LYS C  70      -5.760  26.383  48.399  1.00 24.90      .159 H
ATOM    972  C   LYS C  70      -4.569  25.017  47.245  1.00 30.68      .251 C
ATOM    973  O   LYS C  70      -4.113  24.503  48.272  1.00 31.14      .271 O
ATOM    974  CB  LYS C  70      -6.982  25.565  46.824  1.00 27.38      .032 C
ATOM    975 1HB  LYS C  70      -6.977  25.581  45.733  1.00 27.38      .032 H
ATOM    976 2HB  LYS C  70      -7.176  24.581  47.254  1.00 27.38      .032 H
ATOM    977  CG  LYS C  70      -8.175  26.439  47.279  1.00 30.48      .004 C
ATOM    978 1HG  LYS C  70      -8.191  26.449  48.369  1.00 30.48      .004 H
ATOM    979 2HG  LYS C  70      -8.044  27.436  46.856  1.00 30.48      .004 H
ATOM    980  CD  LYS C  70      -9.519  25.939  46.798  1.00 34.25      .032 C
ATOM    981 1HD  LYS C  70      -9.558  25.937  45.708  1.00 34.25      .032 H
ATOM    982 2HD  LYS C  70      -9.703  24.928  47.164  1.00 34.25      .032 H
ATOM    983  CE  LYS C  70     -10.565  26.970  47.236  1.00 37.70      .206 C
ATOM    984 1HE  LYS C  70     -10.769  26.841  48.299  1.00 37.70      .206 H
ATOM    985 2HE  LYS C  70     -10.151  27.972  47.113  1.00 37.70      .206 H
ATOM    986  NZ  LYS C  70     -11.797  26.848  46.444  1.00 32.58      .064 N
ATOM    987 1HZ  LYS C  70     -12.409  27.638  46.597  1.00 32.58      .064 H
ATOM    988 2HZ  LYS C  70     -12.309  25.990  46.600  1.00 32.58      .064 H
ATOM    989 3HZ  LYS C  70     -11.453  26.867  45.493  1.00 32.58      .064 H
ATOM    990  N   GLN C  71      -4.210  24.638  46.018  1.00 28.39      .338 N
ATOM    991  H   GLN C  71      -4.593  25.186  45.260  1.00 28.39      .338 H
ATOM    992  CA  GLN C  71      -3.476  23.436  45.695  1.00 29.88      .160 C
ATOM    993  HA  GLN C  71      -3.933  22.572  46.180  1.00 29.88      .160 H
ATOM    994  C   GLN C  71      -1.971  23.450  46.161  1.00 30.63      .251 C
ATOM    995  O   GLN C  71      -1.194  24.423  45.965  1.00 28.06      .271 O
ATOM    996  CB  GLN C  71      -3.613  23.134  44.231  1.00 32.51      .042 C
ATOM    997 1HB  GLN C  71      -3.181  24.019  43.762  1.00 32.51      .042 H
ATOM    998 2HB  GLN C  71      -3.061  22.214  44.033  1.00 32.51      .042 H
ATOM    999  CG  GLN C  71      -5.060  22.969  43.771  1.00 53.50      .090 C
ATOM   1000 1HG  GLN C  71      -5.551  22.111  44.232  1.00 53.50      .090 H
ATOM   1001 2HG  GLN C  71      -5.631  23.838  44.100  1.00 53.50      .090 H
ATOM   1002  CD  GLN C  71      -5.091  22.853  42.268  1.00 79.09      .227 C
ATOM   1003  OE1 GLN C  71      -5.030  21.725  41.796  1.00 74.73      .273 O
ATOM   1004  NE2 GLN C  71      -5.115  23.919  41.518  1.00 71.03      .369 N
ATOM   1005 1HE2 GLN C  71      -5.141  23.771  40.519  1.00 71.03      .369 H
ATOM   1006 2HE2 GLN C  71      -5.154  24.857  41.891  1.00 71.03      .369 H
ATOM   1007  N   GLN C  72      -1.618  22.326  46.700  1.00 26.48      .338 N
ATOM   1008  H   GLN C  72      -2.287  21.590  46.882  1.00 26.48      .338 H
ATOM   1009  CA  GLN C  72      -0.278  22.107  47.328  1.00 26.13      .160 C
ATOM   1010  HA  GLN C  72      -0.208  22.910  48.062  1.00 26.13      .160 H
ATOM   1011  C   GLN C  72       0.902  22.236  46.351  1.00 26.68      .251 C
ATOM   1012  O   GLN C  72       1.067  21.518  45.381  1.00 24.91      .271 O
ATOM   1013  CB  GLN C  72      -0.335  20.730  48.077  1.00 27.43      .042 C
ATOM   1014 1HB  GLN C  72      -0.588  20.005  47.302  1.00 27.43      .042 H
ATOM   1015 2HB  GLN C  72       0.676  20.421  48.345  1.00 27.43      .042 H
ATOM   1016  CG  GLN C  72      -1.268  20.638  49.244  1.00 39.29      .090 C
ATOM   1017 1HG  GLN C  72      -1.019  21.291  50.082  1.00 39.29      .090 H
ATOM   1018 2HG  GLN C  72      -2.233  21.031  48.921  1.00 39.29      .090 H
ATOM   1019  CD  GLN C  72      -1.487  19.213  49.791  1.00 51.92      .227 C
ATOM   1020  OE1 GLN C  72      -1.226  18.226  49.247  1.00 35.97      .273 O
ATOM   1021  NE2 GLN C  72      -2.099  19.108  50.883  1.00 50.04      .369 N
ATOM   1022 1HE2 GLN C  72      -2.341  18.160  51.136  1.00 50.04      .369 H
ATOM   1023 2HE2 GLN C  72      -2.545  19.885  51.350  1.00 50.04      .369 H
ATOM   1024  N   HIS C  73       1.692  23.250  46.611  1.00 21.73      .337 N
ATOM   1025  H   HIS C  73       1.583  23.736  47.491  1.00 21.73      .337 H
ATOM   1026  CA  HIS C  73       2.898  23.533  45.838  1.00 20.27      .165 C
ATOM   1027  HA  HIS C  73       3.319  24.448  46.256  1.00 20.27      .165 H
ATOM   1028  C   HIS C  73       2.667  23.831  44.304  1.00 21.08      .251 C
ATOM   1029  O   HIS C  73       3.641  24.121  43.607  1.00 18.84      .271 O
ATOM   1030  CB  HIS C  73       3.948  22.449  46.138  1.00 21.63      .077 C
ATOM   1031 1HB  HIS C  73       3.784  21.521  45.590  1.00 21.63      .077 H
ATOM   1032 2HB  HIS C  73       4.936  22.698  45.749  1.00 21.63      .077 H
ATOM   1033  CG  HIS C  73       4.030  22.170  47.607  1.00 27.14      .057 C
ATOM   1034  ND1 HIS C  73       4.427  23.099  48.601  1.00 29.95      .338 N
ATOM   1035  HD1 HIS C  73       4.828  24.015  48.447  1.00 29.95      .338 H
ATOM   1036  CD2 HIS C  73       3.826  21.015  48.187  1.00 30.46      .113 C
ATOM   1037  HD2 HIS C  73       3.439  20.078  47.813  1.00 30.46      .113 H
ATOM   1038  CE1 HIS C  73       4.541  22.414  49.689  1.00 30.61      .175 C
ATOM   1039  HE1 HIS C  73       4.780  22.791  50.673  1.00 30.61      .175 H
ATOM   1040  NE2 HIS C  73       4.057  21.168  49.560  1.00 31.44      .223 N
ATOM   1041  N   ILE C  74       1.450  23.851  43.847  1.00 15.72      .338 N
ATOM   1042  H   ILE C  74       0.661  23.883  44.478  1.00 15.72      .338 H
ATOM   1043  CA  ILE C  74       1.094  24.151  42.419  1.00 14.56      .159 C
ATOM   1044  HA  ILE C  74       1.737  23.525  41.799  1.00 14.56      .159 H
ATOM   1045  C   ILE C  74       1.318  25.618  42.044  1.00 19.90      .251 C
ATOM   1046  O   ILE C  74       0.917  26.491  42.817  1.00 18.88      .271 O
ATOM   1047  CB  ILE C  74      -0.311  23.602  42.000  1.00 16.37      .029 C
ATOM   1048  HB  ILE C  74      -1.054  24.187  42.542  1.00 16.37      .029 H
ATOM   1049  CG1 ILE C  74      -0.430  22.112  42.487  1.00 15.53      .002 C
ATOM   1050 1HG1 ILE C  74       0.550  21.658  42.337  1.00 15.53      .002 H
ATOM   1051 2HG1 ILE C  74      -0.524  22.148  43.573  1.00 15.53      .002 H
ATOM   1052  CG2 ILE C  74      -0.482  23.804  40.458  1.00 16.35      .002 C
ATOM   1053 1HG2 ILE C  74       0.219  23.231  39.850  1.00 16.35      .002 H
ATOM   1054 2HG2 ILE C  74      -0.409  24.861  40.199  1.00 16.35      .002 H
ATOM   1055 3HG2 ILE C  74      -1.498  23.453  40.271  1.00 16.35      .002 H
ATOM   1056  CD1 ILE C  74      -1.358  21.090  41.759  1.00 22.15      .000 C
ATOM   1057 1HD1 ILE C  74      -1.005  21.006  40.730  1.00 22.15      .000 H
ATOM   1058 2HD1 ILE C  74      -2.393  21.434  41.762  1.00 22.15      .000 H
ATOM   1059 3HD1 ILE C  74      -1.296  20.115  42.245  1.00 22.15      .000 H
ATOM   1060  N   VAL C  75       1.867  25.948  40.894  1.00 14.16      .338 N
ATOM   1061  H   VAL C  75       2.309  25.188  40.397  1.00 14.16      .338 H
ATOM   1062  CA  VAL C  75       2.090  27.298  40.386  1.00 14.52      .159 C
ATOM   1063  HA  VAL C  75       1.767  28.015  41.142  1.00 14.52      .159 H
ATOM   1064  C   VAL C  75       1.362  27.568  39.079  1.00 19.17      .251 C
ATOM   1065  O   VAL C  75       1.450  26.725  38.230  1.00 16.36      .271 O
ATOM   1066  CB  VAL C  75       3.582  27.570  40.103  1.00 16.48      .029 C
ATOM   1067  HB  VAL C  75       3.947  26.808  39.413  1.00 16.48      .029 H
ATOM   1068  CG1 VAL C  75       3.738  29.085  39.630  1.00 16.10      .002 C
ATOM   1069 1HG1 VAL C  75       3.359  29.743  40.413  1.00 16.10      .002 H
ATOM   1070 2HG1 VAL C  75       3.212  29.289  38.697  1.00 16.10      .002 H
ATOM   1071 3HG1 VAL C  75       4.806  29.260  39.492  1.00 16.10      .002 H
ATOM   1072  CG2 VAL C  75       4.334  27.471  41.422  1.00 15.89      .002 C
ATOM   1073 1HG2 VAL C  75       4.148  26.580  42.023  1.00 15.89      .002 H
ATOM   1074 2HG2 VAL C  75       4.031  28.357  41.981  1.00 15.89      .002 H
ATOM   1075 3HG2 VAL C  75       5.397  27.536  41.186  1.00 15.89      .002 H
ATOM   1076  N   TYR C  76       0.615  28.677  38.971  1.00 17.39      .337 N
ATOM   1077  H   TYR C  76       0.686  29.379  39.695  1.00 17.39      .337 H
ATOM   1078  CA  TYR C  76      -0.094  29.025  37.754  1.00 18.50      .164 C
ATOM   1079  HA  TYR C  76       0.004  28.222  37.022  1.00 18.50      .164 H
ATOM   1080  C   TYR C  76       0.455  30.319  37.166  1.00 23.13      .251 C
ATOM   1081  O   TYR C  76       0.553  31.362  37.827  1.00 22.59      .271 O
ATOM   1082  CB  TYR C  76      -1.530  29.010  38.111  1.00 21.72      .056 C
ATOM   1083 1HB  TYR C  76      -1.663  29.518  39.066  1.00 21.72      .056 H
ATOM   1084 2HB  TYR C  76      -2.018  29.645  37.370  1.00 21.72      .056 H
ATOM   1085  CG  TYR C  76      -2.151  27.654  38.139  1.00 24.33      .044 C
ATOM   1086  CD1 TYR C  76      -3.052  27.307  37.149  1.00 25.71      .011 C
ATOM   1087  HD1 TYR C  76      -3.203  27.943  36.288  1.00 25.71      .011 H
ATOM   1088  CD2 TYR C  76      -2.049  26.828  39.300  1.00 25.14      .011 C
ATOM   1089  HD2 TYR C  76      -1.410  27.173  40.101  1.00 25.14      .011 H
ATOM   1090  CE1 TYR C  76      -3.834  26.119  37.247  1.00 26.22      .037 C
ATOM   1091  HE1 TYR C  76      -4.592  25.852  36.525  1.00 26.22      .037 H
ATOM   1092  CE2 TYR C  76      -2.872  25.715  39.485  1.00 25.70      .037 C
ATOM   1093  HE2 TYR C  76      -2.878  25.179  40.424  1.00 25.70      .037 H
ATOM   1094  CZ  TYR C  76      -3.765  25.344  38.458  1.00 26.07      .065 C
ATOM   1095  OH  TYR C  76      -4.506  24.192  38.627  1.00 24.71      .361 O
ATOM   1096  HH  TYR C  76      -5.224  24.135  37.992  1.00 24.71      .361 H
ATOM   1097  N   CYS C  77       0.867  30.281  35.868  1.00 21.97      .337 N
ATOM   1098  H   CYS C  77       0.829  29.426  35.330  1.00 21.97      .337 H
ATOM   1099  CA  CYS C  77       1.658  31.374  35.187  1.00 20.26      .170 C
ATOM   1100  HA  CYS C  77       1.263  32.327  35.541  1.00 20.26      .170 H
ATOM   1101  C   CYS C  77       1.645  31.363  33.658  1.00 23.71      .252 C
ATOM   1102  O   CYS C  77       2.542  31.946  33.069  1.00 24.32      .271 O
ATOM   1103  CB  CYS C  77       3.048  31.299  35.742  1.00 18.79      .085 C
ATOM   1104 1HB  CYS C  77       3.727  31.964  35.208  1.00 18.79      .085 H
ATOM   1105 2HB  CYS C  77       3.054  31.439  36.824  1.00 18.79      .085 H
ATOM   1106  SG  CYS C  77       3.736  29.610  35.412  1.00 21.17      .165 S
ATOM   1107  HG  CYS C  77       3.728  29.762  34.084  1.00 21.17      .165 H
ATOM   1108  N   SER C  78       0.651  30.816  32.944  1.00 21.44      .336 N
ATOM   1109  H   SER C  78      -0.198  30.487  33.382  1.00 21.44      .336 H
ATOM   1110  CA  SER C  78       0.550  30.871  31.434  1.00 22.62      .189 C
ATOM   1111  HA  SER C  78       1.471  30.402  31.087  1.00 22.62      .189 H
ATOM   1112  C   SER C  78       0.495  32.309  30.925  1.00 27.48      .254 C
ATOM   1113  O   SER C  78       1.132  32.540  29.914  1.00 28.74      .270 O
ATOM   1114  CB  SER C  78      -0.658  30.161  30.818  1.00 24.87      .169 C
ATOM   1115 1HB  SER C  78      -0.707  30.393  29.753  1.00 24.87      .169 H
ATOM   1116 2HB  SER C  78      -0.557  29.085  30.966  1.00 24.87      .169 H
ATOM   1117  OG  SER C  78      -1.846  30.503  31.466  1.00 39.93      .380 O
ATOM   1118  HG  SER C  78      -2.562  30.547  30.827  1.00 39.93      .380 H
ATOM   1119  N   ASN C  79      -0.099  33.300  31.487  1.00 21.45      .337 N
ATOM   1120  H   ASN C  79      -0.511  33.108  32.390  1.00 21.45      .337 H
ATOM   1121  CA  ASN C  79      -0.060  34.685  31.044  1.00 21.49      .169 C
ATOM   1122  HA  ASN C  79      -0.209  34.754  29.966  1.00 21.49      .169 H
ATOM   1123  C   ASN C  79       1.221  35.412  31.429  1.00 24.27      .251 C
ATOM   1124  O   ASN C  79       1.477  36.452  30.856  1.00 24.82      .271 O
ATOM   1125  CB  ASN C  79      -1.258  35.417  31.743  1.00 20.04      .119 C
ATOM   1126 1HB  ASN C  79      -1.158  35.259  32.817  1.00 20.04      .119 H
ATOM   1127 2HB  ASN C  79      -1.195  36.493  31.577  1.00 20.04      .119 H
ATOM   1128  CG  ASN C  79      -2.641  34.928  31.298  1.00 33.40      .230 C
ATOM   1129  OD1 ASN C  79      -3.472  34.611  32.101  1.00 29.45      .273 O
ATOM   1130  ND2 ASN C  79      -3.000  34.863  30.052  1.00 28.88      .369 N
ATOM   1131 1HD2 ASN C  79      -3.986  34.710  29.893  1.00 28.88      .369 H
ATOM   1132 2HD2 ASN C  79      -2.343  34.760  29.291  1.00 28.88      .369 H
ATOM   1133  N   ASP C  80       1.997  34.873  32.351  1.00 17.76      .337 N
ATOM   1134  H   ASP C  80       1.648  34.079  32.871  1.00 17.76      .337 H
ATOM   1135  CA  ASP C  80       3.402  35.219  32.516  1.00 15.60      .170 C
ATOM   1136  HA  ASP C  80       3.398  36.306  32.422  1.00 15.60      .170 H
ATOM   1137  C   ASP C  80       4.327  34.666  31.389  1.00 20.83      .251 C
ATOM   1138  O   ASP C  80       4.215  33.535  30.821  1.00 20.47      .271 O
ATOM   1139  CB  ASP C  80       4.077  34.890  33.875  1.00 16.00      .129 C
ATOM   1140 1HB  ASP C  80       3.398  34.824  34.726  1.00 16.00      .129 H
ATOM   1141 2HB  ASP C  80       4.471  33.883  33.732  1.00 16.00      .129 H
ATOM   1142  CG  ASP C  80       5.251  35.812  34.268  1.00 23.28      .188 C
ATOM   1143  OD1 ASP C  80       6.425  35.391  34.087  1.00 23.80      .647 O
ATOM   1144  OD2 ASP C  80       4.975  36.948  34.682  1.00 19.72      .647 O
ATOM   1145  N   LEU C  81       5.426  35.435  31.156  1.00 18.93      .338 N
ATOM   1146  H   LEU C  81       5.464  36.328  31.627  1.00 18.93      .338 H
ATOM   1147  CA  LEU C  81       6.686  35.055  30.449  1.00 20.06      .159 C
ATOM   1148  HA  LEU C  81       6.442  35.021  29.386  1.00 20.06      .159 H
ATOM   1149  C   LEU C  81       7.221  33.636  30.834  1.00 20.00      .251 C
ATOM   1150  O   LEU C  81       7.586  32.888  29.945  1.00 18.44      .271 O
ATOM   1151  CB  LEU C  81       7.707  36.229  30.606  1.00 21.29      .032 C
ATOM   1152 1HB  LEU C  81       7.139  37.158  30.541  1.00 21.29      .032 H
ATOM   1153 2HB  LEU C  81       8.119  36.161  31.613  1.00 21.29      .032 H
ATOM   1154  CG  LEU C  81       8.815  36.288  29.561  1.00 27.68      .002 C
ATOM   1155  HG  LEU C  81       9.061  35.279  29.229  1.00 27.68      .002 H
ATOM   1156  CD1 LEU C  81       8.527  37.165  28.350  1.00 28.31      .000 C
ATOM   1157 1HD1 LEU C  81       9.273  37.155  27.554  1.00 28.31      .000 H
ATOM   1158 2HD1 LEU C  81       8.435  38.176  28.749  1.00 28.31      .000 H
ATOM   1159 3HD1 LEU C  81       7.565  36.842  27.951  1.00 28.31      .000 H
ATOM   1160  CD2 LEU C  81      10.138  36.877  30.025  1.00 33.07      .000 C
ATOM   1161 1HD2 LEU C  81      10.404  36.301  30.912  1.00 33.07      .000 H
ATOM   1162 2HD2 LEU C  81      10.058  37.933  30.286  1.00 33.07      .000 H
ATOM   1163 3HD2 LEU C  81      10.907  36.747  29.262  1.00 33.07      .000 H
ATOM   1164  N   LEU C  82       7.167  33.299  32.134  1.00 18.12      .338 N
ATOM   1165  H   LEU C  82       7.028  34.024  32.823  1.00 18.12      .338 H
ATOM   1166  CA  LEU C  82       7.626  32.002  32.591  1.00 17.73      .159 C
ATOM   1167  HA  LEU C  82       8.688  31.865  32.385  1.00 17.73      .159 H
ATOM   1168  C   LEU C  82       6.897  30.781  31.903  1.00 20.38      .251 C
ATOM   1169  O   LEU C  82       7.445  29.740  31.484  1.00 20.66      .271 O
ATOM   1170  CB  LEU C  82       7.423  31.931  34.088  1.00 16.94      .032 C
ATOM   1171 1HB  LEU C  82       7.910  32.774  34.580  1.00 16.94      .032 H
ATOM   1172 2HB  LEU C  82       6.363  32.001  34.333  1.00 16.94      .032 H
ATOM   1173  CG  LEU C  82       7.925  30.627  34.842  1.00 20.17      .002 C
ATOM   1174  HG  LEU C  82       7.248  29.831  34.529  1.00 20.17      .002 H
ATOM   1175  CD1 LEU C  82       9.334  30.157  34.618  1.00 19.36      .000 C
ATOM   1176 1HD1 LEU C  82       9.330  29.689  33.633  1.00 19.36      .000 H
ATOM   1177 2HD1 LEU C  82       9.626  29.421  35.369  1.00 19.36      .000 H
ATOM   1178 3HD1 LEU C  82      10.044  30.985  34.625  1.00 19.36      .000 H
ATOM   1179  CD2 LEU C  82       7.851  30.789  36.337  1.00 21.19      .000 C
ATOM   1180 1HD2 LEU C  82       6.806  31.024  36.543  1.00 21.19      .000 H
ATOM   1181 2HD2 LEU C  82       8.480  31.623  36.650  1.00 21.19      .000 H
ATOM   1182 3HD2 LEU C  82       8.137  29.891  36.885  1.00 21.19      .000 H
ATOM   1183  N   GLY C  83       5.572  30.922  31.731  1.00 16.48      .336 N
ATOM   1184  H   GLY C  83       5.129  31.829  31.785  1.00 16.48      .336 H
ATOM   1185  CA  GLY C  83       4.831  29.866  31.039  1.00 15.52      .189 C
ATOM   1186 1HA  GLY C  83       5.055  28.937  31.566  1.00 15.52      .189 H
ATOM   1187 2HA  GLY C  83       3.763  30.087  31.044  1.00 15.52      .189 H
ATOM   1188  C   GLY C  83       5.251  29.662  29.552  1.00 19.85      .253 C
ATOM   1189  O   GLY C  83       5.134  28.563  29.025  1.00 17.42      .270 O
ATOM   1190  N   ASP C  84       5.842  30.715  28.946  1.00 19.57      .337 N
ATOM   1191  H   ASP C  84       5.955  31.616  29.389  1.00 19.57      .337 H
ATOM   1192  CA  ASP C  84       6.372  30.547  27.604  1.00 20.63      .170 C
ATOM   1193  HA  ASP C  84       5.794  29.907  26.936  1.00 20.63      .170 H
ATOM   1194  C   ASP C  84       7.866  29.986  27.500  1.00 21.72      .251 C
ATOM   1195  O   ASP C  84       8.193  29.147  26.619  1.00 19.36      .271 O
ATOM   1196  CB  ASP C  84       6.389  31.897  26.963  1.00 23.61      .129 C
ATOM   1197 1HB  ASP C  84       7.016  32.521  27.601  1.00 23.61      .129 H
ATOM   1198 2HB  ASP C  84       6.898  31.868  25.999  1.00 23.61      .129 H
ATOM   1199  CG  ASP C  84       5.026  32.562  26.792  1.00 36.91      .188 C
ATOM   1200  OD1 ASP C  84       5.068  33.797  27.013  1.00 35.21      .647 O
ATOM   1201  OD2 ASP C  84       3.995  31.964  26.484  1.00 45.01      .647 O
ATOM   1202  N   LEU C  85       8.636  30.353  28.503  1.00 18.77      .338 N
ATOM   1203  H   LEU C  85       8.155  30.845  29.244  1.00 18.77      .338 H
ATOM   1204  CA  LEU C  85      10.015  29.934  28.782  1.00 19.59      .159 C
ATOM   1205  HA  LEU C  85      10.624  30.123  27.898  1.00 19.59      .159 H
ATOM   1206  C   LEU C  85       9.924  28.376  28.935  1.00 18.88      .251 C
ATOM   1207  O   LEU C  85      10.739  27.661  28.364  1.00 17.21      .271 O
ATOM   1208  CB  LEU C  85      10.632  30.668  30.023  1.00 21.13      .032 C
ATOM   1209 1HB  LEU C  85       9.934  30.529  30.849  1.00 21.13      .032 H
ATOM   1210 2HB  LEU C  85      11.576  30.167  30.246  1.00 21.13      .032 H
ATOM   1211  CG  LEU C  85      10.976  32.138  29.669  1.00 29.30      .002 C
ATOM   1212  HG  LEU C  85      10.167  32.531  29.052  1.00 29.30      .002 H
ATOM   1213  CD1 LEU C  85      11.167  33.033  30.828  1.00 30.34      .000 C
ATOM   1214 1HD1 LEU C  85      11.957  32.708  31.505  1.00 30.34      .000 H
ATOM   1215 2HD1 LEU C  85      10.212  33.033  31.356  1.00 30.34      .000 H
ATOM   1216 3HD1 LEU C  85      11.385  34.040  30.471  1.00 30.34      .000 H
ATOM   1217  CD2 LEU C  85      12.345  32.271  28.860  1.00 33.61      .000 C
ATOM   1218 1HD2 LEU C  85      12.318  31.830  27.863  1.00 33.61      .000 H
ATOM   1219 2HD2 LEU C  85      13.109  31.772  29.458  1.00 33.61      .000 H
ATOM   1220 3HD2 LEU C  85      12.579  33.333  28.783  1.00 33.61      .000 H
ATOM   1221  N   PHE C  86       8.973  27.868  29.807  1.00 14.71      .337 N
ATOM   1222  H   PHE C  86       8.336  28.487  30.289  1.00 14.71      .337 H
ATOM   1223  CA  PHE C  86       8.916  26.450  30.163  1.00 13.39      .164 C
ATOM   1224  HA  PHE C  86       9.914  26.019  30.081  1.00 13.39      .164 H
ATOM   1225  C   PHE C  86       8.006  25.757  29.128  1.00 18.62      .251 C
ATOM   1226  O   PHE C  86       8.090  24.515  28.982  1.00 20.03      .271 O
ATOM   1227  CB  PHE C  86       8.405  26.212  31.548  1.00 13.56      .056 C
ATOM   1228 1HB  PHE C  86       7.524  26.841  31.684  1.00 13.56      .056 H
ATOM   1229 2HB  PHE C  86       8.102  25.169  31.647  1.00 13.56      .056 H
ATOM   1230  CG  PHE C  86       9.379  26.525  32.698  1.00 14.17      .044 C
ATOM   1231  CD1 PHE C  86       8.914  26.459  34.009  1.00 16.97      .008 C
ATOM   1232  HD1 PHE C  86       7.888  26.130  34.103  1.00 16.97      .008 H
ATOM   1233  CD2 PHE C  86      10.691  26.947  32.513  1.00 14.13      .008 C
ATOM   1234  HD2 PHE C  86      11.089  27.104  31.521  1.00 14.13      .008 H
ATOM   1235  CE1 PHE C  86       9.695  26.661  35.151  1.00 15.39      .001 C
ATOM   1236  HE1 PHE C  86       9.291  26.570  36.148  1.00 15.39      .001 H
ATOM   1237  CE2 PHE C  86      11.532  27.094  33.650  1.00 15.81      .001 C
ATOM   1238  HE2 PHE C  86      12.501  27.552  33.515  1.00 15.81      .001 H
ATOM   1239  CZ  PHE C  86      11.029  27.066  34.975  1.00 14.23      .000 C
ATOM   1240  HZ  PHE C  86      11.666  27.409  35.778  1.00 14.23      .000 H
ATOM   1241  N   GLY C  87       7.060  26.471  28.465  1.00 14.56      .336 N
ATOM   1242  H   GLY C  87       6.981  27.462  28.645  1.00 14.56      .336 H
ATOM   1243  CA  GLY C  87       6.123  25.851  27.563  1.00 15.67      .189 C
ATOM   1244 1HA  GLY C  87       5.828  26.574  26.802  1.00 15.67      .189 H
ATOM   1245 2HA  GLY C  87       6.636  25.094  26.969  1.00 15.67      .189 H
ATOM   1246  C   GLY C  87       4.878  25.242  28.195  1.00 19.00      .253 C
ATOM   1247  O   GLY C  87       4.082  24.501  27.562  1.00 17.63      .270 O
ATOM   1248  N   VAL C  88       4.644  25.534  29.453  1.00 14.88      .337 N
ATOM   1249  H   VAL C  88       5.208  26.144  30.028  1.00 14.88      .337 H
ATOM   1250  CA  VAL C  88       3.528  24.860  30.204  1.00 13.55      .160 C
ATOM   1251  HA  VAL C  88       2.838  24.434  29.475  1.00 13.55      .160 H
ATOM   1252  C   VAL C  88       2.690  25.897  31.042  1.00 17.39      .254 C
ATOM   1253  O   VAL C  88       3.240  26.853  31.520  1.00 16.34      .270 O
ATOM   1254  CB  VAL C  88       4.068  23.725  31.085  1.00 16.92      .029 C
ATOM   1255  HB  VAL C  88       3.226  23.198  31.538  1.00 16.92      .029 H
ATOM   1256  CG1 VAL C  88       4.947  22.689  30.274  1.00 17.60      .002 C
ATOM   1257 1HG1 VAL C  88       5.837  23.160  29.854  1.00 17.60      .002 H
ATOM   1258 2HG1 VAL C  88       4.322  22.307  29.466  1.00 17.60      .002 H
ATOM   1259 3HG1 VAL C  88       5.243  21.866  30.926  1.00 17.60      .002 H
ATOM   1260  CG2 VAL C  88       4.968  24.229  32.207  1.00 15.70      .002 C
ATOM   1261 1HG2 VAL C  88       5.733  24.869  31.767  1.00 15.70      .002 H
ATOM   1262 2HG2 VAL C  88       5.444  23.379  32.699  1.00 15.70      .002 H
ATOM   1263 3HG2 VAL C  88       4.393  24.798  32.938  1.00 15.70      .002 H
ATOM   1264  N   PRO C  89       1.359  25.727  31.257  1.00 15.02      .312 N
ATOM   1265  CA  PRO C  89       0.461  26.685  31.915  1.00 13.88      .163 C
ATOM   1266  HA  PRO C  89       0.655  27.714  31.612  1.00 13.88      .163 H
ATOM   1267  C   PRO C  89       0.540  26.645  33.472  1.00 15.97      .251 C
ATOM   1268  O   PRO C  89       0.150  27.671  34.092  1.00 13.78      .271 O
ATOM   1269  CB  PRO C  89      -0.847  26.341  31.322  1.00 15.99      .034 C
ATOM   1270 1HB  PRO C  89      -1.691  26.712  31.904  1.00 15.99      .034 H
ATOM   1271 2HB  PRO C  89      -0.850  26.696  30.291  1.00 15.99      .034 H
ATOM   1272  CG  PRO C  89      -0.832  24.820  31.345  1.00 20.20      .027 C
ATOM   1273 1HG  PRO C  89      -0.929  24.437  32.362  1.00 20.20      .027 H
ATOM   1274 2HG  PRO C  89      -1.557  24.519  30.588  1.00 20.20      .027 H
ATOM   1275  CD  PRO C  89       0.580  24.582  30.834  1.00 15.64      .105 C
ATOM   1276 1HD  PRO C  89       0.950  23.683  31.329  1.00 15.64      .105 H
ATOM   1277 2HD  PRO C  89       0.645  24.474  29.751  1.00 15.64      .105 H
ATOM   1278  N   SER C  90       1.034  25.561  34.037  1.00 14.33      .336 N
ATOM   1279  H   SER C  90       1.349  24.816  33.430  1.00 14.33      .336 H
ATOM   1280  CA  SER C  90       1.212  25.334  35.483  1.00 12.48      .189 C
ATOM   1281  HA  SER C  90       1.592  26.288  35.850  1.00 12.48      .189 H
ATOM   1282  C   SER C  90       2.212  24.232  35.763  1.00 15.79      .254 C
ATOM   1283  O   SER C  90       2.447  23.355  34.935  1.00 14.88      .270 O
ATOM   1284  CB  SER C  90      -0.149  25.051  36.104  1.00 15.34      .169 C
ATOM   1285 1HB  SER C  90      -0.706  25.982  36.213  1.00 15.34      .169 H
ATOM   1286 2HB  SER C  90      -0.735  24.416  35.438  1.00 15.34      .169 H
ATOM   1287  OG  SER C  90      -0.024  24.499  37.449  1.00 18.79      .380 O
ATOM   1288  HG  SER C  90       0.420  25.183  37.957  1.00 18.79      .380 H
ATOM   1289  N   PHE C  91       2.769  24.186  36.953  1.00 11.53      .337 N
ATOM   1290  H   PHE C  91       2.543  24.883  37.649  1.00 11.53      .337 H
ATOM   1291  CA  PHE C  91       3.656  23.086  37.466  1.00 10.84      .164 C
ATOM   1292  HA  PHE C  91       3.308  22.196  36.940  1.00 10.84      .164 H
ATOM   1293  C   PHE C  91       3.491  22.905  38.961  1.00 15.30      .251 C
ATOM   1294  O   PHE C  91       2.789  23.670  39.577  1.00 13.49      .271 O
ATOM   1295  CB  PHE C  91       5.135  23.377  36.969  1.00 10.18      .056 C
ATOM   1296 1HB  PHE C  91       5.836  22.628  37.340  1.00 10.18      .056 H
ATOM   1297 2HB  PHE C  91       5.143  23.278  35.883  1.00 10.18      .056 H
ATOM   1298  CG  PHE C  91       5.702  24.762  37.317  1.00 10.92      .044 C
ATOM   1299  CD1 PHE C  91       6.321  25.011  38.573  1.00 13.43      .008 C
ATOM   1300  HD1 PHE C  91       6.330  24.267  39.356  1.00 13.43      .008 H
ATOM   1301  CD2 PHE C  91       5.689  25.834  36.420  1.00 11.29      .008 C
ATOM   1302  HD2 PHE C  91       5.263  25.714  35.434  1.00 11.29      .008 H
ATOM   1303  CE1 PHE C  91       6.757  26.341  38.956  1.00 13.30      .001 C
ATOM   1304  HE1 PHE C  91       7.146  26.555  39.941  1.00 13.30      .001 H
ATOM   1305  CE2 PHE C  91       6.162  27.108  36.754  1.00 14.63      .001 C
ATOM   1306  HE2 PHE C  91       6.125  27.908  36.028  1.00 14.63      .001 H
ATOM   1307  CZ  PHE C  91       6.746  27.372  37.987  1.00 12.81      .000 C
ATOM   1308  HZ  PHE C  91       7.061  28.371  38.251  1.00 12.81      .000 H
ATOM   1309  N   SER C  92       4.279  21.983  39.603  1.00 12.77      .336 N
ATOM   1310  H   SER C  92       4.890  21.398  39.049  1.00 12.77      .336 H
ATOM   1311  CA  SER C  92       4.536  21.932  41.072  1.00 14.03      .189 C
ATOM   1312  HA  SER C  92       3.879  22.638  41.580  1.00 14.03      .189 H
ATOM   1313  C   SER C  92       5.989  22.252  41.448  1.00 18.41      .253 C
ATOM   1314  O   SER C  92       6.838  21.780  40.718  1.00 15.97      .270 O
ATOM   1315  CB  SER C  92       4.127  20.545  41.646  1.00 16.46      .169 C
ATOM   1316 1HB  SER C  92       3.038  20.505  41.664  1.00 16.46      .169 H
ATOM   1317 2HB  SER C  92       4.311  19.800  40.871  1.00 16.46      .169 H
ATOM   1318  OG  SER C  92       4.707  20.278  42.970  1.00 37.15      .380 O
ATOM   1319  HG  SER C  92       4.280  19.466  43.254  1.00 37.15      .380 H
ATOM   1320  N   VAL C  93       6.303  23.099  42.479  1.00 16.70      .337 N
ATOM   1321  H   VAL C  93       5.473  23.465  42.924  1.00 16.70      .337 H
ATOM   1322  CA  VAL C  93       7.586  23.308  43.034  1.00 16.62      .159 C
ATOM   1323  HA  VAL C  93       8.239  23.468  42.175  1.00 16.62      .159 H
ATOM   1324  C   VAL C  93       8.139  22.192  43.902  1.00 18.11      .251 C
ATOM   1325  O   VAL C  93       9.315  22.034  44.136  1.00 16.46      .271 O
ATOM   1326  CB  VAL C  93       7.666  24.617  43.881  1.00 21.97      .029 C
ATOM   1327  HB  VAL C  93       8.711  24.757  44.160  1.00 21.97      .029 H
ATOM   1328  CG1 VAL C  93       7.165  25.829  43.146  1.00 23.10      .002 C
ATOM   1329 1HG1 VAL C  93       7.834  25.979  42.298  1.00 23.10      .002 H
ATOM   1330 2HG1 VAL C  93       7.198  26.705  43.795  1.00 23.10      .002 H
ATOM   1331 3HG1 VAL C  93       6.146  25.684  42.784  1.00 23.10      .002 H
ATOM   1332  CG2 VAL C  93       6.833  24.538  45.192  1.00 21.73      .002 C
ATOM   1333 1HG2 VAL C  93       7.144  23.614  45.681  1.00 21.73      .002 H
ATOM   1334 2HG2 VAL C  93       5.769  24.485  44.956  1.00 21.73      .002 H
ATOM   1335 3HG2 VAL C  93       7.017  25.382  45.857  1.00 21.73      .002 H
ATOM   1336  N   LYS C  94       7.317  21.198  44.322  1.00 15.40      .338 N
ATOM   1337  H   LYS C  94       6.375  21.214  43.955  1.00 15.40      .338 H
ATOM   1338  CA  LYS C  94       7.766  20.015  45.019  1.00 16.57      .159 C
ATOM   1339  HA  LYS C  94       8.618  20.229  45.665  1.00 16.57      .159 H
ATOM   1340  C   LYS C  94       8.259  18.865  44.044  1.00 19.00      .251 C
ATOM   1341  O   LYS C  94       8.921  17.937  44.465  1.00 17.30      .271 O
ATOM   1342  CB  LYS C  94       6.624  19.575  46.006  1.00 21.25      .032 C
ATOM   1343 1HB  LYS C  94       6.591  20.328  46.794  1.00 21.25      .032 H
ATOM   1344 2HB  LYS C  94       5.691  19.639  45.446  1.00 21.25      .032 H
ATOM   1345  CG  LYS C  94       6.746  18.186  46.607  1.00 33.40      .004 C
ATOM   1346 1HG  LYS C  94       6.763  17.436  45.815  1.00 33.40      .004 H
ATOM   1347 2HG  LYS C  94       7.758  18.027  46.982  1.00 33.40      .004 H
ATOM   1348  CD  LYS C  94       5.725  17.920  47.645  1.00 44.44      .032 C
ATOM   1349 1HD  LYS C  94       5.536  18.784  48.284  1.00 44.44      .032 H
ATOM   1350 2HD  LYS C  94       4.743  17.700  47.227  1.00 44.44      .032 H
ATOM   1351  CE  LYS C  94       6.122  16.687  48.480  1.00 64.01      .206 C
ATOM   1352 1HE  LYS C  94       7.133  16.836  48.860  1.00 64.01      .206 H
ATOM   1353 2HE  LYS C  94       5.481  16.644  49.362  1.00 64.01      .206 H
ATOM   1354  NZ  LYS C  94       6.157  15.424  47.721  1.00 75.12      .064 N
ATOM   1355 1HZ  LYS C  94       6.767  15.498  46.919  1.00 75.12      .064 H
ATOM   1356 2HZ  LYS C  94       5.223  15.189  47.413  1.00 75.12      .064 H
ATOM   1357 3HZ  LYS C  94       6.499  14.703  48.341  1.00 75.12      .064 H
ATOM   1358  N   GLU C  95       8.059  18.982  42.718  1.00 15.63      .338 N
ATOM   1359  H   GLU C  95       7.383  19.691  42.471  1.00 15.63      .338 H
ATOM   1360  CA  GLU C  95       8.619  18.192  41.618  1.00 14.67      .160 C
ATOM   1361  HA  GLU C  95       8.896  17.220  42.027  1.00 14.67      .160 H
ATOM   1362  C   GLU C  95       9.935  18.852  41.092  1.00 16.36      .251 C
ATOM   1363  O   GLU C  95      10.052  19.319  39.952  1.00 15.33      .271 O
ATOM   1364  CB  GLU C  95       7.618  17.906  40.515  1.00 15.87      .043 C
ATOM   1365 1HB  GLU C  95       7.110  18.842  40.278  1.00 15.87      .043 H
ATOM   1366 2HB  GLU C  95       8.095  17.562  39.596  1.00 15.87      .043 H
ATOM   1367  CG  GLU C  95       6.609  16.876  40.995  1.00 21.93      .100 C
ATOM   1368 1HG  GLU C  95       7.099  15.962  41.334  1.00 21.93      .100 H
ATOM   1369 2HG  GLU C  95       6.058  17.366  41.798  1.00 21.93      .100 H
ATOM   1370  CD  GLU C  95       5.664  16.553  39.848  1.00 51.41      .185 C
ATOM   1371  OE1 GLU C  95       5.287  17.462  39.043  1.00 50.73      .647 O
ATOM   1372  OE2 GLU C  95       5.200  15.421  39.719  1.00 46.55      .647 O
ATOM   1373  N   HIS C  96      10.951  18.927  41.949  1.00 14.77      .337 N
ATOM   1374  H   HIS C  96      10.773  18.730  42.924  1.00 14.77      .337 H
ATOM   1375  CA  HIS C  96      12.235  19.648  41.691  1.00 13.81      .165 C
ATOM   1376  HA  HIS C  96      11.944  20.679  41.487  1.00 13.81      .165 H
ATOM   1377  C   HIS C  96      13.002  19.122  40.450  1.00 16.99      .251 C
ATOM   1378  O   HIS C  96      13.543  19.869  39.637  1.00 15.24      .271 O
ATOM   1379  CB  HIS C  96      13.115  19.656  42.946  1.00 13.69      .077 C
ATOM   1380 1HB  HIS C  96      13.597  18.695  43.129  1.00 13.69      .077 H
ATOM   1381 2HB  HIS C  96      14.074  20.151  42.793  1.00 13.69      .077 H
ATOM   1382  CG  HIS C  96      12.532  20.151  44.267  1.00 16.47      .057 C
ATOM   1383  ND1 HIS C  96      11.578  19.521  45.057  1.00 18.43      .338 N
ATOM   1384  HD1 HIS C  96      11.255  18.580  44.881  1.00 18.43      .338 H
ATOM   1385  CD2 HIS C  96      12.939  21.272  45.040  1.00 17.54      .113 C
ATOM   1386  HD2 HIS C  96      13.630  22.048  44.741  1.00 17.54      .113 H
ATOM   1387  CE1 HIS C  96      11.596  20.128  46.174  1.00 17.68      .175 C
ATOM   1388  HE1 HIS C  96      11.095  19.717  47.038  1.00 17.68      .175 H
ATOM   1389  NE2 HIS C  96      12.390  21.172  46.263  1.00 17.52      .223 N
ATOM   1390  N   ARG C  97      13.123  17.766  40.188  1.00 15.40      .338 N
ATOM   1391  H   ARG C  97      12.887  17.150  40.953  1.00 15.40      .338 H
ATOM   1392  CA  ARG C  97      13.844  17.192  39.005  1.00 15.79      .159 C
ATOM   1393  HA  ARG C  97      14.841  17.633  39.014  1.00 15.79      .159 H
ATOM   1394  C   ARG C  97      13.161  17.556  37.686  1.00 18.28      .251 C
ATOM   1395  O   ARG C  97      13.903  17.824  36.769  1.00 16.55      .271 O
ATOM   1396  CB  ARG C  97      13.969  15.690  39.107  1.00 15.71      .034 C
ATOM   1397 1HB  ARG C  97      14.619  15.440  39.947  1.00 15.71      .034 H
ATOM   1398 2HB  ARG C  97      12.992  15.347  39.450  1.00 15.71      .034 H
ATOM   1399  CG  ARG C  97      14.391  14.942  37.865  1.00 16.16      .027 C
ATOM   1400 1HG  ARG C  97      14.419  13.874  38.085  1.00 16.16      .027 H
ATOM   1401 2HG  ARG C  97      13.669  15.001  37.050  1.00 16.16      .027 H
ATOM   1402  CD  ARG C  97      15.757  15.406  37.381  1.00 17.68      .116 C
ATOM   1403 1HD  ARG C  97      15.769  15.000  36.369  1.00 17.68      .116 H
ATOM   1404 2HD  ARG C  97      15.808  16.495  37.417  1.00 17.68      .116 H
ATOM   1405  NE  ARG C  97      16.889  14.848  38.136  1.00 16.07      .212 N
ATOM   1406  HE  ARG C  97      16.731  14.068  38.758  1.00 16.07      .212 H
ATOM   1407  CZ  ARG C  97      18.094  15.394  38.013  1.00 26.87      .666 C
ATOM   1408  NH1 ARG C  97      18.449  16.462  37.330  1.00 16.41      .235 N
ATOM   1409 1HH1 ARG C  97      17.838  16.675  36.553  1.00 16.41      .235 H
ATOM   1410 2HH1 ARG C  97      19.407  16.783  37.323  1.00 16.41      .235 H
ATOM   1411  NH2 ARG C  97      18.998  14.787  38.687  1.00 17.80      .235 N
ATOM   1412 1HH2 ARG C  97      18.890  13.818  38.951  1.00 17.80      .235 H
ATOM   1413 2HH2 ARG C  97      19.920  15.196  38.629  1.00 17.80      .235 H
ATOM   1414  N   LYS C  98      11.837  17.707  37.581  1.00 15.23      .338 N
ATOM   1415  H   LYS C  98      11.231  17.367  38.315  1.00 15.23      .338 H
ATOM   1416  CA  LYS C  98      11.154  18.398  36.478  1.00 14.95      .159 C
ATOM   1417  HA  LYS C  98      11.452  17.874  35.569  1.00 14.95      .159 H
ATOM   1418  C   LYS C  98      11.590  19.881  36.325  1.00 17.07      .251 C
ATOM   1419  O   LYS C  98      11.920  20.329  35.230  1.00 15.96      .271 O
ATOM   1420  CB  LYS C  98       9.609  18.285  36.603  1.00 18.19      .032 C
ATOM   1421 1HB  LYS C  98       9.293  18.954  37.404  1.00 18.19      .032 H
ATOM   1422 2HB  LYS C  98       9.173  18.706  35.696  1.00 18.19      .032 H
ATOM   1423  CG  LYS C  98       9.048  16.825  36.720  1.00 35.44      .004 C
ATOM   1424 1HG  LYS C  98       9.492  16.252  35.905  1.00 35.44      .004 H
ATOM   1425 2HG  LYS C  98       9.350  16.451  37.699  1.00 35.44      .004 H
ATOM   1426  CD  LYS C  98       7.522  16.804  36.668  1.00 53.70      .032 C
ATOM   1427 1HD  LYS C  98       7.121  17.349  37.522  1.00 53.70      .032 H
ATOM   1428 2HD  LYS C  98       7.180  17.355  35.791  1.00 53.70      .032 H
ATOM   1429  CE  LYS C  98       7.070  15.317  36.572  1.00 71.49      .206 C
ATOM   1430 1HE  LYS C  98       7.218  14.995  35.540  1.00 71.49      .206 H
ATOM   1431 2HE  LYS C  98       7.681  14.743  37.269  1.00 71.49      .206 H
ATOM   1432  NZ  LYS C  98       5.677  15.196  37.112  1.00 87.54      .064 N
ATOM   1433 1HZ  LYS C  98       5.402  14.234  36.973  1.00 87.54      .064 H
ATOM   1434 2HZ  LYS C  98       5.065  15.801  36.582  1.00 87.54      .064 H
ATOM   1435 3HZ  LYS C  98       5.612  15.427  38.093  1.00 87.54      .064 H
ATOM   1436  N   ILE C  99      11.605  20.584  37.452  1.00 13.00      .338 N
ATOM   1437  H   ILE C  99      11.427  20.179  38.361  1.00 13.00      .338 H
ATOM   1438  CA  ILE C  99      11.929  22.007  37.409  1.00 11.20      .159 C
ATOM   1439  HA  ILE C  99      11.190  22.389  36.703  1.00 11.20      .159 H
ATOM   1440  C   ILE C  99      13.325  22.305  36.940  1.00 13.19      .251 C
ATOM   1441  O   ILE C  99      13.543  23.220  36.166  1.00 13.74      .271 O
ATOM   1442  CB  ILE C  99      11.611  22.714  38.788  1.00 13.02      .029 C
ATOM   1443  HB  ILE C  99      12.060  22.083  39.556  1.00 13.02      .029 H
ATOM   1444  CG1 ILE C  99      10.136  22.645  39.058  1.00 13.15      .002 C
ATOM   1445 1HG1 ILE C  99       9.720  21.686  38.745  1.00 13.15      .002 H
ATOM   1446 2HG1 ILE C  99       9.928  22.657  40.129  1.00 13.15      .002 H
ATOM   1447  CG2 ILE C  99      12.309  24.060  38.956  1.00 13.61      .002 C
ATOM   1448 1HG2 ILE C  99      11.800  24.691  39.687  1.00 13.61      .002 H
ATOM   1449 2HG2 ILE C  99      12.302  24.553  37.983  1.00 13.61      .002 H
ATOM   1450 3HG2 ILE C  99      13.339  23.894  39.273  1.00 13.61      .002 H
ATOM   1451  CD1 ILE C  99       9.264  23.721  38.435  1.00 11.00      .000 C
ATOM   1452 1HD1 ILE C  99       9.720  24.712  38.462  1.00 11.00      .000 H
ATOM   1453 2HD1 ILE C  99       8.299  23.751  38.943  1.00 11.00      .000 H
ATOM   1454 3HD1 ILE C  99       9.121  23.414  37.398  1.00 11.00      .000 H
ATOM   1455  N   TYR C 100      14.269  21.375  37.242  1.00 10.67      .337 N
ATOM   1456  H   TYR C 100      14.060  20.676  37.941  1.00 10.67      .337 H
ATOM   1457  CA  TYR C 100      15.705  21.355  36.786  1.00 10.92      .164 C
ATOM   1458  HA  TYR C 100      16.099  22.325  37.090  1.00 10.92      .164 H
ATOM   1459  C   TYR C 100      15.758  21.299  35.233  1.00 15.44      .251 C
ATOM   1460  O   TYR C 100      16.238  22.214  34.640  1.00 14.96      .271 O
ATOM   1461  CB  TYR C 100      16.576  20.265  37.461  1.00 11.82      .056 C
ATOM   1462 1HB  TYR C 100      15.905  19.495  37.844  1.00 11.82      .056 H
ATOM   1463 2HB  TYR C 100      17.211  19.832  36.687  1.00 11.82      .056 H
ATOM   1464  CG  TYR C 100      17.452  20.766  38.596  1.00 13.95      .044 C
ATOM   1465  CD1 TYR C 100      18.853  20.571  38.656  1.00 15.92      .011 C
ATOM   1466  HD1 TYR C 100      19.428  20.004  37.938  1.00 15.92      .011 H
ATOM   1467  CD2 TYR C 100      16.746  21.411  39.628  1.00 15.30      .011 C
ATOM   1468  HD2 TYR C 100      15.674  21.542  39.609  1.00 15.30      .011 H
ATOM   1469  CE1 TYR C 100      19.549  21.110  39.784  1.00 15.30      .037 C
ATOM   1470  HE1 TYR C 100      20.623  21.009  39.860  1.00 15.30      .037 H
ATOM   1471  CE2 TYR C 100      17.473  22.143  40.632  1.00 16.55      .037 C
ATOM   1472  HE2 TYR C 100      16.984  22.775  41.359  1.00 16.55      .037 H
ATOM   1473  CZ  TYR C 100      18.881  21.933  40.750  1.00 17.79      .065 C
ATOM   1474  OH  TYR C 100      19.514  22.434  41.795  1.00 16.11      .361 O
ATOM   1475  HH  TYR C 100      18.973  22.686  42.548  1.00 16.11      .361 H
ATOM   1476  N   THR C 101      15.248  20.204  34.615  1.00 13.31      .336 N
ATOM   1477  H   THR C 101      14.764  19.528  35.189  1.00 13.31      .336 H
ATOM   1478  CA  THR C 101      15.128  19.994  33.152  1.00 13.64      .186 C
ATOM   1479  HA  THR C 101      16.076  19.685  32.710  1.00 13.64      .186 H
ATOM   1480  C   THR C 101      14.673  21.288  32.422  1.00 17.00      .253 C
ATOM   1481  O   THR C 101      15.285  21.673  31.467  1.00 16.92      .270 O
ATOM   1482  CB  THR C 101      14.193  18.813  32.910  1.00 21.38      .140 C
ATOM   1483  HB  THR C 101      13.170  19.100  33.155  1.00 21.38      .140 H
ATOM   1484  OG1 THR C 101      14.436  17.696  33.752  1.00 21.24      .382 O
ATOM   1485  HG1 THR C 101      13.915  17.812  34.551  1.00 21.24      .382 H
ATOM   1486  CG2 THR C 101      14.312  18.171  31.476  1.00 20.58      .034 C
ATOM   1487 1HG2 THR C 101      15.170  17.503  31.387  1.00 20.58      .034 H
ATOM   1488 2HG2 THR C 101      14.425  19.004  30.780  1.00 20.58      .034 H
ATOM   1489 3HG2 THR C 101      13.398  17.624  31.244  1.00 20.58      .034 H
ATOM   1490  N   MET C 102      13.519  21.864  32.930  1.00 14.60      .337 N
ATOM   1491  H   MET C 102      13.087  21.276  33.630  1.00 14.60      .337 H
ATOM   1492  CA  MET C 102      12.778  23.051  32.509  1.00 14.17      .160 C
ATOM   1493  HA  MET C 102      12.517  22.958  31.454  1.00 14.17      .160 H
ATOM   1494  C   MET C 102      13.584  24.374  32.669  1.00 16.34      .251 C
ATOM   1495  O   MET C 102      13.457  25.196  31.781  1.00 15.90      .271 O
ATOM   1496  CB  MET C 102      11.478  23.247  33.297  1.00 14.83      .043 C
ATOM   1497 1HB  MET C 102      11.719  23.311  34.358  1.00 14.83      .043 H
ATOM   1498 2HB  MET C 102      10.951  24.167  33.041  1.00 14.83      .043 H
ATOM   1499  CG  MET C 102      10.422  22.084  33.157  1.00 18.05      .060 C
ATOM   1500 1HG  MET C 102      10.004  22.131  32.151  1.00 18.05      .060 H
ATOM   1501 2HG  MET C 102      10.829  21.074  33.219  1.00 18.05      .060 H
ATOM   1502  SD  MET C 102       9.016  22.185  34.344  1.00 20.19      .139 S
ATOM   1503  CE  MET C 102       7.769  20.972  33.806  1.00 16.31      .069 C
ATOM   1504 1HE  MET C 102       8.221  19.982  33.879  1.00 16.31      .069 H
ATOM   1505 2HE  MET C 102       7.496  21.172  32.769  1.00 16.31      .069 H
ATOM   1506 3HE  MET C 102       6.877  21.012  34.432  1.00 16.31      .069 H
ATOM   1507  N   ILE C 103      14.251  24.575  33.776  1.00 13.64      .338 N
ATOM   1508  H   ILE C 103      14.242  23.888  34.517  1.00 13.64      .338 H
ATOM   1509  CA  ILE C 103      15.356  25.556  33.825  1.00 13.68      .159 C
ATOM   1510  HA  ILE C 103      14.907  26.527  33.613  1.00 13.68      .159 H
ATOM   1511  C   ILE C 103      16.403  25.240  32.763  1.00 17.43      .251 C
ATOM   1512  O   ILE C 103      16.674  26.133  31.986  1.00 17.11      .271 O
ATOM   1513  CB  ILE C 103      16.059  25.615  35.213  1.00 15.49      .029 C
ATOM   1514  HB  ILE C 103      16.373  24.601  35.464  1.00 15.49      .029 H
ATOM   1515  CG1 ILE C 103      15.096  26.144  36.342  1.00 15.36      .002 C
ATOM   1516 1HG1 ILE C 103      15.081  27.230  36.246  1.00 15.36      .002 H
ATOM   1517 2HG1 ILE C 103      14.116  25.714  36.133  1.00 15.36      .002 H
ATOM   1518  CG2 ILE C 103      17.231  26.607  35.175  1.00 16.47      .002 C
ATOM   1519 1HG2 ILE C 103      17.566  26.690  36.209  1.00 16.47      .002 H
ATOM   1520 2HG2 ILE C 103      17.021  27.602  34.779  1.00 16.47      .002 H
ATOM   1521 3HG2 ILE C 103      18.011  26.135  34.576  1.00 16.47      .002 H
ATOM   1522  CD1 ILE C 103      15.467  25.686  37.792  1.00 15.83      .000 C
ATOM   1523 1HD1 ILE C 103      16.489  26.037  37.938  1.00 15.83      .000 H
ATOM   1524 2HD1 ILE C 103      15.436  24.601  37.899  1.00 15.83      .000 H
ATOM   1525 3HD1 ILE C 103      14.815  26.144  38.537  1.00 15.83      .000 H
ATOM   1526  N   TYR C 104      16.955  24.011  32.554  1.00 15.67      .337 N
ATOM   1527  H   TYR C 104      16.693  23.263  33.181  1.00 15.67      .337 H
ATOM   1528  CA  TYR C 104      18.107  23.599  31.635  1.00 17.09      .164 C
ATOM   1529  HA  TYR C 104      18.996  24.198  31.839  1.00 17.09      .164 H
ATOM   1530  C   TYR C 104      17.863  23.855  30.045  1.00 22.08      .251 C
ATOM   1531  O   TYR C 104      18.822  23.997  29.272  1.00 21.34      .271 O
ATOM   1532  CB  TYR C 104      18.685  22.194  31.873  1.00 17.27      .056 C
ATOM   1533 1HB  TYR C 104      17.752  21.648  32.014  1.00 17.27      .056 H
ATOM   1534 2HB  TYR C 104      19.143  21.774  30.977  1.00 17.27      .056 H
ATOM   1535  CG  TYR C 104      19.597  21.910  33.063  1.00 16.83      .044 C
ATOM   1536  CD1 TYR C 104      19.402  20.671  33.715  1.00 18.53      .011 C
ATOM   1537  HD1 TYR C 104      18.677  19.963  33.339  1.00 18.53      .011 H
ATOM   1538  CD2 TYR C 104      20.657  22.733  33.462  1.00 17.74      .011 C
ATOM   1539  HD2 TYR C 104      20.892  23.630  32.907  1.00 17.74      .011 H
ATOM   1540  CE1 TYR C 104      20.194  20.334  34.824  1.00 18.35      .037 C
ATOM   1541  HE1 TYR C 104      19.980  19.417  35.353  1.00 18.35      .037 H
ATOM   1542  CE2 TYR C 104      21.479  22.317  34.511  1.00 18.41      .037 C
ATOM   1543  HE2 TYR C 104      22.317  22.961  34.735  1.00 18.41      .037 H
ATOM   1544  CZ  TYR C 104      21.260  21.160  35.298  1.00 21.36      .065 C
ATOM   1545  OH  TYR C 104      21.956  20.802  36.393  1.00 18.22      .361 O
ATOM   1546  HH  TYR C 104      22.039  19.854  36.522  1.00 18.22      .361 H
ATOM   1547  N   ARG C 105      16.571  23.812  29.709  1.00 18.14      .338 N
ATOM   1548  H   ARG C 105      15.906  23.613  30.443  1.00 18.14      .338 H
ATOM   1549  CA  ARG C 105      16.031  24.344  28.456  1.00 17.89      .159 C
ATOM   1550  HA  ARG C 105      16.400  23.727  27.636  1.00 17.89      .159 H
ATOM   1551  C   ARG C 105      16.397  25.830  28.078  1.00 21.81      .251 C
ATOM   1552  O   ARG C 105      16.575  26.201  26.913  1.00 22.14      .271 O
ATOM   1553  CB  ARG C 105      14.497  24.204  28.597  1.00 19.15      .034 C
ATOM   1554 1HB  ARG C 105      14.398  23.128  28.747  1.00 19.15      .034 H
ATOM   1555 2HB  ARG C 105      14.013  24.677  29.453  1.00 19.15      .034 H
ATOM   1556  CG  ARG C 105      13.727  24.594  27.321  1.00 23.09      .027 C
ATOM   1557 1HG  ARG C 105      13.749  25.682  27.240  1.00 23.09      .027 H
ATOM   1558 2HG  ARG C 105      14.096  24.135  26.403  1.00 23.09      .027 H
ATOM   1559  CD  ARG C 105      12.286  24.138  27.567  1.00 25.21      .116 C
ATOM   1560 1HD  ARG C 105      12.107  23.092  27.820  1.00 25.21      .116 H
ATOM   1561 2HD  ARG C 105      11.994  24.737  28.430  1.00 25.21      .116 H
ATOM   1562  NE  ARG C 105      11.455  24.507  26.416  1.00 34.08      .212 N
ATOM   1563  HE  ARG C 105      11.791  25.274  25.849  1.00 34.08      .212 H
ATOM   1564  CZ  ARG C 105      10.466  23.720  25.912  1.00 42.56      .666 C
ATOM   1565  NH1 ARG C 105       9.872  22.748  26.562  1.00 27.65      .235 N
ATOM   1566 1HH1 ARG C 105      10.048  22.490  27.523  1.00 27.65      .235 H
ATOM   1567 2HH1 ARG C 105       9.158  22.266  26.033  1.00 27.65      .235 H
ATOM   1568  NH2 ARG C 105      10.071  24.051  24.702  1.00 24.57      .235 N
ATOM   1569 1HH2 ARG C 105      10.644  24.800  24.339  1.00 24.57      .235 H
ATOM   1570 2HH2 ARG C 105       9.471  23.527  24.080  1.00 24.57      .235 H
ATOM   1571  N   ASN C 106      16.530  26.623  29.116  1.00 17.59      .337 N
ATOM   1572  H   ASN C 106      16.428  26.252  30.050  1.00 17.59      .337 H
ATOM   1573  CA  ASN C 106      16.705  28.137  29.116  1.00 18.12      .169 C
ATOM   1574  HA  ASN C 106      16.535  28.539  28.117  1.00 18.12      .169 H
ATOM   1575  C   ASN C 106      18.120  28.627  29.566  1.00 20.87      .251 C
ATOM   1576  O   ASN C 106      18.312  29.879  29.718  1.00 20.95      .271 O
ATOM   1577  CB  ASN C 106      15.476  28.656  29.885  1.00 19.91      .119 C
ATOM   1578 1HB  ASN C 106      15.421  28.178  30.864  1.00 19.91      .119 H
ATOM   1579 2HB  ASN C 106      15.555  29.727  30.073  1.00 19.91      .119 H
ATOM   1580  CG  ASN C 106      14.101  28.417  29.185  1.00 33.36      .230 C
ATOM   1581  OD1 ASN C 106      13.906  28.887  28.074  1.00 35.25      .273 O
ATOM   1582  ND2 ASN C 106      13.276  27.536  29.634  1.00 19.98      .369 N
ATOM   1583 1HD2 ASN C 106      12.404  27.348  29.160  1.00 19.98      .369 H
ATOM   1584 2HD2 ASN C 106      13.472  27.100  30.525  1.00 19.98      .369 H
ATOM   1585  N   LEU C 107      19.033  27.705  29.869  1.00 18.24      .338 N
ATOM   1586  H   LEU C 107      18.759  26.734  29.920  1.00 18.24      .338 H
ATOM   1587  CA  LEU C 107      20.444  27.994  30.189  1.00 19.73      .159 C
ATOM   1588  HA  LEU C 107      20.698  28.816  29.518  1.00 19.73      .159 H
ATOM   1589  C   LEU C 107      21.475  26.848  29.894  1.00 25.38      .251 C
ATOM   1590  O   LEU C 107      21.090  25.731  29.526  1.00 25.26      .271 O
ATOM   1591  CB  LEU C 107      20.432  28.660  31.606  1.00 19.55      .032 C
ATOM   1592 1HB  LEU C 107      21.415  29.109  31.753  1.00 19.55      .032 H
ATOM   1593 2HB  LEU C 107      19.693  29.461  31.573  1.00 19.55      .032 H
ATOM   1594  CG  LEU C 107      20.007  27.770  32.789  1.00 22.75      .002 C
ATOM   1595  HG  LEU C 107      18.920  27.678  32.782  1.00 22.75      .002 H
ATOM   1596  CD1 LEU C 107      20.754  26.457  32.881  1.00 24.89      .000 C
ATOM   1597 1HD1 LEU C 107      21.833  26.566  32.761  1.00 24.89      .000 H
ATOM   1598 2HD1 LEU C 107      20.349  25.897  32.038  1.00 24.89      .000 H
ATOM   1599 3HD1 LEU C 107      20.543  25.923  33.808  1.00 24.89      .000 H
ATOM   1600  CD2 LEU C 107      20.397  28.569  34.022  1.00 21.17      .000 C
ATOM   1601 1HD2 LEU C 107      21.448  28.479  34.300  1.00 21.17      .000 H
ATOM   1602 2HD2 LEU C 107      19.777  28.101  34.787  1.00 21.17      .000 H
ATOM   1603 3HD2 LEU C 107      20.132  29.623  33.932  1.00 21.17      .000 H
ATOM   1604  N   VAL C 108      22.723  27.221  30.087  1.00 23.79      .338 N
ATOM   1605  H   VAL C 108      23.036  28.158  30.299  1.00 23.79      .338 H
ATOM   1606  CA  VAL C 108      23.823  26.280  29.703  1.00 26.38      .159 C
ATOM   1607  HA  VAL C 108      23.464  25.282  29.451  1.00 26.38      .159 H
ATOM   1608  C   VAL C 108      24.817  26.197  30.847  1.00 31.04      .251 C
ATOM   1609  O   VAL C 108      24.991  27.138  31.662  1.00 29.91      .271 O
ATOM   1610  CB  VAL C 108      24.516  26.800  28.402  1.00 32.72      .029 C
ATOM   1611  HB  VAL C 108      25.125  25.982  28.016  1.00 32.72      .029 H
ATOM   1612  CG1 VAL C 108      23.568  27.248  27.307  1.00 34.00      .002 C
ATOM   1613 1HG1 VAL C 108      24.093  27.266  26.352  1.00 34.00      .002 H
ATOM   1614 2HG1 VAL C 108      23.108  28.220  27.488  1.00 34.00      .002 H
ATOM   1615 3HG1 VAL C 108      22.794  26.479  27.283  1.00 34.00      .002 H
ATOM   1616  CG2 VAL C 108      25.529  27.922  28.625  1.00 33.32      .002 C
ATOM   1617 1HG2 VAL C 108      25.105  28.693  29.269  1.00 33.32      .002 H
ATOM   1618 2HG2 VAL C 108      25.668  28.323  27.620  1.00 33.32      .002 H
ATOM   1619 3HG2 VAL C 108      26.491  27.601  29.026  1.00 33.32      .002 H
ATOM   1620  N   VAL C 109      25.450  25.039  30.905  1.00 28.15      .338 N
ATOM   1621  H   VAL C 109      25.142  24.303  30.285  1.00 28.15      .338 H
ATOM   1622  CA  VAL C 109      26.594  24.832  31.738  1.00 29.07      .159 C
ATOM   1623  HA  VAL C 109      26.351  25.306  32.690  1.00 29.07      .159 H
ATOM   1624  C   VAL C 109      27.843  25.550  31.163  1.00 35.87      .251 C
ATOM   1625  O   VAL C 109      28.167  25.504  29.994  1.00 36.40      .271 O
ATOM   1626  CB  VAL C 109      26.802  23.315  31.890  1.00 32.82      .029 C
ATOM   1627  HB  VAL C 109      27.089  22.904  30.921  1.00 32.82      .029 H
ATOM   1628  CG1 VAL C 109      27.884  22.961  32.876  1.00 32.91      .002 C
ATOM   1629 1HG1 VAL C 109      28.797  23.429  32.504  1.00 32.91      .002 H
ATOM   1630 2HG1 VAL C 109      28.006  21.877  32.878  1.00 32.91      .002 H
ATOM   1631 3HG1 VAL C 109      27.685  23.307  33.891  1.00 32.91      .002 H
ATOM   1632  CG2 VAL C 109      25.538  22.644  32.366  1.00 31.59      .002 C
ATOM   1633 1HG2 VAL C 109      25.348  23.047  33.361  1.00 31.59      .002 H
ATOM   1634 2HG2 VAL C 109      25.666  21.563  32.428  1.00 31.59      .002 H
ATOM   1635 3HG2 VAL C 109      24.695  22.874  31.713  1.00 31.59      .002 H
ATOM   1636  N   VAL C 110      28.537  26.239  32.084  1.00 34.07      .336 N
ATOM   1637  H   VAL C 110      28.203  26.360  33.030  1.00 34.07      .336 H
ATOM   1638  CA  VAL C 110      29.883  26.910  31.858  1.00 55.72      .168 C
ATOM   1639  HA  VAL C 110      30.001  27.259  30.831  1.00 55.72      .168 H
ATOM   1640  C   VAL C 110      30.970  25.830  32.110  1.00 79.06      .206 C
ATOM   1641  O   VAL C 110      31.808  25.469  31.223  1.00 58.81      .646 O
ATOM   1642  OXT VAL C 110      30.970  25.333  33.249  1.00 99.99      .646 O
ATOM   1643  CB  VAL C 110      30.048  28.202  32.698  1.00 59.61      .031 C
ATOM   1644  HB  VAL C 110      30.237  27.908  33.732  1.00 59.61      .031 H
ATOM   1645  CG1 VAL C 110      31.295  28.941  32.370  1.00 58.31      .003 C
ATOM   1646 1HG1 VAL C 110      32.101  28.213  32.270  1.00 58.31      .003 H
ATOM   1647 2HG1 VAL C 110      31.516  29.617  33.197  1.00 58.31      .003 H
ATOM   1648 3HG1 VAL C 110      31.203  29.512  31.446  1.00 58.31      .003 H
ATOM   1649  CG2 VAL C 110      28.810  29.043  32.559  1.00 59.26      .003 C
ATOM   1650 1HG2 VAL C 110      28.030  28.526  33.118  1.00 59.26      .003 H
ATOM   1651 2HG2 VAL C 110      28.488  29.180  31.526  1.00 59.26      .003 H
ATOM   1652 3HG2 VAL C 110      28.998  30.017  33.013  1.00 59.26      .003 H
TER    1653      VAL C 110 
END
