# Supplementary material for: Anti-cancer activity elucidation of geissolosimine as an MDM2-p53 interaction inhibitor: An in-silico study
Source: PLoS One. 2025 May 8;20(5):e0323003. doi: 10.1371/journal.pone.0323003 (PMC12061181; doi:10.1371/journal.pone.0323003)
Supplement: S8 File — (ZIP) [file pone.0323003.s008.zip › Result/complex_2/complex_2_plotres_conMolC.tab]

Per-residue number of contacts of molecule C
Time_ps ns\ResNum 11 12 13 14 15 16 17 18 19 20 21 22 23 24 25 26 27 28 29 30 31 32 33 34 35 36 37 38 39 40 41 42 43 44 45 46 47 48 49 50 51 52 53 54 55 56 57 58 59 60 61 62 63 64 65 66 67 68 69 70 71 72 73 74 75 76 77 78 79 80 81 82 83 84 85 86 87 88 89 90 91 92 93 94 95 96 97 98 99 100 101 102 103 104 105 106 107 108 109 110
0 0 4 2 3 4 3 4 0 4 8 4 2 2 6 10 4 8 6 11 5 8 6 4 4 8 8 5 7 8 7 3 5 3 4 3 7 6 6 13 8 9 7 6 9 8 8 9 9 3 5 11 9 3 3 3 3 8 7 6 2 2 3 2 8 10 10 6 9 2 2 8 7 10 4 2 7 8 1 7 5 7 11 6 8 6 6 8 5 3 9 9 3 6 9 6 2 5 10 5 6 5
250 0 1 2 3 3 2 4 0 4 8 3 2 2 6 10 6 6 5 9 6 7 6 3 4 6 7 4 7 8 7 3 6 2 4 2 6 6 5 12 8 9 8 7 7 8 8 10 9 4 5 10 9 4 5 4 3 8 8 6 3 3 4 4 6 10 8 7 9 4 1 7 4 8 4 1 6 9 1 6 4 7 11 5 4 4 4 6 4 4 8 9 4 7 9 7 2 7 9 5 7 5
500 0 1 2 3 4 3 4 1 4 8 4 3 2 8 10 5 7 6 12 5 7 6 3 4 7 8 4 8 9 7 4 6 2 6 4 6 4 5 13 8 10 7 7 10 8 8 11 10 4 5 10 9 4 4 4 3 8 8 2 5 2 6 4 4 9 9 6 8 2 1 6 5 10 4 1 7 8 1 7 5 7 10 5 7 3 4 7 6 3 8 9 4 7 10 7 1 6 9 6 4 5
750 0 2 3 3 3 2 4 1 4 9 5 2 3 7 10 3 8 6 12 6 8 6 3 4 7 8 4 9 10 6 5 8 1 5 2 7 6 4 13 7 10 8 8 8 8 8 11 10 4 5 12 9 3 5 4 4 8 7 5 2 2 5 4 7 10 8 6 5 2 0 8 6 9 3 1 6 8 2 7 4 5 10 4 5 5 3 7 5 3 7 9 4 7 9 5 4 8 9 5 5 3
1000 1 3 4 3 4 3 4 1 5 8 4 3 1 8 9 4 8 6 10 4 8 4 3 3 8 8 3 8 8 7 3 2 2 4 1 6 5 4 10 7 10 8 8 9 7 9 9 9 4 4 8 10 4 3 5 5 7 8 6 2 2 5 3 5 7 9 5 10 2 2 7 4 9 4 2 7 8 2 7 3 6 10 5 5 4 3 7 5 3 10 10 4 5 10 8 2 6 8 3 6 5
1250 1 1 3 3 3 1 4 1 4 9 4 2 1 7 10 5 8 7 12 6 7 6 3 3 9 9 3 11 11 6 5 9 1 5 1 6 6 5 13 7 10 6 8 8 8 7 12 9 4 5 11 10 4 4 5 5 9 9 5 4 2 4 5 8 9 9 6 8 2 1 7 5 11 5 3 9 9 2 6 1 6 12 6 7 5 3 7 4 3 9 10 4 6 11 8 4 7 10 5 6 4
1500 1 2 2 3 4 3 4 0 5 8 4 2 2 7 10 5 5 4 12 5 8 6 3 4 8 7 6 10 10 7 3 5 2 5 3 5 5 6 12 8 9 6 7 9 7 9 11 10 4 5 10 9 1 4 6 5 9 7 6 2 3 4 3 6 10 9 7 10 3 2 8 6 9 5 2 8 10 3 7 4 7 9 5 7 4 4 7 4 3 9 9 4 5 11 5 6 6 9 5 4 5
1750 1 1 3 3 3 2 4 0 4 8 3 2 2 7 10 4 8 7 11 6 7 5 3 3 6 8 4 8 10 7 4 5 2 6 3 6 6 5 12 9 10 6 7 8 9 7 11 11 3 6 11 10 3 4 5 3 7 8 6 3 2 7 3 7 10 8 7 5 1 0 7 5 8 4 2 7 9 2 6 4 5 11 5 4 4 4 6 5 3 9 9 4 5 10 6 6 6 9 3 4 3
2000 2 2 3 2 5 2 4 0 5 8 5 2 2 6 10 3 7 7 12 6 9 4 2 4 8 7 5 7 8 8 5 5 2 2 3 4 5 6 13 8 9 6 7 9 8 6 10 8 4 5 12 9 4 4 3 2 7 7 6 4 3 6 2 7 11 8 6 6 1 1 6 5 9 5 2 8 7 3 4 3 3 8 4 7 5 4 7 5 3 8 9 4 4 10 7 3 7 8 4 6 5
2250 2 1 2 3 4 3 4 1 4 9 3 2 2 6 9 4 7 6 12 6 6 4 4 3 8 7 5 9 10 9 2 5 2 4 3 5 5 6 12 8 10 6 7 9 6 8 10 7 4 5 11 9 3 3 4 4 8 7 4 3 2 5 5 6 10 9 4 9 3 2 7 5 10 4 1 8 9 2 7 3 5 8 5 5 4 4 7 4 3 9 8 4 5 10 5 4 5 7 4 5 5
2500 2 2 2 3 4 3 4 1 3 9 4 2 3 7 9 4 7 7 14 7 10 7 3 5 8 8 3 8 9 6 3 5 1 5 2 6 7 6 13 9 10 7 8 9 8 9 10 8 4 5 12 8 3 5 4 4 8 8 3 4 3 5 4 6 8 9 4 9 2 2 6 5 11 4 2 8 9 1 6 4 7 10 5 5 3 2 6 5 3 10 10 3 5 11 6 6 6 8 3 5 5
2750 2 2 1 3 4 2 4 1 6 8 3 1 2 6 10 3 9 5 9 6 8 5 3 4 6 8 4 6 8 6 3 4 2 5 2 6 6 6 12 8 8 6 6 7 7 8 10 8 4 4 10 10 2 3 3 4 6 8 6 4 2 6 4 6 9 8 6 8 3 1 6 3 8 5 4 6 10 1 6 2 6 9 5 6 5 6 6 4 3 8 9 4 7 8 7 3 8 8 4 5 4
3000 3 2 2 3 4 3 4 1 3 9 4 2 3 7 10 4 8 7 13 6 9 4 2 3 9 8 4 8 9 7 4 5 2 3 1 5 5 6 11 9 9 7 6 10 7 9 9 10 4 5 10 9 4 5 4 5 7 8 2 3 1 4 2 6 8 9 5 5 2 1 5 2 11 5 2 8 10 2 5 3 5 11 5 6 4 3 6 5 3 9 10 4 5 10 6 4 6 10 3 4 5
3250 3 2 2 2 3 2 4 2 5 9 4 2 2 7 10 4 8 7 12 5 9 6 3 4 8 8 4 8 8 7 4 4 2 4 1 6 6 6 12 9 9 7 6 11 8 10 10 8 3 5 12 9 4 4 2 4 7 8 3 1 2 5 3 7 8 9 6 8 3 2 8 6 11 5 4 7 9 2 8 5 6 11 5 6 4 4 6 6 4 8 9 3 6 10 5 5 6 9 3 3 4
3500 3 1 2 3 4 3 5 1 5 9 4 3 2 8 10 4 8 7 12 4 9 7 3 4 8 8 4 8 9 8 5 7 2 4 1 6 6 5 13 9 8 8 7 9 9 7 11 8 4 5 11 9 4 5 2 4 6 7 4 4 2 6 3 8 7 10 4 8 1 1 7 4 11 5 3 8 10 3 8 5 7 11 6 6 5 3 7 5 4 8 10 4 6 8 6 7 6 8 5 5 5
3750 3 1 2 3 4 3 4 1 4 9 3 2 2 7 8 4 6 5 9 7 9 6 4 4 9 8 5 8 9 6 4 6 0 4 2 5 6 5 12 7 11 8 8 6 8 9 10 10 3 5 11 8 4 5 4 4 7 8 3 1 3 5 3 6 8 8 5 8 1 1 8 6 10 4 3 8 9 3 7 3 5 12 5 6 5 3 7 4 3 10 9 4 6 12 5 7 5 9 4 1 4
4000 4 1 2 3 3 2 4 1 4 9 4 3 2 7 10 4 8 7 12 7 8 6 3 5 8 8 4 7 8 7 5 5 2 4 1 5 6 6 12 9 10 8 7 9 8 8 9 8 4 5 11 8 3 4 4 4 8 8 3 2 3 3 3 7 8 9 5 7 2 2 8 5 11 5 3 8 9 3 7 4 6 10 6 5 4 4 8 5 3 9 8 3 6 11 7 7 6 8 3 5 5
4250 4 1 2 2 4 3 4 1 5 9 5 2 3 7 9 4 5 5 10 7 8 5 3 3 8 8 3 7 7 6 5 5 2 3 2 5 7 6 11 9 8 7 6 9 9 8 11 8 4 5 11 10 2 3 3 4 9 7 3 3 3 7 4 7 9 9 7 9 3 2 7 3 10 4 3 8 9 3 7 4 4 11 6 8 4 5 7 5 3 9 9 5 7 12 7 8 7 9 3 5 5
4500 4 1 3 3 3 2 4 0 5 8 4 2 2 6 9 4 7 6 9 5 7 5 3 4 7 6 4 9 8 7 4 3 2 2 1 4 5 6 11 7 9 6 7 8 7 8 10 8 4 5 11 9 4 4 3 4 6 8 3 3 2 6 4 8 8 8 5 8 1 1 8 5 9 3 1 7 6 3 7 2 6 10 5 6 3 4 6 5 4 10 10 4 6 10 5 4 4 9 3 4 3
4750 4 2 1 3 3 2 5 2 5 9 3 2 2 6 10 5 7 4 12 6 7 5 2 4 7 7 4 8 8 7 5 4 2 4 2 4 4 5 13 9 9 7 6 9 8 9 10 9 3 5 10 9 4 5 2 4 6 7 3 2 2 5 3 7 8 9 6 7 2 2 7 5 7 4 3 8 8 1 5 3 5 10 6 7 4 5 7 5 3 8 8 4 6 11 6 5 6 8 4 3 4
5000 5 0 2 2 3 2 4 1 5 9 4 2 2 7 9 3 6 6 12 6 7 6 4 4 8 7 3 8 9 8 4 4 1 3 1 4 5 6 14 7 8 7 6 8 7 7 7 9 4 5 10 10 3 3 5 6 8 8 3 3 2 6 3 8 8 9 5 8 2 1 7 5 10 4 2 8 9 2 6 3 6 11 4 6 4 4 6 7 3 10 9 4 6 11 6 5 6 10 4 4 5
5250 5 1 2 2 4 1 4 0 4 8 4 2 3 6 9 4 9 7 12 6 8 6 3 4 8 7 4 9 11 10 5 6 2 3 1 4 5 6 14 6 9 7 7 8 8 8 10 10 4 5 10 9 3 4 3 3 7 8 3 1 2 4 4 7 8 9 6 9 2 2 7 5 10 5 3 8 8 1 7 3 6 10 5 4 5 3 6 4 5 8 8 3 6 10 6 3 7 9 5 6 5
5500 5 1 2 2 3 2 4 1 7 8 4 2 2 6 11 5 8 6 13 6 8 4 3 4 6 8 3 5 10 7 4 6 3 3 1 7 6 5 12 8 9 7 6 9 8 8 10 8 4 5 10 9 4 4 2 4 6 7 3 2 2 5 2 6 7 8 4 6 1 1 7 5 8 5 2 9 9 2 7 2 4 10 6 7 5 4 6 5 4 9 9 4 6 12 8 4 6 7 3 4 4
5750 5 1 2 3 4 3 4 1 4 9 3 2 2 5 10 5 8 6 13 6 6 5 3 4 8 8 3 9 10 7 4 6 4 4 1 6 5 6 14 7 9 6 7 9 8 9 11 9 4 5 11 9 3 4 3 4 8 8 3 3 2 6 4 6 7 10 5 8 1 0 8 5 11 4 2 8 10 4 5 3 5 11 5 5 3 2 7 4 3 9 9 4 6 11 6 6 5 9 4 5 5
6000 6 2 3 3 4 3 5 1 5 9 4 2 2 6 10 4 7 5 11 5 9 6 3 5 8 7 4 9 10 7 5 7 4 4 1 6 5 6 13 9 9 7 7 9 8 9 11 9 4 6 11 9 3 4 4 3 8 8 3 2 2 5 4 7 8 10 6 8 1 0 7 4 12 4 2 8 8 3 7 4 6 9 4 5 4 4 8 5 3 7 10 5 5 9 4 2 6 9 5 6 5
6250 6 2 3 3 4 3 4 2 3 9 3 2 2 5 10 4 7 5 11 4 8 6 4 5 7 8 3 8 10 6 4 6 3 5 2 7 5 5 13 9 8 8 7 7 6 8 10 8 3 5 11 10 3 3 4 2 8 7 6 3 2 6 4 7 9 9 7 9 2 1 8 6 9 5 2 6 8 1 7 4 5 10 5 7 2 4 4 5 3 6 9 4 6 10 6 2 8 9 5 7 4
6500 6 2 3 3 3 2 4 1 5 9 5 2 2 4 9 3 7 7 11 5 7 5 2 3 7 7 4 7 8 7 4 5 3 4 1 6 6 5 14 7 7 7 7 8 7 8 11 9 4 5 11 10 3 4 4 4 7 7 6 3 2 7 3 6 10 9 7 9 2 0 7 4 9 4 2 7 7 1 7 4 7 11 3 2 2 5 7 6 2 7 8 3 7 9 4 2 7 8 6 5 4
6750 6 2 3 3 4 3 4 0 5 8 3 3 2 7 10 4 8 7 12 4 6 5 3 4 6 8 5 8 9 6 3 4 2 4 1 6 4 6 13 9 9 7 7 8 7 8 12 8 4 5 11 9 4 5 3 4 8 8 5 4 3 4 5 6 10 9 6 6 1 0 6 4 8 4 2 7 8 3 8 4 5 9 4 6 3 5 7 4 3 8 9 4 6 8 5 2 6 8 4 6 5
7000 7 3 2 3 4 3 4 1 5 8 4 2 2 5 10 5 8 7 12 5 8 6 3 4 8 8 4 8 10 6 4 4 3 3 1 5 5 5 12 9 8 6 7 9 7 8 11 9 4 5 10 8 3 4 4 4 7 8 3 4 3 3 3 7 8 10 6 9 1 2 8 4 11 5 1 7 9 1 5 4 7 11 6 5 4 4 6 4 3 10 9 3 6 10 4 4 7 9 5 6 4
7250 7 2 2 3 4 3 4 0 5 8 4 2 3 6 10 5 8 6 12 6 8 6 3 4 6 8 4 8 11 5 5 6 2 3 1 7 6 6 12 8 8 8 8 10 9 8 12 9 5 5 10 8 3 3 2 4 8 7 4 4 3 6 3 5 9 9 5 7 2 2 8 5 9 6 2 7 8 1 6 3 5 11 6 5 4 5 7 5 3 8 10 5 7 8 4 3 7 10 5 5 4
7500 7 2 2 3 4 3 4 0 4 8 4 2 1 5 10 4 7 5 10 5 9 6 3 4 7 7 3 9 10 6 5 5 2 5 1 6 6 5 14 8 9 7 7 7 8 9 11 10 4 5 11 9 2 3 3 3 8 7 6 3 4 5 3 8 9 10 7 8 2 2 7 4 10 4 2 7 8 1 7 5 6 11 5 5 5 3 7 5 3 8 9 5 6 8 6 1 8 9 5 6 4
7750 7 2 2 1 4 3 4 0 4 8 4 2 1 6 9 4 7 6 11 5 9 5 3 4 7 8 4 8 10 7 3 6 2 4 1 6 5 6 13 8 10 7 5 8 8 8 11 10 5 5 11 9 4 3 3 4 8 8 5 5 3 3 4 5 9 8 6 7 1 1 8 6 9 5 2 6 8 1 6 5 6 10 5 4 4 3 6 5 3 8 9 4 6 9 6 3 7 9 4 7 5
8000 8 2 2 3 4 3 4 1 4 9 4 2 2 6 8 3 8 6 11 6 8 6 3 4 7 7 2 7 9 6 4 3 1 3 1 5 5 6 13 5 9 6 7 7 6 9 10 9 4 5 10 9 3 3 3 4 7 6 4 4 2 4 4 8 8 7 5 7 3 2 6 4 7 6 1 7 7 1 7 5 7 10 4 5 5 2 7 5 3 7 8 4 7 8 5 2 6 9 5 5 4
8250 8 3 2 3 4 3 4 1 5 9 4 2 2 4 10 3 7 6 10 5 8 6 3 4 8 8 4 8 9 8 2 3 1 4 1 6 5 6 13 7 10 8 10 9 6 8 7 10 4 5 9 10 3 3 4 2 5 8 6 6 3 4 5 8 10 9 6 9 1 1 7 5 10 4 3 8 9 3 6 4 7 10 5 6 4 6 7 6 3 8 8 4 7 9 6 2 7 8 5 5 5
8500 8 3 2 4 4 3 4 1 3 8 5 1 2 6 10 4 7 6 12 6 9 5 3 4 8 8 4 8 10 7 3 5 3 4 1 7 6 6 13 9 10 9 9 9 8 8 10 9 5 4 11 9 2 3 3 5 8 7 3 5 4 6 5 4 6 8 4 7 1 1 8 7 9 6 2 7 8 2 7 2 6 10 4 4 2 3 6 6 3 8 9 5 6 10 6 2 7 9 4 6 5
8750 8 0 1 3 4 3 4 1 5 8 4 2 1 4 10 4 7 6 12 6 8 6 3 4 8 8 4 9 10 7 5 8 1 4 1 6 6 6 13 9 10 7 7 8 7 8 10 10 2 4 11 10 4 4 6 3 7 8 3 5 4 5 4 7 9 8 6 7 1 1 8 6 10 4 1 7 6 1 6 5 4 9 6 6 5 5 8 6 3 9 8 5 7 11 7 2 7 9 5 6 4
9000 9 2 2 3 4 3 4 1 4 9 4 2 2 6 10 4 7 5 11 6 8 6 3 4 7 8 4 8 11 7 4 5 1 4 1 7 6 6 13 8 9 7 8 8 8 8 9 10 4 5 11 9 3 4 4 4 9 8 4 5 2 5 3 7 8 9 5 8 2 2 7 7 10 5 2 7 7 3 7 2 5 10 4 5 3 2 8 4 4 9 9 4 6 8 5 2 7 9 5 7 5
9250 9 3 3 3 4 2 4 1 5 9 5 2 2 5 10 3 7 6 11 4 9 6 3 4 6 8 4 9 9 8 3 7 0 3 1 7 6 4 11 8 8 7 9 7 7 7 9 8 4 5 9 9 3 4 5 4 7 5 2 2 4 4 2 6 9 8 6 7 1 1 6 6 8 4 2 7 8 2 6 3 5 11 6 6 4 4 7 5 2 9 9 3 5 8 4 3 8 8 5 4 3
9500 9 2 3 3 4 3 5 1 5 9 3 2 2 6 10 3 6 4 10 7 9 5 2 4 6 7 3 9 9 5 5 7 1 5 1 7 6 5 11 7 11 9 9 6 7 7 12 7 3 5 13 7 4 4 3 3 8 6 3 4 3 4 3 5 9 6 6 6 1 0 7 7 10 5 1 7 7 1 5 4 5 8 5 7 5 3 7 4 3 9 9 4 6 7 6 3 7 8 6 4 5
9750 9 2 2 3 3 2 4 1 5 9 4 2 1 6 9 3 8 7 11 5 9 6 3 4 7 7 4 7 8 5 4 7 0 5 1 5 6 6 12 9 10 8 7 7 8 8 10 8 3 5 10 9 4 4 3 4 8 8 3 3 3 6 3 6 10 8 5 6 2 1 7 5 10 6 2 6 9 1 5 2 6 10 6 6 4 4 7 6 3 8 9 4 7 9 6 2 8 8 5 6 5
10000 10 3 3 4 4 2 4 1 6 9 5 2 2 5 9 4 7 5 12 6 8 5 3 4 10 8 4 8 8 6 3 7 0 4 1 5 4 5 12 7 9 9 9 10 6 7 10 9 3 5 10 9 2 2 3 4 8 8 3 3 3 4 5 6 7 8 7 8 2 0 6 3 9 4 3 8 10 2 6 4 6 12 6 7 4 5 7 6 3 10 10 4 7 9 5 6 8 10 4 5 4
10250 10 3 2 3 4 3 4 0 4 8 5 2 2 6 9 4 6 6 12 6 8 7 3 5 7 8 4 9 10 7 5 9 1 5 1 7 7 6 12 7 8 8 9 9 7 8 11 9 3 5 10 8 3 4 4 3 5 5 3 3 3 6 4 6 6 8 5 8 1 1 7 5 8 4 1 7 8 1 7 4 5 10 6 4 4 4 7 6 3 10 9 4 7 10 5 3 7 9 5 6 2
10500 10 4 2 4 4 3 4 0 4 8 4 2 2 6 9 3 7 5 10 6 8 6 4 3 9 8 3 8 10 6 2 5 1 5 2 6 5 6 13 7 10 7 10 11 8 7 11 9 4 5 9 6 3 4 4 3 7 7 3 3 2 4 4 6 9 8 6 7 0 1 6 3 9 6 2 7 9 2 5 3 5 9 6 4 3 3 6 5 3 8 9 3 8 11 5 7 8 10 5 6 5
10750 10 5 3 3 4 2 4 1 5 9 3 2 2 6 10 4 8 7 13 5 9 5 4 5 6 8 4 10 10 8 3 6 1 4 1 7 5 6 12 9 10 7 10 9 8 8 10 9 3 5 9 9 4 3 2 4 6 6 2 2 2 4 3 6 8 8 5 7 1 1 6 4 9 4 2 8 9 2 6 3 5 10 6 5 5 4 7 4 3 8 10 2 7 10 4 6 8 9 4 6 5
11000 11 3 2 3 3 2 5 1 4 9 4 2 2 6 9 4 7 6 11 5 8 7 3 3 8 9 4 10 10 7 2 4 2 4 1 7 5 6 13 9 10 7 9 8 7 7 10 8 3 4 11 9 4 4 3 3 5 7 3 2 1 4 3 5 8 8 4 7 1 1 7 4 7 5 1 8 7 2 6 4 7 10 5 6 4 2 7 5 5 7 9 4 7 9 5 5 8 8 4 6 5
11250 11 3 2 3 3 3 5 1 3 9 3 2 2 7 8 5 6 4 8 4 7 3 2 4 8 8 4 8 9 6 2 5 2 4 1 6 4 6 12 7 9 9 9 8 8 7 10 8 4 5 10 9 4 4 4 4 7 8 3 3 3 5 2 5 8 9 5 9 2 1 7 5 8 4 2 7 8 3 8 4 6 12 6 6 4 3 7 4 3 9 9 4 7 10 5 7 6 7 4 5 5
11500 11 3 2 3 4 3 4 1 4 9 4 2 1 5 9 4 7 6 10 6 9 4 3 4 6 8 4 9 8 7 3 5 1 4 1 6 5 6 12 6 10 10 11 7 9 6 9 8 4 5 10 7 4 4 3 3 5 8 3 1 1 3 2 4 8 7 5 6 2 2 6 5 7 5 4 8 10 3 7 3 3 10 6 6 3 4 7 6 3 9 9 4 7 9 6 7 8 7 4 6 5
11750 11 3 2 3 3 3 4 2 3 8 4 2 2 6 9 4 8 6 10 6 8 5 3 4 7 8 4 9 10 7 2 2 2 4 1 7 6 6 12 6 10 7 10 8 6 7 10 8 3 4 9 9 4 4 4 3 5 8 3 1 1 5 2 7 9 7 6 6 2 1 6 5 7 4 2 7 9 2 5 3 5 10 5 6 5 3 7 5 3 8 9 4 7 7 5 3 6 9 4 7 5
12000 12 3 2 3 4 3 4 1 4 9 4 2 2 6 9 4 8 6 10 5 8 5 3 4 8 8 4 9 10 7 3 7 2 5 2 7 6 6 12 8 11 8 10 7 6 6 10 10 3 5 7 6 4 5 3 4 6 7 3 2 2 5 3 5 7 7 5 7 1 1 5 4 8 5 1 7 9 1 7 4 5 9 6 5 4 4 8 5 3 9 9 4 6 9 6 2 7 8 3 5 5
12250 12 5 3 3 3 1 4 1 4 9 4 1 1 6 8 4 6 6 10 6 8 6 3 3 7 8 4 9 10 6 2 5 1 5 2 6 5 6 14 7 9 8 10 8 6 8 10 10 4 5 10 6 3 3 4 1 5 8 3 2 2 4 1 5 9 8 5 8 2 2 6 6 7 5 2 7 9 2 7 4 6 10 5 6 4 3 7 5 3 6 9 5 8 8 5 3 8 8 4 5 4
12500 12 3 2 3 4 3 4 2 5 9 4 1 1 5 10 4 6 6 12 6 8 4 2 4 9 8 4 9 10 7 3 5 2 5 2 7 6 6 12 8 6 8 9 9 6 8 10 8 3 5 11 7 3 3 3 3 7 8 3 1 2 5 2 5 7 7 5 7 1 1 7 5 9 4 2 8 7 2 6 5 5 12 6 6 4 3 7 5 4 9 8 4 7 10 4 3 8 9 3 5 5
12750 12 3 2 3 4 2 5 1 4 9 4 1 2 6 9 4 8 6 11 6 8 5 3 4 7 8 5 7 8 7 3 8 1 5 2 7 6 5 12 6 8 7 9 7 7 7 9 8 4 4 11 7 3 3 4 2 6 5 3 1 1 4 2 5 9 7 6 8 2 2 8 7 8 5 3 9 8 1 6 3 6 12 6 5 4 3 7 5 3 11 10 4 6 9 5 2 8 9 4 6 4
13000 13 4 2 3 4 2 5 1 4 9 4 2 2 6 9 4 8 6 10 4 8 5 2 4 7 6 4 8 8 9 3 7 2 5 4 5 4 5 15 6 10 8 9 6 9 7 11 8 2 5 12 9 5 4 4 4 9 3 2 3 2 3 2 5 6 6 6 8 1 1 8 6 9 4 1 7 9 2 7 4 5 11 6 5 5 4 8 5 3 10 9 3 4 9 6 1 8 9 5 6 5
13250 13 4 2 3 3 2 4 0 4 8 4 3 2 9 9 5 7 5 10 4 8 6 3 7 8 8 4 8 9 8 4 6 3 4 2 5 4 7 13 7 10 8 9 7 6 8 10 8 3 5 11 9 3 4 3 2 6 5 3 3 4 6 4 5 7 6 6 8 2 0 8 7 9 4 3 8 8 1 3 3 6 11 6 5 4 3 7 5 3 9 9 4 6 9 7 3 7 9 5 6 5
13500 13 3 2 3 4 2 4 1 4 9 4 1 1 7 7 4 6 6 10 4 9 6 4 5 7 8 4 9 9 8 3 6 2 5 2 6 4 6 12 6 9 7 9 9 7 8 11 8 2 5 10 7 1 3 4 4 8 7 3 1 1 2 2 5 6 8 5 6 1 0 7 5 8 5 2 6 9 1 6 4 6 10 6 7 4 3 7 6 3 9 9 4 6 9 7 3 8 9 5 5 5
13750 13 4 2 3 4 3 4 1 3 9 4 2 1 6 9 5 7 6 13 5 7 7 4 6 7 8 5 9 11 8 3 6 2 4 2 6 4 6 12 7 9 6 8 9 7 8 9 7 4 5 10 6 1 4 3 4 8 5 4 2 3 6 3 5 9 8 8 6 2 0 8 6 9 5 1 7 7 2 8 5 6 10 6 6 4 4 8 6 3 8 8 4 7 9 7 3 7 9 4 4 4
14000 14 3 2 3 4 2 4 0 5 8 4 2 1 7 10 4 7 6 11 6 8 5 4 5 6 7 6 8 9 6 3 5 1 4 1 6 5 6 13 9 9 7 9 8 8 8 11 8 4 5 10 6 4 4 3 3 9 5 4 1 3 5 4 5 8 8 8 7 3 2 7 6 9 5 2 9 8 3 6 4 5 9 6 5 4 4 8 6 3 9 9 4 6 8 6 2 7 8 4 6 4
14250 14 3 2 3 4 2 5 0 5 8 4 2 1 6 9 4 7 6 11 5 6 6 4 6 8 7 5 7 9 7 2 7 3 5 3 6 4 6 12 7 9 8 9 9 8 7 11 8 4 5 10 7 3 4 4 3 8 5 4 2 2 6 4 6 10 9 8 9 2 1 8 6 9 5 3 7 9 2 8 4 5 10 6 6 5 5 7 6 2 9 9 3 7 8 6 2 7 10 4 6 5
14500 14 3 2 3 5 2 4 0 4 8 4 1 2 7 12 6 8 6 12 6 7 5 3 4 6 8 4 9 9 7 3 6 1 5 2 7 5 5 12 9 10 6 10 9 8 7 10 8 2 5 12 8 4 4 3 4 7 8 4 2 1 6 4 5 8 8 7 6 2 2 6 6 8 5 2 8 8 3 5 4 5 11 6 5 4 3 6 4 3 8 9 4 6 9 7 4 9 9 4 6 5
14750 14 3 2 3 4 3 4 1 4 9 4 2 2 7 10 4 8 6 11 6 8 5 3 4 7 8 4 8 10 4 3 4 2 5 2 5 4 6 11 8 9 9 9 8 6 8 9 8 3 5 10 8 5 4 2 4 5 7 4 3 2 5 4 6 10 7 6 8 2 1 4 5 10 4 2 7 8 2 8 5 7 12 6 5 3 3 7 6 3 9 9 4 7 9 6 3 6 10 4 5 5
15000 15 3 2 3 4 2 4 1 3 9 4 2 2 7 9 4 7 7 12 6 9 7 3 4 8 7 4 9 9 4 3 7 2 6 4 4 4 6 14 7 11 8 10 10 7 9 11 8 3 5 10 8 4 5 5 3 7 6 6 3 2 5 4 6 10 8 7 7 1 1 8 5 9 4 2 7 8 1 6 5 5 10 6 6 3 3 9 5 4 10 10 4 6 9 8 4 8 10 4 5 4
15250 15 3 2 3 4 3 4 1 4 9 4 1 1 7 10 6 6 6 12 5 7 6 2 5 7 5 4 10 9 5 4 8 3 5 2 5 5 6 12 8 9 9 9 7 8 9 10 9 3 5 11 6 4 5 3 4 7 7 5 2 2 4 3 6 9 8 7 7 1 1 7 8 9 5 2 7 9 1 5 3 4 9 6 6 4 4 7 5 3 8 9 4 5 9 7 2 7 10 5 7 5
15500 15 3 2 3 3 2 4 1 4 9 4 3 2 7 10 4 9 5 10 6 5 6 2 6 8 6 4 8 8 5 3 6 0 5 1 3 3 5 11 9 9 9 9 9 8 8 10 9 3 5 11 7 6 4 4 2 6 6 5 2 2 5 4 6 9 8 7 5 2 1 5 5 9 5 1 7 9 1 5 3 5 11 5 6 5 5 8 6 3 8 9 4 5 8 8 3 8 11 5 7 3
15750 15 4 2 3 4 2 5 1 5 9 4 2 2 5 11 5 7 6 10 5 6 5 4 5 8 8 4 8 10 4 4 5 4 5 2 6 5 6 14 9 9 7 9 8 6 8 10 9 3 5 10 9 3 6 5 4 7 6 4 1 2 5 3 5 9 7 6 6 2 1 6 4 8 4 2 8 8 3 7 4 6 11 6 6 5 5 7 6 3 9 8 4 6 9 7 3 7 10 5 6 5
16000 16 3 2 4 4 2 4 1 2 9 5 2 3 7 9 4 7 6 9 5 8 5 3 4 7 6 5 8 9 6 3 5 3 5 3 4 3 6 11 7 10 8 9 7 8 7 9 9 3 5 11 8 4 4 3 4 7 8 4 1 1 4 3 6 9 7 6 7 2 1 8 6 9 4 2 7 10 2 7 4 6 12 6 5 5 4 6 6 3 10 9 5 7 10 7 4 9 9 4 6 4
16250 16 3 2 3 4 3 4 1 3 8 4 2 2 6 9 3 6 6 11 6 9 5 3 4 6 7 4 8 9 5 3 5 3 4 2 4 5 7 13 8 9 8 8 8 7 8 11 8 4 5 10 8 4 5 3 5 7 8 4 2 1 3 4 6 9 8 7 7 1 0 6 6 9 3 1 8 8 2 5 4 6 11 6 6 3 3 5 5 3 11 10 4 5 9 6 4 8 9 4 6 5
16500 16 3 2 3 4 2 4 1 4 9 3 2 2 6 9 4 5 7 12 6 8 4 3 5 8 10 5 10 10 6 5 7 2 4 2 5 4 6 13 9 8 7 8 8 8 8 10 8 3 5 13 6 6 5 5 5 8 8 5 4 2 5 3 6 10 8 7 7 3 1 8 7 9 4 2 7 9 2 8 5 7 10 6 5 4 4 8 5 3 9 10 4 7 8 8 5 8 8 3 5 4
16750 16 4 2 3 4 2 4 1 4 9 5 2 1 7 10 3 7 6 12 6 9 6 3 4 9 8 5 9 9 5 3 5 3 5 3 6 5 5 14 9 10 8 9 8 8 8 10 9 4 5 12 7 3 2 3 3 8 8 5 0 2 5 4 6 10 8 5 8 2 1 8 7 9 4 3 8 7 3 6 5 7 10 6 6 4 4 8 5 3 9 10 4 6 8 7 2 8 10 4 5 3
17000 17 4 2 3 4 2 4 2 5 9 5 3 2 7 10 4 7 7 11 5 7 5 4 4 7 5 4 9 10 6 3 6 4 5 4 5 4 6 12 7 9 7 9 8 7 7 12 9 4 5 11 7 4 4 3 3 8 7 5 2 2 4 4 6 8 9 5 9 2 1 7 3 9 5 1 8 9 2 6 5 6 11 6 4 5 5 8 5 3 9 9 4 6 10 6 3 6 9 4 4 4
17250 17 4 2 3 4 3 4 0 4 8 5 2 3 8 9 4 6 5 8 5 5 6 3 4 7 6 6 9 9 6 2 6 4 5 4 4 1 5 10 6 10 9 8 9 8 6 10 8 4 5 10 9 4 4 4 4 7 7 5 2 2 5 4 6 9 7 5 7 2 1 8 6 8 5 2 8 9 1 5 4 6 12 6 7 5 5 7 5 3 10 9 5 6 10 6 2 6 10 5 5 5
17500 17 3 2 3 4 2 4 0 4 8 3 1 2 8 9 5 7 7 11 5 6 6 3 4 7 5 5 9 10 5 4 5 5 5 4 4 2 6 12 7 10 7 9 8 6 7 11 7 4 5 11 9 4 3 3 4 8 6 5 1 3 4 3 6 10 10 6 9 2 1 8 7 11 4 1 7 7 1 6 5 6 11 6 8 5 4 7 5 3 10 9 4 6 7 7 3 7 10 6 5 4
17750 17 5 3 3 3 2 4 2 5 9 4 2 1 6 10 4 7 7 12 6 5 8 3 4 7 5 3 7 8 4 4 5 3 3 1 5 3 6 11 8 9 9 9 7 9 8 10 8 3 5 12 7 5 5 4 4 7 7 5 3 2 3 3 6 9 8 5 8 2 0 6 6 8 5 1 7 8 1 6 3 6 12 6 5 5 4 7 5 4 11 9 4 7 9 6 3 5 10 5 6 4
18000 18 4 1 4 4 3 4 1 4 9 5 2 3 7 8 6 7 6 11 5 8 6 4 5 7 6 4 7 9 5 2 5 2 5 3 4 2 5 12 8 9 9 9 10 8 9 10 6 3 5 11 8 3 3 2 3 6 4 5 1 2 2 2 6 9 8 5 6 2 1 7 6 8 4 1 7 6 2 6 3 5 11 5 8 5 5 7 6 3 9 9 4 6 7 8 2 7 9 5 7 4
18250 18 3 2 3 4 2 4 1 3 9 5 2 2 5 9 4 4 5 10 5 8 4 2 4 7 8 4 7 8 5 4 5 3 5 2 6 5 6 13 9 9 8 9 7 7 8 10 7 2 4 11 7 4 3 3 3 8 4 6 4 3 5 3 4 7 7 6 9 2 1 8 5 10 4 3 7 8 2 8 5 7 11 6 4 5 4 7 5 3 9 8 4 7 7 6 2 7 10 5 4 4
18500 18 3 2 3 4 2 4 2 3 8 3 1 1 7 9 4 5 5 12 5 8 5 2 5 7 8 4 8 8 5 2 6 3 4 1 5 5 7 12 9 9 6 8 9 6 8 11 10 3 5 11 7 4 5 3 3 5 7 4 3 2 5 3 5 9 7 5 6 3 0 8 5 8 5 2 7 7 2 6 4 7 13 6 6 3 4 7 5 3 9 9 4 7 7 7 2 7 9 4 4 4
18750 18 3 2 4 4 2 4 1 3 9 3 3 1 9 9 5 7 7 12 5 7 6 3 4 8 7 4 8 8 6 3 7 3 5 2 5 4 6 12 8 11 7 9 9 6 8 11 11 3 5 11 6 4 5 4 4 6 5 4 2 2 5 4 5 10 8 6 8 2 1 6 3 9 4 1 8 7 1 6 4 6 10 6 7 3 5 8 5 3 9 9 4 5 8 7 1 4 8 3 5 5
19000 19 5 4 4 4 2 4 1 5 9 5 1 2 7 8 5 7 7 13 6 8 4 2 4 6 8 4 6 10 5 6 6 3 5 3 6 5 6 13 8 10 8 10 7 7 8 10 8 4 5 12 8 2 4 4 3 6 7 5 3 3 5 4 5 8 9 5 7 2 1 6 5 8 3 2 8 7 4 5 3 5 10 6 6 5 3 7 7 3 10 9 4 7 7 7 3 8 8 3 4 4
19250 19 2 2 3 4 1 4 0 2 7 5 1 1 8 6 4 7 7 12 6 7 5 3 4 5 7 3 7 8 4 3 4 2 5 2 5 5 7 13 8 11 6 8 8 8 8 10 8 4 5 10 7 4 6 5 3 7 4 4 0 2 3 2 6 9 8 5 8 2 1 7 5 7 6 2 7 7 1 6 4 6 8 6 3 3 4 6 6 3 10 10 4 6 8 7 2 7 9 3 5 5
19500 19 3 3 3 3 2 4 0 5 8 4 1 1 7 9 5 6 5 9 5 8 7 3 5 7 7 4 7 9 5 4 5 2 5 3 4 5 7 13 7 9 8 9 8 7 7 11 8 3 5 11 8 3 3 3 3 8 5 5 1 2 3 3 5 9 9 7 8 2 0 8 4 10 4 2 7 8 1 5 4 7 10 6 5 4 3 7 7 3 9 10 4 6 8 8 2 8 9 3 3 4
19750 19 2 2 3 4 3 6 1 3 8 4 2 2 7 10 5 8 6 11 6 8 4 2 5 7 8 4 8 8 5 4 5 2 5 3 5 6 5 13 9 9 8 8 7 9 8 11 9 3 5 11 9 3 3 3 4 8 7 6 1 2 4 4 5 9 10 7 6 2 1 8 7 11 5 5 8 9 3 6 3 5 10 6 7 5 3 8 5 3 11 10 4 5 10 7 4 7 9 4 4 4
20000 20 2 2 3 4 2 5 1 4 9 4 3 0 8 10 3 6 6 10 6 10 5 3 6 9 7 6 9 10 5 3 6 4 5 2 5 3 6 13 8 10 6 8 10 7 7 10 8 4 5 8 8 3 2 4 2 7 5 5 1 2 4 4 6 10 11 5 7 2 1 7 6 11 3 3 8 9 2 5 3 5 11 6 6 4 3 7 5 3 9 10 4 6 10 6 6 6 9 3 3 5
20250 20 2 2 3 3 1 6 1 5 8 5 2 1 8 10 5 7 6 11 5 8 6 3 5 8 7 4 6 9 3 3 5 3 4 2 4 4 6 13 9 10 8 9 8 8 8 9 9 3 5 11 8 3 2 4 2 8 6 4 0 2 3 3 6 8 9 5 9 2 1 8 5 9 4 1 8 8 1 5 2 5 11 5 5 3 3 8 5 3 9 10 4 6 8 6 5 7 10 4 4 3
20500 20 0 2 3 3 1 5 1 2 9 4 3 0 7 9 4 7 6 11 4 8 6 3 6 9 8 5 9 10 3 4 6 2 3 1 4 4 7 13 9 9 7 8 9 8 7 9 9 3 5 11 7 4 3 3 3 8 5 5 1 2 3 2 5 8 7 6 5 2 0 7 7 10 3 2 8 9 3 7 5 6 9 6 5 4 3 7 5 3 10 8 4 6 11 5 6 5 10 4 4 4
20750 20 2 2 3 3 2 5 0 5 8 4 3 1 7 8 4 5 4 10 5 7 7 3 5 9 5 5 11 9 4 4 6 3 3 1 3 3 7 10 6 10 7 8 8 7 9 10 10 4 5 12 9 4 4 4 3 9 6 6 2 2 4 3 6 9 10 6 9 2 1 7 8 12 3 2 8 8 3 6 4 7 13 6 5 4 3 8 5 6 10 11 3 6 10 5 6 5 10 4 4 5
21000 21 2 3 3 4 3 6 0 3 8 4 2 1 7 10 5 7 6 10 5 6 6 3 4 7 5 3 9 8 4 4 7 0 5 2 4 3 7 10 8 10 6 8 9 7 9 10 8 3 5 12 9 3 3 3 5 8 6 4 0 2 3 2 6 9 7 5 8 2 1 8 7 10 4 2 7 8 2 7 5 7 11 4 5 3 3 7 5 3 7 10 4 6 10 5 5 4 8 3 3 4
21250 21 1 2 3 4 2 4 1 4 9 4 2 2 8 9 5 7 7 14 6 7 8 3 6 9 7 4 7 10 4 3 3 4 5 3 3 2 7 12 9 9 8 8 9 8 8 10 8 3 4 12 9 4 2 4 3 7 6 5 0 2 5 4 5 7 7 6 7 4 2 7 4 10 5 2 7 8 3 7 5 5 12 6 5 6 5 6 5 4 9 9 4 6 12 7 6 4 9 4 5 5
21500 21 2 2 3 4 2 4 2 4 9 5 2 2 7 9 5 7 6 10 6 6 6 3 6 9 5 5 8 9 4 4 8 1 5 0 3 4 7 12 8 8 8 8 8 7 9 11 9 4 5 12 8 3 4 3 3 8 5 3 1 2 5 4 5 8 9 5 9 2 1 8 7 10 4 3 8 9 2 7 4 6 11 6 4 4 4 7 5 3 10 10 4 6 9 6 5 5 9 4 2 4
21750 21 0 2 3 3 1 4 1 4 9 5 2 2 8 8 5 5 5 12 6 7 6 3 7 9 5 5 10 8 4 3 7 2 5 0 3 3 7 11 7 10 6 9 8 7 7 10 10 4 5 11 8 3 4 3 3 9 4 4 1 2 5 3 5 7 8 6 7 2 1 7 6 10 4 3 9 8 4 5 5 6 10 6 5 3 4 6 5 3 10 10 4 5 11 6 6 5 8 4 4 5
22000 22 2 2 3 4 2 4 1 2 8 4 2 0 6 10 3 7 6 9 5 8 6 3 5 9 5 5 9 9 4 4 7 3 4 1 3 4 6 13 8 9 8 8 8 7 9 9 7 4 5 12 6 4 3 3 3 9 6 6 1 2 4 3 5 8 8 5 9 3 0 9 7 9 4 2 8 9 1 6 3 6 10 6 7 4 4 7 5 3 9 10 4 7 9 6 5 6 10 4 4 2
22250 22 2 3 3 4 3 4 1 4 9 4 3 1 7 9 4 6 4 10 5 10 7 3 6 8 6 5 6 9 6 3 5 2 4 1 3 4 7 10 8 9 8 8 8 8 8 11 6 3 4 10 6 2 3 5 2 9 6 6 1 2 3 3 6 11 8 6 9 2 1 7 5 10 4 3 7 8 3 6 4 5 10 6 8 5 4 6 5 4 9 11 3 7 9 7 4 5 11 4 5 4
22500 22 2 2 3 4 2 4 0 5 8 5 1 2 8 8 6 6 5 11 6 8 6 3 6 8 9 2 9 9 4 3 6 0 4 0 3 5 6 10 7 9 9 8 6 7 8 9 8 4 6 11 7 2 3 5 1 7 5 5 0 2 4 3 6 9 11 6 6 2 0 7 6 11 4 3 9 9 2 4 3 4 9 6 5 4 3 7 5 3 10 11 5 6 9 7 5 5 9 4 4 4
22750 22 1 2 3 4 3 7 1 4 9 5 2 1 6 9 3 6 5 9 6 10 5 3 5 9 7 5 7 9 6 3 6 0 4 2 4 5 6 13 8 9 8 9 8 9 8 10 8 3 5 11 4 4 4 4 3 9 6 6 2 2 5 4 6 11 10 7 6 3 0 8 7 11 5 1 10 9 3 5 4 5 8 6 7 5 3 8 6 3 10 10 4 5 11 6 6 5 9 3 4 3
23000 23 2 2 3 3 1 4 1 4 9 4 2 1 7 10 3 7 7 11 5 9 7 3 5 7 8 5 7 10 4 5 7 0 5 1 4 5 7 12 8 11 8 9 7 6 9 11 8 3 5 10 8 3 4 4 3 8 6 5 1 2 3 3 6 9 7 4 8 2 1 8 7 9 4 2 8 10 2 8 4 6 11 5 6 5 4 7 4 3 8 9 4 5 10 5 5 5 9 4 4 5
23250 23 2 2 3 3 1 4 0 5 8 4 3 2 8 9 4 8 6 11 5 7 6 3 4 7 8 4 8 9 6 5 5 1 4 1 5 5 7 12 7 10 8 8 7 8 8 9 8 2 5 12 9 3 4 3 4 8 6 5 0 2 4 3 6 8 9 6 8 3 3 7 7 11 6 1 7 8 2 5 4 6 10 5 7 5 5 7 6 3 8 9 3 5 10 7 4 5 9 4 5 5
23500 23 2 2 3 4 2 4 0 4 8 3 2 1 6 9 4 7 5 11 5 7 4 2 6 9 8 5 7 8 6 4 8 2 6 2 5 5 6 12 7 9 6 8 9 8 7 8 8 3 5 12 9 2 3 3 3 9 5 5 2 3 4 2 6 10 7 6 9 5 2 8 7 9 4 4 8 9 1 7 5 6 11 6 7 6 5 8 5 3 10 10 4 6 11 8 5 4 10 3 5 3
23750 23 3 3 3 4 2 4 1 5 8 3 3 0 7 8 3 6 7 12 5 8 6 3 4 8 8 4 10 9 5 4 8 1 5 1 5 5 8 12 7 8 7 8 10 8 7 8 9 3 5 13 7 3 5 3 4 8 5 6 2 2 5 4 5 7 10 6 9 3 3 6 5 11 4 1 8 9 2 6 4 7 11 6 5 4 3 7 4 3 9 10 4 6 9 6 7 5 9 4 3 4
24000 24 2 2 3 3 1 4 1 4 9 4 3 2 7 10 3 9 5 11 6 8 5 3 6 8 8 5 10 8 6 4 9 0 5 1 7 6 7 11 7 10 6 9 8 8 7 9 9 3 5 12 6 4 4 4 3 10 4 5 1 2 5 3 5 9 8 7 6 2 2 7 8 10 5 3 7 7 2 6 5 6 10 5 5 3 3 7 5 3 9 10 3 7 11 6 2 5 10 3 3 4
24250 24 1 2 3 4 2 4 2 5 9 4 2 2 7 9 4 6 6 12 6 9 7 3 5 9 8 5 10 9 6 4 8 1 5 2 4 5 7 12 9 10 7 8 8 8 7 10 8 4 5 12 8 4 4 4 2 8 4 4 2 1 4 3 6 9 9 6 9 3 3 7 8 10 5 2 8 9 3 8 3 6 11 6 6 5 4 6 5 3 8 9 4 5 10 7 6 6 8 5 5 5
24500 24 0 1 3 4 3 5 0 3 8 4 2 2 7 8 4 7 6 9 5 9 5 3 6 9 7 5 8 8 4 4 4 2 5 0 5 4 8 13 8 9 7 6 8 8 8 10 9 4 5 12 9 3 4 4 3 9 4 6 2 1 4 4 4 7 9 6 7 2 1 7 8 12 3 2 8 9 2 7 5 7 10 6 4 5 5 7 4 3 10 9 4 6 11 6 7 7 10 3 5 4
24750 24 1 2 4 5 2 4 1 4 9 5 2 3 7 11 5 6 6 11 5 8 7 3 7 9 8 5 9 9 5 3 5 1 3 1 4 5 7 10 8 9 7 8 7 7 7 7 7 3 5 12 9 3 4 4 3 7 8 5 2 1 4 3 5 9 11 6 7 2 1 8 8 12 4 2 8 10 2 6 4 6 11 6 7 5 5 8 6 3 8 9 4 6 10 6 5 6 9 4 2 4
25000 25 0 2 4 4 2 5 0 3 7 3 2 1 7 8 4 6 5 9 5 8 7 3 6 9 6 5 9 9 5 3 8 2 4 2 3 4 7 12 5 7 7 7 8 7 8 9 9 2 5 11 8 3 2 3 2 7 7 5 2 1 4 4 6 9 7 6 5 3 1 9 7 8 3 1 8 8 1 7 5 7 11 6 5 5 3 7 4 3 9 9 5 7 12 5 5 4 8 4 2 3
25250 25 1 2 3 2 2 6 1 4 9 4 2 2 7 9 4 8 6 10 5 7 6 3 5 8 5 4 8 9 6 3 7 2 6 4 3 4 7 12 9 9 7 7 8 9 9 9 9 4 5 11 7 4 4 3 3 7 5 5 1 3 3 2 6 10 9 6 8 3 2 7 7 11 5 1 8 8 3 7 5 7 10 5 7 5 3 7 5 4 9 9 4 5 9 6 7 4 11 4 6 5
25500 25 0 2 4 5 2 4 1 5 8 5 2 3 7 9 4 7 6 10 3 7 5 3 4 9 7 4 8 9 6 4 8 1 5 1 4 3 5 12 7 10 7 8 9 6 7 9 9 3 5 12 8 4 4 3 3 7 6 6 2 2 6 4 6 10 8 7 6 3 2 8 7 11 4 2 7 9 2 7 5 6 11 6 4 5 4 7 5 4 9 9 4 5 10 7 5 5 9 4 6 3
25750 25 2 2 4 5 2 4 0 4 8 4 2 2 7 8 4 5 6 12 5 10 7 3 5 9 8 5 8 8 5 3 5 0 5 1 5 5 8 12 7 9 7 8 9 7 8 8 8 4 5 12 9 4 6 5 3 8 5 4 1 2 6 4 6 10 9 6 7 2 0 8 7 11 4 4 8 7 2 7 2 5 11 6 7 3 4 7 4 4 11 10 4 6 9 5 5 4 10 5 5 3
26000 26 0 2 3 4 0 4 1 5 9 4 2 1 8 7 5 6 7 11 6 10 7 3 8 9 9 5 10 10 5 4 5 2 4 1 4 5 8 12 6 9 7 6 9 7 7 9 9 2 5 12 8 3 4 4 4 8 6 4 1 2 5 4 6 8 9 6 6 2 0 8 8 11 4 2 9 8 3 4 4 3 10 5 8 6 6 8 6 3 9 10 4 6 10 6 5 5 9 5 7 5
26250 26 1 2 3 3 1 4 1 4 9 5 1 2 7 8 4 7 5 10 6 10 7 3 3 7 8 5 10 9 6 2 6 2 4 1 4 4 8 12 7 10 6 7 6 7 7 8 8 3 5 11 7 4 4 3 4 8 6 6 1 3 4 2 6 10 9 6 7 3 0 9 7 11 3 4 8 8 2 4 3 5 10 5 7 5 3 8 5 3 7 9 4 6 10 7 6 6 10 5 6 5
26500 26 2 2 4 4 2 5 1 4 9 3 2 2 7 9 4 8 5 11 7 10 6 3 5 9 6 5 8 9 4 3 5 1 4 1 4 4 8 13 8 9 7 8 8 7 8 9 9 4 5 13 8 5 4 3 2 7 5 5 0 3 4 4 6 9 10 7 7 2 1 7 7 11 4 4 7 7 2 6 4 6 9 6 4 5 3 6 5 3 9 9 4 5 9 6 4 4 10 4 3 5
26750 26 2 2 3 4 2 4 1 4 8 4 2 1 7 8 5 6 6 11 6 9 6 3 5 8 9 5 8 10 6 4 5 2 5 2 6 5 6 12 7 9 7 8 9 6 8 9 9 2 6 12 8 2 3 3 2 7 6 5 0 1 3 4 5 8 9 4 8 3 2 8 7 11 5 3 7 10 2 6 3 7 9 6 7 4 4 8 6 3 8 9 4 5 10 8 3 7 10 5 5 2
27000 27 2 2 3 3 1 4 1 4 8 3 2 2 6 10 5 7 7 11 7 10 6 3 5 8 8 5 8 9 4 5 5 4 5 2 4 5 7 11 8 9 7 8 8 9 8 9 7 4 5 12 8 4 5 3 4 9 6 4 1 1 4 4 5 9 8 6 5 3 1 5 6 11 5 3 7 8 1 3 3 5 10 5 6 4 3 8 5 3 9 9 4 5 9 6 5 5 9 4 5 5
27250 27 2 2 3 4 3 5 1 4 9 4 2 2 7 9 4 8 7 12 6 10 6 3 6 9 6 5 8 10 5 4 6 1 4 1 3 4 7 12 7 10 6 8 10 7 9 7 9 4 4 13 9 5 4 4 4 6 7 4 1 2 5 4 6 9 10 6 8 3 1 6 7 12 3 4 5 8 1 5 3 6 12 4 7 5 4 7 5 3 9 9 4 6 9 6 2 7 9 4 4 4
27500 27 2 2 4 4 2 4 1 4 9 4 2 1 6 9 5 7 7 12 7 11 6 3 5 8 6 5 8 9 4 3 5 2 6 2 4 4 8 12 8 9 7 7 9 9 9 9 9 3 5 12 9 3 3 3 2 8 5 5 1 2 4 3 5 8 11 6 8 2 1 8 7 11 4 2 7 8 3 6 3 5 11 6 4 5 4 8 5 4 10 8 4 5 11 6 3 6 9 4 4 6
27750 27 0 2 3 4 2 4 1 4 9 5 2 3 6 9 4 7 5 11 6 11 6 3 5 9 5 5 8 10 5 4 5 2 5 3 3 4 8 12 8 11 9 9 7 7 8 9 9 4 5 12 8 3 3 3 4 8 7 6 1 1 4 4 6 10 11 6 8 4 1 8 6 12 4 4 7 8 3 7 3 5 10 6 5 4 3 8 6 3 10 9 4 5 10 6 4 7 9 4 4 5
28000 28 1 3 3 4 2 6 0 4 8 4 2 1 6 10 5 7 6 11 5 9 5 3 5 9 7 5 9 10 4 3 6 2 3 1 3 5 7 12 8 9 8 9 9 9 7 10 8 4 5 12 8 4 6 5 4 7 8 6 2 2 6 4 6 9 11 7 7 3 1 8 8 12 4 2 7 8 1 6 3 5 11 6 6 5 3 8 5 3 9 10 4 6 9 6 4 5 10 4 5 2
28250 28 0 2 3 4 3 6 0 6 8 4 2 2 7 9 4 7 5 9 6 10 5 3 4 8 9 6 8 10 5 3 6 2 5 3 4 5 7 13 9 10 8 8 7 9 7 8 9 3 5 10 6 3 5 4 4 7 8 5 2 2 5 3 6 9 7 6 7 4 3 8 5 8 3 2 6 7 2 8 5 7 11 5 5 6 6 8 7 3 9 9 4 6 9 6 5 5 9 4 5 2
28500 28 2 2 3 4 2 4 1 5 9 4 1 0 7 10 2 5 5 10 6 10 6 3 5 8 6 5 7 9 3 5 6 3 4 2 4 4 8 11 8 10 8 9 9 8 9 10 9 4 5 12 8 2 4 5 3 8 5 4 1 2 6 4 6 8 10 5 5 5 1 6 6 10 5 4 7 9 3 7 4 5 10 6 6 4 3 8 5 4 10 9 4 5 9 5 5 5 9 4 4 4
28750 28 2 2 3 4 3 6 0 5 8 4 2 2 5 9 4 6 5 8 5 10 7 3 6 9 7 5 8 10 3 4 5 2 3 0 3 4 7 12 7 8 7 8 8 8 9 10 9 3 5 12 9 3 4 5 3 8 5 6 1 2 6 3 5 8 9 6 7 2 1 7 8 10 5 2 7 8 1 7 5 6 11 5 4 5 3 7 6 3 9 10 4 6 9 5 4 7 9 5 4 3
29000 29 2 3 3 3 1 4 0 5 8 3 3 1 7 9 5 6 5 10 5 9 7 3 5 9 7 5 10 9 4 4 7 3 6 2 4 5 7 12 8 9 7 9 8 6 7 11 8 3 5 12 8 2 4 4 3 8 4 4 1 2 5 4 6 8 9 6 7 4 2 9 7 10 4 2 7 8 0 5 5 6 12 6 5 6 5 7 5 3 8 9 4 6 10 6 5 6 10 6 5 5
29250 29 0 2 3 4 3 6 0 3 8 3 2 1 5 9 4 6 5 10 5 8 6 3 4 7 8 5 8 10 5 3 5 1 4 2 4 5 8 12 8 8 8 8 7 9 8 7 9 4 5 10 7 3 4 3 4 8 7 5 1 2 4 3 6 10 9 5 7 3 0 8 4 9 4 2 7 8 2 7 4 5 13 5 7 3 3 6 5 3 9 9 4 7 8 5 3 6 9 4 5 4
29500 29 1 3 3 4 2 4 1 3 9 3 3 3 8 10 4 7 6 11 6 7 7 3 4 8 7 4 8 10 3 3 6 3 3 0 4 5 7 11 7 10 6 8 7 6 7 8 7 3 5 11 7 4 4 3 4 7 6 5 2 2 5 4 6 9 10 5 8 2 1 8 7 11 3 1 7 8 1 4 4 5 10 6 5 5 5 7 4 3 10 9 4 5 7 6 2 6 9 5 3 4
29750 29 2 2 3 4 3 5 0 4 8 4 2 1 7 10 5 6 5 11 5 7 5 3 4 9 8 5 8 10 5 2 5 2 4 1 5 5 7 13 9 9 8 9 8 8 8 9 6 2 4 10 7 2 3 5 4 8 6 4 1 1 4 4 6 9 9 6 6 2 0 7 4 9 4 2 7 8 1 5 3 6 10 5 5 5 4 6 6 3 8 9 5 7 10 7 3 6 9 4 3 4
30000 30 2 2 3 3 1 4 0 4 7 4 2 2 7 10 4 8 6 10 5 6 6 3 3 9 5 5 9 10 3 3 5 2 3 0 4 3 6 10 8 10 6 8 10 9 8 10 8 5 5 12 9 4 3 6 3 9 6 4 1 2 5 4 6 9 11 5 9 4 2 8 6 11 5 2 8 8 3 7 3 6 11 6 5 4 3 7 4 3 8 9 4 7 10 6 3 7 9 5 4 3
30250 30 2 2 3 4 2 3 1 3 9 4 2 1 6 9 4 7 6 11 6 9 6 4 5 8 5 4 8 8 4 3 5 3 4 1 4 4 6 12 8 9 7 8 8 7 7 9 7 4 5 11 9 3 4 5 5 9 6 3 0 2 4 4 5 9 10 6 8 3 3 8 6 10 5 2 8 9 2 6 5 6 11 6 5 3 3 7 4 3 9 8 4 6 9 6 2 7 9 4 4 4
30500 30 2 2 3 4 3 5 0 4 8 4 1 1 6 10 2 7 6 12 6 9 6 3 4 8 8 5 7 9 5 2 5 2 4 2 6 5 7 12 8 10 6 8 8 7 8 7 8 3 4 11 6 4 3 4 3 9 5 3 1 2 5 4 5 8 9 5 8 2 1 8 7 10 5 2 7 7 1 5 5 5 10 6 3 5 4 7 5 3 9 10 4 7 8 7 3 8 10 4 6 5
30750 30 2 2 3 3 2 6 2 4 9 4 3 1 6 9 4 7 6 12 6 8 5 4 5 8 8 5 10 10 6 3 6 3 4 2 4 4 5 12 7 9 7 8 9 8 7 9 9 2 4 11 8 3 4 3 3 8 7 6 2 2 5 4 6 9 10 6 7 3 0 8 6 10 3 2 7 8 0 5 4 5 10 5 6 5 3 7 6 3 7 8 4 7 9 8 2 7 9 4 6 3
31000 31 1 2 3 4 3 5 0 4 8 4 2 3 6 11 5 8 6 12 5 7 6 3 5 9 8 5 8 10 5 4 5 2 3 1 4 4 7 11 7 9 6 7 7 7 8 9 10 4 4 11 9 4 4 4 3 8 6 5 2 2 6 4 6 8 8 6 9 4 1 9 6 9 4 1 8 7 3 7 5 7 12 6 6 4 4 7 4 4 9 9 4 6 10 7 2 5 9 4 5 5
31250 31 3 2 3 3 2 4 0 4 8 4 1 1 6 8 4 7 7 11 7 7 6 4 4 7 5 4 10 11 5 5 5 4 4 3 4 4 7 13 7 10 6 9 7 7 7 10 8 4 5 11 9 3 4 4 4 9 4 4 1 2 5 4 6 9 8 5 8 3 0 8 6 10 4 3 8 7 1 7 5 5 10 6 5 5 3 7 5 3 8 9 4 7 9 7 3 7 9 4 5 5
31500 31 2 2 3 3 2 4 1 3 9 4 1 1 6 9 3 6 5 10 5 7 7 4 6 7 5 5 9 9 3 4 5 3 3 0 4 4 5 12 9 10 9 9 6 7 8 10 10 3 5 10 7 3 3 2 3 8 5 5 1 2 5 4 5 8 8 7 7 3 1 7 5 11 3 3 7 8 1 6 5 5 11 6 5 4 5 8 4 3 11 10 3 6 9 7 4 6 10 5 3 4
31750 31 2 2 2 4 3 5 0 3 8 3 2 1 4 10 3 7 5 8 4 7 6 3 4 9 8 4 8 9 4 4 6 4 3 1 5 4 5 11 8 9 6 7 7 7 6 9 6 3 4 10 6 3 4 3 3 8 5 4 1 2 4 2 6 9 9 5 7 3 1 8 5 10 5 4 10 10 2 6 3 6 9 6 4 4 3 6 5 3 8 8 3 6 9 7 6 7 8 3 4 4
32000 32 2 2 3 4 3 5 0 3 8 4 2 2 6 10 4 6 6 9 6 7 6 3 4 9 5 5 7 9 3 4 5 4 2 1 5 4 7 11 8 9 8 10 8 8 7 10 8 3 5 11 7 4 3 3 3 9 8 5 2 2 6 4 5 8 7 6 8 2 0 6 5 9 4 3 8 8 3 7 4 6 9 6 3 4 3 6 5 3 10 8 5 6 10 4 4 7 9 3 3 5
32250 32 2 2 3 4 3 5 1 6 9 4 2 3 6 10 4 7 6 9 4 6 6 3 4 7 5 5 10 10 3 4 6 4 4 1 4 3 6 11 8 9 7 9 7 7 8 8 9 4 5 12 10 4 5 4 4 7 7 5 2 2 6 4 5 8 9 6 8 3 0 8 7 8 6 2 9 8 1 6 4 6 12 6 7 4 5 8 5 3 9 9 4 6 7 5 2 6 10 4 6 4
32500 32 2 2 3 3 1 4 0 6 8 4 2 2 6 10 4 7 5 12 5 8 6 3 3 8 6 5 8 9 4 2 6 0 6 1 4 4 6 12 9 11 8 10 10 8 7 9 8 4 5 10 8 3 2 3 4 8 5 5 2 2 4 3 6 9 8 6 7 2 2 7 4 11 5 2 7 7 0 7 4 6 10 6 4 4 5 6 5 3 9 10 4 6 9 7 3 7 8 4 5 5
32750 32 1 2 3 4 3 5 0 5 8 4 2 2 6 9 4 7 6 10 4 7 6 3 4 5 5 4 7 9 5 2 4 3 5 3 4 3 7 10 8 10 9 9 6 9 7 9 8 4 4 10 7 3 2 4 3 7 8 5 2 2 6 4 6 9 7 5 6 2 0 7 4 9 4 3 9 8 3 6 4 5 11 6 4 4 3 6 6 5 11 10 3 6 8 6 5 8 10 4 6 5
33000 33 3 2 2 4 2 5 1 5 9 3 2 2 6 8 4 7 5 10 6 6 6 3 3 8 7 3 9 9 5 2 6 2 5 2 4 4 5 12 6 9 8 8 10 9 8 10 9 5 4 11 9 3 2 3 5 8 7 4 1 2 3 2 5 9 8 6 9 3 1 7 5 9 5 3 6 8 2 6 3 6 12 5 5 3 4 6 5 4 9 10 5 6 11 5 3 6 9 4 3 3
33250 33 2 3 3 4 3 6 0 4 8 3 2 1 5 8 5 5 5 11 6 8 6 4 5 9 7 6 11 10 4 3 6 3 4 1 6 4 7 11 7 10 6 9 11 9 8 12 8 4 5 12 9 3 3 4 3 7 6 4 2 2 5 3 4 8 8 6 7 3 2 8 7 11 4 2 7 8 2 6 4 5 11 5 4 3 3 7 5 3 9 9 4 6 10 7 3 7 10 3 6 5
33500 33 3 2 3 4 3 5 0 4 7 4 2 3 7 10 5 8 5 10 6 6 8 3 5 7 5 5 10 9 4 4 7 3 3 2 7 4 6 11 9 9 7 7 9 9 10 11 9 4 6 12 9 4 4 5 4 8 6 3 1 3 3 2 5 8 9 3 7 4 1 9 8 10 4 3 7 8 1 4 3 5 11 4 5 5 4 7 5 3 7 9 4 6 9 6 3 5 10 5 6 5
33750 33 3 2 3 4 2 3 1 3 9 3 2 2 5 9 4 5 6 11 6 6 5 2 5 9 5 5 8 8 4 4 8 2 5 2 7 4 6 12 9 11 7 9 8 7 9 9 9 4 5 12 9 4 4 4 5 8 4 4 1 3 3 2 5 9 8 6 6 2 0 7 8 12 4 3 7 8 1 5 3 5 11 4 4 2 3 5 5 3 7 8 4 6 10 6 2 7 9 4 5 6
34000 34 0 2 3 4 2 4 1 4 9 4 3 1 6 9 5 7 5 9 5 7 6 2 4 8 5 4 8 10 6 4 7 3 5 1 4 3 6 12 8 8 8 8 7 9 7 8 8 4 5 12 8 4 2 3 4 8 6 3 1 3 3 2 4 7 9 6 6 3 1 8 6 11 3 2 7 8 1 6 4 4 11 5 5 1 3 7 5 3 8 8 4 5 10 5 1 7 9 4 4 5
34250 34 0 3 3 4 2 4 1 5 9 4 2 2 6 10 4 8 7 12 6 7 7 3 4 8 5 5 8 9 3 5 5 2 4 0 3 3 6 12 9 11 6 9 8 6 7 10 9 4 5 12 9 4 3 3 4 7 6 3 0 2 3 2 5 9 9 5 9 3 0 9 7 9 4 2 8 8 3 6 4 7 10 5 6 4 3 7 6 3 11 9 4 5 8 6 2 6 10 4 6 5
34500 34 1 2 4 5 2 4 2 3 9 3 3 1 7 10 5 7 7 11 5 7 6 3 4 9 5 5 10 9 3 4 7 3 4 0 2 1 5 11 8 9 8 8 8 7 8 10 9 4 5 12 9 5 4 5 2 8 5 4 0 2 3 1 4 9 10 6 7 4 1 8 6 10 3 2 7 8 1 3 3 4 11 6 5 3 3 6 4 3 10 9 4 5 9 6 2 7 10 4 6 5
34750 34 2 2 4 4 2 5 0 3 7 4 2 2 6 10 5 8 5 10 5 7 7 4 5 8 4 5 8 9 3 3 7 1 4 2 4 2 5 10 8 9 7 8 7 9 8 10 8 3 4 10 10 3 3 3 2 8 4 4 0 2 4 3 4 8 9 6 7 4 2 9 6 11 5 2 7 9 2 4 3 5 12 6 6 3 5 7 6 3 9 9 4 6 9 7 2 7 9 4 4 4
35000 35 0 3 4 4 1 4 0 4 8 3 2 1 6 8 5 5 6 11 4 5 5 4 3 9 6 4 6 9 5 4 6 3 5 1 3 1 7 10 8 10 6 9 10 9 8 9 8 3 4 11 10 3 4 5 4 9 4 4 0 2 3 2 5 9 9 7 10 3 3 6 4 9 3 2 7 8 2 6 4 6 11 5 7 4 3 8 4 3 8 8 4 6 9 7 1 6 10 3 5 4
35250 35 1 2 1 2 1 4 0 2 7 3 3 2 8 8 5 6 6 12 6 7 7 3 4 8 5 5 9 8 3 2 5 1 3 1 3 3 6 11 7 11 8 9 8 8 5 9 8 3 5 11 9 4 5 4 3 8 4 3 0 1 3 3 4 8 7 4 7 3 0 7 7 10 3 1 7 8 2 7 3 5 12 6 6 3 3 7 4 4 8 10 3 6 9 5 2 5 9 3 3 5
35500 35 2 2 3 5 1 3 0 2 8 3 3 2 7 11 4 8 7 12 7 8 5 3 4 8 6 5 10 9 6 4 7 2 5 1 5 6 6 11 8 9 8 7 9 7 9 10 8 4 5 12 10 5 6 4 4 8 6 5 2 2 4 2 4 8 8 6 9 4 3 7 6 10 4 1 7 8 2 6 4 5 12 6 6 3 3 5 4 3 10 9 4 6 10 4 2 6 9 3 5 5
35750 35 1 2 3 3 1 4 1 4 8 4 2 2 6 8 4 7 6 11 6 8 5 3 4 10 7 6 9 11 7 4 7 1 5 1 6 6 5 13 7 9 7 8 9 7 8 10 10 4 5 11 8 3 2 3 4 7 5 4 1 1 2 2 5 9 8 4 8 2 1 8 7 9 4 2 8 6 3 6 4 6 11 6 6 3 4 6 5 3 8 9 4 5 10 6 3 8 10 3 6 4
36000 36 2 2 3 3 2 5 1 3 9 4 2 2 6 10 4 8 7 12 6 9 4 4 4 8 7 6 6 10 7 2 8 1 4 1 6 6 6 13 9 9 8 8 7 9 9 11 7 4 5 9 8 3 5 4 5 8 6 4 1 2 5 3 4 7 9 6 8 3 0 7 5 8 3 1 6 7 2 6 4 4 9 4 5 3 5 7 5 3 8 10 4 6 10 6 4 9 7 3 5 5
36250 36 2 2 3 3 1 4 0 4 8 4 2 2 6 8 4 7 6 11 4 6 4 2 4 9 8 4 9 9 8 3 7 1 4 3 7 5 5 12 8 10 6 9 7 8 8 10 10 4 5 11 10 4 5 4 4 8 5 5 0 2 3 1 3 8 10 6 8 2 1 7 5 12 5 2 6 9 2 7 5 6 12 5 7 5 6 8 5 3 9 10 5 6 11 5 2 6 10 3 5 3
36500 36 2 2 3 3 2 5 0 4 8 4 2 1 4 9 4 7 7 11 5 10 6 3 4 7 8 4 9 9 7 3 7 2 5 2 6 4 7 12 6 8 8 8 8 8 7 10 8 2 5 10 8 4 3 3 3 7 6 4 0 2 3 2 4 8 9 6 8 2 1 7 4 9 4 3 8 8 1 5 4 6 12 5 6 4 3 9 5 4 9 8 4 6 9 5 3 8 9 5 7 5
36750 36 0 2 3 3 1 4 0 4 7 4 3 2 6 9 4 7 4 12 6 9 6 3 4 8 8 4 9 9 8 2 6 1 5 5 6 5 6 13 8 9 8 9 9 9 7 9 9 4 5 9 9 3 2 3 3 8 5 4 0 2 3 2 5 8 9 6 7 2 0 7 4 9 4 3 7 7 1 6 3 6 12 6 7 4 3 8 5 3 9 9 4 7 10 5 2 7 9 5 5 5
37000 37 2 2 3 4 1 4 0 3 8 4 2 2 6 9 5 7 5 11 6 7 5 3 3 6 8 4 8 8 8 2 7 2 4 1 6 4 4 12 9 9 7 9 8 10 7 9 10 4 6 10 9 5 4 4 4 8 6 4 1 2 3 2 6 8 11 6 8 4 1 8 5 10 4 2 6 8 2 5 3 5 13 6 6 3 3 7 5 3 9 9 4 6 9 5 3 8 9 4 5 3
37250 37 1 1 2 3 1 4 0 5 8 5 1 1 7 7 5 4 5 11 6 9 6 3 4 7 8 4 9 11 8 2 7 3 4 1 6 6 6 13 7 9 7 7 8 8 9 10 10 4 4 10 8 4 3 3 4 8 6 5 0 2 4 3 5 9 10 5 7 3 1 7 5 9 5 2 7 8 1 7 5 7 10 6 4 4 3 8 5 3 7 9 4 7 10 5 3 9 8 5 6 5
37500 37 0 1 3 4 1 4 1 6 9 3 2 2 5 10 3 7 6 12 5 7 5 3 4 8 7 4 8 9 7 3 8 2 4 2 4 4 6 12 8 9 8 7 9 9 8 8 8 3 5 10 9 4 4 4 5 9 6 4 1 1 4 3 4 8 9 5 8 3 0 9 3 9 4 1 5 7 2 5 3 5 10 6 5 4 4 8 5 3 8 8 4 6 9 5 2 6 9 5 6 5
37750 37 0 2 4 4 1 4 1 4 9 4 3 2 7 10 5 7 6 10 5 8 5 2 3 7 6 4 6 9 5 2 6 1 4 1 3 3 6 13 7 9 7 8 8 7 7 9 9 4 4 10 11 3 3 4 5 8 7 4 1 2 4 2 6 9 9 6 7 2 0 8 3 10 4 2 7 8 2 6 3 5 12 5 7 4 3 7 4 3 9 10 4 7 10 5 2 8 9 5 7 5
38000 38 2 2 3 3 1 4 0 4 8 4 2 0 4 10 4 7 6 10 6 9 6 4 6 7 6 4 8 11 7 4 6 2 4 1 5 4 5 12 7 9 7 10 10 9 7 10 8 3 4 9 9 4 4 3 4 6 7 4 1 1 4 3 6 9 10 6 7 3 2 7 4 12 4 4 7 9 1 7 4 5 11 6 7 4 3 8 4 3 8 8 4 7 9 5 2 8 9 4 6 3
38250 38 1 2 3 5 1 4 1 4 9 4 3 2 6 7 4 6 4 10 6 10 5 3 4 7 8 4 8 10 6 4 4 1 4 1 6 6 7 13 8 10 8 9 8 9 8 9 8 4 4 10 10 3 3 3 2 7 5 4 0 2 3 2 5 8 8 5 5 2 1 6 4 9 4 3 7 6 3 7 4 5 12 6 7 4 3 9 5 3 9 10 4 6 7 6 1 7 9 4 6 5
38500 38 2 2 3 5 1 4 0 4 8 4 3 2 7 11 4 6 5 9 6 9 5 2 4 7 9 3 8 10 6 2 6 0 4 1 5 5 6 13 7 9 6 8 8 9 8 11 8 3 5 10 11 3 4 4 3 8 6 4 2 3 3 2 5 6 7 4 8 2 1 7 5 9 6 2 7 8 4 6 4 4 11 6 7 4 4 9 5 3 9 9 4 7 10 5 2 7 9 5 4 4
38750 38 1 2 4 4 1 4 0 4 8 3 3 2 8 10 5 8 6 10 5 7 5 3 4 6 7 4 5 8 6 4 7 0 5 1 6 5 6 11 7 9 7 8 9 9 6 9 9 3 5 9 7 4 4 3 3 6 6 4 0 2 4 3 5 7 9 5 7 2 0 7 4 9 5 1 7 7 3 8 4 4 12 6 7 4 3 7 4 3 9 9 5 7 9 5 3 9 9 4 6 4
39000 39 0 2 2 4 3 5 1 5 8 4 2 2 5 8 4 6 6 11 4 6 6 4 6 9 8 4 8 10 7 4 6 1 5 4 5 3 6 13 8 9 8 8 8 9 8 7 8 4 4 10 10 3 3 5 5 8 6 3 0 2 4 3 6 6 7 4 6 3 0 7 3 9 4 2 7 8 2 7 3 5 11 6 6 4 3 8 5 3 10 10 5 7 11 5 2 5 9 3 4 5
39250 39 3 2 4 5 2 4 0 4 8 4 2 2 6 8 4 7 6 10 6 8 5 3 4 7 8 4 7 8 6 2 5 1 5 2 7 6 6 11 7 11 7 10 8 9 7 9 8 4 5 11 9 3 3 4 3 7 5 4 1 3 3 2 4 8 9 6 7 2 0 6 5 7 4 3 9 7 4 6 5 6 11 6 6 4 3 6 5 3 9 9 5 6 9 5 3 8 8 4 5 5
39500 39 2 2 4 4 1 4 0 3 8 4 2 2 6 10 5 8 7 12 5 8 6 4 5 9 8 4 9 10 6 4 5 0 5 2 5 5 6 12 8 10 7 8 9 8 9 9 9 4 5 11 10 4 4 4 3 7 5 4 1 2 4 2 5 9 9 7 8 2 0 7 5 9 3 1 8 8 2 6 3 4 12 6 6 4 5 7 5 3 9 9 4 6 10 7 2 6 8 4 4 5
39750 39 0 1 4 5 2 4 1 3 9 3 2 2 6 10 4 8 7 13 7 9 5 4 5 6 7 4 8 9 7 3 5 3 5 4 5 6 6 13 9 11 8 7 9 9 8 9 9 4 5 10 8 4 3 3 3 6 6 3 1 2 3 1 2 9 8 7 7 2 2 5 6 9 4 1 7 7 1 7 5 6 11 5 6 2 4 8 4 4 9 10 4 6 10 7 1 6 8 4 6 5
40000 40 2 2 3 4 2 4 1 3 9 4 2 3 6 10 4 6 6 12 5 9 6 4 5 9 7 4 9 9 6 3 4 3 4 2 6 4 6 13 8 9 8 8 9 8 8 8 7 3 2 10 8 4 3 5 5 7 5 4 0 2 3 2 5 9 10 6 7 1 1 7 4 10 4 3 7 8 2 5 4 6 11 6 6 4 3 7 5 3 9 10 4 6 10 6 5 7 11 3 5 5
40250 40 2 2 3 4 1 4 0 4 8 5 2 3 6 9 4 7 6 13 6 8 4 2 4 8 8 4 6 9 8 4 6 2 5 3 6 5 5 14 7 9 7 7 10 8 8 9 7 4 4 9 8 4 4 4 4 6 7 5 1 2 3 2 6 10 8 6 6 3 1 7 5 10 4 3 6 8 1 6 5 6 12 6 7 5 3 6 5 3 8 9 4 6 10 5 2 6 9 3 6 5
40500 40 1 3 4 5 3 5 0 4 8 5 2 2 6 9 4 8 6 12 6 8 5 3 4 8 8 4 6 9 4 5 6 1 5 2 5 6 5 13 8 10 6 9 9 4 7 8 8 4 5 9 8 4 4 3 4 7 6 4 1 2 3 2 4 7 7 4 7 4 1 7 3 9 5 2 9 10 3 6 4 5 12 6 6 4 3 7 5 4 9 9 5 6 9 4 6 8 10 4 5 3
40750 40 0 2 4 4 1 4 1 3 8 4 2 2 6 10 5 6 5 10 5 9 6 4 4 7 8 4 9 10 6 2 4 3 5 2 6 6 5 13 8 10 7 9 9 7 8 10 10 4 4 10 11 4 4 4 2 7 5 3 0 1 2 2 6 7 7 4 8 3 2 6 3 7 5 2 9 9 4 6 3 5 12 6 7 4 3 8 5 3 9 9 4 7 8 5 5 8 9 6 6 4
41000 41 3 2 4 4 1 4 1 5 8 4 3 2 7 10 4 7 5 9 6 8 6 3 4 6 8 4 8 9 6 3 6 3 4 3 5 5 7 13 7 9 7 8 9 9 9 10 9 4 5 9 11 5 4 4 3 6 6 3 0 2 4 3 4 8 9 4 8 1 0 7 4 8 4 2 6 8 3 7 3 7 12 6 7 4 3 8 5 3 9 9 5 6 9 4 4 8 8 5 4 4
41250 41 1 2 3 4 3 5 1 5 8 4 3 3 8 11 4 9 6 11 5 7 6 3 4 7 5 4 9 10 3 5 5 4 3 1 3 2 5 12 9 10 7 7 8 8 8 9 8 3 5 12 10 4 4 4 2 7 5 4 0 2 3 2 6 8 11 6 5 2 0 7 5 8 4 2 8 9 3 5 3 5 10 6 8 5 4 7 5 4 10 10 4 6 9 8 4 7 12 4 6 4
41500 41 0 2 3 4 3 5 1 4 9 3 2 0 7 8 4 6 5 9 4 9 6 3 4 6 8 4 8 9 4 4 6 2 5 0 5 4 6 12 6 9 7 7 7 9 7 8 6 5 5 11 9 2 4 3 3 9 5 2 1 0 4 3 6 7 10 3 7 2 1 7 6 12 3 3 7 9 1 5 4 5 11 5 5 4 4 7 5 3 7 9 4 6 8 6 1 7 9 5 5 5
41750 41 1 2 4 4 1 4 1 5 9 4 2 2 7 8 4 7 5 9 6 9 4 2 3 8 8 5 8 10 4 5 5 2 3 0 4 4 6 13 7 10 8 9 7 7 8 10 8 4 5 11 10 5 4 4 3 7 7 4 1 2 3 2 6 9 9 5 9 2 1 6 5 11 5 1 7 8 2 5 4 7 11 6 5 3 4 6 6 2 8 9 2 6 9 7 2 8 9 4 4 4
42000 42 1 2 2 3 2 5 1 3 8 4 2 1 7 9 5 7 7 10 5 7 5 4 5 7 7 4 7 8 5 4 8 1 5 0 4 2 6 11 8 9 7 6 8 8 8 8 7 4 5 10 9 5 4 3 2 7 5 4 0 1 3 2 4 8 8 5 6 3 2 6 4 10 5 1 7 7 1 6 4 4 11 6 8 5 5 6 5 3 10 9 4 7 8 7 3 7 8 4 5 4
42250 42 2 2 2 3 2 5 2 3 8 4 2 1 6 8 3 8 6 10 4 6 7 3 4 9 5 4 8 9 4 4 6 1 4 1 4 1 6 12 8 8 8 8 9 6 8 9 9 4 5 12 10 5 5 4 4 7 7 2 1 0 3 2 6 8 9 5 8 3 2 7 7 11 4 3 7 7 1 4 3 3 10 5 6 3 3 6 5 3 7 9 4 4 9 6 1 7 10 5 6 5
42500 42 2 2 4 5 2 4 0 4 7 5 3 2 9 9 6 7 7 11 6 6 6 2 4 8 5 3 10 10 3 4 6 2 3 1 3 2 7 10 7 11 8 9 8 9 8 10 8 4 5 12 9 3 4 4 4 8 5 4 2 3 4 3 5 8 9 6 9 3 3 7 7 11 4 2 7 8 2 8 5 6 11 6 5 4 3 7 5 3 9 10 4 7 9 7 4 6 9 5 4 5
42750 42 2 2 4 4 2 5 0 3 8 4 2 1 7 11 5 8 7 10 6 7 6 4 5 9 5 4 9 9 4 4 7 2 3 1 3 3 7 11 8 9 7 7 8 8 9 9 8 4 5 10 8 4 4 5 3 7 4 4 1 1 2 2 5 8 10 4 8 3 0 8 6 11 3 1 7 8 1 7 4 7 11 6 5 4 4 7 4 3 9 9 4 6 10 7 2 6 9 5 5 5
43000 43 1 1 2 4 3 5 1 4 9 4 2 0 8 8 4 6 6 10 6 7 7 3 5 9 5 5 8 8 3 3 6 2 4 0 3 3 5 11 6 11 8 7 9 8 8 9 9 4 5 12 10 4 3 2 4 7 6 3 1 2 2 2 4 8 8 4 8 2 1 7 7 9 4 4 8 7 1 7 4 6 12 6 6 4 3 7 5 4 10 9 4 6 8 6 3 7 10 5 3 4
43250 43 1 1 2 3 2 6 2 4 9 4 3 2 8 9 4 8 6 11 5 8 8 3 5 9 6 5 8 8 3 3 5 4 4 2 3 0 7 11 7 11 8 8 8 9 7 9 10 3 5 11 9 4 3 3 4 8 5 5 1 2 3 2 4 8 9 6 7 5 2 9 8 10 6 1 10 9 3 5 4 4 11 6 4 5 5 6 6 3 10 10 3 7 9 7 5 6 10 5 4 5
43500 43 1 2 3 3 1 4 1 4 9 3 2 0 7 10 3 7 6 9 5 9 5 2 4 9 7 5 8 9 4 4 6 3 5 2 4 4 8 13 8 10 8 8 8 8 7 10 7 4 5 11 9 4 5 5 5 7 5 5 1 1 2 1 4 8 8 7 8 2 2 7 5 10 5 1 7 9 1 6 3 6 11 6 6 5 4 8 4 4 8 9 4 6 8 6 4 7 9 4 5 4
43750 43 2 2 2 4 0 4 0 5 8 4 2 1 7 9 5 7 6 10 4 7 6 4 6 9 5 5 9 9 5 3 7 3 4 1 1 3 6 11 6 9 7 5 9 9 8 10 9 3 5 11 8 4 5 3 4 6 5 4 0 2 3 2 5 9 9 5 8 2 0 7 7 11 5 1 8 8 2 8 5 7 10 5 5 5 3 7 5 4 10 9 4 6 10 6 5 6 10 4 5 5
44000 44 2 3 4 4 2 5 0 4 8 4 2 1 7 9 5 7 6 11 5 9 4 2 4 9 7 4 8 10 6 5 5 2 5 4 5 5 7 14 8 9 8 7 9 9 8 9 8 3 5 10 8 4 3 2 3 7 7 4 0 2 3 2 4 8 10 7 7 3 0 9 4 10 4 3 8 8 2 6 4 6 9 6 5 5 4 8 6 3 10 10 4 6 10 7 4 7 9 3 3 4
44250 44 4 2 3 4 2 4 0 4 8 4 2 1 7 9 5 7 5 9 5 5 5 3 4 8 5 4 9 10 3 3 5 3 4 4 4 3 6 10 6 10 8 9 9 8 8 9 8 4 5 12 9 4 2 3 3 8 5 3 0 0 2 2 5 9 9 4 6 3 0 8 6 11 3 3 9 9 3 6 4 6 10 6 5 4 3 8 5 3 9 9 3 6 8 6 5 6 9 4 4 4
44500 44 0 2 3 3 1 4 1 4 8 4 3 2 9 8 5 8 5 10 6 9 7 3 5 8 5 5 8 8 4 3 6 3 5 2 4 4 5 12 9 11 8 9 8 8 8 8 8 4 4 10 9 4 3 5 2 7 5 3 0 2 3 2 5 9 7 4 6 4 0 8 6 10 4 2 8 8 1 6 5 6 11 6 4 4 3 7 5 4 9 10 4 7 10 7 6 9 13 4 6 2
44750 44 0 2 4 4 1 4 0 4 8 4 2 1 8 10 5 7 7 11 5 7 7 4 6 8 5 5 8 9 4 3 5 1 4 2 4 2 7 11 8 10 8 8 10 9 8 10 7 4 5 11 9 5 3 2 4 6 5 3 0 2 3 2 5 9 8 5 4 2 1 5 6 10 5 3 8 8 2 5 3 5 11 5 4 3 3 7 5 5 9 9 4 6 8 6 6 7 10 4 4 4
45000 45 1 2 4 4 1 4 0 4 8 4 3 1 8 8 5 8 7 10 6 7 5 3 4 8 5 5 10 10 3 3 5 1 3 2 3 3 7 12 6 8 7 8 9 8 8 9 8 3 4 13 9 6 3 4 4 8 5 4 1 1 1 1 4 8 7 4 6 2 1 8 7 9 3 2 7 7 1 5 4 5 11 6 3 4 3 7 4 3 9 10 4 6 9 5 3 6 9 4 5 4
45250 45 3 2 4 5 2 4 0 4 8 4 2 2 7 10 4 8 5 11 4 8 5 2 4 9 5 5 9 10 4 3 5 2 4 1 3 3 3 12 9 9 7 8 9 10 8 10 8 4 5 12 10 3 3 4 4 7 5 5 2 2 3 2 4 8 10 6 8 2 0 8 7 11 4 1 8 9 1 7 4 6 12 6 4 4 3 7 5 4 9 9 5 7 10 6 6 7 8 5 5 4
45500 45 3 2 4 4 2 5 1 4 9 4 2 2 7 9 5 7 4 11 5 7 6 4 5 9 5 4 8 8 4 2 5 1 4 1 4 4 6 12 9 9 7 7 8 8 8 12 11 4 6 11 9 5 4 3 5 7 4 4 1 3 3 3 5 8 9 7 5 2 0 7 5 10 5 2 9 8 1 5 4 5 9 6 5 5 3 6 4 3 9 9 4 7 10 6 4 6 10 4 3 4
45750 45 4 2 2 3 1 4 0 3 8 4 2 1 6 11 3 7 7 9 5 8 7 4 5 9 5 4 9 11 3 4 5 1 4 1 3 1 5 10 6 10 6 8 9 10 8 8 9 4 5 10 8 4 3 3 6 8 6 3 2 2 2 2 4 8 9 5 7 2 0 8 6 8 3 1 8 8 1 6 4 5 11 6 6 5 4 8 6 3 7 9 4 7 10 7 3 9 10 5 5 5
46000 46 4 2 3 2 2 5 0 4 8 2 2 2 7 7 4 6 5 9 5 9 7 3 3 7 5 5 8 9 5 3 8 3 5 1 3 4 5 12 6 10 7 7 8 8 9 11 9 4 5 12 8 4 5 3 4 8 5 4 1 2 3 1 4 9 8 5 8 3 2 8 6 9 4 2 8 10 2 7 2 6 10 6 4 4 3 7 5 4 10 9 4 6 8 7 5 9 9 5 6 4
46250 46 4 2 4 5 2 4 1 4 9 4 3 2 8 10 4 7 6 10 6 7 6 3 4 7 5 4 9 10 3 4 6 1 4 1 5 3 7 11 9 11 8 9 9 8 9 10 8 4 4 12 9 5 5 3 5 9 7 4 1 2 3 2 5 9 9 6 7 2 0 8 6 10 3 1 8 9 3 6 4 6 11 6 5 5 3 8 5 5 10 10 4 7 8 6 5 8 10 5 5 5
46500 46 4 2 3 3 2 5 0 4 8 4 2 1 6 10 4 7 5 11 4 6 7 3 4 7 6 4 9 9 5 3 7 2 4 1 4 1 5 10 6 9 7 8 8 9 8 8 8 4 5 10 9 4 4 4 4 7 5 4 1 1 2 2 5 9 8 5 7 3 2 9 4 11 4 4 8 9 2 7 4 6 11 6 5 5 3 8 5 4 8 9 4 7 10 6 5 8 10 5 6 4
46750 46 4 3 3 3 1 5 1 4 9 4 2 1 7 7 5 7 6 11 6 7 6 3 4 8 6 5 9 9 4 3 6 2 3 2 5 3 6 11 7 9 6 7 10 7 9 9 8 3 5 12 9 4 3 4 3 7 6 5 1 2 3 2 4 9 8 6 6 3 2 7 6 9 4 1 7 8 2 8 5 6 11 6 4 3 3 6 5 3 9 9 4 7 9 7 3 7 11 6 5 4
47000 47 5 2 2 3 1 4 1 4 9 4 2 1 6 8 4 7 6 9 5 9 7 4 6 7 6 4 10 10 4 2 5 2 5 3 5 4 7 13 7 10 8 7 7 8 9 10 9 4 5 10 9 4 3 3 4 6 6 3 1 1 2 2 3 8 7 5 7 3 3 6 4 9 5 4 9 10 3 8 5 7 12 5 5 4 5 8 6 4 9 9 4 6 9 7 6 8 9 6 6 5
47250 47 4 2 3 4 2 4 1 4 9 5 2 3 6 9 4 8 6 11 5 10 6 3 4 8 6 5 9 10 3 3 5 3 3 1 5 3 7 11 7 10 7 9 8 8 7 9 9 4 5 10 9 4 2 3 4 6 5 3 1 2 3 2 5 9 9 5 8 4 1 6 4 11 5 1 8 8 3 8 5 7 12 6 6 5 5 7 5 3 10 9 5 7 11 7 6 7 9 4 4 3
47500 47 5 2 4 4 2 5 0 4 8 4 2 1 6 10 4 6 6 11 5 7 5 2 4 7 5 4 9 9 3 2 7 1 4 1 4 1 7 11 9 9 7 8 8 8 9 10 9 3 5 9 7 4 3 3 5 8 5 4 2 3 3 3 4 9 7 5 5 4 1 9 6 9 2 1 8 9 1 4 4 6 13 5 6 5 5 8 6 4 9 10 3 6 8 7 4 8 9 3 4 4
47750 47 4 2 4 5 2 4 1 4 9 4 2 2 8 8 5 8 7 12 4 7 7 4 6 9 5 4 8 10 3 3 4 3 3 2 5 1 6 12 9 10 7 8 10 7 8 9 8 4 5 9 8 5 4 3 5 9 5 3 1 2 3 2 5 9 9 6 8 4 3 9 5 8 5 2 7 8 1 5 3 5 11 6 5 5 4 6 5 3 8 9 4 7 11 9 3 7 10 5 5 3
48000 48 4 2 4 4 0 4 1 4 9 4 1 1 7 8 4 7 6 11 4 10 6 3 4 8 6 5 10 11 3 3 4 1 3 2 6 3 7 12 6 9 7 8 8 8 7 9 10 4 5 12 9 5 4 3 5 7 6 4 1 1 2 2 5 10 7 6 6 2 1 7 7 10 4 2 8 7 3 5 5 5 9 6 5 5 3 7 5 4 8 9 4 6 9 6 3 8 8 4 5 5
48250 48 3 2 3 3 1 4 0 4 8 4 3 2 8 9 4 7 6 10 5 9 5 3 5 6 5 5 9 9 3 2 6 2 4 2 3 2 8 11 7 10 7 8 7 7 10 10 10 4 5 10 10 4 2 4 2 7 5 3 0 2 3 2 5 9 9 5 7 4 1 7 8 9 6 3 10 6 3 5 4 6 9 6 5 4 3 7 5 3 9 10 4 6 9 6 4 8 9 4 6 5
48500 48 3 2 3 3 1 4 0 5 8 5 2 3 7 10 4 8 6 11 5 7 8 3 6 9 5 6 8 8 3 4 6 4 5 2 4 1 6 10 8 11 7 8 9 8 9 10 8 4 5 10 8 4 2 3 4 9 7 4 0 2 3 2 5 9 9 5 7 2 0 8 7 11 4 2 9 9 2 5 3 5 10 6 6 5 3 8 4 4 9 10 4 6 8 7 5 7 10 5 6 5
48750 48 2 2 4 4 1 4 0 4 8 4 2 2 7 10 5 8 7 11 6 8 7 3 5 8 6 5 8 8 3 4 6 2 4 2 4 3 5 11 9 10 7 8 8 9 8 8 9 4 5 12 9 3 3 3 5 8 5 4 2 2 4 2 7 9 10 5 6 2 0 8 8 11 4 2 7 8 3 7 3 5 10 6 5 4 3 7 5 3 10 9 4 5 9 6 2 7 9 3 5 4
49000 49 0 2 3 3 1 4 1 5 8 4 2 2 6 10 4 7 6 9 5 8 6 3 3 9 4 5 9 10 5 4 5 4 5 4 3 4 6 12 7 9 7 7 8 9 8 9 10 4 4 9 8 3 2 3 5 8 6 4 3 2 2 2 6 9 10 5 8 2 0 7 6 11 4 1 7 8 2 8 4 6 12 6 5 5 4 7 6 3 11 10 4 6 10 7 3 7 10 4 5 5
49250 49 0 1 4 5 2 4 0 4 8 4 2 2 8 9 5 7 7 11 5 6 6 2 4 8 4 5 9 7 6 3 6 1 5 4 3 3 7 11 8 10 7 6 8 9 8 8 8 4 5 12 9 4 3 3 3 9 6 3 2 2 3 3 6 7 11 5 7 2 0 7 7 10 4 2 7 8 1 5 4 5 12 6 6 5 5 8 7 3 10 9 4 7 9 7 2 5 10 4 5 4
49500 49 4 2 2 3 1 4 1 4 9 4 2 1 6 7 5 6 6 11 4 7 7 4 5 7 7 4 6 10 5 3 7 1 4 1 5 2 6 11 7 9 6 7 10 7 9 8 7 4 5 9 8 3 3 3 5 8 5 4 1 1 2 2 5 8 9 4 6 2 0 6 5 10 4 3 5 9 2 4 3 4 10 6 6 5 3 7 6 2 10 8 6 7 9 8 2 7 10 5 6 5
49750 49 2 2 3 3 2 5 0 4 8 4 2 2 8 9 5 7 5 10 6 9 5 3 4 6 7 4 8 7 4 2 4 1 5 2 5 5 6 11 7 11 7 9 7 7 7 9 8 4 4 9 9 3 3 2 5 8 5 4 1 0 2 2 5 8 8 5 6 3 1 7 4 9 5 2 7 8 2 7 4 7 12 5 7 4 3 7 5 3 8 9 4 7 7 8 2 7 8 4 5 4
50000 50 3 2 2 4 2 5 0 4 8 3 2 1 6 10 5 8 7 13 6 7 6 2 4 9 6 5 9 8 5 4 6 3 6 3 5 4 5 13 8 9 7 8 9 10 8 10 8 4 4 12 10 4 4 4 5 6 7 3 1 1 3 3 6 7 11 6 7 2 2 6 7 11 4 2 7 8 1 6 4 4 12 6 7 5 5 7 5 4 8 9 4 7 10 9 4 7 10 3 5 4
50250 50 2 2 4 4 2 5 2 5 9 4 3 1 8 9 5 8 6 11 5 8 5 2 3 8 5 5 8 9 5 4 6 3 5 1 5 5 6 11 7 9 7 8 8 9 8 8 8 4 5 11 9 3 3 4 3 7 5 6 1 1 3 3 5 9 11 6 7 3 1 8 7 11 4 1 8 8 3 7 5 6 12 5 6 5 4 8 6 3 8 9 5 6 10 7 3 6 10 4 6 4
50500 50 2 2 4 4 1 4 1 5 8 4 1 1 7 8 4 6 7 12 6 6 6 3 4 8 5 5 9 8 6 4 7 2 5 3 4 4 7 11 8 10 7 8 8 6 8 9 9 4 5 12 10 4 3 3 4 7 6 5 0 1 3 3 6 9 10 7 8 4 3 8 7 9 5 1 7 9 2 5 5 6 11 6 6 5 4 6 6 3 10 9 4 7 10 8 4 7 10 4 5 5
50750 50 0 2 3 5 2 4 0 4 8 4 2 2 6 10 4 8 6 10 7 8 6 4 5 8 6 5 9 9 6 3 8 1 6 3 3 3 6 12 7 9 7 7 9 9 7 8 9 4 5 12 10 4 5 4 3 8 6 3 0 1 2 2 5 9 9 6 8 3 2 8 8 10 5 1 7 8 1 5 5 5 11 6 6 4 3 9 4 4 10 9 5 7 9 7 3 7 10 3 5 5
51000 51 1 2 3 3 1 4 1 6 8 4 3 2 8 9 4 8 5 11 7 7 6 3 4 7 5 4 8 11 5 4 7 2 5 2 4 4 7 11 8 10 7 7 7 8 8 8 8 4 5 12 9 3 4 3 5 8 5 5 1 1 3 3 5 8 10 6 8 2 1 7 5 11 4 4 8 8 4 7 5 5 11 6 5 5 4 8 4 3 9 9 4 8 9 7 3 6 9 4 4 5
51250 51 1 2 3 4 1 4 1 4 9 5 2 2 7 10 4 7 6 10 3 5 5 4 5 7 6 4 10 11 5 3 7 3 5 2 4 2 6 12 9 10 7 6 9 9 8 9 8 4 5 9 8 5 3 4 4 8 6 3 1 1 2 2 4 9 10 5 8 2 1 8 5 11 4 2 8 9 1 6 5 5 11 6 6 4 4 8 5 4 9 10 4 8 10 6 2 7 9 3 5 5
51500 51 1 2 4 4 1 4 1 3 9 4 2 2 7 11 7 9 8 12 5 7 6 4 5 9 6 5 9 10 4 3 5 3 5 2 4 4 7 13 9 10 7 7 10 8 7 9 8 4 5 12 9 4 3 3 5 7 7 3 2 1 3 2 5 9 10 6 9 3 2 8 7 11 4 2 8 8 2 4 4 5 12 6 6 4 4 8 5 4 9 8 4 6 9 8 2 6 11 4 6 5
51750 51 1 1 3 4 3 5 0 4 8 4 2 2 7 9 4 8 5 9 5 5 6 2 4 7 5 5 10 9 5 4 9 0 5 1 5 2 5 12 9 9 7 6 8 8 9 9 9 4 5 12 9 3 3 3 4 8 5 4 2 1 3 2 5 9 9 6 8 2 0 7 7 10 3 2 7 8 2 6 4 5 12 6 6 4 3 8 5 4 9 10 4 6 9 8 1 6 9 5 6 3
52000 52 1 1 3 4 2 5 0 4 8 3 3 1 8 9 4 7 5 11 5 6 5 2 5 6 5 5 9 10 4 4 5 4 4 1 4 2 7 10 8 10 6 5 7 6 8 9 9 3 4 12 9 4 4 3 5 7 6 3 2 2 2 2 7 8 9 6 7 2 2 7 8 10 5 2 7 9 2 6 4 5 11 5 6 4 3 8 4 4 8 8 4 5 8 7 2 8 9 4 5 4
52250 52 2 2 3 3 1 4 1 4 9 4 2 2 8 9 5 6 6 9 4 7 5 3 4 7 5 4 7 10 4 4 5 3 4 1 4 4 7 10 8 10 7 8 6 9 7 8 6 4 4 11 10 3 5 4 4 9 5 3 2 2 5 3 6 8 11 4 9 3 1 8 7 11 3 2 7 8 2 7 3 7 12 6 7 4 3 8 4 3 9 9 4 7 8 6 2 7 9 4 6 4
52500 52 1 2 4 5 2 4 0 4 8 4 2 3 7 10 4 9 7 9 5 6 5 3 4 6 4 3 9 9 3 5 8 2 4 0 3 4 6 13 8 9 8 8 5 9 7 8 10 4 5 13 10 5 3 4 5 9 6 3 2 2 3 2 5 9 10 5 6 2 0 7 7 10 4 2 8 8 2 6 5 6 12 6 6 3 3 7 5 3 11 9 4 6 10 6 4 7 9 4 6 4
52750 52 1 2 3 4 1 4 1 4 9 4 3 1 8 7 2 6 7 10 5 7 5 3 4 7 5 4 9 10 3 3 5 3 4 0 4 4 7 12 7 9 7 6 9 8 7 9 9 4 5 12 10 4 3 4 4 8 6 4 3 3 3 2 6 8 9 5 7 3 0 9 7 11 5 3 8 8 4 6 5 5 12 5 6 5 3 8 6 3 9 9 5 6 10 7 2 6 9 4 6 4
53000 53 1 2 2 4 3 5 0 4 8 4 3 1 9 9 4 7 6 10 5 6 6 2 4 8 5 4 9 10 3 4 6 2 3 0 4 2 7 10 7 10 6 6 9 8 8 10 8 4 5 11 8 4 3 3 5 8 7 4 1 1 2 2 5 8 10 6 8 2 1 8 7 11 4 2 7 8 1 5 4 6 12 5 6 4 2 7 5 3 8 9 4 6 9 6 3 7 10 5 6 5
53250 53 2 2 4 4 2 5 0 4 8 4 2 2 7 9 3 6 5 12 5 7 7 3 4 7 9 5 8 9 4 3 6 3 4 1 5 4 7 13 9 10 8 10 8 8 8 8 10 4 6 12 11 4 3 3 5 8 7 3 1 2 3 2 7 7 9 5 9 2 1 8 7 10 4 3 8 8 2 5 3 4 11 6 7 4 3 8 5 3 10 9 4 5 8 8 3 7 10 5 6 5
53500 53 2 2 2 2 2 5 1 4 9 3 3 1 8 9 5 8 5 10 5 5 6 3 5 8 5 4 9 10 3 4 6 3 5 0 4 2 6 10 7 9 6 8 8 8 8 9 10 4 4 10 9 4 2 3 3 7 7 3 2 2 4 2 6 9 10 6 7 3 0 8 7 11 4 3 7 7 2 7 6 6 12 6 7 4 4 7 4 3 9 9 4 6 9 8 1 6 9 4 5 3
53750 53 1 2 3 5 2 4 1 4 9 3 2 2 7 8 3 7 7 11 6 6 5 2 5 9 5 5 9 10 4 4 6 3 5 0 4 2 7 10 6 11 7 7 10 9 8 9 9 3 5 11 9 4 3 4 5 8 7 5 1 2 4 3 5 8 11 7 9 3 1 9 7 11 4 2 7 7 1 5 3 5 10 6 6 4 3 7 4 4 10 9 4 6 10 6 3 7 10 4 5 5
54000 54 2 2 3 4 1 4 1 4 9 3 3 2 8 8 4 8 6 10 6 7 7 3 4 9 5 4 8 9 3 3 5 3 3 0 4 2 5 10 7 10 7 8 9 8 7 8 9 4 5 11 9 4 3 3 4 8 5 3 1 2 3 2 5 9 8 4 6 2 0 8 7 10 4 2 7 7 1 4 3 4 10 6 6 4 3 7 5 3 8 9 4 7 8 7 2 6 11 5 5 4
54250 54 3 2 4 4 1 4 1 4 9 4 2 3 7 9 4 7 6 11 5 6 6 3 5 7 5 5 10 9 3 4 6 3 4 0 4 2 5 9 8 11 7 9 8 7 9 8 9 4 5 11 10 3 4 5 4 6 5 4 1 1 3 2 4 8 10 7 9 3 1 7 7 11 4 3 8 6 1 7 4 6 11 5 6 5 4 7 5 4 7 11 4 7 8 7 3 6 10 4 4 4
54500 54 2 1 4 4 1 4 1 4 9 3 1 1 7 10 4 7 5 10 5 6 6 3 5 8 5 5 10 9 4 4 7 1 4 1 5 4 6 11 8 9 9 8 8 8 8 9 8 3 5 12 10 4 4 4 4 7 7 4 0 1 3 3 5 9 10 6 6 2 2 7 8 11 4 4 9 8 3 6 4 5 10 6 7 3 3 8 4 3 10 11 4 5 8 7 3 7 10 5 7 5
54750 54 2 2 3 4 1 4 0 3 8 4 2 3 6 9 3 8 5 11 6 6 6 3 5 7 5 4 10 8 3 4 5 3 4 0 3 4 6 11 7 9 8 9 8 9 8 10 9 4 5 12 9 2 3 4 5 8 5 4 0 2 2 2 5 8 9 6 8 2 2 8 7 10 5 3 9 8 4 7 3 6 11 6 7 5 4 8 4 3 9 9 4 7 9 7 3 7 9 4 2 5
55000 55 2 2 2 4 2 4 1 4 9 4 2 2 8 10 6 8 8 11 5 6 6 2 4 8 5 5 7 9 3 3 4 1 2 1 5 4 7 11 8 11 7 8 10 8 9 9 8 5 4 10 8 3 2 3 3 6 6 5 2 3 3 2 5 9 9 7 8 3 2 7 5 9 5 2 7 8 2 8 4 5 11 6 6 4 3 8 5 3 10 11 4 7 9 6 5 8 10 5 5 5
55250 55 2 1 4 3 2 5 1 4 9 4 2 1 7 10 3 8 6 11 6 7 7 3 4 7 5 4 10 9 3 3 5 2 3 1 6 4 7 12 9 9 7 8 8 9 6 9 9 4 5 12 10 4 3 4 3 8 6 4 0 1 2 2 6 9 10 5 8 1 1 8 7 9 4 3 7 8 2 6 3 7 11 6 6 5 5 8 7 3 11 10 4 6 9 6 4 6 9 5 5 5
55500 55 4 2 4 4 1 4 0 4 8 4 3 2 9 8 6 7 7 11 5 6 7 2 5 8 5 5 9 9 3 3 6 2 3 0 4 2 6 10 8 10 8 8 9 9 9 9 8 4 5 12 9 4 5 4 4 9 5 4 0 2 3 2 6 7 8 6 7 1 0 8 7 10 4 2 7 9 1 6 3 4 13 6 7 4 4 8 5 3 10 11 4 6 7 6 4 7 10 4 4 4
55750 55 0 1 3 3 1 4 0 4 8 4 3 1 8 10 3 7 7 12 5 8 7 3 4 7 7 4 9 10 4 1 5 1 4 0 4 3 7 12 8 10 7 6 9 7 8 9 8 4 5 11 9 5 6 4 4 8 4 4 1 2 4 2 5 6 8 7 7 1 1 6 6 10 3 2 8 8 3 5 3 4 11 6 6 4 3 7 5 3 8 9 5 6 11 6 2 7 9 4 4 5
56000 56 2 2 2 3 1 4 1 5 9 5 2 2 7 9 4 7 6 11 5 6 7 3 5 8 5 5 10 9 3 3 4 3 3 1 4 2 6 11 8 10 7 7 9 9 8 9 7 5 5 11 9 4 4 3 3 7 5 4 1 2 4 2 4 10 9 7 8 2 0 8 7 10 5 2 7 9 2 7 4 5 12 5 5 6 5 7 6 3 9 9 4 6 8 7 2 7 10 4 4 5
56250 56 4 2 4 5 3 5 0 4 8 3 3 2 8 8 4 7 7 11 6 6 5 3 4 7 5 5 10 9 4 3 6 3 4 2 5 2 4 10 8 10 6 8 7 6 9 8 9 4 5 12 9 6 4 3 4 9 5 5 1 2 3 2 5 9 8 6 6 1 0 8 8 11 4 2 7 8 2 3 3 4 12 5 6 4 3 7 5 4 10 9 4 6 9 8 2 6 10 3 6 4
56500 56 1 2 3 4 3 5 0 4 8 3 2 1 6 9 4 6 5 10 6 6 7 3 4 7 5 4 7 8 3 3 6 1 4 1 4 2 6 10 7 10 8 7 6 9 6 8 8 3 5 10 7 3 3 3 4 8 5 6 1 1 2 2 5 7 10 7 8 3 0 9 6 9 4 3 7 9 3 6 3 3 12 5 6 4 3 9 4 4 11 11 4 7 9 6 4 8 10 4 5 5
56750 56 1 1 4 4 3 5 1 4 7 3 2 1 6 10 4 7 5 12 6 6 6 2 4 8 6 4 10 8 2 4 6 2 4 1 3 2 7 12 8 10 7 7 9 7 7 9 8 4 5 10 10 4 5 5 4 8 6 4 1 3 3 2 7 10 10 4 9 3 1 8 6 11 5 1 7 8 1 6 2 5 12 6 7 4 3 7 5 3 8 10 4 7 9 7 5 8 10 3 2 3
57000 57 1 1 3 4 3 5 0 3 7 4 2 2 7 9 6 5 6 8 6 7 7 3 5 9 5 5 9 8 3 1 6 2 4 1 5 2 6 9 8 7 7 6 7 7 8 8 8 4 5 12 8 4 3 3 4 8 7 6 2 2 2 2 5 8 7 6 6 1 0 7 7 9 3 2 7 8 1 6 5 5 10 6 7 4 3 7 5 3 9 10 4 6 8 7 3 7 9 4 4 5
57250 57 2 2 3 3 1 4 1 4 9 3 2 2 7 10 4 8 7 11 4 7 6 3 5 9 5 4 9 9 3 3 6 1 3 0 3 3 7 11 8 10 7 7 10 8 9 10 11 4 5 10 9 4 5 3 4 10 7 5 1 2 5 2 7 8 8 7 9 2 3 7 4 11 3 3 8 7 1 6 5 6 12 4 7 3 3 7 6 3 9 10 4 5 9 6 3 7 9 2 4 5
57500 57 2 2 3 4 1 4 0 3 7 3 1 1 6 8 4 7 7 12 7 6 7 3 6 9 5 6 10 9 4 4 7 2 3 0 4 3 7 11 7 9 7 7 9 9 8 9 7 4 5 12 10 4 3 3 4 8 6 4 1 2 5 3 6 10 8 5 6 1 0 7 6 9 4 3 7 8 2 7 3 5 12 6 7 3 3 8 6 3 8 9 4 5 9 8 1 7 10 5 6 4
57750 57 2 1 3 4 2 4 0 5 8 6 2 2 6 10 4 7 5 10 5 6 5 2 4 8 4 4 7 9 5 6 8 3 5 2 2 3 6 11 8 10 7 6 9 9 9 11 7 5 5 11 9 3 6 4 4 9 6 5 1 2 5 2 6 9 8 7 7 1 1 7 5 9 3 2 7 7 2 7 5 5 10 5 6 4 3 8 6 3 8 10 4 6 9 6 3 6 11 5 6 4
58000 58 1 2 4 5 2 4 0 4 8 4 2 2 6 9 4 7 5 10 5 7 7 3 4 8 5 5 11 10 3 3 5 3 4 2 3 3 7 12 9 9 8 8 9 7 9 10 9 3 4 12 9 5 3 3 3 7 6 4 1 3 4 2 6 8 8 7 6 2 1 7 9 10 5 2 7 8 1 6 4 5 12 6 7 3 4 6 7 3 10 10 4 6 9 7 4 8 9 5 4 5
58250 58 0 2 2 4 2 4 1 4 9 4 2 2 6 10 4 6 6 9 5 5 6 3 4 7 5 5 8 9 4 3 6 3 6 2 3 3 7 12 8 9 8 7 9 8 8 9 9 4 5 11 9 5 5 5 4 7 5 5 0 2 3 2 6 7 9 6 7 1 1 8 8 8 5 2 6 7 1 6 4 5 11 6 8 5 4 7 5 3 10 10 5 7 10 7 4 6 10 5 4 4
58500 58 1 2 4 4 1 4 0 4 8 3 2 1 7 11 6 5 5 10 4 7 7 3 5 8 5 5 6 8 4 3 8 2 5 2 4 2 6 10 8 9 8 8 9 8 8 9 7 4 5 12 9 4 5 4 4 9 5 5 2 2 5 2 5 8 11 7 7 1 0 8 8 10 6 3 7 8 1 5 3 5 12 7 6 4 3 8 5 3 10 10 5 6 8 7 2 6 11 5 4 2
58750 58 0 2 3 4 2 4 0 3 8 4 2 2 8 9 5 5 3 9 4 5 6 3 4 7 5 4 9 9 4 3 6 2 4 3 3 1 6 11 9 10 7 6 6 9 8 9 9 4 5 12 10 3 3 4 4 6 4 3 1 1 3 3 5 7 10 5 6 1 1 7 7 10 4 3 7 7 2 7 4 5 11 6 6 5 5 7 5 4 10 9 4 6 9 6 2 6 8 5 2 4
59000 59 0 1 3 4 2 4 0 4 8 5 2 3 7 8 4 7 6 9 5 7 6 2 5 8 6 5 10 9 4 4 7 3 5 4 3 0 5 12 7 10 7 7 7 7 8 9 8 3 5 12 9 4 6 4 4 8 6 5 1 2 3 2 6 7 8 6 7 1 1 8 8 9 5 2 8 8 2 5 3 3 10 6 6 4 3 7 6 3 8 9 4 6 8 7 2 7 10 5 5 3
59250 59 1 2 4 5 2 4 0 3 8 4 2 1 6 10 6 8 6 10 5 6 8 3 6 9 6 5 9 10 4 3 6 3 3 1 2 1 6 10 8 9 7 8 9 8 9 9 9 4 5 11 10 3 4 6 4 6 4 4 1 2 5 3 5 9 10 6 8 1 1 7 7 10 5 2 6 9 1 5 3 5 11 6 7 4 5 7 6 3 9 8 4 6 9 8 2 7 10 3 4 4
59500 59 2 2 3 4 3 5 1 4 9 3 3 0 7 9 3 7 6 8 6 7 6 2 4 9 6 5 10 8 4 4 6 3 3 2 4 4 6 9 5 10 7 10 5 8 7 11 9 4 5 13 10 5 5 3 5 9 6 4 1 2 5 2 5 8 8 7 7 1 1 7 7 10 5 5 7 7 1 7 5 5 12 6 6 5 4 7 4 5 11 10 5 7 10 6 3 7 9 5 4 3
59750 59 2 3 4 5 2 4 1 4 8 4 2 2 7 10 3 8 7 12 5 9 6 4 5 7 6 5 7 10 5 4 7 3 4 1 3 3 5 12 8 11 8 8 9 9 8 11 7 3 5 12 9 5 4 3 4 9 4 4 0 2 3 2 5 10 9 6 9 2 2 8 7 9 3 2 6 8 1 5 3 5 12 6 5 4 2 8 6 3 9 10 5 6 8 6 2 7 8 4 3 3
60000 60 1 2 3 4 2 4 1 5 9 3 3 2 7 8 3 7 7 11 5 7 6 2 5 9 5 4 7 9 3 4 6 2 3 0 3 4 7 12 8 10 7 9 9 7 7 8 8 4 5 12 10 3 5 4 3 7 5 5 0 1 1 2 7 8 8 6 7 1 1 7 6 8 6 4 8 9 2 6 5 5 9 4 6 4 2 8 5 3 7 9 4 6 10 7 3 7 10 4 3 4
60250 60 2 2 4 4 2 5 1 4 9 4 2 0 7 9 4 6 5 8 5 7 7 2 5 9 5 5 9 9 3 4 6 4 3 1 4 3 7 12 9 8 7 9 8 8 7 9 9 4 5 12 10 4 3 3 4 9 6 5 3 2 2 2 6 8 7 6 5 1 1 7 7 10 4 4 7 8 1 5 4 5 10 5 7 4 6 9 6 3 8 9 4 5 9 5 4 5 10 4 2 3
60500 60 2 2 3 3 1 4 0 4 8 3 2 2 6 9 5 6 7 10 5 7 8 3 5 8 5 4 9 10 3 3 5 3 4 1 5 4 6 9 6 10 7 10 6 6 7 10 9 3 4 12 9 5 3 3 5 7 7 4 2 1 4 3 6 10 9 6 7 2 1 7 8 11 4 2 8 9 1 6 5 6 12 6 7 4 4 8 4 3 9 8 4 6 9 6 6 7 10 4 4 3
60750 60 1 1 3 4 3 4 1 4 9 3 2 1 6 9 4 7 7 12 5 7 7 4 5 8 5 5 8 10 6 3 6 2 4 1 3 3 7 11 9 10 7 8 9 8 7 11 9 4 5 12 10 3 3 3 3 8 6 5 2 2 1 2 4 9 10 7 9 2 3 7 6 10 3 2 7 9 2 7 4 6 13 6 7 3 4 8 5 3 10 9 5 8 8 6 4 6 11 5 3 4
61000 61 0 2 3 4 2 4 2 4 9 3 2 2 7 10 4 6 6 11 7 8 7 4 4 7 7 5 9 9 4 4 5 3 4 0 3 3 7 13 9 10 7 7 7 8 8 9 8 4 5 10 6 4 2 3 3 8 5 4 3 1 2 2 5 10 8 6 6 2 0 7 5 10 4 3 7 9 2 6 5 5 10 6 6 3 4 8 5 3 10 9 4 7 7 7 4 8 8 4 2 4
61250 61 2 2 3 3 1 4 0 4 8 4 3 2 7 9 4 7 7 13 6 7 5 3 2 10 9 4 8 9 3 3 5 3 3 0 4 5 7 12 8 9 7 8 10 9 8 9 9 3 5 11 11 4 3 3 3 6 7 4 1 2 4 2 6 8 10 6 7 1 1 7 5 12 3 2 8 7 2 6 4 5 11 6 7 4 3 8 3 3 8 8 4 5 11 6 3 6 10 4 6 5
61500 61 2 2 3 3 2 3 1 5 8 3 2 2 5 10 4 5 6 13 6 8 4 3 5 7 5 5 9 10 4 4 6 0 5 0 4 4 7 11 7 10 7 8 8 8 8 9 8 4 5 11 8 4 3 3 5 9 7 4 2 2 5 2 5 9 8 7 8 1 1 8 7 10 5 1 7 9 1 6 4 5 11 4 6 4 4 7 6 4 10 10 4 6 9 7 2 8 8 4 3 4
61750 61 2 2 4 3 2 4 1 4 9 4 3 2 7 10 4 9 7 11 4 8 6 3 4 8 8 4 7 8 5 3 6 1 4 0 5 3 8 12 9 10 7 9 10 7 8 10 8 3 4 12 10 6 5 3 3 7 6 4 0 3 3 2 5 7 8 6 7 2 1 9 5 10 5 1 8 9 2 7 5 5 12 4 7 4 2 8 5 3 8 9 4 7 9 7 2 6 10 5 4 3
62000 62 0 2 3 4 2 4 1 5 9 3 2 2 5 11 3 7 5 11 5 8 6 3 6 9 8 5 7 8 4 3 6 3 3 1 4 5 8 11 7 8 8 8 9 9 8 8 8 4 5 12 9 5 4 2 3 7 6 4 0 2 4 3 5 9 9 6 8 1 1 7 6 12 4 3 7 8 2 6 3 6 12 5 5 4 3 7 5 3 9 8 4 7 9 8 2 6 10 4 3 4
62250 62 1 2 4 5 1 4 0 5 8 3 3 1 7 8 4 6 6 11 5 7 7 4 6 6 8 4 8 8 6 4 6 4 5 2 5 5 6 11 8 9 7 8 9 9 8 9 8 4 4 10 8 5 3 4 3 6 7 5 1 2 3 2 6 9 9 7 5 1 0 6 4 8 4 1 7 9 1 5 3 5 11 6 7 4 3 9 5 3 9 9 4 6 9 7 2 7 9 4 4 4
62500 62 1 2 4 4 2 4 2 5 9 4 2 1 6 10 5 6 6 10 5 7 6 4 5 9 8 4 8 10 4 3 6 2 3 0 4 4 6 11 8 9 9 8 9 9 7 9 8 4 5 12 9 5 4 4 2 8 6 5 1 1 2 2 6 7 8 6 7 1 0 8 6 11 4 2 7 7 1 4 3 2 11 5 7 4 3 8 6 3 8 10 4 6 10 6 2 6 9 3 3 4
62750 62 1 2 4 5 1 4 0 4 8 3 2 0 6 9 3 7 7 11 7 7 7 3 4 7 5 4 7 8 4 4 6 4 4 1 3 2 7 10 8 9 7 7 8 9 9 9 6 4 4 9 7 4 3 3 3 7 6 4 0 1 2 2 7 8 8 5 7 3 2 6 5 10 4 3 7 8 3 4 3 3 10 6 7 3 2 7 5 3 10 10 4 7 8 7 2 6 9 5 4 4
63000 63 2 2 3 4 3 4 1 4 9 4 1 1 7 9 4 7 6 12 6 8 4 2 4 10 8 4 10 9 4 4 5 3 5 2 5 5 7 12 8 9 7 9 9 8 8 9 9 4 5 12 10 4 3 3 4 9 6 2 0 1 2 3 7 7 9 5 8 3 1 7 6 10 4 3 8 9 4 6 5 6 10 4 6 3 3 7 5 3 8 9 4 6 10 7 3 8 9 4 5 4
63250 63 2 2 3 3 1 4 1 5 9 4 2 2 6 9 4 6 5 8 6 7 4 3 5 9 8 4 8 8 6 5 7 2 5 1 6 5 6 11 7 10 5 8 6 5 7 7 10 4 3 8 8 4 4 2 4 8 6 3 0 1 3 3 6 7 10 5 6 3 0 8 5 10 4 1 7 10 2 6 3 4 11 4 7 3 2 8 5 2 7 8 4 7 9 6 4 8 9 3 3 4
63500 63 0 1 3 4 2 4 2 5 9 4 2 3 8 8 5 7 6 11 5 8 5 3 4 8 8 4 9 10 5 5 7 1 4 0 4 5 7 11 7 10 7 6 9 9 9 8 8 3 4 11 9 4 4 3 3 8 6 3 0 1 3 3 4 9 8 4 6 3 1 7 5 9 4 3 7 9 1 6 5 6 12 6 6 3 2 7 4 3 9 9 4 7 9 6 3 9 10 3 3 4
63750 63 3 3 3 3 2 4 1 5 9 4 3 2 7 10 5 7 7 11 6 8 4 2 4 7 6 5 8 9 5 3 5 3 4 2 5 3 6 11 7 10 7 9 7 8 8 9 7 3 5 12 9 4 3 3 4 7 6 4 0 2 3 2 4 9 9 5 6 3 2 8 7 11 4 2 7 8 1 6 5 6 11 5 6 4 4 8 5 3 9 9 5 8 10 7 3 8 9 3 5 5
64000 64 2 2 4 4 1 4 0 4 8 3 2 2 6 9 5 7 6 10 5 8 5 2 4 7 7 4 8 9 5 3 5 2 4 1 6 4 7 13 9 9 8 10 8 6 7 9 8 4 5 10 8 4 3 3 4 7 6 4 1 2 3 2 6 7 8 4 7 3 1 6 5 8 4 2 9 10 3 5 3 5 11 4 7 4 3 7 5 4 9 10 6 7 9 6 6 8 8 3 3 4
64250 64 2 2 3 4 3 4 1 5 9 3 2 2 6 10 4 8 7 12 5 7 7 3 3 7 6 5 8 8 4 5 5 2 6 0 5 3 4 12 8 8 8 8 8 9 8 9 8 4 5 11 9 5 4 4 2 8 5 5 1 2 3 2 3 9 8 5 8 3 1 8 6 10 4 2 8 8 3 5 4 5 11 5 6 3 3 8 4 3 9 10 4 7 8 4 5 7 10 4 5 4
64500 64 2 2 4 5 2 4 1 5 9 3 3 1 8 9 4 7 6 11 5 7 7 4 5 10 6 4 10 10 4 5 7 2 3 1 5 4 7 13 8 11 6 9 9 7 8 9 9 4 5 12 9 4 2 3 3 5 5 5 1 2 4 3 4 8 8 5 7 1 2 7 6 9 5 4 7 7 1 6 2 4 12 6 6 4 4 8 5 3 9 10 4 7 10 6 4 7 9 3 2 4
64750 64 0 2 4 4 2 4 1 4 9 3 3 1 9 11 3 7 6 10 5 7 7 4 5 9 6 5 8 10 4 4 6 2 6 2 4 4 7 12 8 10 8 7 11 9 9 9 9 3 5 12 9 4 2 3 2 6 5 5 2 3 3 2 4 8 10 6 8 1 1 7 8 11 7 2 9 7 2 7 4 4 11 6 5 4 3 8 6 5 9 11 5 6 9 8 2 6 10 4 5 5
65000 65 2 2 4 3 3 4 1 4 9 4 2 2 6 9 3 4 6 10 6 8 5 2 4 8 8 4 9 9 5 3 8 2 5 2 7 6 7 13 7 9 8 8 8 8 8 10 11 3 6 10 7 4 4 3 2 6 5 4 0 2 3 2 5 8 7 6 8 2 1 6 4 9 4 2 7 9 2 9 5 5 12 6 7 4 4 8 7 4 8 9 4 7 10 7 3 7 8 4 4 5
65250 65 2 2 3 3 1 4 1 4 9 4 1 1 6 9 4 7 7 10 5 7 6 3 4 7 6 5 8 8 4 5 6 1 4 0 4 3 5 10 7 9 7 7 9 8 8 8 9 3 4 10 8 3 3 3 4 6 6 5 1 2 2 2 5 7 8 6 7 2 2 7 6 9 5 1 7 10 1 6 3 4 10 6 6 4 3 7 6 3 8 9 4 7 8 7 4 7 9 4 5 4
65500 65 2 2 4 3 2 5 1 4 8 5 2 2 8 8 5 6 5 11 5 7 6 4 5 7 5 4 9 10 5 4 6 3 4 1 5 5 7 9 7 10 7 6 9 9 8 9 9 3 4 9 8 5 4 3 3 8 6 4 1 2 4 2 6 7 9 6 9 2 2 7 5 11 6 1 7 8 1 7 5 6 12 6 6 4 2 8 6 3 8 9 4 7 8 7 2 5 10 6 6 5
65750 65 1 2 3 4 3 5 1 5 9 4 2 2 7 10 4 8 5 12 6 6 5 4 4 6 7 4 8 11 4 5 5 2 4 0 6 4 6 12 9 10 6 7 10 9 8 9 9 4 5 12 8 4 4 3 3 8 6 5 1 2 3 2 5 8 8 7 7 3 2 8 4 10 4 2 8 8 1 2 3 3 10 5 5 4 4 8 6 4 9 9 4 6 9 7 3 7 10 3 5 4
66000 66 2 2 4 4 1 4 0 4 8 5 3 2 7 9 4 8 6 10 5 6 7 4 5 9 5 5 9 9 5 3 6 2 4 0 4 3 7 11 6 10 7 9 8 9 7 9 9 3 5 12 9 4 3 3 5 8 5 4 1 2 4 2 4 10 10 7 7 1 0 7 7 11 4 2 7 8 2 6 4 5 11 6 3 4 4 7 6 4 9 8 4 6 10 6 2 5 10 4 4 4
66250 66 1 1 4 4 1 4 1 5 9 4 3 1 7 10 4 8 8 12 7 6 6 4 5 9 5 3 7 9 4 3 6 2 4 1 4 2 7 10 8 10 7 7 10 9 8 8 9 5 5 11 11 4 5 3 3 7 8 6 2 1 3 3 5 9 9 7 5 3 1 7 5 11 5 1 7 9 1 7 5 6 11 6 7 4 5 7 5 3 10 10 5 7 10 6 5 6 10 4 3 4
66500 66 0 1 2 3 1 4 1 4 9 3 2 2 5 9 4 7 6 10 5 6 6 2 5 8 4 5 9 10 4 4 7 1 3 1 3 2 7 11 8 10 7 6 10 9 8 9 9 4 5 12 9 4 3 4 4 7 7 6 2 2 2 2 5 10 8 7 6 2 1 7 7 9 3 3 7 8 1 4 5 5 11 4 5 4 3 8 6 3 8 8 4 5 9 7 1 6 10 4 4 5
66750 66 3 2 4 3 3 4 1 5 9 3 2 1 6 10 4 7 6 10 5 6 5 2 4 7 5 4 8 9 4 3 7 3 4 1 5 4 7 9 8 9 8 8 9 8 8 10 7 4 5 11 9 4 4 3 4 7 5 5 2 1 4 3 5 9 8 6 7 1 2 6 5 9 4 3 8 8 2 5 3 3 11 5 5 3 4 8 5 3 10 9 6 6 10 7 4 7 10 4 4 4
67000 67 2 2 4 4 2 4 1 3 9 4 2 2 8 11 6 9 6 9 5 8 6 3 4 9 8 5 6 10 4 5 6 3 4 0 6 6 7 13 8 8 8 8 6 8 7 9 7 4 5 11 8 4 5 3 4 7 4 4 0 2 4 3 5 7 9 6 6 2 1 6 4 8 5 1 7 9 1 6 5 5 12 5 5 2 2 6 4 3 8 8 4 7 9 7 4 8 9 4 4 5
67250 67 2 2 2 4 2 4 0 4 8 4 2 2 7 9 4 8 7 13 6 8 6 4 5 8 8 4 9 11 4 5 7 0 5 1 5 5 7 13 8 10 7 7 8 8 8 9 10 4 5 11 9 4 4 2 4 5 5 4 0 1 3 3 6 10 9 4 8 2 2 5 4 8 5 2 7 7 1 5 3 6 9 5 6 4 2 8 5 3 8 9 4 5 9 7 2 7 10 4 6 5
67500 67 1 1 4 5 2 4 0 4 8 4 2 1 6 9 4 7 6 13 6 5 5 3 4 8 6 5 9 10 5 3 5 2 4 1 3 2 6 10 7 9 8 7 8 8 8 9 9 4 5 8 9 5 3 3 4 6 5 5 2 2 3 2 6 9 9 7 7 2 2 7 5 9 4 1 7 7 2 7 3 4 12 6 5 4 3 8 7 4 9 10 4 6 7 8 1 7 10 4 6 5
67750 67 2 2 2 3 1 4 2 6 9 3 1 2 7 10 5 8 7 13 6 7 4 3 5 7 8 3 8 10 4 3 6 2 5 1 5 4 7 12 8 9 7 8 9 9 7 10 9 4 5 12 8 5 3 4 4 5 6 5 2 2 2 2 6 9 9 7 7 2 2 5 4 8 5 3 7 8 2 6 4 5 12 7 4 3 4 7 5 3 9 9 6 7 9 6 2 7 8 3 4 4
68000 68 0 2 3 4 1 4 0 4 8 4 3 1 7 9 4 7 7 11 5 7 8 4 6 7 6 4 9 9 4 3 5 2 3 2 4 2 6 11 8 9 8 7 8 9 9 8 11 4 3 10 9 3 3 3 4 8 6 4 2 1 2 2 5 9 9 6 7 1 1 8 5 8 4 2 8 8 4 5 3 4 12 5 5 4 3 7 5 3 10 11 4 6 9 6 4 7 8 3 4 5
68250 68 1 2 3 4 4 5 0 5 8 3 2 1 6 8 4 7 6 10 6 7 7 3 4 7 6 4 8 11 5 5 5 4 5 2 5 4 7 12 7 9 7 7 9 8 7 9 8 3 5 11 8 5 3 3 4 7 6 5 2 1 2 2 5 8 9 6 8 2 2 7 6 8 4 1 7 7 1 6 4 5 12 5 5 4 4 6 5 3 10 9 4 6 9 7 4 6 10 3 4 4
68500 68 2 3 2 3 3 4 0 3 7 5 2 3 8 10 5 8 6 11 5 6 5 2 4 9 8 4 9 9 6 4 7 3 5 3 5 5 6 12 8 10 9 7 8 9 8 8 9 4 5 11 8 4 4 3 4 6 7 4 1 1 2 2 6 8 8 5 6 1 0 7 6 8 5 1 7 8 1 7 5 5 11 5 5 4 2 7 5 4 12 10 4 7 10 6 2 6 10 4 4 3
68750 68 2 2 2 3 2 5 1 4 8 4 2 2 7 8 4 6 5 10 5 6 7 3 4 8 6 4 9 9 4 2 6 2 3 1 4 4 6 13 8 10 8 7 8 9 8 9 8 4 5 11 11 4 3 3 5 6 5 4 0 1 3 3 4 9 9 6 7 2 1 6 6 8 5 2 7 9 1 6 5 6 11 6 6 4 2 8 5 3 10 9 5 7 9 6 4 6 10 4 4 5
69000 69 2 2 4 3 3 4 0 5 8 3 2 2 6 9 4 7 7 12 6 8 6 4 5 9 7 4 8 10 6 3 7 3 5 3 5 5 7 12 9 10 8 9 9 9 8 8 9 4 5 11 9 4 4 4 3 7 6 6 2 2 3 3 4 8 7 6 6 2 1 6 4 10 3 1 7 8 1 7 4 5 13 6 4 4 4 7 5 3 9 10 5 8 10 7 2 7 9 5 6 5
69250 69 2 2 5 5 4 4 1 5 9 4 2 1 6 10 4 7 5 12 7 6 7 3 4 7 6 3 8 9 5 4 4 3 4 3 4 5 6 12 9 9 8 8 9 9 9 8 9 4 5 11 10 3 3 3 4 7 5 5 1 2 4 2 4 9 8 7 7 2 2 5 4 10 4 2 6 9 1 5 4 5 12 4 6 4 4 8 6 3 9 11 4 7 10 7 4 6 9 5 5 4
69500 69 1 1 2 4 3 4 0 5 8 3 2 1 6 9 4 6 5 11 5 7 6 4 5 9 9 5 8 9 4 4 4 4 5 2 4 5 6 12 8 9 7 7 11 7 8 9 9 3 6 12 9 4 3 4 5 8 7 5 1 2 3 1 4 8 9 5 5 1 0 7 6 9 4 4 7 9 1 5 2 3 12 4 7 4 3 7 4 3 8 10 4 6 9 6 3 5 10 5 5 4
69750 69 0 1 4 4 1 4 1 4 9 4 2 2 6 8 4 7 7 11 4 8 6 3 4 7 8 4 8 10 5 3 5 3 5 3 4 4 7 12 7 9 7 6 9 9 8 9 8 4 5 11 10 4 3 3 4 7 7 5 1 2 2 2 5 8 7 5 6 2 1 7 6 10 6 2 6 10 1 6 2 5 12 4 6 4 2 7 5 3 8 10 4 8 10 6 4 6 10 4 5 3
70000 70 2 1 4 5 3 4 1 4 9 4 3 1 6 9 4 7 6 10 5 8 6 4 5 8 6 4 8 9 3 4 5 2 6 2 4 5 6 12 7 7 7 5 8 5 9 9 9 4 5 11 8 4 4 3 5 7 7 3 1 2 3 2 5 8 8 4 7 3 2 7 6 10 4 2 8 9 3 7 3 6 11 6 6 4 2 8 6 5 10 9 4 7 9 6 4 7 9 5 7 4
70250 70 1 1 5 5 3 4 1 4 9 3 2 1 7 8 3 6 7 11 5 8 6 4 5 8 9 4 9 9 3 5 5 4 3 1 4 4 6 10 6 8 6 6 7 7 7 9 8 4 6 11 9 3 3 3 5 8 6 3 1 0 3 3 6 6 9 6 9 2 1 8 5 10 4 2 7 7 3 6 5 4 12 5 7 4 2 9 4 4 8 9 4 6 8 6 3 7 9 3 6 4
70500 70 3 1 4 5 1 4 1 4 8 3 2 2 7 10 4 7 5 10 6 8 7 3 4 8 5 4 9 8 4 4 7 3 6 2 4 4 7 11 8 10 7 8 8 7 7 7 10 4 5 11 10 4 5 4 5 8 6 3 1 2 3 2 5 7 10 5 8 3 0 8 6 11 4 1 7 8 2 6 3 5 13 5 7 3 2 8 4 4 11 10 4 6 8 5 3 4 10 3 4 5
70750 70 1 2 3 4 1 4 0 4 8 4 2 1 6 11 4 8 7 11 6 8 6 3 4 8 8 3 9 10 4 4 5 2 6 4 5 5 6 13 8 9 7 7 9 9 8 10 9 4 5 11 10 5 3 3 4 8 5 3 0 2 3 2 5 9 10 7 10 2 2 8 5 11 3 1 7 8 2 7 5 6 13 6 7 3 3 7 4 4 8 9 3 7 10 7 4 7 10 3 6 4
71000 71 2 2 3 3 2 4 0 4 8 4 2 4 7 10 3 7 5 12 6 8 7 3 4 8 7 4 8 10 5 4 6 1 4 2 5 5 7 12 8 10 7 7 10 9 8 11 9 4 5 10 9 6 4 6 4 6 6 4 0 1 2 1 4 8 9 6 7 4 1 8 5 9 4 2 7 8 2 6 5 5 13 6 7 4 3 8 5 3 8 9 3 7 11 5 5 7 10 4 4 5
71250 71 1 2 4 4 4 4 1 4 9 3 2 2 6 9 4 9 7 12 6 8 5 2 2 6 7 3 7 8 6 2 5 2 4 3 6 3 7 12 6 9 8 8 9 9 7 8 7 4 5 11 9 4 3 3 4 8 5 5 1 3 3 2 4 7 10 8 8 4 2 9 7 10 6 2 7 8 1 7 5 6 12 6 5 5 3 6 6 3 8 9 3 7 9 7 2 6 10 3 4 4
71500 71 1 2 4 3 3 4 0 5 8 5 2 2 6 9 4 7 7 13 6 8 5 3 5 9 6 4 10 10 3 5 8 2 5 1 4 4 7 11 7 9 8 7 9 9 8 9 9 4 5 11 9 4 5 4 4 7 6 4 1 2 3 3 5 9 8 6 9 3 1 9 6 9 4 2 8 8 1 7 5 7 10 6 5 5 5 7 6 3 9 10 3 7 9 5 5 7 11 3 4 5
71750 71 1 2 4 5 3 4 1 4 9 4 2 1 7 9 5 7 5 12 6 9 6 3 4 7 8 4 6 9 4 5 5 4 4 1 4 5 7 13 8 8 8 8 9 9 8 9 8 3 5 10 8 4 4 4 4 7 6 3 0 2 3 2 5 9 7 5 7 3 1 8 6 8 5 1 8 8 2 7 5 7 11 5 4 4 3 8 6 4 9 9 5 7 11 6 6 7 8 4 3 4
72000 72 2 2 3 3 1 4 0 4 8 3 3 1 7 9 4 8 7 13 6 7 6 4 5 8 7 5 9 10 4 3 5 4 5 2 4 4 7 11 7 9 7 7 9 7 10 7 7 4 4 11 9 4 4 3 4 9 5 5 2 2 4 2 4 8 9 6 9 2 1 8 6 8 4 4 8 10 3 5 3 5 11 6 6 4 3 7 4 3 8 9 4 7 10 7 6 7 9 4 4 5
72250 72 2 2 4 4 2 4 1 4 9 4 3 2 8 8 4 7 5 10 5 7 5 3 5 7 8 4 7 8 5 4 6 3 5 3 4 5 7 11 7 11 7 8 10 9 9 10 8 4 5 11 8 5 5 3 4 7 5 5 0 2 3 2 5 9 10 7 7 5 2 7 5 9 4 1 8 9 3 7 5 6 11 6 4 5 3 7 4 4 9 9 4 6 9 7 5 8 10 4 3 4
72500 72 1 1 3 4 2 4 1 3 8 4 3 1 7 9 4 7 7 10 5 9 7 3 4 7 7 4 8 9 4 3 5 4 4 1 4 4 8 12 8 10 7 7 8 8 7 8 8 3 5 11 10 5 5 4 3 8 6 4 0 2 3 2 5 8 9 5 8 2 1 8 6 10 4 2 8 10 1 7 5 6 11 6 6 4 3 8 5 4 10 9 4 7 9 6 5 7 10 4 4 4
72750 72 2 2 2 4 2 4 0 4 8 5 2 3 7 9 4 7 5 10 6 8 7 3 5 8 8 4 8 10 7 5 6 0 4 1 6 5 7 13 9 11 6 8 10 8 8 9 8 3 5 12 7 4 4 4 3 8 4 3 0 2 3 2 5 9 9 5 7 2 2 8 4 8 4 1 7 9 1 6 5 6 9 7 4 4 3 6 7 4 9 10 4 7 9 7 3 7 10 3 3 5
73000 73 4 3 3 3 2 4 0 4 8 5 2 3 7 8 4 8 7 10 7 9 7 3 5 5 6 4 9 9 7 2 6 4 5 3 4 5 6 12 7 11 7 8 7 9 9 10 8 2 4 10 9 4 5 5 5 6 6 4 1 1 2 2 5 10 7 5 5 2 1 6 5 9 4 1 6 10 2 5 3 5 12 6 6 5 3 7 5 4 8 9 4 7 9 6 6 9 9 3 4 3
73250 73 1 2 4 5 2 4 1 4 9 4 2 1 7 9 6 4 5 10 5 8 5 3 4 6 8 4 10 9 5 4 6 3 4 2 5 5 6 12 7 8 8 9 8 8 7 8 8 2 5 10 8 4 3 3 5 8 6 3 0 1 2 2 5 9 8 6 7 4 2 7 6 10 5 4 7 7 1 6 5 6 9 6 5 5 2 7 5 3 8 9 4 7 9 5 3 6 7 4 3 5
73500 73 0 1 2 4 2 4 1 3 9 4 2 2 7 9 4 7 7 10 6 8 7 3 5 8 5 3 9 10 3 3 6 3 3 1 3 2 7 9 7 9 7 5 7 9 9 7 10 4 5 12 8 4 4 4 3 7 5 4 0 1 2 2 4 8 8 6 9 3 2 8 6 9 4 2 7 6 1 7 5 7 11 6 3 3 3 7 5 3 10 10 5 7 11 7 4 8 10 4 3 4
73750 73 3 2 3 4 2 5 0 4 8 4 2 0 6 9 3 6 5 9 6 7 6 2 2 8 5 4 7 9 5 5 9 1 6 2 3 2 7 9 8 9 7 6 9 8 9 9 9 4 5 11 8 4 5 4 4 8 5 3 1 2 2 2 4 8 8 5 9 3 2 9 6 10 4 2 7 7 3 6 4 5 12 6 5 5 3 7 5 3 10 10 5 7 11 8 3 6 10 4 3 4
74000 74 2 2 4 5 3 4 1 4 9 4 2 2 7 10 6 8 6 11 5 7 6 2 4 8 5 5 11 9 6 4 8 3 6 4 3 2 7 12 9 9 8 7 8 8 8 10 9 4 5 11 8 4 2 3 4 7 5 4 1 2 2 2 5 9 8 7 5 4 1 9 8 10 6 2 8 8 3 6 5 6 9 5 3 5 3 7 5 3 9 10 4 5 8 9 2 6 10 4 4 3
74250 74 2 2 4 4 2 4 1 4 9 4 1 1 7 6 5 6 7 11 6 10 5 3 3 7 8 1 8 9 4 4 7 1 5 3 5 5 8 12 6 7 8 8 8 8 8 10 9 4 5 12 9 5 3 3 2 7 5 3 0 1 2 2 4 8 8 3 8 4 1 9 5 10 5 2 7 9 2 6 4 7 11 5 6 4 4 7 5 3 10 10 4 5 11 6 2 7 8 3 5 5
74500 74 2 2 4 4 2 5 2 4 9 4 2 1 5 9 4 7 7 11 6 8 6 3 4 8 6 5 9 9 5 5 7 3 4 1 3 4 7 12 7 9 8 8 10 8 9 10 9 4 5 12 9 3 4 3 4 6 7 3 0 2 3 2 4 8 9 5 7 4 1 7 7 10 4 3 7 7 1 5 4 5 10 5 5 5 4 7 5 4 9 10 4 7 10 6 3 6 10 3 5 5
74750 74 2 2 3 3 2 4 1 3 9 4 2 2 5 9 4 6 5 11 4 8 5 2 4 7 8 5 9 9 5 3 8 2 6 2 4 4 8 12 7 8 8 7 8 6 9 10 8 4 5 11 9 4 5 3 5 9 5 5 1 2 3 2 5 10 7 6 8 2 0 7 7 10 4 3 9 6 4 8 4 6 10 6 4 4 3 7 5 3 8 9 4 6 7 5 3 7 9 4 4 4
75000 75 2 1 2 5 1 4 1 4 9 4 2 2 5 9 4 8 7 11 5 7 6 2 4 8 6 6 7 9 3 4 4 2 4 2 3 3 7 10 7 9 6 5 8 7 9 10 8 3 4 11 8 3 3 3 3 6 5 4 0 2 4 3 5 8 9 5 7 2 1 6 8 11 6 1 6 9 1 6 3 5 12 5 5 4 3 6 5 3 8 8 4 6 11 6 5 6 10 3 5 5
75250 75 1 2 3 3 3 5 2 4 9 4 2 2 7 9 3 8 6 11 5 7 7 3 4 7 8 4 9 10 4 3 5 1 5 1 4 4 7 12 5 10 7 6 9 9 8 10 8 4 5 11 10 4 4 4 4 8 6 4 0 2 3 2 5 7 8 5 7 3 0 8 4 10 4 2 7 9 2 5 5 5 10 6 5 5 3 7 5 3 9 9 4 6 10 7 4 7 10 4 6 5
75500 75 2 2 4 4 1 5 2 4 9 4 2 0 6 8 2 7 6 12 6 7 5 3 5 8 8 5 9 10 5 3 5 4 5 2 4 5 6 12 8 8 6 8 9 7 8 9 8 4 5 10 9 3 3 3 3 7 4 3 0 1 2 2 4 8 9 4 8 2 1 8 5 11 4 2 7 7 1 6 4 6 11 5 6 5 5 8 5 3 8 10 4 8 10 7 4 7 9 3 5 4
75750 75 0 2 3 3 1 4 2 5 9 5 2 3 7 9 3 7 5 11 4 9 5 4 5 8 8 5 8 9 5 5 7 2 5 2 4 5 7 12 7 11 6 8 10 8 7 9 10 4 5 12 9 3 5 4 5 7 5 2 0 2 2 3 5 10 10 6 8 3 0 7 6 12 4 4 8 8 2 5 5 5 10 5 5 3 4 7 5 3 9 10 5 5 10 7 1 8 10 5 6 4
76000 76 0 2 5 4 2 4 1 4 9 4 2 2 7 8 4 6 6 10 5 6 6 3 5 7 6 3 10 10 4 4 8 3 5 2 3 4 7 12 8 11 7 8 7 8 8 10 9 4 5 11 9 4 4 4 3 7 6 3 0 2 3 2 5 9 9 5 8 2 0 7 6 11 5 1 7 9 1 8 5 6 12 5 4 4 3 7 5 5 9 9 4 7 7 6 3 8 9 3 4 5
76250 76 0 2 5 4 2 4 1 4 9 4 2 2 7 8 4 7 7 12 6 8 5 2 4 8 8 5 8 9 4 4 5 1 5 3 5 6 7 13 7 10 7 7 11 8 9 10 8 4 4 11 9 3 4 3 5 9 6 3 0 2 3 2 5 9 9 5 8 5 0 9 6 10 6 3 8 9 2 8 5 6 12 5 6 4 3 8 5 3 8 9 4 7 10 7 5 8 9 5 4 4
76500 76 0 2 5 5 4 4 1 4 9 4 2 2 7 10 4 8 7 11 6 7 6 3 4 7 6 4 9 8 5 4 8 2 5 2 4 4 7 9 7 10 6 7 9 7 7 9 8 3 5 9 8 4 5 4 4 7 4 4 0 2 3 2 4 7 7 5 5 3 0 8 5 10 5 2 8 9 1 6 5 6 10 6 6 5 3 8 5 3 11 10 4 7 9 6 5 6 10 4 5 5
76750 76 0 1 3 3 2 4 1 4 9 4 3 0 7 8 4 6 6 11 7 8 7 3 4 8 6 5 9 10 4 5 8 1 4 1 3 4 6 12 7 9 8 6 9 9 8 9 9 4 5 11 9 5 6 4 4 8 5 4 1 3 4 3 5 9 10 7 9 2 1 7 6 11 3 1 8 8 2 7 4 6 13 6 6 5 3 7 6 3 9 8 4 7 9 8 3 7 9 4 4 3
77000 77 0 1 3 3 2 4 1 4 8 4 2 1 6 9 3 7 6 12 4 8 6 4 4 9 6 4 8 10 8 2 5 1 4 2 5 3 6 12 7 10 8 6 8 7 8 7 7 4 5 11 7 4 3 3 4 7 6 4 1 2 5 3 6 9 7 6 8 4 3 8 5 8 3 2 7 8 2 6 5 7 11 6 5 4 4 6 4 4 9 10 5 7 9 7 5 8 10 3 6 4
77250 77 0 2 4 4 1 4 1 4 9 4 3 2 8 10 6 6 6 12 6 9 5 3 4 6 7 4 7 7 5 3 7 0 5 0 4 5 7 11 8 9 8 8 7 8 7 9 7 3 5 11 10 5 4 5 4 6 5 3 0 2 3 2 5 8 10 5 7 3 0 8 4 9 4 3 8 9 3 6 4 5 9 6 4 4 3 7 5 3 8 9 4 5 8 6 6 8 9 5 5 5
77500 77 3 2 2 5 2 4 1 5 8 3 2 1 7 10 5 6 4 12 6 7 7 3 5 7 8 4 10 10 5 4 6 3 4 1 5 5 6 12 7 10 6 9 8 8 8 9 8 4 5 12 9 4 4 3 4 9 4 4 2 2 3 3 3 8 9 7 7 2 2 8 6 11 6 1 8 9 1 7 5 6 11 5 5 4 3 6 4 3 9 10 4 7 9 7 3 7 10 5 4 3
77750 77 1 2 4 4 1 4 1 4 9 3 2 2 7 9 4 8 7 10 5 7 6 4 5 7 7 3 10 10 5 3 5 2 4 1 5 4 6 10 6 10 8 8 8 8 7 8 10 4 5 12 9 5 5 3 4 6 6 3 0 1 2 2 6 6 8 5 7 4 2 8 6 11 4 1 8 9 2 7 5 6 11 6 7 5 4 6 4 4 10 10 4 6 10 6 5 7 8 4 5 5
78000 78 1 2 4 5 2 5 0 4 8 4 2 1 7 7 5 7 6 11 6 6 5 4 5 8 5 3 8 9 2 3 6 0 5 1 3 3 6 11 7 9 8 7 9 8 9 10 9 5 7 11 8 3 3 5 3 8 5 4 0 2 3 2 4 8 10 7 9 3 1 8 6 10 4 2 8 8 2 7 5 7 9 5 7 6 5 7 5 3 8 10 4 5 9 8 3 7 10 4 6 4
78250 78 0 1 4 4 2 4 1 3 9 4 2 1 7 9 6 7 6 9 6 9 6 3 3 6 7 4 8 9 6 2 6 1 5 3 6 5 7 12 7 10 7 7 7 8 8 9 8 4 6 10 7 2 5 4 4 7 6 4 2 2 3 2 5 8 9 6 7 2 1 7 5 9 4 2 8 8 1 6 2 6 11 5 6 4 3 8 5 5 8 9 4 7 10 7 5 8 9 4 5 4
78500 78 2 2 4 4 2 4 0 6 8 3 1 1 7 8 4 6 5 12 5 9 7 4 7 8 7 4 8 9 5 2 5 1 4 1 4 4 7 11 7 9 8 8 10 9 8 11 8 4 5 11 9 3 3 2 4 8 5 5 2 3 4 3 5 9 8 5 7 3 1 7 7 10 4 2 7 7 2 5 4 6 10 5 4 4 4 7 5 3 7 10 4 6 9 6 3 7 10 6 4 6
78750 78 3 2 4 4 2 4 0 3 8 4 2 1 7 9 3 8 6 10 3 9 5 2 3 9 8 4 8 9 6 3 6 2 4 2 6 4 7 12 7 10 6 7 9 7 9 10 9 4 5 10 9 4 5 3 3 5 5 4 1 3 3 2 5 9 10 6 7 3 0 7 4 9 5 1 7 9 1 7 5 6 11 6 6 4 3 6 4 3 9 9 4 6 10 8 2 7 9 5 7 2
79000 79 2 2 4 6 2 5 1 5 8 3 2 1 6 7 5 6 7 12 5 8 5 3 5 7 8 4 9 10 5 4 4 2 4 2 5 5 6 11 7 9 7 8 8 8 7 9 10 4 5 11 10 2 3 3 4 9 5 4 1 2 4 2 5 9 8 6 6 3 1 8 6 9 6 3 8 8 3 5 5 6 10 5 5 4 3 8 6 4 8 8 4 7 7 7 2 6 9 4 4 2
79250 79 4 2 5 5 4 4 1 5 9 3 2 0 7 9 3 8 6 12 4 7 5 3 4 7 8 4 8 9 6 3 6 3 4 3 6 4 7 13 8 11 8 9 8 7 9 10 8 4 5 10 9 3 4 3 4 5 6 4 2 2 3 2 5 8 8 6 7 2 1 7 4 8 4 2 7 9 1 6 3 5 10 6 5 4 4 6 4 4 9 9 4 7 9 10 2 7 9 4 5 4
79500 79 4 2 4 5 2 4 0 4 8 3 2 1 7 10 5 7 5 10 4 7 6 3 4 7 8 3 8 8 3 2 6 0 3 2 5 5 6 13 8 9 7 8 7 8 9 10 8 3 5 11 8 3 3 3 5 8 5 4 0 2 3 2 5 9 8 5 8 2 1 8 6 9 6 3 7 9 1 5 3 6 11 6 5 5 4 8 6 3 9 9 5 5 9 7 2 6 10 5 5 3
79750 79 2 2 4 5 1 4 0 3 8 3 3 2 8 8 4 5 5 10 5 7 7 3 4 8 5 4 9 11 4 2 5 3 6 3 5 3 6 11 8 10 7 8 8 8 8 8 10 4 5 10 9 4 3 3 4 7 5 4 0 2 3 2 5 9 8 7 4 3 0 9 5 7 4 3 9 10 4 6 5 5 11 6 6 3 4 7 4 3 9 9 5 7 9 7 7 8 9 5 4 4
80000 80 1 2 4 5 2 4 0 3 8 4 2 1 6 10 4 8 6 11 7 9 5 3 5 7 8 5 10 9 4 3 6 0 3 2 5 5 7 13 8 9 8 8 7 8 8 8 10 4 6 11 9 3 3 3 4 7 4 5 2 2 4 2 4 7 8 6 7 2 1 7 7 9 4 2 8 8 3 7 5 7 11 6 5 3 4 7 6 3 9 10 4 6 9 7 7 7 9 5 5 4
80250 80 2 2 4 5 2 5 0 5 8 5 2 3 7 9 5 6 5 10 5 6 5 2 4 8 8 4 9 11 4 3 5 1 4 1 6 6 6 13 8 9 7 8 8 8 7 9 9 4 5 11 9 3 4 3 5 9 5 4 0 2 4 3 4 8 7 5 8 2 0 8 5 8 5 2 6 7 1 6 3 6 10 5 5 4 3 7 4 3 7 9 4 7 9 6 2 6 9 4 4 4
80500 80 3 2 2 3 3 5 0 3 8 5 1 1 7 8 5 7 6 13 6 8 6 3 4 9 8 4 9 10 6 2 6 1 6 2 5 5 6 13 8 9 7 7 11 8 9 9 10 4 5 11 8 5 3 3 5 8 6 4 0 2 4 3 4 9 7 5 8 2 2 7 5 8 3 3 7 8 1 6 4 6 10 5 6 4 4 8 7 4 9 10 4 7 8 8 1 7 10 5 5 5
80750 80 0 2 4 5 2 4 0 5 8 4 2 2 7 8 5 6 6 9 6 7 6 3 4 9 7 6 9 10 6 2 6 2 5 3 5 5 6 11 6 9 7 9 8 9 8 8 8 4 5 13 8 5 3 4 4 9 6 3 0 1 3 2 4 7 8 5 7 3 2 8 7 10 4 3 7 9 1 6 5 5 8 3 6 3 5 7 6 4 8 9 4 5 10 6 4 6 10 5 6 4
81000 81 0 2 3 3 2 4 0 4 8 4 2 1 7 10 5 7 6 12 6 7 4 3 5 8 6 4 10 7 5 3 8 2 6 2 3 5 6 11 9 8 8 7 8 6 8 9 9 4 5 10 8 4 3 2 3 6 7 4 1 2 3 2 5 9 9 5 8 3 2 6 5 11 4 3 8 10 2 6 4 6 11 6 5 4 3 6 5 3 8 9 4 8 10 6 7 8 10 4 6 4
81250 81 4 3 3 4 2 4 0 4 8 4 3 1 8 8 4 7 7 12 5 6 5 3 4 8 5 3 7 9 4 5 6 3 4 1 3 3 7 12 8 11 7 8 9 8 8 9 8 4 4 11 9 2 3 3 5 8 7 5 1 3 4 3 7 9 10 7 8 1 1 7 3 11 5 4 9 10 2 6 5 5 11 6 5 4 3 8 5 3 9 10 5 7 11 7 7 6 9 4 5 5
81500 81 1 2 4 5 4 4 1 5 8 5 0 2 7 8 4 6 7 11 5 8 6 3 4 9 7 4 10 9 7 5 7 3 5 2 4 4 7 12 9 9 8 7 10 9 8 8 9 4 5 12 10 2 2 4 3 8 5 4 0 2 4 3 4 8 7 4 7 2 1 8 6 10 5 2 8 9 2 6 3 5 12 6 5 4 3 7 5 3 8 9 5 7 11 5 7 7 10 4 5 5
81750 81 1 2 4 4 4 4 1 5 8 4 2 1 6 10 4 7 6 11 6 8 6 3 4 8 6 4 8 8 7 3 6 2 4 2 4 5 7 11 8 9 8 8 9 8 8 8 9 3 5 12 9 5 4 4 2 8 5 4 0 2 3 2 5 9 8 6 7 2 2 7 5 11 5 4 8 10 2 4 4 5 12 6 6 4 3 9 5 4 9 9 3 6 8 7 4 9 10 4 5 5
82000 82 1 1 2 3 2 4 0 2 8 4 2 2 7 8 4 6 5 11 3 7 5 3 4 7 6 3 8 8 6 3 7 3 5 2 4 3 6 11 7 10 8 6 9 8 8 9 8 4 5 11 11 3 4 5 3 7 4 5 2 1 3 2 5 8 8 5 6 1 1 7 6 9 4 3 6 9 3 7 3 4 12 6 6 3 3 6 5 3 10 9 4 7 8 6 4 7 9 4 5 5
82250 82 2 2 4 4 2 4 2 3 8 4 2 2 5 12 5 8 6 12 5 8 5 3 4 6 7 4 9 10 4 5 7 3 5 1 4 5 7 11 8 9 8 8 8 8 8 10 7 4 5 10 7 3 3 3 3 7 5 4 0 2 4 3 6 8 9 7 8 3 2 6 5 9 3 1 7 8 0 5 5 4 8 5 7 4 5 6 4 3 9 9 4 5 7 7 2 8 9 4 5 5
82500 82 1 2 4 4 1 4 0 4 8 4 2 2 7 9 4 8 6 11 7 8 5 3 4 10 8 7 11 10 5 3 6 3 4 4 4 5 7 13 8 9 8 8 7 9 8 10 9 4 5 11 9 4 4 3 4 7 6 3 1 0 4 3 4 8 8 6 7 3 2 7 6 11 4 1 8 10 3 8 5 7 11 6 4 5 3 7 6 3 9 9 4 7 9 7 6 7 9 4 5 4
82750 82 2 2 4 4 2 4 1 5 8 4 3 1 9 11 6 7 6 9 5 8 7 3 6 9 5 5 7 8 3 4 6 4 4 1 4 4 7 11 8 9 9 9 9 8 9 11 9 5 5 12 10 4 3 4 3 9 5 5 3 1 4 2 5 7 9 6 7 3 0 8 7 10 3 3 7 8 2 5 4 4 9 6 5 4 3 7 6 3 10 10 3 6 9 6 1 7 10 5 5 4
83000 83 2 1 3 4 3 4 0 4 8 5 3 2 8 9 3 7 7 10 5 6 7 3 5 8 5 5 7 9 4 4 7 1 4 0 3 4 7 10 8 10 9 7 8 7 8 10 9 4 5 12 8 4 5 4 3 7 5 3 0 1 3 2 5 8 9 6 7 3 3 7 6 10 5 3 8 9 1 5 5 6 9 6 6 5 3 8 6 4 9 9 4 6 9 7 2 6 10 4 5 5
83250 83 2 2 4 4 2 4 1 4 9 4 1 1 7 8 4 5 5 10 6 7 6 3 4 8 6 5 11 10 3 4 4 3 3 0 3 3 7 10 6 10 8 7 8 7 9 9 9 4 5 12 7 5 4 3 3 7 4 5 2 2 3 3 5 8 7 6 8 2 2 6 7 11 4 3 7 9 3 6 3 6 10 5 5 5 3 7 5 4 9 8 4 7 10 7 2 5 10 4 4 4
83500 83 1 2 3 4 3 5 1 4 8 4 2 0 6 9 2 8 7 11 5 7 6 3 5 9 5 5 9 9 4 5 7 3 4 0 3 4 7 12 8 9 9 8 9 8 7 10 9 4 5 10 8 6 5 5 3 7 5 4 0 2 3 2 4 8 8 6 7 2 1 7 7 12 4 2 7 9 1 6 3 5 11 6 3 4 3 8 5 3 12 10 6 7 10 7 4 7 10 4 6 5
83750 83 2 2 3 4 3 4 0 2 7 4 0 1 7 8 4 8 6 10 5 6 5 2 5 9 5 4 10 10 3 4 6 3 5 0 4 4 7 10 7 9 10 8 9 7 8 11 9 3 5 12 10 4 4 3 3 8 4 4 0 1 3 3 5 9 8 6 7 2 1 7 7 12 5 5 7 8 3 6 4 5 9 6 3 3 3 7 5 3 10 11 4 5 9 7 2 6 10 4 6 5
84000 84 3 3 4 5 0 4 0 5 8 4 2 1 7 7 5 5 5 11 6 8 6 3 5 9 5 5 9 10 4 3 8 3 4 1 3 4 6 11 6 10 6 9 9 8 8 11 8 4 5 12 8 3 5 4 4 9 4 4 0 2 3 2 5 9 9 6 8 3 2 7 8 11 3 2 6 8 1 5 4 5 11 6 6 4 4 9 6 4 10 9 4 7 10 6 4 7 9 5 5 5
84250 84 2 2 4 5 2 4 1 4 9 5 2 3 6 9 4 5 6 10 5 7 7 3 4 8 5 5 9 9 5 3 7 2 4 0 3 4 7 12 9 9 8 8 8 7 9 10 9 3 5 13 9 5 5 3 2 7 4 4 0 2 4 3 4 8 9 8 8 3 3 7 7 10 4 2 7 9 2 7 4 5 10 5 4 4 4 7 5 4 9 10 4 6 8 4 3 7 9 4 3 5
84500 84 1 2 3 4 2 5 1 6 9 5 3 1 7 10 3 7 7 12 6 8 4 2 4 9 5 4 8 9 5 2 6 2 4 1 3 3 7 11 9 10 8 8 7 9 8 9 8 4 5 11 8 4 4 4 3 7 5 4 2 1 4 2 4 8 8 5 7 2 0 7 5 9 5 3 8 9 1 6 5 7 10 5 8 5 5 8 6 3 10 11 4 5 9 6 0 6 9 4 5 4
84750 84 1 3 3 4 2 4 2 5 9 3 2 2 6 9 5 8 7 12 6 7 5 2 4 8 7 5 11 9 3 4 6 3 3 1 4 4 7 11 8 10 6 9 7 6 7 10 9 3 5 11 7 3 3 3 3 8 5 3 0 2 3 2 5 9 8 5 7 2 1 7 7 9 3 1 7 8 1 6 4 5 9 6 5 4 3 8 4 3 10 9 4 6 9 6 3 6 9 5 5 4
85000 85 2 3 3 4 3 4 2 5 9 4 3 1 7 9 3 6 6 11 5 8 5 3 4 8 8 5 7 8 4 3 5 2 3 1 4 5 7 12 8 10 9 8 7 8 8 9 9 4 5 11 10 4 4 4 4 7 5 4 1 2 3 2 4 8 10 5 6 2 0 8 7 10 4 1 7 9 2 8 5 6 10 6 5 4 3 7 5 3 10 9 3 6 9 6 2 7 9 4 4 4
85250 85 2 3 3 3 3 5 1 3 9 5 2 3 6 9 4 6 6 11 5 8 7 4 5 9 5 5 7 9 4 4 4 3 3 0 3 3 5 11 7 9 8 8 8 7 9 10 9 4 5 12 9 4 5 4 4 7 4 3 0 2 4 3 5 9 8 4 7 2 1 7 8 11 4 1 8 8 2 5 4 5 10 6 5 3 3 7 5 3 9 9 5 8 9 5 3 7 9 5 5 3
85500 85 2 2 3 4 3 4 1 4 9 4 2 1 5 8 5 5 6 11 6 7 7 3 4 9 5 5 9 10 3 4 5 2 3 0 5 5 7 10 7 10 9 10 7 8 8 9 10 4 4 12 11 5 4 4 4 7 6 4 1 2 2 2 4 8 7 5 7 2 1 8 8 9 6 2 9 8 2 7 5 7 11 6 5 4 3 7 5 3 10 9 4 6 9 6 3 7 9 4 4 4
85750 85 1 2 3 3 2 4 1 3 9 4 2 2 7 10 5 8 7 12 8 7 8 3 5 9 5 5 10 9 4 3 6 3 3 1 4 2 7 11 8 10 8 8 9 7 8 10 10 4 5 11 9 3 6 4 3 8 5 5 0 1 3 3 5 7 10 6 7 3 1 8 7 10 4 1 7 8 1 6 4 6 11 5 8 4 4 7 5 3 10 9 3 6 9 5 4 7 10 4 4 4
86000 86 2 2 4 5 2 4 0 4 8 4 2 2 5 9 4 7 5 10 4 8 6 2 4 8 8 4 9 10 3 3 6 2 3 0 5 4 6 12 6 8 8 9 9 7 7 9 9 4 4 10 7 2 4 5 4 9 5 3 1 1 2 3 4 7 9 6 10 3 2 7 5 9 6 3 7 7 2 5 5 6 9 6 4 4 3 7 5 3 10 10 4 6 9 4 3 7 9 3 4 4
86250 86 3 3 3 4 1 4 1 4 9 4 2 3 6 10 4 6 6 12 6 7 6 4 5 9 7 4 9 9 4 3 6 2 4 1 4 5 7 12 7 9 7 9 9 7 7 8 9 4 4 11 10 3 4 5 4 8 7 3 2 1 4 3 6 7 9 6 7 4 2 9 6 10 6 1 7 8 1 4 5 5 9 5 6 5 4 7 5 4 8 9 5 6 10 5 3 7 9 5 5 5
86500 86 1 2 4 4 2 4 1 4 9 4 2 2 7 8 5 6 4 9 4 10 6 3 4 9 6 4 8 9 3 5 5 0 5 1 3 5 7 12 7 9 9 8 9 8 7 9 9 4 5 11 8 4 6 5 5 9 6 6 2 2 3 3 5 8 11 6 8 4 0 7 6 11 4 2 7 8 2 7 4 7 12 5 7 5 4 7 5 4 9 10 5 6 8 7 3 8 9 3 4 2
86750 86 2 2 4 5 3 4 1 4 9 4 2 2 6 8 4 7 5 8 4 8 7 3 4 9 5 5 8 9 3 4 7 3 4 0 3 3 7 11 7 10 7 9 7 5 8 12 9 4 5 12 10 4 5 4 4 8 6 3 0 1 2 2 5 7 9 5 8 2 0 7 6 11 3 2 7 8 1 5 3 5 10 6 7 5 5 8 5 3 9 9 4 6 9 5 2 6 9 3 3 4
87000 87 2 2 4 5 3 4 1 4 9 4 2 2 6 10 4 6 6 9 6 8 7 4 5 9 6 5 10 9 3 4 7 2 5 2 3 5 7 12 8 9 9 8 9 8 8 10 9 3 5 11 7 4 4 4 5 9 7 3 0 2 3 2 4 6 7 5 6 2 0 8 8 9 6 1 7 9 2 8 4 4 10 5 6 5 5 7 5 4 9 9 5 7 9 5 4 5 10 3 5 5
87250 87 2 2 3 4 3 4 1 4 9 3 3 2 7 10 5 6 6 9 5 5 6 4 5 8 5 5 8 9 5 3 4 3 4 3 3 3 7 12 7 11 8 8 9 7 9 11 10 4 6 13 9 5 4 3 3 7 6 5 1 1 2 1 4 7 7 5 5 2 1 7 7 11 4 3 8 8 3 7 5 5 10 6 5 6 4 6 4 4 10 9 5 7 10 6 3 6 10 4 5 5
87500 87 2 2 3 4 3 4 0 4 8 4 3 2 7 10 5 8 6 9 5 6 6 3 6 9 5 5 9 9 3 4 6 4 4 1 3 3 6 10 8 8 9 8 9 8 9 11 9 3 5 11 9 4 4 4 4 8 5 3 0 2 3 2 5 7 8 4 8 3 1 8 7 10 4 3 8 8 1 5 5 6 10 6 4 3 3 7 4 3 10 9 4 5 10 6 3 8 9 4 6 5
87750 87 1 2 4 4 3 5 1 4 9 5 2 3 6 10 4 8 7 11 6 7 5 3 4 8 6 4 9 9 5 2 6 3 4 1 3 5 7 12 9 9 9 8 8 8 7 10 8 4 5 10 10 5 4 4 4 7 4 3 0 1 2 2 5 8 9 5 8 3 1 9 6 12 3 2 7 7 1 4 3 5 11 6 5 4 3 6 5 3 8 9 4 7 9 4 2 7 8 4 5 5
88000 88 2 2 3 3 1 4 0 2 7 4 2 2 6 10 6 6 5 10 6 7 8 3 6 9 5 5 8 9 4 3 8 3 4 1 3 3 7 11 8 8 8 8 8 7 9 10 8 5 5 13 9 5 6 4 4 8 5 4 0 1 2 2 4 6 6 5 6 3 2 8 7 10 5 2 7 7 2 5 3 5 11 6 4 4 4 7 5 3 8 9 4 7 9 4 3 6 8 4 5 5
88250 88 1 2 4 3 3 4 2 5 9 4 2 3 7 10 5 7 6 11 6 8 6 3 5 9 5 5 9 9 4 4 7 2 4 2 3 3 6 9 8 10 9 7 9 8 7 8 9 4 5 11 6 5 3 3 4 9 4 4 1 2 4 3 5 7 7 3 7 3 1 8 8 9 5 2 7 8 2 6 2 5 8 6 6 5 4 8 5 4 9 10 4 4 10 8 3 7 10 5 6 5
88500 88 2 2 2 4 4 3 1 4 9 5 2 2 6 9 6 5 5 9 4 7 8 4 5 9 5 5 10 9 4 3 8 2 4 0 3 4 7 12 7 9 9 7 8 8 8 10 9 4 5 11 8 3 4 4 3 8 5 3 1 3 4 3 5 9 8 4 9 3 2 8 7 11 4 1 7 8 1 5 4 7 11 6 5 4 3 7 5 3 11 10 4 6 9 4 4 5 11 5 7 5
88750 88 1 2 3 4 2 4 1 6 9 4 2 1 6 9 5 5 7 11 6 7 8 4 4 9 5 4 9 9 4 3 8 2 4 2 4 2 6 12 9 10 8 9 8 8 8 10 9 4 5 12 10 5 5 4 3 8 5 5 1 1 2 2 4 9 9 6 9 2 2 7 7 11 4 3 7 8 2 7 4 5 11 6 7 5 5 7 6 3 10 9 5 7 10 6 5 7 9 4 5 5
89000 89 2 2 3 3 1 4 0 5 8 4 2 2 6 9 4 7 5 12 6 7 8 3 4 9 5 5 7 10 5 2 7 2 4 0 3 4 6 12 9 9 8 8 10 8 8 12 9 3 5 10 9 4 5 3 4 7 5 5 1 1 3 2 5 10 9 7 7 3 0 8 5 9 5 2 6 9 1 4 3 4 11 6 4 4 3 7 6 3 11 10 4 7 9 4 4 7 10 5 4 5
89250 89 2 2 4 5 2 4 1 5 9 4 2 1 6 11 5 7 5 10 6 5 6 4 5 8 5 4 9 9 3 3 7 1 4 1 3 2 7 13 9 9 8 8 8 7 8 10 9 4 5 12 10 4 4 3 4 8 5 4 2 2 3 2 4 8 10 7 8 2 1 6 7 11 3 0 7 8 2 4 3 4 10 6 7 3 5 6 5 3 10 9 5 4 8 5 1 6 10 4 4 4
89500 89 1 1 3 4 2 4 0 3 8 5 2 3 6 9 7 6 7 9 5 6 7 3 5 8 6 5 9 8 4 4 8 2 4 3 5 3 7 12 8 9 6 7 10 6 9 10 8 4 5 11 10 4 3 5 3 6 5 3 1 3 4 2 5 10 9 7 7 2 1 8 7 10 6 2 8 8 1 6 5 6 12 6 6 3 5 6 5 3 8 8 4 6 10 7 3 8 9 4 4 4
89750 89 1 2 5 5 3 5 1 3 9 4 1 2 5 10 6 7 7 11 7 6 7 3 6 9 5 5 8 8 4 3 7 2 4 1 4 3 7 13 8 8 6 7 7 7 7 8 10 4 5 11 9 3 3 4 2 7 5 5 2 3 4 2 6 9 10 7 7 1 1 7 7 11 5 3 8 9 1 6 5 6 12 6 5 4 5 7 5 3 9 9 4 7 11 5 4 9 10 5 5 5
90000 90 1 2 5 4 1 4 1 4 9 3 3 1 7 11 6 7 6 9 6 7 7 3 4 9 5 5 9 8 4 4 9 2 4 1 3 1 6 12 7 9 8 9 7 7 8 10 10 4 5 11 10 5 3 3 3 7 7 4 1 2 3 2 6 9 9 7 7 2 2 7 6 11 4 3 7 8 1 3 3 4 12 5 8 5 4 6 4 3 9 10 5 6 9 6 2 6 10 6 6 5
90250 90 1 2 4 5 2 4 1 5 8 3 2 2 5 11 6 7 5 9 5 7 8 3 4 9 5 5 10 9 5 4 7 0 4 1 3 2 6 12 7 8 7 8 9 7 8 10 9 4 5 11 9 3 6 5 2 7 5 4 0 2 4 4 5 10 9 7 7 2 2 7 8 10 6 3 7 9 2 7 4 6 12 6 6 5 5 7 4 3 10 9 4 5 8 5 3 5 11 5 6 3
90500 90 2 2 4 5 3 5 0 4 8 4 3 2 8 10 5 6 6 10 5 6 7 3 4 8 5 4 9 9 3 3 6 2 3 0 3 2 7 10 7 10 8 8 7 7 9 11 9 4 5 12 9 4 3 3 4 7 6 3 1 2 4 2 4 7 6 7 8 2 2 7 5 10 4 2 8 7 3 6 5 5 10 6 4 3 4 6 6 3 9 9 5 6 10 7 4 7 10 5 3 4
90750 90 2 2 4 4 1 4 1 4 9 4 2 1 6 9 5 6 5 11 6 5 6 3 5 9 5 5 10 10 3 3 5 2 4 1 3 2 7 11 8 10 9 9 9 8 8 11 9 4 5 12 11 4 3 4 3 7 6 5 2 2 2 2 6 9 10 6 6 2 1 7 8 10 5 2 7 8 1 6 4 5 10 6 6 4 3 7 5 3 10 9 4 5 10 6 3 5 11 5 5 5
91000 91 1 3 3 3 1 4 1 4 9 4 2 1 7 7 5 5 6 9 5 4 7 4 6 9 6 5 9 9 4 4 8 2 4 2 4 2 6 9 6 7 8 8 7 7 7 11 9 5 5 11 9 4 4 3 2 7 5 4 2 2 3 2 5 7 9 7 5 1 0 8 6 9 4 2 6 8 1 4 3 4 10 6 5 4 4 7 5 3 9 9 4 5 9 6 3 6 9 5 4 2
91250 91 2 2 4 5 2 4 1 4 9 3 2 1 8 8 5 6 6 10 6 5 7 3 4 9 5 5 9 9 3 3 6 2 4 1 3 2 6 11 7 10 8 8 8 7 8 11 9 4 5 12 9 3 4 4 3 6 4 4 0 2 3 2 4 9 8 6 6 1 0 8 6 10 4 2 7 7 1 7 5 6 11 6 6 4 4 7 4 3 9 9 4 7 10 7 3 6 10 5 5 3
91500 91 1 2 4 4 2 5 1 2 9 3 3 2 7 9 5 7 6 10 5 6 7 3 5 8 6 3 9 9 2 2 7 2 4 1 4 2 7 12 8 9 8 7 8 9 9 10 9 4 5 10 9 3 3 3 4 8 5 5 2 4 5 3 3 10 9 7 5 2 1 7 7 12 4 5 9 7 1 5 4 5 11 6 5 2 3 6 5 3 9 9 4 7 8 7 3 7 9 4 4 5
91750 91 2 1 3 3 2 4 1 3 9 4 1 1 7 8 5 6 5 8 5 7 6 3 5 8 6 5 10 10 4 4 6 2 2 0 3 4 4 11 8 9 8 7 8 6 8 10 8 4 5 12 9 4 4 4 6 9 7 4 2 2 1 2 6 7 9 6 7 2 2 8 7 10 3 2 7 8 1 6 5 6 9 6 5 3 4 7 5 3 9 9 4 7 8 6 2 6 10 4 6 4
92000 92 2 2 4 5 2 4 2 5 9 4 1 3 7 9 4 7 7 12 6 7 8 3 6 7 6 4 8 9 2 5 7 3 4 0 3 4 6 12 8 8 7 8 9 6 8 11 9 4 4 10 6 3 3 5 3 8 7 3 1 2 5 2 7 10 10 7 6 2 1 7 8 10 4 3 7 10 1 4 3 4 11 6 7 4 4 7 5 3 10 9 5 6 9 9 2 7 9 6 6 4
92250 92 0 2 4 4 0 4 0 5 8 4 2 2 8 7 6 8 6 9 5 8 7 3 5 8 7 4 8 9 4 4 5 2 4 0 4 5 6 12 6 10 8 8 10 8 9 8 8 4 4 11 9 2 3 3 4 6 6 5 0 1 2 2 5 10 8 6 8 2 2 7 6 10 4 1 7 8 1 7 5 7 12 6 6 4 4 9 5 4 9 10 4 7 9 8 2 7 10 4 7 4
92500 92 2 2 3 3 3 4 1 6 8 4 2 2 6 9 4 7 6 11 6 7 4 2 4 7 6 3 7 9 3 4 4 3 4 1 4 3 7 11 7 10 8 8 8 8 8 9 8 4 5 11 10 3 2 3 5 8 7 6 1 2 4 2 6 9 9 6 7 2 2 8 6 9 6 2 7 8 2 6 3 6 11 6 6 4 4 7 5 3 9 9 5 7 8 6 2 6 10 4 4 4
92750 92 3 2 2 4 1 4 0 4 8 4 2 2 7 10 6 8 5 10 6 8 7 3 5 8 5 5 8 9 3 3 6 2 3 2 4 3 6 11 8 9 9 8 9 9 9 8 8 4 5 12 9 4 3 3 3 6 6 5 1 1 3 2 6 7 9 4 7 2 2 7 7 8 3 3 7 8 2 6 4 5 10 5 6 3 4 7 5 3 8 10 4 5 9 7 2 6 10 4 6 3
93000 93 2 2 4 3 3 4 0 4 8 4 2 3 8 8 5 7 6 10 5 5 7 3 5 8 5 5 9 9 5 3 7 3 5 4 4 2 7 10 7 10 8 9 8 9 8 7 9 3 4 10 9 4 4 5 6 7 7 4 0 1 3 2 6 7 7 7 6 2 2 6 6 11 2 3 7 7 1 5 4 4 11 5 7 5 4 8 4 3 7 9 4 7 9 6 5 7 10 4 4 4
93250 93 1 2 3 3 2 4 0 4 8 4 2 2 7 10 3 9 6 9 6 7 5 2 4 8 5 5 8 9 3 3 5 3 3 1 3 2 7 11 9 11 7 7 8 8 8 9 9 4 5 12 9 4 3 3 5 7 7 5 0 1 3 2 5 10 8 7 5 2 1 7 7 10 4 3 7 8 1 7 4 5 11 6 6 4 3 7 5 3 8 9 4 7 9 7 2 7 10 3 4 5
93500 93 2 2 4 5 3 4 1 4 9 5 2 1 6 7 3 6 7 12 7 7 6 4 4 9 5 5 9 9 4 3 5 3 4 1 4 2 5 12 7 7 8 7 9 9 8 9 9 3 5 11 9 4 3 4 4 8 6 5 2 3 4 2 5 10 8 6 5 2 0 8 6 10 4 1 7 8 1 3 3 5 9 5 6 4 4 8 5 3 9 9 4 4 10 7 1 6 9 4 7 4
93750 93 2 2 4 2 2 5 2 4 9 4 3 2 8 9 4 6 6 13 6 8 5 3 4 7 7 5 8 8 7 2 6 1 4 2 6 4 7 12 8 10 7 9 8 7 7 9 8 4 5 11 8 5 5 3 4 8 6 5 2 1 5 3 3 8 8 6 9 3 2 8 7 10 4 3 6 8 1 6 3 4 11 5 5 2 4 6 5 3 10 10 4 7 9 5 3 8 8 4 6 5
94000 94 2 2 3 4 2 4 1 4 9 4 2 2 7 11 5 9 6 11 6 7 8 4 7 8 6 5 8 8 3 3 5 2 4 0 4 4 7 11 7 11 8 8 9 8 8 9 9 4 5 12 8 5 4 3 4 7 6 5 1 1 2 2 4 8 8 7 6 2 1 8 7 10 3 1 8 8 2 6 5 5 9 5 4 4 3 7 5 3 7 9 4 6 8 8 2 7 10 5 5 5
94250 94 2 2 4 4 1 4 0 2 7 4 2 0 7 11 4 7 5 9 5 6 7 3 6 9 5 5 10 10 2 4 6 2 4 1 4 2 7 10 7 10 7 8 8 8 7 9 9 3 4 12 8 3 3 4 5 9 8 3 1 4 4 4 6 9 10 5 7 3 1 6 7 12 5 4 7 7 2 7 4 5 10 6 4 4 4 7 5 3 9 9 4 6 9 8 3 8 10 5 5 5
94500 94 2 2 4 5 1 4 1 4 9 4 2 1 6 7 4 6 5 11 6 7 6 3 5 8 6 5 11 9 5 3 7 2 6 2 4 4 6 12 8 10 7 9 9 7 7 9 9 4 5 11 9 4 3 3 3 8 6 3 0 1 2 1 4 8 10 5 9 3 1 8 7 11 3 3 7 7 1 5 3 5 10 6 7 5 5 7 5 3 9 10 4 5 8 6 2 5 9 4 4 5
94750 94 2 1 3 4 1 3 0 5 8 5 2 2 7 11 5 7 5 10 5 7 6 2 5 7 5 5 10 10 4 2 6 1 4 0 4 2 6 10 8 11 7 8 10 9 8 8 9 4 4 11 9 2 3 4 3 8 7 5 2 3 3 2 7 9 11 5 9 2 1 8 7 11 4 3 8 9 3 5 3 4 11 6 6 4 4 7 5 3 10 10 4 6 8 6 2 8 9 4 4 5
95000 95 1 2 3 3 2 4 1 4 9 3 3 1 9 8 5 6 7 11 5 7 5 3 4 7 8 6 8 11 5 4 6 3 4 0 4 5 7 12 6 10 8 7 7 8 9 8 8 4 5 11 8 3 2 3 3 8 5 4 1 4 3 3 5 10 8 7 7 2 1 8 7 10 6 5 7 7 2 6 3 5 9 6 6 4 3 7 4 3 8 9 4 7 9 6 3 7 9 4 5 4
95250 95 0 2 3 3 1 4 1 1 8 3 3 1 7 9 4 7 6 12 6 8 5 2 4 8 8 5 9 9 5 3 7 1 5 0 4 5 7 12 7 10 7 8 9 7 8 9 10 4 5 11 8 5 5 3 5 7 6 5 2 2 2 2 6 8 7 6 6 1 1 6 6 10 4 1 7 7 1 5 3 4 11 6 3 3 3 6 5 3 10 10 3 6 10 6 4 7 9 5 6 5
95500 95 0 2 2 4 3 4 1 3 9 3 2 2 7 9 5 7 8 12 6 8 6 3 5 8 5 5 8 9 4 3 7 2 4 0 3 3 7 10 8 11 9 8 10 8 8 9 8 4 5 12 9 4 3 3 3 8 5 5 2 2 2 2 4 8 8 6 7 2 1 6 6 10 4 2 7 8 1 5 3 4 11 5 3 3 3 6 5 3 8 10 4 7 9 7 3 7 10 4 5 5
95750 95 1 2 3 4 1 4 2 5 9 3 2 2 6 10 4 8 7 11 5 6 4 2 4 8 5 5 8 10 4 3 6 2 3 2 4 4 7 11 8 10 8 6 9 8 8 9 9 4 5 11 10 4 3 3 4 6 8 6 2 3 3 2 5 9 10 6 8 2 2 7 6 11 4 2 7 8 2 7 5 4 11 6 7 4 3 8 4 3 10 10 4 5 8 6 2 7 9 4 6 5
96000 96 0 2 4 4 1 4 1 4 8 4 2 3 6 10 4 7 6 11 7 8 6 3 5 8 6 5 9 10 6 3 7 1 5 2 3 4 7 13 9 10 8 7 10 9 9 10 8 4 5 12 11 3 5 4 4 7 5 6 2 3 3 2 6 7 8 6 7 2 2 8 8 10 6 2 8 8 2 7 5 5 10 6 6 3 3 7 4 3 10 10 5 5 10 6 3 6 10 2 5 5
96250 96 3 2 3 4 2 4 1 5 8 3 3 2 8 9 5 6 5 13 7 9 5 3 4 9 5 5 10 9 4 4 5 2 4 2 3 4 6 11 8 9 7 8 9 9 9 9 9 4 5 11 11 4 4 5 3 7 7 6 2 2 2 2 6 9 9 6 10 2 1 7 9 11 6 1 7 7 1 7 5 6 12 5 6 4 3 8 4 3 9 10 5 6 10 8 1 7 10 3 5 5
96500 96 2 2 3 4 2 4 1 4 9 3 2 1 7 10 5 8 6 9 6 7 5 3 4 8 8 5 9 10 5 4 7 2 5 2 4 5 6 12 7 8 8 8 7 7 9 10 9 4 5 12 11 3 4 4 4 6 4 5 2 3 3 2 4 8 9 6 8 1 1 7 8 10 4 3 8 8 4 5 5 4 11 5 8 5 5 7 5 3 9 9 5 5 10 9 1 5 10 3 4 3
96750 96 1 1 3 4 2 4 0 4 8 3 2 2 8 9 5 8 6 12 5 8 5 3 4 7 7 5 7 9 4 3 4 3 4 2 3 5 6 13 8 10 7 6 9 8 8 10 9 4 5 12 9 4 2 3 2 7 7 6 1 2 3 2 6 10 10 6 8 1 1 7 6 11 5 3 8 8 3 7 5 6 9 6 7 4 4 8 5 3 10 9 4 5 9 9 4 8 9 5 7 5
97000 97 1 2 3 3 1 4 0 4 8 4 2 1 7 10 5 6 5 10 6 7 6 3 4 9 6 5 7 8 5 3 5 3 5 3 5 4 6 12 8 9 7 8 9 7 8 9 10 4 6 11 9 4 5 4 4 7 7 5 2 2 2 2 6 7 9 6 8 2 2 7 5 10 4 1 7 7 1 5 4 5 10 6 7 5 5 8 5 3 9 9 5 7 8 6 3 8 10 6 5 5
97250 97 0 2 2 4 3 4 0 4 8 5 2 3 5 10 4 7 6 10 5 7 7 4 4 10 5 5 9 9 4 5 7 4 5 1 4 3 7 10 7 10 8 8 8 6 9 10 11 4 4 11 8 4 3 3 3 7 7 5 0 2 4 3 6 7 9 6 5 1 0 7 6 11 5 3 7 9 1 6 4 3 9 5 5 4 6 7 7 3 7 8 4 5 9 7 2 7 9 5 5 4
97500 97 2 2 3 3 2 4 2 4 8 3 2 2 6 9 4 8 6 10 6 9 7 3 5 9 4 5 9 10 5 3 6 3 4 2 4 3 7 11 8 10 8 8 8 8 8 9 9 4 5 12 10 4 3 4 4 8 8 6 2 3 4 3 6 7 10 6 9 1 1 6 7 11 5 2 8 8 2 5 3 4 11 4 6 5 4 7 4 3 9 9 4 4 10 8 3 5 10 4 5 4
97750 97 2 3 3 3 2 4 0 2 8 5 2 3 7 9 3 7 6 10 4 9 6 3 5 8 6 5 9 8 3 3 4 4 3 1 3 4 8 10 5 11 6 8 5 6 7 10 8 4 5 11 9 3 3 3 4 7 6 5 2 3 3 2 6 8 10 5 6 1 0 7 7 11 4 3 8 8 1 3 4 5 10 5 5 3 4 6 6 3 9 11 4 6 8 6 4 8 9 3 3 5
98000 98 2 2 3 3 2 4 0 5 8 4 3 2 8 9 3 7 6 12 6 7 6 3 5 6 7 5 9 10 5 6 8 2 5 1 4 3 7 11 9 10 8 8 8 6 9 11 8 3 4 11 7 4 4 4 4 8 6 5 2 3 2 3 5 9 9 6 6 1 0 8 7 11 5 2 7 6 1 6 5 7 9 5 8 4 6 7 6 3 9 9 5 5 8 6 2 7 8 4 2 5
98250 98 1 2 3 3 1 5 3 5 9 5 3 1 7 9 4 6 3 9 5 7 6 3 5 9 5 6 10 9 4 4 6 4 6 3 2 4 5 13 7 9 5 7 7 6 7 10 8 4 5 12 9 5 3 3 4 7 8 6 2 3 3 2 6 8 8 7 5 3 0 8 6 10 5 3 8 6 2 5 4 5 11 6 5 5 5 6 5 4 10 9 4 4 7 6 3 7 9 4 4 4
98500 98 2 2 3 3 2 4 1 2 8 5 2 1 7 9 4 6 5 11 7 6 6 3 4 8 5 5 9 9 3 4 5 4 3 2 3 4 7 11 7 11 10 9 8 9 9 11 10 3 5 12 9 4 3 3 4 8 6 4 1 3 3 2 5 7 10 6 8 1 1 8 5 10 4 3 8 7 3 7 4 5 8 4 6 3 4 6 5 3 8 10 4 6 8 6 1 6 9 5 5 4
98750 98 0 1 3 3 2 4 1 3 9 4 2 2 7 7 4 8 7 12 6 6 6 4 5 7 7 5 9 7 5 3 6 2 4 1 3 4 7 11 7 10 8 7 8 6 7 8 9 4 5 13 9 5 3 3 4 7 6 5 1 2 3 2 5 9 9 6 7 1 1 5 6 11 4 1 8 7 1 6 5 6 11 5 7 3 3 6 5 3 9 10 4 7 10 9 3 7 9 3 6 5
99000 99 3 2 3 4 3 3 2 2 7 3 2 0 7 8 5 6 6 11 6 7 6 3 4 8 8 5 10 11 5 4 6 3 3 1 5 5 7 12 6 9 8 9 7 7 8 10 8 4 5 12 10 4 3 3 5 8 8 6 2 3 3 2 6 7 9 6 8 1 0 8 7 8 3 1 8 8 1 4 3 5 11 5 8 4 5 6 6 4 12 10 3 5 9 7 4 4 11 4 7 5
99250 99 2 1 3 3 2 4 1 5 9 5 3 3 7 10 4 8 5 10 5 6 5 3 4 8 5 4 8 9 6 3 7 3 5 4 3 4 6 13 9 9 9 7 8 6 9 9 10 4 7 10 9 2 4 3 4 7 5 5 2 3 3 2 6 8 8 6 6 2 0 8 5 8 3 2 8 8 2 6 5 5 10 6 7 4 5 7 6 4 10 9 4 6 8 6 0 6 10 4 6 5
99500 99 3 3 3 4 2 4 0 5 8 5 3 2 9 9 6 6 7 10 5 6 7 4 6 9 5 5 10 9 4 3 7 3 4 2 3 4 7 11 7 10 6 7 8 6 9 9 8 3 5 12 9 4 4 3 3 8 5 5 1 2 3 2 5 8 9 6 6 1 1 8 7 9 3 2 7 7 1 6 5 5 12 6 7 3 5 7 5 3 11 10 4 7 7 6 3 6 10 5 6 4
99750 99 2 1 3 3 2 4 1 3 9 3 2 2 7 9 4 7 7 11 5 7 5 4 5 10 8 5 8 10 4 4 5 1 4 2 4 5 7 12 7 10 7 6 6 5 8 10 10 4 6 12 11 3 4 3 4 6 6 5 2 2 2 2 6 8 8 6 5 2 1 6 6 11 4 2 7 10 1 6 4 6 11 5 7 3 4 7 5 3 10 10 4 7 10 8 2 7 10 3 4 5
100000 100 1 2 3 4 3 4 1 6 9 4 3 0 7 9 3 6 7 13 5 9 3 2 4 8 8 7 10 9 3 3 7 4 5 1 5 4 7 12 8 9 9 8 8 7 8 9 6 4 5 9 8 4 4 4 5 6 6 5 2 3 4 2 5 9 10 7 7 3 0 7 6 9 5 2 7 9 1 5 5 5 11 6 7 4 4 8 6 3 8 9 4 6 9 7 3 7 9 4 5 3
<=1 % 38 11 0 0 26 0 92 0 0 0 9 39 0 0 0 0 0 0 0 0 0 0 0 0 0 0 0 0 0 0 0 25 0 55 0 3 0 0 0 0 0 0 0 0 0 0 0 0 0 0 0 1 0 0 0 0 0 0 62 23 1 3 0 0 0 0 0 18 72 0 0 0 0 24 0 0 42 0 0 0 0 0 0 0 0 0 0 0 0 0 0 0 0 0 6 0 0 0 0 0
2 % 40 78 10 1 46 0 8 3 0 0 70 50 0 0 1 0 0 0 0 0 0 17 1 0 0 0 0 0 1 12 0 37 1 29 1 12 0 0 0 0 0 0 0 0 0 0 0 3 0 0 0 6 7 4 8 0 0 2 26 59 15 52 0 0 0 0 0 46 24 0 0 0 0 44 0 0 36 0 4 0 0 0 0 2 5 0 0 1 0 0 0 0 0 0 27 0 0 0 2 3
3 % 14 10 57 27 26 2 0 15 0 24 21 11 0 0 13 0 0 0 1 0 0 64 6 0 0 8 0 0 18 40 1 29 17 10 23 17 0 0 0 0 0 0 0 0 0 0 0 26 0 0 0 29 37 49 31 0 0 24 7 15 38 28 1 0 0 1 0 27 4 0 3 0 14 24 0 0 18 2 29 3 0 0 3 18 46 0 0 76 0 0 8 0 0 0 27 0 0 19 9 11
4 % 6 0 30 56 2 76 0 54 0 61 0 0 1 0 52 1 3 0 10 0 6 19 50 0 2 44 0 0 29 35 7 9 43 5 34 31 2 0 0 0 0 0 0 0 0 0 0 67 15 0 0 48 37 35 44 0 9 36 3 2 24 15 18 0 0 8 0 7 0 0 12 0 50 7 0 0 3 6 35 11 0 6 11 50 31 0 19 20 0 0 75 2 0 4 17 3 0 49 26 39
5 % 1 0 2 15 0 20 0 24 0 15 0 0 7 0 27 6 26 0 41 4 26 0 32 1 31 43 0 0 22 12 29 0 33 0 22 27 13 0 1 0 0 1 1 1 0 0 0 3 80 0 0 14 16 10 15 3 32 27 1 0 14 1 40 0 0 28 7 1 0 2 22 0 28 1 1 0 0 22 31 40 0 29 28 28 15 1 57 2 0 0 15 16 0 15 12 10 0 28 33 46
6 % 0 0 0 0 0 3 0 3 0 0 0 0 33 0 6 23 43 0 41 15 40 0 9 8 17 3 3 0 15 1 33 0 6 0 14 10 40 0 9 0 14 8 3 10 2 0 2 0 4 0 4 2 3 1 1 13 29 10 0 0 6 0 32 3 1 43 16 0 0 13 26 0 8 0 7 3 0 36 0 33 0 64 33 2 2 17 20 0 0 0 1 43 0 37 7 27 0 3 24 1
7 % 0 0 0 0 0 0 0 0 4 0 0 0 43 4 0 43 26 0 7 32 22 0 1 26 16 0 12 1 10 0 20 0 0 0 6 1 41 0 32 2 42 24 16 25 25 3 7 0 0 0 9 0 0 0 0 34 19 0 0 0 1 0 6 15 13 19 34 0 0 41 27 2 0 0 53 18 0 27 0 13 0 1 21 0 0 50 3 0 5 0 0 36 5 32 3 40 1 0 5 0
8 % 0 0 0 0 0 0 0 0 47 0 0 0 14 18 0 24 1 2 0 29 4 0 0 35 30 0 34 18 4 0 8 0 0 0 0 0 4 0 39 9 35 39 34 37 50 14 37 0 0 1 23 0 0 0 0 37 11 0 0 0 0 0 2 33 31 1 27 0 0 36 9 12 0 0 33 45 0 6 0 0 2 0 4 0 0 29 0 0 24 10 0 3 18 9 0 18 12 0 0 0
9 % 0 0 0 0 0 0 0 0 49 0 0 0 2 39 0 3 0 12 0 14 0 0 0 28 3 0 33 44 0 0 1 0 0 0 0 0 0 3 19 42 8 22 33 25 21 36 39 0 0 5 43 0 0 0 0 13 0 0 0 0 0 0 0 36 33 0 13 0 0 7 0 25 0 0 6 27 0 0 0 0 10 0 0 0 0 3 0 0 41 56 0 0 39 2 0 3 43 0 0 0
10 % 0 0 0 0 0 0 0 0 0 0 0 0 0 33 0 0 0 26 0 5 0 0 0 2 0 0 14 31 0 0 0 0 0 0 0 0 0 11 0 37 1 4 10 1 1 32 12 0 0 22 16 0 0 0 0 0 0 0 0 0 0 0 0 12 18 0 1 0 0 0 0 31 0 0 1 7 0 0 0 0 26 0 0 0 0 0 0 0 24 31 0 0 28 0 0 0 38 0 0 0
11 % 0 0 0 0 0 0 0 0 0 0 0 0 0 5 0 0 0 31 0 0 0 0 0 0 0 0 2 5 0 0 0 0 0 0 0 0 0 24 0 10 0 0 2 0 0 13 2 0 0 36 4 0 0 0 0 0 0 0 0 0 0 0 0 1 4 0 0 0 0 0 0 25 0 0 0 0 0 0 0 0 37 0 0 0 0 0 0 0 4 3 0 0 8 0 0 0 4 0 0 0
12 % 0 0 0 0 0 0 0 0 0 0 0 0 0 0 0 0 0 22 0 0 0 0 0 0 0 0 0 0 0 0 0 0 0 0 0 0 0 38 0 0 0 0 0 0 0 2 0 0 0 31 0 0 0 0 0 0 0 0 0 0 0 0 0 0 0 0 0 0 0 0 0 5 0 0 0 0 0 0 0 0 22 0 0 0 0 0 0 0 1 0 0 0 1 0 0 0 0 0 0 0
13 % 0 0 0 0 0 0 0 0 0 0 0 0 0 0 0 0 0 5 0 0 0 0 0 0 0 0 0 0 0 0 0 0 0 0 0 0 0 20 0 0 0 0 0 0 0 0 0 0 0 3 0 0 0 0 0 0 0 0 0 0 0 0 0 0 0 0 0 0 0 0 0 0 0 0 0 0 0 0 0 0 3 0 0 0 0 0 0 0 0 0 0 0 0 0 0 0 0 0 0 0
14 % 0 0 0 0 0 0 0 0 0 0 0 0 0 0 0 0 0 0 0 0 0 0 0 0 0 0 0 0 0 0 0 0 0 0 0 0 0 3 0 0 0 0 0 0 0 0 0 0 0 0 0 0 0 0 0 0 0 0 0 0 0 0 0 0 0 0 0 0 0 0 0 0 0 0 0 0 0 0 0 0 0 0 0 0 0 0 0 0 0 0 0 0 0 0 0 0 0 0 0 0
15 % 0 0 0 0 0 0 0 0 0 0 0 0 0 0 0 0 0 0 0 0 0 0 0 0 0 0 0 0 0 0 0 0 0 0 0 0 0 0 0 0 0 0 0 0 0 0 0 0 0 0 0 0 0 0 0 0 0 0 0 0 0 0 0 0 0 0 0 0 0 0 0 0 0 0 0 0 0 0 0 0 0 0 0 0 0 0 0 0 0 0 0 0 0 0 0 0 0 0 0 0
