# Supplementary material for: Anti-cancer activity elucidation of geissolosimine as an MDM2-p53 interaction inhibitor: An in-silico study
Source: PLoS One. 2025 May 8;20(5):e0323003. doi: 10.1371/journal.pone.0323003 (PMC12061181; doi:10.1371/journal.pone.0323003)
Supplement: S8 File — (ZIP) [file pone.0323003.s008.zip › Result/complex_2/complex_2_plotres_secstrMolC.tab]

Per-residue protein secondary structure of molecule C
Time_ps ns\ResNum 11 12 13 14 15 16 17 18 19 20 21 22 23 24 25 26 27 28 29 30 31 32 33 34 35 36 37 38 39 40 41 42 43 44 45 46 47 48 49 50 51 52 53 54 55 56 57 58 59 60 61 62 63 64 65 66 67 68 69 70 71 72 73 74 75 76 77 78 79 80 81 82 83 84 85 86 87 88 89 90 91 92 93 94 95 96 97 98 99 100 101 102 103 104 105 106 107 108 109 110
0 0 4 4 4 4 4 4 4 4 4 1 1 1 1 1 1 4 2 2 2 4 1 1 1 1 1 1 1 1 1 1 4 4 4 4 4 4 4 2 1 1 1 1 1 1 1 1 1 1 1 1 1 1 1 1 4 2 2 2 4 4 4 4 2 2 2 2 2 3 3 3 1 1 1 1 1 1 1 4 2 2 2 2 4 4 1 1 1 1 1 1 1 1 1 1 4 4 4 2 2 2
250 0 4 4 4 4 4 3 3 3 3 4 4 5 5 5 5 4 2 2 2 4 1 1 1 1 1 1 1 1 1 1 4 4 4 4 4 4 4 2 1 1 1 1 1 1 1 1 1 1 1 1 1 1 1 1 4 4 4 4 4 4 3 3 3 3 2 4 4 4 4 4 1 1 1 1 1 1 1 4 4 4 2 4 4 4 1 1 1 1 1 1 1 1 1 1 1 4 4 2 2 2
500 0 4 4 4 4 4 4 4 4 4 3 3 3 3 4 4 4 4 2 2 4 1 1 1 1 1 1 1 1 1 1 4 4 4 4 4 4 4 2 1 1 1 1 1 1 1 1 1 1 1 1 1 1 1 1 4 4 4 3 3 3 3 4 4 4 2 2 4 4 4 4 1 1 1 1 1 1 1 4 2 2 2 4 4 4 1 1 1 1 1 1 1 1 1 1 1 4 4 2 4 4
750 0 4 4 4 4 4 4 4 4 4 1 1 1 1 1 1 4 2 2 2 4 1 1 1 1 1 1 1 1 1 1 4 4 4 4 4 4 4 2 1 1 1 1 1 1 1 1 1 1 1 1 1 1 1 1 4 4 4 4 4 4 3 3 3 3 2 2 2 3 3 3 1 1 1 1 1 1 1 4 2 2 2 4 4 4 4 1 1 1 1 1 1 1 1 1 1 4 4 2 2 2
1000 1 4 4 4 4 4 4 4 4 4 1 1 1 1 1 1 4 2 2 2 4 1 1 1 1 1 1 1 1 1 1 4 4 4 4 4 4 4 2 1 1 1 1 1 1 1 1 1 1 1 1 1 1 1 1 4 4 4 4 4 4 4 4 4 4 2 2 4 4 4 1 1 1 1 1 1 1 1 4 2 2 2 4 4 4 1 1 1 1 1 1 1 1 1 1 1 4 4 2 2 2
1250 1 4 4 4 4 4 4 4 4 4 3 3 3 3 4 4 4 2 2 2 4 1 1 1 1 1 1 1 1 1 1 4 4 4 4 4 4 4 2 1 1 1 1 1 1 1 1 1 1 1 1 1 1 1 1 1 4 4 3 3 3 3 4 2 2 2 4 4 4 4 3 3 3 3 4 4 4 4 4 4 4 2 2 4 4 1 1 1 1 1 1 1 1 1 1 4 4 4 2 2 2
1500 1 4 4 4 4 4 4 4 4 4 1 1 1 1 1 1 4 2 2 2 4 1 1 1 1 1 1 1 1 1 1 4 4 4 4 4 4 4 2 1 1 1 1 1 1 1 1 1 1 1 1 1 1 1 1 4 4 4 4 4 4 4 4 4 4 2 4 4 4 4 1 1 1 1 1 1 1 1 4 4 4 2 4 4 4 1 1 1 1 1 1 1 1 1 1 4 4 4 2 2 2
1750 1 4 4 4 4 4 4 4 4 4 4 5 5 5 5 4 4 2 2 2 4 1 1 1 1 1 1 1 1 1 4 4 4 4 4 4 4 4 2 1 1 1 1 1 1 1 1 1 1 1 1 1 1 1 1 1 4 4 3 3 3 3 4 4 4 2 2 4 4 4 1 1 1 1 1 1 1 1 4 2 2 2 4 4 4 1 1 1 1 1 1 1 1 1 1 4 4 4 2 2 2
2000 2 4 4 4 4 4 4 4 4 4 1 1 1 1 1 1 4 2 2 2 4 1 1 1 1 1 1 1 1 1 1 4 4 4 4 4 4 4 2 1 1 1 1 1 1 1 1 1 1 1 1 1 1 1 1 4 4 4 4 4 4 3 3 3 3 2 2 2 3 3 3 1 1 1 1 1 1 1 4 2 2 2 4 4 4 1 1 1 1 1 1 1 1 1 1 4 4 4 2 2 2
2250 2 4 4 4 4 4 3 3 3 3 1 1 1 1 1 1 1 2 2 2 4 1 1 1 1 1 1 1 3 3 3 3 4 4 4 4 4 4 2 1 1 1 1 1 1 1 1 1 1 1 1 1 1 1 1 4 4 4 4 4 4 3 3 3 3 2 2 2 3 3 3 1 1 1 1 1 1 1 4 2 2 2 4 4 4 1 1 1 1 1 1 1 1 1 1 4 4 4 2 2 2
2500 2 4 4 4 4 4 4 4 4 4 1 1 1 1 1 1 1 2 2 2 4 1 1 1 1 1 1 1 1 1 1 4 4 4 4 4 4 4 2 1 1 1 1 1 1 1 1 1 1 1 1 1 1 1 1 4 4 4 3 3 3 3 4 2 2 2 2 4 4 4 4 1 1 1 1 1 1 1 4 2 2 2 2 4 4 1 1 1 1 1 1 1 1 1 1 4 4 4 2 2 2
2750 2 4 4 4 4 4 4 4 4 4 3 3 3 3 4 4 4 2 2 2 4 1 1 1 1 1 1 1 1 1 4 4 4 4 4 4 4 4 2 1 1 1 1 1 1 1 1 1 1 1 1 1 1 1 1 4 4 4 4 4 4 3 3 3 3 2 2 4 4 4 1 1 1 1 1 1 4 4 4 2 2 2 3 3 3 3 1 1 1 1 1 1 1 1 1 4 4 4 2 2 2
3000 3 4 4 4 4 4 4 4 4 4 1 1 1 1 1 1 1 2 2 2 4 1 1 1 1 1 1 1 1 1 1 4 4 4 4 4 4 4 2 1 1 1 1 1 1 1 1 1 1 1 1 1 1 1 1 1 4 4 3 3 3 3 4 2 2 2 2 4 4 4 4 1 1 1 1 1 1 1 4 2 2 2 2 4 4 1 1 1 1 1 1 1 1 1 1 4 4 4 2 2 2
3250 3 4 4 4 4 4 4 4 4 4 1 1 1 1 1 1 4 4 2 4 4 1 1 1 1 1 1 1 1 1 1 4 4 4 4 4 4 4 2 1 1 1 1 1 1 1 1 1 1 1 1 1 1 1 1 4 4 4 3 3 3 3 4 2 2 2 2 4 4 4 1 1 1 1 1 1 1 1 4 2 2 2 2 4 4 1 1 1 1 1 1 1 1 1 1 4 4 4 4 4 4
3500 3 4 4 4 4 4 4 4 4 4 1 1 1 1 1 1 2 2 2 2 4 1 1 1 1 1 1 1 1 1 1 4 4 4 4 4 4 4 2 2 4 4 1 1 1 1 1 1 1 1 1 1 1 1 1 4 4 4 3 3 3 3 4 2 2 2 2 4 4 4 1 1 1 1 1 1 1 1 4 2 2 2 2 4 4 4 1 1 1 1 1 1 1 1 1 4 4 4 2 2 2
3750 3 4 4 4 4 4 4 4 4 4 1 1 1 1 1 1 1 2 2 2 4 1 1 1 1 1 1 1 1 1 4 4 4 4 4 4 4 4 2 1 1 1 1 1 1 1 1 1 1 1 1 1 1 1 1 4 4 4 3 3 3 3 4 2 2 2 2 2 3 3 3 1 1 1 1 1 1 1 4 2 2 2 2 4 4 1 1 1 1 1 1 1 1 1 1 4 4 4 2 2 2
4000 4 4 4 4 4 4 4 4 4 4 1 1 1 1 1 1 4 2 2 2 4 1 1 1 1 1 1 1 1 1 1 4 4 4 4 4 4 4 2 1 1 1 1 1 1 1 1 1 1 1 1 1 1 1 1 4 4 4 3 3 3 3 4 2 2 2 2 4 4 4 1 1 1 1 1 1 1 1 4 2 2 2 2 4 4 1 1 1 1 1 1 1 1 1 4 4 4 4 2 2 2
4250 4 4 4 4 4 4 3 3 3 3 1 1 1 1 1 1 1 4 2 4 4 1 1 1 1 1 1 1 1 1 4 4 4 4 4 4 4 4 2 1 1 1 1 1 1 1 1 1 1 1 1 1 1 1 1 4 4 4 3 3 3 3 4 2 2 2 4 4 4 4 4 1 1 1 1 1 1 1 4 4 4 2 2 4 4 4 1 1 1 1 1 1 1 1 1 1 4 4 4 4 4
4500 4 4 4 4 4 4 3 3 3 3 1 1 1 1 1 1 4 2 2 2 4 1 1 1 1 1 1 1 1 1 1 4 4 4 4 4 4 4 2 1 1 1 1 1 1 1 1 1 1 1 1 1 1 1 1 4 4 4 3 3 3 3 4 2 2 2 2 4 4 4 1 1 1 1 1 1 1 1 4 2 2 2 2 4 4 4 1 1 1 1 1 1 1 1 1 4 4 4 2 2 2
4750 4 4 4 4 4 4 4 4 4 4 1 1 1 1 1 1 4 2 2 2 4 1 1 1 1 1 1 1 1 1 4 4 4 4 4 4 4 4 2 1 1 1 1 1 1 1 1 1 1 1 1 1 1 1 1 4 4 4 3 3 3 3 4 2 2 2 2 4 4 4 1 1 1 1 1 1 1 1 4 2 2 2 2 4 4 4 1 1 1 1 1 1 1 1 1 1 4 4 2 2 2
5000 5 4 4 4 4 4 4 4 4 4 4 5 5 5 5 5 4 2 2 2 4 1 1 1 1 1 1 1 1 1 4 4 4 4 4 4 4 4 2 1 1 1 1 1 1 1 1 1 1 1 1 1 1 1 1 1 4 4 3 3 3 3 4 2 2 2 4 4 4 4 4 1 1 1 1 1 1 1 4 4 4 2 2 4 4 4 1 1 1 1 1 1 1 1 1 4 4 4 2 2 2
5250 5 4 4 4 4 4 4 4 4 4 1 1 1 1 1 1 4 2 2 2 4 1 1 1 1 1 1 1 1 1 1 4 4 4 4 4 4 4 2 1 1 1 1 1 1 1 1 1 1 1 1 1 1 1 1 4 4 4 3 3 3 3 4 2 2 2 2 4 4 4 1 1 1 1 1 1 1 1 4 2 2 2 2 4 4 1 1 1 1 1 1 1 1 1 1 4 4 4 2 2 2
5500 5 4 4 4 4 4 4 4 4 4 4 5 5 5 5 4 4 2 2 2 4 1 1 1 1 1 1 1 1 1 4 4 4 4 4 4 4 4 2 1 1 1 1 1 1 1 1 1 1 1 1 1 1 1 1 4 4 4 4 4 4 3 3 3 3 2 2 4 4 4 1 1 1 1 1 1 1 1 4 2 2 2 4 4 4 4 1 1 1 1 1 1 1 1 1 1 4 4 2 2 2
5750 5 4 4 4 4 4 4 4 4 4 1 1 1 1 1 1 2 2 2 2 4 1 1 1 1 1 1 1 1 1 1 4 4 4 4 4 4 4 2 2 4 4 1 1 1 1 1 1 1 1 1 1 1 1 1 4 4 4 3 3 3 3 4 4 4 2 4 4 4 4 4 1 1 1 1 1 1 1 4 4 4 2 4 4 4 1 1 1 1 1 1 1 1 1 1 4 4 4 2 2 2
6000 6 4 4 4 4 4 4 4 4 4 4 3 3 3 3 4 4 2 2 2 2 4 4 1 1 1 1 1 1 1 4 4 4 4 4 4 4 4 2 1 1 1 1 1 1 1 1 1 1 1 1 1 1 1 1 4 4 4 3 3 3 3 4 2 2 2 2 2 3 3 3 1 1 1 1 1 1 1 4 2 2 2 2 4 4 1 1 1 1 1 1 1 1 1 1 1 2 2 2 2 2
6250 6 4 4 4 4 4 4 4 4 4 4 4 5 5 5 5 4 2 2 2 4 1 1 1 1 1 1 1 1 1 4 4 4 4 4 4 4 4 2 1 1 1 1 1 1 1 1 1 1 1 1 1 1 1 1 4 4 4 4 4 4 3 3 3 3 2 2 4 4 4 1 1 1 1 1 1 1 1 4 2 2 2 4 4 4 1 1 1 1 1 1 1 1 1 1 1 4 4 2 2 2
6500 6 4 4 4 4 4 4 4 4 4 3 3 3 3 4 4 4 2 2 2 4 1 1 1 1 1 1 1 1 1 1 4 4 4 4 4 4 4 2 1 1 1 1 1 1 1 1 1 1 1 1 1 1 1 1 4 4 4 3 3 3 3 4 4 4 2 4 4 4 4 4 1 1 1 1 1 1 1 4 4 4 2 4 4 4 4 1 1 1 1 1 1 1 1 1 1 4 4 2 2 2
6750 6 4 4 4 4 4 3 3 3 3 1 1 1 1 1 1 4 2 2 2 4 1 1 1 1 1 1 1 1 1 4 4 4 4 4 4 4 4 2 1 1 1 1 1 1 1 1 1 1 1 1 1 1 1 1 4 2 2 2 4 4 4 4 4 2 2 2 4 4 4 4 1 1 1 1 1 1 1 4 2 2 2 4 4 4 1 1 1 1 1 1 1 1 1 1 1 4 4 2 2 2
7000 7 4 4 4 4 4 4 4 4 4 4 5 5 5 5 4 4 2 2 2 4 1 1 1 1 1 1 1 1 1 1 4 4 4 4 4 4 4 2 1 1 1 1 1 1 1 1 1 1 1 1 1 1 1 1 4 4 4 3 3 3 3 4 2 2 2 2 4 4 4 1 1 1 1 1 1 1 1 4 2 2 2 2 4 4 1 1 1 1 1 1 1 1 1 1 4 4 4 2 2 2
7250 7 4 4 4 4 4 4 4 4 4 3 3 3 3 4 4 4 2 2 2 4 1 1 1 1 1 1 1 1 1 4 4 4 4 4 4 4 4 2 1 1 1 1 1 1 1 1 1 1 1 1 1 1 1 1 4 2 2 2 3 3 3 4 2 2 2 2 4 4 4 4 1 1 1 1 1 1 1 4 2 2 2 4 4 4 1 1 1 1 1 1 1 1 1 1 1 4 4 2 2 2
7500 7 4 4 4 4 4 4 4 4 4 1 1 1 1 1 1 4 2 2 2 4 1 1 1 1 1 1 1 1 1 4 4 4 4 4 4 4 4 2 1 1 1 1 1 1 1 1 1 1 1 1 1 1 1 1 4 4 4 4 4 4 3 3 3 3 2 2 4 4 4 1 1 1 1 1 1 1 1 4 2 2 2 4 4 4 1 1 1 1 1 1 1 1 1 1 1 4 4 2 2 2
7750 7 4 4 4 4 4 4 4 4 4 1 1 1 1 1 1 4 2 2 2 4 1 1 1 1 1 1 1 1 1 4 4 4 4 4 4 4 4 2 1 1 1 1 1 1 1 1 1 1 1 1 1 1 1 1 4 4 4 4 4 4 3 3 3 3 2 2 4 4 4 1 1 1 1 1 1 1 1 4 2 2 2 4 4 4 1 1 1 1 1 1 1 1 1 1 1 4 4 2 2 2
8000 8 4 4 4 4 4 3 3 3 3 3 3 3 3 4 4 4 2 2 2 4 1 1 1 1 1 1 1 1 1 4 4 4 4 4 4 4 4 2 1 1 1 1 1 1 1 1 1 1 1 1 1 1 1 1 4 4 4 3 3 3 3 4 2 2 2 2 2 3 3 3 3 3 3 3 4 4 4 4 2 2 2 2 4 4 1 1 1 1 1 1 1 1 1 1 1 4 4 2 2 2
8250 8 4 4 4 4 4 4 4 4 4 1 1 1 1 1 1 4 4 2 2 4 1 1 1 1 1 1 1 1 1 4 4 4 4 4 4 4 4 2 1 1 1 1 1 1 1 1 1 1 1 1 1 1 1 1 4 4 4 3 3 3 3 4 2 2 2 2 4 4 4 1 1 1 1 1 1 1 1 4 2 2 2 2 4 4 4 1 1 1 1 1 1 1 1 1 1 4 4 2 4 4
8500 8 4 4 4 4 4 4 4 4 4 4 4 5 5 5 5 4 2 2 2 4 1 1 1 1 1 1 1 1 1 1 4 4 4 4 4 4 4 2 1 1 1 1 1 1 1 1 1 1 1 1 1 1 1 1 4 4 4 3 3 3 3 4 2 2 2 2 2 3 3 3 1 1 1 1 1 1 1 4 2 2 2 2 4 4 1 1 1 1 1 1 1 1 1 1 1 4 4 2 2 2
8750 8 4 4 4 4 4 4 4 4 4 1 1 1 1 1 1 4 2 2 2 4 1 1 1 1 1 1 1 4 4 4 4 4 4 4 4 4 4 2 1 1 1 1 1 1 1 1 1 1 1 1 1 1 1 4 4 4 4 3 3 3 3 4 4 4 2 2 2 3 3 3 1 1 1 1 1 1 1 4 2 2 2 3 3 3 3 1 1 1 1 1 1 1 1 1 1 4 4 2 2 2
9000 9 4 4 4 4 4 3 3 3 3 1 1 1 1 1 1 4 2 2 2 4 1 1 1 1 1 1 1 1 1 4 4 4 4 4 4 4 4 2 1 1 1 1 1 1 1 1 1 1 1 1 1 1 1 1 4 4 4 3 3 3 3 4 2 2 2 2 4 4 4 4 1 1 1 1 1 1 1 4 2 2 2 2 4 4 4 1 1 1 1 1 1 1 1 1 1 4 4 2 2 2
9250 9 4 4 4 4 4 4 4 4 4 4 5 5 5 5 4 4 2 2 2 4 1 1 1 1 1 1 1 1 1 1 4 4 4 4 4 4 4 2 1 1 1 1 1 1 1 1 1 1 1 1 1 1 1 1 4 4 4 3 3 3 3 4 2 2 2 2 2 3 3 3 1 1 1 1 1 1 1 4 2 2 2 2 4 4 1 1 1 1 1 1 1 1 1 1 1 4 4 2 2 2
9500 9 4 4 4 4 4 4 4 4 4 1 1 1 1 1 1 4 2 2 2 4 1 1 1 1 1 1 1 1 1 4 4 4 4 4 4 4 4 2 1 1 1 1 1 1 1 1 1 1 1 1 1 1 1 1 4 4 4 3 3 3 3 4 4 4 2 2 4 4 4 4 1 1 1 1 1 1 1 4 2 2 2 3 3 3 3 1 1 1 1 1 1 1 1 1 1 4 4 2 2 2
9750 9 4 4 4 4 4 4 4 4 4 3 3 3 3 4 4 4 2 2 2 4 1 1 1 1 1 1 1 1 1 4 4 4 4 4 4 4 4 2 1 1 1 1 1 1 1 1 1 1 1 1 1 1 1 1 4 4 4 4 4 4 3 3 3 3 2 2 4 4 4 1 1 1 1 1 1 1 1 4 2 2 2 4 4 4 4 1 1 1 1 1 1 1 1 1 1 4 4 2 2 2
10000 10 4 4 4 4 4 4 4 4 4 1 1 1 1 1 1 2 2 2 2 4 1 1 1 1 1 1 1 1 1 1 4 4 4 4 4 4 4 2 2 4 4 1 1 1 1 1 1 1 1 1 1 1 1 1 4 4 4 3 3 3 3 4 2 2 2 2 2 3 3 3 1 1 1 1 1 1 1 4 2 2 2 2 4 4 4 1 1 1 1 1 1 1 1 1 1 4 4 2 2 2
10250 10 4 4 4 4 4 3 3 3 3 4 4 3 3 3 3 4 2 2 2 4 1 1 1 1 1 1 1 1 1 1 4 4 4 4 4 4 4 2 1 1 1 1 1 1 1 1 1 1 1 1 1 1 1 1 4 4 4 3 3 3 3 4 4 4 2 2 4 4 4 1 1 1 1 1 1 1 1 4 2 2 2 4 4 4 1 1 1 1 1 1 1 1 1 1 1 4 4 2 2 2
10500 10 4 4 4 4 4 4 4 4 4 4 5 5 5 5 4 2 2 2 2 4 1 1 1 1 1 1 1 1 1 1 4 4 4 4 4 4 4 2 2 4 4 1 1 1 1 1 1 1 1 1 1 1 1 1 4 4 4 3 3 3 3 4 2 2 2 2 4 4 4 1 1 1 1 1 1 1 1 4 2 2 2 2 4 4 1 1 1 1 1 1 1 1 1 1 4 4 4 2 2 2
10750 10 4 4 4 4 4 4 4 4 4 1 1 1 1 1 4 4 2 2 2 4 1 1 1 1 1 1 1 1 1 1 4 4 4 4 4 4 4 2 1 1 1 1 1 1 1 1 1 1 1 1 1 1 1 1 1 4 4 3 3 3 3 4 2 2 2 2 4 4 4 1 1 1 1 1 1 1 1 4 2 2 2 2 4 4 1 1 1 1 1 1 1 1 1 1 4 4 4 2 2 2
11000 11 4 4 4 4 4 4 4 4 4 3 3 3 3 4 4 4 2 2 2 4 1 1 1 1 1 1 1 1 1 1 1 4 4 4 4 4 4 2 1 1 1 1 1 1 1 1 1 1 1 1 1 1 1 1 1 4 4 3 3 3 3 4 2 2 2 2 4 4 4 1 1 1 1 1 1 1 1 4 2 2 2 2 4 4 1 1 1 1 1 1 1 1 1 1 1 4 4 2 2 2
11250 11 4 4 4 4 4 3 3 3 3 4 3 3 3 3 4 4 2 2 2 4 1 1 1 1 1 1 1 1 1 1 1 1 4 4 4 4 4 2 1 1 1 1 1 1 1 1 1 1 1 1 1 1 1 1 4 4 4 3 3 3 3 4 2 2 2 2 4 4 4 1 1 1 1 1 1 1 1 4 2 2 2 2 4 4 1 1 1 1 1 1 1 1 1 1 4 4 4 2 2 2
11500 11 4 4 4 4 4 4 4 4 4 3 3 3 3 4 4 4 2 2 2 4 1 1 1 1 1 1 1 1 1 1 1 4 4 4 4 4 4 2 1 1 1 1 1 1 1 1 1 1 1 1 1 1 1 1 4 4 4 3 3 3 3 4 2 2 2 2 4 4 4 1 1 1 1 1 1 1 1 4 2 2 2 2 4 4 1 1 1 1 1 1 1 1 1 1 1 4 4 2 2 2
11750 11 4 4 4 4 4 3 3 3 3 1 1 1 1 1 1 1 2 2 2 4 1 1 1 1 1 1 1 1 1 1 4 4 4 4 4 4 4 2 1 1 1 1 1 1 1 1 1 1 1 1 1 1 1 1 4 4 4 3 3 3 3 4 2 2 2 2 4 4 4 4 1 1 1 1 1 1 4 4 2 2 2 2 4 4 1 1 1 1 1 1 1 1 1 1 1 4 4 2 2 2
12000 12 4 4 4 4 4 4 4 4 4 3 3 3 3 4 4 4 2 2 2 4 1 1 1 1 1 1 1 1 1 1 4 4 4 4 4 4 4 2 4 4 4 1 1 1 1 1 1 1 1 1 1 1 1 1 1 4 4 3 3 3 3 4 2 2 2 2 4 4 4 1 1 1 1 1 1 1 1 4 2 2 2 2 4 4 4 1 1 1 1 1 1 1 1 1 1 4 4 2 2 2
12250 12 4 4 4 4 4 3 3 3 3 4 4 3 3 3 3 4 2 2 2 4 1 1 1 1 1 1 1 1 1 1 1 1 4 4 4 4 4 2 1 1 1 1 1 1 1 1 1 1 1 1 1 1 1 4 4 4 4 3 3 3 3 4 2 2 2 2 2 3 3 3 1 1 1 1 1 1 4 4 2 2 2 2 4 4 1 1 1 1 1 1 1 1 1 1 1 4 4 2 2 2
12500 12 4 4 4 4 4 3 3 3 3 4 4 4 3 3 3 3 2 2 2 4 1 1 1 1 1 1 1 1 1 1 1 4 4 4 4 4 4 2 1 1 1 1 1 1 1 1 1 1 1 1 1 1 1 1 1 4 4 3 3 3 3 4 2 2 2 2 4 4 4 1 1 1 1 1 1 1 1 4 2 2 2 2 4 4 1 1 1 1 1 1 1 1 1 1 1 4 4 2 2 2
12750 12 4 4 4 4 4 3 3 3 3 3 3 3 3 4 4 4 2 2 2 4 1 1 1 1 1 1 1 1 1 1 4 4 4 4 4 4 4 2 1 1 1 1 1 1 1 1 1 1 1 1 1 1 1 1 4 4 4 3 3 3 3 4 2 2 2 2 2 3 3 3 3 3 3 3 4 4 4 4 2 2 2 2 4 4 1 1 1 1 1 1 1 1 1 1 1 4 4 2 2 2
13000 13 4 4 4 4 4 3 3 3 3 1 1 1 1 1 1 1 2 2 2 4 1 1 1 1 1 1 1 1 1 1 4 4 4 4 4 4 4 2 4 1 1 1 1 1 1 1 1 1 1 1 1 1 1 1 4 4 4 3 3 3 3 4 2 2 2 2 4 4 4 4 1 1 1 1 1 1 1 4 2 2 2 2 4 4 1 1 1 1 1 1 1 1 1 1 4 4 4 2 2 2
13250 13 4 4 4 4 4 4 4 4 4 1 1 1 1 1 1 4 2 2 2 4 1 1 1 1 1 1 1 1 1 1 4 4 4 4 4 4 4 2 1 1 1 1 1 1 1 1 1 1 1 1 1 1 1 1 4 4 4 3 3 3 3 4 2 2 2 2 2 3 3 3 1 1 1 1 1 1 1 4 2 2 2 2 4 4 1 1 1 1 1 1 1 1 1 1 1 4 4 2 2 2
13500 13 4 4 4 4 4 3 3 3 3 3 3 3 3 4 4 4 2 2 2 4 1 1 1 1 1 1 1 1 1 1 4 4 4 4 4 4 4 2 1 1 1 1 1 1 1 1 1 1 1 1 1 1 1 1 1 4 4 3 3 3 3 4 2 2 2 2 4 4 4 1 1 1 1 1 1 1 1 4 2 2 2 2 4 4 1 1 1 1 1 1 1 1 1 1 1 4 4 2 2 2
13750 13 4 4 4 4 4 3 3 3 3 3 3 3 3 4 4 4 2 2 2 4 1 1 1 1 1 1 1 1 1 1 4 4 4 4 4 4 4 2 1 1 1 1 1 1 1 1 1 1 1 1 1 1 1 1 4 4 4 3 3 3 3 4 2 2 2 2 4 4 4 1 1 1 1 1 1 1 1 4 2 2 2 2 4 4 1 1 1 1 1 1 1 1 1 1 1 4 4 2 2 2
14000 14 4 4 4 4 4 4 4 4 4 4 5 5 5 5 5 4 2 2 2 4 1 1 1 1 1 1 1 1 1 1 4 4 4 4 4 4 4 2 1 1 1 1 1 1 1 1 1 1 1 1 1 1 1 1 4 4 4 3 3 3 3 4 2 2 2 2 4 4 4 1 1 1 1 1 1 1 4 4 2 2 2 2 4 4 1 1 1 1 1 1 1 1 1 1 1 4 4 2 2 2
14250 14 4 4 4 4 4 3 3 3 3 3 3 3 3 4 4 4 2 2 2 4 1 1 1 1 1 1 1 1 1 1 4 4 4 4 4 4 4 2 1 1 1 1 1 1 1 1 1 1 1 1 1 1 1 1 1 4 4 3 3 3 3 4 2 2 2 4 4 4 4 1 1 1 1 1 1 1 1 4 4 4 2 2 4 4 1 1 1 1 1 1 1 1 1 1 1 4 4 2 2 2
14500 14 4 4 4 4 4 4 4 4 4 3 3 3 3 4 4 2 2 2 2 4 1 1 1 1 1 1 1 1 1 1 4 4 4 4 4 4 4 2 2 4 4 1 1 1 1 1 1 1 1 1 1 1 1 1 4 4 4 3 3 3 3 4 2 2 2 2 2 3 3 3 1 1 1 1 1 1 4 4 2 2 2 2 4 4 1 1 1 1 1 1 1 1 1 1 1 4 4 2 2 2
14750 14 4 4 4 4 4 4 4 4 4 4 4 5 5 5 5 4 2 2 2 4 1 1 1 1 1 1 1 1 1 1 4 4 4 4 4 4 4 2 1 1 1 1 1 1 1 1 1 1 1 1 1 1 1 1 4 4 4 3 3 3 3 4 2 2 2 2 2 3 3 3 1 1 1 1 1 1 1 4 2 2 2 2 4 4 1 1 1 1 1 1 1 1 1 1 1 4 4 2 2 2
15000 15 4 4 4 4 4 4 4 4 4 3 3 3 3 4 4 4 2 2 2 4 1 1 1 1 1 1 1 1 1 1 4 4 4 4 4 4 4 2 1 1 1 1 1 1 1 1 1 1 1 1 1 1 1 1 4 4 4 4 4 4 4 4 2 2 2 2 4 4 4 1 1 1 1 1 1 1 1 4 2 2 2 2 4 4 1 1 1 1 1 1 1 1 1 1 4 4 4 2 2 2
15250 15 4 4 4 4 4 3 3 3 3 4 4 5 5 5 5 4 2 2 2 4 1 1 1 1 1 1 1 1 1 1 4 4 4 4 4 4 4 2 1 1 1 1 1 1 1 1 1 1 1 1 1 1 1 1 1 4 4 3 3 3 3 4 2 2 2 2 4 4 4 1 1 1 1 1 1 1 1 4 2 2 2 2 4 4 1 1 1 1 1 1 1 1 1 1 1 4 4 2 2 2
15500 15 4 4 4 4 4 4 4 4 4 4 5 5 5 5 4 4 2 2 2 4 1 1 1 1 1 1 1 1 1 4 4 4 4 4 4 4 4 2 4 1 1 1 1 1 1 1 1 1 1 1 1 1 1 1 4 4 4 3 3 3 3 4 4 4 2 2 4 4 4 4 1 1 1 1 1 1 1 4 2 2 2 3 3 3 3 1 1 1 1 1 1 1 1 1 1 4 4 2 2 2
15750 15 4 4 4 4 4 3 3 3 3 4 5 5 5 5 5 4 2 2 2 4 1 1 1 1 1 1 1 1 1 4 4 4 4 4 4 4 4 2 1 1 1 1 1 1 1 1 1 1 1 1 1 1 1 1 1 4 4 3 3 3 3 4 2 2 2 2 4 4 4 4 1 1 1 1 1 1 4 4 2 2 2 2 4 4 1 1 1 1 1 1 1 1 1 1 1 4 4 2 2 2
16000 16 4 4 4 4 4 4 4 4 4 1 1 1 1 1 1 4 2 2 2 4 1 1 1 1 1 1 1 1 1 1 4 4 4 4 4 4 4 2 1 1 1 1 1 1 1 1 1 1 1 1 1 1 1 1 4 4 4 3 3 3 3 4 2 2 2 2 4 4 4 1 1 1 1 1 1 1 1 4 2 2 2 2 4 4 1 1 1 1 1 1 1 1 1 1 4 4 4 2 2 2
16250 16 4 4 4 4 4 3 3 3 3 1 1 1 1 1 1 4 2 2 2 4 1 1 1 1 1 1 1 1 1 4 4 4 4 4 4 4 4 2 1 1 1 1 1 1 1 1 1 1 1 1 1 1 1 1 4 4 4 3 3 3 3 4 2 2 2 2 2 3 3 3 1 1 1 1 1 1 4 4 2 2 2 2 4 4 1 1 1 1 1 1 1 1 1 1 4 4 4 2 2 2
16500 16 4 4 4 4 4 4 4 4 4 3 3 3 3 4 4 4 2 2 2 4 1 1 1 1 1 1 1 1 1 4 4 4 4 4 4 4 4 2 1 1 1 1 1 1 1 1 1 1 1 1 1 1 1 1 4 4 4 3 3 3 3 4 2 2 2 2 2 3 3 3 1 1 1 1 1 1 1 4 2 2 2 2 4 4 1 1 1 1 1 1 1 1 1 1 4 4 4 2 2 2
16750 16 4 4 4 4 4 4 4 4 4 3 3 3 3 4 4 4 2 2 2 4 1 1 1 1 1 1 1 1 1 1 4 4 4 4 4 4 4 2 1 1 1 1 1 1 1 1 1 1 1 1 1 1 1 1 4 4 4 3 3 3 3 4 2 2 2 2 4 4 4 1 1 1 1 1 1 1 4 4 2 2 2 2 4 4 1 1 1 1 1 1 1 1 1 1 1 4 4 2 2 2
17000 17 4 4 4 4 4 3 3 3 3 3 3 3 3 4 4 4 2 2 2 4 1 1 1 1 1 1 1 1 1 4 4 4 4 4 4 4 4 2 4 1 1 1 1 1 1 1 1 1 1 1 1 1 1 1 4 4 4 3 3 3 3 4 2 2 2 2 2 3 3 3 1 1 1 1 1 1 1 4 2 2 2 2 4 4 1 1 1 1 1 1 1 1 1 1 1 4 4 2 2 2
17250 17 4 4 4 4 4 3 3 3 3 4 4 3 3 3 3 4 4 2 4 4 1 1 1 1 1 1 1 1 1 1 4 4 4 4 4 4 4 2 1 1 1 1 1 1 1 1 1 1 1 1 1 1 1 1 1 4 4 3 3 3 3 4 2 2 2 2 4 4 4 1 1 1 1 1 1 1 1 4 2 2 2 2 4 4 1 1 1 1 1 1 1 1 1 1 1 4 4 4 4 4
17500 17 4 4 4 4 4 4 4 4 4 4 4 5 5 5 5 4 2 2 2 4 1 1 1 1 1 1 1 1 1 1 4 4 4 4 4 4 4 2 1 1 1 1 1 1 1 1 1 1 1 1 1 1 1 1 1 4 4 3 3 3 3 4 2 2 2 2 4 4 4 4 1 1 1 1 1 1 4 4 2 2 2 2 4 4 1 1 1 1 1 1 1 1 1 1 4 4 4 2 2 2
17750 17 4 4 4 4 4 4 4 4 4 3 3 3 3 4 4 4 2 2 2 4 1 1 1 1 1 1 1 1 1 1 1 4 4 4 4 4 4 2 1 1 1 1 1 1 1 1 1 1 1 1 1 1 1 1 4 4 4 4 4 4 4 4 2 2 2 2 4 4 4 1 1 1 1 1 1 1 1 4 2 2 2 2 4 4 1 1 1 1 1 1 1 1 1 1 4 4 4 2 2 2
18000 18 4 4 4 4 4 4 4 4 4 4 4 5 5 5 5 4 2 2 2 4 1 1 1 1 1 1 1 1 1 1 4 4 4 4 4 4 4 2 1 1 1 1 1 1 1 1 1 1 1 1 1 1 1 1 1 4 4 3 3 3 3 4 2 2 2 2 4 4 4 1 1 1 1 1 1 1 1 4 2 2 2 2 4 4 1 1 1 1 1 1 1 1 1 1 1 4 4 2 2 2
18250 18 4 4 4 4 4 4 4 4 4 4 4 5 5 5 5 4 2 2 2 4 1 1 1 1 1 1 1 1 1 1 4 4 4 4 4 4 4 2 4 1 1 1 1 1 1 1 1 1 1 1 1 1 1 1 1 4 4 4 4 4 4 4 2 2 2 2 4 4 4 1 1 1 1 1 1 1 1 4 2 2 2 2 4 4 1 1 1 1 1 1 1 1 1 1 1 4 4 2 2 2
18500 18 4 4 4 4 4 4 4 4 4 4 4 5 5 5 5 4 2 2 2 4 1 1 1 1 1 1 1 1 1 4 4 4 4 4 4 4 4 2 1 1 1 1 1 1 1 1 1 1 1 1 1 1 1 1 4 4 4 4 4 4 4 4 2 2 2 2 2 3 3 3 1 1 1 1 1 1 1 4 2 2 2 2 4 4 1 1 1 1 1 1 1 1 1 1 1 4 4 2 2 2
18750 18 4 4 4 4 4 4 4 4 4 4 5 5 5 5 4 4 2 2 2 4 1 1 1 1 1 1 1 1 1 4 4 4 4 4 4 4 4 2 4 1 1 1 1 1 1 1 1 1 1 1 1 1 1 1 4 4 4 4 4 4 4 4 2 2 2 2 2 3 3 3 1 1 1 1 1 1 4 4 2 2 2 2 4 4 1 1 1 1 1 1 1 1 1 1 1 4 4 2 2 2
19000 19 4 4 4 4 4 3 3 3 3 4 4 4 3 3 3 3 2 2 2 4 1 1 1 1 1 1 1 1 1 4 4 4 4 4 4 4 4 2 1 1 1 1 1 1 1 1 1 1 1 1 1 1 1 1 4 4 4 4 4 4 4 4 2 2 2 2 2 3 3 3 1 1 1 1 1 1 1 4 2 2 2 2 4 4 1 1 1 1 1 1 1 1 1 1 1 4 4 2 2 2
19250 19 4 4 4 4 4 4 4 4 4 3 3 3 3 4 4 4 2 2 2 4 1 1 1 1 1 1 1 1 3 3 3 3 4 4 4 4 4 2 1 1 1 1 1 1 1 1 1 1 1 1 1 1 1 4 4 4 4 4 4 4 4 4 2 2 2 2 2 3 3 3 1 1 1 1 1 1 1 4 2 2 2 2 4 4 1 1 1 1 1 1 1 1 1 1 1 4 4 2 2 2
19500 19 4 4 4 4 4 4 4 4 4 4 4 5 5 5 5 4 2 2 2 4 1 1 1 1 1 1 1 1 1 4 4 4 4 4 4 4 4 2 1 1 1 1 1 1 1 1 1 1 1 1 1 1 1 1 4 4 4 4 4 4 4 4 2 2 2 2 4 4 4 1 1 1 1 1 1 1 1 4 2 2 2 2 4 4 1 1 1 1 1 1 1 1 1 1 1 4 4 2 2 2
19750 19 4 4 4 4 4 4 4 4 4 1 1 1 1 1 1 1 2 2 2 4 1 1 1 1 1 1 1 1 1 4 4 4 4 4 4 4 4 2 1 1 1 1 1 1 1 1 1 1 1 1 1 1 1 1 4 4 4 4 4 4 4 4 2 2 2 2 4 4 4 3 3 3 3 3 3 3 3 4 2 2 2 2 4 4 1 1 1 1 1 1 1 1 1 1 4 4 4 2 2 2
20000 20 4 4 4 4 4 4 4 4 4 1 1 1 1 1 1 4 2 2 2 4 1 1 1 1 1 1 1 1 1 1 4 4 4 4 4 4 4 2 1 1 1 1 1 1 1 1 1 1 1 1 1 1 1 1 1 4 4 4 4 4 4 4 2 2 2 2 4 4 4 1 1 1 1 1 1 1 1 4 2 2 2 2 4 4 1 1 1 1 1 1 1 1 1 1 4 4 4 2 2 2
20250 20 4 4 4 4 4 4 4 4 4 3 3 3 3 4 4 2 2 2 2 4 1 1 1 1 1 1 1 1 1 1 4 4 4 4 4 4 4 2 2 4 4 1 1 1 1 1 1 1 1 1 1 1 1 1 1 4 4 4 4 4 4 4 2 2 2 2 4 4 4 1 1 1 1 1 1 1 1 4 2 2 2 2 4 4 1 1 1 1 1 1 1 1 1 1 4 4 4 2 2 2
20500 20 4 4 4 4 4 4 4 4 4 3 3 3 3 4 4 2 2 2 2 2 4 1 1 1 1 1 1 1 1 1 4 4 4 4 4 4 4 2 2 4 4 1 1 1 1 1 1 1 1 1 1 1 1 1 4 4 4 4 4 4 4 4 2 2 2 2 4 4 4 4 1 1 1 1 1 1 1 4 2 2 2 2 4 4 1 1 1 1 1 1 1 1 1 1 4 2 2 2 2 2
20750 20 4 4 4 4 4 4 4 4 4 4 5 5 5 5 4 4 2 2 2 4 1 1 1 1 1 1 1 1 1 1 4 4 4 4 4 4 4 2 3 3 3 3 1 1 1 1 1 1 1 1 1 1 1 1 1 4 4 4 4 4 4 4 2 2 2 2 2 3 3 3 1 1 1 1 1 1 1 4 2 2 2 2 4 4 1 1 1 1 1 1 1 1 1 1 4 4 4 2 2 2
21000 21 4 4 4 4 4 4 4 4 4 3 3 3 3 4 4 4 2 2 2 4 1 1 1 1 1 1 1 1 1 4 4 4 4 4 4 4 4 2 1 1 1 1 1 1 1 1 1 1 1 1 1 1 1 1 4 4 4 4 4 4 4 4 2 2 2 2 4 4 4 1 1 1 1 1 1 1 1 4 2 2 2 2 4 4 1 1 1 1 1 1 1 1 1 1 4 4 4 2 2 2
21250 21 4 4 4 4 4 4 4 4 4 3 3 3 3 4 4 4 2 2 2 2 4 4 1 1 1 1 1 1 1 4 4 4 4 4 4 4 4 2 1 1 1 1 1 1 1 1 1 1 1 1 1 1 1 1 4 4 4 3 3 3 3 4 2 2 2 2 2 3 3 3 1 1 1 1 1 1 1 4 2 2 2 2 4 4 1 1 1 1 1 1 1 1 1 1 4 2 2 2 2 2
21500 21 4 4 4 4 4 4 4 4 4 3 3 3 3 4 4 4 2 2 2 4 1 1 1 1 1 1 1 1 1 1 4 4 4 4 4 4 4 2 1 1 1 1 1 1 1 1 1 1 1 1 1 1 1 1 4 4 4 4 4 4 4 4 2 2 2 2 2 3 3 3 1 1 1 1 1 1 1 4 2 2 2 2 4 4 1 1 1 1 1 1 1 1 1 1 1 4 4 2 2 2
21750 21 4 4 4 4 4 4 4 4 4 3 3 3 3 4 4 4 2 2 2 4 1 1 1 1 1 1 1 1 1 1 4 4 4 4 4 4 4 2 1 1 1 1 1 1 1 1 1 1 1 1 1 1 1 1 4 4 4 4 4 4 4 4 2 2 2 2 4 4 4 1 1 1 1 1 1 1 4 4 2 2 2 2 4 4 1 1 1 1 1 1 1 1 1 1 4 4 4 2 2 2
22000 22 4 4 4 4 4 4 4 4 4 1 1 1 1 1 1 4 2 2 2 4 1 1 1 1 1 1 1 1 1 1 4 4 4 4 4 4 4 2 1 1 1 1 1 1 1 1 1 1 1 1 1 1 1 1 4 4 4 4 4 4 4 4 2 2 2 4 4 4 4 1 1 1 1 1 1 1 1 4 4 4 2 2 4 4 1 1 1 1 1 1 1 1 1 1 4 4 4 2 2 2
22250 22 4 4 4 4 4 4 4 4 4 3 3 3 3 4 4 4 2 2 2 4 1 1 1 1 1 1 1 1 1 1 4 4 4 4 4 4 4 2 1 1 1 1 1 1 1 1 1 1 1 1 1 1 1 1 4 4 4 4 4 4 4 4 2 2 2 2 2 3 3 3 1 1 1 1 1 1 1 4 2 2 2 2 4 4 1 1 1 1 1 1 1 1 1 1 4 4 4 2 2 2
22500 22 4 4 4 4 4 3 3 3 3 3 3 3 3 4 4 4 2 2 2 4 1 1 1 1 1 1 1 1 1 4 4 4 4 4 4 4 4 2 4 1 1 1 1 1 1 1 1 1 1 1 1 1 1 1 4 4 4 4 4 4 4 4 2 2 2 2 2 3 3 3 1 1 1 1 1 1 1 4 2 2 2 2 4 4 1 1 1 1 1 1 1 4 4 4 4 4 4 2 2 2
22750 22 4 4 4 4 4 4 4 4 4 4 5 5 5 5 4 4 2 2 2 4 1 1 1 1 1 1 1 1 1 1 4 4 4 4 4 4 4 2 1 1 1 1 1 1 1 1 1 1 1 1 1 1 1 1 4 4 4 4 4 4 4 4 2 2 2 2 4 4 4 1 1 1 1 1 1 1 1 4 2 2 2 2 4 4 1 1 1 1 1 1 1 1 1 1 4 4 4 2 2 2
23000 23 4 4 4 4 4 4 4 4 4 1 1 1 1 1 1 4 2 2 2 4 1 1 1 1 1 1 1 1 1 1 4 4 4 4 4 4 4 2 1 1 1 1 1 1 1 1 1 1 1 1 1 1 1 1 4 4 4 4 4 4 4 4 2 2 2 2 4 4 4 1 1 1 1 1 1 1 1 4 2 2 2 2 4 4 1 1 1 1 1 1 1 1 1 1 4 4 4 2 2 2
23250 23 4 4 4 4 4 3 3 3 3 1 1 1 1 1 1 4 2 2 2 2 4 4 4 1 1 1 1 1 1 1 4 4 4 4 4 4 4 2 1 1 1 1 1 1 1 1 1 1 1 1 1 1 1 1 4 4 4 4 4 4 4 4 2 2 2 2 2 3 3 3 1 1 1 1 1 1 1 4 2 2 2 2 4 4 1 1 1 1 1 1 1 1 1 1 4 2 2 2 2 2
23500 23 4 4 4 4 4 4 4 4 4 3 3 3 3 4 4 4 2 2 2 4 1 1 1 1 1 1 1 1 1 1 4 4 4 4 4 4 4 2 1 1 1 1 1 1 1 1 1 1 1 1 1 1 1 1 4 4 4 4 4 4 4 4 2 2 2 2 4 4 4 1 1 1 1 1 1 1 1 4 2 2 2 2 4 4 1 1 1 1 1 1 1 1 1 1 4 4 4 2 2 2
23750 23 4 4 4 4 4 4 4 4 4 1 1 1 1 1 1 4 2 2 2 4 1 1 1 1 1 1 1 1 1 1 4 4 4 4 4 4 4 2 1 1 1 1 1 1 1 1 1 1 1 1 1 1 1 1 4 4 4 4 4 4 4 4 2 2 2 2 4 4 4 1 1 1 1 1 1 1 1 4 2 2 2 2 4 4 1 1 1 1 1 1 1 1 1 1 4 4 4 2 2 2
24000 24 4 4 4 4 4 4 4 4 4 3 3 3 3 4 4 4 2 2 2 4 1 1 1 1 1 1 1 1 1 1 4 4 4 4 4 4 4 2 1 1 1 1 1 1 1 1 1 1 1 1 1 1 1 1 4 4 4 3 3 3 3 4 2 2 2 2 2 3 3 3 1 1 1 1 1 1 1 4 2 2 2 2 4 4 1 1 1 1 1 1 1 1 1 1 4 4 4 2 2 2
24250 24 4 4 4 4 4 4 4 4 4 1 1 1 1 1 1 4 2 2 2 4 1 1 1 1 1 1 1 1 1 1 4 4 4 4 4 4 4 2 1 1 1 1 1 1 1 1 1 1 1 1 1 1 1 1 4 4 4 3 3 3 3 4 2 2 2 2 4 4 4 1 1 1 1 1 1 1 1 4 2 2 2 2 4 4 1 1 1 1 1 1 1 1 1 1 4 4 4 2 2 2
24500 24 4 4 4 4 4 4 4 4 4 1 1 1 1 1 1 4 2 2 2 4 1 1 1 1 1 1 1 1 1 1 4 4 4 4 4 4 4 2 1 1 1 1 1 1 1 1 1 1 1 1 1 1 1 1 4 4 4 3 3 3 3 4 2 2 2 2 2 3 3 3 1 1 1 1 1 1 1 4 2 2 2 2 4 4 1 1 1 1 1 1 1 1 1 1 4 4 4 2 2 2
24750 24 4 4 4 4 4 4 4 4 4 4 1 1 1 1 1 1 2 2 2 4 1 1 1 1 1 1 1 1 1 1 4 4 4 4 4 4 4 2 1 1 1 1 1 1 1 1 1 1 1 1 1 1 1 1 4 4 4 3 3 3 3 4 2 2 2 2 4 4 4 1 1 1 1 1 1 1 1 4 2 2 2 2 4 4 1 1 1 1 1 1 1 1 1 1 4 4 4 2 2 2
25000 25 4 4 4 4 4 4 4 4 4 3 3 3 3 4 4 4 2 2 2 4 1 1 1 1 1 1 1 1 1 1 4 4 4 4 4 4 4 2 1 1 1 1 1 1 1 1 1 1 1 1 1 1 1 1 4 4 4 3 3 3 3 4 2 2 2 2 2 3 3 3 1 1 1 1 1 1 1 4 2 2 2 2 4 4 1 1 1 1 1 1 1 1 1 1 4 4 4 2 2 2
25250 25 4 4 4 4 4 4 4 4 4 3 3 3 3 4 4 4 2 2 2 4 1 1 1 1 1 1 1 1 1 4 4 4 4 4 4 4 4 2 1 1 1 1 1 1 1 1 1 1 1 1 1 1 1 1 4 4 4 4 4 4 4 4 2 2 2 2 4 4 4 1 1 1 1 1 1 1 4 4 2 2 2 2 4 4 1 1 1 1 1 1 1 1 1 1 4 4 4 2 2 2
25500 25 4 4 4 4 4 4 4 4 4 1 1 1 1 1 1 4 2 2 2 4 1 1 1 1 1 1 1 1 1 1 4 4 4 4 4 4 4 2 1 1 1 1 1 1 1 1 1 1 1 1 1 1 1 1 4 4 4 4 4 4 4 4 2 2 2 2 4 4 4 1 1 1 1 1 1 1 1 4 2 2 2 2 4 4 1 1 1 1 1 1 1 1 1 1 4 4 4 2 2 2
25750 25 4 4 4 4 4 4 4 4 4 1 1 1 1 1 1 4 2 2 2 4 1 1 1 1 1 1 1 1 1 1 4 4 4 4 4 4 4 2 1 1 1 1 1 1 1 1 1 1 1 1 1 1 1 1 4 4 4 3 3 3 3 4 2 2 2 2 2 3 3 3 1 1 1 1 1 1 4 4 2 2 2 2 4 4 1 1 1 1 1 1 1 1 1 1 4 4 4 2 2 2
26000 26 4 4 4 4 4 4 4 4 4 3 3 3 3 4 4 4 2 2 2 4 1 1 1 1 1 1 1 1 1 1 1 1 4 4 4 4 4 2 1 1 1 1 1 1 1 1 1 1 1 1 1 1 1 1 4 4 4 3 3 3 3 4 2 2 2 2 4 4 4 1 1 1 1 1 1 1 1 4 2 2 2 2 4 4 1 1 1 1 1 1 1 1 1 1 4 4 4 2 2 2
26250 26 4 4 4 4 4 4 4 4 4 3 3 3 3 4 4 4 2 2 2 4 1 1 1 1 1 1 1 1 1 1 4 4 4 4 4 4 4 2 1 1 1 1 1 1 1 1 1 1 1 1 1 1 1 1 1 4 4 4 4 4 4 4 2 2 2 2 4 4 4 1 1 1 1 1 1 1 1 4 2 2 2 2 4 4 1 1 1 1 1 1 1 1 1 1 4 4 4 2 2 2
26500 26 4 4 4 4 4 4 4 4 4 4 5 5 5 5 5 4 2 2 2 4 1 1 1 1 1 1 1 1 1 1 4 4 4 4 4 4 4 2 1 1 1 1 1 1 1 1 1 1 1 1 1 1 1 1 4 4 4 3 3 3 3 4 2 2 2 2 4 4 4 1 1 1 1 1 1 1 4 4 2 2 2 2 4 4 1 1 1 1 1 1 1 1 1 1 4 4 4 2 2 2
26750 26 4 4 4 4 4 4 4 4 4 3 3 3 3 4 4 4 2 2 2 4 1 1 1 1 1 1 1 1 1 1 1 4 4 4 4 4 4 2 1 1 1 1 1 1 1 1 1 1 1 1 1 1 1 1 4 4 4 4 4 4 4 4 2 2 2 2 4 4 4 1 1 1 1 1 1 1 1 4 2 2 2 2 4 4 1 1 1 1 1 1 1 1 1 1 4 4 4 2 2 2
27000 27 4 4 4 4 4 4 4 4 4 4 4 5 5 5 5 4 2 2 2 4 1 1 1 1 1 1 1 1 1 1 4 4 4 4 4 4 4 2 1 1 1 1 1 1 1 1 1 1 1 1 1 1 1 1 4 4 4 3 3 3 3 4 2 2 2 2 2 3 3 3 1 1 1 1 1 1 1 4 2 2 2 2 4 4 1 1 1 1 1 1 1 1 1 1 1 4 4 2 2 2
27250 27 4 4 4 4 4 4 4 4 4 1 1 1 1 1 1 4 2 2 2 4 1 1 1 1 1 1 1 1 1 1 1 1 4 4 4 4 4 2 1 1 1 1 1 1 1 1 1 1 1 1 1 1 1 1 4 4 4 3 3 3 3 4 2 2 2 2 2 3 3 3 1 1 1 1 1 1 1 4 2 2 2 2 4 4 1 1 1 1 1 1 1 1 1 1 4 4 4 2 2 2
27500 27 4 4 4 4 4 4 4 4 4 3 3 3 3 4 4 4 2 2 2 4 1 1 1 1 1 1 1 1 1 1 1 4 4 4 4 4 4 2 1 1 1 1 1 1 1 1 1 1 1 1 1 1 1 1 4 4 4 4 4 4 4 4 2 2 2 2 2 3 3 3 1 1 1 1 1 1 4 4 2 2 2 2 4 4 1 1 1 1 1 1 1 1 1 1 4 4 4 2 2 2
27750 27 4 4 4 4 4 4 4 4 4 3 3 3 3 4 4 4 2 2 2 4 1 1 1 1 1 1 1 1 1 1 1 1 4 4 4 4 4 2 4 1 1 1 1 1 1 1 1 1 1 1 1 1 1 1 4 4 4 3 3 3 3 4 2 2 2 2 2 3 3 3 1 1 1 1 1 1 4 4 2 2 2 2 4 4 1 1 1 1 1 1 1 1 1 1 4 4 4 2 2 2
28000 28 4 4 4 4 4 3 3 3 3 3 3 3 3 4 4 4 2 2 2 4 1 1 1 1 1 1 1 1 1 1 4 4 4 4 4 4 4 2 1 1 1 1 1 1 1 1 1 1 1 1 1 1 1 1 4 4 4 3 3 3 3 4 2 2 2 2 4 4 4 1 1 1 1 1 1 1 1 4 2 2 2 2 4 4 1 1 1 1 1 1 1 1 1 1 4 4 4 2 2 2
28250 28 4 4 4 4 4 4 4 4 4 4 5 5 5 5 5 4 4 2 4 4 1 1 1 1 1 1 1 1 1 1 4 4 4 4 4 4 4 2 4 1 1 1 1 1 1 1 1 1 1 1 1 1 1 1 4 4 4 3 3 3 3 4 2 2 2 2 2 3 3 3 1 1 1 1 1 1 1 4 2 2 2 2 4 4 1 1 1 1 1 1 1 1 1 1 4 4 4 4 4 4
28500 28 4 4 4 4 4 4 4 4 4 3 3 3 3 4 4 4 2 2 2 4 1 1 1 1 1 1 1 1 1 1 1 4 4 4 4 4 4 2 1 1 1 1 1 1 1 1 1 1 1 1 1 1 1 1 4 4 4 3 3 3 3 4 2 2 2 2 2 3 3 3 1 1 1 1 1 1 4 4 2 2 2 2 4 4 1 1 1 1 1 1 1 1 1 1 4 4 4 2 2 2
28750 28 4 4 4 4 4 4 4 4 4 4 4 5 5 5 5 4 4 2 2 4 1 1 1 1 1 1 1 1 1 1 1 1 4 4 4 4 4 2 1 1 1 1 1 1 1 1 1 1 1 1 1 1 1 1 4 4 4 3 3 3 3 4 2 2 2 2 2 3 3 3 1 1 1 1 1 1 1 4 2 2 2 2 4 4 1 1 1 1 1 1 1 1 1 1 4 4 4 2 4 4
29000 29 4 4 4 4 4 4 4 4 4 3 3 3 3 4 4 4 2 2 2 4 1 1 1 1 1 1 1 1 1 1 4 4 4 4 4 4 4 2 1 1 1 1 1 1 1 1 1 1 1 1 1 1 1 1 4 4 4 4 4 4 4 4 2 2 2 2 2 3 3 3 1 1 1 1 1 1 4 4 2 2 2 2 4 4 1 1 1 1 1 1 1 1 1 1 4 4 4 2 2 2
29250 29 4 4 4 4 4 4 4 4 4 4 5 5 5 5 5 4 2 2 2 4 1 1 1 1 1 1 1 1 1 1 4 4 4 4 4 4 4 2 1 1 1 1 1 1 1 1 1 1 1 1 1 1 1 1 4 4 4 4 4 4 4 4 2 2 2 2 4 4 4 1 1 1 1 1 1 1 1 4 2 2 2 2 4 4 1 1 1 1 1 1 1 1 1 1 1 4 4 2 2 2
29500 29 4 4 4 4 4 4 4 4 4 4 5 5 5 5 4 4 2 2 2 4 1 1 1 1 1 1 1 1 1 1 1 4 4 4 4 4 4 2 1 1 1 1 1 1 1 1 1 1 1 1 1 1 1 1 4 4 4 4 4 4 4 4 2 2 2 2 4 4 4 1 1 1 1 1 1 1 1 4 2 2 2 2 4 4 1 1 1 1 1 1 1 1 1 1 1 4 4 2 2 2
29750 29 4 4 4 4 4 4 4 4 4 3 3 3 3 4 4 4 2 2 2 4 1 1 1 1 1 1 1 1 1 1 1 1 4 4 4 4 4 2 1 1 1 1 1 1 1 1 1 1 1 1 1 1 1 1 4 4 4 3 3 3 3 4 2 2 2 2 4 4 4 1 1 1 1 1 1 1 1 4 2 2 2 2 4 4 1 1 1 1 1 1 1 1 1 1 1 4 4 2 2 2
30000 30 4 4 4 4 4 4 4 4 4 1 1 1 1 1 1 4 2 2 2 4 1 1 1 1 1 1 1 1 1 1 1 1 4 4 4 4 4 2 1 1 1 1 1 1 1 1 1 1 1 1 1 1 1 1 1 4 4 3 3 3 3 4 2 2 2 2 2 3 3 3 1 1 1 1 1 1 1 4 2 2 2 2 4 4 1 1 1 1 1 1 1 1 1 1 1 4 4 2 2 2
30250 30 4 4 4 4 4 3 3 3 3 4 4 5 5 5 5 4 2 2 2 4 1 1 1 1 1 1 1 1 1 1 1 4 4 4 4 4 4 2 1 1 1 1 1 1 1 1 1 1 1 1 1 1 1 1 4 4 4 4 4 4 4 4 2 2 2 2 4 4 4 1 1 1 1 1 1 1 1 4 2 2 2 2 4 4 1 1 1 1 1 1 1 1 1 1 1 4 4 2 2 2
30500 30 4 4 4 4 4 4 4 4 4 3 3 3 3 4 4 4 2 2 2 4 1 1 1 1 1 1 1 1 1 1 1 1 4 4 4 4 4 2 1 1 1 1 1 1 1 1 1 1 1 1 1 1 1 1 4 4 4 3 3 3 3 4 2 2 2 2 2 3 3 3 3 3 3 3 4 4 4 4 2 2 2 2 4 4 1 1 1 1 1 1 1 1 1 1 1 4 4 2 2 2
30750 30 4 4 4 4 4 4 4 4 4 3 3 3 3 4 4 4 2 2 2 4 1 1 1 1 1 1 1 1 1 1 1 1 4 4 4 4 4 2 1 1 1 1 1 1 1 1 1 1 1 1 1 1 1 1 4 4 4 3 3 3 3 4 2 2 2 2 2 3 3 3 1 1 1 1 1 1 4 4 2 2 2 2 4 4 1 1 1 1 1 1 1 1 1 1 1 4 4 2 2 2
31000 31 4 4 4 4 4 4 4 4 4 4 5 5 5 5 4 4 2 2 2 4 1 1 1 1 1 1 1 1 1 1 4 4 4 4 4 4 4 2 1 1 1 1 1 1 1 1 1 1 1 1 1 1 1 1 4 4 4 3 3 3 3 4 2 2 2 2 4 4 4 1 1 1 1 1 1 1 1 4 2 2 2 2 4 4 1 1 1 1 1 1 1 1 1 1 1 4 4 2 2 2
31250 31 4 4 4 4 4 4 4 4 4 3 3 3 3 4 4 4 2 2 2 4 1 1 1 1 1 1 1 1 1 1 1 4 4 4 4 4 4 2 1 1 1 1 1 1 1 1 1 1 1 1 1 1 1 1 1 4 4 3 3 3 3 4 2 2 2 2 2 3 3 3 1 1 1 1 1 1 1 4 2 2 2 2 4 4 1 1 1 1 1 1 1 1 1 1 1 4 4 2 2 2
31500 31 4 4 4 4 4 4 4 4 4 4 4 5 5 5 5 4 2 2 2 4 1 1 1 1 1 1 1 1 1 1 1 4 4 4 4 4 4 2 4 1 1 1 1 1 1 1 1 1 1 1 1 1 1 1 4 4 4 3 3 3 3 4 2 2 2 2 2 3 3 3 4 1 1 1 1 1 1 4 2 2 2 2 4 4 1 1 1 1 1 1 1 1 1 1 4 4 4 2 2 2
31750 31 4 4 4 4 4 4 4 4 4 1 1 1 1 1 1 4 2 2 2 4 1 1 1 1 1 1 1 1 1 1 1 4 4 4 4 4 4 2 1 1 1 1 1 1 1 1 1 1 1 1 1 1 1 1 4 4 4 4 4 4 4 4 2 2 2 2 4 4 4 1 1 1 1 1 1 1 1 4 2 2 2 2 4 4 1 1 1 1 1 1 1 1 1 1 4 4 4 2 2 2
32000 32 4 4 4 4 4 4 4 4 4 1 1 1 1 1 1 2 2 2 2 4 1 1 1 1 1 1 1 1 1 1 4 4 4 4 4 4 4 2 2 4 4 1 1 1 1 1 1 1 1 1 1 1 1 1 1 4 4 3 3 3 3 4 2 2 2 2 4 4 4 4 1 1 1 1 1 1 1 4 2 2 2 2 4 4 1 1 1 1 1 1 1 1 1 1 1 4 4 2 2 2
32250 32 4 4 4 4 4 4 4 4 4 4 1 1 1 1 1 1 2 2 2 4 1 1 1 1 1 1 1 1 1 1 1 1 4 4 4 4 4 2 1 1 1 1 1 1 1 1 1 1 1 1 1 1 1 1 4 4 4 3 3 3 3 4 2 2 2 4 3 3 3 3 1 1 1 1 1 1 1 4 4 4 2 2 4 4 1 1 1 1 1 1 1 1 1 1 1 4 4 2 2 2
32500 32 4 4 4 4 4 4 4 4 4 1 1 1 1 1 1 4 2 2 2 4 1 1 1 1 1 1 1 1 1 1 4 4 4 4 4 4 4 2 1 1 1 1 1 1 1 1 1 1 1 1 1 1 1 1 1 4 4 3 3 3 3 4 2 2 2 2 4 4 4 1 1 1 1 1 1 1 1 4 2 2 2 2 4 4 1 1 1 1 1 1 1 1 1 1 1 4 4 2 2 2
32750 32 4 4 4 4 4 4 4 4 4 1 1 1 1 1 1 4 2 2 2 4 1 1 1 1 1 1 1 1 1 1 1 1 4 4 4 4 4 2 1 1 1 1 1 1 1 1 1 1 1 1 1 1 1 1 4 4 4 3 3 3 3 4 2 2 2 2 4 4 4 1 1 1 1 1 1 1 1 4 2 2 2 2 4 4 4 1 1 1 1 1 1 1 1 1 4 4 4 2 2 2
33000 33 4 4 4 4 4 4 4 4 4 1 1 1 1 1 1 1 2 2 2 4 1 1 1 1 1 1 1 1 1 1 4 4 4 4 4 4 4 2 1 1 1 1 1 1 1 1 1 1 1 1 1 1 1 1 4 4 4 3 3 3 3 4 2 2 2 2 2 3 3 3 1 1 1 1 1 1 1 4 2 2 2 2 4 4 4 1 1 1 1 1 1 1 1 1 1 4 4 2 2 2
33250 33 4 4 4 4 4 4 4 4 4 3 3 3 3 4 4 4 2 2 2 4 1 1 1 1 1 1 1 1 1 4 4 4 4 4 4 4 4 2 1 1 1 1 1 1 1 1 1 1 1 1 1 1 1 1 4 4 4 3 3 3 3 4 2 2 2 2 4 4 4 1 1 1 1 1 1 1 1 4 2 2 2 2 4 4 1 1 1 1 1 1 1 1 1 1 1 4 4 2 2 2
33500 33 4 4 4 4 4 4 4 4 4 3 3 3 3 4 4 4 2 2 2 4 1 1 1 1 1 1 1 1 1 1 4 4 4 4 4 4 4 2 1 1 1 1 1 1 1 1 1 1 1 1 1 1 1 1 4 4 4 4 4 4 4 4 2 2 2 2 4 4 4 1 1 1 1 1 1 1 4 4 2 2 2 2 4 4 4 1 1 1 1 1 1 1 1 1 1 4 4 2 2 2
33750 33 4 4 4 4 4 4 4 4 4 1 1 1 1 1 1 1 2 2 2 4 1 1 1 1 1 1 1 1 1 1 4 4 4 4 4 4 4 2 1 1 1 1 1 1 1 1 1 1 1 1 1 1 1 1 4 4 4 4 4 4 4 4 2 2 2 2 2 3 3 3 1 1 1 1 1 1 4 4 2 2 2 2 4 4 4 1 1 1 1 1 1 1 1 1 1 4 4 2 2 2
34000 34 4 4 4 4 4 4 4 4 4 1 1 1 1 1 1 4 2 2 2 4 1 1 1 1 1 1 1 1 1 1 1 4 4 4 4 4 4 2 1 1 1 1 1 1 1 1 1 1 1 1 1 1 1 1 4 4 4 4 4 4 4 4 2 2 2 2 2 3 3 3 1 1 1 1 1 1 4 4 2 2 2 2 4 4 1 1 1 1 1 1 1 1 1 1 1 4 4 2 2 2
34250 34 4 4 4 4 4 4 4 4 4 4 4 4 3 3 3 2 2 2 2 4 1 1 1 1 1 1 1 1 1 4 4 4 4 4 4 4 4 2 2 4 4 1 1 1 1 1 1 1 1 1 1 1 1 1 4 4 4 3 3 3 3 4 2 2 2 2 2 3 3 3 1 1 1 1 1 1 4 4 2 2 2 2 4 4 1 1 1 1 1 1 1 1 1 1 1 4 4 2 2 2
34500 34 4 4 4 4 4 3 3 3 3 3 3 3 3 4 4 4 2 2 2 4 1 1 1 1 1 1 1 1 1 1 1 4 4 4 4 4 4 2 1 1 1 1 1 1 1 1 1 1 1 1 1 1 1 4 4 4 4 3 3 3 3 4 2 2 2 2 2 3 3 3 1 1 1 1 1 1 1 4 2 2 2 2 4 4 1 1 1 1 1 1 1 1 1 1 1 4 4 2 2 2
34750 34 4 4 4 4 4 4 4 4 4 1 1 1 1 1 1 2 2 2 2 4 1 1 1 1 1 1 1 1 1 1 4 4 4 4 4 4 4 2 2 4 4 1 1 1 1 1 1 1 1 1 1 1 1 1 4 4 4 3 3 3 3 4 2 2 2 2 2 3 3 3 1 1 1 1 1 1 1 4 2 2 2 2 4 4 1 1 1 1 1 1 1 1 1 1 1 4 4 2 2 2
35000 35 4 4 4 4 4 4 4 4 4 3 3 3 3 4 4 2 2 2 2 4 1 1 1 1 1 1 1 1 1 1 4 4 4 4 4 4 4 2 2 4 4 1 1 1 1 1 1 1 1 1 1 1 1 1 1 4 4 4 4 4 4 4 2 2 2 2 2 3 3 3 1 1 1 1 1 1 1 4 2 2 2 2 4 4 1 1 1 1 1 1 1 1 1 1 1 4 4 2 2 2
35250 35 4 4 4 4 4 3 3 3 3 1 1 1 1 1 1 4 2 2 2 4 1 1 1 1 1 1 1 1 1 1 4 4 4 4 4 4 4 2 1 1 1 1 1 1 1 1 1 1 1 1 1 1 1 1 4 4 4 3 3 3 3 4 2 2 2 2 2 3 3 3 1 1 1 1 1 1 1 4 2 2 2 2 4 4 1 1 1 1 1 1 1 1 1 1 4 4 4 2 2 2
35500 35 4 4 4 4 4 4 4 4 4 4 5 5 5 5 4 4 2 2 2 4 1 1 1 1 1 1 1 1 1 1 4 4 4 4 4 4 4 2 1 1 1 1 1 1 1 1 1 1 1 1 1 1 1 1 4 4 4 4 4 4 4 4 2 2 2 2 2 3 3 3 1 1 1 1 1 1 4 4 2 2 2 2 4 4 1 1 1 1 1 1 1 1 1 1 1 4 4 2 2 2
35750 35 4 4 4 4 4 4 4 4 4 1 1 1 1 1 1 4 2 2 2 4 1 1 1 1 1 1 1 1 1 1 4 4 4 4 4 4 4 2 1 1 1 1 1 1 1 1 1 1 1 1 1 1 1 1 1 4 4 4 4 4 4 4 2 2 2 2 4 4 4 1 1 1 1 1 1 1 4 4 2 2 2 2 4 4 1 1 1 1 1 1 1 1 1 1 1 4 4 2 2 2
36000 36 4 4 4 4 4 4 4 4 4 1 1 1 1 1 1 4 2 2 2 4 1 1 1 1 1 1 1 1 1 1 4 4 4 4 4 4 4 2 1 1 1 1 1 1 1 1 1 1 1 1 1 1 1 1 4 4 4 3 3 3 3 4 2 2 2 2 2 3 3 3 1 1 1 1 1 1 1 4 2 2 2 2 4 4 1 1 1 1 1 1 1 1 1 1 1 4 4 2 2 2
36250 36 4 4 4 4 4 4 4 4 4 1 1 1 1 1 1 4 2 2 2 4 1 1 1 1 1 1 1 1 1 1 4 4 4 4 4 4 4 2 1 1 1 1 1 1 1 1 1 1 1 1 1 1 1 1 4 4 4 3 3 3 3 4 2 2 2 2 4 4 4 1 1 1 1 1 1 1 1 4 2 2 2 2 4 4 1 1 1 1 1 1 1 1 1 1 1 4 4 2 2 2
36500 36 4 4 4 4 4 4 4 4 4 1 1 1 1 1 1 4 2 2 2 4 1 1 1 1 1 1 1 1 1 1 4 4 4 4 4 4 4 2 1 1 1 1 1 1 1 1 1 1 1 1 1 1 1 1 4 4 4 3 3 3 3 4 2 2 2 2 4 4 4 1 1 1 1 1 4 4 4 4 2 2 2 2 4 4 1 1 1 1 1 1 1 1 1 1 1 4 4 2 2 2
36750 36 4 4 4 4 4 4 4 4 4 1 1 1 1 1 1 4 2 2 2 4 1 1 1 1 1 1 1 1 1 1 4 4 4 4 4 4 4 2 1 1 1 1 1 1 1 1 1 1 1 1 1 1 1 1 4 4 4 3 3 3 3 4 2 2 2 2 4 4 4 1 1 1 1 1 1 1 1 4 2 2 2 2 4 4 1 1 1 1 1 1 1 1 1 1 1 4 4 2 2 2
37000 37 4 4 4 4 4 4 4 4 4 3 3 3 3 4 4 4 2 2 2 4 1 1 1 1 1 1 1 1 1 1 4 4 4 4 4 4 4 2 3 3 3 3 1 1 1 1 1 1 1 1 1 1 1 1 4 4 4 3 3 3 3 4 2 2 2 2 2 3 3 3 1 1 1 1 1 1 4 4 2 2 2 2 4 4 1 1 1 1 1 1 1 1 1 1 1 4 4 2 2 2
37250 37 4 4 4 4 4 4 4 4 4 4 4 5 5 5 5 4 2 2 2 4 1 1 1 1 1 1 1 1 1 1 4 4 4 4 4 4 4 2 1 1 1 1 1 1 1 1 1 1 1 1 1 1 1 1 4 4 4 3 3 3 3 4 2 2 2 2 4 4 4 4 1 1 1 1 1 1 4 4 2 2 2 2 4 4 1 1 1 1 1 1 1 1 1 1 1 4 4 2 2 2
37500 37 4 4 4 4 4 4 4 4 4 4 5 5 5 5 4 4 2 2 2 4 1 1 1 1 1 1 1 1 1 1 4 4 4 4 4 4 4 2 1 1 1 1 1 1 1 1 1 1 1 1 1 1 1 1 4 4 4 3 3 3 3 4 2 2 2 2 2 3 3 3 1 1 1 1 1 1 4 4 2 2 2 2 4 4 1 1 1 1 1 1 1 1 1 1 1 4 4 2 2 2
37750 37 4 4 4 4 4 4 4 4 4 4 5 5 5 5 4 4 2 2 2 4 1 1 1 1 1 1 1 1 1 1 4 4 4 4 4 4 4 2 1 1 1 1 1 1 1 1 1 1 1 1 1 1 1 1 1 4 4 3 3 3 3 4 2 2 2 2 4 4 4 1 1 1 1 1 1 1 4 4 2 2 2 2 4 4 4 1 1 1 1 1 1 1 1 1 1 4 4 2 2 2
38000 38 4 4 4 4 4 4 4 4 4 1 1 1 1 1 1 2 2 2 2 4 1 1 1 1 1 1 1 1 1 1 4 4 4 4 4 4 4 2 2 4 4 1 1 1 1 1 1 1 1 1 1 1 1 1 4 4 4 3 3 3 3 4 2 2 2 2 2 3 3 3 1 1 1 1 1 1 1 4 2 2 2 2 4 4 1 1 1 1 1 1 1 1 1 1 1 4 4 2 2 2
38250 38 4 4 4 4 4 4 4 4 4 3 3 3 3 4 4 4 2 2 2 4 1 1 1 1 1 1 1 1 1 4 4 4 4 4 4 4 4 2 4 4 4 1 1 1 1 1 1 1 1 1 1 1 1 1 4 4 4 3 3 3 3 4 2 2 2 2 4 4 4 1 1 1 1 1 1 1 4 4 2 2 2 2 4 4 4 1 1 1 1 1 1 1 1 1 1 4 4 2 2 2
38500 38 4 4 4 4 4 4 4 4 4 1 1 1 1 1 1 2 2 2 2 4 1 1 1 1 1 1 1 1 1 1 4 4 4 4 4 4 4 2 2 4 4 1 1 1 1 1 1 1 1 1 1 1 1 1 4 4 4 4 4 4 4 4 4 4 2 2 4 4 4 4 1 1 1 1 1 1 4 4 2 2 2 4 4 4 1 1 1 1 1 1 1 1 1 1 1 4 4 2 2 2
38750 38 4 4 4 4 4 4 4 4 4 1 1 1 1 1 1 2 2 2 2 4 1 1 1 1 1 1 1 1 1 1 4 4 4 4 4 4 4 2 2 4 4 1 1 1 1 1 1 1 1 1 1 1 1 1 4 4 4 4 4 4 4 4 2 2 2 2 4 4 4 1 1 1 1 1 1 1 1 4 2 2 2 2 4 4 1 1 1 1 1 1 1 1 1 1 1 4 4 2 2 2
39000 39 4 4 4 4 4 4 4 4 4 1 1 1 1 1 1 4 2 2 2 4 1 1 1 1 1 1 1 1 1 1 4 4 4 4 4 4 4 2 1 1 1 1 1 1 1 1 1 1 1 1 1 1 1 1 4 4 4 3 3 3 3 4 2 2 2 2 2 3 3 3 1 1 1 1 1 1 1 4 2 2 2 2 4 4 1 1 1 1 1 1 1 1 1 1 1 4 4 2 2 2
39250 39 4 4 4 4 4 4 4 4 4 1 1 1 1 1 4 2 2 2 2 4 1 1 1 1 1 1 1 1 1 1 4 4 4 4 4 4 4 2 2 4 4 1 1 1 1 1 1 1 1 1 1 1 1 1 1 4 4 4 4 4 4 4 2 2 2 2 4 4 4 4 5 5 5 5 5 4 4 4 2 2 2 2 4 4 1 1 1 1 1 1 1 1 1 1 1 4 4 2 2 2
39500 39 4 4 4 4 4 4 4 4 4 1 1 1 1 1 1 4 2 2 2 4 1 1 1 1 1 1 1 1 1 4 4 4 4 4 4 4 4 2 1 1 1 1 1 1 1 1 1 1 1 1 1 1 1 1 4 4 4 3 3 3 3 4 2 2 2 2 4 4 4 4 1 1 1 1 1 1 1 4 2 2 2 2 4 4 1 1 1 1 1 1 1 1 1 1 1 4 4 2 2 2
39750 39 4 4 4 4 4 4 4 4 4 4 1 1 1 1 1 1 2 2 2 4 1 1 1 1 1 1 1 1 1 1 4 4 4 4 4 4 4 2 1 1 1 1 1 1 1 1 1 1 1 1 1 1 1 1 4 4 4 4 4 4 4 4 4 4 2 2 2 3 3 3 1 1 1 1 1 1 1 4 2 2 2 4 4 4 1 1 1 1 1 1 1 1 1 1 1 4 4 2 2 2
40000 40 4 4 4 4 4 4 4 4 4 1 1 1 1 1 1 4 2 2 2 4 1 1 1 1 1 1 1 1 1 1 1 4 4 4 4 4 4 2 1 1 1 1 1 1 1 1 1 1 1 1 1 1 1 1 4 4 4 4 4 4 4 4 2 2 2 2 4 4 4 1 1 1 1 1 1 1 1 4 2 2 2 2 4 4 1 1 1 1 1 1 1 1 1 1 4 4 4 2 2 2
40250 40 4 4 4 4 4 4 4 4 4 1 1 1 1 1 1 4 2 2 2 2 4 4 4 1 1 1 1 1 1 1 1 4 4 4 4 4 4 2 1 1 1 1 1 1 1 1 1 1 1 1 1 1 1 1 4 4 4 4 4 4 4 4 2 2 2 2 2 3 3 3 3 3 3 3 4 4 4 4 2 2 2 2 4 4 1 1 1 1 1 1 1 1 1 1 1 2 2 2 2 2
40500 40 4 4 4 4 4 4 4 4 4 1 1 1 1 1 1 4 2 2 2 4 1 1 1 1 1 1 1 1 1 4 4 4 4 4 4 4 4 2 1 1 1 1 1 1 1 1 1 1 1 1 1 1 1 1 4 4 4 4 4 4 4 4 2 2 2 2 4 4 4 1 1 1 1 1 1 1 1 4 2 2 2 2 4 4 1 1 1 1 1 1 1 1 1 1 1 4 4 2 2 2
40750 40 4 4 4 4 4 4 4 4 4 4 5 5 5 5 4 4 2 2 2 4 1 1 1 1 1 1 1 1 1 1 4 4 4 4 4 4 4 2 1 1 1 1 1 1 1 1 1 1 1 1 1 1 1 1 4 4 4 4 4 4 4 4 2 2 2 2 4 4 4 1 1 1 1 1 1 1 1 4 2 2 2 2 4 4 1 1 1 1 1 1 1 1 1 1 1 4 4 2 2 2
41000 41 4 4 4 4 4 4 4 4 4 4 5 5 5 5 4 4 2 2 2 4 1 1 1 1 1 1 1 1 1 1 4 4 4 4 4 4 4 2 1 1 1 1 1 1 1 1 1 1 1 1 1 1 1 1 1 4 4 3 3 3 3 4 2 2 2 2 4 4 4 4 1 1 1 1 1 1 4 4 2 2 2 2 4 4 1 1 1 1 1 1 1 1 1 1 1 4 4 2 2 2
41250 41 4 4 4 4 4 4 4 4 4 4 5 5 5 5 5 4 2 2 2 4 1 1 1 1 1 1 1 1 1 1 4 4 4 4 4 4 4 2 3 3 3 3 1 1 1 1 1 1 1 1 1 1 1 1 4 4 4 4 4 4 4 4 2 2 2 2 4 4 4 1 1 1 1 1 1 1 1 4 2 2 2 2 4 4 1 1 1 1 1 1 1 1 1 1 1 4 4 2 2 2
41500 41 4 4 4 4 4 4 4 4 4 1 1 1 1 1 1 4 2 2 2 4 1 1 1 1 1 1 1 1 1 1 4 4 4 4 4 4 4 2 1 1 1 1 1 1 1 1 1 1 1 1 1 1 1 1 4 4 4 3 3 3 3 4 2 2 2 2 4 4 4 1 1 1 1 1 1 1 1 4 2 2 2 2 4 4 1 1 1 1 1 1 1 1 1 1 1 4 4 2 2 2
41750 41 4 4 4 4 4 4 4 4 4 1 1 1 1 1 1 2 2 2 2 4 1 1 1 1 1 1 1 1 1 1 4 4 4 4 4 4 4 2 2 4 4 1 1 1 1 1 1 1 1 1 1 1 1 1 4 4 4 4 4 4 4 4 4 4 4 4 4 4 4 1 1 1 1 1 1 1 1 4 4 4 4 4 4 4 1 1 1 1 1 1 1 1 1 1 4 4 4 2 2 2
42000 42 4 4 4 4 4 4 4 4 4 4 5 5 5 5 4 4 2 2 2 4 1 1 1 1 1 1 1 1 1 1 4 4 4 4 4 4 4 2 1 1 1 1 1 1 1 1 1 1 1 1 1 1 1 1 4 4 4 3 3 3 3 4 2 2 2 2 4 4 4 1 1 1 1 1 1 1 1 4 2 2 2 2 4 4 1 1 1 1 1 1 1 1 1 1 1 4 4 2 2 2
42250 42 4 4 4 4 4 4 4 4 4 3 3 3 3 4 4 4 2 2 2 4 1 1 1 1 1 1 1 1 1 4 4 4 4 4 4 4 4 2 1 1 1 1 1 1 1 1 1 1 1 1 1 1 1 1 4 4 4 4 4 4 4 4 2 2 2 2 4 4 4 1 1 1 1 1 1 1 1 4 2 2 2 2 4 4 1 1 1 1 1 1 1 1 1 1 1 4 4 2 2 2
42500 42 4 4 4 4 4 4 4 4 4 4 5 5 5 5 5 4 2 2 2 4 1 1 1 1 1 1 1 1 1 4 4 4 4 4 4 4 4 2 1 1 1 1 1 1 1 1 1 1 1 1 1 1 1 1 4 4 4 4 4 4 4 4 2 2 2 2 2 3 3 3 1 1 1 1 1 1 1 4 2 2 2 2 4 4 1 1 1 1 1 1 1 1 1 1 4 4 4 2 2 2
42750 42 4 4 4 4 4 4 4 4 4 3 3 3 3 4 4 4 2 2 2 2 4 4 4 1 1 1 1 1 1 1 4 4 4 4 4 4 4 2 1 1 1 1 1 1 1 1 1 1 1 1 1 1 1 1 4 4 4 4 4 4 4 4 2 2 2 2 2 3 3 3 1 1 1 1 1 1 1 4 2 2 2 2 4 4 1 1 1 1 1 1 1 1 1 1 1 2 2 2 2 2
43000 43 4 4 4 4 4 4 4 4 4 3 3 3 3 4 4 4 2 2 2 4 1 1 1 1 1 1 1 1 1 1 1 4 4 4 4 4 4 2 1 1 1 1 1 1 1 1 1 1 1 1 1 1 1 1 4 4 4 4 4 4 4 4 2 2 2 2 4 4 4 1 1 1 1 1 1 1 1 4 2 2 2 2 4 4 1 1 1 1 1 1 1 1 1 1 1 4 4 2 2 2
43250 43 4 4 4 4 4 4 4 4 4 1 1 1 1 1 1 4 2 2 2 4 1 1 1 1 1 1 1 1 1 1 1 1 4 4 4 4 4 2 1 1 1 1 1 1 1 1 1 1 1 1 1 1 1 1 4 4 4 4 4 4 4 4 2 2 2 2 4 4 4 4 1 1 1 1 1 1 4 4 2 2 2 2 4 4 1 1 1 1 1 1 1 1 1 1 4 4 4 2 2 2
43500 43 4 4 4 4 4 4 4 4 4 3 3 3 3 4 4 4 2 2 2 4 1 1 1 1 1 1 1 1 1 1 4 4 4 4 4 4 4 2 1 1 1 1 1 1 1 1 1 1 1 1 1 1 1 1 4 4 4 4 4 4 4 4 2 2 2 2 2 3 3 3 1 1 1 1 1 1 1 4 2 2 2 2 4 4 1 1 1 1 1 1 1 1 1 1 1 4 4 2 2 2
43750 43 4 4 4 4 4 4 4 4 4 3 3 3 3 4 4 4 2 2 2 4 1 1 1 1 1 1 1 1 1 1 4 4 4 4 4 4 4 2 1 1 1 1 1 1 1 1 1 1 1 1 1 1 1 1 1 4 4 4 4 4 4 4 2 2 2 2 4 4 4 1 1 1 1 1 1 1 1 4 2 2 2 2 4 4 1 1 1 1 1 1 1 1 1 1 1 4 4 2 2 2
44000 44 4 4 4 4 4 4 4 4 4 4 4 5 5 5 5 4 2 2 2 4 1 1 1 1 1 1 1 1 1 4 4 4 4 4 4 4 4 2 1 1 1 1 1 1 1 1 1 1 1 1 1 1 1 1 4 4 4 3 3 3 3 4 2 2 2 2 2 3 3 3 1 1 1 1 1 1 4 4 2 2 2 2 4 4 1 1 1 1 1 1 1 1 1 1 1 4 4 2 2 2
44250 44 4 4 4 4 4 4 4 4 4 4 5 5 5 5 4 4 2 2 2 4 1 1 1 1 1 1 1 1 1 1 4 4 4 4 4 4 4 2 1 1 1 1 1 1 1 1 1 1 1 1 1 1 1 1 4 4 4 4 4 4 4 4 2 2 2 2 2 3 3 3 1 1 1 1 1 1 1 4 2 2 2 2 4 4 1 1 1 1 1 1 1 1 1 1 4 4 4 2 2 2
44500 44 4 4 4 4 4 3 3 3 3 4 5 5 5 5 4 4 2 2 2 4 1 1 1 1 1 1 1 1 1 1 4 4 4 4 4 4 4 2 1 1 1 1 1 1 1 1 1 1 1 1 1 1 1 1 4 4 4 4 4 4 4 4 2 2 2 2 4 4 4 1 1 1 1 1 1 1 1 4 2 2 2 2 4 4 1 1 1 1 1 1 1 1 1 1 4 4 4 2 2 2
44750 44 4 4 4 4 4 4 4 4 4 4 5 5 5 5 4 4 2 2 2 4 1 1 1 1 1 1 1 1 1 1 4 4 4 4 4 4 4 2 1 1 1 1 1 1 1 1 1 1 1 1 1 1 1 1 1 4 4 4 4 4 3 3 3 3 2 2 4 4 4 1 1 1 1 1 1 1 1 4 2 2 2 4 4 4 1 1 1 1 1 1 1 1 1 1 4 4 4 2 2 2
45000 45 4 4 4 4 4 4 4 4 4 1 1 1 1 1 1 4 2 2 2 4 1 1 1 1 1 1 1 1 1 1 1 1 4 4 4 4 4 2 1 1 1 1 1 1 1 1 1 1 1 1 1 1 1 1 4 4 4 4 4 4 4 4 2 2 2 2 2 3 3 3 1 1 1 1 1 1 1 4 2 2 2 2 4 4 1 1 1 1 1 1 1 1 1 1 4 4 4 2 2 2
45250 45 4 4 4 4 4 4 4 4 4 3 3 3 3 4 4 4 2 2 2 4 1 1 1 1 1 1 1 1 1 1 1 4 4 4 4 4 4 2 3 3 3 3 1 1 1 1 1 1 1 1 1 1 1 1 1 4 4 4 4 4 4 4 2 2 2 4 4 4 4 1 1 1 1 1 1 1 1 4 4 4 2 2 4 4 1 1 1 1 1 1 1 1 1 1 4 4 4 2 2 2
45500 45 4 4 4 4 4 4 4 4 4 4 4 5 5 5 5 4 2 2 2 4 1 1 1 1 1 1 1 1 1 1 1 1 4 4 4 4 4 2 1 1 1 1 1 1 1 1 1 1 1 1 1 1 1 1 4 4 4 4 4 4 4 4 2 2 2 2 4 4 4 1 1 1 1 1 1 1 1 4 2 2 2 2 4 4 1 1 1 1 1 1 1 1 1 1 1 4 4 2 2 2
45750 45 4 4 4 4 4 4 4 4 4 3 3 3 3 4 4 4 2 2 2 4 1 1 1 1 1 1 1 1 1 4 4 4 4 4 4 4 4 2 1 1 1 1 1 1 1 1 1 1 1 1 1 1 1 1 4 4 4 4 4 4 4 4 2 2 2 4 4 4 4 1 1 1 1 1 1 1 1 4 4 4 2 2 4 4 1 1 1 1 1 1 1 1 1 1 4 4 4 2 2 2
46000 46 4 4 4 4 4 4 4 4 4 4 4 5 5 5 5 4 2 2 2 4 1 1 1 1 1 1 1 1 1 1 4 4 4 4 4 4 4 2 1 1 1 1 1 1 1 1 1 1 1 1 1 1 1 1 4 4 4 4 4 4 3 3 3 3 2 2 4 4 4 1 1 1 1 1 1 1 1 4 2 2 2 4 4 4 1 1 1 1 1 1 1 1 1 1 1 4 4 2 2 2
46250 46 4 4 4 4 4 4 4 4 4 1 1 1 1 1 1 4 2 2 2 4 1 1 1 1 1 1 1 1 1 1 1 1 4 4 4 4 4 2 1 1 1 1 1 1 1 1 1 1 1 1 1 1 1 1 4 4 4 4 4 4 3 3 3 3 2 2 4 4 4 1 1 1 1 1 1 1 1 4 2 2 2 4 4 4 1 1 1 1 1 1 1 1 1 1 1 4 4 2 2 2
46500 46 4 4 4 4 4 4 4 4 4 4 5 5 5 5 4 4 2 2 2 4 1 1 1 1 1 1 1 1 1 1 4 4 4 4 4 4 4 2 1 1 1 1 1 1 1 1 1 1 1 1 1 1 1 1 4 4 4 4 4 4 3 3 3 3 2 2 2 3 3 3 1 1 1 1 1 1 4 4 2 2 2 4 4 4 1 1 1 1 1 1 1 1 1 1 4 4 4 2 2 2
46750 46 4 4 4 4 4 4 4 4 4 3 3 3 3 4 4 4 2 2 2 4 1 1 1 1 1 1 1 1 1 1 4 4 4 4 4 4 4 2 1 1 1 1 1 1 1 1 1 1 1 1 1 1 1 1 4 4 4 4 4 4 4 4 2 2 2 2 2 3 3 3 1 1 1 1 1 1 1 4 2 2 2 2 4 4 1 1 1 1 1 1 1 1 1 1 1 4 4 2 2 2
47000 47 4 4 4 4 4 4 4 4 4 1 1 1 1 1 1 4 2 2 2 4 1 1 1 1 1 1 1 1 1 1 1 1 4 4 4 4 4 2 1 1 1 1 1 1 1 1 1 1 1 1 1 1 1 1 1 4 4 4 4 4 4 4 2 2 2 2 2 3 3 3 1 1 1 1 1 1 1 4 2 2 2 2 4 4 1 1 1 1 1 1 1 1 1 1 1 4 4 2 2 2
47250 47 4 4 4 4 4 4 4 4 4 3 3 3 3 4 4 4 2 2 2 4 1 1 1 1 1 1 1 1 1 1 4 4 4 4 4 4 4 2 1 1 1 1 1 1 1 1 1 1 1 1 1 1 1 1 4 4 4 4 4 4 4 4 2 2 2 2 2 3 3 3 1 1 1 1 1 1 1 4 2 2 2 2 4 4 1 1 1 1 1 1 1 1 1 1 1 4 4 2 2 2
47500 47 4 4 4 4 4 4 4 4 4 3 3 3 3 4 4 4 2 2 2 4 1 1 1 1 1 1 1 1 1 4 4 4 4 4 4 4 4 2 1 1 1 1 1 1 1 1 1 1 1 1 1 1 1 1 4 4 4 4 4 4 3 3 3 3 2 2 4 4 4 1 1 1 1 1 1 1 1 4 2 2 2 4 4 4 1 1 1 1 1 1 1 1 1 1 4 4 4 2 2 2
47750 47 4 4 4 4 4 4 4 4 4 3 3 3 3 4 4 4 2 2 2 4 1 1 1 1 1 1 1 1 1 1 1 4 4 4 4 4 4 2 1 1 1 1 1 1 1 1 1 1 1 1 1 1 1 1 1 4 4 4 4 4 4 4 2 2 2 2 2 3 3 3 1 1 1 1 1 1 1 4 2 2 2 2 4 4 1 1 1 1 1 1 1 1 1 1 4 4 4 2 2 2
48000 48 4 4 4 4 4 4 4 4 4 4 5 5 5 5 5 4 2 2 2 4 1 1 1 1 1 1 1 1 1 1 4 4 4 4 4 4 4 2 1 1 1 1 1 1 1 1 1 1 1 1 1 1 1 1 1 4 4 4 4 4 3 3 3 3 2 2 4 4 4 1 1 1 1 1 1 1 1 4 2 2 2 4 4 4 1 1 1 1 1 1 1 1 1 1 1 4 4 2 2 2
48250 48 4 4 4 4 4 4 4 4 4 1 1 1 1 1 1 4 2 2 2 4 1 1 1 1 1 1 1 1 1 1 1 1 4 4 4 4 4 2 1 1 1 1 1 1 1 1 1 1 1 1 1 1 1 1 4 4 4 4 4 4 4 4 2 2 2 2 2 3 3 3 1 1 1 1 1 1 4 4 2 2 2 2 4 4 1 1 1 1 1 1 1 1 1 1 1 4 4 2 2 2
48500 48 4 4 4 4 4 4 4 4 4 1 1 1 1 1 1 4 2 2 2 2 4 4 1 1 1 1 1 1 1 1 1 4 4 4 4 4 4 2 1 1 1 1 1 1 1 1 1 1 1 1 1 1 1 1 4 4 4 4 4 4 4 4 2 2 2 2 4 4 4 1 1 1 1 1 1 1 1 4 2 2 2 2 4 4 1 1 1 1 1 1 1 1 1 1 1 2 2 2 2 2
48750 48 4 4 4 4 4 4 4 4 4 1 1 1 1 1 1 4 2 2 2 4 1 1 1 1 1 1 1 1 1 1 1 1 4 4 4 4 4 2 1 1 1 1 1 1 1 1 1 1 1 1 1 1 1 1 4 4 4 3 3 3 3 4 4 4 2 2 2 3 3 3 1 1 1 1 1 1 1 4 2 2 2 4 4 4 1 1 1 1 1 1 1 1 1 1 1 4 4 2 2 2
49000 49 4 4 4 4 4 4 4 4 4 4 3 3 3 3 4 4 2 2 2 4 1 1 1 1 1 1 1 1 1 1 4 4 4 4 4 4 4 2 1 1 1 1 1 1 1 1 1 1 1 1 1 1 1 1 4 4 4 4 4 4 4 4 2 2 2 2 4 4 4 1 1 1 1 1 1 1 1 4 2 2 2 2 4 4 1 1 1 1 1 1 1 1 1 1 1 4 4 2 2 2
49250 49 4 4 4 4 4 4 4 4 4 4 5 5 5 5 4 4 2 2 2 4 1 1 1 1 1 1 1 1 1 1 4 4 4 4 4 4 4 2 1 1 1 1 1 1 1 1 1 1 1 1 1 1 1 1 4 4 4 4 4 4 4 4 2 2 2 2 4 4 4 1 1 1 1 1 1 1 1 4 2 2 2 2 4 4 1 1 1 1 1 1 1 1 1 1 1 4 4 2 2 2
49500 49 4 4 4 4 4 4 4 4 4 3 3 3 3 4 4 4 2 2 2 4 1 1 1 1 1 1 1 1 1 1 4 4 4 4 4 4 4 2 1 1 1 1 1 1 1 1 1 1 1 1 1 1 1 1 1 4 4 4 4 4 4 4 4 4 2 2 2 3 3 3 3 3 3 3 4 4 4 4 2 2 2 3 3 3 3 1 1 1 1 1 1 1 1 1 1 4 4 2 2 2
49750 49 4 4 4 4 4 4 4 4 4 4 4 5 5 5 5 4 2 2 2 4 1 1 1 1 1 1 1 1 1 1 4 4 4 4 4 4 4 2 1 1 1 1 1 1 1 1 1 1 1 1 1 1 1 1 4 4 4 4 4 4 4 4 2 2 2 2 4 4 4 1 1 1 1 1 1 1 1 4 2 2 2 2 4 4 1 1 1 1 1 1 1 1 1 1 1 4 4 2 2 2
50000 50 4 4 4 4 4 4 4 4 4 3 3 3 3 4 4 4 2 2 2 4 1 1 1 1 1 1 1 1 1 1 4 4 4 4 4 4 4 2 1 1 1 1 1 1 1 1 1 1 1 1 1 1 1 1 4 4 4 4 4 4 4 4 2 2 2 2 2 3 3 3 1 1 1 1 1 1 1 4 2 2 2 2 4 4 1 1 1 1 1 1 1 1 1 1 1 4 4 2 2 2
50250 50 4 4 4 4 4 4 4 4 4 4 5 5 5 5 4 4 2 2 2 4 1 1 1 1 1 1 1 1 1 1 1 4 4 4 4 4 4 2 1 1 1 1 1 1 1 1 1 1 1 1 1 1 1 4 4 4 4 4 4 4 4 4 2 2 2 2 4 4 4 1 1 1 1 1 1 1 1 4 2 2 2 2 4 4 1 1 1 1 1 1 1 1 1 1 1 4 4 2 2 2
50500 50 4 4 4 4 4 4 4 4 4 3 3 3 3 4 4 4 2 2 2 4 1 1 1 1 1 1 1 1 1 4 4 4 4 4 4 4 4 2 1 1 1 1 1 1 1 1 1 1 1 1 1 1 1 1 4 4 4 3 3 3 3 4 2 2 2 2 4 4 4 1 1 1 1 1 1 1 1 4 2 2 2 2 4 4 1 1 1 1 1 1 1 1 1 1 1 4 4 2 2 2
50750 50 4 4 4 4 4 4 4 4 4 1 1 1 1 1 1 4 2 2 2 4 1 1 1 1 1 1 1 1 1 1 4 4 4 4 4 4 4 2 1 1 1 1 1 1 1 1 1 1 1 1 1 1 1 1 4 4 4 4 4 4 3 3 3 3 2 2 4 4 4 1 1 1 1 1 1 1 1 4 2 2 2 4 4 4 1 1 1 1 1 1 1 1 1 1 1 4 4 2 2 2
51000 51 4 4 4 4 4 4 4 4 4 3 3 3 3 4 4 4 2 2 2 4 1 1 1 1 1 1 1 1 1 1 4 4 4 4 4 4 4 2 1 1 1 1 1 1 1 1 1 1 1 1 1 1 1 1 4 4 4 4 4 4 4 4 2 2 2 2 2 3 3 3 1 1 1 1 1 1 4 4 2 2 2 2 4 4 1 1 1 1 1 1 1 1 1 1 1 4 4 2 2 2
51250 51 4 4 4 4 4 4 4 4 4 3 3 3 3 4 4 4 2 2 2 4 1 1 1 1 1 1 1 1 1 1 4 4 4 4 4 4 4 2 1 1 1 1 1 1 1 1 1 1 1 1 1 1 1 1 4 4 4 4 4 4 4 4 2 2 2 2 2 3 3 3 3 3 3 3 4 4 4 4 2 2 2 2 4 4 1 1 1 1 1 1 1 1 1 1 1 4 4 2 2 2
51500 51 4 4 4 4 4 4 4 4 4 3 3 3 3 4 4 4 2 2 2 4 1 1 1 1 1 1 1 1 1 1 4 4 4 4 4 4 4 2 1 1 1 1 1 1 1 1 1 1 1 1 1 1 1 1 4 4 4 4 4 4 4 4 2 2 2 2 4 4 4 1 1 1 1 1 1 1 1 4 2 2 2 2 4 4 1 1 1 1 1 1 1 1 1 1 1 4 4 2 2 2
51750 51 4 4 4 4 4 4 4 4 4 1 1 1 1 1 1 4 2 2 2 4 1 1 1 1 1 1 1 1 1 1 4 4 4 4 4 4 4 2 3 3 3 3 1 1 1 1 1 1 1 1 1 1 1 1 1 4 4 4 4 4 4 4 2 2 2 2 2 3 3 3 1 1 1 1 1 1 1 4 2 2 2 2 4 4 1 1 1 1 1 1 1 1 1 1 1 4 4 2 2 2
52000 52 4 4 4 4 4 4 4 4 4 4 5 5 5 5 4 4 2 2 2 4 1 1 1 1 1 1 1 1 1 1 4 4 4 4 4 4 4 2 1 1 1 1 1 1 1 1 1 1 1 1 1 1 1 1 4 4 4 4 4 4 4 4 2 2 2 2 4 4 4 1 1 1 1 1 1 1 4 4 2 2 2 2 4 4 1 1 1 1 1 1 1 1 1 1 1 4 4 2 2 2
52250 52 4 4 4 4 4 4 4 4 4 4 5 5 5 5 4 4 2 2 2 4 1 1 1 1 1 1 1 1 1 4 4 4 4 4 4 4 4 2 1 1 1 1 1 1 1 1 1 1 1 1 1 1 1 1 4 4 4 3 3 3 3 4 4 4 4 4 4 4 4 1 1 1 1 1 1 1 1 4 4 4 4 4 4 4 1 1 1 1 1 1 1 1 1 1 4 4 4 2 2 2
52500 52 4 4 4 4 4 4 4 4 4 1 1 1 1 1 1 4 2 2 2 2 4 4 4 1 1 1 1 1 1 4 4 4 4 4 4 4 4 2 1 1 1 1 1 1 1 1 1 1 1 1 1 1 1 1 4 4 4 3 3 3 3 4 4 4 2 2 2 3 3 3 1 1 1 1 1 1 1 4 2 2 2 3 3 3 3 1 1 1 1 1 1 1 1 1 1 2 2 2 2 2
52750 52 4 4 4 4 4 4 4 4 4 1 1 1 1 1 1 4 2 2 2 4 1 1 1 1 1 1 1 1 1 1 4 4 4 4 4 4 4 2 1 1 1 1 1 1 1 1 1 1 1 1 1 1 1 1 4 4 4 4 4 4 4 4 2 2 2 2 2 3 3 3 1 1 1 1 1 1 4 4 2 2 2 2 4 4 1 1 1 1 1 1 1 1 1 1 1 4 4 2 2 2
53000 53 4 4 4 4 4 4 4 4 4 1 1 1 1 1 1 4 2 2 2 4 1 1 1 1 1 1 1 1 1 1 1 4 4 4 4 4 4 2 1 1 1 1 1 1 1 1 1 1 1 1 1 1 1 1 4 4 4 4 4 4 4 4 4 4 4 4 4 4 4 1 1 1 1 1 1 1 4 4 4 4 4 4 4 4 1 1 1 1 1 1 1 1 1 1 4 4 4 2 2 2
53250 53 4 4 4 4 4 3 3 3 3 1 1 1 1 1 1 4 2 2 2 4 1 1 1 1 1 1 1 1 1 1 4 4 4 4 4 4 4 2 1 1 1 1 1 1 1 1 1 1 1 1 1 1 1 1 4 4 4 4 4 4 4 4 2 2 2 2 4 4 4 1 1 1 1 1 1 1 1 4 2 2 2 2 4 4 1 1 1 1 1 1 1 1 1 1 1 4 4 2 2 2
53500 53 4 4 4 4 4 4 4 4 4 1 1 1 1 1 1 4 2 2 2 4 1 1 1 1 1 1 1 1 1 1 4 4 4 4 4 4 4 2 1 1 1 1 1 1 1 1 1 1 1 1 1 1 1 1 4 4 4 4 4 4 4 4 4 4 4 4 4 4 4 1 1 1 1 1 1 1 1 4 4 4 4 4 4 4 1 1 1 1 1 1 1 1 1 1 1 4 4 2 2 2
53750 53 4 4 4 4 4 4 4 4 4 1 1 1 1 1 1 4 2 2 2 4 1 1 1 1 1 1 1 1 1 1 4 4 4 4 4 4 4 2 1 1 1 1 1 1 1 1 1 1 1 1 1 1 1 1 4 4 4 3 3 3 3 4 4 4 4 4 4 4 4 1 1 1 1 1 1 1 1 4 4 4 4 4 4 4 1 1 1 1 1 1 1 1 1 1 1 4 4 2 2 2
54000 54 4 4 4 4 4 4 4 4 4 1 1 1 1 1 1 4 2 2 2 4 1 1 1 1 1 1 1 1 1 1 1 4 4 4 4 4 4 2 1 1 1 1 1 1 1 1 1 1 1 1 1 1 1 1 4 4 4 3 3 3 3 4 2 2 2 2 2 3 3 3 1 1 1 1 1 1 1 4 2 2 2 2 4 4 1 1 1 1 1 1 1 1 1 1 1 4 4 2 2 2
54250 54 4 4 4 4 4 4 4 4 4 3 3 3 3 4 4 4 2 2 2 4 1 1 1 1 1 1 1 1 1 1 1 4 4 4 4 4 4 2 1 1 1 1 1 1 1 1 1 1 1 1 1 1 1 1 4 4 4 3 3 3 3 4 2 2 2 2 4 4 4 1 1 1 1 1 1 1 1 4 2 2 2 2 4 4 1 1 1 1 1 1 1 1 1 1 4 4 4 2 2 2
54500 54 4 4 4 4 4 4 4 4 4 4 4 5 5 5 5 4 2 2 2 4 1 1 1 1 1 1 1 1 1 1 1 4 4 4 4 4 4 2 1 1 1 1 1 1 1 1 1 1 1 1 1 1 1 1 1 4 4 3 3 3 3 4 2 2 2 2 2 3 3 3 1 1 1 1 1 1 4 4 2 2 2 2 4 4 1 1 1 1 1 1 1 1 1 1 1 4 4 2 2 2
54750 54 4 4 4 4 4 4 4 4 4 1 1 1 1 1 1 4 2 2 2 4 1 1 1 1 1 1 1 1 1 1 4 4 4 4 4 4 4 2 1 1 1 1 1 1 1 1 1 1 1 1 1 1 1 1 1 4 4 3 3 3 3 4 2 2 2 4 4 4 4 4 1 1 1 1 1 1 1 4 4 4 2 2 4 4 1 1 1 1 1 1 1 1 1 1 1 4 4 2 2 2
55000 55 4 4 4 4 4 4 4 4 4 1 1 1 1 1 1 4 2 2 2 4 1 1 1 1 1 1 1 1 1 1 1 4 4 4 4 4 4 2 1 1 1 1 1 1 1 1 1 1 1 1 1 1 1 1 4 4 4 4 4 4 4 4 2 2 2 2 2 3 3 3 1 1 1 1 1 1 4 4 2 2 2 2 4 4 1 1 1 1 1 1 1 1 1 1 4 4 4 2 2 2
55250 55 4 4 4 4 4 4 4 4 4 4 5 5 5 5 4 4 2 2 2 4 1 1 1 1 1 1 1 1 1 1 1 1 4 4 4 4 4 2 1 1 1 1 1 1 1 1 1 1 1 1 1 1 1 1 4 4 4 4 4 4 4 4 2 2 2 2 2 3 3 3 1 1 1 1 1 1 1 4 2 2 2 2 4 4 1 1 1 1 1 1 1 1 1 1 1 4 4 2 2 2
55500 55 4 4 4 4 4 4 4 4 4 1 1 1 1 1 1 4 2 2 2 4 1 1 1 1 1 1 1 1 1 1 1 4 4 4 4 4 4 2 1 1 1 1 1 1 1 1 1 1 1 1 1 1 1 1 4 4 4 3 3 3 3 4 2 2 2 2 4 4 4 1 1 1 1 1 1 1 4 4 2 2 2 2 4 4 1 1 1 1 1 1 1 1 1 1 1 4 4 2 2 2
55750 55 4 4 4 4 4 4 4 4 4 3 3 3 3 4 4 4 2 2 2 4 1 1 1 1 1 1 1 1 1 1 4 4 4 4 4 4 4 2 1 1 1 1 1 1 1 1 1 1 1 1 1 1 1 1 4 4 4 3 3 3 3 4 2 2 2 2 2 3 3 3 1 1 1 1 1 1 4 4 2 2 2 2 4 4 1 1 1 1 1 1 1 1 1 1 1 4 4 2 2 2
56000 56 4 4 4 4 4 4 4 4 4 3 3 3 3 4 4 4 2 2 2 4 1 1 1 1 1 1 1 1 1 1 1 4 4 4 4 4 4 2 1 1 1 1 1 1 1 1 1 1 1 1 1 1 1 1 4 4 4 3 3 3 3 4 2 2 2 2 2 3 3 3 1 1 1 1 1 1 1 4 2 2 2 2 4 4 1 1 1 1 1 1 1 1 1 1 1 4 4 2 2 2
56250 56 4 4 4 4 4 4 4 4 4 1 1 1 1 1 1 4 2 2 2 4 1 1 1 1 1 1 1 1 1 1 4 4 4 4 4 4 4 2 1 1 1 1 1 1 1 1 1 1 1 1 1 1 1 1 4 4 4 4 4 4 4 4 2 2 2 2 2 3 3 3 1 1 1 1 1 1 4 4 2 2 2 2 4 4 1 1 1 1 1 1 1 1 1 1 1 4 4 2 2 2
56500 56 4 4 4 4 4 4 4 4 4 1 1 1 1 1 1 4 2 2 2 4 1 1 1 1 1 1 1 1 1 1 1 1 4 4 4 4 4 2 1 1 1 1 1 1 1 1 1 1 1 1 1 1 1 1 1 4 4 4 4 4 4 4 4 4 2 2 2 3 3 3 1 1 1 1 1 1 1 4 2 2 2 4 4 4 1 1 1 1 1 1 1 1 1 1 4 4 4 2 2 2
56750 56 4 4 4 4 4 4 4 4 4 3 3 3 3 4 4 4 2 2 2 4 1 1 1 1 1 1 1 1 1 1 1 4 4 4 4 4 4 2 1 1 1 1 1 1 1 1 1 1 1 1 1 1 1 1 4 4 4 4 4 4 4 4 2 2 2 2 2 3 3 3 1 1 1 1 1 1 4 4 2 2 2 2 4 4 1 1 1 1 1 1 1 1 1 1 4 4 4 2 2 2
57000 57 4 4 4 4 4 4 4 4 4 4 4 5 5 5 5 4 2 2 2 2 4 4 1 1 1 1 1 1 1 4 4 4 4 4 4 4 4 2 1 1 1 1 1 1 1 1 1 1 1 1 1 1 1 1 1 4 4 4 4 4 4 4 2 2 2 2 2 3 3 3 1 1 1 1 1 1 4 4 2 2 2 2 4 4 1 1 1 1 1 1 1 1 1 1 4 2 2 2 2 2
57250 57 4 4 4 4 4 4 4 4 4 4 4 4 3 3 3 3 2 2 2 4 1 1 1 1 1 1 1 1 1 1 4 4 4 4 4 4 4 2 1 1 1 1 1 1 1 1 1 1 1 1 1 1 1 1 4 4 4 3 3 3 3 4 2 2 2 2 2 3 3 3 1 1 1 1 1 1 1 4 2 2 2 2 4 4 1 1 1 1 1 1 1 1 1 1 1 4 4 2 2 2
57500 57 4 4 4 4 4 4 4 4 4 4 4 3 3 3 3 4 2 2 2 2 2 3 3 3 1 1 1 1 1 1 4 4 4 4 4 4 4 2 1 1 1 1 1 1 1 1 1 1 1 1 1 1 1 1 4 4 4 3 3 3 3 4 2 2 2 2 2 3 3 3 1 1 1 1 1 1 1 4 2 2 2 2 4 4 1 1 1 1 1 1 1 1 1 1 1 2 2 2 2 2
57750 57 4 4 4 4 4 4 4 4 4 3 3 3 3 4 4 4 4 2 2 4 4 4 4 1 1 1 1 1 1 1 4 4 4 4 4 4 4 2 1 1 1 1 1 1 1 1 1 1 1 1 1 1 1 1 4 4 4 4 4 4 4 4 2 2 2 2 2 3 3 3 1 1 1 1 1 1 4 4 2 2 2 2 4 4 1 1 1 1 1 1 1 1 1 1 1 4 4 2 4 4
58000 58 4 4 4 4 4 4 4 4 4 3 3 3 3 4 4 4 2 2 2 4 1 1 1 1 1 1 1 1 1 1 1 4 4 4 4 4 4 2 1 1 1 1 1 1 1 1 1 1 1 1 1 1 1 1 4 4 4 4 4 4 4 4 2 2 2 2 4 4 4 1 1 1 1 1 1 1 1 4 2 2 2 2 4 4 1 1 1 1 1 1 1 1 1 1 4 4 4 2 2 2
58250 58 4 4 4 4 4 4 4 4 4 3 3 3 3 4 4 4 2 2 2 4 1 1 1 1 1 1 1 1 1 1 4 4 4 4 4 4 4 2 1 1 1 1 1 1 1 1 1 1 1 1 1 1 1 1 4 4 4 4 4 4 3 3 3 3 2 2 4 4 4 1 1 1 1 1 1 1 4 4 2 2 2 4 4 4 1 1 1 1 1 1 1 1 1 1 1 4 4 2 2 2
58500 58 4 4 4 4 4 4 4 4 4 4 5 5 5 5 4 4 2 2 2 4 1 1 1 1 1 1 1 1 1 1 4 4 4 4 4 4 4 2 1 1 1 1 1 1 1 1 1 1 1 1 1 1 1 1 4 4 4 3 3 3 3 4 2 2 2 2 4 4 4 1 1 1 1 1 1 1 1 4 2 2 2 2 4 4 1 1 1 1 1 1 1 1 1 1 1 4 4 2 2 2
58750 58 4 4 4 4 4 4 4 4 4 3 3 3 3 4 4 4 2 2 2 4 1 1 1 1 1 1 1 1 1 1 4 4 4 4 4 4 4 2 1 1 1 1 1 1 1 1 1 1 1 1 1 1 1 1 4 4 4 3 3 3 3 4 2 2 2 2 2 3 3 3 1 1 1 1 1 1 4 4 2 2 2 2 4 4 1 1 1 1 1 1 1 1 1 1 1 4 4 2 2 2
59000 59 4 4 4 4 4 4 4 4 4 1 1 1 1 1 4 4 2 2 2 4 1 1 1 1 1 1 1 1 1 1 1 1 4 4 4 4 4 2 1 1 1 1 1 1 1 1 1 1 1 1 1 1 1 1 4 4 4 4 4 4 4 4 2 2 2 2 4 4 4 4 1 1 1 1 1 1 1 4 2 2 2 2 4 4 1 1 1 1 1 1 1 1 1 1 1 4 4 2 2 2
59250 59 4 4 4 4 4 4 4 4 4 3 3 3 3 4 4 4 2 2 2 4 1 1 1 1 1 1 1 1 1 1 4 4 4 4 4 4 4 2 1 1 1 1 1 1 1 1 1 1 1 1 1 1 1 1 4 4 4 3 3 3 3 4 2 2 2 2 2 3 3 3 1 1 1 1 1 1 1 4 2 2 2 2 4 4 1 1 1 1 1 1 1 1 1 1 1 4 4 2 2 2
59500 59 4 4 4 4 4 4 4 4 4 1 1 1 1 1 1 2 2 2 2 4 1 1 1 1 1 1 1 1 1 1 4 4 4 4 4 4 4 2 2 4 4 1 1 1 1 1 1 1 1 1 1 1 1 1 4 4 4 3 3 3 3 4 2 2 2 2 2 3 3 3 1 1 1 1 1 1 4 4 2 2 2 2 4 4 1 1 1 1 1 1 1 1 1 1 1 4 4 2 2 2
59750 59 4 4 4 4 4 4 4 4 4 1 1 1 1 1 1 4 2 2 2 4 1 1 1 1 1 1 1 1 1 1 4 4 4 4 4 4 4 2 1 1 1 1 1 1 1 1 1 1 1 1 1 1 1 1 4 4 4 3 3 3 3 4 2 2 2 2 2 3 3 3 1 1 1 1 1 1 4 4 2 2 2 2 4 4 1 1 1 1 1 1 1 1 1 1 1 4 4 2 2 2
60000 60 4 4 4 4 4 4 4 4 4 1 1 1 1 1 4 4 2 2 2 4 1 1 1 1 1 1 1 1 1 1 1 4 4 4 4 4 4 2 1 1 1 1 1 1 1 1 1 1 1 1 1 1 1 1 4 4 4 4 4 4 4 4 2 2 2 2 2 3 3 3 1 1 1 1 1 1 4 4 2 2 2 2 4 4 4 1 1 1 1 1 1 1 1 1 1 4 4 2 2 2
60250 60 4 4 4 4 4 4 4 4 4 4 5 5 5 5 4 4 2 2 2 4 1 1 1 1 1 1 1 1 1 1 4 4 4 4 4 4 4 2 1 1 1 1 1 1 1 1 1 1 1 1 1 1 1 1 1 4 4 4 4 4 4 4 2 2 2 2 2 3 3 3 3 3 3 3 4 4 4 4 2 2 2 2 4 4 4 1 1 1 1 1 1 1 1 1 4 4 4 2 2 2
60500 60 4 4 4 4 4 4 4 4 4 3 3 3 3 4 4 2 2 2 2 2 4 4 4 1 1 1 1 1 1 4 4 4 4 4 4 4 4 2 2 4 4 1 1 1 1 1 1 1 1 1 1 1 1 1 4 4 4 4 4 4 4 4 2 2 2 2 4 4 4 1 1 1 1 1 1 1 4 4 2 2 2 2 4 4 1 1 1 1 1 1 1 1 1 1 4 2 2 2 2 2
60750 60 4 4 4 4 4 4 4 4 4 1 1 1 1 1 1 4 2 2 2 4 1 1 1 1 1 1 1 1 1 1 4 4 4 4 4 4 4 2 1 1 1 1 1 1 1 1 1 1 1 1 1 1 1 1 1 4 4 4 4 4 4 4 2 2 2 2 2 3 3 3 1 1 1 1 1 1 1 4 2 2 2 2 4 4 1 1 1 1 1 1 1 1 1 1 4 4 4 2 2 2
61000 61 4 4 4 4 4 4 4 4 4 4 5 5 5 5 4 4 2 2 2 4 1 1 1 1 1 1 1 1 1 1 4 4 4 4 4 4 4 2 1 1 1 1 1 1 1 1 1 1 1 1 1 1 1 1 4 4 4 4 4 4 4 4 2 2 2 2 2 3 3 3 1 1 1 1 1 1 4 4 2 2 2 2 4 4 4 1 1 1 1 1 1 1 1 1 4 4 4 2 2 2
61250 61 4 4 4 4 4 4 4 4 4 4 5 5 5 5 4 4 2 2 2 4 1 1 1 1 1 1 1 1 1 4 4 4 4 4 4 4 4 2 3 3 3 3 1 1 1 1 1 1 1 1 1 1 1 1 4 4 4 4 4 4 4 4 2 2 2 2 4 4 4 4 1 1 1 1 1 1 4 4 2 2 2 2 4 4 1 1 1 1 1 1 1 1 1 1 1 4 4 2 2 2
61500 61 4 4 4 4 4 4 4 4 4 3 3 3 3 4 4 4 2 2 2 2 4 4 4 1 1 1 1 1 1 1 4 4 4 4 4 4 4 2 3 3 3 3 1 1 1 1 1 1 1 1 1 1 1 1 4 4 4 3 3 3 3 4 2 2 2 2 4 4 4 1 1 1 1 1 1 1 1 4 2 2 2 2 4 4 4 1 1 1 1 1 1 1 1 1 1 2 2 2 2 2
61750 61 4 4 4 4 4 4 4 4 4 4 5 5 5 5 4 4 2 2 2 4 1 1 1 1 1 1 1 1 1 1 4 4 4 4 4 4 4 2 1 1 1 1 1 1 1 1 1 1 1 1 1 1 1 1 4 4 4 4 4 4 4 4 2 2 2 2 2 3 3 3 3 3 3 3 4 4 4 4 2 2 2 2 4 4 1 1 1 1 1 1 1 1 1 1 1 4 4 2 2 2
62000 62 4 4 4 4 4 4 4 4 4 4 5 5 5 5 4 4 2 2 2 4 1 1 1 1 1 1 1 1 1 1 4 4 4 4 4 4 4 2 1 1 1 1 1 1 1 1 1 1 1 1 1 1 1 1 4 4 4 4 4 4 4 4 2 2 2 2 2 3 3 3 1 1 1 1 1 1 1 4 2 2 2 2 4 4 1 1 1 1 1 1 1 1 1 1 1 4 4 2 2 2
62250 62 4 4 4 4 4 4 4 4 4 4 5 5 5 5 4 4 2 2 2 4 1 1 1 1 1 1 1 1 1 1 4 4 4 4 4 4 4 2 1 1 1 1 1 1 1 1 1 1 1 1 1 1 1 1 4 4 4 4 4 4 4 4 2 2 2 2 4 4 4 4 1 1 1 1 1 1 4 4 2 2 2 2 4 4 1 1 1 1 1 1 1 1 1 1 4 4 4 2 2 2
62500 62 4 4 4 4 4 4 4 4 4 3 3 3 3 4 4 4 2 2 2 4 1 1 1 1 1 1 1 1 1 1 4 4 4 4 4 4 4 2 1 1 1 1 1 1 1 1 1 1 1 1 1 1 1 1 4 4 4 4 4 4 4 4 2 2 2 2 4 4 4 4 1 1 1 1 1 1 1 4 2 2 2 2 4 4 1 1 1 1 1 1 1 1 1 1 1 4 4 2 2 2
62750 62 4 4 4 4 4 4 4 4 4 3 3 3 3 4 4 4 2 2 2 4 1 1 1 1 1 1 1 1 1 4 4 4 4 4 4 4 4 2 1 1 1 1 1 1 1 1 1 1 1 1 1 1 1 1 4 4 4 4 4 4 4 4 2 2 2 2 4 4 4 4 1 1 1 1 1 1 1 4 2 2 2 2 4 4 1 1 1 1 1 1 1 1 1 1 1 4 4 2 2 2
63000 63 4 4 4 4 4 4 4 4 4 3 3 3 3 4 4 4 2 2 2 4 1 1 1 1 1 1 1 1 1 1 4 4 4 4 4 4 4 2 1 1 1 1 1 1 1 1 1 1 1 1 1 1 1 1 1 4 4 4 4 4 3 3 3 3 2 2 2 3 3 3 1 1 1 1 1 1 4 4 2 2 2 4 4 4 1 1 1 1 1 1 1 1 1 1 4 4 4 2 2 2
63250 63 4 4 4 4 4 4 4 4 4 1 1 1 1 1 1 4 2 2 2 4 1 1 1 1 1 1 1 1 1 1 4 4 4 4 4 4 4 2 1 1 1 1 1 1 1 1 1 1 1 1 1 1 1 1 1 4 4 4 4 4 4 4 2 2 2 2 2 3 3 3 1 1 1 1 1 1 4 4 2 2 2 2 4 4 4 1 1 1 1 1 1 1 1 1 4 4 4 2 2 2
63500 63 4 4 4 4 4 4 4 4 4 4 4 5 5 5 5 4 2 2 2 4 1 1 1 1 1 1 1 1 1 4 4 4 4 4 4 4 4 2 1 1 1 1 1 1 1 1 1 1 1 1 1 1 1 1 1 4 4 4 4 4 4 4 2 2 2 2 4 4 4 1 1 1 1 1 1 1 1 4 2 2 2 2 4 4 1 1 1 1 1 1 1 1 1 1 1 4 4 2 2 2
63750 63 4 4 4 4 4 4 4 4 4 1 1 1 1 1 1 4 2 2 2 4 1 1 1 1 1 1 1 1 1 1 4 4 4 4 4 4 4 2 1 1 1 1 1 1 1 1 1 1 1 1 1 1 1 1 4 4 4 4 4 4 3 3 3 3 2 2 2 3 3 3 1 1 1 1 1 1 1 4 2 2 2 4 4 4 4 1 1 1 1 1 1 1 3 3 3 3 4 2 2 2
64000 64 4 4 4 4 4 4 4 4 4 4 5 5 5 5 4 4 2 2 2 4 1 1 1 1 1 1 1 1 1 1 4 4 4 4 4 4 4 2 3 3 3 3 1 1 1 1 1 1 1 1 1 1 1 1 1 4 4 4 4 4 4 4 2 2 2 2 2 3 3 3 1 1 1 1 1 1 1 4 2 2 2 2 4 4 1 1 1 1 1 1 1 1 1 1 1 4 4 2 2 2
64250 64 4 4 4 4 4 4 4 4 4 3 3 3 3 4 4 4 2 2 2 4 1 1 1 1 1 1 1 1 1 4 4 4 4 4 4 4 4 2 1 1 1 1 1 1 1 1 1 1 1 1 1 1 1 1 4 4 4 4 4 4 4 4 2 2 2 2 2 3 3 3 1 1 1 1 1 1 1 4 2 2 2 2 4 4 4 1 1 1 1 1 1 1 1 1 1 4 4 2 2 2
64500 64 4 4 4 4 4 4 4 4 4 4 5 5 5 5 4 4 2 2 2 4 1 1 1 1 1 1 1 1 1 1 4 4 4 4 4 4 4 2 1 1 1 1 1 1 1 1 1 1 1 1 1 1 1 1 4 4 4 4 4 4 4 4 2 2 2 2 2 3 3 3 1 1 1 1 1 1 1 4 2 2 2 2 4 4 1 1 1 1 1 1 1 1 1 1 1 4 4 2 2 2
64750 64 4 4 4 4 4 4 4 4 4 4 5 5 5 5 4 4 2 2 2 4 1 1 1 1 1 1 1 1 1 1 4 4 4 4 4 4 4 2 1 1 1 1 1 1 1 1 1 1 1 1 1 1 1 1 4 4 4 4 4 4 4 4 4 4 4 4 4 4 4 1 1 1 1 1 1 4 4 4 4 4 4 4 4 4 1 1 1 1 1 1 1 1 1 1 1 4 4 2 2 2
65000 65 4 4 4 4 4 4 4 4 4 4 5 5 5 5 4 4 2 2 2 4 1 1 1 1 1 1 1 1 1 1 4 4 4 4 4 4 4 2 1 1 1 1 1 1 1 1 1 1 1 1 1 1 1 1 4 4 4 4 4 4 4 4 2 2 2 2 2 3 3 3 1 1 1 1 1 1 1 4 2 2 2 2 4 4 4 1 1 1 1 1 1 1 1 1 1 4 4 2 2 2
65250 65 4 4 4 4 4 4 4 4 4 3 3 3 3 4 4 4 2 2 2 4 1 1 1 1 1 1 1 1 1 1 4 4 4 4 4 4 4 2 1 1 1 1 1 1 1 1 1 1 1 1 1 1 1 1 1 4 4 4 4 4 4 4 2 2 2 2 4 4 4 4 1 1 1 1 1 1 4 4 2 2 2 2 4 4 1 1 1 1 1 1 1 1 1 1 4 4 4 2 2 2
65500 65 4 4 4 4 4 4 4 4 4 4 4 5 5 5 5 4 2 2 2 4 1 1 1 1 1 1 1 1 1 1 4 4 4 4 4 4 4 2 1 1 1 1 1 1 1 1 1 1 1 1 1 1 1 1 4 4 4 4 4 4 4 4 4 4 2 2 4 4 4 1 1 1 1 1 1 1 1 4 2 2 2 3 3 3 3 1 1 1 1 1 1 1 1 1 1 4 4 2 2 2
65750 65 4 4 4 4 4 4 4 4 4 1 1 1 1 1 1 4 2 2 2 4 1 1 1 1 1 1 1 1 1 4 4 4 4 4 4 4 4 2 1 1 1 1 1 1 1 1 1 1 1 1 1 1 1 1 4 4 4 4 4 4 4 4 2 2 2 2 4 4 4 4 1 1 1 1 1 1 1 4 2 2 2 2 4 4 4 1 1 1 1 1 1 1 1 1 1 4 4 2 2 2
66000 66 4 4 4 4 4 4 4 4 4 1 1 1 1 1 1 4 2 2 2 2 4 4 4 1 1 1 1 1 1 1 4 4 4 4 4 4 4 2 1 1 1 1 1 1 1 1 1 1 1 1 1 1 1 1 4 4 4 4 4 4 4 4 4 4 4 4 4 4 4 1 1 1 1 1 1 1 1 4 4 4 4 4 4 4 1 1 1 1 1 1 1 1 1 1 1 2 2 2 2 2
66250 66 4 4 4 4 4 4 4 4 4 1 1 1 1 1 1 4 2 2 2 4 1 1 1 1 1 1 1 1 1 1 4 4 4 4 4 4 4 2 1 1 1 1 1 1 1 1 1 1 1 1 1 1 1 1 4 4 4 4 4 4 4 4 4 4 2 2 2 3 3 3 1 1 1 1 1 1 1 4 2 2 2 3 3 3 3 1 1 1 1 1 1 1 1 1 1 4 4 2 2 2
66500 66 4 4 4 4 4 4 4 4 4 1 1 1 1 1 1 4 2 2 2 4 1 1 1 1 1 1 1 1 1 1 4 4 4 4 4 4 4 2 1 1 1 1 1 1 1 1 1 1 1 1 1 1 1 1 4 4 4 4 4 4 4 4 2 2 2 2 4 4 4 1 1 1 1 1 1 1 4 4 2 2 2 2 4 4 4 1 1 1 1 1 1 1 1 1 4 4 4 2 2 2
66750 66 4 4 4 4 4 4 4 4 4 1 1 1 1 1 1 4 2 2 2 4 1 1 1 1 1 1 1 1 1 1 4 4 4 4 4 4 4 2 1 1 1 1 1 1 1 1 1 1 1 1 1 1 1 1 4 4 4 4 4 4 4 4 2 2 2 2 2 3 3 3 1 1 1 1 1 1 1 4 2 2 2 2 4 4 4 1 1 1 1 1 1 1 1 1 1 4 4 2 2 2
67000 67 4 4 4 4 4 4 4 4 4 4 5 5 5 5 4 4 2 2 2 4 1 1 1 1 1 1 1 1 1 4 4 4 4 4 4 4 4 2 1 1 1 1 1 1 1 1 1 1 1 1 1 1 1 1 4 4 4 4 4 4 4 4 4 4 2 2 2 3 3 3 1 1 1 1 1 1 4 4 2 2 2 3 3 3 3 1 1 1 1 1 1 1 1 1 4 4 4 2 2 2
67250 67 4 4 4 4 4 4 4 4 4 3 3 3 3 4 4 4 2 2 2 4 1 1 1 1 1 1 1 1 1 4 4 4 4 4 4 4 4 2 1 1 1 1 1 1 1 1 1 1 1 1 1 1 1 1 4 4 4 4 4 4 4 4 2 2 2 2 4 4 4 1 1 1 1 1 1 1 1 4 2 2 2 2 4 4 1 1 1 1 1 1 1 1 1 1 1 4 4 2 2 2
67500 67 4 4 4 4 4 4 4 4 4 4 5 5 5 5 5 4 2 2 2 4 1 1 1 1 1 1 1 1 1 1 4 4 4 4 4 4 4 2 1 1 1 1 1 1 1 1 1 1 1 1 1 1 1 1 4 4 4 4 4 4 4 4 2 2 2 2 2 3 3 3 1 1 1 1 1 1 4 4 2 2 2 2 4 4 1 1 1 1 1 1 1 1 1 1 1 4 4 2 2 2
67750 67 4 4 4 4 4 4 4 4 4 4 4 5 5 5 5 4 2 2 2 4 1 1 1 1 1 1 1 1 1 4 4 4 4 4 4 4 4 2 1 1 1 1 1 1 1 1 1 1 1 1 1 1 1 1 4 4 4 4 4 4 4 4 2 2 2 2 2 3 3 3 1 1 1 1 1 1 1 4 2 2 2 2 4 4 1 1 1 1 1 1 1 1 1 1 1 4 4 2 2 2
68000 68 4 4 4 4 4 4 4 4 4 3 3 3 3 4 4 4 2 2 2 2 4 4 1 1 1 1 1 1 1 1 4 4 4 4 4 4 4 2 1 1 1 1 1 1 1 1 1 1 1 1 1 1 1 1 1 4 4 4 4 4 4 4 2 2 2 2 4 4 4 1 1 1 1 1 1 1 4 4 2 2 2 2 4 4 1 1 1 1 1 1 1 1 1 1 4 2 2 2 2 2
68250 68 4 4 4 4 4 4 4 4 4 3 3 3 3 4 4 4 2 2 2 4 1 1 1 1 1 1 1 1 1 4 4 4 4 4 4 4 4 2 1 1 1 1 1 1 1 1 1 1 1 1 1 1 1 1 4 4 4 4 4 4 4 4 2 2 2 2 2 3 3 3 1 1 1 1 1 1 1 4 2 2 2 2 4 4 1 1 1 1 1 1 1 1 1 1 1 4 4 2 2 2
68500 68 4 4 4 4 4 4 4 4 4 3 3 3 3 4 4 4 2 2 2 4 1 1 1 1 1 1 1 1 1 1 4 4 4 4 4 4 4 2 1 1 1 1 1 1 1 1 1 1 1 1 1 1 1 1 4 4 4 4 4 4 4 4 2 2 2 2 4 4 4 4 1 1 1 1 1 1 4 4 2 2 2 2 4 4 4 1 1 1 1 1 1 1 1 1 4 4 4 2 2 2
68750 68 4 4 4 4 4 4 4 4 4 1 1 1 1 1 1 4 2 2 2 4 1 1 1 1 1 1 1 1 1 1 4 4 4 4 4 4 4 2 1 1 1 1 1 1 1 1 1 1 1 1 1 1 1 1 4 4 4 4 4 4 4 4 4 4 2 2 4 4 4 1 1 1 1 1 1 1 1 4 2 2 2 3 3 3 3 1 1 1 1 1 1 1 1 1 4 4 4 2 2 2
69000 69 4 4 4 4 4 4 4 4 4 1 1 1 1 1 1 4 2 2 2 4 1 1 1 1 1 1 1 1 1 1 4 4 4 4 4 4 4 2 1 1 1 1 1 1 1 1 1 1 1 1 1 1 1 1 4 4 4 4 4 4 4 4 2 2 2 2 4 4 4 4 1 1 1 1 1 1 4 4 2 2 2 2 4 4 1 1 1 1 1 1 1 1 1 1 1 4 4 2 2 2
69250 69 4 4 4 4 4 4 4 4 4 1 1 1 1 1 1 4 2 2 2 4 1 1 1 1 1 1 1 1 1 4 4 4 4 4 4 4 4 2 1 1 1 1 1 1 1 1 1 1 1 1 1 1 1 1 4 4 4 4 4 4 3 3 3 3 2 2 4 4 4 4 1 1 1 1 1 1 1 4 2 2 2 4 4 4 4 1 1 1 1 1 1 1 1 1 4 4 4 2 2 2
69500 69 4 4 4 4 4 4 4 4 4 4 5 5 5 5 4 4 2 2 2 4 1 1 1 1 1 1 1 1 1 4 4 4 4 4 4 4 4 2 3 3 3 3 1 1 1 1 1 1 1 1 1 1 1 1 1 4 4 4 4 4 4 4 2 2 2 2 4 4 4 1 1 1 1 1 1 1 1 4 2 2 2 2 4 4 4 1 1 1 1 1 1 1 1 1 4 4 4 2 2 2
69750 69 4 4 4 4 4 4 4 4 4 1 1 1 1 1 1 4 2 2 2 4 1 1 1 1 1 1 1 1 1 1 4 4 4 4 4 4 4 2 1 1 1 1 1 1 1 1 1 1 1 1 1 1 1 1 4 4 4 4 4 4 3 3 3 3 2 2 4 4 4 1 1 1 1 1 1 1 1 4 2 2 2 4 4 4 1 1 1 1 1 1 1 1 1 1 4 4 4 2 2 2
70000 70 4 4 4 4 4 4 4 4 4 1 1 1 1 1 1 4 2 2 2 4 1 1 1 1 1 1 1 1 1 1 4 4 4 4 4 4 4 2 1 1 1 1 1 1 1 1 1 1 1 1 1 1 1 1 4 4 4 4 4 4 4 4 2 2 2 2 4 4 4 1 1 1 1 1 1 1 1 4 2 2 2 2 4 4 1 1 1 1 1 1 1 1 1 1 4 4 4 2 2 2
70250 70 4 4 4 4 4 4 4 4 4 4 5 5 5 5 4 4 2 2 2 4 1 1 1 1 1 1 1 1 1 4 4 4 4 4 4 4 4 2 1 1 1 1 1 1 1 1 1 1 1 1 1 1 1 1 4 4 4 4 4 4 4 4 2 2 2 2 2 3 3 3 1 1 1 1 1 1 1 4 2 2 2 2 4 4 1 1 1 1 1 1 1 1 1 1 4 4 4 2 2 2
70500 70 4 4 4 4 4 4 4 4 4 1 1 1 1 1 1 4 2 2 2 4 1 1 1 1 1 1 1 1 1 1 4 4 4 4 4 4 4 2 1 1 1 1 1 1 1 1 1 1 1 1 1 1 1 1 4 4 4 4 4 4 4 4 2 2 2 2 4 4 4 4 1 1 1 1 1 1 1 4 2 2 2 2 4 4 1 1 1 1 1 1 1 1 1 1 4 4 4 2 2 2
70750 70 4 4 4 4 4 4 4 4 4 3 3 3 3 4 4 4 2 2 2 4 1 1 1 1 1 1 1 1 1 4 4 4 4 4 4 4 4 2 1 1 1 1 1 1 1 1 1 1 1 1 1 1 1 1 4 4 4 3 3 3 3 4 2 2 2 2 2 3 3 3 1 1 1 1 1 1 1 4 2 2 2 2 4 4 1 1 1 1 1 1 1 1 1 1 4 4 4 2 2 2
71000 71 4 4 4 4 4 4 4 4 4 1 1 1 1 1 1 4 2 2 2 4 1 1 1 1 1 1 1 1 1 1 4 4 4 4 4 4 4 2 1 1 1 1 1 1 1 1 1 1 1 1 1 1 1 1 4 4 4 4 4 4 4 4 2 2 2 2 4 4 4 4 1 1 1 1 1 1 1 4 2 2 2 2 4 4 1 1 1 1 1 1 1 1 1 1 4 4 4 2 2 2
71250 71 4 4 4 4 4 4 4 4 4 1 1 1 1 1 1 4 2 2 2 4 1 1 1 1 1 1 1 1 1 1 4 4 4 4 4 4 4 2 1 1 1 1 1 1 1 1 1 1 1 1 1 1 1 1 1 4 4 4 4 4 4 4 4 4 4 4 3 3 3 3 4 4 4 4 4 4 4 4 4 4 4 4 4 4 4 1 1 1 1 1 1 1 1 1 4 4 4 2 2 2
71500 71 4 4 4 4 4 4 4 4 4 3 3 3 3 4 4 4 2 2 2 4 1 1 1 1 1 1 1 1 1 4 4 4 4 4 4 4 4 2 1 1 1 1 1 1 1 1 1 1 1 1 1 1 1 1 4 4 4 4 4 4 4 4 2 2 2 2 4 4 4 1 1 1 1 1 1 1 1 4 2 2 2 2 4 4 4 1 1 1 1 1 1 1 1 1 4 4 4 2 2 2
71750 71 4 4 4 4 4 4 4 4 4 3 3 3 3 4 4 4 2 2 2 4 1 1 1 1 1 1 1 1 1 1 4 4 4 4 4 4 4 2 1 1 1 1 1 1 1 1 1 1 1 1 1 1 1 1 4 4 4 4 4 4 3 3 3 3 2 2 2 3 3 3 1 1 1 1 1 1 1 4 2 2 2 4 4 4 1 1 1 1 1 1 1 1 1 1 1 4 4 2 2 2
72000 72 4 4 4 4 4 4 4 4 4 1 1 1 1 1 1 4 4 2 4 4 1 1 1 1 1 1 1 1 1 1 4 4 4 4 4 4 4 2 1 1 1 1 1 1 1 1 1 1 1 1 1 1 1 1 1 4 4 3 3 3 3 4 2 2 2 2 4 4 4 1 1 1 1 1 1 1 1 4 2 2 2 2 4 4 1 1 1 1 1 1 1 1 1 1 1 4 4 4 4 4
72250 72 4 4 4 4 4 4 4 4 4 1 1 1 1 1 1 4 2 2 2 4 1 1 1 1 1 1 1 1 1 1 4 4 4 4 4 4 4 2 1 1 1 1 1 1 1 1 1 1 1 1 1 1 1 1 4 4 4 4 4 4 4 4 2 2 2 2 2 3 3 3 1 1 1 1 1 1 1 4 2 2 2 2 4 4 1 1 1 1 1 1 1 1 1 1 1 4 4 2 2 2
72500 72 4 4 4 4 4 4 4 4 4 3 3 3 3 4 4 4 2 2 2 4 1 1 1 1 1 1 1 1 1 1 1 4 4 4 4 4 4 2 1 1 1 1 1 1 1 1 1 1 1 1 1 1 1 1 4 4 4 3 3 3 3 4 2 2 2 2 4 4 4 1 1 1 1 1 1 1 1 4 2 2 2 2 4 4 1 1 1 1 1 1 1 1 1 1 1 4 4 2 2 2
72750 72 4 4 4 4 4 4 4 4 4 1 1 1 1 1 1 4 2 2 2 4 1 1 1 1 1 1 1 1 1 1 4 4 4 4 4 4 4 2 1 1 1 1 1 1 1 1 1 1 1 1 1 1 1 1 4 4 4 3 3 3 3 4 2 2 2 2 4 4 4 1 1 1 1 1 1 1 1 4 2 2 2 2 4 4 1 1 1 1 1 1 1 1 1 1 1 4 4 2 2 2
73000 73 4 4 4 4 4 4 4 4 4 1 1 1 1 1 1 4 2 2 2 2 4 4 1 1 1 1 1 1 1 1 4 4 4 4 4 4 4 2 1 1 1 1 1 1 1 1 1 1 1 1 1 1 1 1 4 4 4 4 4 4 3 3 3 3 2 2 4 4 4 4 1 1 1 1 1 1 1 4 2 2 2 4 4 4 1 1 1 1 1 1 1 1 1 1 4 2 2 2 2 2
73250 73 4 4 4 4 4 4 4 4 4 4 4 5 5 5 5 4 2 2 2 4 1 1 1 1 1 1 1 1 1 1 4 4 4 4 4 4 4 2 1 1 1 1 1 1 1 1 1 1 1 1 1 1 1 1 4 4 4 4 4 4 3 3 3 3 4 4 4 4 4 1 1 1 1 1 1 1 1 4 4 4 4 4 4 4 1 1 1 1 1 1 1 1 1 1 4 4 4 2 2 2
73500 73 4 4 4 4 4 4 4 4 4 3 3 3 3 4 4 4 2 2 2 4 1 1 1 1 1 1 1 1 1 4 4 4 4 4 4 4 4 2 1 1 1 1 1 1 1 1 1 1 1 1 1 1 1 1 4 4 4 4 4 4 4 4 2 2 2 2 2 3 3 3 1 1 1 1 1 1 1 4 2 2 2 2 4 4 1 1 1 1 1 1 1 1 1 1 1 4 4 2 2 2
73750 73 4 4 4 4 4 4 4 4 4 1 1 1 1 1 1 4 2 2 2 2 4 4 4 1 1 1 1 1 1 1 4 4 4 4 4 4 4 2 1 1 1 1 1 1 1 1 1 1 1 1 1 1 1 1 4 4 4 4 4 4 4 4 2 2 2 2 4 4 4 1 1 1 1 1 1 1 1 4 2 2 2 2 4 4 1 1 1 1 1 1 1 1 1 1 1 2 2 2 2 2
74000 74 4 4 4 4 4 4 4 4 4 4 5 5 5 5 5 4 2 2 2 4 1 1 1 1 1 1 1 1 1 1 4 4 4 4 4 4 4 2 1 1 1 1 1 1 1 1 1 1 1 1 1 1 1 1 4 4 4 4 4 4 4 4 2 2 2 2 4 4 4 1 1 1 1 1 1 1 4 4 2 2 2 2 4 4 1 1 1 1 1 1 1 1 1 1 1 4 4 2 2 2
74250 74 4 4 4 4 4 4 4 4 4 3 3 3 3 4 4 4 2 2 2 4 1 1 1 1 1 1 1 1 1 4 4 4 4 4 4 4 4 2 1 1 1 1 1 1 1 1 1 1 1 1 1 1 1 1 4 4 4 4 4 4 4 4 2 2 2 2 4 4 4 1 1 1 1 1 1 4 4 4 2 2 2 2 4 4 1 1 1 1 1 1 1 1 1 1 4 4 4 2 2 2
74500 74 4 4 4 4 4 4 4 4 4 4 4 5 5 5 5 4 2 2 2 4 1 1 1 1 1 1 1 1 1 4 4 4 4 4 4 4 4 2 1 1 1 1 1 1 1 1 1 1 1 1 1 1 1 1 4 4 4 3 3 3 3 4 2 2 2 2 4 4 4 1 1 1 1 1 1 1 4 4 2 2 2 2 4 4 1 1 1 1 1 1 1 1 1 1 1 4 4 2 2 2
74750 74 4 4 4 4 4 4 4 4 4 4 5 5 5 5 4 4 2 2 2 4 1 1 1 1 1 1 1 1 1 1 4 4 4 4 4 4 4 2 1 1 1 1 1 1 1 1 1 1 1 1 1 1 1 1 1 4 4 4 4 4 4 4 2 2 2 2 2 3 3 3 1 1 1 1 1 1 4 4 2 2 2 2 4 4 1 1 1 1 1 1 1 1 1 1 1 4 4 2 2 2
75000 75 4 4 4 4 4 4 4 4 4 1 1 1 1 1 1 4 2 2 2 4 1 1 1 1 1 1 1 1 1 1 4 4 4 4 4 4 4 2 1 1 1 1 1 1 1 1 1 1 1 1 1 1 1 1 4 4 4 4 4 4 4 4 2 2 2 2 2 3 3 3 1 1 1 1 1 1 1 4 2 2 2 2 4 4 1 1 1 1 1 1 1 1 1 1 1 4 4 2 2 2
75250 75 4 4 4 4 4 4 4 4 4 1 1 1 1 1 1 4 2 2 2 4 1 1 1 1 1 1 1 1 1 1 4 4 4 4 4 4 4 2 1 1 1 1 1 1 1 1 1 1 1 1 1 1 1 1 4 4 4 4 4 4 4 4 2 2 2 2 4 4 4 1 1 1 1 1 1 1 1 4 2 2 2 2 4 4 1 1 1 1 1 1 1 1 1 1 4 4 4 2 2 2
75500 75 4 4 4 4 4 4 4 4 4 1 1 1 1 1 1 4 2 2 2 4 1 1 1 1 1 1 1 1 1 1 4 4 4 4 4 4 4 2 1 1 1 1 1 1 1 1 1 1 1 1 1 1 1 1 4 4 4 4 4 4 4 4 2 2 2 2 4 4 4 1 1 1 1 1 1 1 1 4 2 2 2 2 4 4 1 1 1 1 1 1 1 1 3 3 3 3 4 2 2 2
75750 75 4 4 4 4 4 4 4 4 4 1 1 1 1 1 1 4 2 2 2 4 1 1 1 1 1 1 1 1 1 1 4 4 4 4 4 4 4 2 1 1 1 1 1 1 1 1 1 1 1 1 1 1 1 1 4 4 4 4 4 4 3 3 3 3 2 4 4 4 4 1 1 1 1 1 1 1 4 4 4 4 2 4 4 4 1 1 1 1 1 1 1 1 1 1 1 4 4 2 2 2
76000 76 4 4 4 4 4 4 4 4 4 1 1 1 1 1 1 4 2 2 2 4 1 1 1 1 1 1 1 1 1 4 4 4 4 4 4 4 4 2 1 1 1 1 1 1 1 1 1 1 1 1 1 1 1 1 4 4 4 3 3 3 3 4 2 2 2 2 2 3 3 3 1 1 1 1 1 1 1 4 2 2 2 2 4 4 1 1 1 1 1 1 1 1 1 1 4 4 4 2 2 2
76250 76 4 4 4 4 4 4 4 4 4 1 1 1 1 1 1 4 2 2 2 4 1 1 1 1 1 1 1 1 1 4 4 4 4 4 4 4 4 2 1 1 1 1 1 1 1 1 1 1 1 1 1 1 1 1 4 4 4 4 4 4 4 4 2 2 2 2 2 3 3 3 1 1 1 1 1 1 4 4 2 2 2 2 4 4 1 1 1 1 1 1 1 1 1 1 1 4 4 2 2 2
76500 76 4 4 4 4 4 4 4 4 4 1 1 1 1 1 1 1 2 2 2 4 1 1 1 1 1 1 1 1 1 1 4 4 4 4 4 4 4 2 1 1 1 1 1 1 1 1 1 1 1 1 1 1 1 1 4 4 4 3 3 3 3 4 2 2 2 2 4 4 4 1 1 1 1 1 1 1 1 4 2 2 2 2 4 4 1 1 1 1 1 1 1 1 1 1 1 4 4 2 2 2
76750 76 4 4 4 4 4 4 4 4 4 3 3 3 3 4 4 4 2 2 2 4 1 1 1 1 1 1 1 1 1 1 4 4 4 4 4 4 4 2 1 1 1 1 1 1 1 1 1 1 1 1 1 1 1 1 4 4 4 4 4 4 4 4 2 2 2 2 2 3 3 3 1 1 1 1 1 1 1 4 2 2 2 2 4 4 1 1 1 1 1 1 1 1 1 1 1 4 4 2 2 2
77000 77 4 4 4 4 4 4 4 4 4 3 3 3 3 4 4 4 2 2 2 4 1 1 1 1 1 1 1 1 1 1 1 1 4 4 4 4 4 2 1 1 1 1 1 1 1 1 1 1 1 1 1 1 1 1 1 4 4 3 3 3 3 4 2 2 2 2 2 3 3 3 3 3 3 3 4 4 4 4 2 2 2 2 4 4 1 1 1 1 1 1 1 1 1 1 1 4 4 2 2 2
77250 77 4 4 4 4 4 4 4 4 4 4 5 5 5 5 4 4 2 2 2 4 1 1 1 1 1 1 1 1 1 1 4 4 4 4 4 4 4 2 1 1 1 1 1 1 1 1 1 1 1 1 1 1 1 1 4 4 4 3 3 3 3 4 2 2 2 2 4 4 4 1 1 1 1 1 1 1 1 4 2 2 2 2 4 4 1 1 1 1 1 1 1 1 1 1 1 4 4 2 2 2
77500 77 4 4 4 4 4 4 4 4 4 3 3 3 3 4 4 4 2 2 2 4 1 1 1 1 1 1 1 1 1 1 4 4 4 4 4 4 4 2 1 1 1 1 1 1 1 1 1 1 1 1 1 1 1 1 4 4 4 4 4 4 4 4 2 2 2 2 2 3 3 3 1 1 1 1 1 1 1 4 2 2 2 2 4 4 1 1 1 1 1 1 1 1 1 1 1 4 4 2 2 2
77750 77 4 4 4 4 4 4 4 4 4 1 1 1 1 1 1 4 2 2 2 4 1 1 1 1 1 1 1 1 1 1 4 4 4 4 4 4 4 2 1 1 1 1 1 1 1 1 1 1 1 1 1 1 1 1 4 4 4 4 4 4 4 4 2 2 2 2 4 4 4 1 1 1 1 1 1 1 1 4 2 2 2 2 4 4 1 1 1 1 1 1 1 1 1 1 4 4 4 2 2 2
78000 78 4 4 4 4 4 4 4 4 4 3 3 3 3 4 4 4 2 2 2 4 1 1 1 1 1 1 1 1 1 4 4 4 4 4 4 4 4 2 1 1 1 1 1 1 1 1 1 1 1 1 1 1 1 1 1 4 4 3 3 3 3 4 2 2 2 2 2 3 3 3 1 1 1 1 1 1 4 4 2 2 2 2 4 4 1 1 1 1 1 1 1 1 1 1 4 4 4 2 2 2
78250 78 4 4 4 4 4 4 4 4 4 3 3 3 3 4 4 4 2 2 2 2 4 4 1 1 1 1 1 1 1 1 1 4 4 4 4 4 4 2 1 1 1 1 1 1 1 1 1 1 1 1 1 1 1 1 4 4 4 3 3 3 3 4 2 2 2 2 2 3 3 3 1 1 1 1 1 4 4 4 2 2 2 2 4 4 1 1 1 1 1 1 1 1 1 1 4 2 2 2 2 2
78500 78 4 4 4 4 4 4 4 4 4 4 5 5 5 5 5 4 2 2 2 4 1 1 1 1 1 1 1 1 1 1 1 1 4 4 4 4 4 2 1 1 1 1 1 1 1 1 1 1 1 1 1 1 1 1 4 4 4 4 4 4 4 4 2 2 2 2 4 4 4 1 1 1 1 1 1 1 1 4 2 2 2 2 4 4 1 1 1 1 1 1 1 1 1 1 1 4 4 2 2 2
78750 78 4 4 4 4 4 4 4 4 4 1 1 1 1 1 1 4 2 2 2 4 1 1 1 1 1 1 1 1 1 1 1 4 4 4 4 4 4 2 1 1 1 1 1 1 1 1 1 1 1 1 1 1 1 1 1 4 4 3 3 3 3 4 2 2 2 2 2 3 3 3 1 1 1 1 1 1 4 4 2 2 2 2 4 4 1 1 1 1 1 1 1 1 1 1 4 4 4 2 2 2
79000 79 4 4 4 4 4 4 4 4 4 3 3 3 3 4 4 4 2 2 2 4 1 1 1 1 1 1 1 1 1 1 4 4 4 4 4 4 4 2 1 1 1 1 1 1 1 1 1 1 1 1 1 1 1 1 4 4 4 3 3 3 3 4 2 2 2 2 4 4 4 1 1 1 1 1 1 1 1 4 2 2 2 2 4 4 1 1 1 1 1 1 1 1 1 1 1 4 4 2 2 2
79250 79 4 4 4 4 4 4 4 4 4 4 5 5 5 5 4 4 2 2 2 4 1 1 1 1 1 1 1 1 1 1 1 4 4 4 4 4 4 2 1 1 1 1 1 1 1 1 1 1 1 1 1 1 1 1 4 4 4 4 4 4 4 4 2 2 2 2 4 4 4 1 1 1 1 1 1 1 1 4 2 2 2 2 4 4 1 1 1 1 1 1 1 1 1 1 1 4 4 2 2 2
79500 79 4 4 4 4 4 4 4 4 4 1 1 1 1 1 1 4 2 2 2 4 1 1 1 1 1 1 1 1 1 4 4 4 4 4 4 4 4 2 1 1 1 1 1 1 1 1 1 1 1 1 1 1 1 1 4 4 4 3 3 3 3 4 2 2 2 2 2 3 3 3 1 1 1 1 1 1 1 4 2 2 2 2 4 4 1 1 1 1 1 1 1 1 1 1 1 4 4 2 2 2
79750 79 4 4 4 4 4 4 4 4 4 3 3 3 3 4 4 4 2 2 2 4 1 1 1 1 1 1 1 1 1 1 4 4 4 4 4 4 4 2 1 1 1 1 1 1 1 1 1 1 1 1 1 1 1 1 4 4 4 4 4 4 4 4 2 2 2 2 4 4 4 1 1 1 1 1 1 1 4 4 2 2 2 2 4 4 1 1 1 1 1 1 1 1 1 1 4 4 4 2 2 2
80000 80 4 4 4 4 4 4 4 4 4 1 1 1 1 1 1 4 2 2 2 4 1 1 1 1 1 1 1 1 1 1 4 4 4 4 4 4 4 2 1 1 1 1 1 1 1 1 1 1 1 1 1 1 1 1 4 4 4 4 4 4 4 4 2 2 2 2 4 4 4 1 1 1 1 1 1 1 1 4 2 2 2 2 4 4 1 1 1 1 1 1 1 1 1 1 4 4 4 2 2 2
80250 80 4 4 4 4 4 4 4 4 4 1 1 1 1 1 1 4 2 2 2 4 1 1 1 1 1 1 1 1 1 1 4 4 4 4 4 4 4 2 1 1 1 1 1 1 1 1 1 1 1 1 1 1 1 1 4 4 4 3 3 3 3 4 2 2 2 2 4 4 4 1 1 1 1 1 1 1 1 4 2 2 2 2 4 4 1 1 1 1 1 1 1 1 1 1 1 4 4 2 2 2
80500 80 4 4 4 4 4 4 4 4 4 3 3 3 3 4 4 4 2 2 2 4 1 1 1 1 1 1 1 1 1 1 4 4 4 4 4 4 4 2 1 1 1 1 1 1 1 1 1 1 1 1 1 1 1 1 4 4 4 3 3 3 3 4 2 2 2 2 2 3 3 3 1 1 1 1 1 1 1 4 2 2 2 2 4 4 1 1 1 1 1 1 1 1 1 1 4 4 4 2 2 2
80750 80 4 4 4 4 4 3 3 3 3 4 5 5 5 5 5 4 2 2 2 4 1 1 1 1 1 1 1 1 1 1 4 4 4 4 4 4 4 2 1 1 1 1 1 1 1 1 1 1 1 1 1 1 1 1 1 4 4 4 4 4 4 4 2 2 2 2 4 4 4 1 1 1 1 1 1 1 1 4 2 2 2 2 4 4 1 1 1 1 1 1 1 1 1 1 4 4 4 2 2 2
81000 81 4 4 4 4 4 4 4 4 4 3 3 3 3 4 4 4 2 2 2 4 1 1 1 1 1 1 1 1 1 1 4 4 4 4 4 4 4 2 1 1 1 1 1 1 1 1 1 1 1 1 1 1 1 1 4 4 4 4 4 4 4 4 2 2 2 2 4 4 4 1 1 1 1 1 1 1 1 4 2 2 2 2 4 4 1 1 1 1 1 1 1 1 1 1 1 4 4 2 2 2
81250 81 4 4 4 4 4 4 4 4 4 1 1 1 1 1 1 4 2 2 2 4 1 1 1 1 1 1 1 1 1 4 4 4 4 4 4 4 4 2 1 1 1 1 1 1 1 1 1 1 1 1 1 1 1 1 4 4 4 3 3 3 3 4 2 2 2 2 2 3 3 3 1 1 1 1 1 1 4 4 2 2 2 2 4 4 1 1 1 1 1 1 1 1 1 1 1 4 4 2 2 2
81500 81 4 4 4 4 4 4 4 4 4 3 3 3 3 4 4 4 2 2 2 4 1 1 1 1 1 1 1 1 1 1 4 4 4 4 4 4 4 2 1 1 1 1 1 1 1 1 1 1 1 1 1 1 1 1 4 4 4 4 4 4 4 4 2 2 2 2 4 4 4 1 1 1 1 1 1 1 1 4 2 2 2 2 4 4 1 1 1 1 1 1 1 1 1 1 1 4 4 2 2 2
81750 81 4 4 4 4 4 4 4 4 4 3 3 3 3 4 4 4 2 2 2 4 1 1 1 1 1 1 1 1 1 1 4 4 4 4 4 4 4 2 1 1 1 1 1 1 1 1 1 1 1 1 1 1 1 1 4 4 4 3 3 3 3 4 2 2 2 2 2 3 3 3 1 1 1 1 1 1 1 4 2 2 2 2 4 4 1 1 1 1 1 1 1 1 1 1 4 4 4 2 2 2
82000 82 4 4 4 4 4 3 3 3 3 1 1 1 1 1 1 4 2 2 2 4 1 1 1 1 1 1 1 1 1 1 4 4 4 4 4 4 4 2 1 1 1 1 1 1 1 1 1 1 1 1 1 1 1 1 4 4 4 4 4 4 4 4 2 2 2 2 4 4 4 1 1 1 1 1 1 1 1 4 2 2 2 2 4 4 1 1 1 1 1 1 1 1 1 1 1 4 4 2 2 2
82250 82 4 4 4 4 4 4 4 4 4 4 5 5 5 5 4 2 2 2 2 4 1 1 1 1 1 1 1 1 1 1 4 4 4 4 4 4 4 2 2 4 4 1 1 1 1 1 1 1 1 1 1 1 1 1 4 4 4 3 3 3 3 4 2 2 2 2 2 3 3 3 1 1 1 1 1 1 4 4 2 2 2 2 4 4 1 1 1 1 1 1 1 1 1 1 1 4 4 2 2 2
82500 82 4 4 4 4 4 4 4 4 4 4 5 5 5 5 4 4 2 2 2 4 1 1 1 1 1 1 1 1 1 1 4 4 4 4 4 4 4 2 1 1 1 1 1 1 1 1 1 1 1 1 1 1 1 1 4 4 4 3 3 3 3 4 2 2 2 2 2 3 3 3 1 1 1 1 1 4 4 4 2 2 2 2 4 4 1 1 1 1 1 1 1 1 1 1 1 4 4 2 2 2
82750 82 4 4 4 4 4 4 4 4 4 1 1 1 1 1 1 4 2 2 2 4 1 1 1 1 1 1 1 1 1 4 4 4 4 4 4 4 4 2 4 1 1 1 1 1 1 1 1 1 1 1 1 1 1 1 1 4 4 3 3 3 3 4 2 2 2 2 4 4 4 4 1 1 1 1 1 1 4 4 2 2 2 2 4 4 1 1 1 1 1 1 1 1 1 1 4 4 4 2 2 2
83000 83 4 4 4 4 4 4 4 4 4 1 1 1 1 1 1 4 2 2 2 4 1 1 1 1 1 1 1 1 1 1 4 4 4 4 4 4 4 2 1 1 1 1 1 1 1 1 1 1 1 1 1 1 1 1 4 4 4 3 3 3 3 4 2 2 2 2 2 3 3 3 4 1 1 1 1 1 4 4 2 2 2 2 4 4 1 1 1 1 1 1 1 1 1 1 1 4 4 2 2 2
83250 83 4 4 4 4 4 4 4 4 4 4 4 5 5 5 5 4 2 2 2 4 1 1 1 1 1 1 1 1 1 1 4 4 4 4 4 4 4 2 1 1 1 1 1 1 1 1 1 1 1 1 1 1 1 1 4 4 4 4 4 4 4 4 2 2 2 2 2 3 3 3 1 1 1 1 1 1 4 4 2 2 2 2 4 4 1 1 1 1 1 1 1 1 1 1 1 4 4 2 2 2
83500 83 4 4 4 4 4 4 4 4 4 3 3 3 3 4 4 4 2 2 2 4 1 1 1 1 1 1 1 1 1 1 4 4 4 4 4 4 4 2 1 1 1 1 1 1 1 1 1 1 1 1 1 1 1 4 4 4 4 4 4 4 4 4 2 2 2 2 4 4 4 1 1 1 1 1 1 1 1 4 2 2 2 2 4 4 1 1 1 1 1 1 1 1 1 1 1 4 4 2 2 2
83750 83 4 4 4 4 4 4 4 4 4 4 4 5 5 5 5 4 2 2 2 4 1 1 1 1 1 1 1 1 1 1 4 4 4 4 4 4 4 2 1 1 1 1 1 1 1 1 1 1 1 1 1 1 4 4 4 4 4 3 3 3 3 4 2 2 2 2 2 3 3 3 1 1 1 1 1 1 4 4 2 2 2 2 4 4 1 1 1 1 1 1 1 1 1 1 1 4 4 2 2 2
84000 84 4 4 4 4 4 4 4 4 4 4 4 5 5 5 5 4 2 2 2 4 1 1 1 1 1 1 1 1 1 1 4 4 4 4 4 4 4 2 1 1 1 1 1 1 1 1 1 1 1 1 1 1 1 1 4 4 4 4 4 4 4 4 2 2 2 2 2 3 3 3 1 1 1 1 1 1 1 4 2 2 2 2 4 4 1 1 1 1 1 1 1 1 1 1 1 4 4 2 2 2
84250 84 4 4 4 4 4 4 4 4 4 1 1 1 1 1 1 4 2 2 2 4 1 1 1 1 1 1 1 1 1 1 4 4 4 4 4 4 4 2 4 1 1 1 1 1 1 1 1 1 1 1 1 1 1 1 4 4 4 3 3 3 3 4 2 2 2 2 2 3 3 3 1 1 1 1 1 1 1 4 2 2 2 2 4 4 1 1 1 1 1 1 1 1 1 1 4 4 4 2 2 2
84500 84 4 4 4 4 4 3 3 3 3 1 1 1 1 1 1 4 2 2 2 4 1 1 1 1 1 1 1 1 1 1 4 4 4 4 4 4 4 2 4 1 1 1 1 1 1 1 1 1 1 1 1 1 1 1 4 4 4 4 4 4 4 4 2 2 2 2 4 4 4 1 1 1 1 1 1 1 4 4 2 2 2 2 4 4 1 1 1 1 1 1 1 1 1 1 1 4 4 2 2 2
84750 84 4 4 4 4 4 4 4 4 4 1 1 1 1 1 1 2 2 2 2 4 1 1 1 1 1 1 1 1 1 1 4 4 4 4 4 4 4 2 2 4 4 1 1 1 1 1 1 1 1 1 1 1 1 1 1 4 4 4 4 4 4 4 2 2 2 2 2 3 3 3 4 1 1 1 1 1 1 4 2 2 2 2 4 4 1 1 1 1 1 1 1 1 1 1 1 4 4 2 2 2
85000 85 4 4 4 4 4 4 4 4 4 3 3 3 3 4 4 4 2 2 2 4 1 1 1 1 1 1 1 1 1 1 1 4 4 4 4 4 4 2 1 1 1 1 1 1 1 1 1 1 1 1 1 1 1 1 1 4 4 4 4 4 4 4 2 2 2 2 2 3 3 3 1 1 1 1 1 1 1 4 2 2 2 2 4 4 1 1 1 1 1 1 1 1 1 1 1 4 4 2 2 2
85250 85 4 4 4 4 4 4 4 4 4 3 3 3 3 4 4 4 2 2 2 4 1 1 1 1 1 1 1 1 1 1 4 4 4 4 4 4 4 2 1 1 1 1 1 1 1 1 1 1 1 1 1 1 1 1 4 4 4 3 3 3 3 4 2 2 2 2 4 4 4 1 1 1 1 1 1 1 1 4 2 2 2 2 4 4 1 1 1 1 1 1 1 1 1 1 1 4 4 2 2 2
85500 85 4 4 4 4 4 4 4 4 4 4 4 5 5 5 5 4 2 2 2 4 1 1 1 1 1 1 1 1 1 1 4 4 4 4 4 4 4 2 1 1 1 1 1 1 1 1 1 1 1 1 1 1 1 1 4 4 4 4 4 4 4 4 2 2 2 2 4 4 4 1 1 1 1 1 1 1 1 4 2 2 2 2 4 4 1 1 1 1 1 1 1 1 1 1 1 4 4 2 2 2
85750 85 4 4 4 4 4 4 4 4 4 1 1 1 1 1 4 4 2 2 2 4 1 1 1 1 1 1 1 1 1 1 4 4 4 4 4 4 4 2 1 1 1 1 1 1 1 1 1 1 1 1 1 1 1 1 4 4 4 4 4 4 4 4 2 2 2 2 2 3 3 3 1 1 1 1 1 1 4 4 2 2 2 2 4 4 1 1 1 1 1 1 1 1 1 1 4 4 4 2 2 2
86000 86 4 4 4 4 4 4 4 4 4 4 5 5 5 5 4 4 2 2 2 4 1 1 1 1 1 1 1 1 1 1 4 4 4 4 4 4 4 2 4 1 1 1 1 1 1 1 1 1 1 1 1 1 1 1 4 4 4 4 4 4 4 4 2 2 2 2 2 3 3 3 1 1 1 1 1 1 4 4 2 2 2 2 4 4 1 1 1 1 1 1 1 1 1 1 4 4 4 2 2 2
86250 86 4 4 4 4 4 4 4 4 4 4 5 5 5 5 4 4 2 2 2 4 1 1 1 1 1 1 1 1 1 1 4 4 4 4 4 4 4 2 1 1 1 1 1 1 1 1 1 1 1 1 1 1 1 1 4 4 4 4 4 4 4 4 2 2 2 2 4 4 4 1 1 1 1 1 1 1 1 4 2 2 2 2 4 4 1 1 1 1 1 1 1 1 1 1 1 4 4 2 2 2
86500 86 4 4 4 4 4 4 4 4 4 4 5 5 5 5 4 4 2 2 2 4 1 1 1 1 1 1 1 1 1 1 4 4 4 4 4 4 4 2 1 1 1 1 1 1 1 1 1 1 1 1 1 1 1 1 4 4 4 4 4 4 4 4 2 2 2 2 2 3 3 3 1 1 1 1 1 1 1 4 2 2 2 2 4 4 1 1 1 1 1 1 1 1 1 1 1 4 4 2 2 2
86750 86 4 4 4 4 4 4 4 4 4 1 1 1 1 1 1 1 2 2 2 4 1 1 1 1 1 1 1 1 1 1 4 4 4 4 4 4 4 2 1 1 1 1 1 1 1 1 1 1 1 1 1 1 1 1 4 4 4 4 4 4 3 3 3 3 2 2 2 3 3 3 1 1 1 1 1 1 1 4 2 2 2 4 4 4 1 1 1 1 1 1 1 1 1 1 1 4 4 2 2 2
87000 87 4 4 4 4 4 4 4 4 4 1 1 1 1 1 1 4 2 2 2 4 1 1 1 1 1 1 1 1 1 1 4 4 4 4 4 4 4 2 1 1 1 1 1 1 1 1 1 1 1 1 1 1 1 1 4 4 4 4 4 4 4 4 2 2 2 2 4 4 4 1 1 1 1 1 1 1 1 4 2 2 2 2 4 4 1 1 1 1 1 1 1 1 1 1 1 4 4 2 2 2
87250 87 4 4 4 4 4 4 4 4 4 4 5 5 5 5 4 2 2 2 2 4 1 1 1 1 1 1 1 1 1 1 4 4 4 4 4 4 4 2 2 4 4 1 1 1 1 1 1 1 1 1 1 1 1 1 4 4 4 4 4 4 4 4 2 2 2 2 2 3 3 3 1 1 1 1 1 1 4 4 2 2 2 2 4 4 1 1 1 1 1 1 1 1 1 1 4 4 4 2 2 2
87500 87 4 4 4 4 4 4 4 4 4 1 1 1 1 1 1 4 2 2 2 4 1 1 1 1 1 1 1 1 1 1 1 4 4 4 4 4 4 2 1 1 1 1 1 1 1 1 1 1 1 1 1 1 1 1 4 4 4 4 4 4 4 4 2 2 2 2 4 4 4 1 1 1 1 1 1 1 1 4 2 2 2 2 4 4 1 1 1 1 1 1 1 1 1 1 1 4 4 2 2 2
87750 87 4 4 4 4 4 4 4 4 4 1 1 1 1 1 1 4 2 2 2 4 1 1 1 1 1 1 1 1 1 1 4 4 4 4 4 4 4 2 1 1 1 1 1 1 1 1 1 1 1 1 1 1 1 1 4 4 4 4 4 4 4 4 2 2 2 2 2 3 3 3 1 1 1 1 1 1 1 4 2 2 2 2 4 4 1 1 1 1 1 1 1 1 1 1 1 4 4 2 2 2
88000 88 4 4 4 4 4 4 4 4 4 3 3 3 3 4 4 4 2 2 2 4 1 1 1 1 1 1 1 1 1 1 4 4 4 4 4 4 4 2 1 1 1 1 1 1 1 1 1 1 1 1 1 1 1 1 4 4 4 4 4 4 4 4 2 2 2 4 4 4 4 1 1 1 1 1 1 1 4 4 4 4 2 2 4 4 1 1 1 1 1 1 1 1 1 1 1 4 4 2 2 2
88250 88 4 4 4 4 4 4 4 4 4 1 1 1 1 1 1 1 2 2 2 4 1 1 1 1 1 1 1 1 1 1 4 4 4 4 4 4 4 2 1 1 1 1 1 1 1 1 1 1 1 1 1 1 1 1 4 4 4 4 4 4 4 4 2 2 2 2 2 3 3 3 1 1 1 1 1 1 1 4 2 2 2 2 4 4 1 1 1 1 1 1 1 1 1 1 1 4 4 2 2 2
88500 88 4 4 4 4 4 4 4 4 4 3 3 3 3 4 4 4 2 2 2 4 1 1 1 1 1 1 1 1 1 1 4 4 4 4 4 4 4 2 1 1 1 1 1 1 1 1 1 1 1 1 1 1 1 1 4 4 4 4 4 4 3 3 3 3 2 2 2 3 3 3 1 1 1 1 1 1 1 4 2 2 2 4 4 4 1 1 1 1 1 1 1 1 1 1 1 4 4 2 2 2
88750 88 4 4 4 4 4 4 4 4 4 1 1 1 1 1 1 4 2 2 2 4 1 1 1 1 1 1 1 1 1 1 4 4 4 4 4 4 4 2 1 1 1 1 1 1 1 1 1 1 1 1 1 1 1 1 4 4 4 4 4 4 4 4 2 2 2 2 2 3 3 3 1 1 1 1 1 1 1 4 2 2 2 2 4 4 1 1 1 1 1 1 1 1 1 1 4 4 4 2 2 2
89000 89 4 4 4 4 4 4 4 4 4 1 1 1 1 1 1 4 2 2 2 4 1 1 1 1 1 1 1 1 1 1 4 4 4 4 4 4 4 2 1 1 1 1 1 1 1 1 1 1 1 1 1 1 1 1 1 4 4 4 4 4 4 4 2 2 2 2 2 3 3 3 1 1 1 1 1 1 1 4 2 2 2 2 4 4 1 1 1 1 1 1 1 1 1 1 4 4 4 2 2 2
89250 89 4 4 4 4 4 3 3 3 3 1 1 1 1 1 1 4 2 2 2 4 1 1 1 1 1 1 1 1 1 4 4 4 4 4 4 4 4 2 4 4 4 1 1 1 1 1 1 1 1 1 1 1 1 1 4 4 4 4 4 4 4 4 2 2 2 2 4 4 4 4 1 1 1 1 1 1 1 4 2 2 2 2 4 4 1 1 1 1 1 1 1 1 1 1 1 4 4 2 2 2
89500 89 4 4 4 4 4 3 3 3 3 1 1 1 1 1 1 4 2 2 2 4 1 1 1 1 1 1 1 1 1 1 4 4 4 4 4 4 4 2 3 3 3 3 4 1 1 1 1 1 1 1 1 1 1 1 4 4 4 4 4 4 3 3 3 3 2 2 4 4 4 1 1 1 1 1 1 1 1 4 2 2 2 4 4 4 1 1 1 1 1 1 1 1 1 1 4 4 4 2 2 2
89750 89 4 4 4 4 4 4 4 4 4 3 3 3 3 4 4 4 2 2 2 4 1 1 1 1 1 1 1 1 1 1 4 4 4 4 4 4 4 2 4 1 1 1 1 1 1 1 1 1 1 1 1 1 1 1 4 4 4 4 4 4 4 4 2 2 2 2 2 3 3 3 1 1 1 1 1 1 4 4 2 2 2 2 4 4 1 1 1 1 1 1 1 1 1 1 4 4 4 2 2 2
90000 90 4 4 4 4 4 4 4 4 4 4 5 5 5 5 4 4 2 2 2 4 1 1 1 1 1 1 1 1 1 1 4 4 4 4 4 4 4 2 3 3 3 3 1 1 1 1 1 1 1 1 1 1 1 1 4 4 4 4 4 4 4 4 2 2 2 2 4 4 4 1 1 1 1 1 1 1 1 4 2 2 2 2 4 4 1 1 1 1 1 1 1 1 1 1 1 4 4 2 2 2
90250 90 4 4 4 4 4 4 4 4 4 3 3 3 3 4 4 4 2 2 2 4 1 1 1 1 1 1 1 1 1 4 4 4 4 4 4 4 4 2 1 1 1 1 1 1 1 1 1 1 1 1 1 1 1 4 4 4 4 4 4 4 4 4 2 2 2 2 4 4 4 1 1 1 1 1 1 1 1 4 2 2 2 2 4 4 1 1 1 1 1 1 1 1 1 1 4 4 4 2 2 2
90500 90 4 4 4 4 4 4 4 4 4 1 1 1 1 1 1 4 2 2 2 2 4 4 4 1 1 1 1 1 1 1 4 4 4 4 4 4 4 2 1 1 1 1 1 1 1 1 1 1 1 1 1 1 1 1 4 4 4 4 4 4 4 4 2 2 2 2 4 4 4 1 1 1 1 1 1 1 4 4 2 2 2 2 4 4 1 1 1 1 1 1 1 1 1 1 1 2 2 2 2 2
90750 90 4 4 4 4 4 4 4 4 4 4 4 5 5 5 5 4 2 2 2 4 1 1 1 1 1 1 1 1 1 1 1 1 4 4 4 4 4 2 1 1 1 1 1 1 1 1 1 1 1 1 1 1 1 1 4 4 4 4 4 4 4 4 2 2 2 2 2 3 3 3 1 1 1 1 1 1 1 4 2 2 2 2 4 4 1 1 1 1 1 1 1 1 1 1 1 4 4 2 2 2
91000 91 4 4 4 4 4 4 4 4 4 3 3 3 3 4 4 4 2 2 2 2 4 4 1 1 1 1 1 1 1 1 4 4 4 4 4 4 4 2 1 1 1 1 1 1 1 1 1 1 1 1 1 1 1 1 1 4 4 4 4 4 4 4 2 2 2 2 2 3 3 3 1 1 1 1 1 1 1 4 2 2 2 2 4 4 1 1 1 1 1 1 1 1 1 1 4 2 2 2 2 2
91250 91 4 4 4 4 4 4 4 4 4 4 5 5 5 5 5 4 2 2 2 4 1 1 1 1 1 1 1 1 1 1 4 4 4 4 4 4 4 2 1 1 1 1 1 1 1 1 1 1 1 1 1 1 1 1 4 4 4 4 4 4 4 4 2 2 2 2 4 4 4 4 1 1 1 1 1 1 1 4 2 2 2 2 4 4 1 1 1 1 1 1 1 1 1 1 1 4 4 2 2 2
91500 91 4 4 4 4 4 3 3 3 3 3 3 3 3 4 4 4 2 2 2 4 1 1 1 1 1 1 1 1 1 1 4 4 4 4 4 4 4 2 1 1 1 1 1 1 1 1 1 1 1 1 1 1 1 1 4 4 4 4 4 4 4 4 2 2 2 2 4 4 4 3 3 3 3 4 4 4 4 4 2 2 2 2 4 4 1 1 1 1 1 1 1 1 1 1 4 4 4 2 2 2
91750 91 4 4 4 4 4 4 4 4 4 4 4 5 5 5 5 2 2 2 2 4 1 1 1 1 1 1 1 1 1 1 1 1 4 4 4 4 4 2 2 4 4 1 1 1 1 1 1 1 1 1 1 1 1 1 4 4 4 4 4 4 4 4 2 2 2 2 2 3 3 3 4 1 1 1 1 1 1 4 2 2 2 2 4 4 1 1 1 1 1 1 1 1 1 1 1 4 4 2 2 2
92000 92 4 4 4 4 4 4 4 4 4 4 4 5 5 5 5 4 2 2 2 4 1 1 1 1 1 1 1 1 1 1 1 4 4 4 4 4 4 2 1 1 1 1 1 1 1 1 1 1 1 1 1 1 1 1 4 4 4 3 3 3 3 4 2 2 2 2 4 4 4 1 1 1 1 1 1 1 4 4 2 2 2 2 4 4 1 1 1 1 1 1 1 1 1 1 1 4 4 2 2 2
92250 92 4 4 4 4 4 4 4 4 4 3 3 3 3 4 4 4 2 2 2 4 1 1 1 1 1 1 1 1 1 1 4 4 4 4 4 4 4 2 3 3 3 3 1 1 1 1 1 1 1 1 1 1 1 1 4 4 4 4 4 4 3 3 3 3 2 2 2 3 3 3 1 1 1 1 1 1 1 4 2 2 2 4 4 4 1 1 1 1 1 1 1 1 1 1 1 4 4 2 2 2
92500 92 4 4 4 4 4 4 4 4 4 1 1 1 1 1 1 4 2 2 2 4 1 1 1 1 1 1 1 1 1 4 4 4 4 4 4 4 4 2 1 1 1 1 1 1 1 1 1 1 1 1 1 1 1 1 4 4 4 4 4 4 4 4 4 4 2 2 4 4 4 1 1 1 1 1 1 1 1 4 2 2 2 3 3 3 3 1 1 1 1 1 1 1 1 1 1 4 4 2 2 2
92750 92 4 4 4 4 4 4 4 4 4 3 3 3 3 4 4 4 2 2 2 4 1 1 1 1 1 1 1 1 1 1 4 4 4 4 4 4 4 2 1 1 1 1 1 1 1 1 1 1 1 1 1 1 1 1 4 4 4 4 4 4 4 4 2 2 2 2 4 4 4 1 1 1 1 1 1 1 1 4 2 2 2 2 4 4 1 1 1 1 1 1 1 1 1 1 1 4 4 2 2 2
93000 93 4 4 4 4 4 4 4 4 4 3 3 3 3 4 4 4 2 2 2 4 1 1 1 1 1 1 1 1 1 1 4 4 4 4 4 4 4 2 1 1 1 1 1 1 1 1 1 1 1 1 1 1 1 1 1 4 4 4 4 4 3 3 3 3 2 2 2 3 3 3 1 1 1 1 1 1 1 4 2 2 2 4 4 4 1 1 1 1 1 1 1 1 1 1 1 4 4 2 2 2
93250 93 4 4 4 4 4 4 4 4 4 1 1 1 1 1 1 4 2 2 2 2 4 4 4 1 1 1 1 1 1 1 1 4 4 4 4 4 4 2 1 1 1 1 1 1 1 1 1 1 1 1 1 1 1 1 4 4 4 4 4 4 4 4 4 4 4 4 4 4 4 4 4 1 1 1 1 1 1 4 4 4 4 4 4 4 1 1 1 1 1 1 1 1 1 1 4 2 2 2 2 2
93500 93 4 4 4 4 4 4 4 4 4 3 3 3 3 4 4 4 2 2 2 4 1 1 1 1 1 1 1 1 1 1 1 4 4 4 4 4 4 2 1 1 1 1 1 1 1 1 1 1 1 1 1 1 1 1 4 4 4 4 4 4 4 4 2 2 2 2 2 3 3 3 4 1 1 1 1 1 1 4 2 2 2 2 4 4 1 1 1 1 1 1 1 1 1 1 4 4 4 2 2 2
93750 93 4 4 4 4 4 4 4 4 4 1 1 1 1 1 1 4 2 2 2 4 1 1 1 1 1 1 1 1 1 1 4 4 4 4 4 4 4 2 1 1 1 1 1 1 1 1 1 1 1 1 1 1 1 1 4 4 4 4 4 4 4 4 2 2 2 2 4 4 4 1 1 1 1 1 1 1 1 4 2 2 2 2 4 4 1 1 1 1 1 1 1 1 1 1 1 4 4 2 2 2
94000 94 4 4 4 4 4 4 4 4 4 4 4 5 5 5 5 4 2 2 2 4 1 1 1 1 1 1 1 1 1 1 4 4 4 4 4 4 4 2 1 1 1 1 1 1 1 1 1 1 1 1 1 1 1 1 4 4 4 4 4 4 4 4 2 2 2 2 2 3 3 3 1 1 1 1 1 1 4 4 2 2 2 2 4 4 1 1 1 1 1 1 1 1 1 1 4 4 4 2 2 2
94250 94 4 4 4 4 4 4 4 4 4 1 1 1 1 1 1 4 2 2 2 4 1 1 1 1 1 1 1 1 1 1 4 4 4 4 4 4 4 2 1 1 1 1 1 1 1 1 1 1 1 1 1 1 1 1 4 4 4 4 4 4 4 4 4 4 4 4 4 4 4 4 1 1 1 1 1 1 4 4 4 4 4 4 4 4 1 1 1 1 1 1 1 1 1 1 1 4 4 2 2 2
94500 94 4 4 4 4 4 4 4 4 4 1 1 1 1 1 1 4 2 2 2 4 1 1 1 1 1 1 1 1 1 1 4 4 4 4 4 4 4 2 1 1 1 1 1 1 1 1 1 1 1 1 1 1 1 1 4 4 4 4 4 4 4 4 4 4 4 4 4 4 4 1 1 1 1 1 1 1 4 4 4 4 4 4 4 4 1 1 1 1 1 1 1 1 1 1 4 4 4 2 2 2
94750 94 4 4 4 4 4 3 3 3 3 1 1 1 1 1 1 4 2 2 2 4 1 1 1 1 1 1 1 1 1 1 4 4 4 4 4 4 4 4 1 1 1 1 1 1 1 1 1 1 1 1 1 1 1 1 4 4 4 4 4 4 3 3 3 3 2 2 4 4 4 1 1 1 1 1 1 1 1 4 2 2 2 4 4 4 1 1 1 1 1 1 1 1 1 1 1 4 4 2 2 2
95000 95 4 4 4 4 4 4 4 4 4 3 3 3 3 4 4 4 2 2 2 4 1 1 1 1 1 1 1 1 1 1 4 4 4 4 4 4 4 2 1 1 1 1 1 1 1 1 1 1 1 1 1 1 1 1 4 4 4 4 4 4 3 3 3 3 2 2 2 3 3 3 3 3 3 3 4 4 4 4 2 2 2 4 4 4 1 1 1 1 1 1 1 1 1 1 1 4 4 2 2 2
95250 95 4 4 4 4 4 4 4 4 4 1 1 1 1 1 1 4 2 2 2 4 1 1 1 1 1 1 1 1 1 1 4 4 4 4 4 4 4 2 1 1 1 1 1 1 1 1 1 1 1 1 1 1 1 1 4 4 4 4 4 4 4 4 2 2 2 2 4 4 4 1 1 1 1 1 1 1 1 4 2 2 2 2 4 4 1 1 1 1 1 1 1 1 1 1 4 4 4 2 2 2
95500 95 4 4 4 4 4 4 4 4 4 1 1 1 1 1 1 4 2 2 2 4 1 1 1 1 1 1 1 1 1 1 4 4 4 4 4 4 4 2 1 1 1 1 1 1 1 1 1 1 1 1 1 1 1 1 1 4 4 4 4 4 4 4 2 2 2 2 2 3 3 3 1 1 1 1 1 1 4 4 2 2 2 2 4 4 1 1 1 1 1 1 1 1 1 1 1 4 4 2 2 2
95750 95 4 4 4 4 4 4 4 4 4 1 1 1 1 1 1 4 2 2 2 4 1 1 1 1 1 1 1 1 3 3 3 3 4 4 4 4 4 2 1 1 1 1 1 1 1 1 1 1 1 1 1 1 1 1 4 4 4 4 4 4 4 4 2 2 2 2 2 3 3 3 1 1 1 1 1 1 1 4 2 2 2 2 4 4 1 1 1 1 1 1 1 1 1 1 1 4 4 2 2 2
96000 96 4 4 4 4 4 4 4 4 4 1 1 1 1 1 1 4 2 2 2 4 1 1 1 1 1 1 1 1 1 1 4 4 4 4 4 4 4 2 1 1 1 1 1 1 1 1 1 1 1 1 1 1 1 1 4 4 4 4 4 4 3 3 3 3 2 2 4 4 4 1 1 1 1 1 1 1 1 4 2 2 2 4 4 4 1 1 1 1 1 1 1 1 1 1 1 4 4 2 2 2
96250 96 4 4 4 4 4 4 4 4 4 4 5 5 5 5 4 4 2 2 2 4 1 1 1 1 1 1 1 1 1 1 4 4 4 4 4 4 4 2 1 1 1 1 1 1 1 1 1 1 1 1 1 1 1 1 4 4 4 4 4 4 4 4 2 2 2 2 2 3 3 3 1 1 1 1 1 1 4 4 2 2 2 2 4 4 1 1 1 1 1 1 1 1 1 1 1 4 4 2 2 2
96500 96 4 4 4 4 4 4 4 4 4 3 3 3 3 4 4 4 2 2 2 4 1 1 1 1 1 1 1 1 1 1 4 4 4 4 4 4 4 2 1 1 1 1 1 1 1 1 1 1 1 1 1 1 1 1 4 4 4 4 4 4 4 4 2 2 2 2 4 4 4 1 1 1 1 1 1 1 1 4 2 2 2 2 4 4 1 1 1 1 1 1 1 1 1 1 1 4 4 2 2 2
96750 96 4 4 4 4 4 4 4 4 4 4 4 5 5 5 5 4 2 2 2 4 1 1 1 1 1 1 1 1 1 1 4 4 4 4 4 4 4 2 1 1 1 1 1 1 1 1 1 1 1 1 1 1 1 1 1 4 4 4 4 4 3 3 3 3 2 2 4 4 4 1 1 1 1 1 1 1 1 4 2 2 2 4 4 4 1 1 1 1 1 1 1 1 1 1 1 4 4 2 2 2
97000 97 4 4 4 4 4 3 3 3 3 4 5 5 5 5 4 4 2 2 2 4 1 1 1 1 1 1 1 1 1 1 4 4 4 4 4 4 4 2 1 1 1 1 1 1 1 1 1 1 1 1 1 1 1 1 4 4 4 4 4 4 3 3 3 3 2 2 4 4 4 1 1 1 1 1 1 1 4 4 2 2 2 4 4 4 1 1 1 1 1 1 1 1 1 1 1 4 4 2 2 2
97250 97 4 4 4 4 4 3 3 3 3 4 4 5 5 5 5 2 2 2 2 4 1 1 1 1 1 1 1 1 1 1 4 4 4 4 4 4 4 2 2 4 4 1 1 1 1 1 1 1 1 1 1 1 1 1 4 4 4 4 4 4 3 3 3 3 2 2 4 4 4 4 1 1 1 1 1 1 1 4 2 2 2 4 4 4 1 1 1 1 1 1 1 1 1 1 4 4 4 2 2 2
97500 97 4 4 4 4 4 4 4 4 4 1 1 1 1 1 1 4 2 2 2 4 1 1 1 1 1 1 1 1 1 1 4 4 4 4 4 4 4 2 4 1 1 1 1 1 1 1 1 1 1 1 1 1 1 1 4 4 4 4 4 4 4 4 2 2 2 2 2 3 3 3 1 1 1 1 1 1 4 4 2 2 2 2 4 4 1 1 1 1 1 1 1 1 1 1 4 4 4 2 2 2
97750 97 4 4 4 4 4 4 4 4 4 1 1 1 1 1 1 2 2 2 2 4 1 1 1 1 1 1 1 1 1 1 4 4 4 4 4 4 4 2 2 4 4 1 1 1 1 1 1 1 1 1 1 1 1 1 4 4 4 4 4 4 4 4 2 2 2 2 4 4 4 1 1 1 1 1 1 1 1 4 2 2 2 2 4 4 1 1 1 1 1 1 1 1 1 1 1 4 4 2 2 2
98000 98 4 4 4 4 4 4 4 4 4 1 1 1 1 1 1 4 2 2 2 4 1 1 1 1 1 1 1 1 1 4 4 4 4 4 4 4 4 2 1 1 1 1 1 1 1 1 1 1 1 1 1 1 1 1 4 4 4 4 4 4 4 4 2 2 2 2 4 4 4 1 1 1 1 1 1 1 1 4 2 2 2 2 4 4 1 1 1 1 1 1 1 1 1 1 1 4 4 2 2 2
98250 98 4 4 4 4 4 4 4 4 4 4 5 5 5 5 4 4 2 2 2 4 1 1 1 1 1 1 1 1 1 1 1 4 4 4 4 4 4 2 1 1 1 1 1 1 1 1 1 1 1 1 1 1 1 1 4 4 4 4 4 4 4 4 2 2 2 2 4 4 4 1 1 1 1 1 1 1 4 4 2 2 2 2 4 4 1 1 1 1 1 1 1 1 1 1 1 4 4 2 2 2
98500 98 4 4 4 4 4 4 4 4 4 4 4 5 5 5 5 4 2 2 2 4 1 1 1 1 1 1 1 1 1 1 1 4 4 4 4 4 4 2 1 1 1 1 1 1 1 1 1 1 1 1 1 1 1 1 4 4 4 4 4 4 4 4 2 2 2 2 2 3 3 3 1 1 1 1 1 1 1 4 2 2 2 2 4 4 1 1 1 1 1 1 1 1 1 1 4 4 4 2 2 2
98750 98 4 4 4 4 4 4 4 4 4 4 1 1 1 1 1 1 2 2 2 4 1 1 1 1 1 1 1 1 1 1 4 4 4 4 4 4 4 2 4 4 4 1 1 1 1 1 1 1 1 1 1 1 1 1 4 4 4 4 4 4 4 4 2 2 2 2 2 3 3 3 1 1 1 1 1 1 4 4 2 2 2 2 4 4 4 1 1 1 1 1 1 1 1 1 1 4 4 2 2 2
99000 99 4 4 4 4 4 4 4 4 4 3 3 3 3 4 4 4 2 2 2 4 1 1 1 1 1 1 1 1 1 1 4 4 4 4 4 4 4 2 1 1 1 1 1 1 1 1 1 1 1 1 1 1 1 1 4 4 4 4 4 4 4 4 2 2 2 2 4 4 4 4 1 1 1 1 1 1 1 4 2 2 2 2 4 4 4 1 1 1 1 1 1 1 1 1 4 4 4 2 2 2
99250 99 4 4 4 4 4 4 4 4 4 4 5 5 5 5 4 4 2 2 2 4 1 1 1 1 1 1 1 1 1 1 4 4 4 4 4 4 4 2 1 1 1 1 1 1 1 1 1 1 1 1 1 1 1 1 4 4 4 4 4 4 4 4 2 2 2 2 2 3 3 3 1 1 1 1 1 1 1 4 2 2 2 2 4 4 1 1 1 1 1 1 1 1 1 1 1 4 4 2 2 2
99500 99 4 4 4 4 4 3 3 3 3 4 5 5 5 5 4 2 2 2 2 4 1 1 1 1 1 1 1 1 1 1 4 4 4 4 4 4 4 2 2 4 4 1 1 1 1 1 1 1 1 1 1 1 1 1 4 4 4 4 4 4 4 4 2 2 2 2 4 4 4 4 1 1 1 1 1 1 1 4 2 2 2 2 4 4 4 1 1 1 1 1 1 1 1 1 1 4 4 2 2 2
99750 99 4 4 4 4 4 4 4 4 4 1 1 1 1 1 1 4 2 2 2 4 1 1 1 1 1 1 1 1 1 1 4 4 4 4 4 4 4 2 1 1 1 1 1 1 1 1 1 1 1 1 1 1 1 1 4 4 4 4 4 4 4 4 2 2 2 2 4 4 4 1 1 1 1 1 1 1 1 4 2 2 2 2 4 4 1 1 1 1 1 1 1 1 1 1 4 4 4 2 2 2
100000 100 4 4 4 4 4 4 4 4 4 3 3 3 3 4 4 4 2 2 2 2 4 4 4 4 1 1 1 1 1 1 4 4 4 4 4 4 4 2 1 1 1 1 1 1 1 1 1 1 1 1 1 1 1 1 4 4 4 4 4 4 3 3 3 3 2 2 2 3 3 3 1 1 1 1 1 1 1 4 2 2 2 4 4 4 1 1 1 1 1 1 1 1 1 1 1 2 2 2 2 2
Helix % 0 0 0 0 0 0 0 0 0 39 40 40 40 40 39 4 0 0 0 0 95 95 97 100 100 100 100 100 99 81 17 6 0 0 0 0 0 0 86 90 90 97 100 100 100 100 100 100 100 100 100 100 100 98 16 0 0 0 0 0 0 0 0 0 0 0 0 0 0 44 95 96 96 96 96 95 71 0 0 0 0 0 0 0 88 100 100 100 100 100 100 100 99 99 63 0 0 0 0 0
Sheet % 0 0 0 0 0 0 0 0 0 0 0 0 0 0 0 6 98 100 99 5 0 0 0 0 0 0 0 0 0 0 0 0 0 0 0 0 0 100 6 0 0 0 0 0 0 0 0 0 0 0 0 0 0 0 0 1 1 1 0 0 0 0 82 83 97 93 43 0 0 0 0 0 0 0 0 0 0 0 93 93 97 82 0 0 0 0 0 0 0 0 0 0 0 0 0 5 5 99 98 98
Turn % 0 0 0 0 0 10 10 10 10 30 31 32 33 3 2 1 0 0 0 0 0 0 0 0 0 0 0 0 1 1 1 0 0 0 0 0 0 0 3 3 3 3 0 0 0 0 0 0 0 0 0 0 0 0 0 0 0 38 38 38 47 9 9 9 0 0 0 44 44 44 3 3 3 3 0 0 0 0 0 0 0 3 3 3 3 0 0 0 0 0 0 0 0 0 0 0 0 0 0 0
Coil % 100 100 100 100 100 90 90 90 90 30 11 1 0 30 46 89 2 0 1 95 5 5 3 0 0 0 0 0 0 19 82 93 100 100 100 100 100 0 5 7 7 0 0 0 0 0 0 0 0 0 0 0 0 2 84 99 99 62 62 62 53 91 8 8 3 7 56 56 56 12 2 0 0 1 3 5 29 100 7 7 3 15 97 97 9 0 0 0 0 0 0 0 0 0 37 94 95 1 2 2
Helix310 % 0 0 0 0 0 0 0 0 0 0 17 26 26 26 13 0 0 0 0 0 0 0 0 0 0 0 0 0 0 0 0 0 0 0 0 0 0 0 0 0 0 0 0 0 0 0 0 0 0 0 0 0 0 0 0 0 0 0 0 0 0 0 0 0 0 0 0 0 0 0 0 0 0 0 0 0 0 0 0 0 0 0 0 0 0 0 0 0 0 0 0 0 0 0 0 0 0 0 0 0
HelixPi % 0 0 0 0 0 0 0 0 0 0 0 0 0 0 0 0 0 0 0 0 0 0 0 0 0 0 0 0 0 0 0 0 0 0 0 0 0 0 0 0 0 0 0 0 0 0 0 0 0 0 0 0 0 0 0 0 0 0 0 0 0 0 0 0 0 0 0 0 0 0 0 0 0 0 0 0 0 0 0 0 0 0 0 0 0 0 0 0 0 0 0 0 0 0 0 0 0 0 0 0
