# Supplementary material for: Anti-cancer activity elucidation of geissolosimine as an MDM2-p53 interaction inhibitor: An in-silico study
Source: PLoS One. 2025 May 8;20(5):e0323003. doi: 10.1371/journal.pone.0323003 (PMC12061181; doi:10.1371/journal.pone.0323003)
Supplement: S8 File — (ZIP) [file pone.0323003.s008.zip › Result/complex_2/complex_2_rmsf.tab]

Table of atomic Root Mean Square Fluctuations in [A]
1 N ASP 11 C 3.08
2 H ASP 11 C 3.41
3 H ASP 11 C 3.44
4 H ASP 11 C 3.45
5 CA ASP 11 C 2.26
6 HA ASP 11 C 2.38
7 C ASP 11 C 1.80
8 O ASP 11 C 2.33
9 CB ASP 11 C 2.49
10 HB ASP 11 C 2.82
11 HB ASP 11 C 2.60
12 CG ASP 11 C 3.00
13 OD1 ASP 11 C 3.40
14 OD2 ASP 11 C 3.46
15 N GLY 12 C 1.22
16 H GLY 12 C 1.47
17 CA GLY 12 C 0.93
18 HA GLY 12 C 1.07
19 HA GLY 12 C 1.14
20 C GLY 12 C 0.77
21 O GLY 12 C 0.90
22 N ALA 13 C 0.70
23 H ALA 13 C 0.82
24 CA ALA 13 C 0.65
25 HA ALA 13 C 0.67
26 C ALA 13 C 0.66
27 O ALA 13 C 0.84
28 CB ALA 13 C 0.83
29 HB ALA 13 C 1.37
30 HB ALA 13 C 1.35
31 HB ALA 13 C 1.37
32 N VAL 14 C 0.63
33 H VAL 14 C 0.64
34 CA VAL 14 C 0.72
35 HA VAL 14 C 0.88
36 C VAL 14 C 0.65
37 O VAL 14 C 0.69
38 CB VAL 14 C 0.89
39 HB VAL 14 C 1.55
40 CG1 VAL 14 C 1.20
41 HG1 VAL 14 C 1.74
42 HG1 VAL 14 C 1.69
43 HG1 VAL 14 C 1.73
44 CG2 VAL 14 C 1.35
45 HG2 VAL 14 C 1.87
46 HG2 VAL 14 C 1.86
47 HG2 VAL 14 C 1.90
48 N THR 15 C 0.74
49 H THR 15 C 0.88
50 CA THR 15 C 0.73
51 HA THR 15 C 0.81
52 C THR 15 C 0.66
53 O THR 15 C 0.82
54 CB THR 15 C 1.03
55 HB THR 15 C 1.51
56 OG1 THR 15 C 1.57
57 HG1 THR 15 C 2.00
58 CG2 THR 15 C 1.89
59 HG2 THR 15 C 2.40
60 HG2 THR 15 C 2.39
61 HG2 THR 15 C 2.43
62 N THR 16 C 0.62
63 H THR 16 C 0.71
64 CA THR 16 C 0.62
65 HA THR 16 C 0.72
66 C THR 16 C 0.59
67 O THR 16 C 0.63
68 CB THR 16 C 0.66
69 HB THR 16 C 0.74
70 OG1 THR 16 C 0.77
71 HG1 THR 16 C 0.87
72 CG2 THR 16 C 0.72
73 HG2 THR 16 C 1.29
74 HG2 THR 16 C 1.28
75 HG2 THR 16 C 1.24
76 N SER 17 C 0.66
77 H SER 17 C 0.78
78 CA SER 17 C 0.69
79 HA SER 17 C 0.73
80 C SER 17 C 0.62
81 O SER 17 C 0.73
82 CB SER 17 C 0.87
83 HB SER 17 C 1.21
84 HB SER 17 C 1.19
85 OG SER 17 C 1.34
86 HG SER 17 C 1.70
87 N GLN 18 C 0.57
88 H GLN 18 C 0.62
89 CA GLN 18 C 0.58
90 HA GLN 18 C 0.63
91 C GLN 18 C 0.58
92 O GLN 18 C 0.77
93 CB GLN 18 C 0.64
94 HB GLN 18 C 0.85
95 HB GLN 18 C 0.94
96 CG GLN 18 C 1.06
97 HG GLN 18 C 1.51
98 HG GLN 18 C 1.45
99 CD GLN 18 C 1.24
100 OE1 GLN 18 C 1.50
101 NE2 GLN 18 C 1.70
102 HE2 GLN 18 C 1.92
103 HE2 GLN 18 C 2.06
104 N ILE 19 C 0.52
105 H ILE 19 C 0.61
106 CA ILE 19 C 0.50
107 HA ILE 19 C 0.55
108 C ILE 19 C 0.49
109 O ILE 19 C 0.54
110 CB ILE 19 C 0.51
111 HB ILE 19 C 0.55
112 CG1 ILE 19 C 0.63
113 HG1 ILE 19 C 1.03
114 HG1 ILE 19 C 1.02
115 CG2 ILE 19 C 0.53
116 HG2 ILE 19 C 1.16
117 HG2 ILE 19 C 1.16
118 HG2 ILE 19 C 1.17
119 CD1 ILE 19 C 0.68
120 HD1 ILE 19 C 1.31
121 HD1 ILE 19 C 1.31
122 HD1 ILE 19 C 1.28
123 N PRO 20 C 0.53
124 CA PRO 20 C 0.58
125 HA PRO 20 C 0.66
126 C PRO 20 C 0.55
127 O PRO 20 C 0.55
128 CB PRO 20 C 0.70
129 HB PRO 20 C 0.93
130 HB PRO 20 C 0.92
131 CG PRO 20 C 0.78
132 HG PRO 20 C 1.14
133 HG PRO 20 C 1.08
134 CD PRO 20 C 0.60
135 HD PRO 20 C 0.67
136 HD PRO 20 C 0.72
137 N ALA 21 C 0.65
138 H ALA 21 C 0.74
139 CA ALA 21 C 0.70
140 HA ALA 21 C 0.75
141 C ALA 21 C 0.65
142 O ALA 21 C 0.73
143 CB ALA 21 C 0.87
144 HB ALA 21 C 1.37
145 HB ALA 21 C 1.39
146 HB ALA 21 C 1.39
147 N SER 22 C 0.64
148 H SER 22 C 0.69
149 CA SER 22 C 0.67
150 HA SER 22 C 0.75
151 C SER 22 C 0.60
152 O SER 22 C 0.70
153 CB SER 22 C 0.84
154 HB SER 22 C 1.19
155 HB SER 22 C 1.24
156 OG SER 22 C 1.46
157 HG SER 22 C 1.81
158 N GLU 23 C 0.53
159 H GLU 23 C 0.56
160 CA GLU 23 C 0.50
161 HA GLU 23 C 0.57
162 C GLU 23 C 0.45
163 O GLU 23 C 0.51
164 CB GLU 23 C 0.51
165 HB GLU 23 C 0.77
166 HB GLU 23 C 0.77
167 CG GLU 23 C 0.66
168 HG GLU 23 C 1.01
169 HG GLU 23 C 1.01
170 CD GLU 23 C 0.60
171 OE1 GLU 23 C 1.14
172 OE2 GLU 23 C 1.15
173 N GLN 24 C 0.42
174 H GLN 24 C 0.47
175 CA GLN 24 C 0.41
176 HA GLN 24 C 0.46
177 C GLN 24 C 0.40
178 O GLN 24 C 0.46
179 CB GLN 24 C 0.46
180 HB GLN 24 C 0.64
181 HB GLN 24 C 0.62
182 CG GLN 24 C 0.55
183 HG GLN 24 C 0.78
184 HG GLN 24 C 0.77
185 CD GLN 24 C 0.56
186 OE1 GLN 24 C 0.73
187 NE2 GLN 24 C 0.81
188 HE2 GLN 24 C 0.93
189 HE2 GLN 24 C 1.07
190 N GLU 25 C 0.42
191 H GLU 25 C 0.48
192 CA GLU 25 C 0.46
193 HA GLU 25 C 0.51
194 C GLU 25 C 0.47
195 O GLU 25 C 0.60
196 CB GLU 25 C 0.56
197 HB GLU 25 C 0.95
198 HB GLU 25 C 0.91
199 CG GLU 25 C 0.91
200 HG GLU 25 C 1.31
201 HG GLU 25 C 1.37
202 CD GLU 25 C 1.04
203 OE1 GLU 25 C 1.55
204 OE2 GLU 25 C 1.67
205 N THR 26 C 0.44
206 H THR 26 C 0.46
207 CA THR 26 C 0.46
208 HA THR 26 C 0.53
209 C THR 26 C 0.42
210 O THR 26 C 0.42
211 CB THR 26 C 0.52
212 HB THR 26 C 0.57
213 OG1 THR 26 C 0.68
214 HG1 THR 26 C 0.87
215 CG2 THR 26 C 0.59
216 HG2 THR 26 C 1.18
217 HG2 THR 26 C 1.23
218 HG2 THR 26 C 1.19
219 N LEU 27 C 0.43
220 H LEU 27 C 0.52
221 CA LEU 27 C 0.41
222 HA LEU 27 C 0.43
223 C LEU 27 C 0.39
224 O LEU 27 C 0.46
225 CB LEU 27 C 0.51
226 HB LEU 27 C 0.97
227 HB LEU 27 C 1.01
228 CG LEU 27 C 1.06
229 HG LEU 27 C 1.94
230 CD1 LEU 27 C 1.54
231 HD1 LEU 27 C 2.04
232 HD1 LEU 27 C 2.06
233 HD1 LEU 27 C 2.03
234 CD2 LEU 27 C 1.59
235 HD2 LEU 27 C 2.10
236 HD2 LEU 27 C 2.06
237 HD2 LEU 27 C 2.10
238 N VAL 28 C 0.37
239 H VAL 28 C 0.40
240 CA VAL 28 C 0.36
241 HA VAL 28 C 0.39
242 C VAL 28 C 0.37
243 O VAL 28 C 0.44
244 CB VAL 28 C 0.39
245 HB VAL 28 C 0.44
246 CG1 VAL 28 C 0.45
247 HG1 VAL 28 C 1.09
248 HG1 VAL 28 C 1.12
249 HG1 VAL 28 C 1.17
250 CG2 VAL 28 C 0.47
251 HG2 VAL 28 C 1.15
252 HG2 VAL 28 C 1.12
253 HG2 VAL 28 C 1.15
254 N ARG 29 C 0.40
255 H ARG 29 C 0.46
256 CA ARG 29 C 0.43
257 HA ARG 29 C 0.47
258 C ARG 29 C 0.40
259 O ARG 29 C 0.46
260 CB ARG 29 C 0.55
261 HB ARG 29 C 0.87
262 HB ARG 29 C 1.03
263 CG ARG 29 C 1.08
264 HG ARG 29 C 1.58
265 HG ARG 29 C 1.56
266 CD ARG 29 C 1.22
267 HD ARG 29 C 1.63
268 HD ARG 29 C 1.38
269 NE ARG 29 C 1.70
270 HE ARG 29 C 2.18
271 CZ ARG 29 C 2.15
272 NH1 ARG 29 C 2.48
273 HH1 ARG 29 C 2.43
274 HH1 ARG 29 C 3.08
275 NH2 ARG 29 C 2.82
276 HH2 ARG 29 C 3.11
277 HH2 ARG 29 C 3.26
278 N PRO 30 C 0.49
279 CA PRO 30 C 0.48
280 HA PRO 30 C 0.51
281 C PRO 30 C 0.45
282 O PRO 30 C 0.59
283 CB PRO 30 C 0.67
284 HB PRO 30 C 0.83
285 HB PRO 30 C 0.87
286 CG PRO 30 C 1.16
287 HG PRO 30 C 1.64
288 HG PRO 30 C 1.68
289 CD PRO 30 C 0.77
290 HD PRO 30 C 0.86
291 HD PRO 30 C 0.90
292 N LYS 31 C 0.43
293 H LYS 31 C 0.46
294 CA LYS 31 C 0.46
295 HA LYS 31 C 0.52
296 C LYS 31 C 0.45
297 O LYS 31 C 0.45
298 CB LYS 31 C 0.57
299 HB LYS 31 C 0.60
300 HB LYS 31 C 0.68
301 CG LYS 31 C 0.72
302 HG LYS 31 C 1.03
303 HG LYS 31 C 1.00
304 CD LYS 31 C 1.07
305 HD LYS 31 C 1.54
306 HD LYS 31 C 1.56
307 CE LYS 31 C 1.47
308 HE LYS 31 C 1.90
309 HE LYS 31 C 1.91
310 NZ LYS 31 C 1.85
311 HZ LYS 31 C 2.19
312 HZ LYS 31 C 2.22
313 HZ LYS 31 C 2.18
314 N PRO 32 C 0.55
315 CA PRO 32 C 0.64
316 HA PRO 32 C 0.68
317 C PRO 32 C 0.64
318 O PRO 32 C 0.71
319 CB PRO 32 C 0.81
320 HB PRO 32 C 0.90
321 HB PRO 32 C 0.97
322 CG PRO 32 C 0.81
323 HG PRO 32 C 0.94
324 HG PRO 32 C 0.91
325 CD PRO 32 C 0.67
326 HD PRO 32 C 0.75
327 HD PRO 32 C 0.73
328 N LEU 33 C 0.66
329 H LEU 33 C 0.69
330 CA LEU 33 C 0.73
331 HA LEU 33 C 0.83
332 C LEU 33 C 0.62
333 O LEU 33 C 0.69
334 CB LEU 33 C 0.92
335 HB LEU 33 C 1.12
336 HB LEU 33 C 1.38
337 CG LEU 33 C 1.40
338 HG LEU 33 C 2.07
339 CD1 LEU 33 C 1.75
340 HD1 LEU 33 C 2.19
341 HD1 LEU 33 C 2.20
342 HD1 LEU 33 C 2.19
343 CD2 LEU 33 C 2.11
344 HD2 LEU 33 C 2.55
345 HD2 LEU 33 C 2.54
346 HD2 LEU 33 C 2.59
347 N LEU 34 C 0.52
348 H LEU 34 C 0.55
349 CA LEU 34 C 0.48
350 HA LEU 34 C 0.57
351 C LEU 34 C 0.42
352 O LEU 34 C 0.48
353 CB LEU 34 C 0.53
354 HB LEU 34 C 0.65
355 HB LEU 34 C 0.52
356 CG LEU 34 C 0.62
357 HG LEU 34 C 0.63
358 CD1 LEU 34 C 0.77
359 HD1 LEU 34 C 1.33
360 HD1 LEU 34 C 1.33
361 HD1 LEU 34 C 1.29
362 CD2 LEU 34 C 0.77
363 HD2 LEU 34 C 1.30
364 HD2 LEU 34 C 1.33
365 HD2 LEU 34 C 1.32
366 N LEU 35 C 0.43
367 H LEU 35 C 0.46
368 CA LEU 35 C 0.53
369 HA LEU 35 C 0.58
370 C LEU 35 C 0.60
371 O LEU 35 C 0.68
372 CB LEU 35 C 0.65
373 HB LEU 35 C 0.76
374 HB LEU 35 C 0.82
375 CG LEU 35 C 0.95
376 HG LEU 35 C 1.28
377 CD1 LEU 35 C 1.26
378 HD1 LEU 35 C 1.75
379 HD1 LEU 35 C 1.73
380 HD1 LEU 35 C 1.70
381 CD2 LEU 35 C 1.31
382 HD2 LEU 35 C 1.74
383 HD2 LEU 35 C 1.83
384 HD2 LEU 35 C 1.74
385 N LYS 36 C 0.66
386 H LYS 36 C 0.68
387 CA LYS 36 C 0.78
388 HA LYS 36 C 0.87
389 C LYS 36 C 0.70
390 O LYS 36 C 0.79
391 CB LYS 36 C 0.94
392 HB LYS 36 C 1.11
393 HB LYS 36 C 1.21
394 CG LYS 36 C 1.34
395 HG LYS 36 C 1.75
396 HG LYS 36 C 1.70
397 CD LYS 36 C 1.64
398 HD LYS 36 C 1.90
399 HD LYS 36 C 1.96
400 CE LYS 36 C 2.13
401 HE LYS 36 C 2.52
402 HE LYS 36 C 2.46
403 NZ LYS 36 C 2.59
404 HZ LYS 36 C 2.85
405 HZ LYS 36 C 2.90
406 HZ LYS 36 C 2.95
407 N LEU 37 C 0.62
408 H LEU 37 C 0.65
409 CA LEU 37 C 0.61
410 HA LEU 37 C 0.71
411 C LEU 37 C 0.54
412 O LEU 37 C 0.63
413 CB LEU 37 C 0.71
414 HB LEU 37 C 0.87
415 HB LEU 37 C 0.79
416 CG LEU 37 C 0.91
417 HG LEU 37 C 0.99
418 CD1 LEU 37 C 1.22
419 HD1 LEU 37 C 1.64
420 HD1 LEU 37 C 1.72
421 HD1 LEU 37 C 1.66
422 CD2 LEU 37 C 1.15
423 HD2 LEU 37 C 1.63
424 HD2 LEU 37 C 1.56
425 HD2 LEU 37 C 1.62
426 N LEU 38 C 0.51
427 H LEU 38 C 0.51
428 CA LEU 38 C 0.59
429 HA LEU 38 C 0.66
430 C LEU 38 C 0.62
431 O LEU 38 C 0.70
432 CB LEU 38 C 0.70
433 HB LEU 38 C 0.84
434 HB LEU 38 C 0.93
435 CG LEU 38 C 0.73
436 HG LEU 38 C 1.00
437 CD1 LEU 38 C 1.11
438 HD1 LEU 38 C 1.57
439 HD1 LEU 38 C 1.64
440 HD1 LEU 38 C 1.63
441 CD2 LEU 38 C 1.11
442 HD2 LEU 38 C 1.64
443 HD2 LEU 38 C 1.57
444 HD2 LEU 38 C 1.65
445 N LYS 39 C 0.67
446 H LYS 39 C 0.69
447 CA LYS 39 C 0.82
448 HA LYS 39 C 0.93
449 C LYS 39 C 0.79
450 O LYS 39 C 0.89
451 CB LYS 39 C 1.02
452 HB LYS 39 C 1.07
453 HB LYS 39 C 1.37
454 CG LYS 39 C 1.50
455 HG LYS 39 C 1.95
456 HG LYS 39 C 1.91
457 CD LYS 39 C 1.77
458 HD LYS 39 C 2.12
459 HD LYS 39 C 2.04
460 CE LYS 39 C 2.42
461 HE LYS 39 C 2.80
462 HE LYS 39 C 2.88
463 NZ LYS 39 C 2.82
464 HZ LYS 39 C 3.12
465 HZ LYS 39 C 3.04
466 HZ LYS 39 C 3.14
467 N SER 40 C 0.73
468 H SER 40 C 0.73
469 CA SER 40 C 0.79
470 HA SER 40 C 0.92
471 C SER 40 C 0.74
472 O SER 40 C 0.93
473 CB SER 40 C 0.89
474 HB SER 40 C 1.48
475 HB SER 40 C 1.44
476 OG SER 40 C 1.41
477 HG SER 40 C 1.81
478 N VAL 41 C 0.64
479 H VAL 41 C 0.68
480 CA VAL 41 C 0.65
481 HA VAL 41 C 0.75
482 C VAL 41 C 0.74
483 O VAL 41 C 0.99
484 CB VAL 41 C 0.75
485 HB VAL 41 C 1.34
486 CG1 VAL 41 C 1.29
487 HG1 VAL 41 C 1.83
488 HG1 VAL 41 C 1.82
489 HG1 VAL 41 C 1.84
490 CG2 VAL 41 C 1.17
491 HG2 VAL 41 C 1.70
492 HG2 VAL 41 C 1.70
493 HG2 VAL 41 C 1.73
494 N GLY 42 C 0.85
495 H GLY 42 C 0.98
496 CA GLY 42 C 1.10
497 HA GLY 42 C 1.41
498 HA GLY 42 C 1.37
499 C GLY 42 C 0.87
500 O GLY 42 C 0.99
501 N ALA 43 C 0.77
502 H ALA 43 C 0.90
503 CA ALA 43 C 0.73
504 HA ALA 43 C 0.84
505 C ALA 43 C 0.77
506 O ALA 43 C 1.04
507 CB ALA 43 C 0.93
508 HB ALA 43 C 1.44
509 HB ALA 43 C 1.43
510 HB ALA 43 C 1.45
511 N GLN 44 C 0.83
512 H GLN 44 C 0.98
513 CA GLN 44 C 1.00
514 HA GLN 44 C 1.18
515 C GLN 44 C 0.97
516 O GLN 44 C 1.33
517 CB GLN 44 C 1.32
518 HB GLN 44 C 1.72
519 HB GLN 44 C 1.80
520 CG GLN 44 C 1.89
521 HG GLN 44 C 2.32
522 HG GLN 44 C 2.37
523 CD GLN 44 C 2.60
524 OE1 GLN 44 C 3.00
525 NE2 GLN 44 C 3.42
526 HE2 GLN 44 C 4.07
527 HE2 GLN 44 C 3.64
528 N LYS 45 C 0.81
529 H LYS 45 C 0.93
530 CA LYS 45 C 0.84
531 HA LYS 45 C 1.01
532 C LYS 45 C 0.83
533 O LYS 45 C 0.89
534 CB LYS 45 C 0.96
535 HB LYS 45 C 1.56
536 HB LYS 45 C 1.54
537 CG LYS 45 C 1.09
538 HG LYS 45 C 1.71
539 HG LYS 45 C 1.68
540 CD LYS 45 C 1.08
541 HD LYS 45 C 1.60
542 HD LYS 45 C 1.53
543 CE LYS 45 C 1.21
544 HE LYS 45 C 1.68
545 HE LYS 45 C 1.78
546 NZ LYS 45 C 1.25
547 HZ LYS 45 C 1.59
548 HZ LYS 45 C 1.61
549 HZ LYS 45 C 1.64
550 N ASP 46 C 0.93
551 H ASP 46 C 1.00
552 CA ASP 46 C 1.09
553 HA ASP 46 C 1.22
554 C ASP 46 C 0.90
555 O ASP 46 C 1.03
556 CB ASP 46 C 1.44
557 HB ASP 46 C 1.68
558 HB ASP 46 C 1.92
559 CG ASP 46 C 1.91
560 OD1 ASP 46 C 2.51
561 OD2 ASP 46 C 2.51
562 N THR 47 C 0.74
563 H THR 47 C 0.83
564 CA THR 47 C 0.60
565 HA THR 47 C 0.59
566 C THR 47 C 0.53
567 O THR 47 C 0.68
568 CB THR 47 C 0.71
569 HB THR 47 C 1.03
570 OG1 THR 47 C 0.95
571 HG1 THR 47 C 1.12
572 CG2 THR 47 C 0.94
573 HG2 THR 47 C 1.45
574 HG2 THR 47 C 1.48
575 HG2 THR 47 C 1.48
576 N TYR 48 C 0.43
577 H TYR 48 C 0.46
578 CA TYR 48 C 0.40
579 HA TYR 48 C 0.45
580 C TYR 48 C 0.40
581 O TYR 48 C 0.48
582 CB TYR 48 C 0.44
583 HB TYR 48 C 0.50
584 HB TYR 48 C 0.51
585 CG TYR 48 C 0.46
586 CD1 TYR 48 C 0.49
587 HD1 TYR 48 C 0.57
588 CD2 TYR 48 C 0.58
589 HD2 TYR 48 C 0.69
590 CE1 TYR 48 C 0.55
591 HE1 TYR 48 C 0.65
592 CE2 TYR 48 C 0.65
593 HE2 TYR 48 C 0.80
594 CZ TYR 48 C 0.60
595 OH TYR 48 C 0.72
596 HH TYR 48 C 0.73
597 N THR 49 C 0.45
598 H THR 49 C 0.56
599 CA THR 49 C 0.44
600 HA THR 49 C 0.47
601 C THR 49 C 0.41
602 O THR 49 C 0.46
603 CB THR 49 C 0.54
604 HB THR 49 C 0.60
605 OG1 THR 49 C 0.62
606 HG1 THR 49 C 0.68
607 CG2 THR 49 C 0.67
608 HG2 THR 49 C 1.26
609 HG2 THR 49 C 1.24
610 HG2 THR 49 C 1.25
611 N MET 50 C 0.39
612 H MET 50 C 0.42
613 CA MET 50 C 0.38
614 HA MET 50 C 0.42
615 C MET 50 C 0.39
616 O MET 50 C 0.44
617 CB MET 50 C 0.41
618 HB MET 50 C 0.54
619 HB MET 50 C 0.51
620 CG MET 50 C 0.48
621 HG MET 50 C 0.66
622 HG MET 50 C 0.71
623 SD MET 50 C 0.63
624 CE MET 50 C 0.70
625 HE MET 50 C 1.30
626 HE MET 50 C 1.27
627 HE MET 50 C 1.29
628 N LYS 51 C 0.41
629 H LYS 51 C 0.44
630 CA LYS 51 C 0.44
631 HA LYS 51 C 0.49
632 C LYS 51 C 0.41
633 O LYS 51 C 0.47
634 CB LYS 51 C 0.53
635 HB LYS 51 C 0.82
636 HB LYS 51 C 0.93
637 CG LYS 51 C 0.73
638 HG LYS 51 C 1.14
639 HG LYS 51 C 1.05
640 CD LYS 51 C 0.73
641 HD LYS 51 C 0.80
642 HD LYS 51 C 0.96
643 CE LYS 51 C 1.08
644 HE LYS 51 C 1.68
645 HE LYS 51 C 1.49
646 NZ LYS 51 C 1.36
647 HZ LYS 51 C 1.77
648 HZ LYS 51 C 1.81
649 HZ LYS 51 C 1.76
650 N GLU 52 C 0.39
651 H GLU 52 C 0.44
652 CA GLU 52 C 0.37
653 HA GLU 52 C 0.42
654 C GLU 52 C 0.36
655 O GLU 52 C 0.41
656 CB GLU 52 C 0.44
657 HB GLU 52 C 1.11
658 HB GLU 52 C 1.05
659 CG GLU 52 C 1.08
660 HG GLU 52 C 1.66
661 HG GLU 52 C 1.75
662 CD GLU 52 C 1.05
663 OE1 GLU 52 C 1.65
664 OE2 GLU 52 C 1.43
665 N VAL 53 C 0.36
666 H VAL 53 C 0.40
667 CA VAL 53 C 0.37
668 HA VAL 53 C 0.41
669 C VAL 53 C 0.41
670 O VAL 53 C 0.47
671 CB VAL 53 C 0.41
672 HB VAL 53 C 0.51
673 CG1 VAL 53 C 0.49
674 HG1 VAL 53 C 1.17
675 HG1 VAL 53 C 1.14
676 HG1 VAL 53 C 1.15
677 CG2 VAL 53 C 0.51
678 HG2 VAL 53 C 1.19
679 HG2 VAL 53 C 1.17
680 HG2 VAL 53 C 1.14
681 N LEU 54 C 0.42
682 H LEU 54 C 0.44
683 CA LEU 54 C 0.44
684 HA LEU 54 C 0.50
685 C LEU 54 C 0.44
686 O LEU 54 C 0.51
687 CB LEU 54 C 0.50
688 HB LEU 54 C 0.80
689 HB LEU 54 C 0.84
690 CG LEU 54 C 0.75
691 HG LEU 54 C 1.17
692 CD1 LEU 54 C 1.13
693 HD1 LEU 54 C 1.62
694 HD1 LEU 54 C 1.63
695 HD1 LEU 54 C 1.66
696 CD2 LEU 54 C 1.11
697 HD2 LEU 54 C 1.58
698 HD2 LEU 54 C 1.64
699 HD2 LEU 54 C 1.58
700 N PHE 55 C 0.43
701 H PHE 55 C 0.48
702 CA PHE 55 C 0.43
703 HA PHE 55 C 0.48
704 C PHE 55 C 0.42
705 O PHE 55 C 0.47
706 CB PHE 55 C 0.46
707 HB PHE 55 C 0.53
708 HB PHE 55 C 0.52
709 CG PHE 55 C 0.54
710 CD1 PHE 55 C 0.70
711 HD1 PHE 55 C 0.79
712 CD2 PHE 55 C 0.71
713 HD2 PHE 55 C 0.80
714 CE1 PHE 55 C 0.90
715 HE1 PHE 55 C 1.10
716 CE2 PHE 55 C 0.90
717 HE2 PHE 55 C 1.09
718 CZ PHE 55 C 0.96
719 HZ PHE 55 C 1.16
720 N TYR 56 C 0.41
721 H TYR 56 C 0.43
722 CA TYR 56 C 0.42
723 HA TYR 56 C 0.44
724 C TYR 56 C 0.45
725 O TYR 56 C 0.50
726 CB TYR 56 C 0.46
727 HB TYR 56 C 0.51
728 HB TYR 56 C 0.55
729 CG TYR 56 C 0.48
730 CD1 TYR 56 C 0.61
731 HD1 TYR 56 C 0.70
732 CD2 TYR 56 C 0.56
733 HD2 TYR 56 C 0.63
734 CE1 TYR 56 C 0.74
735 HE1 TYR 56 C 0.91
736 CE2 TYR 56 C 0.70
737 HE2 TYR 56 C 0.84
738 CZ TYR 56 C 0.77
739 OH TYR 56 C 0.99
740 HH TYR 56 C 1.39
741 N LEU 57 C 0.47
742 H LEU 57 C 0.49
743 CA LEU 57 C 0.50
744 HA LEU 57 C 0.54
745 C LEU 57 C 0.48
746 O LEU 57 C 0.50
747 CB LEU 57 C 0.57
748 HB LEU 57 C 0.84
749 HB LEU 57 C 1.00
750 CG LEU 57 C 1.10
751 HG LEU 57 C 1.84
752 CD1 LEU 57 C 1.46
753 HD1 LEU 57 C 1.92
754 HD1 LEU 57 C 1.94
755 HD1 LEU 57 C 1.94
756 CD2 LEU 57 C 1.60
757 HD2 LEU 57 C 2.10
758 HD2 LEU 57 C 2.04
759 HD2 LEU 57 C 2.05
760 N GLY 58 C 0.51
761 H GLY 58 C 0.55
762 CA GLY 58 C 0.54
763 HA GLY 58 C 0.60
764 HA GLY 58 C 0.60
765 C GLY 58 C 0.51
766 O GLY 58 C 0.55
767 N GLN 59 C 0.49
768 H GLN 59 C 0.53
769 CA GLN 59 C 0.49
770 HA GLN 59 C 0.54
771 C GLN 59 C 0.45
772 O GLN 59 C 0.50
773 CB GLN 59 C 0.55
774 HB GLN 59 C 1.07
775 HB GLN 59 C 1.02
776 CG GLN 59 C 1.18
777 HG GLN 59 C 1.95
778 HG GLN 59 C 1.82
779 CD GLN 59 C 1.51
780 OE1 GLN 59 C 2.08
781 NE2 GLN 59 C 2.08
782 HE2 GLN 59 C 2.54
783 HE2 GLN 59 C 2.45
784 N TYR 60 C 0.44
785 H TYR 60 C 0.48
786 CA TYR 60 C 0.43
787 HA TYR 60 C 0.45
788 C TYR 60 C 0.43
789 O TYR 60 C 0.47
790 CB TYR 60 C 0.46
791 HB TYR 60 C 0.51
792 HB TYR 60 C 0.50
793 CG TYR 60 C 0.45
794 CD1 TYR 60 C 0.50
795 HD1 TYR 60 C 0.59
796 CD2 TYR 60 C 0.46
797 HD2 TYR 60 C 0.52
798 CE1 TYR 60 C 0.53
799 HE1 TYR 60 C 0.62
800 CE2 TYR 60 C 0.48
801 HE2 TYR 60 C 0.54
802 CZ TYR 60 C 0.50
803 OH TYR 60 C 0.57
804 HH TYR 60 C 0.55
805 N ILE 61 C 0.44
806 H ILE 61 C 0.47
807 CA ILE 61 C 0.47
808 HA ILE 61 C 0.50
809 C ILE 61 C 0.49
810 O ILE 61 C 0.56
811 CB ILE 61 C 0.51
812 HB ILE 61 C 0.54
813 CG1 ILE 61 C 0.55
814 HG1 ILE 61 C 0.62
815 HG1 ILE 61 C 0.57
816 CG2 ILE 61 C 0.60
817 HG2 ILE 61 C 1.19
818 HG2 ILE 61 C 1.21
819 HG2 ILE 61 C 1.21
820 CD1 ILE 61 C 0.64
821 HD1 ILE 61 C 1.22
822 HD1 ILE 61 C 1.23
823 HD1 ILE 61 C 1.24
824 N MET 62 C 0.51
825 H MET 62 C 0.53
826 CA MET 62 C 0.59
827 HA MET 62 C 0.66
828 C MET 62 C 0.60
829 O MET 62 C 0.70
830 CB MET 62 C 0.68
831 HB MET 62 C 0.99
832 HB MET 62 C 1.02
833 CG MET 62 C 1.11
834 HG MET 62 C 1.60
835 HG MET 62 C 1.67
836 SD MET 62 C 2.24
837 CE MET 62 C 2.84
838 HE MET 62 C 3.18
839 HE MET 62 C 3.23
840 HE MET 62 C 3.24
841 N THR 63 C 0.56
842 H THR 63 C 0.56
843 CA THR 63 C 0.62
844 HA THR 63 C 0.70
845 C THR 63 C 0.63
846 O THR 63 C 0.78
847 CB THR 63 C 0.66
848 HB THR 63 C 0.71
849 OG1 THR 63 C 0.75
850 HG1 THR 63 C 0.78
851 CG2 THR 63 C 0.86
852 HG2 THR 63 C 1.38
853 HG2 THR 63 C 1.35
854 HG2 THR 63 C 1.42
855 N LYS 64 C 0.58
856 H LYS 64 C 0.57
857 CA LYS 64 C 0.63
858 HA LYS 64 C 0.72
859 C LYS 64 C 0.63
860 O LYS 64 C 0.72
861 CB LYS 64 C 0.68
862 HB LYS 64 C 0.87
863 HB LYS 64 C 0.92
864 CG LYS 64 C 0.90
865 HG LYS 64 C 1.54
866 HG LYS 64 C 1.49
867 CD LYS 64 C 0.94
868 HD LYS 64 C 1.56
869 HD LYS 64 C 1.65
870 CE LYS 64 C 1.20
871 HE LYS 64 C 1.85
872 HE LYS 64 C 1.66
873 NZ LYS 64 C 1.46
874 HZ LYS 64 C 1.86
875 HZ LYS 64 C 1.88
876 HZ LYS 64 C 1.82
877 N ARG 65 C 0.60
878 H ARG 65 C 0.62
879 CA ARG 65 C 0.65
880 HA ARG 65 C 0.68
881 C ARG 65 C 0.61
882 O ARG 65 C 0.76
883 CB ARG 65 C 0.82
884 HB ARG 65 C 1.17
885 HB ARG 65 C 1.07
886 CG ARG 65 C 1.29
887 HG ARG 65 C 1.81
888 HG ARG 65 C 1.86
889 CD ARG 65 C 1.69
890 HD ARG 65 C 2.05
891 HD ARG 65 C 2.18
892 NE ARG 65 C 2.35
893 HE ARG 65 C 2.69
894 CZ ARG 65 C 3.10
895 NH1 ARG 65 C 3.53
896 HH1 ARG 65 C 3.36
897 HH1 ARG 65 C 4.32
898 NH2 ARG 65 C 3.93
899 HH2 ARG 65 C 4.13
900 HH2 ARG 65 C 4.59
901 N LEU 66 C 0.51
902 H LEU 66 C 0.53
903 CA LEU 66 C 0.48
904 HA LEU 66 C 0.53
905 C LEU 66 C 0.48
906 O LEU 66 C 0.58
907 CB LEU 66 C 0.51
908 HB LEU 66 C 0.62
909 HB LEU 66 C 0.62
910 CG LEU 66 C 0.62
911 HG LEU 66 C 0.84
912 CD1 LEU 66 C 0.80
913 HD1 LEU 66 C 1.32
914 HD1 LEU 66 C 1.37
915 HD1 LEU 66 C 1.36
916 CD2 LEU 66 C 0.77
917 HD2 LEU 66 C 1.35
918 HD2 LEU 66 C 1.30
919 HD2 LEU 66 C 1.35
920 N TYR 67 C 0.55
921 H TYR 67 C 0.68
922 CA TYR 67 C 0.59
923 HA TYR 67 C 0.57
924 C TYR 67 C 0.81
925 O TYR 67 C 1.08
926 CB TYR 67 C 0.86
927 HB TYR 67 C 1.50
928 HB TYR 67 C 1.33
929 CG TYR 67 C 1.05
930 CD1 TYR 67 C 1.87
931 HD1 TYR 67 C 2.35
932 CD2 TYR 67 C 1.64
933 HD2 TYR 67 C 2.04
934 CE1 TYR 67 C 2.54
935 HE1 TYR 67 C 3.29
936 CE2 TYR 67 C 2.36
937 HE2 TYR 67 C 3.03
938 CZ TYR 67 C 2.64
939 OH TYR 67 C 3.50
940 HH TYR 67 C 3.92
941 N ASP 68 C 0.91
942 H ASP 68 C 0.82
943 CA ASP 68 C 1.33
944 HA ASP 68 C 1.80
945 C ASP 68 C 1.33
946 O ASP 68 C 1.23
947 CB ASP 68 C 1.62
948 HB ASP 68 C 1.95
949 HB ASP 68 C 1.43
950 CG ASP 68 C 2.12
951 OD1 ASP 68 C 2.55
952 OD2 ASP 68 C 2.57
953 N GLU 69 C 1.93
954 H GLU 69 C 2.33
955 CA GLU 69 C 2.28
956 HA GLU 69 C 2.35
957 C GLU 69 C 2.11
958 O GLU 69 C 2.38
959 CB GLU 69 C 3.04
960 HB GLU 69 C 3.55
961 HB GLU 69 C 3.26
962 CG GLU 69 C 3.57
963 HG GLU 69 C 3.90
964 HG GLU 69 C 3.94
965 CD GLU 69 C 4.02
966 OE1 GLU 69 C 4.52
967 OE2 GLU 69 C 4.38
968 N LYS 70 C 1.96
969 H LYS 70 C 2.03
970 CA LYS 70 C 2.02
971 HA LYS 70 C 2.33
972 C LYS 70 C 1.62
973 O LYS 70 C 1.92
974 CB LYS 70 C 2.47
975 HB LYS 70 C 2.71
976 HB LYS 70 C 2.72
977 CG LYS 70 C 3.18
978 HG LYS 70 C 3.49
979 HG LYS 70 C 3.48
980 CD LYS 70 C 3.82
981 HD LYS 70 C 3.93
982 HD LYS 70 C 4.14
983 CE LYS 70 C 4.48
984 HE LYS 70 C 4.57
985 HE LYS 70 C 4.83
986 NZ LYS 70 C 5.17
987 HZ LYS 70 C 5.47
988 HZ LYS 70 C 5.47
989 HZ LYS 70 C 5.42
990 N GLN 71 C 1.28
991 H GLN 71 C 1.31
992 CA GLN 71 C 1.30
993 HA GLN 71 C 1.57
994 C GLN 71 C 1.23
995 O GLN 71 C 1.49
996 CB GLN 71 C 1.68
997 HB GLN 71 C 2.17
998 HB GLN 71 C 2.05
999 CG GLN 71 C 2.11
1000 HG GLN 71 C 2.49
1001 HG GLN 71 C 2.65
1002 CD GLN 71 C 2.53
1003 OE1 GLN 71 C 2.77
1004 NE2 GLN 71 C 3.21
1005 HE2 GLN 71 C 3.73
1006 HE2 GLN 71 C 3.44
1007 N GLN 72 C 1.32
1008 H GLN 72 C 1.52
1009 CA GLN 72 C 1.56
1010 HA GLN 72 C 1.76
1011 C GLN 72 C 1.22
1012 O GLN 72 C 1.17
1013 CB GLN 72 C 2.26
1014 HB GLN 72 C 2.59
1015 HB GLN 72 C 2.53
1016 CG GLN 72 C 2.82
1017 HG GLN 72 C 3.13
1018 HG GLN 72 C 3.10
1019 CD GLN 72 C 3.50
1020 OE1 GLN 72 C 3.90
1021 NE2 GLN 72 C 4.14
1022 HE2 GLN 72 C 4.75
1023 HE2 GLN 72 C 4.25
1024 N HIS 73 C 1.16
1025 H HIS 73 C 1.35
1026 CA HIS 73 C 1.03
1027 HA HIS 73 C 1.19
1028 C HIS 73 C 0.79
1029 O HIS 73 C 0.91
1030 CB HIS 73 C 1.16
1031 HB HIS 73 C 1.13
1032 HB HIS 73 C 1.27
1033 CG HIS 73 C 1.53
1034 ND1 HIS 73 C 1.84
1035 HD1 HIS 73 C 1.91
1036 CD2 HIS 73 C 1.78
1037 HD2 HIS 73 C 1.82
1038 CE1 HIS 73 C 2.17
1039 HE1 HIS 73 C 2.50
1040 NE2 HIS 73 C 2.15
1041 N ILE 74 C 0.65
1042 H ILE 74 C 0.80
1043 CA ILE 74 C 0.53
1044 HA ILE 74 C 0.52
1045 C ILE 74 C 0.50
1046 O ILE 74 C 0.61
1047 CB ILE 74 C 0.67
1048 HB ILE 74 C 0.78
1049 CG1 ILE 74 C 0.86
1050 HG1 ILE 74 C 1.41
1051 HG1 ILE 74 C 1.35
1052 CG2 ILE 74 C 0.76
1053 HG2 ILE 74 C 1.28
1054 HG2 ILE 74 C 1.29
1055 HG2 ILE 74 C 1.34
1056 CD1 ILE 74 C 1.28
1057 HD1 ILE 74 C 1.79
1058 HD1 ILE 74 C 1.83
1059 HD1 ILE 74 C 1.80
1060 N VAL 75 C 0.51
1061 H VAL 75 C 0.57
1062 CA VAL 75 C 0.53
1063 HA VAL 75 C 0.60
1064 C VAL 75 C 0.51
1065 O VAL 75 C 0.61
1066 CB VAL 75 C 0.61
1067 HB VAL 75 C 0.94
1068 CG1 VAL 75 C 0.90
1069 HG1 VAL 75 C 1.43
1070 HG1 VAL 75 C 1.46
1071 HG1 VAL 75 C 1.45
1072 CG2 VAL 75 C 0.94
1073 HG2 VAL 75 C 1.50
1074 HG2 VAL 75 C 1.50
1075 HG2 VAL 75 C 1.46
1076 N TYR 76 C 0.52
1077 H TYR 76 C 0.57
1078 CA TYR 76 C 0.52
1079 HA TYR 76 C 0.54
1080 C TYR 76 C 0.53
1081 O TYR 76 C 0.63
1082 CB TYR 76 C 0.64
1083 HB TYR 76 C 1.13
1084 HB TYR 76 C 1.24
1085 CG TYR 76 C 1.01
1086 CD1 TYR 76 C 1.55
1087 HD1 TYR 76 C 1.94
1088 CD2 TYR 76 C 2.05
1089 HD2 TYR 76 C 2.49
1090 CE1 TYR 76 C 2.35
1091 HE1 TYR 76 C 2.91
1092 CE2 TYR 76 C 2.90
1093 HE2 TYR 76 C 3.78
1094 CZ TYR 76 C 2.88
1095 OH TYR 76 C 3.83
1096 HH TYR 76 C 4.25
1097 N CYS 77 C 0.59
1098 H CYS 77 C 0.69
1099 CA CYS 77 C 0.62
1100 HA CYS 77 C 0.71
1101 C CYS 77 C 0.62
1102 O CYS 77 C 0.72
1103 CB CYS 77 C 0.69
1104 HB CYS 77 C 0.84
1105 HB CYS 77 C 0.81
1106 SG CYS 77 C 0.74
1107 HG CYS 77 C 0.98
1108 N SER 78 C 0.67
1109 H SER 78 C 0.78
1110 CA SER 78 C 0.73
1111 HA SER 78 C 0.83
1112 C SER 78 C 0.74
1113 O SER 78 C 0.95
1114 CB SER 78 C 0.87
1115 HB SER 78 C 1.46
1116 HB SER 78 C 1.26
1117 OG SER 78 C 1.52
1118 HG SER 78 C 1.84
1119 N ASN 79 C 0.72
1120 H ASN 79 C 0.76
1121 CA ASN 79 C 0.88
1122 HA ASN 79 C 0.99
1123 C ASN 79 C 0.83
1124 O ASN 79 C 1.20
1125 CB ASN 79 C 1.14
1126 HB ASN 79 C 1.47
1127 HB ASN 79 C 1.45
1128 CG ASN 79 C 1.61
1129 OD1 ASN 79 C 2.16
1130 ND2 ASN 79 C 2.28
1131 HD2 ASN 79 C 2.81
1132 HD2 ASN 79 C 2.60
1133 N ASP 80 C 0.61
1134 H ASP 80 C 0.70
1135 CA ASP 80 C 0.57
1136 HA ASP 80 C 0.62
1137 C ASP 80 C 0.55
1138 O ASP 80 C 0.60
1139 CB ASP 80 C 0.61
1140 HB ASP 80 C 0.73
1141 HB ASP 80 C 0.64
1142 CG ASP 80 C 0.60
1143 OD1 ASP 80 C 1.20
1144 OD2 ASP 80 C 1.17
1145 N LEU 81 C 0.56
1146 H LEU 81 C 0.63
1147 CA LEU 81 C 0.58
1148 HA LEU 81 C 0.66
1149 C LEU 81 C 0.54
1150 O LEU 81 C 0.60
1151 CB LEU 81 C 0.69
1152 HB LEU 81 C 0.82
1153 HB LEU 81 C 0.81
1154 CG LEU 81 C 0.94
1155 HG LEU 81 C 1.20
1156 CD1 LEU 81 C 1.37
1157 HD1 LEU 81 C 1.81
1158 HD1 LEU 81 C 1.86
1159 HD1 LEU 81 C 1.84
1160 CD2 LEU 81 C 1.31
1161 HD2 LEU 81 C 1.82
1162 HD2 LEU 81 C 1.75
1163 HD2 LEU 81 C 1.75
1164 N LEU 82 C 0.51
1165 H LEU 82 C 0.53
1166 CA LEU 82 C 0.50
1167 HA LEU 82 C 0.54
1168 C LEU 82 C 0.50
1169 O LEU 82 C 0.56
1170 CB LEU 82 C 0.53
1171 HB LEU 82 C 0.60
1172 HB LEU 82 C 0.59
1173 CG LEU 82 C 0.59
1174 HG LEU 82 C 0.68
1175 CD1 LEU 82 C 0.73
1176 HD1 LEU 82 C 1.32
1177 HD1 LEU 82 C 1.26
1178 HD1 LEU 82 C 1.31
1179 CD2 LEU 82 C 0.75
1180 HD2 LEU 82 C 1.31
1181 HD2 LEU 82 C 1.32
1182 HD2 LEU 82 C 1.31
1183 N GLY 83 C 0.52
1184 H GLY 83 C 0.55
1185 CA GLY 83 C 0.57
1186 HA GLY 83 C 0.64
1187 HA GLY 83 C 0.66
1188 C GLY 83 C 0.57
1189 O GLY 83 C 0.66
1190 N ASP 84 C 0.58
1191 H ASP 84 C 0.62
1192 CA ASP 84 C 0.64
1193 HA ASP 84 C 0.70
1194 C ASP 84 C 0.62
1195 O ASP 84 C 0.77
1196 CB ASP 84 C 0.75
1197 HB ASP 84 C 1.06
1198 HB ASP 84 C 1.04
1199 CG ASP 84 C 1.16
1200 OD1 ASP 84 C 1.78
1201 OD2 ASP 84 C 1.83
1202 N LEU 85 C 0.57
1203 H LEU 85 C 0.60
1204 CA LEU 85 C 0.60
1205 HA LEU 85 C 0.70
1206 C LEU 85 C 0.55
1207 O LEU 85 C 0.64
1208 CB LEU 85 C 0.69
1209 HB LEU 85 C 0.99
1210 HB LEU 85 C 1.26
1211 CG LEU 85 C 1.10
1212 HG LEU 85 C 1.81
1213 CD1 LEU 85 C 1.30
1214 HD1 LEU 85 C 1.79
1215 HD1 LEU 85 C 1.81
1216 HD1 LEU 85 C 1.78
1217 CD2 LEU 85 C 1.91
1218 HD2 LEU 85 C 2.40
1219 HD2 LEU 85 C 2.42
1220 HD2 LEU 85 C 2.37
1221 N PHE 86 C 0.52
1222 H PHE 86 C 0.54
1223 CA PHE 86 C 0.53
1224 HA PHE 86 C 0.59
1225 C PHE 86 C 0.57
1226 O PHE 86 C 0.68
1227 CB PHE 86 C 0.51
1228 HB PHE 86 C 0.53
1229 HB PHE 86 C 0.58
1230 CG PHE 86 C 0.54
1231 CD1 PHE 86 C 1.30
1232 HD1 PHE 86 C 2.13
1233 CD2 PHE 86 C 1.25
1234 HD2 PHE 86 C 2.08
1235 CE1 PHE 86 C 1.35
1236 HE1 PHE 86 C 2.18
1237 CE2 PHE 86 C 1.29
1238 HE2 PHE 86 C 2.11
1239 CZ PHE 86 C 0.71
1240 HZ PHE 86 C 0.82
1241 N GLY 87 C 0.57
1242 H GLY 87 C 0.59
1243 CA GLY 87 C 0.64
1244 HA GLY 87 C 0.70
1245 HA GLY 87 C 0.72
1246 C GLY 87 C 0.65
1247 O GLY 87 C 0.90
1248 N VAL 88 C 0.59
1249 H VAL 88 C 0.73
1250 CA VAL 88 C 0.59
1251 HA VAL 88 C 0.64
1252 C VAL 88 C 0.57
1253 O VAL 88 C 0.61
1254 CB VAL 88 C 0.65
1255 HB VAL 88 C 0.69
1256 CG1 VAL 88 C 0.82
1257 HG1 VAL 88 C 1.36
1258 HG1 VAL 88 C 1.31
1259 HG1 VAL 88 C 1.35
1260 CG2 VAL 88 C 0.71
1261 HG2 VAL 88 C 1.28
1262 HG2 VAL 88 C 1.30
1263 HG2 VAL 88 C 1.23
1264 N PRO 89 C 0.59
1265 CA PRO 89 C 0.60
1266 HA PRO 89 C 0.64
1267 C PRO 89 C 0.55
1268 O PRO 89 C 0.57
1269 CB PRO 89 C 0.74
1270 HB PRO 89 C 0.86
1271 HB PRO 89 C 0.89
1272 CG PRO 89 C 0.83
1273 HG PRO 89 C 1.02
1274 HG PRO 89 C 1.08
1275 CD PRO 89 C 0.70
1276 HD PRO 89 C 0.76
1277 HD PRO 89 C 0.81
1278 N SER 90 C 0.55
1279 H SER 90 C 0.61
1280 CA SER 90 C 0.52
1281 HA SER 90 C 0.52
1282 C SER 90 C 0.54
1283 O SER 90 C 0.61
1284 CB SER 90 C 0.60
1285 HB SER 90 C 1.19
1286 HB SER 90 C 1.12
1287 OG SER 90 C 1.02
1288 HG SER 90 C 1.60
1289 N PHE 91 C 0.52
1290 H PHE 91 C 0.52
1291 CA PHE 91 C 0.53
1292 HA PHE 91 C 0.58
1293 C PHE 91 C 0.52
1294 O PHE 91 C 0.57
1295 CB PHE 91 C 0.58
1296 HB PHE 91 C 0.64
1297 HB PHE 91 C 0.63
1298 CG PHE 91 C 0.57
1299 CD1 PHE 91 C 0.63
1300 HD1 PHE 91 C 0.71
1301 CD2 PHE 91 C 0.63
1302 HD2 PHE 91 C 0.69
1303 CE1 PHE 91 C 0.70
1304 HE1 PHE 91 C 0.81
1305 CE2 PHE 91 C 0.70
1306 HE2 PHE 91 C 0.81
1307 CZ PHE 91 C 0.72
1308 HZ PHE 91 C 0.82
1309 N SER 92 C 0.60
1310 H SER 92 C 0.73
1311 CA SER 92 C 0.63
1312 HA SER 92 C 0.69
1313 C SER 92 C 0.61
1314 O SER 92 C 0.64
1315 CB SER 92 C 0.75
1316 HB SER 92 C 0.86
1317 HB SER 92 C 0.78
1318 OG SER 92 C 0.86
1319 HG SER 92 C 1.00
1320 N VAL 93 C 0.68
1321 H VAL 93 C 0.76
1322 CA VAL 93 C 0.74
1323 HA VAL 93 C 0.81
1324 C VAL 93 C 0.71
1325 O VAL 93 C 0.84
1326 CB VAL 93 C 0.94
1327 HB VAL 93 C 1.44
1328 CG1 VAL 93 C 1.56
1329 HG1 VAL 93 C 2.06
1330 HG1 VAL 93 C 2.09
1331 HG1 VAL 93 C 2.06
1332 CG2 VAL 93 C 1.58
1333 HG2 VAL 93 C 2.08
1334 HG2 VAL 93 C 2.08
1335 HG2 VAL 93 C 2.10
1336 N LYS 94 C 0.67
1337 H LYS 94 C 0.70
1338 CA LYS 94 C 0.71
1339 HA LYS 94 C 0.82
1340 C LYS 94 C 0.65
1341 O LYS 94 C 0.76
1342 CB LYS 94 C 0.89
1343 HB LYS 94 C 1.31
1344 HB LYS 94 C 1.44
1345 CG LYS 94 C 1.33
1346 HG LYS 94 C 1.95
1347 HG LYS 94 C 1.87
1348 CD LYS 94 C 1.50
1349 HD LYS 94 C 1.86
1350 HD LYS 94 C 1.84
1351 CE LYS 94 C 2.22
1352 HE LYS 94 C 2.72
1353 HE LYS 94 C 2.72
1354 NZ LYS 94 C 2.59
1355 HZ LYS 94 C 2.89
1356 HZ LYS 94 C 2.86
1357 HZ LYS 94 C 2.87
1358 N GLU 95 C 0.62
1359 H GLU 95 C 0.70
1360 CA GLU 95 C 0.64
1361 HA GLU 95 C 0.70
1362 C GLU 95 C 0.55
1363 O GLU 95 C 0.61
1364 CB GLU 95 C 0.85
1365 HB GLU 95 C 1.40
1366 HB GLU 95 C 0.98
1367 CG GLU 95 C 1.30
1368 HG GLU 95 C 1.74
1369 HG GLU 95 C 1.92
1370 CD GLU 95 C 1.65
1371 OE1 GLU 95 C 2.23
1372 OE2 GLU 95 C 2.22
1373 N HIS 96 C 0.52
1374 H HIS 96 C 0.60
1375 CA HIS 96 C 0.48
1376 HA HIS 96 C 0.53
1377 C HIS 96 C 0.46
1378 O HIS 96 C 0.49
1379 CB HIS 96 C 0.55
1380 HB HIS 96 C 0.60
1381 HB HIS 96 C 0.65
1382 CG HIS 96 C 0.62
1383 ND1 HIS 96 C 0.79
1384 HD1 HIS 96 C 1.09
1385 CD2 HIS 96 C 0.92
1386 HD2 HIS 96 C 1.29
1387 CE1 HIS 96 C 0.84
1388 HE1 HIS 96 C 1.08
1389 NE2 HIS 96 C 0.93
1390 N ARG 97 C 0.46
1391 H ARG 97 C 0.52
1392 CA ARG 97 C 0.45
1393 HA ARG 97 C 0.46
1394 C ARG 97 C 0.44
1395 O ARG 97 C 0.48
1396 CB ARG 97 C 0.50
1397 HB ARG 97 C 0.54
1398 HB ARG 97 C 0.56
1399 CG ARG 97 C 0.52
1400 HG ARG 97 C 0.59
1401 HG ARG 97 C 0.55
1402 CD ARG 97 C 0.50
1403 HD ARG 97 C 0.56
1404 HD ARG 97 C 0.51
1405 NE ARG 97 C 0.51
1406 HE ARG 97 C 0.60
1407 CZ ARG 97 C 0.49
1408 NH1 ARG 97 C 0.52
1409 HH1 ARG 97 C 0.56
1410 HH1 ARG 97 C 0.56
1411 NH2 ARG 97 C 0.54
1412 HH2 ARG 97 C 0.61
1413 HH2 ARG 97 C 0.56
1414 N LYS 98 C 0.45
1415 H LYS 98 C 0.50
1416 CA LYS 98 C 0.47
1417 HA LYS 98 C 0.51
1418 C LYS 98 C 0.44
1419 O LYS 98 C 0.49
1420 CB LYS 98 C 0.55
1421 HB LYS 98 C 1.00
1422 HB LYS 98 C 1.04
1423 CG LYS 98 C 1.20
1424 HG LYS 98 C 1.80
1425 HG LYS 98 C 1.81
1426 CD LYS 98 C 1.43
1427 HD LYS 98 C 1.80
1428 HD LYS 98 C 1.72
1429 CE LYS 98 C 2.11
1430 HE LYS 98 C 2.54
1431 HE LYS 98 C 2.62
1432 NZ LYS 98 C 2.54
1433 HZ LYS 98 C 2.86
1434 HZ LYS 98 C 2.88
1435 HZ LYS 98 C 2.83
1436 N ILE 99 C 0.43
1437 H ILE 99 C 0.47
1438 CA ILE 99 C 0.43
1439 HA ILE 99 C 0.47
1440 C ILE 99 C 0.41
1441 O ILE 99 C 0.45
1442 CB ILE 99 C 0.48
1443 HB ILE 99 C 0.64
1444 CG1 ILE 99 C 0.63
1445 HG1 ILE 99 C 1.15
1446 HG1 ILE 99 C 1.17
1447 CG2 ILE 99 C 0.68
1448 HG2 ILE 99 C 1.25
1449 HG2 ILE 99 C 1.27
1450 HG2 ILE 99 C 1.30
1451 CD1 ILE 99 C 1.13
1452 HD1 ILE 99 C 1.69
1453 HD1 ILE 99 C 1.68
1454 HD1 ILE 99 C 1.69
1455 N TYR 100 C 0.39
1456 H TYR 100 C 0.43
1457 CA TYR 100 C 0.37
1458 HA TYR 100 C 0.40
1459 C TYR 100 C 0.39
1460 O TYR 100 C 0.44
1461 CB TYR 100 C 0.39
1462 HB TYR 100 C 0.45
1463 HB TYR 100 C 0.43
1464 CG TYR 100 C 0.38
1465 CD1 TYR 100 C 0.40
1466 HD1 TYR 100 C 0.47
1467 CD2 TYR 100 C 0.48
1468 HD2 TYR 100 C 0.58
1469 CE1 TYR 100 C 0.43
1470 HE1 TYR 100 C 0.52
1471 CE2 TYR 100 C 0.51
1472 HE2 TYR 100 C 0.64
1473 CZ TYR 100 C 0.45
1474 OH TYR 100 C 0.53
1475 HH TYR 100 C 0.55
1476 N THR 101 C 0.41
1477 H THR 101 C 0.46
1478 CA THR 101 C 0.44
1479 HA THR 101 C 0.48
1480 C THR 101 C 0.46
1481 O THR 101 C 0.54
1482 CB THR 101 C 0.50
1483 HB THR 101 C 0.55
1484 OG1 THR 101 C 0.59
1485 HG1 THR 101 C 0.96
1486 CG2 THR 101 C 0.65
1487 HG2 THR 101 C 1.27
1488 HG2 THR 101 C 1.23
1489 HG2 THR 101 C 1.24
1490 N MET 102 C 0.44
1491 H MET 102 C 0.46
1492 CA MET 102 C 0.47
1493 HA MET 102 C 0.52
1494 C MET 102 C 0.48
1495 O MET 102 C 0.60
1496 CB MET 102 C 0.53
1497 HB MET 102 C 0.65
1498 HB MET 102 C 0.67
1499 CG MET 102 C 0.65
1500 HG MET 102 C 0.79
1501 HG MET 102 C 0.85
1502 SD MET 102 C 0.99
1503 CE MET 102 C 1.43
1504 HE MET 102 C 1.94
1505 HE MET 102 C 1.93
1506 HE MET 102 C 1.92
1507 N ILE 103 C 0.43
1508 H ILE 103 C 0.46
1509 CA ILE 103 C 0.43
1510 HA ILE 103 C 0.48
1511 C ILE 103 C 0.42
1512 O ILE 103 C 0.46
1513 CB ILE 103 C 0.44
1514 HB ILE 103 C 0.45
1515 CG1 ILE 103 C 0.51
1516 HG1 ILE 103 C 0.75
1517 HG1 ILE 103 C 0.72
1518 CG2 ILE 103 C 0.51
1519 HG2 ILE 103 C 1.17
1520 HG2 ILE 103 C 1.14
1521 HG2 ILE 103 C 1.11
1522 CD1 ILE 103 C 0.97
1523 HD1 ILE 103 C 1.53
1524 HD1 ILE 103 C 1.51
1525 HD1 ILE 103 C 1.52
1526 N TYR 104 C 0.43
1527 H TYR 104 C 0.47
1528 CA TYR 104 C 0.44
1529 HA TYR 104 C 0.48
1530 C TYR 104 C 0.48
1531 O TYR 104 C 0.59
1532 CB TYR 104 C 0.49
1533 HB TYR 104 C 0.92
1534 HB TYR 104 C 0.93
1535 CG TYR 104 C 0.78
1536 CD1 TYR 104 C 1.31
1537 HD1 TYR 104 C 1.70
1538 CD2 TYR 104 C 1.55
1539 HD2 TYR 104 C 1.94
1540 CE1 TYR 104 C 1.89
1541 HE1 TYR 104 C 2.41
1542 CE2 TYR 104 C 2.17
1543 HE2 TYR 104 C 2.85
1544 CZ TYR 104 C 2.19
1545 OH TYR 104 C 2.89
1546 HH TYR 104 C 3.22
1547 N ARG 105 C 0.51
1548 H ARG 105 C 0.59
1549 CA ARG 105 C 0.57
1550 HA ARG 105 C 0.65
1551 C ARG 105 C 0.53
1552 O ARG 105 C 0.70
1553 CB ARG 105 C 0.76
1554 HB ARG 105 C 1.10
1555 HB ARG 105 C 1.18
1556 CG ARG 105 C 1.36
1557 HG ARG 105 C 1.82
1558 HG ARG 105 C 1.88
1559 CD ARG 105 C 1.68
1560 HD ARG 105 C 1.94
1561 HD ARG 105 C 1.95
1562 NE ARG 105 C 2.39
1563 HE ARG 105 C 2.87
1564 CZ ARG 105 C 2.86
1565 NH1 ARG 105 C 2.95
1566 HH1 ARG 105 C 2.72
1567 HH1 ARG 105 C 3.55
1568 NH2 ARG 105 C 3.69
1569 HH2 ARG 105 C 4.05
1570 HH2 ARG 105 C 4.13
1571 N ASN 106 C 0.47
1572 H ASN 106 C 0.54
1573 CA ASN 106 C 0.52
1574 HA ASN 106 C 0.60
1575 C ASN 106 C 0.47
1576 O ASN 106 C 0.50
1577 CB ASN 106 C 0.70
1578 HB ASN 106 C 0.91
1579 HB ASN 106 C 0.72
1580 CG ASN 106 C 1.08
1581 OD1 ASN 106 C 1.35
1582 ND2 ASN 106 C 1.47
1583 HD2 ASN 106 C 1.77
1584 HD2 ASN 106 C 1.63
1585 N LEU 107 C 0.48
1586 H LEU 107 C 0.56
1587 CA LEU 107 C 0.46
1588 HA LEU 107 C 0.48
1589 C LEU 107 C 0.54
1590 O LEU 107 C 0.68
1591 CB LEU 107 C 0.47
1592 HB LEU 107 C 0.48
1593 HB LEU 107 C 0.53
1594 CG LEU 107 C 0.63
1595 HG LEU 107 C 0.77
1596 CD1 LEU 107 C 0.69
1597 HD1 LEU 107 C 1.23
1598 HD1 LEU 107 C 1.27
1599 HD1 LEU 107 C 1.25
1600 CD2 LEU 107 C 0.75
1601 HD2 LEU 107 C 1.29
1602 HD2 LEU 107 C 1.30
1603 HD2 LEU 107 C 1.32
1604 N VAL 108 C 0.55
1605 H VAL 108 C 0.56
1606 CA VAL 108 C 0.61
1607 HA VAL 108 C 0.72
1608 C VAL 108 C 0.53
1609 O VAL 108 C 0.53
1610 CB VAL 108 C 0.78
1611 HB VAL 108 C 1.50
1612 CG1 VAL 108 C 1.52
1613 HG1 VAL 108 C 2.05
1614 HG1 VAL 108 C 2.07
1615 HG1 VAL 108 C 2.10
1616 CG2 VAL 108 C 1.56
1617 HG2 VAL 108 C 2.12
1618 HG2 VAL 108 C 2.09
1619 HG2 VAL 108 C 2.11
1620 N VAL 109 C 0.58
1621 H VAL 109 C 0.68
1622 CA VAL 109 C 0.57
1623 HA VAL 109 C 0.55
1624 C VAL 109 C 0.59
1625 O VAL 109 C 0.72
1626 CB VAL 109 C 0.70
1627 HB VAL 109 C 1.02
1628 CG1 VAL 109 C 1.06
1629 HG1 VAL 109 C 1.60
1630 HG1 VAL 109 C 1.58
1631 HG1 VAL 109 C 1.60
1632 CG2 VAL 109 C 1.22
1633 HG2 VAL 109 C 1.75
1634 HG2 VAL 109 C 1.73
1635 HG2 VAL 109 C 1.72
1636 N VAL 110 C 0.57
1637 H VAL 110 C 0.57
1638 CA VAL 110 C 0.66
1639 HA VAL 110 C 0.74
1640 C VAL 110 C 0.79
1641 OT1 VAL 110 C 0.97
1642 OT2 VAL 110 C 0.86
1643 CB VAL 110 C 0.70
1644 HB VAL 110 C 0.77
1645 CG1 VAL 110 C 0.93
1646 HG1 VAL 110 C 1.45
1647 HG1 VAL 110 C 1.44
1648 HG1 VAL 110 C 1.41
1649 CG2 VAL 110 C 0.75
1650 HG2 VAL 110 C 1.29
1651 HG2 VAL 110 C 1.31
1652 HG2 VAL 110 C 1.28
