# Supplementary material for: Anti-cancer activity elucidation of geissolosimine as an MDM2-p53 interaction inhibitor: An in-silico study
Source: PLoS One. 2025 May 8;20(5):e0323003. doi: 10.1371/journal.pone.0323003 (PMC12061181; doi:10.1371/journal.pone.0323003)
Supplement: S8 File — (ZIP) [file pone.0323003.s008.zip › Result/complex_2/complex_2_rmsfres.tab]

Table of residue Root Mean Square Fluctuations in [A]
ASP 11 C 2.85
GLY 12 C 1.07
ALA 13 C 0.93
VAL 14 C 1.25
THR 15 C 1.42
THR 16 C 0.82
SER 17 C 0.96
GLN 18 C 1.09
ILE 19 C 0.82
PRO 20 C 0.74
ALA 21 C 0.92
SER 22 C 0.96
GLU 23 C 0.71
GLN 24 C 0.62
GLU 25 C 0.88
THR 26 C 0.68
LEU 27 C 1.24
VAL 28 C 0.68
ARG 29 C 1.53
PRO 30 C 0.85
LYS 31 C 1.15
PRO 32 C 0.77
LEU 33 C 1.54
LEU 34 C 0.81
LEU 35 C 1.10
LYS 36 C 1.66
LEU 37 C 1.06
LEU 38 C 1.04
LYS 39 C 1.81
SER 40 C 1.08
VAL 41 C 1.23
GLY 42 C 1.08
ALA 43 C 1.03
GLN 44 C 2.03
LYS 45 C 1.31
ASP 46 C 1.51
THR 47 C 0.94
TYR 48 C 0.55
THR 49 C 0.69
MET 50 C 0.64
LYS 51 C 0.97
GLU 52 C 0.91
VAL 53 C 0.71
LEU 54 C 0.99
PHE 55 C 0.69
TYR 56 C 0.64
LEU 57 C 1.23
GLY 58 C 0.55
GLN 59 C 1.25
TYR 60 C 0.50
ILE 61 C 0.75
MET 62 C 1.49
THR 63 C 0.84
LYS 64 C 1.19
ARG 65 C 2.08
LEU 66 C 0.84
TYR 67 C 1.82
ASP 68 C 1.64
GLU 69 C 3.17
LYS 70 C 3.51
GLN 71 C 2.18
GLN 72 C 2.68
HIS 73 C 1.51
ILE 74 C 1.06
VAL 75 C 0.97
TYR 76 C 1.82
CYS 77 C 0.73
SER 78 C 1.06
ASN 79 C 1.49
ASP 80 C 0.72
LEU 81 C 1.13
LEU 82 C 0.81
GLY 83 C 0.60
ASP 84 C 0.96
LEU 85 C 1.33
PHE 86 C 1.04
GLY 87 C 0.68
VAL 88 C 0.90
PRO 89 C 0.76
SER 90 C 0.81
PHE 91 C 0.64
SER 92 C 0.74
VAL 93 C 1.41
LYS 94 C 1.69
GLU 95 C 1.21
HIS 96 C 0.73
ARG 97 C 0.53
LYS 98 C 1.53
ILE 99 C 0.92
TYR 100 C 0.46
THR 101 C 0.70
MET 102 C 0.90
ILE 103 C 0.79
TYR 104 C 1.43
ARG 105 C 1.93
ASN 106 C 0.91
LEU 107 C 0.80
VAL 108 C 1.34
VAL 109 C 1.10
VAL 110 C 0.97
