# Supplementary material for: Anti-cancer activity elucidation of geissolosimine as an MDM2-p53 interaction inhibitor: An in-silico study
Source: PLoS One. 2025 May 8;20(5):e0323003. doi: 10.1371/journal.pone.0323003 (PMC12061181; doi:10.1371/journal.pone.0323003)
Supplement: S9 File — (XLSX) [file pone.0323003.s009.xlsx]

## Sheet: Sheet1
MW	ALogP	Status
568.409	5.9962	Active
564.424	5.5305	Active
547.991	5.5368	Active
574.438	5.7442	Active
547.991	5.818	Active
533.964	5.3318	Active
539.993	5.0798	Active
557.983	5.2853	Active
564.424	5.8719	Active
551.954	5.5373	Active
547.03	5.6475	Active
577.434	5.9016	Active
579.45	6.2732	Active
565.423	5.9539	Active
551.397	5.4302	Active
657.519	6.9973	Active
591.461	6.3878	Active
607.46	5.8852	Active
577.434	5.9016	Active
671.545	7.4835	Active
578.422	5.4993	Active
621.487	5.9198	Active
609.451	6.1417	Active
577.434	5.8738	Active
657.519	6.4411	Active
591.461	6.36	Active
661.431	7.9937	Active
656.534	6.3673	Active
620.502	5.3176	Active
674.546	6.2656	Active
660.52	6.2032	Active
565.412	5.0072	Active
673.518	6.8443	Active
581.423	4.9505	Active
591.461	6.3878	Active
578.422	4.9602	Active
671.545	6.5035	Active
591.461	5.9362	Active
675.458	8.0561	Active
659.459	6.8785	Active
577.434	5.8738	Active
591.461	6.36	Active
645.432	6.8161	Active
565.472	5.4785	Active
605.487	6.4224	Active
604.502	5.5399	Active
664.555	4.4898	Active
592.492	5.7056	Active
634.529	5.5235	Active
576.449	5.2716	Active
590.476	5.4775	Active
672.534	6.0106	Active
605.487	6.1872	Active
659.535	5.601	Active
547.03	5.6475	Active
673.518	6.8443	Active
594.421	4.7936	Active
591.461	6.3578	Active
593.477	6.7594	Active
594.465	4.4945	Active
579.45	5.9885	Active
605.487	6.3924	Active
671.545	7.0319	Active
605.487	6.4224	Active
657.519	6.9419	Active
621.885	5.9578	Active
605.487	6.4224	Active
590.476	5.334	Active
634.529	5.0005	Active
692.608	5.3068	Active
696.621	5.1379	Active
646.539	5.0537	Active
676.565	4.7456	Active
606.475	4.9773	Active
606.518	5.9115	Active
661.508	5.8009	Active
581.423	4.1661	Active
610.461	5.0911	Active
675.534	5.2443	Active
594.461	5.1699	Active
478.409	5.3555	Active
569.945	7.3661	Active
593.433	5.7486	Active
623.459	5.7322	Active
607.46	5.8852	Active
684.587	7.0872	Active
671.545	7.2205	Active
591.461	5.9362	Active
630.54	6.0296	Active
692.608	5.2781	Active
661.597	5.6786	Active
660.566	5.4613	Active
674.592	5.5905	Active
659.581	5.5259	Active
648.555	5.7294	Active
580.435	5.1075	Active
596.477	5.7528	Active
630.442	4.8115	Active
594.461	5.5937	Active
621.487	6.2972	Active
594.421	4.8072	Active
692.608	5.6997	Active
728.64	6.9563	Active
633.54	7.1304	Active
565.423	5.8886	Active
645.432	6.8161	Active
694.581	3.8066	Active
590.476	5.334	Active
592.449	5.1721	Active
464.382	4.978	Active
593.433	5.7486	Active
607.46	6.2348	Active
621.533	5.1726	Active
620.502	4.9553	Active
565.423	5.4648	Active
593.477	6.4447	Active
582.025	5.1507	Active
605.487	6.4224	Active
605.487	5.971	Active
672.534	6.6296	Active
565.472	5.2731	Active
662.582	5.583	Active
648.555	5.409	Active
639.569	6.2353	Active
594.461	5.5637	Active
579.45	4.5053	Active
610.876	5.4753	Active
662.582	6.0046	Active
593.477	6.3078	Active
607.503	6.9009	Active
671.545	7.0043	Active
606.475	5.481	Active
540.414	4.8163	Active
595.449	4.1486	Active
593.477	4.7112	Active
580.438	3.5639	Active
609.476	6.3939	Active
633.544	4.7109	Active
587.451	4.5332	Active
654.911	5.1751	Active
624.885	5.1915	Active
642.876	5.397	Active
558.5	6.2618	Active
630.54	6.4512	Active
623.459	5.7322	Active
607.46	6.1261	Active
607.46	5.811	Active
692.608	5.7284	Active
591.461	5.9362	Active
623.503	5.7114	Active
660.566	5.4335	Active
673.608	5.7031	Active
620.502	5.1832	Active
618.529	6.0261	Active
619.517	4.9817	Active
659.581	5.8989	Active
661.554	4.6694	Active
595.449	4.4478	Active
607.503	4.9171	Active
605.487	6.5815	Active
595.449	4.9851	Active
633.421	5.8354	Active
619.514	6.9086	Active
618.529	5.7458	Active
664.432	7.2274	Active
595.449	6.1202	Active
637.884	5.8326	Active
607.503	6.6965	Active
622.395	5.0067	Active
608.445	4.9933	Active
627.878	6.413	Active
611.424	5.9541	Active
593.437	4.205	Active
611.424	5.9541	Active
740.651	6.9808	Active
698.614	7.2931	Active
672.534	6.2678	Active
641.468	5.6402	Active
657.519	6.4411	Active
637.486	5.3533	Active
607.46	6.2348	Active
619.514	6.8486	Active
618.529	5.8297	Active
638.912	5.2539	Active
576.471	4.9644	Active
719.544	6.16	Active
554.44	4.8787	Active
618.489	5.0349	Active
584.423	4.1564	Active
674.546	6.2101	Active
611.424	5.9541	Active
504.382	5.7918	Active
629.414	5.3574	Active
602.432	5.7091	Active
534.472	6.3692	Active
607.46	6.2048	Active
607.503	6.5815	Active
577.477	5.7273	Active
608.488	5.4217	Active
609.476	4.211	Active
544.474	5.8449	Active
642.507	5.689	Active
688.573	6.2725	Active
594.461	4.7844	Active
577.519	4.1684	Active
637.529	5.9164	Active
633.54	6.8504	Active
605.487	6.6388	Active
621.53	4.9795	Active
592.449	5.1464	Active
593.477	4.5677	Active
685.559	7.8866	Active
562.466	5.5852	Active
608.488	5.6261	Active
648.433	6.0498	Active
607.503	4.7736	Active
631.525	6.4788	Active
612.452	5.3754	Active
536.45	4.6732	Active
555.428	4.4764	Active
637.486	5.3477	Active
610.461	5.0911	Active
607.46	6.3305	Active
635.513	7.2429	Active
594.421	5.3463	Active
460.329	3.7206	Active
637.529	4.8254	Active
633.54	7.3048	Active
674.546	5.9237	Active
607.46	5.811	Active
609.463	5.9397	Active
621.487	6.7867	Active
594.461	4.9058	Active
462.409	6.3899	Active
621.487	6.661	Active
637.486	5.7946	Active
594.461	5.1144	Active
647.522	4.6197	Active
594.461	5.3585	Active
607.46	6.3939	Active
639.459	5.0643	Active
623.459	4.8971	Active
628.543	5.0915	Active
520.446	5.9523	Active
626.478	5.6272	Active
622.515	6.1423	Active
623.503	4.4169	Active
609.476	6.5089	Active
671.545	7.0319	Active
610.504	5.8152	Active
635.513	7.1172	Active
610.461	4.9025	Active
627.515	5.6702	Active
607.46	6.1261	Active
577.434	5.8738	Active
659.514	4.5599	Active
607.503	4.6859	Active
518.806	3.867	Active
647.448	5.4476	Active
623.503	5.0437	Active
590.519	6.494	Active
688.573	6.5166	Active
618.529	6.157	Active
532.779	6.27	Active
624.487	5.1535	Active
547.451	6.3318	Active
635.513	6.8341	Active
591.461	5.9362	Active
607.46	6.1373	Active
577.434	5.8738	Active
593.477	4.6071	Active
492.392	5.3698	Active
581.491	5.6475	Active
606.497	4.948	Inactive or Ineffective
643.558	4.4766	Inactive or Ineffective
513.37	5.4382	Inactive or Ineffective
648.555	6.2558	Inactive or Ineffective
607.46	6.0004	Inactive or Ineffective
643.558	4.4766	Inactive or Ineffective
656.534	6.3673	Inactive or Ineffective
607.46	6.1261	Inactive or Ineffective
474.356	3.783	Inactive or Ineffective
638.514	5.4053	Inactive or Ineffective
642.57	5.3433	Inactive or Ineffective
595.492	4.6474	Inactive or Ineffective
638.514	5.6097	Inactive or Ineffective
594.421	4.7936	Inactive or Ineffective
494.382	6.2835	Inactive or Ineffective
490.398	4.4283	Inactive or Ineffective
535.032	6.1742	Inactive or Ineffective
624.53	5.8221	Inactive or Ineffective
575.461	5.4444	Inactive or Ineffective
565.466	4.8189	Inactive or Ineffective
619.514	6.8325	Inactive or Ineffective
547.268	6.2922	Inactive or Ineffective
478.925	4.7738	Inactive or Ineffective
493.382	5.4227	Inactive or Ineffective
456.368	4.9121	Inactive or Ineffective
651.556	5.6435	Inactive or Ineffective
551.44	4.4149	Inactive or Ineffective
608.488	5.1768	Inactive or Ineffective
478.925	4.7738	Inactive or Ineffective
630.583	7.4112	Inactive or Ineffective
488.382	4.2392	Inactive or Ineffective
627.515	5.6702	Inactive or Ineffective
456.365	3.5775	Inactive or Ineffective
594.461	5.5637	Inactive or Ineffective
488.382	4.0348	Inactive or Ineffective
492.952	5.26	Inactive or Ineffective
453.937	3.6048	Inactive or Ineffective
475.34	4.4303	Inactive or Ineffective
496.916	4.9793	Inactive or Ineffective
580.271	6.4041	Inactive or Ineffective
594.461	5.1699	Inactive or Ineffective
490.936	5.2174	Inactive or Ineffective
492.346	3.9885	Inactive or Ineffective
565.807	3.6968	Inactive or Ineffective
466.914	4.8736	Inactive or Ineffective
521.005	6.3044	Inactive or Ineffective
492.952	5.392	Inactive or Ineffective
478.925	4.812	Inactive or Ineffective
480.941	5.1454	Inactive or Ineffective
464.899	4.699	Inactive or Ineffective
452.888	4.2936	Inactive or Ineffective
521.005	6.053	Inactive or Ineffective
511.365	4.9576	Inactive or Ineffective
521.005	6.053	Inactive or Ineffective
462.883	4.8216	Inactive or Ineffective
478.925	4.812	Inactive or Ineffective
514.957	5.7496	Inactive or Ineffective
470.388	6.0211	Inactive or Ineffective
514.957	5.7496	Inactive or Ineffective
512.823	5.6278	Inactive or Ineffective
478.925	4.7738	Inactive or Ineffective
497.338	4.3776	Inactive or Ineffective
445.938	5.2292	Inactive or Ineffective
466.357	5.4074	Inactive or Ineffective
559.824	5.4576	Inactive or Ineffective
458.937	4.7583	Inactive or Ineffective
476.909	4.6374	Inactive or Ineffective
468.373	5.5438	Inactive or Ineffective
458.937	4.7965	Inactive or Ineffective
447.954	5.3656	Inactive or Ineffective
394.809	4.3621	Inactive or Ineffective
470.388	6.0211	Inactive or Ineffective
451.918	5.0849	Inactive or Ineffective
463.954	4.863	Inactive or Ineffective
433.928	4.9176	Inactive or Ineffective
439.259	4.4461	Inactive or Ineffective
480.941	5.1948	Inactive or Ineffective
446.926	4.8581	Inactive or Ineffective
384.256	5.1321	Inactive or Ineffective
428.707	5.2161	Inactive or Ineffective
431.912	4.743	Inactive or Ineffective
374.82	4.3466	Inactive or Ineffective
378.852	4.0423	Inactive or Ineffective
408.835	4.6833	Inactive or Ineffective
363.838	4.7889	Inactive or Ineffective
482.399	5.9213	Inactive or Ineffective
482.399	5.9213	Inactive or Ineffective
378.354	3.9032	Inactive or Ineffective
434.916	4.1573	Inactive or Ineffective
407.847	4.3231	Inactive or Ineffective
363.838	4.9539	Inactive or Ineffective
564.271	6.9067	Inactive or Ineffective
475.964	4.6193	Inactive or Ineffective
369.43	3.7477	Inactive or Ineffective
491.964	4.7348	Inactive or Ineffective
367.801	4.6732	Inactive or Ineffective
395.904	5.0095	Inactive or Ineffective
350.799	3.3171	Inactive or Ineffective
500.977	4.0258	Inactive or Ineffective
475.707	5.0459	Inactive or Ineffective
453.917	5.8719	Inactive or Ineffective
477.937	4.4838	Inactive or Ineffective
434.916	3.7288	Inactive or Ineffective
450.915	3.9278	Inactive or Ineffective
512.823	5.6278	Inactive or Ineffective
399.87	5.3761	Inactive or Ineffective
483.986	5.7878	Inactive or Ineffective
565.99	6.5417	Inactive or Ineffective
476.952	3.8816	Inactive or Ineffective
394.809	4.3621	Inactive or Ineffective
301.768	3.7567	Inactive or Ineffective
349.811	4.4677	Inactive or Ineffective
360.364	3.6977	Inactive or Ineffective
391.848	4.2076	Inactive or Ineffective
427.902	3.9937	Inactive or Ineffective
428.707	5.2161	Inactive or Ineffective
411.903	3.8977	Inactive or Ineffective
393.821	4.0721	Inactive or Ineffective
428.89	3.1729	Inactive or Ineffective
417.809	5.41	Inactive or Ineffective
538.034	6.2836	Inactive or Ineffective
480.02	5.4212	Inactive or Ineffective
366.798	3.0876	Inactive or Ineffective
450.915	3.4993	Inactive or Ineffective
350.799	3.3171	Inactive or Ineffective
366.798	3.5161	Inactive or Ineffective
450.915	3.4993	Inactive or Ineffective
350.799	3.7456	Inactive or Ineffective
366.798	3.0876	Inactive or Ineffective
501.926	5.8217	Inactive or Ineffective
434.916	3.7288	Inactive or Ineffective
