# Supplementary material for: Anti-cancer activity elucidation of geissolosimine as an MDM2-p53 interaction inhibitor: An in-silico study
Source: PLoS One. 2025 May 8;20(5):e0323003. doi: 10.1371/journal.pone.0323003 (PMC12061181; doi:10.1371/journal.pone.0323003)
Supplement: S10 File — (XLSX) [file pone.0323003.s010.xlsx]

## Sheet: Sheet1
Index	Alkaloids	predicted Pic50
1	13-Oxokibdelone A	8.38651
2	Kibdelone A	8.3799
3	pyrindamycin A	8.2709
4	BE-19412A	8.19791
5	Isokibdelone C	8.06507
6	kibdelone C	8.06151
7	Staurosporine	7.94226
8	Chelidimerine	7.89783
9	Akashin C	7.87636
10	Cepharanthine	7.73021
11	Vindolicine	7.7258
12	Chartellamide A	7.72364
13	Tetrandrine	7.71027
14	Isotetrandrine	7.71027
15	Dinklacorine	7.70206
16	Berbamine	7.6671
17	Oxyacanthine	7.66613
18	Trilobine	7.61459
19	Reserpine	7.60317
20	Thomitrem A	7.59692
21	Rescinnamine	7.5792
22	Dictazole A	7.57347
23	Geissospermine	7.55899
24	Tabernaricatine A	7.52405
25	Tubastrindole A	7.51714
26	Tubastrindole D	7.51714
27	Talysopine	7.51623
28	penitrem A	7.49044
29	Eusynstyelamide A	7.4515
30	Liensinine	7.4305
31	Ervachinine C	7.38935
32	Chetomin	7.3891
33	Geissolosimine	7.36306
34	Ipecoside	7.33022
35	Chaetoglobosin F	7.32046
36	Bisnordihydrotoxiferine	7.3028
37	Theoneberine	7.28499
38	Notoamide P	7.26451
39	gelliusine C	7.25353
40	palau'amine	7.24674
41	Taberdivarine A	7.24236
42	Lodopyridone	7.21532
43	Perophoramidine	7.18992
44	sporidesmin A	7.14549
45	purealidin U	7.12304
46	Purpurealidin A	7.09868
47	Echinosulfonic acid B	7.02364
48	Chartelline A	7.02363
49	aplysinone C	6.95085
50	marmycin B	6.90211
51	alstoyunine H	6.84404
52	Magnoline	6.83929
53	Cephaeline	6.7955
54	Psychotrine	6.78359
55	polycitrin A	6.7539
56	pyralomicin 1b	6.75349
57	Jerantinine B	6.74909
58	Oxynitidine	6.66739
59	Lindoldhamine	6.63962
60	Fontonamide	6.63854
61	Brucine	6.63648
62	Anhydrohapaloxindole A	6.61285
63	Alangiside	6.60556
64	16-Methoxytabersonine	6.58461
65	Pontevedrine	6.58025
66	Oxychelerythrine	6.57939
67	Tubulosine	6.56132
68	Alangicine	6.55808
69	Narceine	6.55086
70	Strictosamide	6.51767
71	Alangimarckine	6.51623
72	galwesine	6.51399
73	urochordamine A	6.50994
74	Dendridine A	6.49843
75	Malbrancheamide	6.48749
76	Oxynarcotine	6.48351
77	Kreysiginone	6.47473
78	Saldedine A	6.46368
79	Variabiline	6.45595
80	Kreysigine	6.43382
81	Vincamine	6.4291
82	Galasine	6.42637
83	Noscapine	6.42502
84	Vindolinine	6.40932
85	Aspidospermine	6.3714
86	Fumigaclavine C	6.364
87	O-Methylpsychotrine	6.34313
88	Ocokryptine (N-methylhernandine)	6.31738
89	Voacalgine C	6.31735
90	Yenhusomidine	6.31199
91	Bocconoline	6.30679
92	Homochelidonine	6.30289
93	Corynoline	6.28304
94	14-Epicorynoline	6.28304
95	Pancratinine A	6.25848
96	Floramultine	6.2533
97	Corydine	6.18718
98	Purpureine	6.17439
99	Isocorydine	6.16463
100	Hapalindole L	6.16368
101	Gravacridonolchlorine	6.15886
102	6-Acetonyl-dihydrosanguinarine	6.13594
103	Sanguirubine	6.13281
104	bromosceptrin	6.13119
105	Capaurine	6.12729
106	hexadellin B	6.11986
107	Sanguilutine	6.10234
108	6-ethoxychelerythrine	6.09813
109	Mecambridine	6.09648
110	Chelilutine	6.09012
111	Plakinamine A	6.06258
112	Corynoloxine	6.05407
113	Alpinigenine	6.05081
114	Hinckdentine A	6.03704
115	Corydaline	6.02905
116	Predicentrine	6.01494
117	Thaliporphine	6.01437
118	Discorhabdin A	6.01173
119	N-Methyllaurotetanine	6.00594
120	Securine a	5.96828
121	kuchinoenamine	5.9565
122	Marinopyrrole F	5.93819
123	nagelamide A	5.91248
124	pentabromopseudilin	5.86648
125	Hicksoane A	5.85902
126	Glaudine	5.84303
127	amathaspiramide A	5.74273
128	Deoxytubulosine	5.73803
129	Scholaricine	5.72627
130	eudistomidin G	5.71153
131	Fagaronine	5.70976
132	Alocasin A	5.67079
133	convolutindole A	5.66906
134	Ceratamine A	5.66846
135	Berberastine	5.63355
136	MappiodineC	5.63076
137	Corycavidine	5.6263
138	amathamide G	5.62601
139	2-bromoamphimedine	5.62533
140	Synoxazolidinone A	5.61742
141	Bromodeoxytopsentin	5.61508
142	Hamacanthin A	5.60975
143	Lyaloside	5.6079
144	spongotine A	5.59775
145	Coreximine	5.58817
146	topsentin B2	5.58745
147	Tjipanazole A1	5.58501
148	Bromochelonin B	5.58068
149	hapalindole H	5.57825
150	Muramine	5.57671
151	phorbazole A	5.57352
152	Botryllamide G	5.56984
153	Barettin	5.56901
154	Allocolchicine	5.56411
155	Caseanadine	5.55381
156	(-)-7-Bromohomotrypargine	5.54944
157	didemnoline A	5.5473
158	Canadine	5.54371
159	(+)-Tetrahydroberberine	5.54371
160	Oxoduocine	5.53887
161	pseudoceramine C	5.5368
162	dibromoagelaspongin methyl ether	5.53109
163	Scoulerine	5.52698
164	thiazohalostatin	5.51953
165	Ochrobirine	5.5184
166	Sinactine	5.51674
167	nortopsentin D	5.51024
168	Cryptopine	5.50488
169	didemnidine B	5.49819
170	Magnocurarine	5.47993
171	opacaline A	5.47667
172	HUNNEMANINE	5.47423
173	Petaline	5.4729
174	Aplicyanin A	5.46313
175	Meridianin B	5.46065
176	(-)-Oblongine	5.46041
177	lissoclin C	5.45298
178	Trachycladindole A	5.45225
179	Pavine	5.44903
180	Berberine	5.44464
181	Takatonine	5.44189
182	autumnaline	5.4396
183	Rhopaladin A	5.4392
184	20-N-Methylpurpuramine E	5.43317
185	Epiberberine	5.43249
186	Papaverrubine E	5.43076
187	(+)-Chelonin B	5.427
188	Voacangine	5.42627
189	Purpurealidin F	5.42598
190	Laudanosine	5.42114
191	Wilsoniamine A	5.4211
192	Makaluvamine F	5.42071
193	Taberdivarine H	5.41209
194	Pantherinine	5.41011
195	Nitidine	5.40886
196	Didemnimide B	5.40302
197	Pallidine	5.39482
198	Undulifoline	5.39117
199	eudistomin A	5.38796
200	Isoreserpiline	5.38718
201	Coronaridine	5.38567
202	Litebamine	5.38443
203	hymenialdisine	5.38208
204	Cheilanthifoline	5.38003
205	(+)-N-(Methoxycarbonyl)-N-norboldine	5.36854
206	Protopine	5.36734
207	Mikanoidine	5.35219
208	Arborescidine B	5.34876
209	Cryptaustoline	5.34658
210	thalisopavine	5.34596
211	eudistomin Y2	5.34366
212	Hernandine	5.34304
213	Pteropodine	5.34268
214	Bulbocodine	5.33481
215	Cryptowoline	5.33
216	(-)-Litcubine	5.32797
217	Norboldine	5.32038
218	roseophilin	5.31982
219	6-bromoaplysinopsin	5.31941
220	Coscinamide A	5.31673
221	Cryptostyline II	5.31485
222	Dihydroberberine	5.31427
223	Pericine	5.30979
224	Laudanine	5.30673
225	Isoline	5.3047
226	Convolutamydine A	5.30468
227	convolutamine A	5.30441
228	Akuammicine	5.30434
229	(S)-norcodamine	5.30196
230	lukianol B	5.29987
231	Strictamine	5.295
232	Sibiricine	5.29457
233	Itomanindole A	5.29404
234	Macusine B	5.29276
235	(-)-Litcubinine	5.28992
236	Vinorine	5.28896
237	Kottamide A	5.28112
238	6-bromoindigotin	5.27722
239	Ochotensine	5.27659
240	Chelidonine	5.27451
241	Dicentrinone	5.27219
242	Eburnamonine	5.27128
243	Norchelerythrine	5.26889
244	norprotosinomenine	5.26044
245	shermilamine A	5.26004
246	Oduocine	5.25933
247	Tetrahydrocoptisine	5.25907
248	Coptisine	5.25677
249	Oxysanguinarine	5.25176
250	Magnoflorin	5.23838
251	Cularicine	5.23794
252	7-Oxohernangerin	5.2355
253	Batzelline D	5.23293
254	Pirenoxine	5.23127
255	2-Bromoleptoclinidinone	5.22745
256	Oxyavicine	5.22671
257	Protosinomenine	5.22625
258	(+) Orient aline	5.22625
259	Reticuline	5.22625
260	(+)-Norisocorydine	5.2245
261	Cherylline	5.22374
262	palaudine	5.22374
263	Dihydrochelerythrine	5.22186
264	armepavine	5.2203
265	(S)-Norreticuline	5.21837
266	clavatadine A	5.21782
267	Coclaurine	5.21152
268	Tomentosin	5.20219
269	(+)-Laetanine	5.20065
270	Avicine	5.19773
271	Hernagine	5.19551
272	Laurotetanine	5.19427
273	Papaverine	5.19172
274	Pyrrolnitrin	5.19075
275	(+)-Norcinnamolaurine	5.18993
276	TETRAHYDROPAPAVERINE	5.18971
277	Erythristemine	5.18949
278	purpuroceratic acid B	5.18696
279	Normacusine B	5.18577
280	Harman	5.18516
281	Harmane	5.18516
282	Kirkine	5.18462
283	streptopyrrole	5.17876
284	Peyoxylic acid	5.17739
285	Flavopereirine	5.17732
286	(+)-N-Methylhernovine	5.1765
287	Hernovine	5.17645
288	variecolorin A	5.17627
289	Palosine	5.17598
290	Jaconine	5.17497
291	(+)-Boldine	5.17477
292	aminopyrrolnitrin	5.17457
293	Fumariline	5.17422
294	Mitragynine	5.17069
295	Lindcarpine	5.16844
296	stevensine	5.16353
297	peyophorine	5.16167
298	Haemanthamine	5.16011
299	Meisoindigo	5.15692
300	Norisoboldine	5.1566
301	Alternatamide B	5.15586
302	Norbracteoline	5.15435
303	narciclasine	5.15423
304	N-Methyllindcarpine	5.15366
305	Angustidine	5.15272
306	Ceratinadin C	5.15196
307	Hernandonine	5.14978
308	Nauclefine	5.14642
309	Dehydrodicentrine	5.14182
310	Apparicine	5.14069
311	Cassameridine	5.13781
312	Pibocin B	5.13667
313	Atherospermidine	5.13316
314	Geissoschizone	5.12875
315	JBIR-44	5.12783
316	Europine	5.12749
317	oxocyclostylidol	5.12412
318	Otosenine	5.12176
319	Secobatzelline A	5.12169
320	Ammonificin A	5.11952
321	spongiacidin A	5.1179
322	Isorhoeadine	5.10916
323	Rhoeadine	5.10916
324	Methoxychelidonine	5.10325
325	tazettine	5.10275
326	Grantianine	5.10167
327	Crotonosine	5.10163
328	Lanuginosine	5.10157
329	dispyrin	5.09334
330	latonduine A	5.09249
331	Olivacine	5.08993
332	subereamolline A	5.08901
333	Amurensinine	5.08897
334	Chlorohyellazole	5.08862
335	Norsanguinarine	5.08851
336	desformylflustrabromine-B	5.08677
337	Igzamide	5.08497
338	Pestalactam A	5.08334
339	Norjuziphine	5.08143
340	N-Nordicentrine	5.07963
341	Anhalamine	5.07458
342	malbranpyrrole C	5.07334
343	Chelirubine	5.07254
344	Dihydrosanguinarine	5.06873
345	Amarbellisine	5.06712
346	flustramine A	5.06709
347	Taurodispacamide A	5.06633
348	Launobine	5.06179
349	sventrin	5.06097
350	Midpacamide	5.06095
351	rumbrin	5.05663
352	Hernangerine	5.05571
353	Nandigerine	5.05571
354	Ovigerine	5.05341
355	Thalictrifoline	5.04647
356	Hastacine	5.04456
357	Platyphylline	5.04456
358	salsolidine	5.0445
359	O-Methylbulbocapnine	5.04084
360	(+)-O-Methylbulbocapnine	5.04084
361	Anhydrolycorinium	5.03986
362	Angustine	5.03341
363	assoanine	5.03188
364	Aphrocallistin	5.03153
365	Koenimbine	5.02979
366	ageladine A	5.02939
367	Seneciphylline	5.0291
368	Spartioidine	5.0291
369	Ophiocarpine	5.02893
370	Epiophiocarpine	5.02893
371	Harmaline	5.02388
372	Integerrimine	5.02365
373	Senecionine	5.02365
374	hanishin	5.02304
375	Apocavidine	5.02243
376	Ankorine	5.01829
377	agesamide A	5.01779
378	Oroidin	5.01683
379	6-Bromogranulatimide	5.01648
380	Pseudoceratidine	5.01539
381	Dehydrocrenatine	5.0126
382	N-Methyl ovigerine	5.01009
383	Harmine	5.00964
384	Pachydermin	5.00279
385	Actinodaphnine	4.99868
386	Harmalacidine	4.99622
387	5,6-Dibromotryptamine	4.99363
388	Dragmacidin D	4.99323
389	damituricin	4.99317
390	Heliotrine	4.99317
391	9-Hydroxycanthin-6-one	4.99007
392	longamide	4.98981
393	Senkirkine	4.98822
394	Renardine	4.98822
395	Sarracine	4.98612
396	Villocarine A	4.97526
397	Keronopsamide A	4.9747
398	Plakohypaphorine A	4.97364
399	Glaziovine	4.97224
400	Eschscholtzidine	4.96823
401	Isothebaine	4.9662
402	pentachloropseudilin	4.96572
403	Argemonine	4.96077
404	Pyoluteorin	4.94889
405	Heleurine	4.94745
406	Lasiocarpine	4.94729
407	Harmol	4.94652
408	clathramide A	4.94644
409	hippadine	4.93734
410	Dicentrine	4.9322
411	Isodomesticine	4.92976
412	Dibromoisophakellin	4.92702
413	Rosmarinine	4.92402
414	mukanadin F	4.92371
415	homolycorine	4.92359
416	Eudistomidin C	4.92201
417	nitropyrrolin C	4.91596
418	mauritamide B	4.91227
419	Chelerythrine	4.90884
420	cylindradine A	4.90252
421	6-Methoxy-dihydrosanguinarine	4.9023
422	N-Methylnandigerine	4.88474
423	Retronscanol	4.88023
424	Fuchsisenecionine	4.88023
425	Matemone	4.87457
426	Nuciferine	4.86752
427	MSD-819	4.86646
428	Botryllamide K	4.86646
429	Norbelladine	4.86646
430	Caryachine	4.86329
431	Sanguinarine	4.86195
432	Monocrotaline	4.8608
433	Vallesiachotamine	4.86014
434	Mecambroline	4.84658
435	Pyrrolomycin B	4.84582
436	Bulbocapnine	4.84546
437	N-Coumaroyl serotonin	4.84487
438	Paniculidine B	4.84487
439	manzacidin A	4.84487
440	mukanadin B	4.84487
441	Laughine	4.84487
442	auxarconjugatin A	4.84487
443	girolline	4.84487
444	parazoanthine D	4.84487
445	Indisocin	4.84387
446	celastramycin A	4.84296
447	keramadine	4.84164
448	agelongine	4.84164
449	Hydrastine	4.83565
450	Echimidine	4.83309
451	Heliosupine	4.83309
452	Norharman	4.83274
453	3-chloroindole	4.83274
454	Bisnorargemonine	4.83097
455	Jacobine	4.83014
456	6-bromotryptamine	4.82951
457	agelanin A	4.82888
458	Jacozine	4.82874
459	Lycorine	4.82569
460	Steporphine	4.81749
461	Trachelanthine	4.79478
462	Laureline	4.79362
463	Munitagine	4.77974
464	Uleine	4.77834
465	Retronecine	4.75775
466	Heliotridine	4.75775
467	Platynecine	4.75775
468	Turneforcidine	4.75775
469	Senecifoline	4.75775
470	Stephanine	4.75644
471	Gramine	4.73811
472	agelanin B	4.73746
473	Isoretronecanol	4.73465
474	Laburnine	4.73465
475	Bufothionine	4.73362
476	Retrorsin	4.73195
477	Retrorsine	4.73195
478	Longilobine	4.73195
479	Rheagenine	4.73102
480	bauerine C	4.72991
481	dibromophakellstatin	4.71808
482	Jacoline	4.71255
483	Isatidine	4.7124
484	Crinine	4.71095
485	Riddelline	4.70839
486	Bicuculline	4.70477
487	Evodiamine	4.69877
488	Trichodesmine	4.69447
489	Echinatine	4.68426
490	Dicrotaline	4.6839
491	Echiumine	4.68257
492	damipipecolin	4.67081
493	Macrophylline	4.66852
494	Junceine	4.66658
495	Erythraline	4.65994
496	Trachelanthamine	4.6508
497	Viridiflorine	4.6508
498	Supinine	4.6508
499	Lindelofine	4.6508
500	Sceleratine	4.64012
501	slagenin A	4.63319
502	woodinine	4.59965
503	ugibohlin	4.59571
504	euthyroideone B	4.5892
505	Rupicolin A	4.58035
506	Ammosamide A	4.45052
507	Monobromoisophakellin	4.3415
