# Supplementary material for: Anti-cancer activity elucidation of geissolosimine as an MDM2-p53 interaction inhibitor: An in-silico study
Source: PLoS One. 2025 May 8;20(5):e0323003. doi: 10.1371/journal.pone.0323003 (PMC12061181; doi:10.1371/journal.pone.0323003)
Supplement: S11 File — (XLSX) [file pone.0323003.s011.xlsx]

## Sheet: Sheet1
Alkaloids	estate	extended	graph	hybridization	maccs	pubchem	shortestpath	standard	substructure	means.values
Eusynstyelamide A	0.533333	0.530435	0.655738	0.501684	0.775194	0.605769	0.805506	0.509317	0.588235	0.705154
Chaetoglobosin F	0.533333	0.53067	0.645418	0.517685	0.784615	0.605769	0.809042	0.503086	0.56	0.700368
Notoamide P	0.75	0.565598	0.78853	0.497006	0.790698	0.665138	0.772756	0.545455	0.444444	0.682248
Vindolicine	0.714286	0.55914	0.678414	0.543974	0.77686	0.633907	0.788109	0.517915	0.638298	0.662386
Perophoramidine	0.428571	0.518417	0.653386	0.501577	0.793893	0.583942	0.812721	0.460857	0.595745	0.66045
Geissospermine	0.428571	0.519728	0.643137	0.499215	0.793893	0.583942	0.812537	0.466077	0.595745	0.659727
Chetomin	0.666667	0.511785	0.671329	0.521739	0.75	0.725389	0.682457	0.483245	0.578947	0.659643
BE-19412A	0.461538	0.558464	0.577982	0.465291	0.596491	0.644986	0.794643	0.557009	0.5	0.6501
pyrindamycin A	0.705882	0.555556	0.658385	0.524181	0.790698	0.707921	0.796069	0.526012	0.5	0.646625
Ervachinine C	0.2	0.472169	0.540084	0.451613	0.650407	0.568915	0.7557	0.471816	0.424242	0.646277
Tubastrindole D	0.615385	0.6298	0.634921	0.5547	0.732824	0.692308	0.800725	0.634146	0.666667	0.645855
sporidesmin A	0.533333	0.560411	0.666667	0.607764	0.682927	0.647368	0.712472	0.560217	0.571429	0.645127
Tubastrindole A	0.2	0.469428	0.568889	0.450485	0.644068	0.560241	0.763427	0.475375	0.424242	0.644302
Taberdivarine A	0.2	0.469428	0.568889	0.450485	0.644068	0.560241	0.763427	0.475375	0.424242	0.642296
palau'amine	0.2	0.48	0.604255	0.450382	0.655462	0.56305	0.760491	0.475634	0.411765	0.640977
Akashin C	0.2	0.465116	0.598291	0.449524	0.655462	0.566372	0.758137	0.473795	0.411765	0.640523
Dictazole A	0.2	0.465116	0.598291	0.449524	0.655462	0.566372	0.757381	0.473795	0.411765	0.629696
Geissolosimine	0.363636	0.490421	0.609442	0.474383	0.672131	0.579882	0.745539	0.492693	0.424242	0.629499
Thomitrem A	0.461538	0.545736	0.664032	0.579528	0.734375	0.642336	0.811751	0.525806	0.5	0.626906
penitrem A	0.615385	0.47619	0.674603	0.539629	0.731343	0.685139	0.800959	0.421227	0.697674	0.624227
Tabernaricatine A	0.461538	0.545181	0.661417	0.577708	0.723077	0.64532	0.811543	0.516535	0.47619	0.623011
Staurosporine	0.625	0.583916	0.682731	0.587276	0.709677	0.698925	0.6851	0.581818	0.512821	0.621284
Chartellamide A	0.571429	0.61844	0.676806	0.590909	0.706767	0.714286	0.814554	0.594354	0.65	0.615843
13-Oxokibdelone A	0.571429	0.550933	0.637993	0.560117	0.737589	0.633803	0.818129	0.52568	0.571429	0.61169
purealidin U	0.571429	0.566616	0.715953	0.620384	0.771654	0.703125	0.741713	0.552288	0.555556	0.611177
Ipecoside	0.571429	0.577912	0.722433	0.615172	0.769231	0.706494	0.75	0.559486	0.540541	0.611075
Kibdelone A	0.2	0.463878	0.588235	0.461248	0.677686	0.561404	0.765605	0.486486	0.411765	0.609958
Reserpine	0.615385	0.473934	0.677043	0.502463	0.736842	0.668305	0.799274	0.430508	0.714286	0.607234
Bisnordihydrotoxiferine	0.625	0.657938	0.734545	0.664643	0.8	0.713178	0.832718	0.62069	0.697674	0.605891
Rescinnamine	0.2	0.474438	0.604444	0.436508	0.666667	0.585366	0.780241	0.464912	0.424242	0.602057
Isokibdelone C	0.571429	0.558273	0.737288	0.590015	0.719424	0.68642	0.814643	0.534351	0.604651	0.594346
kibdelone C	0.625	0.639676	0.60119	0.60502	0.723404	0.717678	0.817153	0.636234	0.571429	0.593649
Purpurealidin A	0.461538	0.605187	0.692607	0.566096	0.68254	0.679452	0.817308	0.581818	0.578947	0.592631
Lodopyridone	0.5	0.575385	0.583658	0.582317	0.691729	0.630058	0.806276	0.553333	0.576923	0.589864
Chelidimerine	0.714286	0.635452	0.725738	0.63593	0.775194	0.747368	0.765265	0.595745	0.708333	0.572934
Trilobine	0.545455	0.605217	0.6	0.52302	0.553571	0.709677	0.72526	0.596226	0.594595	0.539152
gelliusine C	0.181818	0.45	0.600858	0.447761	0.683761	0.53913	0.740125	0.47541	0.424242	0.539051
Liensinine	0.666667	0.627507	0.653333	0.614344	0.821918	0.685567	0.784262	0.61997	0.666667	0.515202
Talysopine	0.2	0.438503	0.762332	0.440497	0.739496	0.645503	0.737271	0.403013	0.484848	0.512923
Dinklacorine	0.75	0.547904	0.786441	0.532526	0.732824	0.691099	0.681922	0.496075	0.55	0.511226
Berbamine	0.571429	0.582781	0.661017	0.580645	0.727273	0.716981	0.809721	0.545455	0.585366	0.508718
Oxyacanthine	0.555556	0.487106	0.647975	0.41626	0.785714	0.674641	0.782178	0.417683	0.541667	0.508634
Tetrandrine	0.666667	0.652318	0.600858	0.68323	0.638655	0.700599	0.681745	0.671329	0.648649	0.506239
Isotetrandrine	0.666667	0.601439	0.546961	0.570659	0.727273	0.703518	0.711079	0.627389	0.651163	0.506239
Theoneberine	0.625	0.522835	0.598639	0.512579	0.734694	0.60355	0.774729	0.519868	0.608696	0.50479
Cepharanthine	0.533333	0.531605	0.569444	0.513219	0.71831	0.581602	0.788498	0.506757	0.590909	0.503883
