# Supplementary material for: Anti-cancer activity elucidation of geissolosimine as an MDM2-p53 interaction inhibitor: An in-silico study
Source: PLoS One. 2025 May 8;20(5):e0323003. doi: 10.1371/journal.pone.0323003 (PMC12061181; doi:10.1371/journal.pone.0323003)
Supplement: S12 File — (ZIP) [file pone.0323003.s012.zip]

Archive with 25 entries (22 files):
- molecular docking/
- molecular docking/docking files/
- molecular docking/docking files/docking/
- molecular docking/docking files/docking/101219420_uff_E=3075.75_uff_E=3075.65_out.pdbqt
- molecular docking/docking files/docking/101565942_uff_E=2638.82_out.pdbqt
- molecular docking/docking files/docking/101565942_uff_E=5526.00_uff_E=4694.43_out.pdbqt
- molecular docking/docking files/docking/102406413_uff_E=1098.43_uff_E=1098.33_out.pdbqt
- molecular docking/docking files/docking/10417379_uff_E=1272.05_out.pdbqt
- molecular docking/docking files/docking/122397414_uff_E=2787.11_uff_E=2787.02_out.pdbqt
- molecular docking/docking files/docking/135523743_uff_E=998.34_uff_E=998.13_out.pdbqt
- molecular docking/docking files/docking/147252_uff_E=1106.26_out.pdbqt
- molecular docking/docking files/docking/159614_uff_E=3938.78_uff_E=2868.54_out.pdbqt
- molecular docking/docking files/docking/171120065_uff_E=1525.92_uff_E=1525.74_out.pdbqt
- molecular docking/docking files/docking/21578699_uff_E=1096.63_out.pdbqt
- molecular docking/docking files/docking/23259927_uff_E=2367.47_out.pdbqt
- molecular docking/docking files/docking/3081926_uff_E=709.94_out.pdbqt
- molecular docking/docking files/docking/46919486_uff_E=821.38_out.pdbqt
- molecular docking/docking files/docking/5281401_uff_E=1325.78_out.pdbqt
- molecular docking/docking files/docking/70685495_uff_E=1389.76_uff_E=1226.40_out.pdbqt
- molecular docking/docking files/docking/71308253_uff_E=1134.80_out.pdbqt
- molecular docking/docking files/docking/9850085_uff_E=689.78_out.pdbqt
- molecular docking/docking files/docking/99596_uff_E=834.09_uff_E=833.87_out.pdbqt
- molecular docking/docking files/docking/conf.txt
- molecular docking/docking files/docking/docking.pdbqt
- molecular docking/docking files/docking scores.csv
