# Supplementary material for: Anti-cancer activity elucidation of geissolosimine as an MDM2-p53 interaction inhibitor: An in-silico study
Source: PLoS One. 2025 May 8;20(5):e0323003. doi: 10.1371/journal.pone.0323003 (PMC12061181; doi:10.1371/journal.pone.0323003)
Supplement: S12 File — (ZIP) [file pone.0323003.s012.zip › molecular docking/docking files/docking/101219420_uff_E=3075.75_uff_E=3075.65_out.pdbqt]

MODEL 1
REMARK VINA RESULT:      -8.6      0.000      0.000
REMARK  6 active torsions:
REMARK  status: ('A' for Active; 'I' for Inactive)
REMARK    1  A    between atoms: O_4  and  C_10 
REMARK    2  A    between atoms: O_5  and  C_18 
REMARK    3  A    between atoms: O_6  and  C_28 
REMARK    4  A    between atoms: O_7  and  C_36 
REMARK    5  A    between atoms: C_23  and  C_29 
REMARK    6  A    between atoms: C_31  and  C_36 
ROOT
HETATM    1 Cl   UNK N   1      23.931  20.195  32.529  0.00  0.00    -0.084 Cl
HETATM    2  O   UNK N   1      15.626  19.663  41.393  0.00  0.00    -0.360 OA
HETATM    3  O   UNK N   1      17.907  21.331  42.570  0.00  0.00    -0.370 OA
HETATM    4  N   UNK N   1      19.918  20.822  35.685  0.00  0.00    -0.357 N 
HETATM    5  C   UNK N   1      16.830  19.981  40.700  0.00  0.00     0.147 A 
HETATM    6  C   UNK N   1      16.527  19.897  39.159  0.00  0.00     0.103 C 
HETATM    7  C   UNK N   1      17.863  20.285  38.376  0.00  0.00     0.007 C 
HETATM    8  C   UNK N   1      16.714  18.820  41.626  0.00  0.00     0.194 A 
HETATM    9  C   UNK N   1      17.398  21.342  41.239  0.00  0.00     0.163 C 
HETATM   10  C   UNK N   1      17.618  20.224  36.806  0.00  0.00     0.033 A 
HETATM   11  C   UNK N   1      18.314  21.709  38.840  0.00  0.00     0.016 C 
HETATM   12  C   UNK N   1      16.019  18.483  38.706  0.00  0.00     0.046 C 
HETATM   13  C   UNK N   1      18.587  21.780  40.355  0.00  0.00     0.036 C 
HETATM   14  C   UNK N   1      17.314  19.006  43.016  0.00  0.00     0.183 C 
HETATM   15  C   UNK N   1      16.993  18.870  36.494  0.00  0.00    -0.064 A 
HETATM   16  C   UNK N   1      15.745  18.427  37.188  0.00  0.00     0.038 C 
HETATM   17  C   UNK N   1      19.004  19.263  38.734  0.00  0.00     0.020 C 
HETATM   18  C   UNK N   1      18.848  20.060  35.951  0.00  0.00     0.034 A 
HETATM   19  C   UNK N   1      17.222  20.479  43.464  0.00  0.00     0.181 C 
HETATM   20  C   UNK N   1      16.761  21.367  36.211  0.00  0.00     0.028 C 
HETATM   21  C   UNK N   1      18.884  18.887  35.283  0.00  0.00     0.001 A 
HETATM   22  C   UNK N   1      17.710  18.136  35.628  0.00  0.00     0.018 A 
HETATM   23  C   UNK N   1      20.045  18.881  34.525  0.00  0.00     0.013 A 
HETATM   24  C   UNK N   1      20.010  16.580  33.261  0.00  0.00     0.100 C 
HETATM   25  C   UNK N   1      20.630  17.963  33.614  0.00  0.00    -0.001 A 
HETATM   26  C   UNK N   1      19.796  15.592  34.465  0.00  0.00     0.060 C 
HETATM   27  C   UNK N   1      20.653  20.099  34.808  0.00  0.00     0.045 A 
HETATM   28  C   UNK N   1      21.105  15.571  32.777  0.00  0.00     0.054 C 
HETATM   29  C   UNK N   1      21.205  15.046  34.207  0.00  0.00     0.023 C 
HETATM   30  C   UNK N   1      21.841  18.389  32.963  0.00  0.00    -0.022 A 
HETATM   31  C   UNK N   1      22.388  16.111  32.228  0.00  0.00    -0.077 C 
HETATM   32  C   UNK N   1      22.410  17.545  31.849  0.00  0.00     0.074 C 
HETATM   33  C   UNK N   1      21.847  20.487  34.234  0.00  0.00     0.054 A 
HETATM   34  C   UNK N   1      22.449  19.637  33.301  0.00  0.00     0.043 A 
HETATM   35  C   UNK N   1      23.460  15.319  32.072  0.00  0.00     0.015 C 
HETATM   36  H   UNK N   1      20.130  21.772  36.060  0.00  0.00     0.166 HD
ENDROOT
BRANCH  26  37
HETATM   37  C   UNK N   1      18.673  14.465  34.348  0.00  0.00     0.057 C 
HETATM   38  C   UNK N   1      18.881  13.396  33.249  0.00  0.00     0.046 C 
HETATM   39  C   UNK N   1      18.584  13.739  35.713  0.00  0.00     0.046 C 
BRANCH  37  40
HETATM   40  O   UNK N   1      17.446  15.095  34.085  0.00  0.00    -0.390 OA
HETATM   41  H   UNK N   1      17.575  15.778  33.374  0.00  0.00     0.210 HD
ENDBRANCH  37  40
ENDBRANCH  26  37
BRANCH  24  42
HETATM   42  O   UNK N   1      18.881  16.712  32.441  0.00  0.00    -0.384 OA
HETATM   43  H   UNK N   1      18.240  16.016  32.736  0.00  0.00     0.211 HD
ENDBRANCH  24  42
BRANCH   6  44
HETATM   44  O   UNK N   1      15.466  20.780  38.855  0.00  0.00    -0.386 OA
HETATM   45  H   UNK N   1      14.592  20.337  38.973  0.00  0.00     0.210 HD
ENDBRANCH   6  44
BRANCH  14  46
HETATM   46  O   UNK N   1      18.648  18.572  42.999  0.00  0.00    -0.390 OA
HETATM   47  H   UNK N   1      19.207  19.363  43.215  0.00  0.00     0.210 HD
ENDBRANCH  14  46
BRANCH  19  48
HETATM   48  C   UNK N   1      17.804  20.647  44.857  0.00  0.00    -0.062 C 
HETATM   49  C   UNK N   1      17.185  19.895  46.006  0.00  0.00     0.045 C 
HETATM   50  C   UNK N   1      18.864  21.448  45.069  0.00  0.00     0.016 C 
ENDBRANCH  19  48
TORSDOF 6
ENDMDL
MODEL 2
REMARK VINA RESULT:      -7.2      3.701      9.171
REMARK  6 active torsions:
REMARK  status: ('A' for Active; 'I' for Inactive)
REMARK    1  A    between atoms: O_4  and  C_10 
REMARK    2  A    between atoms: O_5  and  C_18 
REMARK    3  A    between atoms: O_6  and  C_28 
REMARK    4  A    between atoms: O_7  and  C_36 
REMARK    5  A    between atoms: C_23  and  C_29 
REMARK    6  A    between atoms: C_31  and  C_36 
ROOT
HETATM    1 Cl   UNK N   1      14.101  20.012  39.257  0.00  0.00    -0.084 Cl
HETATM    2  O   UNK N   1      22.322  13.425  33.186  0.00  0.00    -0.360 OA
HETATM    3  O   UNK N   1      20.966  11.426  35.068  0.00  0.00    -0.370 OA
HETATM    4  N   UNK N   1      16.770  17.211  35.868  0.00  0.00    -0.357 N 
HETATM    5  C   UNK N   1      21.284  13.761  34.104  0.00  0.00     0.147 A 
HETATM    6  C   UNK N   1      20.577  15.058  33.566  0.00  0.00     0.103 C 
HETATM    7  C   UNK N   1      19.391  15.421  34.572  0.00  0.00     0.007 C 
HETATM    8  C   UNK N   1      22.722  13.708  34.494  0.00  0.00     0.194 A 
HETATM    9  C   UNK N   1      20.375  12.504  34.347  0.00  0.00     0.163 C 
HETATM   10  C   UNK N   1      18.630  16.726  34.076  0.00  0.00     0.033 A 
HETATM   11  C   UNK N   1      18.431  14.190  34.672  0.00  0.00     0.016 C 
HETATM   12  C   UNK N   1      21.554  16.276  33.411  0.00  0.00     0.046 C 
HETATM   13  C   UNK N   1      19.144  12.922  35.181  0.00  0.00     0.036 C 
HETATM   14  C   UNK N   1      23.167  12.465  35.255  0.00  0.00     0.183 C 
HETATM   15  C   UNK N   1      19.682  17.799  33.819  0.00  0.00    -0.064 A 
HETATM   16  C   UNK N   1      20.828  17.537  32.897  0.00  0.00     0.038 C 
HETATM   17  C   UNK N   1      19.978  15.710  36.002  0.00  0.00     0.020 C 
HETATM   18  C   UNK N   1      17.854  17.478  35.127  0.00  0.00     0.034 A 
HETATM   19  C   UNK N   1      22.344  11.232  34.828  0.00  0.00     0.181 C 
HETATM   20  C   UNK N   1      17.722  16.549  32.835  0.00  0.00     0.028 C 
HETATM   21  C   UNK N   1      18.346  18.711  35.376  0.00  0.00     0.001 A 
HETATM   22  C   UNK N   1      19.501  18.911  34.548  0.00  0.00     0.018 A 
HETATM   23  C   UNK N   1      17.530  19.292  36.335  0.00  0.00     0.013 A 
HETATM   24  C   UNK N   1      18.555  21.676  36.733  0.00  0.00     0.100 C 
HETATM   25  C   UNK N   1      17.506  20.554  36.984  0.00  0.00    -0.001 A 
HETATM   26  C   UNK N   1      20.052  21.301  37.031  0.00  0.00     0.060 C 
HETATM   27  C   UNK N   1      16.569  18.325  36.609  0.00  0.00     0.045 A 
HETATM   28  C   UNK N   1      18.671  22.635  37.965  0.00  0.00     0.054 C 
HETATM   29  C   UNK N   1      19.842  21.795  38.467  0.00  0.00     0.023 C 
HETATM   30  C   UNK N   1      16.409  20.792  37.885  0.00  0.00    -0.022 A 
HETATM   31  C   UNK N   1      17.522  22.721  38.920  0.00  0.00    -0.077 C 
HETATM   32  C   UNK N   1      16.221  22.174  38.461  0.00  0.00     0.074 C 
HETATM   33  C   UNK N   1      15.550  18.524  37.519  0.00  0.00     0.054 A 
HETATM   34  C   UNK N   1      15.457  19.763  38.161  0.00  0.00     0.043 A 
HETATM   35  C   UNK N   1      17.668  23.288  40.127  0.00  0.00     0.015 C 
HETATM   36  H   UNK N   1      16.197  16.338  35.864  0.00  0.00     0.166 HD
ENDROOT
BRANCH  26  37
HETATM   37  C   UNK N   1      21.212  22.095  36.276  0.00  0.00     0.057 C 
HETATM   38  C   UNK N   1      21.150  23.638  36.347  0.00  0.00     0.046 C 
HETATM   39  C   UNK N   1      22.566  21.640  36.874  0.00  0.00     0.046 C 
BRANCH  37  40
HETATM   40  O   UNK N   1      21.171  21.741  34.917  0.00  0.00    -0.390 OA
HETATM   41  H   UNK N   1      21.410  20.781  34.822  0.00  0.00     0.210 HD
ENDBRANCH  37  40
ENDBRANCH  26  37
BRANCH  24  42
HETATM   42  O   UNK N   1      18.371  22.288  35.486  0.00  0.00    -0.384 OA
HETATM   43  H   UNK N   1      17.400  22.236  35.291  0.00  0.00     0.211 HD
ENDBRANCH  24  42
BRANCH   6  44
HETATM   44  O   UNK N   1      20.098  14.807  32.261  0.00  0.00    -0.386 OA
HETATM   45  H   UNK N   1      19.389  15.447  32.014  0.00  0.00     0.210 HD
ENDBRANCH   6  44
BRANCH  14  46
HETATM   46  O   UNK N   1      23.034  12.700  36.632  0.00  0.00    -0.390 OA
HETATM   47  H   UNK N   1      23.564  11.998  37.092  0.00  0.00     0.210 HD
ENDBRANCH  14  46
BRANCH  19  48
HETATM   48  C   UNK N   1      22.811   9.997  35.577  0.00  0.00    -0.062 C 
HETATM   49  C   UNK N   1      21.869   9.319  36.538  0.00  0.00     0.045 C 
HETATM   50  C   UNK N   1      24.047   9.501  35.385  0.00  0.00     0.016 C 
ENDBRANCH  19  48
TORSDOF 6
ENDMDL
MODEL 3
REMARK VINA RESULT:      -7.2      2.796      8.988
REMARK  6 active torsions:
REMARK  status: ('A' for Active; 'I' for Inactive)
REMARK    1  A    between atoms: O_4  and  C_10 
REMARK    2  A    between atoms: O_5  and  C_18 
REMARK    3  A    between atoms: O_6  and  C_28 
REMARK    4  A    between atoms: O_7  and  C_36 
REMARK    5  A    between atoms: C_23  and  C_29 
REMARK    6  A    between atoms: C_31  and  C_36 
ROOT
HETATM    1 Cl   UNK N   1      19.602  25.448  36.091  0.00  0.00    -0.084 Cl
HETATM    2  O   UNK N   1      20.122  13.322  35.381  0.00  0.00    -0.360 OA
HETATM    3  O   UNK N   1      21.104  14.299  32.650  0.00  0.00    -0.370 OA
HETATM    4  N   UNK N   1      20.820  20.457  36.352  0.00  0.00    -0.357 N 
HETATM    5  C   UNK N   1      20.224  14.693  35.006  0.00  0.00     0.147 A 
HETATM    6  C   UNK N   1      20.360  15.536  36.326  0.00  0.00     0.103 C 
HETATM    7  C   UNK N   1      20.507  17.071  35.912  0.00  0.00     0.007 C 
HETATM    8  C   UNK N   1      19.035  13.853  34.685  0.00  0.00     0.194 A 
HETATM    9  C   UNK N   1      21.359  14.859  33.935  0.00  0.00     0.163 C 
HETATM   10  C   UNK N   1      20.657  17.979  37.209  0.00  0.00     0.033 A 
HETATM   11  C   UNK N   1      21.739  17.213  34.959  0.00  0.00     0.016 C 
HETATM   12  C   UNK N   1      19.151  15.349  37.308  0.00  0.00     0.046 C 
HETATM   13  C   UNK N   1      21.598  16.364  33.679  0.00  0.00     0.036 C 
HETATM   14  C   UNK N   1      18.943  13.337  33.253  0.00  0.00     0.183 C 
HETATM   15  C   UNK N   1      19.517  17.616  38.155  0.00  0.00    -0.064 A 
HETATM   16  C   UNK N   1      19.306  16.200  38.586  0.00  0.00     0.038 C 
HETATM   17  C   UNK N   1      19.222  17.537  35.134  0.00  0.00     0.020 C 
HETATM   18  C   UNK N   1      20.300  19.434  37.042  0.00  0.00     0.034 A 
HETATM   19  C   UNK N   1      20.348  13.106  32.659  0.00  0.00     0.181 C 
HETATM   20  C   UNK N   1      22.017  17.892  37.941  0.00  0.00     0.028 C 
HETATM   21  C   UNK N   1      19.220  19.806  37.763  0.00  0.00     0.001 A 
HETATM   22  C   UNK N   1      18.728  18.655  38.465  0.00  0.00     0.018 A 
HETATM   23  C   UNK N   1      19.022  21.160  37.537  0.00  0.00     0.013 A 
HETATM   24  C   UNK N   1      16.924  21.784  38.987  0.00  0.00     0.100 C 
HETATM   25  C   UNK N   1      18.088  22.119  38.009  0.00  0.00    -0.001 A 
HETATM   26  C   UNK N   1      15.899  20.699  38.493  0.00  0.00     0.060 C 
HETATM   27  C   UNK N   1      20.037  21.519  36.656  0.00  0.00     0.045 A 
HETATM   28  C   UNK N   1      15.744  22.802  38.837  0.00  0.00     0.054 C 
HETATM   29  C   UNK N   1      15.073  21.830  37.869  0.00  0.00     0.023 C 
HETATM   30  C   UNK N   1      18.288  23.476  37.575  0.00  0.00    -0.022 A 
HETATM   31  C   UNK N   1      16.027  24.152  38.257  0.00  0.00    -0.077 C 
HETATM   32  C   UNK N   1      17.448  24.572  38.187  0.00  0.00     0.074 C 
HETATM   33  C   UNK N   1      20.195  22.807  36.186  0.00  0.00     0.054 A 
HETATM   34  C   UNK N   1      19.325  23.800  36.648  0.00  0.00     0.043 A 
HETATM   35  C   UNK N   1      15.030  24.947  37.839  0.00  0.00     0.015 C 
HETATM   36  H   UNK N   1      21.655  20.443  35.726  0.00  0.00     0.166 HD
ENDROOT
BRANCH  26  37
HETATM   37  C   UNK N   1      15.075  19.868  39.577  0.00  0.00     0.057 C 
HETATM   38  C   UNK N   1      13.700  19.322  39.127  0.00  0.00     0.046 C 
HETATM   39  C   UNK N   1      15.948  18.667  40.018  0.00  0.00     0.046 C 
BRANCH  37  40
HETATM   40  O   UNK N   1      14.848  20.699  40.686  0.00  0.00    -0.390 OA
HETATM   41  H   UNK N   1      14.828  21.646  40.387  0.00  0.00     0.210 HD
ENDBRANCH  37  40
ENDBRANCH  26  37
BRANCH  24  42
HETATM   42  O   UNK N   1      17.390  21.560  40.290  0.00  0.00    -0.384 OA
HETATM   43  H   UNK N   1      17.486  22.455  40.708  0.00  0.00     0.211 HD
ENDBRANCH  24  42
BRANCH   6  44
HETATM   44  O   UNK N   1      21.487  15.077  37.044  0.00  0.00    -0.386 OA
HETATM   45  H   UNK N   1      22.260  14.947  36.445  0.00  0.00     0.210 HD
ENDBRANCH   6  44
BRANCH  14  46
HETATM   46  O   UNK N   1      18.220  14.257  32.481  0.00  0.00    -0.390 OA
HETATM   47  H   UNK N   1      17.864  14.938  33.110  0.00  0.00     0.210 HD
ENDBRANCH  14  46
BRANCH  19  48
HETATM   48  C   UNK N   1      20.242  12.572  31.241  0.00  0.00    -0.062 C 
HETATM   49  C   UNK N   1      19.331  11.405  30.962  0.00  0.00     0.045 C 
HETATM   50  C   UNK N   1      20.943  13.134  30.240  0.00  0.00     0.016 C 
ENDBRANCH  19  48
TORSDOF 6
ENDMDL
MODEL 4
REMARK VINA RESULT:      -7.1      3.581      9.898
REMARK  6 active torsions:
REMARK  status: ('A' for Active; 'I' for Inactive)
REMARK    1  A    between atoms: O_4  and  C_10 
REMARK    2  A    between atoms: O_5  and  C_18 
REMARK    3  A    between atoms: O_6  and  C_28 
REMARK    4  A    between atoms: O_7  and  C_36 
REMARK    5  A    between atoms: C_23  and  C_29 
REMARK    6  A    between atoms: C_31  and  C_36 
ROOT
HETATM    1 Cl   UNK N   1      20.081  26.495  37.040  0.00  0.00    -0.084 Cl
HETATM    2  O   UNK N   1      23.114  15.956  31.789  0.00  0.00    -0.360 OA
HETATM    3  O   UNK N   1      24.011  18.100  29.795  0.00  0.00    -0.370 OA
HETATM    4  N   UNK N   1      22.282  22.103  35.513  0.00  0.00    -0.357 N 
HETATM    5  C   UNK N   1      22.951  17.358  31.987  0.00  0.00     0.147 A 
HETATM    6  C   UNK N   1      22.844  17.609  33.536  0.00  0.00     0.103 C 
HETATM    7  C   UNK N   1      22.694  19.181  33.767  0.00  0.00     0.007 C 
HETATM    8  C   UNK N   1      21.977  16.532  31.218  0.00  0.00     0.194 A 
HETATM    9  C   UNK N   1      24.081  18.130  31.218  0.00  0.00     0.163 C 
HETATM   10  C   UNK N   1      22.588  19.500  35.322  0.00  0.00     0.033 A 
HETATM   11  C   UNK N   1      23.917  19.899  33.109  0.00  0.00     0.016 C 
HETATM   12  C   UNK N   1      21.650  16.841  34.206  0.00  0.00     0.046 C 
HETATM   13  C   UNK N   1      24.019  19.627  31.595  0.00  0.00     0.036 C 
HETATM   14  C   UNK N   1      22.067  16.629  29.699  0.00  0.00     0.183 C 
HETATM   15  C   UNK N   1      21.501  18.602  35.900  0.00  0.00    -0.064 A 
HETATM   16  C   UNK N   1      21.563  17.119  35.721  0.00  0.00     0.038 C 
HETATM   17  C   UNK N   1      21.381  19.697  33.071  0.00  0.00     0.020 C 
HETATM   18  C   UNK N   1      21.949  20.817  35.684  0.00  0.00     0.034 A 
HETATM   19  C   UNK N   1      23.517  16.896  29.247  0.00  0.00     0.181 C 
HETATM   20  C   UNK N   1      23.898  19.356  36.132  0.00  0.00     0.028 C 
HETATM   21  C   UNK N   1      20.780  20.681  36.347  0.00  0.00     0.001 A 
HETATM   22  C   UNK N   1      20.499  19.279  36.482  0.00  0.00     0.018 A 
HETATM   23  C   UNK N   1      20.321  21.956  36.636  0.00  0.00     0.013 A 
HETATM   24  C   UNK N   1      18.069  21.582  37.932  0.00  0.00     0.100 C 
HETATM   25  C   UNK N   1      19.187  22.472  37.317  0.00  0.00    -0.001 A 
HETATM   26  C   UNK N   1      17.314  20.633  36.932  0.00  0.00     0.060 C 
HETATM   27  C   UNK N   1      21.284  22.804  36.099  0.00  0.00     0.045 A 
HETATM   28  C   UNK N   1      16.714  22.360  38.036  0.00  0.00     0.054 C 
HETATM   29  C   UNK N   1      16.307  21.762  36.691  0.00  0.00     0.023 C 
HETATM   30  C   UNK N   1      19.126  23.902  37.468  0.00  0.00    -0.022 A 
HETATM   31  C   UNK N   1      16.743  23.856  38.061  0.00  0.00    -0.077 C 
HETATM   32  C   UNK N   1      18.050  24.501  38.341  0.00  0.00     0.074 C 
HETATM   33  C   UNK N   1      21.198  24.179  36.186  0.00  0.00     0.054 A 
HETATM   34  C   UNK N   1      20.120  24.741  36.879  0.00  0.00     0.043 A 
HETATM   35  C   UNK N   1      15.626  24.572  37.857  0.00  0.00     0.015 C 
HETATM   36  H   UNK N   1      23.134  22.482  35.043  0.00  0.00     0.166 HD
ENDROOT
BRANCH  26  37
HETATM   37  C   UNK N   1      16.624  19.310  37.496  0.00  0.00     0.057 C 
HETATM   38  C   UNK N   1      15.193  19.466  38.061  0.00  0.00     0.046 C 
HETATM   39  C   UNK N   1      16.577  18.271  36.348  0.00  0.00     0.046 C 
BRANCH  37  40
HETATM   40  O   UNK N   1      17.426  18.806  38.533  0.00  0.00    -0.390 OA
HETATM   41  H   UNK N   1      17.532  17.825  38.418  0.00  0.00     0.210 HD
ENDBRANCH  37  40
ENDBRANCH  26  37
BRANCH  24  42
HETATM   42  O   UNK N   1      18.503  20.934  39.096  0.00  0.00    -0.384 OA
HETATM   43  H   UNK N   1      19.492  21.010  39.104  0.00  0.00     0.211 HD
ENDBRANCH  24  42
BRANCH   6  44
HETATM   44  O   UNK N   1      24.003  17.096  34.160  0.00  0.00    -0.386 OA
HETATM   45  H   UNK N   1      24.518  17.815  34.598  0.00  0.00     0.210 HD
ENDBRANCH   6  44
BRANCH  14  46
HETATM   46  O   UNK N   1      21.210  17.646  29.255  0.00  0.00    -0.390 OA
HETATM   47  H   UNK N   1      20.300  17.412  29.576  0.00  0.00     0.210 HD
ENDBRANCH  14  46
BRANCH  19  48
HETATM   48  C   UNK N   1      23.595  16.968  27.732  0.00  0.00    -0.062 C 
HETATM   49  C   UNK N   1      23.959  18.275  27.077  0.00  0.00     0.045 C 
HETATM   50  C   UNK N   1      23.354  15.881  26.978  0.00  0.00     0.016 C 
ENDBRANCH  19  48
TORSDOF 6
ENDMDL
MODEL 5
REMARK VINA RESULT:      -7.1      1.677      2.096
REMARK  6 active torsions:
REMARK  status: ('A' for Active; 'I' for Inactive)
REMARK    1  A    between atoms: O_4  and  C_10 
REMARK    2  A    between atoms: O_5  and  C_18 
REMARK    3  A    between atoms: O_6  and  C_28 
REMARK    4  A    between atoms: O_7  and  C_36 
REMARK    5  A    between atoms: C_23  and  C_29 
REMARK    6  A    between atoms: C_31  and  C_36 
ROOT
HETATM    1 Cl   UNK N   1      20.280  19.970  31.277  0.00  0.00    -0.084 Cl
HETATM    2  O   UNK N   1      16.435  18.360  42.699  0.00  0.00    -0.360 OA
HETATM    3  O   UNK N   1      17.522  21.222  42.646  0.00  0.00    -0.370 OA
HETATM    4  N   UNK N   1      17.620  19.527  35.657  0.00  0.00    -0.357 N 
HETATM    5  C   UNK N   1      17.002  18.984  41.550  0.00  0.00     0.147 A 
HETATM    6  C   UNK N   1      16.426  18.255  40.282  0.00  0.00     0.103 C 
HETATM    7  C   UNK N   1      17.032  18.969  38.989  0.00  0.00     0.007 C 
HETATM    8  C   UNK N   1      17.825  18.302  42.588  0.00  0.00     0.194 A 
HETATM    9  C   UNK N   1      16.785  20.536  41.637  0.00  0.00     0.163 C 
HETATM   10  C   UNK N   1      16.478  18.278  37.668  0.00  0.00     0.033 A 
HETATM   11  C   UNK N   1      16.667  20.489  39.046  0.00  0.00     0.016 C 
HETATM   12  C   UNK N   1      16.742  16.718  40.255  0.00  0.00     0.046 C 
HETATM   13  C   UNK N   1      17.222  21.185  40.305  0.00  0.00     0.036 C 
HETATM   14  C   UNK N   1      18.533  19.211  43.587  0.00  0.00     0.183 C 
HETATM   15  C   UNK N   1      16.706  16.777  37.808  0.00  0.00    -0.064 A 
HETATM   16  C   UNK N   1      16.178  16.033  38.992  0.00  0.00     0.038 C 
HETATM   17  C   UNK N   1      18.599  18.834  38.993  0.00  0.00     0.020 C 
HETATM   18  C   UNK N   1      17.307  18.473  36.424  0.00  0.00     0.034 A 
HETATM   19  C   UNK N   1      17.718  20.495  43.840  0.00  0.00     0.181 C 
HETATM   20  C   UNK N   1      15.000  18.572  37.320  0.00  0.00     0.028 C 
HETATM   21  C   UNK N   1      17.848  17.328  35.955  0.00  0.00     0.001 A 
HETATM   22  C   UNK N   1      17.467  16.258  36.832  0.00  0.00     0.018 A 
HETATM   23  C   UNK N   1      18.555  17.648  34.806  0.00  0.00     0.013 A 
HETATM   24  C   UNK N   1      19.547  15.366  33.970  0.00  0.00     0.100 C 
HETATM   25  C   UNK N   1      19.309  16.901  33.865  0.00  0.00    -0.001 A 
HETATM   26  C   UNK N   1      20.264  14.867  35.277  0.00  0.00     0.060 C 
HETATM   27  C   UNK N   1      18.385  19.021  34.663  0.00  0.00     0.045 A 
HETATM   28  C   UNK N   1      20.857  14.939  33.226  0.00  0.00     0.054 C 
HETATM   29  C   UNK N   1      21.604  15.042  34.554  0.00  0.00     0.023 C 
HETATM   30  C   UNK N   1      19.830  17.628  32.737  0.00  0.00    -0.022 A 
HETATM   31  C   UNK N   1      21.394  15.827  32.148  0.00  0.00    -0.077 C 
HETATM   32  C   UNK N   1      20.478  16.863  31.608  0.00  0.00     0.074 C 
HETATM   33  C   UNK N   1      18.936  19.735  33.617  0.00  0.00     0.054 A 
HETATM   34  C   UNK N   1      19.658  19.042  32.640  0.00  0.00     0.043 A 
HETATM   35  C   UNK N   1      22.643  15.672  31.683  0.00  0.00     0.015 C 
HETATM   36  H   UNK N   1      17.326  20.520  35.791  0.00  0.00     0.166 HD
ENDROOT
BRANCH  26  37
HETATM   37  C   UNK N   1      20.025  13.366  35.763  0.00  0.00     0.057 C 
HETATM   38  C   UNK N   1      20.561  12.249  34.839  0.00  0.00     0.046 C 
HETATM   39  C   UNK N   1      20.693  13.204  37.151  0.00  0.00     0.046 C 
BRANCH  37  40
HETATM   40  O   UNK N   1      18.641  13.165  35.896  0.00  0.00    -0.390 OA
HETATM   41  H   UNK N   1      18.305  12.668  35.104  0.00  0.00     0.210 HD
ENDBRANCH  37  40
ENDBRANCH  26  37
BRANCH  24  42
HETATM   42  O   UNK N   1      18.391  14.640  33.656  0.00  0.00    -0.384 OA
HETATM   43  H   UNK N   1      18.612  13.685  33.808  0.00  0.00     0.211 HD
ENDBRANCH  24  42
BRANCH   6  44
HETATM   44  O   UNK N   1      15.015  18.335  40.312  0.00  0.00    -0.386 OA
HETATM   45  H   UNK N   1      14.706  18.833  41.106  0.00  0.00     0.210 HD
ENDBRANCH   6  44
BRANCH  14  46
HETATM   46  O   UNK N   1      19.811  19.519  43.099  0.00  0.00    -0.390 OA
HETATM   47  H   UNK N   1      20.448  18.924  43.575  0.00  0.00     0.210 HD
ENDBRANCH  14  46
BRANCH  19  48
HETATM   48  C   UNK N   1      18.423  21.380  44.853  0.00  0.00    -0.062 C 
HETATM   49  C   UNK N   1      18.956  20.766  46.120  0.00  0.00     0.045 C 
HETATM   50  C   UNK N   1      18.581  22.697  44.624  0.00  0.00     0.016 C 
ENDBRANCH  19  48
TORSDOF 6
ENDMDL
MODEL 6
REMARK VINA RESULT:      -7.0      4.130      7.032
REMARK  6 active torsions:
REMARK  status: ('A' for Active; 'I' for Inactive)
REMARK    1  A    between atoms: O_4  and  C_10 
REMARK    2  A    between atoms: O_5  and  C_18 
REMARK    3  A    between atoms: O_6  and  C_28 
REMARK    4  A    between atoms: O_7  and  C_36 
REMARK    5  A    between atoms: C_23  and  C_29 
REMARK    6  A    between atoms: C_31  and  C_36 
ROOT
HETATM    1 Cl   UNK N   1      18.956  12.502  35.811  0.00  0.00    -0.084 Cl
HETATM    2  O   UNK N   1      16.799  24.148  38.557  0.00  0.00    -0.360 OA
HETATM    3  O   UNK N   1      17.673  24.195  35.623  0.00  0.00    -0.370 OA
HETATM    4  N   UNK N   1      16.944  17.135  36.783  0.00  0.00    -0.357 N 
HETATM    5  C   UNK N   1      17.163  22.992  37.808  0.00  0.00     0.147 A 
HETATM    6  C   UNK N   1      16.472  21.752  38.484  0.00  0.00     0.103 C 
HETATM    7  C   UNK N   1      16.849  20.456  37.630  0.00  0.00     0.007 C 
HETATM    8  C   UNK N   1      18.162  23.855  38.498  0.00  0.00     0.194 A 
HETATM    9  C   UNK N   1      16.855  23.236  36.288  0.00  0.00     0.163 C 
HETATM   10  C   UNK N   1      16.171  19.164  38.263  0.00  0.00     0.033 A 
HETATM   11  C   UNK N   1      16.393  20.687  36.152  0.00  0.00     0.016 C 
HETATM   12  C   UNK N   1      16.886  21.556  39.985  0.00  0.00     0.046 C 
HETATM   13  C   UNK N   1      17.064  21.917  35.510  0.00  0.00     0.036 C 
HETATM   14  C   UNK N   1      18.935  24.828  37.613  0.00  0.00     0.183 C 
HETATM   15  C   UNK N   1      16.517  19.148  39.748  0.00  0.00    -0.064 A 
HETATM   16  C   UNK N   1      16.204  20.324  40.617  0.00  0.00     0.038 C 
HETATM   17  C   UNK N   1      18.408  20.248  37.642  0.00  0.00     0.020 C 
HETATM   18  C   UNK N   1      16.810  17.845  37.912  0.00  0.00     0.034 A 
HETATM   19  C   UNK N   1      18.076  25.289  36.419  0.00  0.00     0.181 C 
HETATM   20  C   UNK N   1      14.643  19.035  38.061  0.00  0.00     0.028 C 
HETATM   21  C   UNK N   1      17.359  17.216  38.973  0.00  0.00     0.001 A 
HETATM   22  C   UNK N   1      17.173  18.042  40.132  0.00  0.00     0.018 A 
HETATM   23  C   UNK N   1      17.882  16.017  38.515  0.00  0.00     0.013 A 
HETATM   24  C   UNK N   1      18.905  14.872  40.645  0.00  0.00     0.100 C 
HETATM   25  C   UNK N   1      18.552  14.927  39.130  0.00  0.00    -0.001 A 
HETATM   26  C   UNK N   1      19.824  16.029  41.181  0.00  0.00     0.060 C 
HETATM   27  C   UNK N   1      17.602  16.011  37.153  0.00  0.00     0.045 A 
HETATM   28  C   UNK N   1      20.129  13.933  40.911  0.00  0.00     0.054 C 
HETATM   29  C   UNK N   1      21.039  15.157  40.849  0.00  0.00     0.023 C 
HETATM   30  C   UNK N   1      18.866  13.807  38.283  0.00  0.00    -0.022 A 
HETATM   31  C   UNK N   1      20.454  12.872  39.906  0.00  0.00    -0.077 C 
HETATM   32  C   UNK N   1      19.406  12.544  38.909  0.00  0.00     0.074 C 
HETATM   33  C   UNK N   1      17.957  14.967  36.323  0.00  0.00     0.054 A 
HETATM   34  C   UNK N   1      18.587  13.851  36.883  0.00  0.00     0.043 A 
HETATM   35  C   UNK N   1      21.637  12.239  39.929  0.00  0.00     0.015 C 
HETATM   36  H   UNK N   1      16.605  17.388  35.829  0.00  0.00     0.166 HD
ENDROOT
BRANCH  26  37
HETATM   37  C   UNK N   1      19.754  16.415  42.728  0.00  0.00     0.057 C 
HETATM   38  C   UNK N   1      20.232  15.338  43.729  0.00  0.00     0.046 C 
HETATM   39  C   UNK N   1      20.615  17.684  42.941  0.00  0.00     0.046 C 
BRANCH  37  40
HETATM   40  O   UNK N   1      18.419  16.711  43.045  0.00  0.00    -0.390 OA
HETATM   41  H   UNK N   1      18.146  16.182  43.841  0.00  0.00     0.210 HD
ENDBRANCH  37  40
ENDBRANCH  26  37
BRANCH  24  42
HETATM   42  O   UNK N   1      17.769  14.650  41.434  0.00  0.00    -0.384 OA
HETATM   43  H   UNK N   1      17.089  14.247  40.835  0.00  0.00     0.211 HD
ENDBRANCH  24  42
BRANCH   6  44
HETATM   44  O   UNK N   1      15.076  21.970  38.516  0.00  0.00    -0.386 OA
HETATM   45  H   UNK N   1      14.634  21.339  39.133  0.00  0.00     0.210 HD
ENDBRANCH   6  44
BRANCH  14  46
HETATM   46  O   UNK N   1      20.112  24.206  37.171  0.00  0.00    -0.390 OA
HETATM   47  H   UNK N   1      20.429  23.633  37.917  0.00  0.00     0.210 HD
ENDBRANCH  14  46
BRANCH  19  48
HETATM   48  C   UNK N   1      18.849  26.273  35.558  0.00  0.00    -0.062 C 
HETATM   49  C   UNK N   1      18.206  26.822  34.311  0.00  0.00     0.045 C 
HETATM   50  C   UNK N   1      20.090  26.663  35.904  0.00  0.00     0.016 C 
ENDBRANCH  19  48
TORSDOF 6
ENDMDL
MODEL 7
REMARK VINA RESULT:      -6.9      3.644      5.835
REMARK  6 active torsions:
REMARK  status: ('A' for Active; 'I' for Inactive)
REMARK    1  A    between atoms: O_4  and  C_10 
REMARK    2  A    between atoms: O_5  and  C_18 
REMARK    3  A    between atoms: O_6  and  C_28 
REMARK    4  A    between atoms: O_7  and  C_36 
REMARK    5  A    between atoms: C_23  and  C_29 
REMARK    6  A    between atoms: C_31  and  C_36 
ROOT
HETATM    1 Cl   UNK N   1      18.955  12.656  32.867  0.00  0.00    -0.084 Cl
HETATM    2  O   UNK N   1      18.395  23.866  37.543  0.00  0.00    -0.360 OA
HETATM    3  O   UNK N   1      15.511  22.841  37.644  0.00  0.00    -0.370 OA
HETATM    4  N   UNK N   1      19.082  16.876  35.806  0.00  0.00    -0.357 N 
HETATM    5  C   UNK N   1      17.981  22.581  37.085  0.00  0.00     0.147 A 
HETATM    6  C   UNK N   1      19.236  21.635  37.130  0.00  0.00     0.103 C 
HETATM    7  C   UNK N   1      18.773  20.185  36.650  0.00  0.00     0.007 C 
HETATM    8  C   UNK N   1      17.902  23.804  36.238  0.00  0.00     0.194 A 
HETATM    9  C   UNK N   1      16.716  22.121  37.892  0.00  0.00     0.163 C 
HETATM   10  C   UNK N   1      20.003  19.177  36.680  0.00  0.00     0.033 A 
HETATM   11  C   UNK N   1      17.606  19.706  37.574  0.00  0.00     0.016 C 
HETATM   12  C   UNK N   1      20.428  22.148  36.248  0.00  0.00     0.046 C 
HETATM   13  C   UNK N   1      16.391  20.654  37.535  0.00  0.00     0.036 C 
HETATM   14  C   UNK N   1      16.522  24.438  36.099  0.00  0.00     0.183 C 
HETATM   15  C   UNK N   1      21.150  19.832  35.919  0.00  0.00    -0.064 A 
HETATM   16  C   UNK N   1      21.639  21.192  36.300  0.00  0.00     0.038 C 
HETATM   17  C   UNK N   1      18.238  20.260  35.173  0.00  0.00     0.020 C 
HETATM   18  C   UNK N   1      19.877  17.955  35.807  0.00  0.00     0.034 A 
HETATM   19  C   UNK N   1      15.683  24.216  37.374  0.00  0.00     0.181 C 
HETATM   20  C   UNK N   1      20.472  18.725  38.084  0.00  0.00     0.028 C 
HETATM   21  C   UNK N   1      20.778  17.921  34.801  0.00  0.00     0.001 A 
HETATM   22  C   UNK N   1      21.580  19.108  34.874  0.00  0.00     0.018 A 
HETATM   23  C   UNK N   1      20.566  16.743  34.100  0.00  0.00     0.013 A 
HETATM   24  C   UNK N   1      22.367  16.766  32.189  0.00  0.00     0.100 C 
HETATM   25  C   UNK N   1      21.184  16.132  32.978  0.00  0.00    -0.001 A 
HETATM   26  C   UNK N   1      22.092  18.176  31.550  0.00  0.00     0.060 C 
HETATM   27  C   UNK N   1      19.506  16.130  34.759  0.00  0.00     0.045 A 
HETATM   28  C   UNK N   1      22.418  16.237  30.717  0.00  0.00     0.054 C 
HETATM   29  C   UNK N   1      21.610  17.458  30.285  0.00  0.00     0.023 C 
HETATM   30  C   UNK N   1      20.695  14.830  32.606  0.00  0.00    -0.022 A 
HETATM   31  C   UNK N   1      21.769  14.926  30.400  0.00  0.00    -0.077 C 
HETATM   32  C   UNK N   1      21.430  14.046  31.546  0.00  0.00     0.074 C 
HETATM   33  C   UNK N   1      18.990  14.911  34.368  0.00  0.00     0.054 A 
HETATM   34  C   UNK N   1      19.586  14.246  33.291  0.00  0.00     0.043 A 
HETATM   35  C   UNK N   1      21.528  14.563  29.131  0.00  0.00     0.015 C 
HETATM   36  H   UNK N   1      18.314  16.653  36.476  0.00  0.00     0.166 HD
ENDROOT
BRANCH  26  37
HETATM   37  C   UNK N   1      23.325  19.148  31.268  0.00  0.00     0.057 C 
HETATM   38  C   UNK N   1      24.206  18.806  30.044  0.00  0.00     0.046 C 
HETATM   39  C   UNK N   1      22.767  20.579  31.074  0.00  0.00     0.046 C 
BRANCH  37  40
HETATM   40  O   UNK N   1      24.161  19.133  32.397  0.00  0.00    -0.390 OA
HETATM   41  H   UNK N   1      25.006  18.661  32.172  0.00  0.00     0.210 HD
ENDBRANCH  37  40
ENDBRANCH  26  37
BRANCH  24  42
HETATM   42  O   UNK N   1      23.565  16.705  32.913  0.00  0.00    -0.384 OA
HETATM   43  H   UNK N   1      23.386  17.145  33.784  0.00  0.00     0.211 HD
ENDBRANCH  24  42
BRANCH   6  44
HETATM   44  O   UNK N   1      19.743  21.614  38.449  0.00  0.00    -0.386 OA
HETATM   45  H   UNK N   1      19.111  21.170  39.064  0.00  0.00     0.210 HD
ENDBRANCH   6  44
BRANCH  14  46
HETATM   46  O   UNK N   1      15.880  23.893  34.978  0.00  0.00    -0.390 OA
HETATM   47  H   UNK N   1      16.139  22.935  34.939  0.00  0.00     0.210 HD
ENDBRANCH  14  46
BRANCH  19  48
HETATM   48  C   UNK N   1      14.320  24.870  37.232  0.00  0.00    -0.062 C 
HETATM   49  C   UNK N   1      14.041  26.156  37.966  0.00  0.00     0.045 C 
HETATM   50  C   UNK N   1      13.370  24.320  36.454  0.00  0.00     0.016 C 
ENDBRANCH  19  48
TORSDOF 6
ENDMDL
MODEL 8
REMARK VINA RESULT:      -6.8      3.949      8.823
REMARK  6 active torsions:
REMARK  status: ('A' for Active; 'I' for Inactive)
REMARK    1  A    between atoms: O_4  and  C_10 
REMARK    2  A    between atoms: O_5  and  C_18 
REMARK    3  A    between atoms: O_6  and  C_28 
REMARK    4  A    between atoms: O_7  and  C_36 
REMARK    5  A    between atoms: C_23  and  C_29 
REMARK    6  A    between atoms: C_31  and  C_36 
ROOT
HETATM    1 Cl   UNK N   1      13.724  20.268  39.007  0.00  0.00    -0.084 Cl
HETATM    2  O   UNK N   1      22.538  13.097  34.679  0.00  0.00    -0.360 OA
HETATM    3  O   UNK N   1      21.102  11.381  36.770  0.00  0.00    -0.370 OA
HETATM    4  N   UNK N   1      16.706  17.054  36.316  0.00  0.00    -0.357 N 
HETATM    5  C   UNK N   1      21.427  13.537  35.456  0.00  0.00     0.147 A 
HETATM    6  C   UNK N   1      20.727  14.702  34.665  0.00  0.00     0.103 C 
HETATM    7  C   UNK N   1      19.462  15.178  35.514  0.00  0.00     0.007 C 
HETATM    8  C   UNK N   1      22.833  13.605  35.946  0.00  0.00     0.194 A 
HETATM    9  C   UNK N   1      20.537  12.303  35.842  0.00  0.00     0.163 C 
HETATM   10  C   UNK N   1      18.704  16.355  34.759  0.00  0.00     0.033 A 
HETATM   11  C   UNK N   1      18.530  13.945  35.752  0.00  0.00     0.016 C 
HETATM   12  C   UNK N   1      21.680  15.914  34.377  0.00  0.00     0.046 C 
HETATM   13  C   UNK N   1      19.237  12.805  36.510  0.00  0.00     0.036 C 
HETATM   14  C   UNK N   1      23.255  12.520  36.931  0.00  0.00     0.183 C 
HETATM   15  C   UNK N   1      19.743  17.411  34.400  0.00  0.00    -0.064 A 
HETATM   16  C   UNK N   1      20.960  17.046  33.612  0.00  0.00     0.038 C 
HETATM   17  C   UNK N   1      19.935  15.719  36.913  0.00  0.00     0.020 C 
HETATM   18  C   UNK N   1      17.834  17.238  35.617  0.00  0.00     0.034 A 
HETATM   19  C   UNK N   1      22.498  11.204  36.659  0.00  0.00     0.181 C 
HETATM   20  C   UNK N   1      17.894  15.943  33.506  0.00  0.00     0.028 C 
HETATM   21  C   UNK N   1      18.274  18.513  35.690  0.00  0.00     0.001 A 
HETATM   22  C   UNK N   1      19.480  18.619  34.921  0.00  0.00     0.018 A 
HETATM   23  C   UNK N   1      17.375  19.212  36.482  0.00  0.00     0.013 A 
HETATM   24  C   UNK N   1      18.305  21.666  36.548  0.00  0.00     0.100 C 
HETATM   25  C   UNK N   1      17.271  20.561  36.911  0.00  0.00    -0.001 A 
HETATM   26  C   UNK N   1      19.786  21.402  37.005  0.00  0.00     0.060 C 
HETATM   27  C   UNK N   1      16.422  18.267  36.847  0.00  0.00     0.045 A 
HETATM   28  C   UNK N   1      18.305  22.817  37.609  0.00  0.00     0.054 C 
HETATM   29  C   UNK N   1      19.459  22.115  38.321  0.00  0.00     0.023 C 
HETATM   30  C   UNK N   1      16.105  20.900  37.684  0.00  0.00    -0.022 A 
HETATM   31  C   UNK N   1      17.087  23.014  38.457  0.00  0.00    -0.077 C 
HETATM   32  C   UNK N   1      15.838  22.350  38.009  0.00  0.00     0.074 C 
HETATM   33  C   UNK N   1      15.335  18.572  37.641  0.00  0.00     0.054 A 
HETATM   34  C   UNK N   1      15.163  19.895  38.061  0.00  0.00     0.043 A 
HETATM   35  C   UNK N   1      17.130  23.776  39.561  0.00  0.00     0.015 C 
HETATM   36  H   UNK N   1      16.158  16.172  36.418  0.00  0.00     0.166 HD
ENDROOT
BRANCH  26  37
HETATM   37  C   UNK N   1      20.975  22.106  36.208  0.00  0.00     0.057 C 
HETATM   38  C   UNK N   1      20.971  23.652  36.187  0.00  0.00     0.046 C 
HETATM   39  C   UNK N   1      22.311  21.638  36.839  0.00  0.00     0.046 C 
BRANCH  37  40
HETATM   40  O   UNK N   1      20.925  21.673  34.873  0.00  0.00    -0.390 OA
HETATM   41  H   UNK N   1      21.471  22.282  34.311  0.00  0.00     0.210 HD
ENDBRANCH  37  40
ENDBRANCH  26  37
BRANCH  24  42
HETATM   42  O   UNK N   1      18.196  22.058  35.207  0.00  0.00    -0.384 OA
HETATM   43  H   UNK N   1      18.579  22.972  35.153  0.00  0.00     0.211 HD
ENDBRANCH  24  42
BRANCH   6  44
HETATM   44  O   UNK N   1      20.351  14.223  33.390  0.00  0.00    -0.386 OA
HETATM   45  H   UNK N   1      20.278  14.963  32.741  0.00  0.00     0.210 HD
ENDBRANCH   6  44
BRANCH  14  46
HETATM   46  O   UNK N   1      23.016  12.971  38.237  0.00  0.00    -0.390 OA
HETATM   47  H   UNK N   1      22.675  12.193  38.750  0.00  0.00     0.210 HD
ENDBRANCH  14  46
BRANCH  19  48
HETATM   48  C   UNK N   1      22.943  10.126  37.632  0.00  0.00    -0.062 C 
HETATM   49  C   UNK N   1      21.947   9.568  38.615  0.00  0.00     0.045 C 
HETATM   50  C   UNK N   1      24.206   9.663  37.618  0.00  0.00     0.016 C 
ENDBRANCH  19  48
TORSDOF 6
ENDMDL
MODEL 9
REMARK VINA RESULT:      -6.8      4.247      7.283
REMARK  6 active torsions:
REMARK  status: ('A' for Active; 'I' for Inactive)
REMARK    1  A    between atoms: O_4  and  C_10 
REMARK    2  A    between atoms: O_5  and  C_18 
REMARK    3  A    between atoms: O_6  and  C_28 
REMARK    4  A    between atoms: O_7  and  C_36 
REMARK    5  A    between atoms: C_23  and  C_29 
REMARK    6  A    between atoms: C_31  and  C_36 
ROOT
HETATM    1 Cl   UNK N   1      13.878  10.824  39.636  0.00  0.00    -0.084 Cl
HETATM    2  O   UNK N   1      18.618  21.961  38.480  0.00  0.00    -0.360 OA
HETATM    3  O   UNK N   1      15.635  22.326  37.892  0.00  0.00    -0.370 OA
HETATM    4  N   UNK N   1      15.799  15.550  40.297  0.00  0.00    -0.357 N 
HETATM    5  C   UNK N   1      17.661  20.905  38.494  0.00  0.00     0.147 A 
HETATM    6  C   UNK N   1      18.227  19.763  39.415  0.00  0.00     0.103 C 
HETATM    7  C   UNK N   1      17.144  18.591  39.461  0.00  0.00     0.007 C 
HETATM    8  C   UNK N   1      18.335  21.368  37.248  0.00  0.00     0.194 A 
HETATM    9  C   UNK N   1      16.250  21.484  38.865  0.00  0.00     0.163 C 
HETATM   10  C   UNK N   1      17.658  17.404  40.387  0.00  0.00     0.033 A 
HETATM   11  C   UNK N   1      15.792  19.185  39.975  0.00  0.00     0.016 C 
HETATM   12  C   UNK N   1      19.613  19.209  38.931  0.00  0.00     0.046 C 
HETATM   13  C   UNK N   1      15.261  20.316  39.073  0.00  0.00     0.036 C 
HETATM   14  C   UNK N   1      17.514  22.272  36.335  0.00  0.00     0.183 C 
HETATM   15  C   UNK N   1      19.064  17.040  39.924  0.00  0.00    -0.064 A 
HETATM   16  C   UNK N   1      20.135  18.080  39.846  0.00  0.00     0.038 C 
HETATM   17  C   UNK N   1      16.918  18.020  38.014  0.00  0.00     0.020 C 
HETATM   18  C   UNK N   1      17.030  16.056  40.143  0.00  0.00     0.034 A 
HETATM   19  C   UNK N   1      16.528  23.131  37.152  0.00  0.00     0.181 C 
HETATM   20  C   UNK N   1      17.643  17.680  41.910  0.00  0.00     0.028 C 
HETATM   21  C   UNK N   1      17.901  15.135  39.679  0.00  0.00     0.001 A 
HETATM   22  C   UNK N   1      19.186  15.760  39.542  0.00  0.00     0.018 A 
HETATM   23  C   UNK N   1      17.202  13.948  39.525  0.00  0.00     0.013 A 
HETATM   24  C   UNK N   1      18.978  12.230  38.641  0.00  0.00     0.100 C 
HETATM   25  C   UNK N   1      17.550  12.639  39.104  0.00  0.00    -0.001 A 
HETATM   26  C   UNK N   1      19.558  13.020  37.411  0.00  0.00     0.060 C 
HETATM   27  C   UNK N   1      15.903  14.255  39.919  0.00  0.00     0.045 A 
HETATM   28  C   UNK N   1      18.935  10.995  37.679  0.00  0.00     0.054 C 
HETATM   29  C   UNK N   1      18.939  11.959  36.495  0.00  0.00     0.023 C 
HETATM   30  C   UNK N   1      16.508  11.647  39.165  0.00  0.00    -0.022 A 
HETATM   31  C   UNK N   1      17.747  10.086  37.729  0.00  0.00    -0.077 C 
HETATM   32  C   UNK N   1      16.859  10.200  38.912  0.00  0.00     0.074 C 
HETATM   33  C   UNK N   1      14.885  13.323  39.920  0.00  0.00     0.054 A 
HETATM   34  C   UNK N   1      15.181  12.007  39.549  0.00  0.00     0.043 A 
HETATM   35  C   UNK N   1      17.516   9.197  36.751  0.00  0.00     0.015 C 
HETATM   36  H   UNK N   1      14.948  16.044  40.646  0.00  0.00     0.166 HD
ENDROOT
BRANCH  26  37
HETATM   37  C   UNK N   1      21.140  13.127  37.240  0.00  0.00     0.057 C 
HETATM   38  C   UNK N   1      21.894  11.806  36.959  0.00  0.00     0.046 C 
HETATM   39  C   UNK N   1      21.427  14.102  36.071  0.00  0.00     0.046 C 
BRANCH  37  40
HETATM   40  O   UNK N   1      21.674  13.664  38.423  0.00  0.00    -0.390 OA
HETATM   41  H   UNK N   1      22.666  13.645  38.372  0.00  0.00     0.210 HD
ENDBRANCH  37  40
ENDBRANCH  26  37
BRANCH  24  42
HETATM   42  O   UNK N   1      19.868  12.145  39.720  0.00  0.00    -0.384 OA
HETATM   43  H   UNK N   1      19.732  12.967  40.257  0.00  0.00     0.211 HD
ENDBRANCH  24  42
BRANCH   6  44
HETATM   44  O   UNK N   1      18.477  20.297  40.699  0.00  0.00    -0.386 OA
HETATM   45  H   UNK N   1      17.641  20.607  41.123  0.00  0.00     0.210 HD
ENDBRANCH   6  44
BRANCH  14  46
HETATM   46  O   UNK N   1      16.831  21.479  35.402  0.00  0.00    -0.390 OA
HETATM   47  H   UNK N   1      17.482  20.809  35.068  0.00  0.00     0.210 HD
ENDBRANCH  14  46
BRANCH  19  48
HETATM   48  C   UNK N   1      15.732  24.042  36.234  0.00  0.00    -0.062 C 
HETATM   49  C   UNK N   1      14.231  23.918  36.197  0.00  0.00     0.045 C 
HETATM   50  C   UNK N   1      16.351  24.958  35.466  0.00  0.00     0.016 C 
ENDBRANCH  19  48
TORSDOF 6
ENDMDL
