# Supplementary material for: Anti-cancer activity elucidation of geissolosimine as an MDM2-p53 interaction inhibitor: An in-silico study
Source: PLoS One. 2025 May 8;20(5):e0323003. doi: 10.1371/journal.pone.0323003 (PMC12061181; doi:10.1371/journal.pone.0323003)
Supplement: S12 File — (ZIP) [file pone.0323003.s012.zip › molecular docking/docking files/docking/101565942_uff_E=2638.82_out.pdbqt]

MODEL 1
REMARK VINA RESULT:      -6.9      0.000      0.000
REMARK  9 active torsions:
REMARK  status: ('A' for Active; 'I' for Inactive)
REMARK    1  A    between atoms: O_1  and  C_22 
REMARK    2  A    between atoms: O_3  and  C_38 
REMARK    3  A    between atoms: O_4  and  C_41 
REMARK    4  A    between atoms: O_5  and  C_43 
REMARK    5  A    between atoms: C_12  and  C_22 
REMARK    6  A    between atoms: C_14  and  C_20 
REMARK    7  A    between atoms: C_27  and  C_41 
REMARK    8  A    between atoms: C_27  and  C_43 
REMARK    9  A    between atoms: C_30  and  C_33 
ROOT
HETATM    1  N   UNK N   1      22.006  12.692  34.017  0.00  0.00    -0.407 N 
HETATM    2  N   UNK N   1      17.887  13.491  37.892  0.00  0.00    -0.358 N 
HETATM    3  C   UNK N   1      19.979  14.132  33.814  0.00  0.00     0.097 C 
HETATM    4  C   UNK N   1      20.782  15.362  34.212  0.00  0.00     0.039 C 
HETATM    5  C   UNK N   1      19.939  15.041  37.013  0.00  0.00     0.072 C 
HETATM    6  C   UNK N   1      20.754  13.048  34.675  0.00  0.00     0.104 C 
HETATM    7  C   UNK N   1      20.350  15.776  35.648  0.00  0.00     0.026 C 
HETATM    8  C   UNK N   1      19.996  11.910  35.252  0.00  0.00     0.067 C 
HETATM    9  C   UNK N   1      22.310  15.195  33.963  0.00  0.00    -0.061 C 
HETATM   10  C   UNK N   1      18.970  13.672  37.048  0.00  0.00     0.025 C 
HETATM   11  C   UNK N   1      19.139  12.393  36.384  0.00  0.00    -0.020 C 
HETATM   12  C   UNK N   1      22.943  13.807  33.795  0.00  0.00     0.151 C 
HETATM   13  C   UNK N   1      18.323  11.495  37.045  0.00  0.00    -0.001 A 
HETATM   14  C   UNK N   1      22.134  11.451  33.246  0.00  0.00     0.144 C 
HETATM   15  C   UNK N   1      23.125  16.264  33.776  0.00  0.00    -0.026 C 
HETATM   16  C   UNK N   1      17.604  12.186  37.946  0.00  0.00     0.043 A 
HETATM   17  C   UNK N   1      18.207  10.103  36.936  0.00  0.00     0.014 A 
HETATM   18  C   UNK N   1      22.673  17.697  33.797  0.00  0.00     0.036 C 
HETATM   19  C   UNK N   1      16.738  11.560  38.849  0.00  0.00     0.030 A 
HETATM   20  C   UNK N   1      17.367   9.431  37.845  0.00  0.00     0.001 A 
HETATM   21  C   UNK N   1      16.640  10.159  38.811  0.00  0.00     0.002 A 
HETATM   22  H   UNK N   1      17.329  14.098  38.507  0.00  0.00     0.166 HD
ENDROOT
BRANCH   5  23
HETATM   23  C   UNK N   1      19.335  16.226  37.883  0.00  0.00    -0.014 C 
HETATM   24  C   UNK N   1      18.780  17.311  37.190  0.00  0.00     0.025 C 
HETATM   25  C   UNK N   1      18.837  18.559  37.782  0.00  0.00    -0.000 C 
HETATM   26  C   UNK N   1      18.627  19.825  37.284  0.00  0.00    -0.020 C 
HETATM   27  C   UNK N   1      19.189  18.701  39.084  0.00  0.00     0.046 C 
HETATM   28  C   UNK N   1      18.720  20.671  38.417  0.00  0.00     0.037 C 
HETATM   29  C   UNK N   1      18.511  20.192  35.803  0.00  0.00     0.061 C 
HETATM   30  N   UNK N   1      19.169  19.962  39.461  0.00  0.00    -0.357 N 
HETATM   31  C   UNK N   1      17.950  21.961  38.670  0.00  0.00     0.111 C 
HETATM   32  H   UNK N   1      19.348  20.299  40.431  0.00  0.00     0.166 HD
HETATM   33  C   UNK N   1      16.783  21.989  37.639  0.00  0.00     0.107 C 
HETATM   34  C   UNK N   1      18.817  23.262  38.511  0.00  0.00     0.034 C 
HETATM   35  N   UNK N   1      17.422  22.265  36.347  0.00  0.00    -0.406 N 
HETATM   36  C   UNK N   1      15.771  23.138  37.828  0.00  0.00     0.010 C 
HETATM   37  C   UNK N   1      18.060  23.594  36.185  0.00  0.00     0.122 C 
HETATM   38  C   UNK N   1      17.456  21.183  35.383  0.00  0.00     0.122 C 
HETATM   39  C   UNK N   1      18.078  24.265  37.581  0.00  0.00     0.005 C 
HETATM   40  C   UNK N   1      16.616  24.423  38.102  0.00  0.00     0.013 C 
HETATM   41  C   UNK N   1      19.441  17.657  39.900  0.00  0.00     0.067 C 
HETATM   42  C   UNK N   1      19.509  16.385  39.343  0.00  0.00     0.077 C 
BRANCH  31  43
HETATM   43  C   UNK N   1      17.361  21.788  40.097  0.00  0.00     0.275 C 
HETATM   44  O   UNK N   1      17.878  22.335  41.061  0.00  0.00    -0.264 OA
BRANCH  43  45
HETATM   45  O   UNK N   1      16.407  20.825  40.294  0.00  0.00    -0.326 OA
HETATM   46  C   UNK N   1      16.331  20.034  41.436  0.00  0.00     0.213 C 
ENDBRANCH  43  45
ENDBRANCH  31  43
BRANCH  36  47
HETATM   47  C   UNK N   1      14.863  23.154  36.531  0.00  0.00     0.002 C 
HETATM   48  C   UNK N   1      14.070  24.422  36.284  0.00  0.00     0.005 C 
ENDBRANCH  36  47
BRANCH  42  49
HETATM   49  O   UNK N   1      19.732  15.335  40.181  0.00  0.00    -0.355 OA
HETATM   50  C   UNK N   1      18.852  14.825  41.115  0.00  0.00     0.210 C 
ENDBRANCH  42  49
ENDBRANCH   5  23
BRANCH   3  51
HETATM   51  C   UNK N   1      18.426  14.384  34.019  0.00  0.00     0.186 C 
BRANCH  51  52
HETATM   52  O   UNK N   1      17.821  14.813  32.817  0.00  0.00    -0.399 OA
HETATM   53  H   UNK N   1      17.408  15.705  32.975  0.00  0.00     0.209 HD
ENDBRANCH  51  52
ENDBRANCH   3  51
BRANCH   3  54
HETATM   54  C   UNK N   1      20.124  13.861  32.318  0.00  0.00     0.272 C 
HETATM   55  O   UNK N   1      19.657  12.841  31.832  0.00  0.00    -0.264 OA
BRANCH  54  56
HETATM   56  O   UNK N   1      20.766  14.773  31.538  0.00  0.00    -0.326 OA
HETATM   57  C   UNK N   1      21.582  14.478  30.471  0.00  0.00     0.213 C 
ENDBRANCH  54  56
ENDBRANCH   3  54
TORSDOF 9
ENDMDL
MODEL 2
REMARK VINA RESULT:      -6.8      2.319      4.788
REMARK  9 active torsions:
REMARK  status: ('A' for Active; 'I' for Inactive)
REMARK    1  A    between atoms: O_1  and  C_22 
REMARK    2  A    between atoms: O_3  and  C_38 
REMARK    3  A    between atoms: O_4  and  C_41 
REMARK    4  A    between atoms: O_5  and  C_43 
REMARK    5  A    between atoms: C_12  and  C_22 
REMARK    6  A    between atoms: C_14  and  C_20 
REMARK    7  A    between atoms: C_27  and  C_41 
REMARK    8  A    between atoms: C_27  and  C_43 
REMARK    9  A    between atoms: C_30  and  C_33 
ROOT
HETATM    1  N   UNK N   1      20.714  12.242  32.570  0.00  0.00    -0.407 N 
HETATM    2  N   UNK N   1      19.441  17.665  33.830  0.00  0.00    -0.358 N 
HETATM    3  C   UNK N   1      21.402  13.542  34.586  0.00  0.00     0.097 C 
HETATM    4  C   UNK N   1      20.259  12.942  35.393  0.00  0.00     0.039 C 
HETATM    5  C   UNK N   1      18.573  15.278  34.797  0.00  0.00     0.072 C 
HETATM    6  C   UNK N   1      20.701  13.575  33.162  0.00  0.00     0.104 C 
HETATM    7  C   UNK N   1      19.196  14.053  35.624  0.00  0.00     0.026 C 
HETATM    8  C   UNK N   1      21.015  14.686  32.230  0.00  0.00     0.067 C 
HETATM    9  C   UNK N   1      19.745  11.594  34.806  0.00  0.00    -0.061 C 
HETATM   10  C   UNK N   1      19.503  16.282  33.826  0.00  0.00     0.025 C 
HETATM   11  C   UNK N   1      20.383  15.955  32.721  0.00  0.00    -0.020 C 
HETATM   12  C   UNK N   1      20.036  11.195  33.353  0.00  0.00     0.151 C 
HETATM   13  C   UNK N   1      20.578  17.125  32.012  0.00  0.00    -0.001 A 
HETATM   14  C   UNK N   1      21.687  11.881  31.534  0.00  0.00     0.144 C 
HETATM   15  C   UNK N   1      19.116  10.672  35.578  0.00  0.00    -0.026 C 
HETATM   16  C   UNK N   1      19.988  18.119  32.699  0.00  0.00     0.043 A 
HETATM   17  C   UNK N   1      21.201  17.363  30.780  0.00  0.00     0.014 A 
HETATM   18  C   UNK N   1      18.835  10.834  37.045  0.00  0.00     0.036 C 
HETATM   19  C   UNK N   1      19.923  19.428  32.209  0.00  0.00     0.030 A 
HETATM   20  C   UNK N   1      21.133  18.661  30.238  0.00  0.00     0.001 A 
HETATM   21  C   UNK N   1      20.484  19.693  30.948  0.00  0.00     0.002 A 
HETATM   22  H   UNK N   1      19.026  18.378  34.445  0.00  0.00     0.166 HD
ENDROOT
BRANCH   5  23
HETATM   23  C   UNK N   1      17.780  16.088  35.912  0.00  0.00    -0.014 C 
HETATM   24  C   UNK N   1      17.491  17.433  35.644  0.00  0.00     0.025 C 
HETATM   25  C   UNK N   1      17.414  18.307  36.712  0.00  0.00    -0.000 C 
HETATM   26  C   UNK N   1      17.403  19.682  36.778  0.00  0.00    -0.020 C 
HETATM   27  C   UNK N   1      17.369  17.850  37.988  0.00  0.00     0.046 C 
HETATM   28  C   UNK N   1      17.186  19.969  38.149  0.00  0.00     0.037 C 
HETATM   29  C   UNK N   1      17.743  20.632  35.628  0.00  0.00     0.061 C 
HETATM   30  N   UNK N   1      17.281  18.836  38.857  0.00  0.00    -0.357 N 
HETATM   31  C   UNK N   1      16.420  21.149  38.734  0.00  0.00     0.111 C 
HETATM   32  H   UNK N   1      17.178  18.717  39.887  0.00  0.00     0.166 HD
HETATM   33  C   UNK N   1      15.612  21.777  37.560  0.00  0.00     0.107 C 
HETATM   34  C   UNK N   1      17.339  22.247  39.381  0.00  0.00     0.034 C 
HETATM   35  N   UNK N   1      16.613  22.449  36.724  0.00  0.00    -0.406 N 
HETATM   36  C   UNK N   1      14.628  22.894  37.967  0.00  0.00     0.010 C 
HETATM   37  C   UNK N   1      17.315  23.610  37.322  0.00  0.00     0.122 C 
HETATM   38  C   UNK N   1      16.894  21.862  35.429  0.00  0.00     0.122 C 
HETATM   39  C   UNK N   1      16.943  23.644  38.826  0.00  0.00     0.005 C 
HETATM   40  C   UNK N   1      15.398  23.806  38.976  0.00  0.00     0.013 C 
HETATM   41  C   UNK N   1      17.333  16.540  38.304  0.00  0.00     0.067 C 
HETATM   42  C   UNK N   1      17.519  15.611  37.287  0.00  0.00     0.077 C 
BRANCH  31  43
HETATM   43  C   UNK N   1      15.429  20.506  39.744  0.00  0.00     0.275 C 
HETATM   44  O   UNK N   1      15.667  20.506  40.943  0.00  0.00    -0.264 OA
BRANCH  43  45
HETATM   45  O   UNK N   1      14.414  19.730  39.254  0.00  0.00    -0.326 OA
HETATM   46  C   UNK N   1      13.910  18.611  39.909  0.00  0.00     0.213 C 
ENDBRANCH  43  45
ENDBRANCH  31  43
BRANCH  36  47
HETATM   47  C   UNK N   1      14.145  23.578  36.624  0.00  0.00     0.002 C 
HETATM   48  C   UNK N   1      13.766  25.043  36.717  0.00  0.00     0.005 C 
ENDBRANCH  36  47
BRANCH  42  49
HETATM   49  O   UNK N   1      17.449  14.290  37.612  0.00  0.00    -0.355 OA
HETATM   50  C   UNK N   1      16.755  13.738  38.671  0.00  0.00     0.210 C 
ENDBRANCH  42  49
ENDBRANCH   5  23
BRANCH   3  51
HETATM   51  C   UNK N   1      21.934  14.872  35.268  0.00  0.00     0.186 C 
BRANCH  51  52
HETATM   52  O   UNK N   1      23.020  14.597  36.129  0.00  0.00    -0.399 OA
HETATM   53  H   UNK N   1      23.833  15.037  35.758  0.00  0.00     0.209 HD
ENDBRANCH  51  52
ENDBRANCH   3  51
BRANCH   3  54
HETATM   54  C   UNK N   1      22.607  12.606  34.590  0.00  0.00     0.272 C 
HETATM   55  O   UNK N   1      23.545  12.810  33.832  0.00  0.00    -0.264 OA
BRANCH  54  56
HETATM   56  O   UNK N   1      22.628  11.554  35.453  0.00  0.00    -0.326 OA
HETATM   57  C   UNK N   1      23.217  10.334  35.213  0.00  0.00     0.213 C 
ENDBRANCH  54  56
ENDBRANCH   3  54
TORSDOF 9
ENDMDL
MODEL 3
REMARK VINA RESULT:      -6.7      2.729     10.311
REMARK  9 active torsions:
REMARK  status: ('A' for Active; 'I' for Inactive)
REMARK    1  A    between atoms: O_1  and  C_22 
REMARK    2  A    between atoms: O_3  and  C_38 
REMARK    3  A    between atoms: O_4  and  C_41 
REMARK    4  A    between atoms: O_5  and  C_43 
REMARK    5  A    between atoms: C_12  and  C_22 
REMARK    6  A    between atoms: C_14  and  C_20 
REMARK    7  A    between atoms: C_27  and  C_41 
REMARK    8  A    between atoms: C_27  and  C_43 
REMARK    9  A    between atoms: C_30  and  C_33 
ROOT
HETATM    1  N   UNK N   1      19.385  22.461  42.187  0.00  0.00    -0.407 N 
HETATM    2  N   UNK N   1      17.489  22.040  36.815  0.00  0.00    -0.358 N 
HETATM    3  C   UNK N   1      18.651  20.402  40.984  0.00  0.00     0.097 C 
HETATM    4  C   UNK N   1      20.095  20.054  40.648  0.00  0.00     0.039 C 
HETATM    5  C   UNK N   1      19.826  21.355  38.022  0.00  0.00     0.072 C 
HETATM    6  C   UNK N   1      18.770  21.984  40.953  0.00  0.00     0.104 C 
HETATM    7  C   UNK N   1      20.307  20.295  39.126  0.00  0.00     0.026 C 
HETATM    8  C   UNK N   1      17.618  22.783  40.469  0.00  0.00     0.067 C 
HETATM    9  C   UNK N   1      21.120  20.724  41.610  0.00  0.00    -0.061 C 
HETATM   10  C   UNK N   1      18.260  21.953  37.963  0.00  0.00     0.025 C 
HETATM   11  C   UNK N   1      17.481  22.629  38.983  0.00  0.00    -0.020 C 
HETATM   12  C   UNK N   1      20.734  21.939  42.464  0.00  0.00     0.151 C 
HETATM   13  C   UNK N   1      16.446  23.269  38.329  0.00  0.00    -0.001 A 
HETATM   14  C   UNK N   1      18.575  23.037  43.266  0.00  0.00     0.144 C 
HETATM   15  C   UNK N   1      22.354  20.201  41.817  0.00  0.00    -0.026 C 
HETATM   16  C   UNK N   1      16.495  22.905  37.036  0.00  0.00     0.043 A 
HETATM   17  C   UNK N   1      15.493  24.188  38.790  0.00  0.00     0.014 A 
HETATM   18  C   UNK N   1      22.877  18.956  41.155  0.00  0.00     0.036 C 
HETATM   19  C   UNK N   1      15.634  23.447  36.075  0.00  0.00     0.030 A 
HETATM   20  C   UNK N   1      14.627  24.778  37.850  0.00  0.00     0.001 A 
HETATM   21  C   UNK N   1      14.705  24.416  36.488  0.00  0.00     0.002 A 
HETATM   22  H   UNK N   1      17.552  21.663  35.860  0.00  0.00     0.166 HD
ENDROOT
BRANCH   5  23
HETATM   23  C   UNK N   1      20.256  20.661  36.658  0.00  0.00    -0.014 C 
HETATM   24  C   UNK N   1      19.973  19.295  36.516  0.00  0.00     0.025 C 
HETATM   25  C   UNK N   1      20.821  18.533  35.735  0.00  0.00    -0.000 C 
HETATM   26  C   UNK N   1      20.974  17.172  35.600  0.00  0.00    -0.020 C 
HETATM   27  C   UNK N   1      21.745  19.115  34.932  0.00  0.00     0.046 C 
HETATM   28  C   UNK N   1      21.921  17.023  34.557  0.00  0.00     0.037 C 
HETATM   29  C   UNK N   1      20.370  16.110  36.523  0.00  0.00     0.061 C 
HETATM   30  N   UNK N   1      22.441  18.222  34.260  0.00  0.00    -0.357 N 
HETATM   31  C   UNK N   1      21.987  15.907  33.521  0.00  0.00     0.111 C 
HETATM   32  H   UNK N   1      23.164  18.444  33.543  0.00  0.00     0.166 HD
HETATM   33  C   UNK N   1      20.620  15.164  33.586  0.00  0.00     0.107 C 
HETATM   34  C   UNK N   1      23.151  14.880  33.765  0.00  0.00     0.034 C 
HETATM   35  N   UNK N   1      20.653  14.412  34.845  0.00  0.00    -0.406 N 
HETATM   36  C   UNK N   1      20.406  14.092  32.496  0.00  0.00     0.010 C 
HETATM   37  C   UNK N   1      21.649  13.317  34.947  0.00  0.00     0.122 C 
HETATM   38  C   UNK N   1      19.780  14.867  35.909  0.00  0.00     0.122 C 
HETATM   39  C   UNK N   1      22.582  13.434  33.716  0.00  0.00     0.005 C 
HETATM   40  C   UNK N   1      21.742  13.287  32.409  0.00  0.00     0.013 C 
HETATM   41  C   UNK N   1      21.864  20.451  34.788  0.00  0.00     0.067 C 
HETATM   42  C   UNK N   1      21.120  21.273  35.626  0.00  0.00     0.077 C 
BRANCH  31  43
HETATM   43  C   UNK N   1      22.097  16.647  32.159  0.00  0.00     0.275 C 
HETATM   44  O   UNK N   1      23.169  16.733  31.577  0.00  0.00    -0.264 OA
BRANCH  43  45
HETATM   45  O   UNK N   1      21.037  17.408  31.745  0.00  0.00    -0.326 OA
HETATM   46  C   UNK N   1      21.147  18.469  30.853  0.00  0.00     0.213 C 
ENDBRANCH  43  45
ENDBRANCH  31  43
BRANCH  36  47
HETATM   47  C   UNK N   1      19.116  13.277  32.916  0.00  0.00     0.002 C 
HETATM   48  C   UNK N   1      19.148  11.786  32.643  0.00  0.00     0.005 C 
ENDBRANCH  36  47
BRANCH  42  49
HETATM   49  O   UNK N   1      21.224  22.620  35.451  0.00  0.00    -0.355 OA
HETATM   50  C   UNK N   1      21.986  23.493  36.203  0.00  0.00     0.210 C 
ENDBRANCH  42  49
ENDBRANCH   5  23
BRANCH   3  51
HETATM   51  C   UNK N   1      17.650  19.636  40.021  0.00  0.00     0.186 C 
BRANCH  51  52
HETATM   52  O   UNK N   1      17.058  18.536  40.680  0.00  0.00    -0.399 OA
HETATM   53  H   UNK N   1      17.581  18.348  41.507  0.00  0.00     0.209 HD
ENDBRANCH  51  52
ENDBRANCH   3  51
BRANCH   3  54
HETATM   54  C   UNK N   1      18.293  19.899  42.380  0.00  0.00     0.272 C 
HETATM   55  O   UNK N   1      19.047  19.138  42.970  0.00  0.00    -0.264 OA
BRANCH  54  56
HETATM   56  O   UNK N   1      17.136  20.318  42.960  0.00  0.00    -0.326 OA
HETATM   57  C   UNK N   1      16.718  20.000  44.232  0.00  0.00     0.213 C 
ENDBRANCH  54  56
ENDBRANCH   3  54
TORSDOF 9
ENDMDL
MODEL 4
REMARK VINA RESULT:      -6.5      4.115      7.037
REMARK  9 active torsions:
REMARK  status: ('A' for Active; 'I' for Inactive)
REMARK    1  A    between atoms: O_1  and  C_22 
REMARK    2  A    between atoms: O_3  and  C_38 
REMARK    3  A    between atoms: O_4  and  C_41 
REMARK    4  A    between atoms: O_5  and  C_43 
REMARK    5  A    between atoms: C_12  and  C_22 
REMARK    6  A    between atoms: C_14  and  C_20 
REMARK    7  A    between atoms: C_27  and  C_41 
REMARK    8  A    between atoms: C_27  and  C_43 
REMARK    9  A    between atoms: C_30  and  C_33 
ROOT
HETATM    1  N   UNK N   1      20.148  14.191  42.823  0.00  0.00    -0.407 N 
HETATM    2  N   UNK N   1      17.863  19.413  43.167  0.00  0.00    -0.358 N 
HETATM    3  C   UNK N   1      18.448  15.215  41.311  0.00  0.00     0.097 C 
HETATM    4  C   UNK N   1      19.532  15.605  40.316  0.00  0.00     0.039 C 
HETATM    5  C   UNK N   1      19.696  18.292  41.505  0.00  0.00     0.072 C 
HETATM    6  C   UNK N   1      19.288  15.355  42.651  0.00  0.00     0.104 C 
HETATM    7  C   UNK N   1      19.713  17.149  40.379  0.00  0.00     0.026 C 
HETATM    8  C   UNK N   1      18.607  15.828  43.880  0.00  0.00     0.067 C 
HETATM    9  C   UNK N   1      20.823  14.745  40.457  0.00  0.00    -0.061 C 
HETATM   10  C   UNK N   1      18.591  18.306  42.765  0.00  0.00     0.025 C 
HETATM   11  C   UNK N   1      18.298  17.292  43.761  0.00  0.00    -0.020 C 
HETATM   12  C   UNK N   1      21.116  13.953  41.738  0.00  0.00     0.151 C 
HETATM   13  C   UNK N   1      17.634  17.929  44.790  0.00  0.00    -0.001 A 
HETATM   14  C   UNK N   1      19.787  13.109  43.746  0.00  0.00     0.144 C 
HETATM   15  C   UNK N   1      21.683  14.571  39.423  0.00  0.00    -0.026 C 
HETATM   16  C   UNK N   1      17.406  19.196  44.404  0.00  0.00     0.043 A 
HETATM   17  C   UNK N   1      17.257  17.478  46.063  0.00  0.00     0.014 A 
HETATM   18  C   UNK N   1      21.512  15.177  38.058  0.00  0.00     0.036 C 
HETATM   19  C   UNK N   1      16.825  20.143  45.255  0.00  0.00     0.030 A 
HETATM   20  C   UNK N   1      16.696  18.407  46.960  0.00  0.00     0.001 A 
HETATM   21  C   UNK N   1      16.489  19.745  46.559  0.00  0.00     0.002 A 
HETATM   22  H   UNK N   1      17.668  20.344  42.773  0.00  0.00     0.166 HD
ENDROOT
BRANCH   5  23
HETATM   23  C   UNK N   1      19.646  19.629  40.646  0.00  0.00    -0.014 C 
HETATM   24  C   UNK N   1      18.387  20.212  40.442  0.00  0.00     0.025 C 
HETATM   25  C   UNK N   1      18.181  20.919  39.272  0.00  0.00    -0.000 C 
HETATM   26  C   UNK N   1      17.034  21.378  38.664  0.00  0.00    -0.020 C 
HETATM   27  C   UNK N   1      19.217  21.253  38.464  0.00  0.00     0.046 C 
HETATM   28  C   UNK N   1      17.498  22.131  37.556  0.00  0.00     0.037 C 
HETATM   29  C   UNK N   1      15.605  20.979  39.039  0.00  0.00     0.061 C 
HETATM   30  N   UNK N   1      18.815  21.936  37.412  0.00  0.00    -0.357 N 
HETATM   31  C   UNK N   1      16.860  23.377  36.956  0.00  0.00     0.111 C 
HETATM   32  H   UNK N   1      19.445  22.344  36.688  0.00  0.00     0.166 HD
HETATM   33  C   UNK N   1      15.820  23.887  37.997  0.00  0.00     0.107 C 
HETATM   34  C   UNK N   1      16.142  23.126  35.581  0.00  0.00     0.034 C 
HETATM   35  N   UNK N   1      14.716  22.922  37.937  0.00  0.00    -0.406 N 
HETATM   36  C   UNK N   1      15.170  25.246  37.662  0.00  0.00     0.010 C 
HETATM   37  C   UNK N   1      13.943  22.866  36.673  0.00  0.00     0.122 C 
HETATM   38  C   UNK N   1      14.541  22.046  39.078  0.00  0.00     0.122 C 
HETATM   39  C   UNK N   1      14.707  23.722  35.632  0.00  0.00     0.005 C 
HETATM   40  C   UNK N   1      14.810  25.193  36.142  0.00  0.00     0.013 C 
HETATM   41  C   UNK N   1      20.504  20.986  38.762  0.00  0.00     0.067 C 
HETATM   42  C   UNK N   1      20.772  20.183  39.865  0.00  0.00     0.077 C 
BRANCH  31  43
HETATM   43  C   UNK N   1      18.025  24.402  36.861  0.00  0.00     0.275 C 
HETATM   44  O   UNK N   1      18.554  24.846  37.870  0.00  0.00    -0.264 OA
BRANCH  43  45
HETATM   45  O   UNK N   1      18.285  24.980  35.647  0.00  0.00    -0.326 OA
HETATM   46  C   UNK N   1      19.485  25.607  35.330  0.00  0.00     0.213 C 
ENDBRANCH  43  45
ENDBRANCH  31  43
BRANCH  36  47
HETATM   47  C   UNK N   1      13.963  25.426  38.668  0.00  0.00     0.002 C 
HETATM   48  C   UNK N   1      12.817  26.296  38.190  0.00  0.00     0.005 C 
ENDBRANCH  36  47
BRANCH  42  49
HETATM   49  O   UNK N   1      22.077  19.945  40.176  0.00  0.00    -0.355 OA
HETATM   50  C   UNK N   1      22.755  20.402  41.289  0.00  0.00     0.210 C 
ENDBRANCH  42  49
ENDBRANCH   5  23
BRANCH   3  51
HETATM   51  C   UNK N   1      17.134  16.071  41.074  0.00  0.00     0.186 C 
BRANCH  51  52
HETATM   52  O   UNK N   1      16.237  15.392  40.220  0.00  0.00    -0.399 OA
HETATM   53  H   UNK N   1      15.756  16.068  39.669  0.00  0.00     0.209 HD
ENDBRANCH  51  52
ENDBRANCH   3  51
BRANCH   3  54
HETATM   54  C   UNK N   1      18.007  13.772  41.080  0.00  0.00     0.272 C 
HETATM   55  O   UNK N   1      18.396  13.162  40.094  0.00  0.00    -0.264 OA
BRANCH  54  56
HETATM   56  O   UNK N   1      17.192  13.174  41.991  0.00  0.00    -0.326 OA
HETATM   57  C   UNK N   1      16.507  11.996  41.798  0.00  0.00     0.213 C 
ENDBRANCH  54  56
ENDBRANCH   3  54
TORSDOF 9
ENDMDL
MODEL 5
REMARK VINA RESULT:      -6.5      3.166      9.995
REMARK  9 active torsions:
REMARK  status: ('A' for Active; 'I' for Inactive)
REMARK    1  A    between atoms: O_1  and  C_22 
REMARK    2  A    between atoms: O_3  and  C_38 
REMARK    3  A    between atoms: O_4  and  C_41 
REMARK    4  A    between atoms: O_5  and  C_43 
REMARK    5  A    between atoms: C_12  and  C_22 
REMARK    6  A    between atoms: C_14  and  C_20 
REMARK    7  A    between atoms: C_27  and  C_41 
REMARK    8  A    between atoms: C_27  and  C_43 
REMARK    9  A    between atoms: C_30  and  C_33 
ROOT
HETATM    1  N   UNK N   1      17.730  21.871  38.965  0.00  0.00    -0.407 N 
HETATM    2  N   UNK N   1      18.010  16.971  36.045  0.00  0.00    -0.358 N 
HETATM    3  C   UNK N   1      15.971  20.113  38.762  0.00  0.00     0.097 C 
HETATM    4  C   UNK N   1      16.391  19.504  40.092  0.00  0.00     0.039 C 
HETATM    5  C   UNK N   1      18.107  17.565  38.695  0.00  0.00     0.072 C 
HETATM    6  C   UNK N   1      17.390  20.632  38.275  0.00  0.00     0.104 C 
HETATM    7  C   UNK N   1      17.105  18.153  39.801  0.00  0.00     0.026 C 
HETATM    8  C   UNK N   1      17.707  20.606  36.826  0.00  0.00     0.067 C 
HETATM    9  C   UNK N   1      17.149  20.511  41.008  0.00  0.00    -0.061 C 
HETATM   10  C   UNK N   1      17.956  17.911  37.061  0.00  0.00     0.025 C 
HETATM   11  C   UNK N   1      17.921  19.190  36.378  0.00  0.00    -0.020 C 
HETATM   12  C   UNK N   1      17.792  21.780  40.434  0.00  0.00     0.151 C 
HETATM   13  C   UNK N   1      18.199  18.936  35.049  0.00  0.00    -0.001 A 
HETATM   14  C   UNK N   1      17.578  23.174  38.308  0.00  0.00     0.144 C 
HETATM   15  C   UNK N   1      17.180  20.368  42.357  0.00  0.00    -0.026 C 
HETATM   16  C   UNK N   1      18.259  17.603  34.894  0.00  0.00     0.043 A 
HETATM   17  C   UNK N   1      18.448  19.805  33.977  0.00  0.00     0.014 A 
HETATM   18  C   UNK N   1      16.518  19.250  43.113  0.00  0.00     0.036 C 
HETATM   19  C   UNK N   1      18.613  17.008  33.678  0.00  0.00     0.030 A 
HETATM   20  C   UNK N   1      18.835  19.247  32.744  0.00  0.00     0.001 A 
HETATM   21  C   UNK N   1      18.929  17.847  32.596  0.00  0.00     0.002 A 
HETATM   22  H   UNK N   1      17.973  15.944  35.994  0.00  0.00     0.166 HD
ENDROOT
BRANCH   5  23
HETATM   23  C   UNK N   1      18.069  16.002  38.984  0.00  0.00    -0.014 C 
HETATM   24  C   UNK N   1      16.813  15.420  39.203  0.00  0.00     0.025 C 
HETATM   25  C   UNK N   1      16.742  14.323  40.041  0.00  0.00    -0.000 C 
HETATM   26  C   UNK N   1      15.679  13.696  40.649  0.00  0.00    -0.020 C 
HETATM   27  C   UNK N   1      17.863  13.673  40.441  0.00  0.00     0.046 C 
HETATM   28  C   UNK N   1      16.248  12.562  41.279  0.00  0.00     0.037 C 
HETATM   29  C   UNK N   1      14.254  14.248  40.746  0.00  0.00     0.061 C 
HETATM   30  N   UNK N   1      17.584  12.649  41.219  0.00  0.00    -0.357 N 
HETATM   31  C   UNK N   1      15.601  11.198  41.486  0.00  0.00     0.111 C 
HETATM   32  H   UNK N   1      18.284  11.976  41.596  0.00  0.00     0.166 HD
HETATM   33  C   UNK N   1      14.349  11.159  40.561  0.00  0.00     0.107 C 
HETATM   34  C   UNK N   1      15.163  10.919  42.969  0.00  0.00     0.034 C 
HETATM   35  N   UNK N   1      13.377  12.056  41.197  0.00  0.00    -0.406 N 
HETATM   36  C   UNK N   1      13.631   9.795  40.488  0.00  0.00     0.010 C 
HETATM   37  C   UNK N   1      12.846  11.641  42.518  0.00  0.00     0.122 C 
HETATM   38  C   UNK N   1      13.096  13.309  40.525  0.00  0.00     0.122 C 
HETATM   39  C   UNK N   1      13.688  10.429  42.988  0.00  0.00     0.005 C 
HETATM   40  C   UNK N   1      13.549   9.267  41.956  0.00  0.00     0.013 C 
HETATM   41  C   UNK N   1      19.100  13.999  40.012  0.00  0.00     0.067 C 
HETATM   42  C   UNK N   1      19.252  15.158  39.259  0.00  0.00     0.077 C 
BRANCH  31  43
HETATM   43  C   UNK N   1      16.653  10.185  40.956  0.00  0.00     0.275 C 
HETATM   44  O   UNK N   1      17.293   9.484  41.727  0.00  0.00    -0.264 OA
BRANCH  43  45
HETATM   45  O   UNK N   1      17.026  10.263  39.641  0.00  0.00    -0.326 OA
HETATM   46  C   UNK N   1      16.948   9.197  38.751  0.00  0.00     0.213 C 
ENDBRANCH  43  45
ENDBRANCH  31  43
BRANCH  36  47
HETATM   47  C   UNK N   1      12.254  10.050  39.751  0.00  0.00     0.002 C 
HETATM   48  C   UNK N   1      11.041   9.360  40.341  0.00  0.00     0.005 C 
ENDBRANCH  36  47
BRANCH  42  49
HETATM   49  O   UNK N   1      20.500  15.461  38.804  0.00  0.00    -0.355 OA
HETATM   50  C   UNK N   1      20.977  15.276  37.521  0.00  0.00     0.210 C 
ENDBRANCH  42  49
ENDBRANCH   5  23
BRANCH   3  51
HETATM   51  C   UNK N   1      15.141  19.069  37.903  0.00  0.00     0.186 C 
BRANCH  51  52
HETATM   52  O   UNK N   1      13.754  19.236  38.109  0.00  0.00    -0.399 OA
HETATM   53  H   UNK N   1      13.504  20.158  37.824  0.00  0.00     0.209 HD
ENDBRANCH  51  52
ENDBRANCH   3  51
BRANCH   3  54
HETATM   54  C   UNK N   1      15.003  21.272  38.988  0.00  0.00     0.272 C 
HETATM   55  O   UNK N   1      14.307  21.302  39.993  0.00  0.00    -0.264 OA
BRANCH  54  56
HETATM   56  O   UNK N   1      14.937  22.271  38.067  0.00  0.00    -0.326 OA
HETATM   57  C   UNK N   1      13.830  22.596  37.318  0.00  0.00     0.213 C 
ENDBRANCH  54  56
ENDBRANCH   3  54
TORSDOF 9
ENDMDL
MODEL 6
REMARK VINA RESULT:      -6.3      4.208      8.624
REMARK  9 active torsions:
REMARK  status: ('A' for Active; 'I' for Inactive)
REMARK    1  A    between atoms: O_1  and  C_22 
REMARK    2  A    between atoms: O_3  and  C_38 
REMARK    3  A    between atoms: O_4  and  C_41 
REMARK    4  A    between atoms: O_5  and  C_43 
REMARK    5  A    between atoms: C_12  and  C_22 
REMARK    6  A    between atoms: C_14  and  C_20 
REMARK    7  A    between atoms: C_27  and  C_41 
REMARK    8  A    between atoms: C_27  and  C_43 
REMARK    9  A    between atoms: C_30  and  C_33 
ROOT
HETATM    1  N   UNK N   1      18.321  18.651  34.700  0.00  0.00    -0.407 N 
HETATM    2  N   UNK N   1      16.821  22.158  38.951  0.00  0.00    -0.358 N 
HETATM    3  C   UNK N   1      19.825  19.901  36.250  0.00  0.00     0.097 C 
HETATM    4  C   UNK N   1      19.977  18.672  37.134  0.00  0.00     0.039 C 
HETATM    5  C   UNK N   1      17.820  19.632  38.889  0.00  0.00     0.072 C 
HETATM    6  C   UNK N   1      18.337  19.660  35.753  0.00  0.00     0.104 C 
HETATM    7  C   UNK N   1      19.192  18.925  38.452  0.00  0.00     0.026 C 
HETATM    8  C   UNK N   1      17.457  20.831  35.523  0.00  0.00     0.067 C 
HETATM    9  C   UNK N   1      19.670  17.342  36.382  0.00  0.00    -0.061 C 
HETATM   10  C   UNK N   1      17.294  21.079  38.224  0.00  0.00     0.025 C 
HETATM   11  C   UNK N   1      17.063  21.438  36.837  0.00  0.00    -0.020 C 
HETATM   12  C   UNK N   1      18.863  17.334  35.077  0.00  0.00     0.151 C 
HETATM   13  C   UNK N   1      16.264  22.564  36.850  0.00  0.00    -0.001 A 
HETATM   14  C   UNK N   1      18.206  19.029  33.287  0.00  0.00     0.144 C 
HETATM   15  C   UNK N   1      20.190  16.156  36.785  0.00  0.00    -0.026 C 
HETATM   16  C   UNK N   1      16.131  22.955  38.129  0.00  0.00     0.043 A 
HETATM   17  C   UNK N   1      15.609  23.242  35.811  0.00  0.00     0.014 A 
HETATM   18  C   UNK N   1      21.090  15.978  37.976  0.00  0.00     0.036 C 
HETATM   19  C   UNK N   1      15.305  24.021  38.502  0.00  0.00     0.030 A 
HETATM   20  C   UNK N   1      14.747  24.303  36.147  0.00  0.00     0.001 A 
HETATM   21  C   UNK N   1      14.585  24.686  37.496  0.00  0.00     0.002 A 
HETATM   22  H   UNK N   1      16.823  22.430  39.943  0.00  0.00     0.166 HD
ENDROOT
BRANCH   5  23
HETATM   23  C   UNK N   1      17.954  19.712  40.471  0.00  0.00    -0.014 C 
HETATM   24  C   UNK N   1      19.243  19.603  41.011  0.00  0.00     0.025 C 
HETATM   25  C   UNK N   1      19.376  19.041  42.267  0.00  0.00    -0.000 C 
HETATM   26  C   UNK N   1      20.472  18.569  42.953  0.00  0.00    -0.020 C 
HETATM   27  C   UNK N   1      18.295  18.830  43.058  0.00  0.00     0.046 C 
HETATM   28  C   UNK N   1      19.970  18.233  44.235  0.00  0.00     0.037 C 
HETATM   29  C   UNK N   1      21.857  18.314  42.354  0.00  0.00     0.061 C 
HETATM   30  N   UNK N   1      18.633  18.303  44.217  0.00  0.00    -0.357 N 
HETATM   31  C   UNK N   1      20.702  18.332  45.568  0.00  0.00     0.111 C 
HETATM   32  H   UNK N   1      17.973  18.109  45.000  0.00  0.00     0.166 HD
HETATM   33  C   UNK N   1      21.962  19.211  45.315  0.00  0.00     0.107 C 
HETATM   34  C   UNK N   1      21.143  16.944  46.158  0.00  0.00     0.034 C 
HETATM   35  N   UNK N   1      22.869  18.361  44.534  0.00  0.00    -0.406 N 
HETATM   36  C   UNK N   1      22.766  19.581  46.579  0.00  0.00     0.010 C 
HETATM   37  C   UNK N   1      23.413  17.160  45.212  0.00  0.00     0.122 C 
HETATM   38  C   UNK N   1      23.075  18.718  43.144  0.00  0.00     0.122 C 
HETATM   39  C   UNK N   1      22.646  17.004  46.549  0.00  0.00     0.005 C 
HETATM   40  C   UNK N   1      22.869  18.273  47.428  0.00  0.00     0.013 C 
HETATM   41  C   UNK N   1      17.045  19.201  42.716  0.00  0.00     0.067 C 
HETATM   42  C   UNK N   1      16.825  19.668  41.425  0.00  0.00     0.077 C 
BRANCH  31  43
HETATM   43  C   UNK N   1      19.721  19.107  46.492  0.00  0.00     0.275 C 
HETATM   44  O   UNK N   1      19.005  18.514  47.285  0.00  0.00    -0.264 OA
BRANCH  43  45
HETATM   45  O   UNK N   1      19.496  20.433  46.233  0.00  0.00    -0.326 OA
HETATM   46  C   UNK N   1      18.241  21.030  46.293  0.00  0.00     0.213 C 
ENDBRANCH  43  45
ENDBRANCH  31  43
BRANCH  36  47
HETATM   47  C   UNK N   1      24.131  20.205  46.077  0.00  0.00     0.002 C 
HETATM   48  C   UNK N   1      24.056  21.607  45.506  0.00  0.00     0.005 C 
ENDBRANCH  36  47
BRANCH  42  49
HETATM   49  O   UNK N   1      15.565  20.070  41.101  0.00  0.00    -0.355 OA
HETATM   50  C   UNK N   1      14.433  19.280  41.060  0.00  0.00     0.210 C 
ENDBRANCH  42  49
ENDBRANCH   5  23
BRANCH   3  51
HETATM   51  C   UNK N   1      20.221  21.216  37.044  0.00  0.00     0.186 C 
BRANCH  51  52
HETATM   52  O   UNK N   1      21.595  21.507  36.886  0.00  0.00    -0.399 OA
HETATM   53  H   UNK N   1      21.696  22.492  36.783  0.00  0.00     0.209 HD
ENDBRANCH  51  52
ENDBRANCH   3  51
BRANCH   3  54
HETATM   54  C   UNK N   1      20.814  19.848  35.088  0.00  0.00     0.272 C 
HETATM   55  O   UNK N   1      20.717  20.643  34.164  0.00  0.00    -0.264 OA
BRANCH  54  56
HETATM   56  O   UNK N   1      21.806  18.917  35.102  0.00  0.00    -0.326 OA
HETATM   57  C   UNK N   1      22.436  18.403  33.993  0.00  0.00     0.213 C 
ENDBRANCH  54  56
ENDBRANCH   3  54
TORSDOF 9
ENDMDL
MODEL 7
REMARK VINA RESULT:      -6.2      4.852      7.865
REMARK  9 active torsions:
REMARK  status: ('A' for Active; 'I' for Inactive)
REMARK    1  A    between atoms: O_1  and  C_22 
REMARK    2  A    between atoms: O_3  and  C_38 
REMARK    3  A    between atoms: O_4  and  C_41 
REMARK    4  A    between atoms: O_5  and  C_43 
REMARK    5  A    between atoms: C_12  and  C_22 
REMARK    6  A    between atoms: C_14  and  C_20 
REMARK    7  A    between atoms: C_27  and  C_41 
REMARK    8  A    between atoms: C_27  and  C_43 
REMARK    9  A    between atoms: C_30  and  C_33 
ROOT
HETATM    1  N   UNK N   1      18.602  15.498  45.966  0.00  0.00    -0.407 N 
HETATM    2  N   UNK N   1      18.225  16.662  40.388  0.00  0.00    -0.358 N 
HETATM    3  C   UNK N   1      20.431  16.221  44.431  0.00  0.00     0.097 C 
HETATM    4  C   UNK N   1      20.274  17.666  44.884  0.00  0.00     0.039 C 
HETATM    5  C   UNK N   1      18.506  18.218  42.597  0.00  0.00     0.072 C 
HETATM    6  C   UNK N   1      18.919  15.758  44.567  0.00  0.00     0.104 C 
HETATM    7  C   UNK N   1      19.624  18.467  43.720  0.00  0.00     0.026 C 
HETATM    8  C   UNK N   1      18.379  14.771  43.600  0.00  0.00     0.067 C 
HETATM    9  C   UNK N   1      19.598  17.793  46.282  0.00  0.00    -0.061 C 
HETATM   10  C   UNK N   1      18.369  16.771  41.761  0.00  0.00     0.025 C 
HETATM   11  C   UNK N   1      18.202  15.419  42.258  0.00  0.00    -0.020 C 
HETATM   12  C   UNK N   1      18.780  16.640  46.879  0.00  0.00     0.151 C 
HETATM   13  C   UNK N   1      17.736  14.664  41.200  0.00  0.00    -0.001 A 
HETATM   14  C   UNK N   1      18.551  14.129  46.492  0.00  0.00     0.144 C 
HETATM   15  C   UNK N   1      19.793  18.877  47.074  0.00  0.00    -0.026 C 
HETATM   16  C   UNK N   1      17.750  15.445  40.106  0.00  0.00     0.043 A 
HETATM   17  C   UNK N   1      17.256  13.348  41.147  0.00  0.00     0.014 A 
HETATM   18  C   UNK N   1      20.646  20.060  46.709  0.00  0.00     0.036 C 
HETATM   19  C   UNK N   1      17.253  15.011  38.872  0.00  0.00     0.030 A 
HETATM   20  C   UNK N   1      16.721  12.881  39.931  0.00  0.00     0.001 A 
HETATM   21  C   UNK N   1      16.708  13.718  38.794  0.00  0.00     0.002 A 
HETATM   22  H   UNK N   1      18.329  17.300  39.587  0.00  0.00     0.166 HD
ENDROOT
BRANCH   5  23
HETATM   23  C   UNK N   1      18.704  19.459  41.623  0.00  0.00    -0.014 C 
HETATM   24  C   UNK N   1      17.550  20.137  41.206  0.00  0.00     0.025 C 
HETATM   25  C   UNK N   1      17.562  20.736  39.960  0.00  0.00    -0.000 C 
HETATM   26  C   UNK N   1      16.554  21.240  39.171  0.00  0.00    -0.020 C 
HETATM   27  C   UNK N   1      18.718  20.885  39.267  0.00  0.00     0.046 C 
HETATM   28  C   UNK N   1      17.225  21.826  38.069  0.00  0.00     0.037 C 
HETATM   29  C   UNK N   1      15.055  21.021  39.391  0.00  0.00     0.061 C 
HETATM   30  N   UNK N   1      18.521  21.491  38.114  0.00  0.00    -0.357 N 
HETATM   31  C   UNK N   1      16.803  23.060  37.282  0.00  0.00     0.111 C 
HETATM   32  H   UNK N   1      19.274  21.760  37.445  0.00  0.00     0.166 HD
HETATM   33  C   UNK N   1      15.708  23.772  38.129  0.00  0.00     0.107 C 
HETATM   34  C   UNK N   1      16.232  22.740  35.853  0.00  0.00     0.034 C 
HETATM   35  N   UNK N   1      14.521  22.918  38.013  0.00  0.00    -0.406 N 
HETATM   36  C   UNK N   1      15.254  25.146  37.592  0.00  0.00     0.010 C 
HETATM   37  C   UNK N   1      13.903  22.807  36.670  0.00  0.00     0.122 C 
HETATM   38  C   UNK N   1      14.117  22.184  39.197  0.00  0.00     0.122 C 
HETATM   39  C   UNK N   1      14.874  23.474  35.664  0.00  0.00     0.005 C 
HETATM   40  C   UNK N   1      15.075  24.973  36.050  0.00  0.00     0.013 C 
HETATM   41  C   UNK N   1      19.924  20.527  39.752  0.00  0.00     0.067 C 
HETATM   42  C   UNK N   1      19.969  19.819  40.948  0.00  0.00     0.077 C 
BRANCH  31  43
HETATM   43  C   UNK N   1      18.076  23.952  37.247  0.00  0.00     0.275 C 
HETATM   44  O   UNK N   1      18.409  24.608  38.223  0.00  0.00    -0.264 OA
BRANCH  43  45
HETATM   45  O   UNK N   1      18.676  24.182  36.038  0.00  0.00    -0.326 OA
HETATM   46  C   UNK N   1      18.782  25.439  35.453  0.00  0.00     0.213 C 
ENDBRANCH  43  45
ENDBRANCH  31  43
BRANCH  36  47
HETATM   47  C   UNK N   1      13.962  25.544  38.413  0.00  0.00     0.002 C 
HETATM   48  C   UNK N   1      12.991  26.481  37.722  0.00  0.00     0.005 C 
ENDBRANCH  36  47
BRANCH  42  49
HETATM   49  O   UNK N   1      21.194  19.489  41.445  0.00  0.00    -0.355 OA
HETATM   50  C   UNK N   1      22.217  20.362  41.761  0.00  0.00     0.210 C 
ENDBRANCH  42  49
ENDBRANCH   5  23
BRANCH   3  51
HETATM   51  C   UNK N   1      21.189  16.148  43.039  0.00  0.00     0.186 C 
BRANCH  51  52
HETATM   52  O   UNK N   1      22.573  15.935  43.229  0.00  0.00    -0.399 OA
HETATM   53  H   UNK N   1      22.864  16.461  44.023  0.00  0.00     0.209 HD
ENDBRANCH  51  52
ENDBRANCH   3  51
BRANCH   3  54
HETATM   54  C   UNK N   1      21.335  15.456  45.395  0.00  0.00     0.272 C 
HETATM   55  O   UNK N   1      21.959  16.057  46.258  0.00  0.00    -0.264 OA
BRANCH  54  56
HETATM   56  O   UNK N   1      21.424  14.102  45.289  0.00  0.00    -0.326 OA
HETATM   57  C   UNK N   1      22.463  13.331  45.754  0.00  0.00     0.213 C 
ENDBRANCH  54  56
ENDBRANCH   3  54
TORSDOF 9
ENDMDL
MODEL 8
REMARK VINA RESULT:      -6.1      3.420      8.970
REMARK  9 active torsions:
REMARK  status: ('A' for Active; 'I' for Inactive)
REMARK    1  A    between atoms: O_1  and  C_22 
REMARK    2  A    between atoms: O_3  and  C_38 
REMARK    3  A    between atoms: O_4  and  C_41 
REMARK    4  A    between atoms: O_5  and  C_43 
REMARK    5  A    between atoms: C_12  and  C_22 
REMARK    6  A    between atoms: C_14  and  C_20 
REMARK    7  A    between atoms: C_27  and  C_41 
REMARK    8  A    between atoms: C_27  and  C_43 
REMARK    9  A    between atoms: C_30  and  C_33 
ROOT
HETATM    1  N   UNK N   1      18.467  20.599  44.750  0.00  0.00    -0.407 N 
HETATM    2  N   UNK N   1      18.413  15.364  42.467  0.00  0.00    -0.358 N 
HETATM    3  C   UNK N   1      20.146  19.591  43.204  0.00  0.00     0.097 C 
HETATM    4  C   UNK N   1      19.490  20.268  42.009  0.00  0.00     0.039 C 
HETATM    5  C   UNK N   1      17.925  17.838  41.456  0.00  0.00     0.072 C 
HETATM    6  C   UNK N   1      18.851  19.356  44.091  0.00  0.00     0.104 C 
HETATM    7  C   UNK N   1      18.766  19.175  41.173  0.00  0.00     0.026 C 
HETATM    8  C   UNK N   1      18.768  18.139  44.935  0.00  0.00     0.067 C 
HETATM    9  C   UNK N   1      18.646  21.516  42.407  0.00  0.00    -0.061 C 
HETATM   10  C   UNK N   1      18.350  16.736  42.646  0.00  0.00     0.025 C 
HETATM   11  C   UNK N   1      18.558  16.932  44.068  0.00  0.00    -0.020 C 
HETATM   12  C   UNK N   1      18.167  21.725  43.850  0.00  0.00     0.151 C 
HETATM   13  C   UNK N   1      18.483  15.684  44.654  0.00  0.00    -0.001 A 
HETATM   14  C   UNK N   1      18.786  20.841  46.161  0.00  0.00     0.144 C 
HETATM   15  C   UNK N   1      18.394  22.518  41.529  0.00  0.00    -0.026 C 
HETATM   16  C   UNK N   1      18.382  14.777  43.667  0.00  0.00     0.043 A 
HETATM   17  C   UNK N   1      18.451  15.298  46.001  0.00  0.00     0.014 A 
HETATM   18  C   UNK N   1      18.870  22.545  40.103  0.00  0.00     0.036 C 
HETATM   19  C   UNK N   1      18.197  13.413  43.922  0.00  0.00     0.030 A 
HETATM   20  C   UNK N   1      18.238  13.939  46.301  0.00  0.00     0.001 A 
HETATM   21  C   UNK N   1      18.100  12.996  45.260  0.00  0.00     0.002 A 
HETATM   22  H   UNK N   1      18.406  14.730  41.657  0.00  0.00     0.166 HD
ENDROOT
BRANCH   5  23
HETATM   23  C   UNK N   1      17.838  17.166  40.018  0.00  0.00    -0.014 C 
HETATM   24  C   UNK N   1      18.816  17.528  39.082  0.00  0.00     0.025 C 
HETATM   25  C   UNK N   1      18.470  17.520  37.743  0.00  0.00    -0.000 C 
HETATM   26  C   UNK N   1      19.085  18.046  36.630  0.00  0.00    -0.020 C 
HETATM   27  C   UNK N   1      17.314  16.950  37.323  0.00  0.00     0.046 C 
HETATM   28  C   UNK N   1      18.295  17.597  35.543  0.00  0.00     0.037 C 
HETATM   29  C   UNK N   1      20.251  19.038  36.640  0.00  0.00     0.061 C 
HETATM   30  N   UNK N   1      17.176  17.033  36.016  0.00  0.00    -0.357 N 
HETATM   31  C   UNK N   1      18.770  17.243  34.140  0.00  0.00     0.111 C 
HETATM   32  H   UNK N   1      16.393  16.613  35.470  0.00  0.00     0.166 HD
HETATM   33  C   UNK N   1      20.320  17.109  34.220  0.00  0.00     0.107 C 
HETATM   34  C   UNK N   1      18.395  18.311  33.051  0.00  0.00     0.034 C 
HETATM   35  N   UNK N   1      20.815  18.482  34.370  0.00  0.00    -0.406 N 
HETATM   36  C   UNK N   1      20.999  16.587  32.936  0.00  0.00     0.010 C 
HETATM   37  C   UNK N   1      20.605  19.400  33.225  0.00  0.00     0.122 C 
HETATM   38  C   UNK N   1      21.376  18.844  35.657  0.00  0.00     0.122 C 
HETATM   39  C   UNK N   1      19.663  18.678  32.228  0.00  0.00     0.005 C 
HETATM   40  C   UNK N   1      20.330  17.352  31.749  0.00  0.00     0.013 C 
HETATM   41  C   UNK N   1      16.464  16.305  38.147  0.00  0.00     0.067 C 
HETATM   42  C   UNK N   1      16.696  16.372  39.517  0.00  0.00     0.077 C 
BRANCH  31  43
HETATM   43  C   UNK N   1      18.155  15.843  33.863  0.00  0.00     0.275 C 
HETATM   44  O   UNK N   1      17.224  15.710  33.081  0.00  0.00    -0.264 OA
BRANCH  43  45
HETATM   45  O   UNK N   1      18.504  14.805  34.685  0.00  0.00    -0.326 OA
HETATM   46  C   UNK N   1      19.011  13.594  34.228  0.00  0.00     0.213 C 
ENDBRANCH  43  45
ENDBRANCH  31  43
BRANCH  36  47
HETATM   47  C   UNK N   1      22.554  16.806  33.130  0.00  0.00     0.002 C 
HETATM   48  C   UNK N   1      23.333  17.210  31.894  0.00  0.00     0.005 C 
ENDBRANCH  36  47
BRANCH  42  49
HETATM   49  O   UNK N   1      15.850  15.691  40.338  0.00  0.00    -0.355 OA
HETATM   50  C   UNK N   1      15.640  14.326  40.357  0.00  0.00     0.210 C 
ENDBRANCH  42  49
ENDBRANCH   5  23
BRANCH   3  51
HETATM   51  C   UNK N   1      21.050  18.374  42.734  0.00  0.00     0.186 C 
BRANCH  51  52
HETATM   52  O   UNK N   1      22.393  18.778  42.567  0.00  0.00    -0.399 OA
HETATM   53  H   UNK N   1      22.481  19.211  41.674  0.00  0.00     0.209 HD
ENDBRANCH  51  52
ENDBRANCH   3  51
BRANCH   3  54
HETATM   54  C   UNK N   1      21.122  20.545  43.888  0.00  0.00     0.272 C 
HETATM   55  O   UNK N   1      21.549  20.288  45.005  0.00  0.00    -0.264 OA
BRANCH  54  56
HETATM   56  O   UNK N   1      21.516  21.672  43.235  0.00  0.00    -0.326 OA
HETATM   57  C   UNK N   1      22.802  22.157  43.184  0.00  0.00     0.213 C 
ENDBRANCH  54  56
ENDBRANCH   3  54
TORSDOF 9
ENDMDL
MODEL 9
REMARK VINA RESULT:      -6.0      3.217      9.660
REMARK  9 active torsions:
REMARK  status: ('A' for Active; 'I' for Inactive)
REMARK    1  A    between atoms: O_1  and  C_22 
REMARK    2  A    between atoms: O_3  and  C_38 
REMARK    3  A    between atoms: O_4  and  C_41 
REMARK    4  A    between atoms: O_5  and  C_43 
REMARK    5  A    between atoms: C_12  and  C_22 
REMARK    6  A    between atoms: C_14  and  C_20 
REMARK    7  A    between atoms: C_27  and  C_41 
REMARK    8  A    between atoms: C_27  and  C_43 
REMARK    9  A    between atoms: C_30  and  C_33 
ROOT
HETATM    1  N   UNK N   1      18.365  22.637  36.764  0.00  0.00    -0.407 N 
HETATM    2  N   UNK N   1      18.382  19.440  41.497  0.00  0.00    -0.358 N 
HETATM    3  C   UNK N   1      19.979  20.839  37.385  0.00  0.00     0.097 C 
HETATM    4  C   UNK N   1      19.217  19.828  36.540  0.00  0.00     0.039 C 
HETATM    5  C   UNK N   1      17.723  18.930  38.910  0.00  0.00     0.072 C 
HETATM    6  C   UNK N   1      18.757  21.740  37.845  0.00  0.00     0.104 C 
HETATM    7  C   UNK N   1      18.486  18.848  37.502  0.00  0.00     0.026 C 
HETATM    8  C   UNK N   1      18.781  22.350  39.197  0.00  0.00     0.067 C 
HETATM    9  C   UNK N   1      18.350  20.495  35.431  0.00  0.00    -0.061 C 
HETATM   10  C   UNK N   1      18.273  19.871  40.185  0.00  0.00     0.025 C 
HETATM   11  C   UNK N   1      18.566  21.291  40.237  0.00  0.00    -0.020 C 
HETATM   12  C   UNK N   1      17.958  21.977  35.511  0.00  0.00     0.151 C 
HETATM   13  C   UNK N   1      18.583  21.641  41.573  0.00  0.00    -0.001 A 
HETATM   14  C   UNK N   1      18.766  24.048  36.763  0.00  0.00     0.144 C 
HETATM   15  C   UNK N   1      17.998  19.831  34.302  0.00  0.00    -0.026 C 
HETATM   16  C   UNK N   1      18.455  20.513  42.291  0.00  0.00     0.043 A 
HETATM   17  C   UNK N   1      18.657  22.895  42.196  0.00  0.00     0.014 A 
HETATM   18  C   UNK N   1      18.377  18.410  33.993  0.00  0.00     0.036 C 
HETATM   19  C   UNK N   1      18.346  20.523  43.686  0.00  0.00     0.030 A 
HETATM   20  C   UNK N   1      18.522  22.952  43.597  0.00  0.00     0.001 A 
HETATM   21  C   UNK N   1      18.355  21.766  44.342  0.00  0.00     0.002 A 
HETATM   22  H   UNK N   1      18.349  18.529  41.974  0.00  0.00     0.166 HD
ENDROOT
BRANCH   5  23
HETATM   23  C   UNK N   1      17.570  17.400  39.316  0.00  0.00    -0.014 C 
HETATM   24  C   UNK N   1      18.591  16.526  38.918  0.00  0.00     0.025 C 
HETATM   25  C   UNK N   1      18.257  15.210  38.660  0.00  0.00    -0.000 C 
HETATM   26  C   UNK N   1      18.938  14.194  38.029  0.00  0.00    -0.020 C 
HETATM   27  C   UNK N   1      17.046  14.713  39.013  0.00  0.00     0.046 C 
HETATM   28  C   UNK N   1      18.109  13.056  38.193  0.00  0.00     0.037 C 
HETATM   29  C   UNK N   1      20.211  14.356  37.195  0.00  0.00     0.061 C 
HETATM   30  N   UNK N   1      16.928  13.440  38.696  0.00  0.00    -0.357 N 
HETATM   31  C   UNK N   1      18.551  11.608  38.359  0.00  0.00     0.111 C 
HETATM   32  H   UNK N   1      16.106  12.842  38.924  0.00  0.00     0.166 HD
HETATM   33  C   UNK N   1      20.074  11.645  38.684  0.00  0.00     0.107 C 
HETATM   34  C   UNK N   1      18.311  10.718  37.086  0.00  0.00     0.034 C 
HETATM   35  N   UNK N   1      20.724  12.019  37.422  0.00  0.00    -0.406 N 
HETATM   36  C   UNK N   1      20.697  10.284  39.056  0.00  0.00     0.010 C 
HETATM   37  C   UNK N   1      20.631  11.046  36.307  0.00  0.00     0.122 C 
HETATM   38  C   UNK N   1      21.313  13.341  37.349  0.00  0.00     0.122 C 
HETATM   39  C   UNK N   1      19.619   9.954  36.736  0.00  0.00     0.005 C 
HETATM   40  C   UNK N   1      20.132   9.250  38.031  0.00  0.00     0.013 C 
HETATM   41  C   UNK N   1      16.120  15.428  39.684  0.00  0.00     0.067 C 
HETATM   42  C   UNK N   1      16.348  16.786  39.877  0.00  0.00     0.077 C 
BRANCH  31  43
HETATM   43  C   UNK N   1      17.779  11.107  39.611  0.00  0.00     0.275 C 
HETATM   44  O   UNK N   1      16.829  10.345  39.500  0.00  0.00    -0.264 OA
BRANCH  43  45
HETATM   45  O   UNK N   1      18.021  11.719  40.812  0.00  0.00    -0.326 OA
HETATM   46  C   UNK N   1      17.146  11.676  41.892  0.00  0.00     0.213 C 
ENDBRANCH  43  45
ENDBRANCH  31  43
BRANCH  36  47
HETATM   47  C   UNK N   1      22.266  10.493  39.055  0.00  0.00     0.002 C 
HETATM   48  C   UNK N   1      23.097   9.327  38.558  0.00  0.00     0.005 C 
ENDBRANCH  36  47
BRANCH  42  49
HETATM   49  O   UNK N   1      15.421  17.492  40.584  0.00  0.00    -0.355 OA
HETATM   50  C   UNK N   1      14.425  18.295  40.064  0.00  0.00     0.210 C 
ENDBRANCH  42  49
ENDBRANCH   5  23
BRANCH   3  51
HETATM   51  C   UNK N   1      20.900  20.103  38.447  0.00  0.00     0.186 C 
BRANCH  51  52
HETATM   52  O   UNK N   1      22.254  20.471  38.281  0.00  0.00    -0.399 OA
HETATM   53  H   UNK N   1      22.498  20.344  37.324  0.00  0.00     0.209 HD
ENDBRANCH  51  52
ENDBRANCH   3  51
BRANCH   3  54
HETATM   54  C   UNK N   1      20.957  21.629  36.519  0.00  0.00     0.272 C 
HETATM   55  O   UNK N   1      21.428  22.680  36.929  0.00  0.00    -0.264 OA
BRANCH  54  56
HETATM   56  O   UNK N   1      21.303  21.142  35.296  0.00  0.00    -0.326 OA
HETATM   57  C   UNK N   1      22.587  21.035  34.813  0.00  0.00     0.213 C 
ENDBRANCH  54  56
ENDBRANCH   3  54
TORSDOF 9
ENDMDL
