# Supplementary material for: Anti-cancer activity elucidation of geissolosimine as an MDM2-p53 interaction inhibitor: An in-silico study
Source: PLoS One. 2025 May 8;20(5):e0323003. doi: 10.1371/journal.pone.0323003 (PMC12061181; doi:10.1371/journal.pone.0323003)
Supplement: S12 File — (ZIP) [file pone.0323003.s012.zip › molecular docking/docking files/docking/101565942_uff_E=5526.00_uff_E=4694.43_out.pdbqt]

MODEL 1
REMARK VINA RESULT:      -7.7      0.000      0.000
REMARK  9 active torsions:
REMARK  status: ('A' for Active; 'I' for Inactive)
REMARK    1  A    between atoms: O_1  and  C_22 
REMARK    2  A    between atoms: O_3  and  C_38 
REMARK    3  A    between atoms: O_4  and  C_41 
REMARK    4  A    between atoms: O_5  and  C_43 
REMARK    5  A    between atoms: C_12  and  C_22 
REMARK    6  A    between atoms: C_14  and  C_20 
REMARK    7  A    between atoms: C_27  and  C_41 
REMARK    8  A    between atoms: C_27  and  C_43 
REMARK    9  A    between atoms: C_30  and  C_33 
ROOT
HETATM    1  N   UNK N   1      18.024  22.430  39.780  0.00  0.00    -0.407 N 
HETATM    2  N   UNK N   1      20.320  20.188  34.800  0.00  0.00    -0.358 N 
HETATM    3  C   UNK N   1      17.388  23.114  37.513  0.00  0.00     0.097 C 
HETATM    4  C   UNK N   1      16.552  21.749  37.424  0.00  0.00     0.039 C 
HETATM    5  C   UNK N   1      17.905  19.884  35.659  0.00  0.00     0.072 C 
HETATM    6  C   UNK N   1      18.633  22.521  38.400  0.00  0.00     0.104 C 
HETATM    7  C   UNK N   1      16.754  20.909  36.077  0.00  0.00     0.026 C 
HETATM    8  C   UNK N   1      19.447  21.169  38.230  0.00  0.00     0.067 C 
HETATM    9  C   UNK N   1      15.961  21.408  38.763  0.00  0.00    -0.061 C 
HETATM   10  C   UNK N   1      19.394  20.343  35.796  0.00  0.00     0.025 A 
HETATM   11  C   UNK N   1      20.041  20.854  36.921  0.00  0.00    -0.020 A 
HETATM   12  C   UNK N   1      16.937  21.413  39.961  0.00  0.00     0.151 C 
HETATM   13  C   UNK N   1      21.397  20.870  36.625  0.00  0.00    -0.001 A 
HETATM   14  C   UNK N   1      18.960  22.494  40.907  0.00  0.00     0.144 C 
HETATM   15  C   UNK N   1      14.645  21.160  38.927  0.00  0.00    -0.026 C 
HETATM   16  C   UNK N   1      21.525  20.456  35.333  0.00  0.00     0.043 A 
HETATM   17  C   UNK N   1      22.517  21.176  37.405  0.00  0.00     0.014 A 
HETATM   18  C   UNK N   1      13.675  21.194  37.782  0.00  0.00     0.036 C 
HETATM   19  C   UNK N   1      22.773  20.295  34.729  0.00  0.00     0.030 A 
HETATM   20  C   UNK N   1      23.792  21.018  36.831  0.00  0.00     0.001 A 
HETATM   21  C   UNK N   1      23.921  20.573  35.497  0.00  0.00     0.002 A 
HETATM   22  H   UNK N   1      20.159  19.832  33.830  0.00  0.00     0.166 HD
ENDROOT
BRANCH   5  23
HETATM   23  C   UNK N   1      17.624  18.394  35.325  0.00  0.00    -0.014 C 
HETATM   24  C   UNK N   1      17.055  17.626  36.367  0.00  0.00     0.025 C 
HETATM   25  C   UNK N   1      17.354  16.295  36.438  0.00  0.00    -0.000 A 
HETATM   26  C   UNK N   1      17.308  15.480  37.543  0.00  0.00    -0.020 A 
HETATM   27  C   UNK N   1      17.979  15.633  35.424  0.00  0.00     0.046 A 
HETATM   28  C   UNK N   1      18.005  14.302  37.109  0.00  0.00     0.038 A 
HETATM   29  C   UNK N   1      16.834  15.907  39.025  0.00  0.00     0.072 C 
HETATM   30  N   UNK N   1      18.333  14.388  35.801  0.00  0.00    -0.357 N 
HETATM   31  C   UNK N   1      18.781  13.505  38.263  0.00  0.00     0.122 C 
HETATM   32  H   UNK N   1      18.933  13.747  35.242  0.00  0.00     0.166 HD
HETATM   33  C   UNK N   1      17.587  13.434  39.496  0.00  0.00     0.251 C 
HETATM   34  C   UNK N   1      19.716  12.262  38.658  0.00  0.00     0.035 C 
HETATM   35  N   UNK N   1      17.955  14.121  40.696  0.00  0.00     0.095 N 
HETATM   36  C   UNK N   1      17.209  11.979  39.862  0.00  0.00     0.021 C 
HETATM   37  C   UNK N   1      19.350  13.572  41.063  0.00  0.00     0.277 C 
HETATM   38  C   UNK N   1      17.666  15.603  40.417  0.00  0.00     0.277 C 
HETATM   39  C   UNK N   1      19.669  12.164  40.261  0.00  0.00     0.016 C 
HETATM   40  C   UNK N   1      18.435  11.296  40.549  0.00  0.00     0.013 C 
HETATM   41  C   UNK N   1      18.352  16.279  34.256  0.00  0.00     0.067 C 
HETATM   42  C   UNK N   1      18.245  17.704  34.218  0.00  0.00     0.077 C 
BRANCH  31  43
HETATM   43  C   UNK N   1      20.039  14.615  38.179  0.00  0.00     0.275 C 
HETATM   44  O   UNK N   1      21.037  14.337  37.543  0.00  0.00    -0.264 OA
BRANCH  43  45
HETATM   45  O   UNK N   1      20.076  15.811  38.842  0.00  0.00    -0.326 OA
HETATM   46  C   UNK N   1      20.478  17.064  38.433  0.00  0.00     0.213 C 
ENDBRANCH  43  45
ENDBRANCH  31  43
BRANCH  36  47
HETATM   47  C   UNK N   1      15.877  11.978  40.692  0.00  0.00     0.002 C 
HETATM   48  C   UNK N   1      14.693  12.761  40.107  0.00  0.00     0.005 C 
ENDBRANCH  36  47
BRANCH  42  49
HETATM   49  O   UNK N   1      18.807  18.419  33.209  0.00  0.00    -0.355 OA
HETATM   50  C   UNK N   1      19.760  17.975  32.302  0.00  0.00     0.210 C 
ENDBRANCH  42  49
ENDBRANCH   5  23
BRANCH   3  51
HETATM   51  C   UNK N   1      16.935  23.982  36.173  0.00  0.00     0.186 C 
BRANCH  51  52
HETATM   52  O   UNK N   1      17.737  24.862  35.415  0.00  0.00    -0.399 OA
HETATM   53  H   UNK N   1      18.427  25.260  36.024  0.00  0.00     0.209 HD
ENDBRANCH  51  52
ENDBRANCH   3  51
BRANCH   3  54
HETATM   54  C   UNK N   1      17.220  24.447  38.386  0.00  0.00     0.272 C 
HETATM   55  O   UNK N   1      18.154  25.241  38.333  0.00  0.00    -0.264 OA
BRANCH  54  56
HETATM   56  O   UNK N   1      16.140  24.878  39.084  0.00  0.00    -0.326 OA
HETATM   57  C   UNK N   1      14.824  24.944  38.749  0.00  0.00     0.213 C 
ENDBRANCH  54  56
ENDBRANCH   3  54
TORSDOF 9
ENDMDL
MODEL 2
REMARK VINA RESULT:      -7.3      3.372      7.534
REMARK  9 active torsions:
REMARK  status: ('A' for Active; 'I' for Inactive)
REMARK    1  A    between atoms: O_1  and  C_22 
REMARK    2  A    between atoms: O_3  and  C_38 
REMARK    3  A    between atoms: O_4  and  C_41 
REMARK    4  A    between atoms: O_5  and  C_43 
REMARK    5  A    between atoms: C_12  and  C_22 
REMARK    6  A    between atoms: C_14  and  C_20 
REMARK    7  A    between atoms: C_27  and  C_41 
REMARK    8  A    between atoms: C_27  and  C_43 
REMARK    9  A    between atoms: C_30  and  C_33 
ROOT
HETATM    1  N   UNK N   1      19.338  21.451  43.071  0.00  0.00    -0.407 N 
HETATM    2  N   UNK N   1      15.605  17.947  40.090  0.00  0.00    -0.358 N 
HETATM    3  C   UNK N   1      17.957  19.694  44.082  0.00  0.00     0.097 C 
HETATM    4  C   UNK N   1      19.004  18.639  43.480  0.00  0.00     0.039 C 
HETATM    5  C   UNK N   1      17.802  17.235  41.241  0.00  0.00     0.072 C 
HETATM    6  C   UNK N   1      18.015  20.758  42.836  0.00  0.00     0.104 C 
HETATM    7  C   UNK N   1      18.356  17.382  42.733  0.00  0.00     0.026 C 
HETATM    8  C   UNK N   1      17.975  20.492  41.271  0.00  0.00     0.067 C 
HETATM    9  C   UNK N   1      20.395  19.208  43.505  0.00  0.00    -0.061 C 
HETATM   10  C   UNK N   1      16.768  18.288  40.726  0.00  0.00     0.025 A 
HETATM   11  C   UNK N   1      16.883  19.679  40.713  0.00  0.00    -0.020 A 
HETATM   12  C   UNK N   1      20.568  20.615  42.888  0.00  0.00     0.151 C 
HETATM   13  C   UNK N   1      15.836  20.155  39.936  0.00  0.00    -0.001 A 
HETATM   14  C   UNK N   1      19.464  22.807  42.528  0.00  0.00     0.144 C 
HETATM   15  C   UNK N   1      21.428  18.557  44.078  0.00  0.00    -0.026 C 
HETATM   16  C   UNK N   1      15.089  19.075  39.574  0.00  0.00     0.043 A 
HETATM   17  C   UNK N   1      15.518  21.443  39.491  0.00  0.00     0.014 A 
HETATM   18  C   UNK N   1      21.269  17.211  44.720  0.00  0.00     0.036 C 
HETATM   19  C   UNK N   1      13.983  19.192  38.728  0.00  0.00     0.030 A 
HETATM   20  C   UNK N   1      14.415  21.597  38.631  0.00  0.00     0.001 A 
HETATM   21  C   UNK N   1      13.652  20.473  38.245  0.00  0.00     0.002 A 
HETATM   22  H   UNK N   1      15.223  16.986  39.933  0.00  0.00     0.166 HD
ENDROOT
BRANCH   5  23
HETATM   23  C   UNK N   1      18.397  16.228  40.219  0.00  0.00    -0.014 C 
HETATM   24  C   UNK N   1      19.419  16.731  39.382  0.00  0.00     0.025 C 
HETATM   25  C   UNK N   1      19.543  16.222  38.121  0.00  0.00    -0.000 A 
HETATM   26  C   UNK N   1      20.114  16.820  37.024  0.00  0.00    -0.020 A 
HETATM   27  C   UNK N   1      18.884  15.097  37.720  0.00  0.00     0.046 A 
HETATM   28  C   UNK N   1      19.692  15.981  35.938  0.00  0.00     0.038 A 
HETATM   29  C   UNK N   1      20.826  18.267  36.988  0.00  0.00     0.072 C 
HETATM   30  N   UNK N   1      19.014  14.904  36.393  0.00  0.00    -0.357 N 
HETATM   31  C   UNK N   1      19.515  16.726  34.530  0.00  0.00     0.122 C 
HETATM   32  H   UNK N   1      18.496  14.187  35.844  0.00  0.00     0.166 HD
HETATM   33  C   UNK N   1      20.965  17.643  34.440  0.00  0.00     0.251 C 
HETATM   34  C   UNK N   1      19.115  16.615  32.979  0.00  0.00     0.035 C 
HETATM   35  N   UNK N   1      20.753  19.057  34.417  0.00  0.00     0.095 N 
HETATM   36  C   UNK N   1      21.826  17.258  33.213  0.00  0.00     0.021 C 
HETATM   37  C   UNK N   1      19.725  19.293  33.291  0.00  0.00     0.277 C 
HETATM   38  C   UNK N   1      20.521  19.454  35.883  0.00  0.00     0.277 C 
HETATM   39  C   UNK N   1      19.617  17.980  32.294  0.00  0.00     0.016 C 
HETATM   40  C   UNK N   1      21.077  17.695  31.913  0.00  0.00     0.013 C 
HETATM   41  C   UNK N   1      18.043  14.405  38.577  0.00  0.00     0.067 C 
HETATM   42  C   UNK N   1      17.725  15.009  39.833  0.00  0.00     0.077 C 
BRANCH  31  43
HETATM   43  C   UNK N   1      18.018  17.303  35.027  0.00  0.00     0.275 C 
HETATM   44  O   UNK N   1      17.060  16.557  35.021  0.00  0.00    -0.264 OA
BRANCH  43  45
HETATM   45  O   UNK N   1      17.755  18.598  35.380  0.00  0.00    -0.326 OA
HETATM   46  C   UNK N   1      17.016  19.125  36.417  0.00  0.00     0.213 C 
ENDBRANCH  43  45
ENDBRANCH  31  43
BRANCH  36  47
HETATM   47  C   UNK N   1      23.275  17.835  33.390  0.00  0.00     0.002 C 
HETATM   48  C   UNK N   1      23.742  18.870  32.355  0.00  0.00     0.005 C 
ENDBRANCH  36  47
BRANCH  42  49
HETATM   49  O   UNK N   1      16.733  14.509  40.615  0.00  0.00    -0.355 OA
HETATM   50  C   UNK N   1      15.425  14.243  40.236  0.00  0.00     0.210 C 
ENDBRANCH  42  49
ENDBRANCH   5  23
BRANCH   3  51
HETATM   51  C   UNK N   1      16.991  18.806  45.098  0.00  0.00     0.186 C 
BRANCH  51  52
HETATM   52  O   UNK N   1      16.285  19.272  46.227  0.00  0.00    -0.399 OA
HETATM   53  H   UNK N   1      15.346  18.923  46.176  0.00  0.00     0.209 HD
ENDBRANCH  51  52
ENDBRANCH   3  51
BRANCH   3  54
HETATM   54  C   UNK N   1      18.063  20.814  45.223  0.00  0.00     0.272 C 
HETATM   55  O   UNK N   1      17.432  21.846  45.018  0.00  0.00    -0.264 OA
BRANCH  54  56
HETATM   56  O   UNK N   1      18.657  20.736  46.440  0.00  0.00    -0.326 OA
HETATM   57  C   UNK N   1      19.895  20.313  46.808  0.00  0.00     0.213 C 
ENDBRANCH  54  56
ENDBRANCH   3  54
TORSDOF 9
ENDMDL
MODEL 3
REMARK VINA RESULT:      -7.1      2.985      5.755
REMARK  9 active torsions:
REMARK  status: ('A' for Active; 'I' for Inactive)
REMARK    1  A    between atoms: O_1  and  C_22 
REMARK    2  A    between atoms: O_3  and  C_38 
REMARK    3  A    between atoms: O_4  and  C_41 
REMARK    4  A    between atoms: O_5  and  C_43 
REMARK    5  A    between atoms: C_12  and  C_22 
REMARK    6  A    between atoms: C_14  and  C_20 
REMARK    7  A    between atoms: C_27  and  C_41 
REMARK    8  A    between atoms: C_27  and  C_43 
REMARK    9  A    between atoms: C_30  and  C_33 
ROOT
HETATM    1  N   UNK N   1      18.887  21.144  41.692  0.00  0.00    -0.407 N 
HETATM    2  N   UNK N   1      14.844  21.650  37.391  0.00  0.00    -0.358 N 
HETATM    3  C   UNK N   1      16.869  19.763  41.497  0.00  0.00     0.097 C 
HETATM    4  C   UNK N   1      17.624  18.971  40.325  0.00  0.00     0.039 C 
HETATM    5  C   UNK N   1      16.465  19.677  37.759  0.00  0.00     0.072 C 
HETATM    6  C   UNK N   1      17.479  21.246  41.152  0.00  0.00     0.104 C 
HETATM    7  C   UNK N   1      16.761  18.718  39.003  0.00  0.00     0.026 C 
HETATM    8  C   UNK N   1      17.639  21.977  39.752  0.00  0.00     0.067 C 
HETATM    9  C   UNK N   1      19.095  18.876  40.620  0.00  0.00    -0.061 C 
HETATM   10  C   UNK N   1      15.921  21.115  38.043  0.00  0.00     0.025 A 
HETATM   11  C   UNK N   1      16.465  22.097  38.872  0.00  0.00    -0.020 A 
HETATM   12  C   UNK N   1      19.806  20.201  40.976  0.00  0.00     0.151 C 
HETATM   13  C   UNK N   1      15.777  23.270  38.599  0.00  0.00    -0.001 A 
HETATM   14  C   UNK N   1      19.525  22.405  42.078  0.00  0.00     0.144 C 
HETATM   15  C   UNK N   1      19.753  17.698  40.626  0.00  0.00    -0.026 C 
HETATM   16  C   UNK N   1      14.807  22.959  37.694  0.00  0.00     0.043 A 
HETATM   17  C   UNK N   1      15.962  24.584  39.044  0.00  0.00     0.014 A 
HETATM   18  C   UNK N   1      19.069  16.397  40.326  0.00  0.00     0.036 C 
HETATM   19  C   UNK N   1      13.963  23.931  37.151  0.00  0.00     0.030 A 
HETATM   20  C   UNK N   1      15.134  25.591  38.513  0.00  0.00     0.001 A 
HETATM   21  C   UNK N   1      14.141  25.266  37.563  0.00  0.00     0.002 A 
HETATM   22  H   UNK N   1      14.215  21.175  36.703  0.00  0.00     0.166 HD
ENDROOT
BRANCH   5  23
HETATM   23  C   UNK N   1      16.888  19.325  36.307  0.00  0.00    -0.014 C 
HETATM   24  C   UNK N   1      16.949  17.945  36.001  0.00  0.00     0.025 C 
HETATM   25  C   UNK N   1      17.862  17.519  35.078  0.00  0.00    -0.000 A 
HETATM   26  C   UNK N   1      18.405  16.264  34.950  0.00  0.00    -0.020 A 
HETATM   27  C   UNK N   1      18.546  18.383  34.276  0.00  0.00     0.046 A 
HETATM   28  C   UNK N   1      19.500  16.473  34.044  0.00  0.00     0.038 A 
HETATM   29  C   UNK N   1      18.045  14.971  35.845  0.00  0.00     0.072 C 
HETATM   30  N   UNK N   1      19.517  17.747  33.592  0.00  0.00    -0.357 N 
HETATM   31  C   UNK N   1      20.749  15.489  34.245  0.00  0.00     0.122 C 
HETATM   32  H   UNK N   1      20.247  18.219  33.019  0.00  0.00     0.166 HD
HETATM   33  C   UNK N   1      19.969  13.963  34.367  0.00  0.00     0.251 C 
HETATM   34  C   UNK N   1      22.220  15.054  33.775  0.00  0.00     0.035 C 
HETATM   35  N   UNK N   1      20.156  13.318  35.629  0.00  0.00     0.095 N 
HETATM   36  C   UNK N   1      20.411  12.988  33.250  0.00  0.00     0.021 C 
HETATM   37  C   UNK N   1      21.682  13.326  35.864  0.00  0.00     0.277 C 
HETATM   38  C   UNK N   1      19.143  13.980  36.575  0.00  0.00     0.277 C 
HETATM   39  C   UNK N   1      22.501  13.628  34.461  0.00  0.00     0.016 C 
HETATM   40  C   UNK N   1      21.911  12.612  33.473  0.00  0.00     0.013 C 
HETATM   41  C   UNK N   1      18.355  19.754  34.356  0.00  0.00     0.067 C 
HETATM   42  C   UNK N   1      17.567  20.256  35.437  0.00  0.00     0.077 C 
BRANCH  31  43
HETATM   43  C   UNK N   1      21.277  16.426  35.535  0.00  0.00     0.275 C 
HETATM   44  O   UNK N   1      21.817  17.492  35.315  0.00  0.00    -0.264 OA
BRANCH  43  45
HETATM   45  O   UNK N   1      21.219  16.055  36.850  0.00  0.00    -0.326 OA
HETATM   46  C   UNK N   1      21.963  16.451  37.940  0.00  0.00     0.213 C 
ENDBRANCH  43  45
ENDBRANCH  31  43
BRANCH  36  47
HETATM   47  C   UNK N   1      19.410  11.781  33.182  0.00  0.00     0.002 C 
HETATM   48  C   UNK N   1      19.980  10.387  33.480  0.00  0.00     0.005 C 
ENDBRANCH  36  47
BRANCH  42  49
HETATM   49  O   UNK N   1      17.531  21.586  35.714  0.00  0.00    -0.355 OA
HETATM   50  C   UNK N   1      18.612  22.408  36.000  0.00  0.00     0.210 C 
ENDBRANCH  42  49
ENDBRANCH   5  23
BRANCH   3  51
HETATM   51  C   UNK N   1      15.509  18.867  41.812  0.00  0.00     0.186 C 
BRANCH  51  52
HETATM   52  O   UNK N   1      14.170  19.313  41.794  0.00  0.00    -0.399 OA
HETATM   53  H   UNK N   1      13.969  19.664  40.876  0.00  0.00     0.209 HD
ENDBRANCH  51  52
ENDBRANCH   3  51
BRANCH   3  54
HETATM   54  C   UNK N   1      17.114  19.879  43.076  0.00  0.00     0.272 C 
HETATM   55  O   UNK N   1      17.511  18.859  43.631  0.00  0.00    -0.264 OA
BRANCH  54  56
HETATM   56  O   UNK N   1      17.056  20.978  43.869  0.00  0.00    -0.326 OA
HETATM   57  C   UNK N   1      17.646  21.254  45.062  0.00  0.00     0.213 C 
ENDBRANCH  54  56
ENDBRANCH   3  54
TORSDOF 9
ENDMDL
MODEL 4
REMARK VINA RESULT:      -6.9      3.736      8.971
REMARK  9 active torsions:
REMARK  status: ('A' for Active; 'I' for Inactive)
REMARK    1  A    between atoms: O_1  and  C_22 
REMARK    2  A    between atoms: O_3  and  C_38 
REMARK    3  A    between atoms: O_4  and  C_41 
REMARK    4  A    between atoms: O_5  and  C_43 
REMARK    5  A    between atoms: C_12  and  C_22 
REMARK    6  A    between atoms: C_14  and  C_20 
REMARK    7  A    between atoms: C_27  and  C_41 
REMARK    8  A    between atoms: C_27  and  C_43 
REMARK    9  A    between atoms: C_30  and  C_33 
ROOT
HETATM    1  N   UNK N   1      17.994  18.007  45.536  0.00  0.00    -0.407 N 
HETATM    2  N   UNK N   1      20.903  15.607  40.966  0.00  0.00    -0.358 N 
HETATM    3  C   UNK N   1      20.188  18.748  44.727  0.00  0.00     0.097 C 
HETATM    4  C   UNK N   1      19.411  19.454  43.515  0.00  0.00     0.039 C 
HETATM    5  C   UNK N   1      19.859  17.966  41.063  0.00  0.00     0.072 C 
HETATM    6  C   UNK N   1      19.211  17.436  44.845  0.00  0.00     0.104 C 
HETATM    7  C   UNK N   1      20.032  19.200  42.063  0.00  0.00     0.026 C 
HETATM    8  C   UNK N   1      18.623  16.502  43.703  0.00  0.00     0.067 C 
HETATM    9  C   UNK N   1      18.083  19.984  43.981  0.00  0.00    -0.061 C 
HETATM   10  C   UNK N   1      20.119  16.524  41.612  0.00  0.00     0.025 A 
HETATM   11  C   UNK N   1      19.546  15.906  42.723  0.00  0.00    -0.020 A 
HETATM   12  C   UNK N   1      17.183  18.990  44.747  0.00  0.00     0.151 C 
HETATM   13  C   UNK N   1      19.892  14.565  42.652  0.00  0.00    -0.001 A 
HETATM   14  C   UNK N   1      17.183  17.059  46.305  0.00  0.00     0.144 C 
HETATM   15  C   UNK N   1      17.715  21.268  43.790  0.00  0.00    -0.026 C 
HETATM   16  C   UNK N   1      20.710  14.423  41.572  0.00  0.00     0.043 A 
HETATM   17  C   UNK N   1      19.514  13.462  43.428  0.00  0.00     0.014 A 
HETATM   18  C   UNK N   1      18.596  22.258  43.088  0.00  0.00     0.036 C 
HETATM   19  C   UNK N   1      21.196  13.177  41.170  0.00  0.00     0.030 A 
HETATM   20  C   UNK N   1      19.979  12.190  43.048  0.00  0.00     0.001 A 
HETATM   21  C   UNK N   1      20.814  12.046  41.918  0.00  0.00     0.002 A 
HETATM   22  H   UNK N   1      21.473  15.753  40.101  0.00  0.00     0.166 HD
ENDROOT
BRANCH   5  23
HETATM   23  C   UNK N   1      19.248  18.112  39.643  0.00  0.00    -0.014 C 
HETATM   24  C   UNK N   1      19.328  19.402  39.069  0.00  0.00     0.025 C 
HETATM   25  C   UNK N   1      18.339  19.801  38.215  0.00  0.00    -0.000 A 
HETATM   26  C   UNK N   1      17.961  21.085  37.906  0.00  0.00    -0.020 A 
HETATM   27  C   UNK N   1      17.414  18.934  37.714  0.00  0.00     0.046 A 
HETATM   28  C   UNK N   1      16.710  20.903  37.226  0.00  0.00     0.038 A 
HETATM   29  C   UNK N   1      18.645  22.440  38.454  0.00  0.00     0.072 C 
HETATM   30  N   UNK N   1      16.439  19.590  37.054  0.00  0.00    -0.357 N 
HETATM   31  C   UNK N   1      15.663  22.105  37.390  0.00  0.00     0.122 C 
HETATM   32  H   UNK N   1      15.564  19.151  36.700  0.00  0.00     0.166 HD
HETATM   33  C   UNK N   1      16.657  23.472  37.082  0.00  0.00     0.251 C 
HETATM   34  C   UNK N   1      14.208  22.690  37.051  0.00  0.00     0.035 C 
HETATM   35  N   UNK N   1      16.779  24.360  38.197  0.00  0.00     0.095 N 
HETATM   36  C   UNK N   1      16.170  24.286  35.860  0.00  0.00     0.021 C 
HETATM   37  C   UNK N   1      15.330  24.654  38.639  0.00  0.00     0.277 C 
HETATM   38  C   UNK N   1      17.836  23.720  39.108  0.00  0.00     0.277 C 
HETATM   39  C   UNK N   1      14.249  24.244  37.458  0.00  0.00     0.016 C 
HETATM   40  C   UNK N   1      14.797  24.947  36.207  0.00  0.00     0.013 C 
HETATM   41  C   UNK N   1      17.425  17.589  38.048  0.00  0.00     0.067 C 
HETATM   42  C   UNK N   1      18.308  17.166  39.090  0.00  0.00     0.077 C 
BRANCH  31  43
HETATM   43  C   UNK N   1      15.237  21.523  38.907  0.00  0.00     0.275 C 
HETATM   44  O   UNK N   1      14.062  21.430  39.202  0.00  0.00    -0.264 OA
BRANCH  43  45
HETATM   45  O   UNK N   1      16.122  21.203  39.901  0.00  0.00    -0.326 OA
HETATM   46  C   UNK N   1      16.054  20.269  40.911  0.00  0.00     0.213 C 
ENDBRANCH  43  45
ENDBRANCH  31  43
BRANCH  36  47
HETATM   47  C   UNK N   1      17.302  25.272  35.404  0.00  0.00     0.002 C 
HETATM   48  C   UNK N   1      18.737  24.930  35.834  0.00  0.00     0.005 C 
ENDBRANCH  36  47
BRANCH  42  49
HETATM   49  O   UNK N   1      18.205  15.923  39.629  0.00  0.00    -0.355 OA
HETATM   50  C   UNK N   1      17.052  15.307  40.091  0.00  0.00     0.210 C 
ENDBRANCH  42  49
ENDBRANCH   5  23
BRANCH   3  51
HETATM   51  C   UNK N   1      21.746  19.307  44.618  0.00  0.00     0.186 C 
BRANCH  51  52
HETATM   52  O   UNK N   1      22.472  20.007  45.606  0.00  0.00    -0.399 OA
HETATM   53  H   UNK N   1      23.128  20.609  45.145  0.00  0.00     0.209 HD
ENDBRANCH  51  52
ENDBRANCH   3  51
BRANCH   3  54
HETATM   54  C   UNK N   1      20.238  19.023  46.304  0.00  0.00     0.272 C 
HETATM   55  O   UNK N   1      20.573  18.071  47.002  0.00  0.00    -0.264 OA
BRANCH  54  56
HETATM   56  O   UNK N   1      20.078  20.194  46.970  0.00  0.00    -0.326 OA
HETATM   57  C   UNK N   1      18.963  20.815  47.436  0.00  0.00     0.213 C 
ENDBRANCH  54  56
ENDBRANCH   3  54
TORSDOF 9
ENDMDL
MODEL 5
REMARK VINA RESULT:      -6.8      3.592      8.269
REMARK  9 active torsions:
REMARK  status: ('A' for Active; 'I' for Inactive)
REMARK    1  A    between atoms: O_1  and  C_22 
REMARK    2  A    between atoms: O_3  and  C_38 
REMARK    3  A    between atoms: O_4  and  C_41 
REMARK    4  A    between atoms: O_5  and  C_43 
REMARK    5  A    between atoms: C_12  and  C_22 
REMARK    6  A    between atoms: C_14  and  C_20 
REMARK    7  A    between atoms: C_27  and  C_41 
REMARK    8  A    between atoms: C_27  and  C_43 
REMARK    9  A    between atoms: C_30  and  C_33 
ROOT
HETATM    1  N   UNK N   1      20.940  16.591  35.951  0.00  0.00    -0.407 N 
HETATM    2  N   UNK N   1      16.443  19.238  38.757  0.00  0.00    -0.358 N 
HETATM    3  C   UNK N   1      19.359  18.149  34.906  0.00  0.00     0.097 C 
HETATM    4  C   UNK N   1      20.160  19.326  35.643  0.00  0.00     0.039 C 
HETATM    5  C   UNK N   1      18.567  20.375  37.831  0.00  0.00     0.072 C 
HETATM    6  C   UNK N   1      19.504  17.038  36.103  0.00  0.00     0.104 C 
HETATM    7  C   UNK N   1      19.250  20.411  36.387  0.00  0.00     0.026 C 
HETATM    8  C   UNK N   1      19.299  17.201  37.670  0.00  0.00     0.067 C 
HETATM    9  C   UNK N   1      21.626  19.002  35.711  0.00  0.00    -0.061 C 
HETATM   10  C   UNK N   1      17.692  19.134  38.208  0.00  0.00     0.025 A 
HETATM   11  C   UNK N   1      18.043  17.785  38.168  0.00  0.00    -0.020 A 
HETATM   12  C   UNK N   1      21.990  17.610  36.276  0.00  0.00     0.151 C 
HETATM   13  C   UNK N   1      17.038  17.095  38.830  0.00  0.00    -0.001 A 
HETATM   14  C   UNK N   1      21.256  15.247  36.441  0.00  0.00     0.144 C 
HETATM   15  C   UNK N   1      22.572  19.849  35.259  0.00  0.00    -0.026 C 
HETATM   16  C   UNK N   1      16.090  18.010  39.175  0.00  0.00     0.043 A 
HETATM   17  C   UNK N   1      16.913  15.747  39.187  0.00  0.00     0.014 A 
HETATM   18  C   UNK N   1      22.234  21.185  34.666  0.00  0.00     0.036 C 
HETATM   19  C   UNK N   1      14.960  17.660  39.917  0.00  0.00     0.030 A 
HETATM   20  C   UNK N   1      15.790  15.360  39.942  0.00  0.00     0.001 A 
HETATM   21  C   UNK N   1      14.818  16.315  40.311  0.00  0.00     0.002 A 
HETATM   22  H   UNK N   1      15.890  20.110  38.923  0.00  0.00     0.166 HD
ENDROOT
BRANCH   5  23
HETATM   23  C   UNK N   1      18.899  21.405  38.945  0.00  0.00    -0.014 C 
HETATM   24  C   UNK N   1      19.896  21.014  39.868  0.00  0.00     0.025 C 
HETATM   25  C   UNK N   1      19.815  21.473  41.152  0.00  0.00    -0.000 A 
HETATM   26  C   UNK N   1      20.357  20.910  42.282  0.00  0.00    -0.020 A 
HETATM   27  C   UNK N   1      18.960  22.469  41.519  0.00  0.00     0.046 A 
HETATM   28  C   UNK N   1      19.708  21.624  43.346  0.00  0.00     0.038 A 
HETATM   29  C   UNK N   1      21.270  19.581  42.344  0.00  0.00     0.072 C 
HETATM   30  N   UNK N   1      18.926  22.613  42.858  0.00  0.00    -0.357 N 
HETATM   31  C   UNK N   1      19.504  20.792  44.700  0.00  0.00     0.122 C 
HETATM   32  H   UNK N   1      18.254  23.218  43.373  0.00  0.00     0.166 HD
HETATM   33  C   UNK N   1      21.059  20.091  44.912  0.00  0.00     0.251 C 
HETATM   34  C   UNK N   1      18.940  20.766  46.202  0.00  0.00     0.035 C 
HETATM   35  N   UNK N   1      21.059  18.662  44.863  0.00  0.00     0.095 N 
HETATM   36  C   UNK N   1      21.726  20.535  46.236  0.00  0.00     0.021 C 
HETATM   37  C   UNK N   1      19.970  18.224  45.864  0.00  0.00     0.277 C 
HETATM   38  C   UNK N   1      21.037  18.309  43.368  0.00  0.00     0.277 C 
HETATM   39  C   UNK N   1      19.568  19.456  46.889  0.00  0.00     0.016 C 
HETATM   40  C   UNK N   1      20.924  19.930  47.433  0.00  0.00     0.013 C 
HETATM   41  C   UNK N   1      18.114  23.073  40.602  0.00  0.00     0.067 C 
HETATM   42  C   UNK N   1      18.017  22.493  39.299  0.00  0.00     0.077 C 
BRANCH  31  43
HETATM   43  C   UNK N   1      18.168  20.029  44.027  0.00  0.00     0.275 C 
HETATM   44  O   UNK N   1      17.100  20.607  44.006  0.00  0.00    -0.264 OA
BRANCH  43  45
HETATM   45  O   UNK N   1      18.154  18.746  43.551  0.00  0.00    -0.326 OA
HETATM   46  C   UNK N   1      17.729  18.228  42.347  0.00  0.00     0.213 C 
ENDBRANCH  43  45
ENDBRANCH  31  43
BRANCH  36  47
HETATM   47  C   UNK N   1      23.254  20.183  46.194  0.00  0.00     0.002 C 
HETATM   48  C   UNK N   1      24.033  20.613  44.942  0.00  0.00     0.005 C 
ENDBRANCH  36  47
BRANCH  42  49
HETATM   49  O   UNK N   1      17.045  22.882  38.434  0.00  0.00    -0.355 OA
HETATM   50  C   UNK N   1      15.676  22.705  38.581  0.00  0.00     0.210 C 
ENDBRANCH  42  49
ENDBRANCH   5  23
BRANCH   3  51
HETATM   51  C   UNK N   1      18.336  18.921  33.852  0.00  0.00     0.186 C 
BRANCH  51  52
HETATM   52  O   UNK N   1      18.469  20.229  33.338  0.00  0.00    -0.399 OA
HETATM   53  H   UNK N   1      17.766  20.362  32.636  0.00  0.00     0.209 HD
ENDBRANCH  51  52
ENDBRANCH   3  51
BRANCH   3  54
HETATM   54  C   UNK N   1      19.743  17.132  33.729  0.00  0.00     0.272 C 
HETATM   55  O   UNK N   1      18.995  16.169  33.589  0.00  0.00    -0.264 OA
BRANCH  54  56
HETATM   56  O   UNK N   1      20.713  17.246  32.787  0.00  0.00    -0.326 OA
HETATM   57  C   UNK N   1      21.750  16.430  32.465  0.00  0.00     0.213 C 
ENDBRANCH  54  56
ENDBRANCH   3  54
TORSDOF 9
ENDMDL
MODEL 6
REMARK VINA RESULT:      -6.7      3.263      9.587
REMARK  9 active torsions:
REMARK  status: ('A' for Active; 'I' for Inactive)
REMARK    1  A    between atoms: O_1  and  C_22 
REMARK    2  A    between atoms: O_3  and  C_38 
REMARK    3  A    between atoms: O_4  and  C_41 
REMARK    4  A    between atoms: O_5  and  C_43 
REMARK    5  A    between atoms: C_12  and  C_22 
REMARK    6  A    between atoms: C_14  and  C_20 
REMARK    7  A    between atoms: C_27  and  C_41 
REMARK    8  A    between atoms: C_27  and  C_43 
REMARK    9  A    between atoms: C_30  and  C_33 
ROOT
HETATM    1  N   UNK N   1      22.047  15.346  43.679  0.00  0.00    -0.407 N 
HETATM    2  N   UNK N   1      17.521  18.808  42.059  0.00  0.00    -0.358 N 
HETATM    3  C   UNK N   1      19.689  14.676  43.718  0.00  0.00     0.097 C 
HETATM    4  C   UNK N   1      19.791  14.523  42.126  0.00  0.00     0.039 C 
HETATM    5  C   UNK N   1      18.362  16.696  40.837  0.00  0.00     0.072 C 
HETATM    6  C   UNK N   1      20.683  15.973  43.852  0.00  0.00     0.104 C 
HETATM    7  C   UNK N   1      18.594  15.183  41.296  0.00  0.00     0.026 C 
HETATM    8  C   UNK N   1      20.740  17.303  42.986  0.00  0.00     0.067 C 
HETATM    9  C   UNK N   1      21.153  14.023  41.734  0.00  0.00    -0.061 C 
HETATM   10  C   UNK N   1      18.460  17.823  41.917  0.00  0.00     0.025 A 
HETATM   11  C   UNK N   1      19.508  18.086  42.799  0.00  0.00    -0.020 A 
HETATM   12  C   UNK N   1      22.357  14.793  42.321  0.00  0.00     0.151 C 
HETATM   13  C   UNK N   1      19.242  19.321  43.372  0.00  0.00    -0.001 A 
HETATM   14  C   UNK N   1      23.171  16.061  44.292  0.00  0.00     0.144 C 
HETATM   15  C   UNK N   1      21.324  12.934  40.956  0.00  0.00    -0.026 C 
HETATM   16  C   UNK N   1      18.032  19.727  42.895  0.00  0.00     0.043 A 
HETATM   17  C   UNK N   1      19.991  20.128  44.237  0.00  0.00     0.014 A 
HETATM   18  C   UNK N   1      20.167  12.148  40.414  0.00  0.00     0.036 C 
HETATM   19  C   UNK N   1      17.487  20.970  43.223  0.00  0.00     0.030 A 
HETATM   20  C   UNK N   1      19.476  21.391  44.583  0.00  0.00     0.001 A 
HETATM   21  C   UNK N   1      18.229  21.814  44.073  0.00  0.00     0.002 A 
HETATM   22  H   UNK N   1      16.613  18.901  41.547  0.00  0.00     0.166 HD
ENDROOT
BRANCH   5  23
HETATM   23  C   UNK N   1      18.254  17.115  39.346  0.00  0.00    -0.014 C 
HETATM   24  C   UNK N   1      18.751  18.402  39.030  0.00  0.00     0.025 C 
HETATM   25  C   UNK N   1      18.166  19.097  38.010  0.00  0.00    -0.000 A 
HETATM   26  C   UNK N   1      18.153  20.457  37.818  0.00  0.00    -0.020 A 
HETATM   27  C   UNK N   1      17.291  18.518  37.140  0.00  0.00     0.046 A 
HETATM   28  C   UNK N   1      17.159  20.634  36.797  0.00  0.00     0.038 A 
HETATM   29  C   UNK N   1      18.883  21.559  38.744  0.00  0.00     0.072 C 
HETATM   30  N   UNK N   1      16.708  19.441  36.349  0.00  0.00    -0.357 N 
HETATM   31  C   UNK N   1      16.362  22.023  36.854  0.00  0.00     0.122 C 
HETATM   32  H   UNK N   1      15.917  19.251  35.701  0.00  0.00     0.166 HD
HETATM   33  C   UNK N   1      17.644  23.148  37.057  0.00  0.00     0.251 C 
HETATM   34  C   UNK N   1      15.220  22.957  36.222  0.00  0.00     0.035 C 
HETATM   35  N   UNK N   1      17.587  23.872  38.289  0.00  0.00     0.095 N 
HETATM   36  C   UNK N   1      17.719  24.166  35.895  0.00  0.00     0.021 C 
HETATM   37  C   UNK N   1      16.156  24.448  38.352  0.00  0.00     0.277 C 
HETATM   38  C   UNK N   1      18.172  22.922  39.344  0.00  0.00     0.277 C 
HETATM   39  C   UNK N   1      15.431  24.413  36.868  0.00  0.00     0.016 C 
HETATM   40  C   UNK N   1      16.459  25.088  35.948  0.00  0.00     0.013 C 
HETATM   41  C   UNK N   1      16.941  17.181  37.244  0.00  0.00     0.067 C 
HETATM   42  C   UNK N   1      17.366  16.468  38.408  0.00  0.00     0.077 C 
BRANCH  31  43
HETATM   43  C   UNK N   1      15.390  21.411  38.080  0.00  0.00     0.275 C 
HETATM   44  O   UNK N   1      14.213  21.207  37.861  0.00  0.00    -0.264 OA
BRANCH  43  45
HETATM   45  O   UNK N   1      15.799  21.183  39.365  0.00  0.00    -0.326 OA
HETATM   46  C   UNK N   1      15.292  20.362  40.348  0.00  0.00     0.213 C 
ENDBRANCH  43  45
ENDBRANCH  31  43
BRANCH  36  47
HETATM   47  C   UNK N   1      19.104  24.905  35.935  0.00  0.00     0.002 C 
HETATM   48  C   UNK N   1      19.214  26.220  35.150  0.00  0.00     0.005 C 
ENDBRANCH  36  47
BRANCH  42  49
HETATM   49  O   UNK N   1      16.868  15.237  38.692  0.00  0.00    -0.355 OA
HETATM   50  C   UNK N   1      17.156  14.049  38.036  0.00  0.00     0.210 C 
ENDBRANCH  42  49
ENDBRANCH   5  23
BRANCH   3  51
HETATM   51  C   UNK N   1      18.222  14.012  44.119  0.00  0.00     0.186 C 
BRANCH  51  52
HETATM   52  O   UNK N   1      17.938  13.170  45.216  0.00  0.00    -0.399 OA
HETATM   53  H   UNK N   1      18.054  12.219  44.920  0.00  0.00     0.209 HD
ENDBRANCH  51  52
ENDBRANCH   3  51
BRANCH   3  54
HETATM   54  C   UNK N   1      20.343  13.875  44.941  0.00  0.00     0.272 C 
HETATM   55  O   UNK N   1      20.403  14.482  46.007  0.00  0.00    -0.264 OA
BRANCH  54  56
HETATM   56  O   UNK N   1      20.735  12.577  44.997  0.00  0.00    -0.326 OA
HETATM   57  C   UNK N   1      21.931  11.990  44.733  0.00  0.00     0.213 C 
ENDBRANCH  54  56
ENDBRANCH   3  54
TORSDOF 9
ENDMDL
MODEL 7
REMARK VINA RESULT:      -6.7      2.394      9.291
REMARK  9 active torsions:
REMARK  status: ('A' for Active; 'I' for Inactive)
REMARK    1  A    between atoms: O_1  and  C_22 
REMARK    2  A    between atoms: O_3  and  C_38 
REMARK    3  A    between atoms: O_4  and  C_41 
REMARK    4  A    between atoms: O_5  and  C_43 
REMARK    5  A    between atoms: C_12  and  C_22 
REMARK    6  A    between atoms: C_14  and  C_20 
REMARK    7  A    between atoms: C_27  and  C_41 
REMARK    8  A    between atoms: C_27  and  C_43 
REMARK    9  A    between atoms: C_30  and  C_33 
ROOT
HETATM    1  N   UNK N   1      21.939  14.505  36.295  0.00  0.00    -0.407 N 
HETATM    2  N   UNK N   1      16.435  13.205  38.061  0.00  0.00    -0.358 N 
HETATM    3  C   UNK N   1      19.970  14.473  34.833  0.00  0.00     0.097 C 
HETATM    4  C   UNK N   1      19.561  15.877  35.490  0.00  0.00     0.039 C 
HETATM    5  C   UNK N   1      17.298  15.505  37.271  0.00  0.00     0.072 C 
HETATM    6  C   UNK N   1      20.605  13.803  36.188  0.00  0.00     0.104 C 
HETATM    7  C   UNK N   1      18.031  16.003  35.941  0.00  0.00     0.026 C 
HETATM    8  C   UNK N   1      20.041  13.785  37.672  0.00  0.00     0.067 C 
HETATM    9  C   UNK N   1      20.788  16.688  35.800  0.00  0.00    -0.061 C 
HETATM   10  C   UNK N   1      17.480  14.013  37.705  0.00  0.00     0.025 A 
HETATM   11  C   UNK N   1      18.668  13.311  37.908  0.00  0.00    -0.020 A 
HETATM   12  C   UNK N   1      21.895  15.971  36.605  0.00  0.00     0.151 C 
HETATM   13  C   UNK N   1      18.320  12.117  38.524  0.00  0.00    -0.001 A 
HETATM   14  C   UNK N   1      22.994  13.785  37.013  0.00  0.00     0.144 C 
HETATM   15  C   UNK N   1      20.944  17.954  35.359  0.00  0.00    -0.026 C 
HETATM   16  C   UNK N   1      16.960  12.093  38.603  0.00  0.00     0.043 A 
HETATM   17  C   UNK N   1      19.098  11.081  39.054  0.00  0.00     0.014 A 
HETATM   18  C   UNK N   1      19.899  18.650  34.538  0.00  0.00     0.036 C 
HETATM   19  C   UNK N   1      16.274  11.051  39.231  0.00  0.00     0.030 A 
HETATM   20  C   UNK N   1      18.440  10.018  39.700  0.00  0.00     0.001 A 
HETATM   21  C   UNK N   1      17.032  10.005  39.794  0.00  0.00     0.002 A 
HETATM   22  H   UNK N   1      15.414  13.430  38.023  0.00  0.00     0.166 HD
ENDROOT
BRANCH   5  23
HETATM   23  C   UNK N   1      16.594  16.476  38.256  0.00  0.00    -0.014 C 
HETATM   24  C   UNK N   1      16.109  17.680  37.694  0.00  0.00     0.025 C 
HETATM   25  C   UNK N   1      16.083  18.802  38.473  0.00  0.00    -0.000 A 
HETATM   26  C   UNK N   1      16.094  20.113  38.060  0.00  0.00    -0.020 A 
HETATM   27  C   UNK N   1      16.279  18.760  39.821  0.00  0.00     0.046 A 
HETATM   28  C   UNK N   1      16.365  20.834  39.272  0.00  0.00     0.038 A 
HETATM   29  C   UNK N   1      16.092  20.634  36.533  0.00  0.00     0.072 C 
HETATM   30  N   UNK N   1      16.396  20.000  40.335  0.00  0.00    -0.357 N 
HETATM   31  C   UNK N   1      17.168  22.209  39.083  0.00  0.00     0.122 C 
HETATM   32  H   UNK N   1      16.677  20.212  41.315  0.00  0.00     0.166 HD
HETATM   33  C   UNK N   1      16.307  22.934  37.784  0.00  0.00     0.251 C 
HETATM   34  C   UNK N   1      17.836  23.493  39.774  0.00  0.00     0.035 C 
HETATM   35  N   UNK N   1      17.096  23.128  36.607  0.00  0.00     0.095 N 
HETATM   36  C   UNK N   1      15.681  24.291  38.182  0.00  0.00     0.021 C 
HETATM   37  C   UNK N   1      18.361  23.870  37.087  0.00  0.00     0.277 C 
HETATM   38  C   UNK N   1      17.121  21.761  35.907  0.00  0.00     0.277 C 
HETATM   39  C   UNK N   1      18.135  24.531  38.584  0.00  0.00     0.016 C 
HETATM   40  C   UNK N   1      16.827  25.322  38.436  0.00  0.00     0.013 C 
HETATM   41  C   UNK N   1      16.520  17.566  40.482  0.00  0.00     0.067 C 
HETATM   42  C   UNK N   1      16.758  16.400  39.689  0.00  0.00     0.077 C 
BRANCH  31  43
HETATM   43  C   UNK N   1      18.604  21.349  38.949  0.00  0.00     0.275 C 
HETATM   44  O   UNK N   1      19.133  20.913  39.952  0.00  0.00    -0.264 OA
BRANCH  43  45
HETATM   45  O   UNK N   1      19.294  21.151  37.784  0.00  0.00    -0.326 OA
HETATM   46  C   UNK N   1      20.636  20.948  37.546  0.00  0.00     0.213 C 
ENDBRANCH  43  45
ENDBRANCH  31  43
BRANCH  36  47
HETATM   47  C   UNK N   1      14.615  24.710  37.109  0.00  0.00     0.002 C 
HETATM   48  C   UNK N   1      13.706  23.600  36.561  0.00  0.00     0.005 C 
ENDBRANCH  36  47
BRANCH  42  49
HETATM   49  O   UNK N   1      17.230  15.258  40.254  0.00  0.00    -0.355 OA
HETATM   50  C   UNK N   1      18.233  15.151  41.207  0.00  0.00     0.210 C 
ENDBRANCH  42  49
ENDBRANCH   5  23
BRANCH   3  51
HETATM   51  C   UNK N   1      18.933  14.283  33.551  0.00  0.00     0.186 C 
BRANCH  51  52
HETATM   52  O   UNK N   1      18.206  13.123  33.207  0.00  0.00    -0.399 OA
HETATM   53  H   UNK N   1      18.283  12.469  33.963  0.00  0.00     0.209 HD
ENDBRANCH  51  52
ENDBRANCH   3  51
BRANCH   3  54
HETATM   54  C   UNK N   1      21.173  14.019  33.879  0.00  0.00     0.272 C 
HETATM   55  O   UNK N   1      21.208  12.825  33.594  0.00  0.00    -0.264 OA
BRANCH  54  56
HETATM   56  O   UNK N   1      22.093  14.787  33.243  0.00  0.00    -0.326 OA
HETATM   57  C   UNK N   1      21.949  15.826  32.378  0.00  0.00     0.213 C 
ENDBRANCH  54  56
ENDBRANCH   3  54
TORSDOF 9
ENDMDL
MODEL 8
REMARK VINA RESULT:      -6.4      2.904      9.744
REMARK  9 active torsions:
REMARK  status: ('A' for Active; 'I' for Inactive)
REMARK    1  A    between atoms: O_1  and  C_22 
REMARK    2  A    between atoms: O_3  and  C_38 
REMARK    3  A    between atoms: O_4  and  C_41 
REMARK    4  A    between atoms: O_5  and  C_43 
REMARK    5  A    between atoms: C_12  and  C_22 
REMARK    6  A    between atoms: C_14  and  C_20 
REMARK    7  A    between atoms: C_27  and  C_41 
REMARK    8  A    between atoms: C_27  and  C_43 
REMARK    9  A    between atoms: C_30  and  C_33 
ROOT
HETATM    1  N   UNK N   1      20.315  14.431  39.370  0.00  0.00    -0.407 N 
HETATM    2  N   UNK N   1      18.331  16.864  44.394  0.00  0.00    -0.358 N 
HETATM    3  C   UNK N   1      17.985  14.364  40.134  0.00  0.00     0.097 C 
HETATM    4  C   UNK N   1      17.874  15.893  39.665  0.00  0.00     0.039 C 
HETATM    5  C   UNK N   1      17.787  17.629  41.990  0.00  0.00     0.072 C 
HETATM    6  C   UNK N   1      19.535  14.437  40.665  0.00  0.00     0.104 C 
HETATM    7  C   UNK N   1      17.181  16.883  40.714  0.00  0.00     0.026 C 
HETATM    8  C   UNK N   1      20.251  15.536  41.559  0.00  0.00     0.067 C 
HETATM    9  C   UNK N   1      18.707  16.127  38.435  0.00  0.00    -0.061 C 
HETATM   10  C   UNK N   1      18.563  16.778  43.049  0.00  0.00     0.025 A 
HETATM   11  C   UNK N   1      19.643  15.918  42.843  0.00  0.00    -0.020 A 
HETATM   12  C   UNK N   1      20.174  15.646  38.504  0.00  0.00     0.151 C 
HETATM   13  C   UNK N   1      20.140  15.601  44.099  0.00  0.00    -0.001 A 
HETATM   14  C   UNK N   1      21.686  13.918  39.443  0.00  0.00     0.144 C 
HETATM   15  C   UNK N   1      18.196  16.676  37.314  0.00  0.00    -0.026 C 
HETATM   16  C   UNK N   1      19.321  16.197  45.011  0.00  0.00     0.043 A 
HETATM   17  C   UNK N   1      21.267  14.875  44.499  0.00  0.00     0.014 A 
HETATM   18  C   UNK N   1      16.763  17.108  37.215  0.00  0.00     0.036 C 
HETATM   19  C   UNK N   1      19.573  16.133  46.384  0.00  0.00     0.030 A 
HETATM   20  C   UNK N   1      21.556  14.795  45.874  0.00  0.00     0.001 A 
HETATM   21  C   UNK N   1      20.714  15.427  46.814  0.00  0.00     0.002 A 
HETATM   22  H   UNK N   1      17.591  17.422  44.879  0.00  0.00     0.166 HD
ENDROOT
BRANCH   5  23
HETATM   23  C   UNK N   1      17.822  19.175  42.122  0.00  0.00    -0.014 C 
HETATM   24  C   UNK N   1      16.847  19.879  41.377  0.00  0.00     0.025 C 
HETATM   25  C   UNK N   1      17.155  21.125  40.908  0.00  0.00    -0.000 A 
HETATM   26  C   UNK N   1      16.596  21.783  39.840  0.00  0.00    -0.020 A 
HETATM   27  C   UNK N   1      18.260  21.808  41.322  0.00  0.00     0.046 A 
HETATM   28  C   UNK N   1      17.496  22.883  39.628  0.00  0.00     0.038 A 
HETATM   29  C   UNK N   1      15.393  21.245  38.909  0.00  0.00     0.072 C 
HETATM   30  N   UNK N   1      18.450  22.919  40.584  0.00  0.00    -0.357 N 
HETATM   31  C   UNK N   1      17.611  23.386  38.111  0.00  0.00     0.122 C 
HETATM   32  H   UNK N   1      19.294  23.525  40.632  0.00  0.00     0.166 HD
HETATM   33  C   UNK N   1      15.958  23.482  37.653  0.00  0.00     0.251 C 
HETATM   34  C   UNK N   1      18.286  24.402  37.068  0.00  0.00     0.035 C 
HETATM   35  N   UNK N   1      15.600  22.594  36.591  0.00  0.00     0.095 N 
HETATM   36  C   UNK N   1      15.544  24.918  37.249  0.00  0.00     0.021 C 
HETATM   37  C   UNK N   1      16.634  22.860  35.477  0.00  0.00     0.277 C 
HETATM   38  C   UNK N   1      15.398  21.226  37.259  0.00  0.00     0.277 C 
HETATM   39  C   UNK N   1      17.419  24.294  35.719  0.00  0.00     0.016 C 
HETATM   40  C   UNK N   1      16.277  25.301  35.924  0.00  0.00     0.013 C 
HETATM   41  C   UNK N   1      19.141  21.270  42.247  0.00  0.00     0.067 C 
HETATM   42  C   UNK N   1      18.973  19.898  42.611  0.00  0.00     0.077 C 
BRANCH  31  43
HETATM   43  C   UNK N   1      18.651  22.112  37.769  0.00  0.00     0.275 C 
HETATM   44  O   UNK N   1      19.826  22.208  38.060  0.00  0.00    -0.264 OA
BRANCH  43  45
HETATM   45  O   UNK N   1      18.298  20.969  37.106  0.00  0.00    -0.326 OA
HETATM   46  C   UNK N   1      18.997  20.184  36.214  0.00  0.00     0.213 C 
ENDBRANCH  43  45
ENDBRANCH  31  43
BRANCH  36  47
HETATM   47  C   UNK N   1      13.978  25.020  37.215  0.00  0.00     0.002 C 
HETATM   48  C   UNK N   1      13.359  26.358  37.644  0.00  0.00     0.005 C 
ENDBRANCH  36  47
BRANCH  42  49
HETATM   49  O   UNK N   1      19.928  19.243  43.321  0.00  0.00    -0.355 OA
HETATM   50  C   UNK N   1      20.596  19.706  44.446  0.00  0.00     0.210 C 
ENDBRANCH  42  49
ENDBRANCH   5  23
BRANCH   3  51
HETATM   51  C   UNK N   1      16.427  13.907  40.474  0.00  0.00     0.186 C 
BRANCH  51  52
HETATM   52  O   UNK N   1      15.604  13.048  39.713  0.00  0.00    -0.399 OA
HETATM   53  H   UNK N   1      15.598  12.148  40.154  0.00  0.00     0.209 HD
ENDBRANCH  51  52
ENDBRANCH   3  51
BRANCH   3  54
HETATM   54  C   UNK N   1      18.177  12.986  39.341  0.00  0.00     0.272 C 
HETATM   55  O   UNK N   1      18.542  12.027  40.016  0.00  0.00    -0.264 OA
BRANCH  54  56
HETATM   56  O   UNK N   1      17.879  12.697  38.049  0.00  0.00    -0.326 OA
HETATM   57  C   UNK N   1      18.670  12.594  36.949  0.00  0.00     0.213 C 
ENDBRANCH  54  56
ENDBRANCH   3  54
TORSDOF 9
ENDMDL
MODEL 9
REMARK VINA RESULT:      -6.3      2.804      5.900
REMARK  9 active torsions:
REMARK  status: ('A' for Active; 'I' for Inactive)
REMARK    1  A    between atoms: O_1  and  C_22 
REMARK    2  A    between atoms: O_3  and  C_38 
REMARK    3  A    between atoms: O_4  and  C_41 
REMARK    4  A    between atoms: O_5  and  C_43 
REMARK    5  A    between atoms: C_12  and  C_22 
REMARK    6  A    between atoms: C_14  and  C_20 
REMARK    7  A    between atoms: C_27  and  C_41 
REMARK    8  A    between atoms: C_27  and  C_43 
REMARK    9  A    between atoms: C_30  and  C_33 
ROOT
HETATM    1  N   UNK N   1      15.531  21.390  38.792  0.00  0.00    -0.407 N 
HETATM    2  N   UNK N   1      20.511  20.567  41.893  0.00  0.00    -0.358 N 
HETATM    3  C   UNK N   1      17.641  22.574  38.392  0.00  0.00     0.097 C 
HETATM    4  C   UNK N   1      18.169  21.229  37.698  0.00  0.00     0.039 C 
HETATM    5  C   UNK N   1      20.108  19.930  39.425  0.00  0.00     0.072 C 
HETATM    6  C   UNK N   1      16.747  21.850  39.561  0.00  0.00     0.104 C 
HETATM    7  C   UNK N   1      19.631  20.757  38.143  0.00  0.00     0.026 C 
HETATM    8  C   UNK N   1      17.111  20.627  40.506  0.00  0.00     0.067 C 
HETATM    9  C   UNK N   1      17.048  20.537  36.973  0.00  0.00    -0.061 C 
HETATM   10  C   UNK N   1      19.652  20.422  40.838  0.00  0.00     0.025 A 
HETATM   11  C   UNK N   1      18.356  20.675  41.288  0.00  0.00    -0.020 A 
HETATM   12  C   UNK N   1      15.754  20.303  37.784  0.00  0.00     0.151 C 
HETATM   13  C   UNK N   1      18.441  20.839  42.663  0.00  0.00    -0.001 A 
HETATM   14  C   UNK N   1      14.297  21.227  39.567  0.00  0.00     0.144 C 
HETATM   15  C   UNK N   1      17.140  20.186  35.674  0.00  0.00    -0.026 C 
HETATM   16  C   UNK N   1      19.761  20.761  42.991  0.00  0.00     0.043 A 
HETATM   17  C   UNK N   1      17.456  21.004  43.644  0.00  0.00     0.014 A 
HETATM   18  C   UNK N   1      18.372  20.447  34.859  0.00  0.00     0.036 C 
HETATM   19  C   UNK N   1      20.199  20.822  44.316  0.00  0.00     0.030 A 
HETATM   20  C   UNK N   1      17.861  21.062  44.991  0.00  0.00     0.001 A 
HETATM   21  C   UNK N   1      19.229  20.965  45.327  0.00  0.00     0.002 A 
HETATM   22  H   UNK N   1      21.551  20.451  41.889  0.00  0.00     0.166 HD
ENDROOT
BRANCH   5  23
HETATM   23  C   UNK N   1      20.820  18.554  39.320  0.00  0.00    -0.014 C 
HETATM   24  C   UNK N   1      21.224  18.166  38.021  0.00  0.00     0.025 C 
HETATM   25  C   UNK N   1      21.242  16.836  37.711  0.00  0.00    -0.000 A 
HETATM   26  C   UNK N   1      21.154  16.261  36.467  0.00  0.00    -0.020 A 
HETATM   27  C   UNK N   1      21.118  15.864  38.659  0.00  0.00     0.046 A 
HETATM   28  C   UNK N   1      20.915  14.876  36.763  0.00  0.00     0.038 A 
HETATM   29  C   UNK N   1      21.056  17.042  35.058  0.00  0.00     0.072 C 
HETATM   30  N   UNK N   1      20.974  14.649  38.094  0.00  0.00    -0.357 N 
HETATM   31  C   UNK N   1      20.046  14.085  35.673  0.00  0.00     0.122 C 
HETATM   32  H   UNK N   1      20.736  13.779  38.613  0.00  0.00     0.166 HD
HETATM   33  C   UNK N   1      20.807  14.568  34.210  0.00  0.00     0.251 C 
HETATM   34  C   UNK N   1      19.360  12.704  35.230  0.00  0.00     0.035 C 
HETATM   35  N   UNK N   1      19.952  15.302  33.330  0.00  0.00     0.095 N 
HETATM   36  C   UNK N   1      21.395  13.367  33.432  0.00  0.00     0.021 C 
HETATM   37  C   UNK N   1      18.682  14.436  33.186  0.00  0.00     0.277 C 
HETATM   38  C   UNK N   1      19.949  16.738  33.873  0.00  0.00     0.277 C 
HETATM   39  C   UNK N   1      18.956  12.885  33.685  0.00  0.00     0.016 C 
HETATM   40  C   UNK N   1      20.220  12.476  32.916  0.00  0.00     0.013 C 
HETATM   41  C   UNK N   1      20.961  16.175  40.001  0.00  0.00     0.067 C 
HETATM   42  C   UNK N   1      20.733  17.543  40.348  0.00  0.00     0.077 C 
BRANCH  31  43
HETATM   43  C   UNK N   1      18.643  14.749  36.314  0.00  0.00     0.275 C 
HETATM   44  O   UNK N   1      18.052  14.156  37.195  0.00  0.00    -0.264 OA
BRANCH  43  45
HETATM   45  O   UNK N   1      18.044  15.896  35.871  0.00  0.00    -0.326 OA
HETATM   46  C   UNK N   1      17.279  16.835  36.529  0.00  0.00     0.213 C 
ENDBRANCH  43  45
ENDBRANCH  31  43
BRANCH  36  47
HETATM   47  C   UNK N   1      22.385  13.891  32.333  0.00  0.00     0.002 C 
HETATM   48  C   UNK N   1      23.478  14.869  32.790  0.00  0.00     0.005 C 
ENDBRANCH  36  47
BRANCH  42  49
HETATM   49  O   UNK N   1      20.340  17.888  41.601  0.00  0.00    -0.355 OA
HETATM   50  C   UNK N   1      19.671  17.087  42.516  0.00  0.00     0.210 C 
ENDBRANCH  42  49
ENDBRANCH   5  23
BRANCH   3  51
HETATM   51  C   UNK N   1      18.790  23.717  38.039  0.00  0.00     0.186 C 
BRANCH  51  52
HETATM   52  O   UNK N   1      18.581  24.985  37.453  0.00  0.00    -0.399 OA
HETATM   53  H   UNK N   1      17.814  25.426  37.926  0.00  0.00     0.209 HD
ENDBRANCH  51  52
ENDBRANCH   3  51
BRANCH   3  54
HETATM   54  C   UNK N   1      16.513  23.640  37.998  0.00  0.00     0.272 C 
HETATM   55  O   UNK N   1      16.139  24.381  38.902  0.00  0.00    -0.264 OA
BRANCH  54  56
HETATM   56  O   UNK N   1      15.996  23.921  36.775  0.00  0.00    -0.326 OA
HETATM   57  C   UNK N   1      14.766  23.684  36.247  0.00  0.00     0.213 C 
ENDBRANCH  54  56
ENDBRANCH   3  54
TORSDOF 9
ENDMDL
