# Supplementary material for: Anti-cancer activity elucidation of geissolosimine as an MDM2-p53 interaction inhibitor: An in-silico study
Source: PLoS One. 2025 May 8;20(5):e0323003. doi: 10.1371/journal.pone.0323003 (PMC12061181; doi:10.1371/journal.pone.0323003)
Supplement: S12 File — (ZIP) [file pone.0323003.s012.zip › molecular docking/docking files/docking/102406413_uff_E=1098.43_uff_E=1098.33_out.pdbqt]

MODEL 1
REMARK VINA RESULT:      -8.9      0.000      0.000
REMARK  1 active torsions:
REMARK  status: ('A' for Active; 'I' for Inactive)
REMARK    1  A    between atoms: C_14  and  C_19 
ROOT
HETATM    1  O   UNK N   1      20.423  23.772  37.118  0.00  0.00    -0.270 OA
HETATM    2  O   UNK N   1      16.276  19.597  38.411  0.00  0.00    -0.270 OA
HETATM    3  O   UNK N   1      19.667  16.718  38.204  0.00  0.00    -0.247 OA
HETATM    4  N   UNK N   1      17.128  22.908  37.888  0.00  0.00    -0.203 N 
HETATM    5  N   UNK N   1      19.660  18.926  38.733  0.00  0.00    -0.314 N 
HETATM    6  N   UNK N   1      18.322  19.748  41.310  0.00  0.00    -0.356 N 
HETATM    7  N   UNK N   1      18.324  24.293  36.473  0.00  0.00    -0.154 N 
HETATM    8  N   UNK N   1      17.751  17.911  38.186  0.00  0.00    -0.272 N 
HETATM    9  N   UNK N   1      15.965  24.359  36.371  0.00  0.00    -0.234 N 
ATOM     10  HN  UNK N   1      16.019  25.072  35.644  1.00  0.00     0.174 HD
HETATM   11  C   UNK N   1      18.545  22.621  38.182  0.00  0.00     0.145 A 
HETATM   12  C   UNK N   1      19.053  21.175  37.820  0.00  0.00     0.104 C 
HETATM   13  C   UNK N   1      18.664  20.009  38.813  0.00  0.00     0.171 A 
HETATM   14  C   UNK N   1      18.904  22.996  39.651  0.00  0.00     0.084 C 
HETATM   15  C   UNK N   1      18.544  20.523  40.223  0.00  0.00     0.056 A 
HETATM   16  C   UNK N   1      18.640  21.858  40.594  0.00  0.00    -0.017 A 
HETATM   17  C   UNK N   1      19.215  23.617  37.219  0.00  0.00     0.268 A 
HETATM   18  C   UNK N   1      17.424  19.188  38.451  0.00  0.00     0.263 A 
HETATM   19  C   UNK N   1      18.484  21.881  41.966  0.00  0.00    -0.001 A 
HETATM   20  C   UNK N   1      17.054  23.881  36.862  0.00  0.00     0.679 A 
HETATM   21  C   UNK N   1      19.069  17.774  38.352  0.00  0.00     0.328 A 
HETATM   22  C   UNK N   1      18.289  20.581  42.365  0.00  0.00     0.043 A 
HETATM   23  C   UNK N   1      15.971  22.453  38.633  0.00  0.00     0.170 C 
HETATM   24  C   UNK N   1      21.072  19.053  39.062  0.00  0.00     0.156 C 
HETATM   25  C   UNK N   1      18.490  22.931  42.883  0.00  0.00     0.014 A 
HETATM   26  C   UNK N   1      18.628  25.281  35.457  0.00  0.00     0.178 C 
HETATM   27  C   UNK N   1      16.823  16.861  37.811  0.00  0.00     0.164 C 
HETATM   28  C   UNK N   1      18.089  20.242  43.701  0.00  0.00     0.030 A 
HETATM   29  C   UNK N   1      18.288  22.621  44.244  0.00  0.00     0.001 A 
HETATM   30  C   UNK N   1      18.088  21.280  44.650  0.00  0.00     0.002 A 
HETATM   31  H   UNK N   1      18.205  18.710  41.328  0.00  0.00     0.166 HD
HETATM   32  H   UNK N   1      15.040  24.041  36.692  0.00  0.00     0.174 HD
ENDROOT
BRANCH  12  33
HETATM   33  C   UNK N   1      18.848  20.797  36.357  0.00  0.00    -0.020 A 
HETATM   34  C   UNK N   1      19.810  20.365  35.457  0.00  0.00    -0.001 A 
HETATM   35  C   UNK N   1      19.169  20.135  34.267  0.00  0.00     0.044 A 
HETATM   36  C   UNK N   1      21.186  20.161  35.587  0.00  0.00     0.016 A 
HETATM   37  N   UNK N   1      17.859  20.407  34.372  0.00  0.00    -0.365 N 
HETATM   38  C   UNK N   1      19.846  19.682  33.137  0.00  0.00     0.049 A 
HETATM   39  C   UNK N   1      17.648  20.820  35.642  0.00  0.00     0.097 A 
HETATM   40  H   UNK N   1      17.139  20.321  33.620  0.00  0.00     0.165 HD
HETATM   41  C   UNK N   1      21.232  19.466  33.240  0.00  0.00     0.013 A 
HETATM   42 Br   UNK N   1      22.214  18.850  31.723  0.00  0.00    -0.051 Br
HETATM   43  C   UNK N   1      21.900  19.707  34.463  0.00  0.00     0.020 A 
ENDBRANCH  12  33
TORSDOF 1
ENDMDL
MODEL 2
REMARK VINA RESULT:      -8.3      1.921      2.293
REMARK  1 active torsions:
REMARK  status: ('A' for Active; 'I' for Inactive)
REMARK    1  A    between atoms: C_14  and  C_19 
ROOT
HETATM    1  O   UNK N   1      19.014  21.999  37.373  0.00  0.00    -0.270 OA
HETATM    2  O   UNK N   1      15.547  18.005  40.259  0.00  0.00    -0.270 OA
HETATM    3  O   UNK N   1      19.093  15.322  40.003  0.00  0.00    -0.247 OA
HETATM    4  N   UNK N   1      15.996  21.160  38.916  0.00  0.00    -0.203 N 
HETATM    5  N   UNK N   1      18.981  17.589  40.060  0.00  0.00    -0.314 N 
HETATM    6  N   UNK N   1      18.049  18.884  42.622  0.00  0.00    -0.356 N 
HETATM    7  N   UNK N   1      16.796  22.262  37.047  0.00  0.00    -0.154 N 
HETATM    8  N   UNK N   1      17.104  16.385  40.106  0.00  0.00    -0.272 N 
HETATM    9  N   UNK N   1      14.460  22.186  37.385  0.00  0.00    -0.234 N 
ATOM     10  HN  UNK N   1      14.321  22.726  36.530  1.00  0.00     0.174 HD
HETATM   11  C   UNK N   1      17.463  21.015  38.988  0.00  0.00     0.145 A 
HETATM   12  C   UNK N   1      18.025  19.552  38.839  0.00  0.00     0.104 C 
HETATM   13  C   UNK N   1      17.923  18.612  40.105  0.00  0.00     0.171 A 
HETATM   14  C   UNK N   1      18.038  21.718  40.252  0.00  0.00     0.084 C 
HETATM   15  C   UNK N   1      18.007  19.414  41.376  0.00  0.00     0.056 A 
HETATM   16  C   UNK N   1      18.048  20.800  41.441  0.00  0.00    -0.017 A 
HETATM   17  C   UNK N   1      17.861  21.809  37.731  0.00  0.00     0.268 A 
HETATM   18  C   UNK N   1      16.717  17.671  40.162  0.00  0.00     0.263 A 
HETATM   19  C   UNK N   1      18.133  21.114  42.784  0.00  0.00    -0.001 A 
HETATM   20  C   UNK N   1      15.656  21.881  37.747  0.00  0.00     0.679 A 
HETATM   21  C   UNK N   1      18.438  16.353  40.042  0.00  0.00     0.328 A 
HETATM   22  C   UNK N   1      18.128  19.924  43.470  0.00  0.00     0.043 A 
HETATM   23  C   UNK N   1      15.033  20.821  39.946  0.00  0.00     0.170 C 
HETATM   24  C   UNK N   1      20.413  17.854  40.081  0.00  0.00     0.156 C 
HETATM   25  C   UNK N   1      18.206  22.337  43.448  0.00  0.00     0.014 A 
HETATM   26  C   UNK N   1      16.827  23.018  35.811  0.00  0.00     0.178 C 
HETATM   27  C   UNK N   1      16.223  15.234  40.138  0.00  0.00     0.164 C 
HETATM   28  C   UNK N   1      18.196  19.875  44.860  0.00  0.00     0.030 A 
HETATM   29  C   UNK N   1      18.274  22.322  44.856  0.00  0.00     0.001 A 
HETATM   30  C   UNK N   1      18.270  21.093  45.559  0.00  0.00     0.002 A 
HETATM   31  H   UNK N   1      18.030  17.871  42.873  0.00  0.00     0.166 HD
HETATM   32  H   UNK N   1      13.638  21.901  37.935  0.00  0.00     0.174 HD
ENDROOT
BRANCH  12  33
HETATM   33  C   UNK N   1      17.602  18.855  37.551  0.00  0.00    -0.020 A 
HETATM   34  C   UNK N   1      18.408  18.509  36.477  0.00  0.00    -0.001 A 
HETATM   35  C   UNK N   1      17.600  17.896  35.553  0.00  0.00     0.044 A 
HETATM   36  C   UNK N   1      19.772  18.685  36.239  0.00  0.00     0.016 A 
HETATM   37  N   UNK N   1      16.331  17.847  35.988  0.00  0.00    -0.365 N 
HETATM   38  C   UNK N   1      18.093  17.415  34.342  0.00  0.00     0.049 A 
HETATM   39  C   UNK N   1      16.315  18.436  37.205  0.00  0.00     0.097 A 
HETATM   40  H   UNK N   1      15.512  17.437  35.486  0.00  0.00     0.165 HD
HETATM   41  C   UNK N   1      19.465  17.577  34.077  0.00  0.00     0.013 A 
HETATM   42 Br   UNK N   1      20.198  16.941  32.433  0.00  0.00    -0.051 Br
HETATM   43  C   UNK N   1      20.302  18.213  35.023  0.00  0.00     0.020 A 
ENDBRANCH  12  33
TORSDOF 1
ENDMDL
MODEL 3
REMARK VINA RESULT:      -8.1      2.985      6.551
REMARK  1 active torsions:
REMARK  status: ('A' for Active; 'I' for Inactive)
REMARK    1  A    between atoms: C_14  and  C_19 
ROOT
HETATM    1  O   UNK N   1      15.065  18.953  41.785  0.00  0.00    -0.270 OA
HETATM    2  O   UNK N   1      19.822  20.618  38.483  0.00  0.00    -0.270 OA
HETATM    3  O   UNK N   1      18.476  17.457  35.650  0.00  0.00    -0.247 OA
HETATM    4  N   UNK N   1      17.826  21.031  41.276  0.00  0.00    -0.203 N 
HETATM    5  N   UNK N   1      17.277  18.699  37.125  0.00  0.00    -0.314 N 
HETATM    6  N   UNK N   1      17.009  21.655  36.579  0.00  0.00    -0.356 N 
HETATM    7  N   UNK N   1      16.765  19.857  42.964  0.00  0.00    -0.154 N 
HETATM    8  N   UNK N   1      19.486  18.977  36.978  0.00  0.00    -0.272 N 
HETATM    9  N   UNK N   1      18.676  21.130  43.518  0.00  0.00    -0.234 N 
ATOM     10  HN  UNK N   1      18.582  20.841  44.492  1.00  0.00     0.174 HD
HETATM   11  C   UNK N   1      16.702  20.343  40.612  0.00  0.00     0.145 A 
HETATM   12  C   UNK N   1      17.088  19.236  39.561  0.00  0.00     0.104 C 
HETATM   13  C   UNK N   1      17.557  19.732  38.136  0.00  0.00     0.171 A 
HETATM   14  C   UNK N   1      15.688  21.362  40.016  0.00  0.00     0.084 C 
HETATM   15  C   UNK N   1      16.888  21.032  37.774  0.00  0.00     0.056 A 
HETATM   16  C   UNK N   1      16.062  21.764  38.618  0.00  0.00    -0.017 A 
HETATM   17  C   UNK N   1      16.073  19.644  41.831  0.00  0.00     0.268 A 
HETATM   18  C   UNK N   1      19.068  19.846  37.915  0.00  0.00     0.263 A 
HETATM   19  C   UNK N   1      15.659  22.866  37.890  0.00  0.00    -0.001 A 
HETATM   20  C   UNK N   1      17.830  20.696  42.652  0.00  0.00     0.679 A 
HETATM   21  C   UNK N   1      18.422  18.307  36.527  0.00  0.00     0.328 A 
HETATM   22  C   UNK N   1      16.258  22.768  36.657  0.00  0.00     0.043 A 
HETATM   23  C   UNK N   1      18.684  22.051  40.707  0.00  0.00     0.170 C 
HETATM   24  C   UNK N   1      15.956  18.197  36.774  0.00  0.00     0.156 C 
HETATM   25  C   UNK N   1      14.831  23.939  38.213  0.00  0.00     0.014 A 
HETATM   26  C   UNK N   1      16.454  19.322  44.274  0.00  0.00     0.178 C 
HETATM   27  C   UNK N   1      20.852  18.818  36.523  0.00  0.00     0.164 C 
HETATM   28  C   UNK N   1      16.069  23.729  35.667  0.00  0.00     0.030 A 
HETATM   29  C   UNK N   1      14.621  24.931  37.233  0.00  0.00     0.001 A 
HETATM   30  C   UNK N   1      15.239  24.824  35.964  0.00  0.00     0.002 A 
HETATM   31  H   UNK N   1      17.569  21.334  35.758  0.00  0.00     0.166 HD
HETATM   32  H   UNK N   1      19.445  21.761  43.256  0.00  0.00     0.174 HD
ENDROOT
BRANCH  12  33
HETATM   33  C   UNK N   1      17.977  18.132  40.124  0.00  0.00    -0.020 A 
HETATM   34  C   UNK N   1      17.670  16.786  40.250  0.00  0.00    -0.001 A 
HETATM   35  C   UNK N   1      18.769  16.174  40.795  0.00  0.00     0.044 A 
HETATM   36  C   UNK N   1      16.521  16.057  39.934  0.00  0.00     0.016 A 
HETATM   37  N   UNK N   1      19.746  17.068  41.024  0.00  0.00    -0.365 N 
HETATM   38  C   UNK N   1      18.804  14.807  41.055  0.00  0.00     0.049 A 
HETATM   39  C   UNK N   1      19.273  18.270  40.625  0.00  0.00     0.097 A 
HETATM   40  H   UNK N   1      20.687  16.876  41.433  0.00  0.00     0.165 HD
HETATM   41  C   UNK N   1      17.661  14.048  40.746  0.00  0.00     0.013 A 
HETATM   42 Br   UNK N   1      17.646  12.168  41.084  0.00  0.00    -0.051 Br
HETATM   43  C   UNK N   1      16.521  14.673  40.188  0.00  0.00     0.020 A 
ENDBRANCH  12  33
TORSDOF 1
ENDMDL
MODEL 4
REMARK VINA RESULT:      -8.0      3.011      6.827
REMARK  1 active torsions:
REMARK  status: ('A' for Active; 'I' for Inactive)
REMARK    1  A    between atoms: C_14  and  C_19 
ROOT
HETATM    1  O   UNK N   1      15.349  21.527  38.550  0.00  0.00    -0.270 OA
HETATM    2  O   UNK N   1      21.339  20.885  38.454  0.00  0.00    -0.270 OA
HETATM    3  O   UNK N   1      20.585  17.120  40.711  0.00  0.00    -0.247 OA
HETATM    4  N   UNK N   1      18.504  22.653  37.562  0.00  0.00    -0.203 N 
HETATM    5  N   UNK N   1      19.260  18.225  39.235  0.00  0.00    -0.314 N 
HETATM    6  N   UNK N   1      20.131  18.294  36.346  0.00  0.00    -0.356 N 
HETATM    7  N   UNK N   1      16.505  23.461  38.401  0.00  0.00    -0.154 N 
HETATM    8  N   UNK N   1      21.268  19.047  39.753  0.00  0.00    -0.272 N 
HETATM    9  N   UNK N   1      18.228  25.007  37.938  0.00  0.00    -0.234 N 
ATOM     10  HN  UNK N   1      17.624  25.769  38.245  1.00  0.00     0.174 HD
HETATM   11  C   UNK N   1      17.661  21.457  37.754  0.00  0.00     0.145 A 
HETATM   12  C   UNK N   1      18.146  20.431  38.845  0.00  0.00     0.104 C 
HETATM   13  C   UNK N   1      19.333  19.467  38.446  0.00  0.00     0.171 A 
HETATM   14  C   UNK N   1      17.370  20.748  36.399  0.00  0.00     0.084 C 
HETATM   15  C   UNK N   1      19.306  19.167  36.971  0.00  0.00     0.056 A 
HETATM   16  C   UNK N   1      18.437  19.747  36.056  0.00  0.00    -0.017 A 
HETATM   17  C   UNK N   1      16.376  22.129  38.269  0.00  0.00     0.268 A 
HETATM   18  C   UNK N   1      20.739  19.905  38.863  0.00  0.00     0.263 A 
HETATM   19  C   UNK N   1      18.745  19.186  34.833  0.00  0.00    -0.001 A 
HETATM   20  C   UNK N   1      17.785  23.800  37.977  0.00  0.00     0.679 A 
HETATM   21  C   UNK N   1      20.384  18.067  39.964  0.00  0.00     0.328 A 
HETATM   22  C   UNK N   1      19.782  18.311  35.048  0.00  0.00     0.043 A 
HETATM   23  C   UNK N   1      19.779  22.722  36.877  0.00  0.00     0.170 C 
HETATM   24  C   UNK N   1      18.162  17.269  39.205  0.00  0.00     0.156 C 
HETATM   25  C   UNK N   1      18.208  19.380  33.561  0.00  0.00     0.014 A 
HETATM   26  C   UNK N   1      15.493  24.378  38.885  0.00  0.00     0.178 C 
HETATM   27  C   UNK N   1      22.582  19.157  40.355  0.00  0.00     0.164 C 
HETATM   28  C   UNK N   1      20.349  17.572  34.013  0.00  0.00     0.030 A 
HETATM   29  C   UNK N   1      18.761  18.648  32.491  0.00  0.00     0.001 A 
HETATM   30  C   UNK N   1      19.828  17.746  32.718  0.00  0.00     0.002 A 
HETATM   31  H   UNK N   1      20.884  17.719  36.785  0.00  0.00     0.166 HD
HETATM   32  H   UNK N   1      19.178  25.225  37.605  0.00  0.00     0.174 HD
ENDROOT
BRANCH  12  33
HETATM   33  C   UNK N   1      18.323  21.041  40.232  0.00  0.00    -0.020 A 
HETATM   34  C   UNK N   1      17.792  20.582  41.428  0.00  0.00    -0.001 A 
HETATM   35  C   UNK N   1      18.222  21.437  42.410  0.00  0.00     0.044 A 
HETATM   36  C   UNK N   1      16.969  19.494  41.726  0.00  0.00     0.016 A 
HETATM   37  N   UNK N   1      18.989  22.410  41.892  0.00  0.00    -0.365 N 
HETATM   38  C   UNK N   1      17.872  21.264  43.747  0.00  0.00     0.049 A 
HETATM   39  C   UNK N   1      19.054  22.186  40.560  0.00  0.00     0.097 A 
HETATM   40  H   UNK N   1      19.444  23.192  42.412  0.00  0.00     0.165 HD
HETATM   41  C   UNK N   1      17.046  20.175  44.078  0.00  0.00     0.013 A 
HETATM   42 Br   UNK N   1      16.529  19.889  45.893  0.00  0.00    -0.051 Br
HETATM   43  C   UNK N   1      16.594  19.293  43.068  0.00  0.00     0.020 A 
ENDBRANCH  12  33
TORSDOF 1
ENDMDL
MODEL 5
REMARK VINA RESULT:      -8.0      2.740      6.025
REMARK  1 active torsions:
REMARK  status: ('A' for Active; 'I' for Inactive)
REMARK    1  A    between atoms: C_14  and  C_19 
ROOT
HETATM    1  O   UNK N   1      14.836  18.570  37.592  0.00  0.00    -0.270 OA
HETATM    2  O   UNK N   1      20.139  20.945  39.184  0.00  0.00    -0.270 OA
HETATM    3  O   UNK N   1      21.724  18.837  35.596  0.00  0.00    -0.247 OA
HETATM    4  N   UNK N   1      16.741  20.587  39.714  0.00  0.00    -0.203 N 
HETATM    5  N   UNK N   1      19.639  19.629  36.018  0.00  0.00    -0.314 N 
HETATM    6  N   UNK N   1      19.280  22.622  36.173  0.00  0.00    -0.356 N 
HETATM    7  N   UNK N   1      15.053  19.008  39.797  0.00  0.00    -0.154 N 
HETATM    8  N   UNK N   1      21.240  19.845  37.556  0.00  0.00    -0.272 N 
HETATM    9  N   UNK N   1      15.779  19.974  41.825  0.00  0.00    -0.234 N 
ATOM     10  HN  UNK N   1      15.098  19.411  42.334  1.00  0.00     0.174 HD
HETATM   11  C   UNK N   1      16.535  20.177  38.312  0.00  0.00     0.145 A 
HETATM   12  C   UNK N   1      17.733  19.420  37.625  0.00  0.00     0.104 C 
HETATM   13  C   UNK N   1      18.950  20.300  37.134  0.00  0.00     0.171 A 
HETATM   14  C   UNK N   1      16.044  21.370  37.440  0.00  0.00     0.084 C 
HETATM   15  C   UNK N   1      18.489  21.675  36.730  0.00  0.00     0.056 A 
HETATM   16  C   UNK N   1      17.194  22.155  36.876  0.00  0.00    -0.017 A 
HETATM   17  C   UNK N   1      15.384  19.173  38.504  0.00  0.00     0.268 A 
HETATM   18  C   UNK N   1      20.142  20.411  38.088  0.00  0.00     0.263 A 
HETATM   19  C   UNK N   1      17.207  23.441  36.372  0.00  0.00    -0.001 A 
HETATM   20  C   UNK N   1      15.861  19.855  40.547  0.00  0.00     0.679 A 
HETATM   21  C   UNK N   1      20.927  19.387  36.341  0.00  0.00     0.328 A 
HETATM   22  C   UNK N   1      18.493  23.691  35.958  0.00  0.00     0.043 A 
HETATM   23  C   UNK N   1      17.547  21.694  40.191  0.00  0.00     0.170 C 
HETATM   24  C   UNK N   1      19.045  19.312  34.727  0.00  0.00     0.156 C 
HETATM   25  C   UNK N   1      16.205  24.402  36.255  0.00  0.00     0.014 A 
HETATM   26  C   UNK N   1      14.033  18.118  40.315  0.00  0.00     0.178 C 
HETATM   27  C   UNK N   1      22.543  19.773  38.188  0.00  0.00     0.164 C 
HETATM   28  C   UNK N   1      18.863  24.911  35.399  0.00  0.00     0.030 A 
HETATM   29  C   UNK N   1      16.548  25.650  35.695  0.00  0.00     0.001 A 
HETATM   30  C   UNK N   1      17.873  25.902  35.267  0.00  0.00     0.002 A 
HETATM   31  H   UNK N   1      20.297  22.538  35.951  0.00  0.00     0.166 HD
HETATM   32  H   UNK N   1      16.383  20.622  42.349  0.00  0.00     0.174 HD
ENDROOT
BRANCH  12  33
HETATM   33  C   UNK N   1      18.175  18.162  38.365  0.00  0.00    -0.020 A 
HETATM   34  C   UNK N   1      18.126  16.855  37.906  0.00  0.00    -0.001 A 
HETATM   35  C   UNK N   1      18.634  16.062  38.903  0.00  0.00     0.044 A 
HETATM   36  C   UNK N   1      17.675  16.304  36.704  0.00  0.00     0.016 A 
HETATM   37  N   UNK N   1      18.993  16.803  39.963  0.00  0.00    -0.365 N 
HETATM   38  C   UNK N   1      18.736  14.679  38.770  0.00  0.00     0.049 A 
HETATM   39  C   UNK N   1      18.711  18.089  39.652  0.00  0.00     0.097 A 
HETATM   40  H   UNK N   1      19.405  16.458  40.858  0.00  0.00     0.165 HD
HETATM   41  C   UNK N   1      18.291  14.097  37.570  0.00  0.00     0.013 A 
HETATM   42 Br   UNK N   1      18.401  12.206  37.332  0.00  0.00    -0.051 Br
HETATM   43  C   UNK N   1      17.760  14.908  36.540  0.00  0.00     0.020 A 
ENDBRANCH  12  33
TORSDOF 1
ENDMDL
MODEL 6
REMARK VINA RESULT:      -7.7      2.955      5.968
REMARK  1 active torsions:
REMARK  status: ('A' for Active; 'I' for Inactive)
REMARK    1  A    between atoms: C_14  and  C_19 
ROOT
HETATM    1  O   UNK N   1      20.346  19.479  36.292  0.00  0.00    -0.270 OA
HETATM    2  O   UNK N   1      15.658  18.955  40.040  0.00  0.00    -0.270 OA
HETATM    3  O   UNK N   1      18.178  21.261  42.897  0.00  0.00    -0.247 OA
HETATM    4  N   UNK N   1      17.093  18.389  36.945  0.00  0.00    -0.203 N 
HETATM    5  N   UNK N   1      18.177  21.260  40.627  0.00  0.00    -0.314 N 
HETATM    6  N   UNK N   1      15.765  22.410  39.224  0.00  0.00    -0.356 N 
HETATM    7  N   UNK N   1      19.043  17.671  35.930  0.00  0.00    -0.154 N 
HETATM    8  N   UNK N   1      16.770  19.932  41.737  0.00  0.00    -0.272 N 
HETATM    9  N   UNK N   1      17.166  16.238  35.884  0.00  0.00    -0.234 N 
ATOM     10  HN  UNK N   1      17.707  15.551  35.359  1.00  0.00     0.174 HD
HETATM   11  C   UNK N   1      18.059  19.484  37.159  0.00  0.00     0.145 A 
HETATM   12  C   UNK N   1      18.482  19.757  38.651  0.00  0.00     0.104 C 
HETATM   13  C   UNK N   1      17.458  20.554  39.553  0.00  0.00     0.171 A 
HETATM   14  C   UNK N   1      17.595  20.793  36.453  0.00  0.00     0.084 C 
HETATM   15  C   UNK N   1      16.651  21.517  38.724  0.00  0.00     0.056 A 
HETATM   16  C   UNK N   1      16.705  21.616  37.340  0.00  0.00    -0.017 A 
HETATM   17  C   UNK N   1      19.275  18.903  36.417  0.00  0.00     0.268 A 
HETATM   18  C   UNK N   1      16.526  19.716  40.432  0.00  0.00     0.263 A 
HETATM   19  C   UNK N   1      15.823  22.622  36.998  0.00  0.00    -0.001 A 
HETATM   20  C   UNK N   1      17.727  17.340  36.237  0.00  0.00     0.679 A 
HETATM   21  C   UNK N   1      17.746  20.839  41.835  0.00  0.00     0.328 A 
HETATM   22  C   UNK N   1      15.267  23.078  38.169  0.00  0.00     0.043 A 
HETATM   23  C   UNK N   1      15.668  18.417  37.211  0.00  0.00     0.170 C 
HETATM   24  C   UNK N   1      19.176  22.302  40.431  0.00  0.00     0.156 C 
HETATM   25  C   UNK N   1      15.463  23.160  35.763  0.00  0.00     0.014 A 
HETATM   26  C   UNK N   1      19.986  16.841  35.207  0.00  0.00     0.178 C 
HETATM   27  C   UNK N   1      16.072  19.305  42.842  0.00  0.00     0.164 C 
HETATM   28  C   UNK N   1      14.321  24.099  38.186  0.00  0.00     0.030 A 
HETATM   29  C   UNK N   1      14.505  24.194  35.747  0.00  0.00     0.001 A 
HETATM   30  C   UNK N   1      13.937  24.662  36.956  0.00  0.00     0.002 A 
HETATM   31  H   UNK N   1      15.519  22.555  40.229  0.00  0.00     0.166 HD
HETATM   32  H   UNK N   1      16.185  16.032  36.115  0.00  0.00     0.174 HD
ENDROOT
BRANCH  12  33
HETATM   33  C   UNK N   1      19.070  18.541  39.358  0.00  0.00    -0.020 A 
HETATM   34  C   UNK N   1      20.319  18.434  39.951  0.00  0.00    -0.001 A 
HETATM   35  C   UNK N   1      20.408  17.166  40.468  0.00  0.00     0.044 A 
HETATM   36  C   UNK N   1      21.374  19.339  40.073  0.00  0.00     0.016 A 
HETATM   37  N   UNK N   1      19.285  16.473  40.224  0.00  0.00    -0.365 N 
HETATM   38  C   UNK N   1      21.542  16.720  41.142  0.00  0.00     0.049 A 
HETATM   39  C   UNK N   1      18.460  17.297  39.540  0.00  0.00     0.097 A 
HETATM   40  H   UNK N   1      19.085  15.487  40.503  0.00  0.00     0.165 HD
HETATM   41  C   UNK N   1      22.621  17.612  41.282  0.00  0.00     0.013 A 
HETATM   42 Br   UNK N   1      24.204  17.056  42.193  0.00  0.00    -0.051 Br
HETATM   43  C   UNK N   1      22.537  18.919  40.746  0.00  0.00     0.020 A 
ENDBRANCH  12  33
TORSDOF 1
ENDMDL
MODEL 7
REMARK VINA RESULT:      -7.5      3.217      6.502
REMARK  1 active torsions:
REMARK  status: ('A' for Active; 'I' for Inactive)
REMARK    1  A    between atoms: C_14  and  C_19 
ROOT
HETATM    1  O   UNK N   1      17.742  20.088  35.542  0.00  0.00    -0.270 OA
HETATM    2  O   UNK N   1      18.274  18.655  41.370  0.00  0.00    -0.270 OA
HETATM    3  O   UNK N   1      13.895  19.442  41.566  0.00  0.00    -0.247 OA
HETATM    4  N   UNK N   1      19.692  19.027  38.238  0.00  0.00    -0.203 N 
HETATM    5  N   UNK N   1      15.176  18.757  39.821  0.00  0.00    -0.314 N 
HETATM    6  N   UNK N   1      16.385  15.995  39.967  0.00  0.00    -0.356 N 
HETATM    7  N   UNK N   1      19.786  20.460  36.424  0.00  0.00    -0.154 N 
HETATM    8  N   UNK N   1      16.123  19.163  41.800  0.00  0.00    -0.272 N 
HETATM    9  N   UNK N   1      21.684  20.298  37.819  0.00  0.00    -0.234 N 
ATOM     10  HN  UNK N   1      22.172  20.972  37.230  1.00  0.00     0.174 HD
HETATM   11  C   UNK N   1      18.370  18.911  37.592  0.00  0.00     0.145 A 
HETATM   12  C   UNK N   1      17.140  19.431  38.426  0.00  0.00     0.104 C 
HETATM   13  C   UNK N   1      16.604  18.489  39.576  0.00  0.00     0.171 A 
HETATM   14  C   UNK N   1      18.126  17.468  37.061  0.00  0.00     0.084 C 
HETATM   15  C   UNK N   1      16.826  17.041  39.230  0.00  0.00     0.056 A 
HETATM   16  C   UNK N   1      17.515  16.586  38.113  0.00  0.00    -0.017 A 
HETATM   17  C   UNK N   1      18.579  19.867  36.405  0.00  0.00     0.268 A 
HETATM   18  C   UNK N   1      17.121  18.772  40.989  0.00  0.00     0.263 A 
HETATM   19  C   UNK N   1      17.471  15.207  38.177  0.00  0.00    -0.001 A 
HETATM   20  C   UNK N   1      20.478  19.965  37.525  0.00  0.00     0.679 A 
HETATM   21  C   UNK N   1      14.987  19.153  41.097  0.00  0.00     0.328 A 
HETATM   22  C   UNK N   1      16.780  14.885  39.320  0.00  0.00     0.043 A 
HETATM   23  C   UNK N   1      20.222  18.194  39.299  0.00  0.00     0.170 C 
HETATM   24  C   UNK N   1      14.105  18.576  38.852  0.00  0.00     0.156 C 
HETATM   25  C   UNK N   1      17.986  14.223  37.335  0.00  0.00     0.014 A 
HETATM   26  C   UNK N   1      20.283  21.429  35.468  0.00  0.00     0.178 C 
HETATM   27  C   UNK N   1      16.258  19.510  43.201  0.00  0.00     0.164 C 
HETATM   28  C   UNK N   1      16.555  13.563  39.697  0.00  0.00     0.030 A 
HETATM   29  C   UNK N   1      17.777  12.874  37.690  0.00  0.00     0.001 A 
HETATM   30  C   UNK N   1      17.063  12.547  38.867  0.00  0.00     0.002 A 
HETATM   31  H   UNK N   1      15.842  16.040  40.859  0.00  0.00     0.166 HD
HETATM   32  H   UNK N   1      22.172  19.901  38.634  0.00  0.00     0.174 HD
ENDROOT
BRANCH  12  33
HETATM   33  C   UNK N   1      17.262  20.886  38.865  0.00  0.00    -0.020 A 
HETATM   34  C   UNK N   1      16.404  21.932  38.559  0.00  0.00    -0.001 A 
HETATM   35  C   UNK N   1      16.904  23.052  39.174  0.00  0.00     0.044 A 
HETATM   36  C   UNK N   1      15.238  21.989  37.793  0.00  0.00     0.016 A 
HETATM   37  N   UNK N   1      18.032  22.763  39.843  0.00  0.00    -0.365 N 
HETATM   38  C   UNK N   1      16.278  24.292  39.076  0.00  0.00     0.049 A 
HETATM   39  C   UNK N   1      18.268  21.445  39.657  0.00  0.00     0.097 A 
HETATM   40  H   UNK N   1      18.618  23.427  40.397  0.00  0.00     0.165 HD
HETATM   41  C   UNK N   1      15.100  24.378  38.312  0.00  0.00     0.013 A 
HETATM   42 Br   UNK N   1      14.199  26.053  38.138  0.00  0.00    -0.051 Br
HETATM   43  C   UNK N   1      14.583  23.229  37.670  0.00  0.00     0.020 A 
ENDBRANCH  12  33
TORSDOF 1
ENDMDL
MODEL 8
REMARK VINA RESULT:      -7.5      3.269      6.856
REMARK  1 active torsions:
REMARK  status: ('A' for Active; 'I' for Inactive)
REMARK    1  A    between atoms: C_14  and  C_19 
ROOT
HETATM    1  O   UNK N   1      15.199  19.714  38.447  0.00  0.00    -0.270 OA
HETATM    2  O   UNK N   1      20.906  20.244  36.590  0.00  0.00    -0.270 OA
HETATM    3  O   UNK N   1      21.914  17.972  40.285  0.00  0.00    -0.247 OA
HETATM    4  N   UNK N   1      17.530  20.793  36.080  0.00  0.00    -0.203 N 
HETATM    5  N   UNK N   1      20.019  17.956  39.035  0.00  0.00    -0.314 N 
HETATM    6  N   UNK N   1      20.179  16.783  36.258  0.00  0.00    -0.356 N 
HETATM    7  N   UNK N   1      15.607  21.513  37.145  0.00  0.00    -0.154 N 
HETATM    8  N   UNK N   1      21.715  19.285  38.460  0.00  0.00    -0.272 N 
HETATM    9  N   UNK N   1      16.595  22.936  35.541  0.00  0.00    -0.234 N 
ATOM     10  HN  UNK N   1      15.857  23.622  35.698  1.00  0.00     0.174 HD
HETATM   11  C   UNK N   1      17.181  19.704  37.014  0.00  0.00     0.145 A 
HETATM   12  C   UNK N   1      18.195  19.445  38.190  0.00  0.00     0.104 C 
HETATM   13  C   UNK N   1      19.515  18.650  37.838  0.00  0.00     0.171 A 
HETATM   14  C   UNK N   1      16.852  18.388  36.249  0.00  0.00     0.084 C 
HETATM   15  C   UNK N   1      19.271  17.677  36.716  0.00  0.00     0.056 A 
HETATM   16  C   UNK N   1      18.085  17.568  36.000  0.00  0.00    -0.017 A 
HETATM   17  C   UNK N   1      15.890  20.286  37.616  0.00  0.00     0.268 A 
HETATM   18  C   UNK N   1      20.759  19.490  37.537  0.00  0.00     0.263 A 
HETATM   19  C   UNK N   1      18.288  16.555  35.084  0.00  0.00    -0.001 A 
HETATM   20  C   UNK N   1      16.586  21.839  36.213  0.00  0.00     0.679 A 
HETATM   21  C   UNK N   1      21.263  18.384  39.336  0.00  0.00     0.328 A 
HETATM   22  C   UNK N   1      19.574  16.105  35.268  0.00  0.00     0.043 A 
HETATM   23  C   UNK N   1      18.536  20.760  35.037  0.00  0.00     0.170 C 
HETATM   24  C   UNK N   1      19.310  16.917  39.770  0.00  0.00     0.156 C 
HETATM   25  C   UNK N   1      17.458  16.006  34.109  0.00  0.00     0.014 A 
HETATM   26  C   UNK N   1      14.481  22.341  37.528  0.00  0.00     0.178 C 
HETATM   27  C   UNK N   1      23.019  19.917  38.480  0.00  0.00     0.164 C 
HETATM   28  C   UNK N   1      20.113  15.080  34.495  0.00  0.00     0.030 A 
HETATM   29  C   UNK N   1      17.975  14.967  33.308  0.00  0.00     0.001 A 
HETATM   30  C   UNK N   1      19.299  14.506  33.502  0.00  0.00     0.002 A 
HETATM   31  H   UNK N   1      21.154  16.645  36.607  0.00  0.00     0.166 HD
HETATM   32  H   UNK N   1      17.328  23.140  34.847  0.00  0.00     0.174 HD
ENDROOT
BRANCH  12  33
HETATM   33  C   UNK N   1      18.458  20.669  39.060  0.00  0.00    -0.020 A 
HETATM   34  C   UNK N   1      18.332  20.766  40.438  0.00  0.00    -0.001 A 
HETATM   35  C   UNK N   1      18.681  22.047  40.782  0.00  0.00     0.044 A 
HETATM   36  C   UNK N   1      17.939  19.840  41.406  0.00  0.00     0.016 A 
HETATM   37  N   UNK N   1      19.012  22.759  39.693  0.00  0.00    -0.365 N 
HETATM   38  C   UNK N   1      18.669  22.488  42.103  0.00  0.00     0.049 A 
HETATM   39  C   UNK N   1      18.873  21.932  38.632  0.00  0.00     0.097 A 
HETATM   40  H   UNK N   1      19.314  23.758  39.666  0.00  0.00     0.165 HD
HETATM   41  C   UNK N   1      18.279  21.576  43.100  0.00  0.00     0.013 A 
HETATM   42 Br   UNK N   1      18.239  22.123  44.929  0.00  0.00    -0.051 Br
HETATM   43  C   UNK N   1      17.913  20.255  42.751  0.00  0.00     0.020 A 
ENDBRANCH  12  33
TORSDOF 1
ENDMDL
MODEL 9
REMARK VINA RESULT:      -7.5      2.706      6.107
REMARK  1 active torsions:
REMARK  status: ('A' for Active; 'I' for Inactive)
REMARK    1  A    between atoms: C_14  and  C_19 
ROOT
HETATM    1  O   UNK N   1      16.331  16.896  37.668  0.00  0.00    -0.270 OA
HETATM    2  O   UNK N   1      20.742  20.987  37.336  0.00  0.00    -0.270 OA
HETATM    3  O   UNK N   1      20.975  19.821  33.044  0.00  0.00    -0.247 OA
HETATM    4  N   UNK N   1      18.302  19.359  39.168  0.00  0.00    -0.203 N 
HETATM    5  N   UNK N   1      19.217  19.755  34.479  0.00  0.00    -0.314 N 
HETATM    6  N   UNK N   1      18.085  22.384  35.436  0.00  0.00    -0.356 N 
HETATM    7  N   UNK N   1      17.430  17.262  39.607  0.00  0.00    -0.154 N 
HETATM    8  N   UNK N   1      21.206  20.468  35.194  0.00  0.00    -0.272 N 
HETATM    9  N   UNK N   1      18.704  18.317  41.292  0.00  0.00    -0.234 N 
ATOM     10  HN  UNK N   1      18.556  17.514  41.903  1.00  0.00     0.174 HD
HETATM   11  C   UNK N   1      17.587  18.978  37.934  0.00  0.00     0.145 A 
HETATM   12  C   UNK N   1      18.476  18.762  36.653  0.00  0.00     0.104 C 
HETATM   13  C   UNK N   1      18.978  20.058  35.901  0.00  0.00     0.171 A 
HETATM   14  C   UNK N   1      16.403  19.948  37.646  0.00  0.00     0.084 C 
HETATM   15  C   UNK N   1      17.986  21.182  36.049  0.00  0.00     0.056 A 
HETATM   16  C   UNK N   1      16.843  21.135  36.837  0.00  0.00    -0.017 A 
HETATM   17  C   UNK N   1      17.035  17.609  38.369  0.00  0.00     0.268 A 
HETATM   18  C   UNK N   1      20.382  20.553  36.254  0.00  0.00     0.263 A 
HETATM   19  C   UNK N   1      16.223  22.359  36.676  0.00  0.00    -0.001 A 
HETATM   20  C   UNK N   1      18.197  18.307  40.110  0.00  0.00     0.679 A 
HETATM   21  C   UNK N   1      20.506  19.993  34.160  0.00  0.00     0.328 A 
HETATM   22  C   UNK N   1      17.010  23.093  35.821  0.00  0.00     0.043 A 
HETATM   23  C   UNK N   1      18.858  20.658  39.490  0.00  0.00     0.170 C 
HETATM   24  C   UNK N   1      18.207  19.309  33.530  0.00  0.00     0.156 C 
HETATM   25  C   UNK N   1      15.049  22.881  37.214  0.00  0.00     0.014 A 
HETATM   26  C   UNK N   1      17.107  16.029  40.297  0.00  0.00     0.178 C 
HETATM   27  C   UNK N   1      22.603  20.852  35.177  0.00  0.00     0.164 C 
HETATM   28  C   UNK N   1      16.676  24.391  35.445  0.00  0.00     0.030 A 
HETATM   29  C   UNK N   1      14.684  24.195  36.855  0.00  0.00     0.001 A 
HETATM   30  C   UNK N   1      15.497  24.947  35.973  0.00  0.00     0.002 A 
HETATM   31  H   UNK N   1      18.843  22.698  34.789  0.00  0.00     0.166 HD
HETATM   32  H   UNK N   1      19.255  19.114  41.638  0.00  0.00     0.174 HD
ENDROOT
BRANCH  12  33
HETATM   33  C   UNK N   1      19.576  17.722  36.833  0.00  0.00    -0.020 A 
HETATM   34  C   UNK N   1      19.720  16.522  36.152  0.00  0.00    -0.001 A 
HETATM   35  C   UNK N   1      20.854  15.921  36.636  0.00  0.00     0.044 A 
HETATM   36  C   UNK N   1      18.950  15.916  35.157  0.00  0.00     0.016 A 
HETATM   37  N   UNK N   1      21.423  16.677  37.589  0.00  0.00    -0.365 N 
HETATM   38  C   UNK N   1      21.299  14.690  36.162  0.00  0.00     0.049 A 
HETATM   39  C   UNK N   1      20.649  17.778  37.725  0.00  0.00     0.097 A 
HETATM   40  H   UNK N   1      22.292  16.459  38.125  0.00  0.00     0.165 HD
HETATM   41  C   UNK N   1      20.544  14.057  35.158  0.00  0.00     0.013 A 
HETATM   42 Br   UNK N   1      21.102  12.365  34.472  0.00  0.00    -0.051 Br
HETATM   43  C   UNK N   1      19.371  14.669  34.658  0.00  0.00     0.020 A 
ENDBRANCH  12  33
TORSDOF 1
ENDMDL
