# Supplementary material for: Anti-cancer activity elucidation of geissolosimine as an MDM2-p53 interaction inhibitor: An in-silico study
Source: PLoS One. 2025 May 8;20(5):e0323003. doi: 10.1371/journal.pone.0323003 (PMC12061181; doi:10.1371/journal.pone.0323003)
Supplement: S12 File — (ZIP) [file pone.0323003.s012.zip › molecular docking/docking files/docking/10417379_uff_E=1272.05_out.pdbqt]

MODEL 1
REMARK VINA RESULT:      -7.7      0.000      0.000
REMARK  7 active torsions:
REMARK  status: ('A' for Active; 'I' for Inactive)
REMARK    1  A    between atoms: O_7  and  C_29 
REMARK    2  A    between atoms: O_10  and  C_46 
REMARK    3  A    between atoms: N_12  and  C_17 
REMARK    4  A    between atoms: C_22  and  C_29 
REMARK    5  A    between atoms: C_30  and  C_34 
REMARK    6  A    between atoms: C_34  and  C_37 
REMARK    7  A    between atoms: C_40  and  C_46 
ROOT
HETATM    1  N   UNK N   1      17.450  20.370  38.806  0.00  0.00    -0.337 N 
HETATM    2  C   UNK N   1      16.292  19.860  39.313  0.00  0.00     0.046 A 
HETATM    3  C   UNK N   1      18.108  20.924  39.859  0.00  0.00     0.101 A 
HETATM    4  C   UNK N   1      17.368  20.781  41.023  0.00  0.00    -0.026 A 
HETATM    5  C   UNK N   1      16.233  20.077  40.671  0.00  0.00    -0.002 A 
HETATM    6  C   UNK N   1      15.248  19.190  38.655  0.00  0.00     0.030 A 
HETATM    7  C   UNK N   1      15.166  19.616  41.447  0.00  0.00     0.014 A 
HETATM    8  C   UNK N   1      14.166  18.718  39.415  0.00  0.00     0.002 A 
HETATM    9  C   UNK N   1      14.127  18.923  40.807  0.00  0.00     0.001 A 
ENDROOT
BRANCH   1  10
HETATM   10  C   UNK N   1      17.947  20.371  37.404  0.00  0.00     0.108 C 
HETATM   11  C   UNK N   1      19.525  20.570  37.286  0.00  0.00     0.223 C 
HETATM   12  N   UNK N   1      19.892  19.731  36.170  0.00  0.00    -0.297 N 
HETATM   13  N   UNK N   1      19.695  21.952  36.898  0.00  0.00    -0.366 N 
HETATM   14  C   UNK N   1      18.829  18.936  35.625  0.00  0.00     0.180 C 
HETATM   15  C   UNK N   1      21.124  19.641  35.599  0.00  0.00     0.265 C 
HETATM   16  S   UNK N   1      18.345  19.667  34.024  0.00  0.00    -0.052 SA
HETATM   17  C   UNK N   1      17.736  19.022  36.682  0.00  0.00     0.094 C 
HETATM   18  C   UNK N   1      19.356  17.534  35.386  0.00  0.00     0.261 C 
HETATM   19  S   UNK N   1      20.251  19.435  33.029  0.00  0.00    -0.050 SA
HETATM   20  C   UNK N   1      21.239  18.700  34.403  0.00  0.00     0.196 C 
HETATM   21  N   UNK N   1      20.589  17.431  34.793  0.00  0.00    -0.324 N 
HETATM   22  C   UNK N   1      21.235  16.135  34.617  0.00  0.00     0.155 C 
HETATM   23  O   UNK N   1      18.755  16.548  35.791  0.00  0.00    -0.269 OA
HETATM   24  O   UNK N   1      22.081  20.252  36.054  0.00  0.00    -0.269 OA
HETATM   25  C   UNK N   1      18.479  22.486  36.490  0.00  0.00     0.038 A 
HETATM   26  H   UNK N   1      20.606  22.401  36.719  0.00  0.00     0.162 HD
HETATM   27  C   UNK N   1      17.449  21.620  36.716  0.00  0.00     0.001 A 
HETATM   28  C   UNK N   1      18.286  23.731  35.894  0.00  0.00     0.030 A 
HETATM   29  C   UNK N   1      16.138  21.971  36.378  0.00  0.00     0.012 A 
HETATM   30  C   UNK N   1      15.907  23.222  35.777  0.00  0.00     0.001 A 
HETATM   31  C   UNK N   1      16.982  24.100  35.533  0.00  0.00     0.002 A 
BRANCH  20  32
HETATM   32  C   UNK N   1      22.698  18.538  33.912  0.00  0.00     0.218 C 
BRANCH  32  33
HETATM   33  O   UNK N   1      23.162  19.742  33.363  0.00  0.00    -0.397 OA
HETATM   34  H   UNK N   1      22.504  20.000  32.666  0.00  0.00     0.209 HD
ENDBRANCH  32  33
ENDBRANCH  20  32
ENDBRANCH   1  10
BRANCH   4  35
HETATM   35  C   UNK N   1      17.744  21.317  42.388  0.00  0.00     0.094 C 
BRANCH  35  36
HETATM   36  C   UNK N   1      18.571  20.308  43.264  0.00  0.00     0.179 C 
HETATM   37  S   UNK N   1      18.622  18.697  42.384  0.00  0.00    -0.052 SA
HETATM   38  S   UNK N   1      19.610  17.502  43.856  0.00  0.00    -0.050 SA
HETATM   39  C   UNK N   1      19.987  18.816  45.075  0.00  0.00     0.196 C 
HETATM   40  N   UNK N   1      18.710  19.364  45.559  0.00  0.00    -0.324 N 
HETATM   41  C   UNK N   1      20.703  19.971  44.375  0.00  0.00     0.263 C 
HETATM   42  C   UNK N   1      17.975  20.096  44.661  0.00  0.00     0.261 C 
HETATM   43  C   UNK N   1      18.272  19.211  46.944  0.00  0.00     0.155 C 
HETATM   44  O   UNK N   1      16.935  20.639  44.999  0.00  0.00    -0.269 OA
HETATM   45  O   UNK N   1      21.853  20.273  44.661  0.00  0.00    -0.269 OA
HETATM   46  N   UNK N   1      19.968  20.726  43.491  0.00  0.00    -0.326 N 
HETATM   47  C   UNK N   1      20.531  21.923  42.872  0.00  0.00     0.155 C 
BRANCH  39  48
HETATM   48  C   UNK N   1      20.851  18.154  46.183  0.00  0.00     0.218 C 
BRANCH  48  49
HETATM   49  O   UNK N   1      21.977  17.512  45.640  0.00  0.00    -0.397 OA
HETATM   50  H   UNK N   1      21.895  17.544  44.653  0.00  0.00     0.209 HD
ENDBRANCH  48  49
ENDBRANCH  39  48
ENDBRANCH  35  36
ENDBRANCH   4  35
TORSDOF 7
ENDMDL
MODEL 2
REMARK VINA RESULT:      -7.5      2.782      8.698
REMARK  7 active torsions:
REMARK  status: ('A' for Active; 'I' for Inactive)
REMARK    1  A    between atoms: O_7  and  C_29 
REMARK    2  A    between atoms: O_10  and  C_46 
REMARK    3  A    between atoms: N_12  and  C_17 
REMARK    4  A    between atoms: C_22  and  C_29 
REMARK    5  A    between atoms: C_30  and  C_34 
REMARK    6  A    between atoms: C_34  and  C_37 
REMARK    7  A    between atoms: C_40  and  C_46 
ROOT
HETATM    1  N   UNK N   1      17.434  18.467  38.064  0.00  0.00    -0.337 N 
HETATM    2  C   UNK N   1      17.318  17.165  38.451  0.00  0.00     0.046 A 
HETATM    3  C   UNK N   1      17.478  18.451  36.705  0.00  0.00     0.101 A 
HETATM    4  C   UNK N   1      17.406  17.149  36.232  0.00  0.00    -0.026 A 
HETATM    5  C   UNK N   1      17.272  16.345  37.347  0.00  0.00    -0.002 A 
HETATM    6  C   UNK N   1      17.240  16.622  39.743  0.00  0.00     0.030 A 
HETATM    7  C   UNK N   1      17.113  14.961  37.462  0.00  0.00     0.014 A 
HETATM    8  C   UNK N   1      17.080  15.233  39.882  0.00  0.00     0.002 A 
HETATM    9  C   UNK N   1      17.009  14.406  38.746  0.00  0.00     0.001 A 
ENDROOT
BRANCH   1  10
HETATM   10  C   UNK N   1      17.517  19.696  38.898  0.00  0.00     0.108 C 
HETATM   11  C   UNK N   1      16.934  19.508  40.370  0.00  0.00     0.223 C 
HETATM   12  N   UNK N   1      17.809  20.316  41.188  0.00  0.00    -0.297 N 
HETATM   13  N   UNK N   1      15.631  20.134  40.335  0.00  0.00    -0.366 N 
HETATM   14  C   UNK N   1      18.926  20.898  40.501  0.00  0.00     0.180 C 
HETATM   15  C   UNK N   1      17.661  20.574  42.515  0.00  0.00     0.265 C 
HETATM   16  S   UNK N   1      18.598  22.683  40.306  0.00  0.00    -0.052 SA
HETATM   17  C   UNK N   1      18.967  20.146  39.178  0.00  0.00     0.094 C 
HETATM   18  C   UNK N   1      20.162  20.716  41.361  0.00  0.00     0.261 C 
HETATM   19  S   UNK N   1      18.475  23.169  42.411  0.00  0.00    -0.050 SA
HETATM   20  C   UNK N   1      18.710  21.491  43.139  0.00  0.00     0.196 C 
HETATM   21  N   UNK N   1      20.030  20.993  42.698  0.00  0.00    -0.324 N 
HETATM   22  C   UNK N   1      21.124  20.747  43.630  0.00  0.00     0.155 C 
HETATM   23  O   UNK N   1      21.197  20.252  40.901  0.00  0.00    -0.269 OA
HETATM   24  O   UNK N   1      16.760  20.063  43.166  0.00  0.00    -0.269 OA
HETATM   25  C   UNK N   1      15.500  20.898  39.183  0.00  0.00     0.038 A 
HETATM   26  H   UNK N   1      14.993  20.201  41.142  0.00  0.00     0.162 HD
HETATM   27  C   UNK N   1      16.559  20.724  38.340  0.00  0.00     0.001 A 
HETATM   28  C   UNK N   1      14.454  21.770  38.889  0.00  0.00     0.030 A 
HETATM   29  C   UNK N   1      16.617  21.404  37.120  0.00  0.00     0.012 A 
HETATM   30  C   UNK N   1      15.576  22.290  36.790  0.00  0.00     0.001 A 
HETATM   31  C   UNK N   1      14.495  22.475  37.677  0.00  0.00     0.002 A 
BRANCH  20  32
HETATM   32  C   UNK N   1      18.560  21.609  44.674  0.00  0.00     0.218 C 
BRANCH  32  33
HETATM   33  O   UNK N   1      18.022  22.858  45.016  0.00  0.00    -0.397 OA
HETATM   34  H   UNK N   1      18.078  22.922  46.005  0.00  0.00     0.209 HD
ENDBRANCH  32  33
ENDBRANCH  20  32
ENDBRANCH   1  10
BRANCH   4  35
HETATM   35  C   UNK N   1      17.481  16.723  34.782  0.00  0.00     0.094 C 
BRANCH  35  36
HETATM   36  C   UNK N   1      18.916  16.850  34.153  0.00  0.00     0.179 C 
HETATM   37  S   UNK N   1      20.137  16.901  35.524  0.00  0.00    -0.052 SA
HETATM   38  S   UNK N   1      21.927  17.266  34.412  0.00  0.00    -0.050 SA
HETATM   39  C   UNK N   1      21.234  17.148  32.721  0.00  0.00     0.196 C 
HETATM   40  N   UNK N   1      20.243  18.224  32.562  0.00  0.00    -0.324 N 
HETATM   41  C   UNK N   1      20.461  15.837  32.577  0.00  0.00     0.263 C 
HETATM   42  C   UNK N   1      19.084  18.105  33.288  0.00  0.00     0.261 C 
HETATM   43  C   UNK N   1      20.435  19.328  31.625  0.00  0.00     0.155 C 
HETATM   44  O   UNK N   1      18.184  18.920  33.166  0.00  0.00    -0.269 OA
HETATM   45  O   UNK N   1      20.819  14.970  31.794  0.00  0.00    -0.269 OA
HETATM   46  N   UNK N   1      19.285  15.718  33.281  0.00  0.00    -0.326 N 
HETATM   47  C   UNK N   1      18.417  14.556  33.108  0.00  0.00     0.155 C 
BRANCH  39  48
HETATM   48  C   UNK N   1      22.437  17.248  31.744  0.00  0.00     0.218 C 
BRANCH  48  49
HETATM   49  O   UNK N   1      23.443  16.323  32.073  0.00  0.00    -0.397 OA
HETATM   50  H   UNK N   1      24.297  16.663  31.704  0.00  0.00     0.209 HD
ENDBRANCH  48  49
ENDBRANCH  39  48
ENDBRANCH  35  36
ENDBRANCH   4  35
TORSDOF 7
ENDMDL
MODEL 3
REMARK VINA RESULT:      -7.5      3.181      8.081
REMARK  7 active torsions:
REMARK  status: ('A' for Active; 'I' for Inactive)
REMARK    1  A    between atoms: O_7  and  C_29 
REMARK    2  A    between atoms: O_10  and  C_46 
REMARK    3  A    between atoms: N_12  and  C_17 
REMARK    4  A    between atoms: C_22  and  C_29 
REMARK    5  A    between atoms: C_30  and  C_34 
REMARK    6  A    between atoms: C_34  and  C_37 
REMARK    7  A    between atoms: C_40  and  C_46 
ROOT
HETATM    1  N   UNK N   1      17.760  19.704  40.117  0.00  0.00    -0.337 N 
HETATM    2  C   UNK N   1      16.444  19.430  39.896  0.00  0.00     0.046 A 
HETATM    3  C   UNK N   1      18.188  20.396  39.028  0.00  0.00     0.101 A 
HETATM    4  C   UNK N   1      17.156  20.549  38.115  0.00  0.00    -0.026 A 
HETATM    5  C   UNK N   1      16.046  19.961  38.690  0.00  0.00    -0.002 A 
HETATM    6  C   UNK N   1      15.529  18.732  40.700  0.00  0.00     0.030 A 
HETATM    7  C   UNK N   1      14.727  19.860  38.238  0.00  0.00     0.014 A 
HETATM    8  C   UNK N   1      14.198  18.619  40.266  0.00  0.00     0.002 A 
HETATM    9  C   UNK N   1      13.796  19.187  39.042  0.00  0.00     0.001 A 
ENDROOT
BRANCH   1  10
HETATM   10  C   UNK N   1      18.618  19.338  41.277  0.00  0.00     0.108 C 
HETATM   11  C   UNK N   1      18.043  18.125  42.138  0.00  0.00     0.223 C 
HETATM   12  N   UNK N   1      19.227  17.403  42.541  0.00  0.00    -0.297 N 
HETATM   13  N   UNK N   1      17.462  18.746  43.308  0.00  0.00    -0.366 N 
HETATM   14  C   UNK N   1      20.459  17.885  41.985  0.00  0.00     0.180 C 
HETATM   15  C   UNK N   1      19.273  16.341  43.391  0.00  0.00     0.265 C 
HETATM   16  S   UNK N   1      21.374  18.745  43.308  0.00  0.00    -0.052 SA
HETATM   17  C   UNK N   1      20.009  18.810  40.863  0.00  0.00     0.094 C 
HETATM   18  C   UNK N   1      21.271  16.690  41.521  0.00  0.00     0.261 C 
HETATM   19  S   UNK N   1      21.582  17.055  44.642  0.00  0.00    -0.050 SA
HETATM   20  C   UNK N   1      20.661  15.777  43.681  0.00  0.00     0.196 C 
HETATM   21  N   UNK N   1      21.341  15.621  42.378  0.00  0.00    -0.324 N 
HETATM   22  C   UNK N   1      22.004  14.383  41.985  0.00  0.00     0.155 C 
HETATM   23  O   UNK N   1      21.757  16.646  40.399  0.00  0.00    -0.269 OA
HETATM   24  O   UNK N   1      18.252  15.851  43.853  0.00  0.00    -0.269 OA
HETATM   25  C   UNK N   1      17.870  20.071  43.397  0.00  0.00     0.038 A 
HETATM   26  H   UNK N   1      17.017  18.231  44.082  0.00  0.00     0.162 HD
HETATM   27  C   UNK N   1      18.566  20.458  42.289  0.00  0.00     0.001 A 
HETATM   28  C   UNK N   1      17.647  20.929  44.472  0.00  0.00     0.030 A 
HETATM   29  C   UNK N   1      19.062  21.761  42.180  0.00  0.00     0.012 A 
HETATM   30  C   UNK N   1      18.852  22.655  43.246  0.00  0.00     0.001 A 
HETATM   31  C   UNK N   1      18.147  22.238  44.393  0.00  0.00     0.002 A 
BRANCH  20  32
HETATM   32  C   UNK N   1      20.613  14.483  44.527  0.00  0.00     0.218 C 
BRANCH  32  33
HETATM   33  O   UNK N   1      20.131  14.761  45.815  0.00  0.00    -0.397 OA
HETATM   34  H   UNK N   1      19.615  13.961  46.096  0.00  0.00     0.209 HD
ENDBRANCH  32  33
ENDBRANCH  20  32
ENDBRANCH   1  10
BRANCH   4  35
HETATM   35  C   UNK N   1      17.258  21.215  36.759  0.00  0.00     0.094 C 
BRANCH  35  36
HETATM   36  C   UNK N   1      17.968  22.617  36.789  0.00  0.00     0.179 C 
HETATM   37  S   UNK N   1      17.940  23.233  38.519  0.00  0.00    -0.052 SA
HETATM   38  S   UNK N   1      18.768  25.183  38.229  0.00  0.00    -0.050 SA
HETATM   39  C   UNK N   1      19.185  25.049  36.451  0.00  0.00     0.196 C 
HETATM   40  N   UNK N   1      17.931  24.853  35.706  0.00  0.00    -0.324 N 
HETATM   41  C   UNK N   1      20.016  23.788  36.216  0.00  0.00     0.263 C 
HETATM   42  C   UNK N   1      17.294  23.650  35.879  0.00  0.00     0.261 C 
HETATM   43  C   UNK N   1      17.419  25.849  34.768  0.00  0.00     0.155 C 
HETATM   44  O   UNK N   1      16.282  23.383  35.250  0.00  0.00    -0.269 OA
HETATM   45  O   UNK N   1      21.170  23.851  35.818  0.00  0.00    -0.269 OA
HETATM   46  N   UNK N   1      19.380  22.577  36.362  0.00  0.00    -0.326 N 
HETATM   47  C   UNK N   1      20.058  21.325  36.036  0.00  0.00     0.155 C 
BRANCH  39  48
HETATM   48  C   UNK N   1      19.946  26.350  36.076  0.00  0.00     0.218 C 
BRANCH  48  49
HETATM   49  O   UNK N   1      20.997  26.605  36.973  0.00  0.00    -0.397 OA
HETATM   50  H   UNK N   1      20.938  25.938  37.704  0.00  0.00     0.209 HD
ENDBRANCH  48  49
ENDBRANCH  39  48
ENDBRANCH  35  36
ENDBRANCH   4  35
TORSDOF 7
ENDMDL
MODEL 4
REMARK VINA RESULT:      -7.4      2.074      8.641
REMARK  7 active torsions:
REMARK  status: ('A' for Active; 'I' for Inactive)
REMARK    1  A    between atoms: O_7  and  C_29 
REMARK    2  A    between atoms: O_10  and  C_46 
REMARK    3  A    between atoms: N_12  and  C_17 
REMARK    4  A    between atoms: C_22  and  C_29 
REMARK    5  A    between atoms: C_30  and  C_34 
REMARK    6  A    between atoms: C_34  and  C_37 
REMARK    7  A    between atoms: C_40  and  C_46 
ROOT
HETATM    1  N   UNK N   1      18.726  20.895  38.761  0.00  0.00    -0.337 N 
HETATM    2  C   UNK N   1      18.661  22.138  38.206  0.00  0.00     0.046 A 
HETATM    3  C   UNK N   1      19.351  20.108  37.845  0.00  0.00     0.101 A 
HETATM    4  C   UNK N   1      19.667  20.841  36.711  0.00  0.00    -0.026 A 
HETATM    5  C   UNK N   1      19.254  22.134  36.964  0.00  0.00    -0.002 A 
HETATM    6  C   UNK N   1      18.108  23.320  38.725  0.00  0.00     0.030 A 
HETATM    7  C   UNK N   1      19.361  23.295  36.193  0.00  0.00     0.014 A 
HETATM    8  C   UNK N   1      18.203  24.499  37.967  0.00  0.00     0.002 A 
HETATM    9  C   UNK N   1      18.834  24.489  36.708  0.00  0.00     0.001 A 
ENDROOT
BRANCH   1  10
HETATM   10  C   UNK N   1      18.225  20.423  40.080  0.00  0.00     0.108 C 
HETATM   11  C   UNK N   1      18.835  19.020  40.529  0.00  0.00     0.223 C 
HETATM   12  N   UNK N   1      18.984  19.156  41.959  0.00  0.00    -0.297 N 
HETATM   13  N   UNK N   1      17.787  18.059  40.265  0.00  0.00    -0.366 N 
HETATM   14  C   UNK N   1      18.680  20.455  42.487  0.00  0.00     0.180 C 
HETATM   15  C   UNK N   1      19.367  18.179  42.826  0.00  0.00     0.265 C 
HETATM   16  S   UNK N   1      17.081  20.345  43.360  0.00  0.00    -0.052 SA
HETATM   17  C   UNK N   1      18.632  21.343  41.251  0.00  0.00     0.094 C 
HETATM   18  C   UNK N   1      19.760  20.829  43.483  0.00  0.00     0.261 C 
HETATM   19  S   UNK N   1      17.676  18.883  44.839  0.00  0.00    -0.050 SA
HETATM   20  C   UNK N   1      19.413  18.574  44.299  0.00  0.00     0.196 C 
HETATM   21  N   UNK N   1      20.140  19.859  44.376  0.00  0.00    -0.324 N 
HETATM   22  C   UNK N   1      21.244  20.079  45.304  0.00  0.00     0.155 C 
HETATM   23  O   UNK N   1      20.332  21.910  43.430  0.00  0.00    -0.269 OA
HETATM   24  O   UNK N   1      19.693  17.068  42.430  0.00  0.00    -0.269 OA
HETATM   25  C   UNK N   1      16.588  18.717  40.021  0.00  0.00     0.038 A 
HETATM   26  H   UNK N   1      17.856  17.050  40.463  0.00  0.00     0.162 HD
HETATM   27  C   UNK N   1      16.763  20.068  39.942  0.00  0.00     0.001 A 
HETATM   28  C   UNK N   1      15.335  18.121  39.893  0.00  0.00     0.030 A 
HETATM   29  C   UNK N   1      15.676  20.912  39.697  0.00  0.00     0.012 A 
HETATM   30  C   UNK N   1      14.396  20.344  39.560  0.00  0.00     0.001 A 
HETATM   31  C   UNK N   1      14.226  18.948  39.660  0.00  0.00     0.002 A 
BRANCH  20  32
HETATM   32  C   UNK N   1      20.004  17.460  45.196  0.00  0.00     0.218 C 
BRANCH  32  33
HETATM   33  O   UNK N   1      19.108  16.384  45.288  0.00  0.00    -0.397 OA
HETATM   34  H   UNK N   1      18.626  16.351  44.421  0.00  0.00     0.209 HD
ENDBRANCH  32  33
ENDBRANCH  20  32
ENDBRANCH   1  10
BRANCH   4  35
HETATM   35  C   UNK N   1      20.317  20.301  35.455  0.00  0.00     0.094 C 
BRANCH  35  36
HETATM   36  C   UNK N   1      19.763  18.902  35.000  0.00  0.00     0.179 C 
HETATM   37  S   UNK N   1      17.977  18.832  35.425  0.00  0.00    -0.052 SA
HETATM   38  S   UNK N   1      17.550  16.806  34.890  0.00  0.00    -0.050 SA
HETATM   39  C   UNK N   1      19.169  16.363  34.158  0.00  0.00     0.196 C 
HETATM   40  N   UNK N   1      20.187  16.463  35.216  0.00  0.00    -0.324 N 
HETATM   41  C   UNK N   1      19.554  17.401  33.104  0.00  0.00     0.263 C 
HETATM   42  C   UNK N   1      20.482  17.725  35.668  0.00  0.00     0.261 C 
HETATM   43  C   UNK N   1      20.909  15.296  35.716  0.00  0.00     0.155 C 
HETATM   44  O   UNK N   1      21.359  17.902  36.499  0.00  0.00    -0.269 OA
HETATM   45  O   UNK N   1      19.667  17.099  31.925  0.00  0.00    -0.269 OA
HETATM   46  N   UNK N   1      19.876  18.662  33.549  0.00  0.00    -0.326 N 
HETATM   47  C   UNK N   1      20.376  19.681  32.629  0.00  0.00     0.155 C 
BRANCH  39  48
HETATM   48  C   UNK N   1      19.010  14.935  33.568  0.00  0.00     0.218 C 
BRANCH  48  49
HETATM   49  O   UNK N   1      17.831  14.822  32.811  0.00  0.00    -0.397 OA
HETATM   50  H   UNK N   1      17.404  13.960  33.047  0.00  0.00     0.209 HD
ENDBRANCH  48  49
ENDBRANCH  39  48
ENDBRANCH  35  36
ENDBRANCH   4  35
TORSDOF 7
ENDMDL
MODEL 5
REMARK VINA RESULT:      -7.1      2.600      8.573
REMARK  7 active torsions:
REMARK  status: ('A' for Active; 'I' for Inactive)
REMARK    1  A    between atoms: O_7  and  C_29 
REMARK    2  A    between atoms: O_10  and  C_46 
REMARK    3  A    between atoms: N_12  and  C_17 
REMARK    4  A    between atoms: C_22  and  C_29 
REMARK    5  A    between atoms: C_30  and  C_34 
REMARK    6  A    between atoms: C_34  and  C_37 
REMARK    7  A    between atoms: C_40  and  C_46 
ROOT
HETATM    1  N   UNK N   1      19.328  20.486  37.669  0.00  0.00    -0.337 N 
HETATM    2  C   UNK N   1      20.331  20.834  36.813  0.00  0.00     0.046 A 
HETATM    3  C   UNK N   1      18.659  19.467  37.066  0.00  0.00     0.101 A 
HETATM    4  C   UNK N   1      19.222  19.180  35.832  0.00  0.00    -0.026 A 
HETATM    5  C   UNK N   1      20.301  20.031  35.696  0.00  0.00    -0.002 A 
HETATM    6  C   UNK N   1      21.309  21.833  36.944  0.00  0.00     0.030 A 
HETATM    7  C   UNK N   1      21.249  20.150  34.676  0.00  0.00     0.014 A 
HETATM    8  C   UNK N   1      22.272  21.970  35.931  0.00  0.00     0.002 A 
HETATM    9  C   UNK N   1      22.247  21.127  34.804  0.00  0.00     0.001 A 
ENDROOT
BRANCH   1  10
HETATM   10  C   UNK N   1      18.972  21.066  38.992  0.00  0.00     0.108 C 
HETATM   11  C   UNK N   1      17.840  20.249  39.762  0.00  0.00     0.223 C 
HETATM   12  N   UNK N   1      18.235  20.343  41.148  0.00  0.00    -0.297 N 
HETATM   13  N   UNK N   1      16.633  21.022  39.574  0.00  0.00    -0.366 N 
HETATM   14  C   UNK N   1      19.496  20.987  41.383  0.00  0.00     0.180 C 
HETATM   15  C   UNK N   1      17.527  19.897  42.221  0.00  0.00     0.265 C 
HETATM   16  S   UNK N   1      19.161  22.638  42.084  0.00  0.00    -0.052 SA
HETATM   17  C   UNK N   1      20.138  21.037  40.004  0.00  0.00     0.094 C 
HETATM   18  C   UNK N   1      20.267  20.168  42.400  0.00  0.00     0.261 C 
HETATM   19  S   UNK N   1      18.135  21.975  43.869  0.00  0.00    -0.050 SA
HETATM   20  C   UNK N   1      18.155  20.152  43.588  0.00  0.00     0.196 C 
HETATM   21  N   UNK N   1      19.568  19.729  43.497  0.00  0.00    -0.324 N 
HETATM   22  C   UNK N   1      20.184  18.845  44.479  0.00  0.00     0.155 C 
HETATM   23  O   UNK N   1      21.427  19.833  42.204  0.00  0.00    -0.269 OA
HETATM   24  O   UNK N   1      16.473  19.292  42.080  0.00  0.00    -0.269 OA
HETATM   25  C   UNK N   1      16.946  22.283  39.082  0.00  0.00     0.038 A 
HETATM   26  H   UNK N   1      15.712  20.774  39.967  0.00  0.00     0.162 HD
HETATM   27  C   UNK N   1      18.270  22.385  38.767  0.00  0.00     0.001 A 
HETATM   28  C   UNK N   1      16.063  23.351  38.936  0.00  0.00     0.030 A 
HETATM   29  C   UNK N   1      18.788  23.576  38.251  0.00  0.00     0.012 A 
HETATM   30  C   UNK N   1      17.924  24.674  38.087  0.00  0.00     0.001 A 
HETATM   31  C   UNK N   1      16.562  24.562  38.432  0.00  0.00     0.002 A 
BRANCH  20  32
HETATM   32  C   UNK N   1      17.367  19.481  44.739  0.00  0.00     0.218 C 
BRANCH  32  33
HETATM   33  O   UNK N   1      16.131  20.118  44.919  0.00  0.00    -0.397 OA
HETATM   34  H   UNK N   1      16.333  21.080  45.053  0.00  0.00     0.209 HD
ENDBRANCH  32  33
ENDBRANCH  20  32
ENDBRANCH   1  10
BRANCH   4  35
HETATM   35  C   UNK N   1      18.721  18.148  34.844  0.00  0.00     0.094 C 
BRANCH  35  36
HETATM   36  C   UNK N   1      19.286  16.702  35.090  0.00  0.00     0.179 C 
HETATM   37  S   UNK N   1      20.931  16.861  35.891  0.00  0.00    -0.052 SA
HETATM   38  S   UNK N   1      21.526  14.807  35.922  0.00  0.00    -0.050 SA
HETATM   39  C   UNK N   1      19.980  14.058  35.288  0.00  0.00     0.196 C 
HETATM   40  N   UNK N   1      19.761  14.560  33.922  0.00  0.00    -0.324 N 
HETATM   41  C   UNK N   1      18.795  14.557  36.116  0.00  0.00     0.263 C 
HETATM   42  C   UNK N   1      19.434  15.888  33.800  0.00  0.00     0.261 C 
HETATM   43  C   UNK N   1      19.810  13.686  32.754  0.00  0.00     0.155 C 
HETATM   44  O   UNK N   1      19.174  16.369  32.708  0.00  0.00    -0.269 OA
HETATM   45  O   UNK N   1      18.125  13.791  36.793  0.00  0.00    -0.269 OA
HETATM   46  N   UNK N   1      18.444  15.880  35.980  0.00  0.00    -0.326 N 
HETATM   47  C   UNK N   1      17.251  16.413  36.633  0.00  0.00     0.155 C 
BRANCH  39  48
HETATM   48  C   UNK N   1      20.169  12.519  35.373  0.00  0.00     0.218 C 
BRANCH  48  49
HETATM   49  O   UNK N   1      18.962  11.841  35.126  0.00  0.00    -0.397 OA
HETATM   50  H   UNK N   1      18.527  12.275  34.350  0.00  0.00     0.209 HD
ENDBRANCH  48  49
ENDBRANCH  39  48
ENDBRANCH  35  36
ENDBRANCH   4  35
TORSDOF 7
ENDMDL
MODEL 6
REMARK VINA RESULT:      -7.0      2.431      8.962
REMARK  7 active torsions:
REMARK  status: ('A' for Active; 'I' for Inactive)
REMARK    1  A    between atoms: O_7  and  C_29 
REMARK    2  A    between atoms: O_10  and  C_46 
REMARK    3  A    between atoms: N_12  and  C_17 
REMARK    4  A    between atoms: C_22  and  C_29 
REMARK    5  A    between atoms: C_30  and  C_34 
REMARK    6  A    between atoms: C_34  and  C_37 
REMARK    7  A    between atoms: C_40  and  C_46 
ROOT
HETATM    1  N   UNK N   1      19.818  21.386  38.079  0.00  0.00    -0.337 N 
HETATM    2  C   UNK N   1      19.760  22.644  37.557  0.00  0.00     0.046 A 
HETATM    3  C   UNK N   1      20.883  20.784  37.486  0.00  0.00     0.101 A 
HETATM    4  C   UNK N   1      21.488  21.646  36.584  0.00  0.00    -0.026 A 
HETATM    5  C   UNK N   1      20.787  22.833  36.661  0.00  0.00    -0.002 A 
HETATM    6  C   UNK N   1      18.847  23.678  37.819  0.00  0.00     0.030 A 
HETATM    7  C   UNK N   1      20.984  24.055  36.010  0.00  0.00     0.014 A 
HETATM    8  C   UNK N   1      19.025  24.914  37.176  0.00  0.00     0.002 A 
HETATM    9  C   UNK N   1      20.094  25.105  36.280  0.00  0.00     0.001 A 
ENDROOT
BRANCH   1  10
HETATM   10  C   UNK N   1      18.927  20.736  39.078  0.00  0.00     0.108 C 
HETATM   11  C   UNK N   1      19.689  19.732  40.054  0.00  0.00     0.223 C 
HETATM   12  N   UNK N   1      19.016  19.910  41.319  0.00  0.00    -0.297 N 
HETATM   13  N   UNK N   1      19.375  18.414  39.547  0.00  0.00    -0.366 N 
HETATM   14  C   UNK N   1      18.025  20.947  41.346  0.00  0.00     0.180 C 
HETATM   15  C   UNK N   1      19.228  19.190  42.454  0.00  0.00     0.265 C 
HETATM   16  S   UNK N   1      16.382  20.154  41.371  0.00  0.00    -0.052 SA
HETATM   17  C   UNK N   1      18.294  21.735  40.071  0.00  0.00     0.094 C 
HETATM   18  C   UNK N   1      18.206  21.746  42.622  0.00  0.00     0.261 C 
HETATM   19  S   UNK N   1      16.624  19.083  43.235  0.00  0.00    -0.050 SA
HETATM   20  C   UNK N   1      18.357  19.557  43.651  0.00  0.00     0.196 C 
HETATM   21  N   UNK N   1      18.400  21.030  43.776  0.00  0.00    -0.324 N 
HETATM   22  C   UNK N   1      18.691  21.699  45.039  0.00  0.00     0.155 C 
HETATM   23  O   UNK N   1      18.271  22.968  42.607  0.00  0.00    -0.269 OA
HETATM   24  O   UNK N   1      20.098  18.330  42.509  0.00  0.00    -0.269 OA
HETATM   25  C   UNK N   1      18.331  18.491  38.635  0.00  0.00     0.038 A 
HETATM   26  H   UNK N   1      19.702  17.532  39.970  0.00  0.00     0.162 HD
HETATM   27  C   UNK N   1      18.003  19.786  38.354  0.00  0.00     0.001 A 
HETATM   28  C   UNK N   1      17.652  17.413  38.069  0.00  0.00     0.030 A 
HETATM   29  C   UNK N   1      16.976  20.080  37.452  0.00  0.00     0.012 A 
HETATM   30  C   UNK N   1      16.271  19.015  36.860  0.00  0.00     0.001 A 
HETATM   31  C   UNK N   1      16.608  17.682  37.171  0.00  0.00     0.002 A 
BRANCH  20  32
HETATM   32  C   UNK N   1      18.765  18.802  44.939  0.00  0.00     0.218 C 
BRANCH  32  33
HETATM   33  O   UNK N   1      18.426  17.445  44.834  0.00  0.00    -0.397 OA
HETATM   34  H   UNK N   1      18.897  16.985  45.577  0.00  0.00     0.209 HD
ENDBRANCH  32  33
ENDBRANCH  20  32
ENDBRANCH   1  10
BRANCH   4  35
HETATM   35  C   UNK N   1      22.667  21.318  35.693  0.00  0.00     0.094 C 
BRANCH  35  36
HETATM   36  C   UNK N   1      22.394  20.151  34.677  0.00  0.00     0.179 C 
HETATM   37  S   UNK N   1      20.578  20.020  34.435  0.00  0.00    -0.052 SA
HETATM   38  S   UNK N   1      20.495  18.277  33.199  0.00  0.00    -0.050 SA
HETATM   39  C   UNK N   1      22.292  18.021  32.954  0.00  0.00     0.196 C 
HETATM   40  N   UNK N   1      22.893  17.751  34.270  0.00  0.00    -0.324 N 
HETATM   41  C   UNK N   1      22.929  19.320  32.459  0.00  0.00     0.263 C 
HETATM   42  C   UNK N   1      22.933  18.798  35.156  0.00  0.00     0.261 C 
HETATM   43  C   UNK N   1      23.490  16.460  34.603  0.00  0.00     0.155 C 
HETATM   44  O   UNK N   1      23.472  18.676  36.244  0.00  0.00    -0.269 OA
HETATM   45  O   UNK N   1      23.445  19.394  31.354  0.00  0.00    -0.269 OA
HETATM   46  N   UNK N   1      22.997  20.368  33.348  0.00  0.00    -0.326 N 
HETATM   47  C   UNK N   1      23.699  21.602  33.005  0.00  0.00     0.155 C 
BRANCH  39  48
HETATM   48  C   UNK N   1      22.437  16.854  31.941  0.00  0.00     0.218 C 
BRANCH  48  49
HETATM   49  O   UNK N   1      21.745  17.122  30.747  0.00  0.00    -0.397 OA
HETATM   50  H   UNK N   1      21.803  16.314  30.177  0.00  0.00     0.209 HD
ENDBRANCH  48  49
ENDBRANCH  39  48
ENDBRANCH  35  36
ENDBRANCH   4  35
TORSDOF 7
ENDMDL
MODEL 7
REMARK VINA RESULT:      -6.8      2.690      9.008
REMARK  7 active torsions:
REMARK  status: ('A' for Active; 'I' for Inactive)
REMARK    1  A    between atoms: O_7  and  C_29 
REMARK    2  A    between atoms: O_10  and  C_46 
REMARK    3  A    between atoms: N_12  and  C_17 
REMARK    4  A    between atoms: C_22  and  C_29 
REMARK    5  A    between atoms: C_30  and  C_34 
REMARK    6  A    between atoms: C_34  and  C_37 
REMARK    7  A    between atoms: C_40  and  C_46 
ROOT
HETATM    1  N   UNK N   1      20.295  20.515  35.772  0.00  0.00    -0.337 N 
HETATM    2  C   UNK N   1      21.482  20.967  35.278  0.00  0.00     0.046 A 
HETATM    3  C   UNK N   1      19.885  19.535  34.923  0.00  0.00     0.101 A 
HETATM    4  C   UNK N   1      20.797  19.375  33.891  0.00  0.00    -0.026 A 
HETATM    5  C   UNK N   1      21.822  20.266  34.144  0.00  0.00    -0.002 A 
HETATM    6  C   UNK N   1      22.325  21.978  35.767  0.00  0.00     0.030 A 
HETATM    7  C   UNK N   1      23.018  20.502  33.460  0.00  0.00     0.014 A 
HETATM    8  C   UNK N   1      23.532  22.233  35.095  0.00  0.00     0.002 A 
HETATM    9  C   UNK N   1      23.881  21.493  33.949  0.00  0.00     0.001 A 
ENDROOT
BRANCH   1  10
HETATM   10  C   UNK N   1      19.539  20.965  36.972  0.00  0.00     0.108 C 
HETATM   11  C   UNK N   1      18.426  19.928  37.450  0.00  0.00     0.223 C 
HETATM   12  N   UNK N   1      18.462  20.031  38.890  0.00  0.00    -0.297 N 
HETATM   13  N   UNK N   1      17.177  20.484  36.980  0.00  0.00    -0.366 N 
HETATM   14  C   UNK N   1      19.493  20.876  39.419  0.00  0.00     0.180 C 
HETATM   15  C   UNK N   1      17.615  19.420  39.763  0.00  0.00     0.265 C 
HETATM   16  S   UNK N   1      18.709  22.410  40.021  0.00  0.00    -0.052 SA
HETATM   17  C   UNK N   1      20.420  21.099  38.232  0.00  0.00     0.094 C 
HETATM   18  C   UNK N   1      20.140  20.162  40.591  0.00  0.00     0.261 C 
HETATM   19  S   UNK N   1      17.431  21.499  41.509  0.00  0.00    -0.050 SA
HETATM   20  C   UNK N   1      17.847  19.722  41.241  0.00  0.00     0.196 C 
HETATM   21  N   UNK N   1      19.295  19.559  41.489  0.00  0.00    -0.324 N 
HETATM   22  C   UNK N   1      19.815  18.756  42.590  0.00  0.00     0.155 C 
HETATM   23  O   UNK N   1      21.355  20.047  40.677  0.00  0.00    -0.269 OA
HETATM   24  O   UNK N   1      16.752  18.645  39.375  0.00  0.00    -0.269 OA
HETATM   25  C   UNK N   1      17.362  21.800  36.577  0.00  0.00     0.038 A 
HETATM   26  H   UNK N   1      16.251  20.059  37.142  0.00  0.00     0.162 HD
HETATM   27  C   UNK N   1      18.681  22.148  36.587  0.00  0.00     0.001 A 
HETATM   28  C   UNK N   1      16.358  22.700  36.224  0.00  0.00     0.030 A 
HETATM   29  C   UNK N   1      19.080  23.433  36.209  0.00  0.00     0.012 A 
HETATM   30  C   UNK N   1      18.094  24.368  35.844  0.00  0.00     0.001 A 
HETATM   31  C   UNK N   1      16.732  24.001  35.855  0.00  0.00     0.002 A 
BRANCH  20  32
HETATM   32  C   UNK N   1      16.948  18.872  42.170  0.00  0.00     0.218 C 
BRANCH  32  33
HETATM   33  O   UNK N   1      16.189  19.704  43.005  0.00  0.00    -0.397 OA
HETATM   34  H   UNK N   1      16.216  20.607  42.594  0.00  0.00     0.209 HD
ENDBRANCH  32  33
ENDBRANCH  20  32
ENDBRANCH   1  10
BRANCH   4  35
HETATM   35  C   UNK N   1      20.661  18.421  32.723  0.00  0.00     0.094 C 
BRANCH  35  36
HETATM   36  C   UNK N   1      20.332  16.943  33.142  0.00  0.00     0.179 C 
HETATM   37  S   UNK N   1      20.993  16.669  34.834  0.00  0.00    -0.052 SA
HETATM   38  S   UNK N   1      20.587  14.581  35.055  0.00  0.00    -0.050 SA
HETATM   39  C   UNK N   1      19.661  14.309  33.499  0.00  0.00     0.196 C 
HETATM   40  N   UNK N   1      20.570  14.591  32.376  0.00  0.00    -0.324 N 
HETATM   41  C   UNK N   1      18.531  15.334  33.392  0.00  0.00     0.263 C 
HETATM   42  C   UNK N   1      20.936  15.901  32.194  0.00  0.00     0.261 C 
HETATM   43  C   UNK N   1      21.008  13.551  31.449  0.00  0.00     0.155 C 
HETATM   44  O   UNK N   1      21.636  16.229  31.249  0.00  0.00    -0.269 OA
HETATM   45  O   UNK N   1      17.358  14.989  33.392  0.00  0.00    -0.269 OA
HETATM   46  N   UNK N   1      18.887  16.646  33.185  0.00  0.00    -0.326 N 
HETATM   47  C   UNK N   1      17.875  17.672  32.945  0.00  0.00     0.155 C 
BRANCH  39  48
HETATM   48  C   UNK N   1      19.145  12.845  33.542  0.00  0.00     0.218 C 
BRANCH  48  49
HETATM   49  O   UNK N   1      18.689  12.501  34.826  0.00  0.00    -0.397 OA
HETATM   50  H   UNK N   1      18.058  11.743  34.728  0.00  0.00     0.209 HD
ENDBRANCH  48  49
ENDBRANCH  39  48
ENDBRANCH  35  36
ENDBRANCH   4  35
TORSDOF 7
ENDMDL
MODEL 8
REMARK VINA RESULT:      -6.7      1.771      2.487
REMARK  7 active torsions:
REMARK  status: ('A' for Active; 'I' for Inactive)
REMARK    1  A    between atoms: O_7  and  C_29 
REMARK    2  A    between atoms: O_10  and  C_46 
REMARK    3  A    between atoms: N_12  and  C_17 
REMARK    4  A    between atoms: C_22  and  C_29 
REMARK    5  A    between atoms: C_30  and  C_34 
REMARK    6  A    between atoms: C_34  and  C_37 
REMARK    7  A    between atoms: C_40  and  C_46 
ROOT
HETATM    1  N   UNK N   1      17.389  18.941  38.332  0.00  0.00    -0.337 N 
HETATM    2  C   UNK N   1      16.104  19.027  38.780  0.00  0.00     0.046 A 
HETATM    3  C   UNK N   1      18.143  18.619  39.416  0.00  0.00     0.101 A 
HETATM    4  C   UNK N   1      17.347  18.515  40.547  0.00  0.00    -0.026 A 
HETATM    5  C   UNK N   1      16.052  18.744  40.126  0.00  0.00    -0.002 A 
HETATM    6  C   UNK N   1      14.931  19.339  38.074  0.00  0.00     0.030 A 
HETATM    7  C   UNK N   1      14.844  18.721  40.829  0.00  0.00     0.014 A 
HETATM    8  C   UNK N   1      13.706  19.322  38.761  0.00  0.00     0.002 A 
HETATM    9  C   UNK N   1      13.661  19.007  40.132  0.00  0.00     0.001 A 
ENDROOT
BRANCH   1  10
HETATM   10  C   UNK N   1      17.927  19.158  36.962  0.00  0.00     0.108 C 
HETATM   11  C   UNK N   1      19.481  18.828  36.828  0.00  0.00     0.223 C 
HETATM   12  N   UNK N   1      19.594  18.256  35.506  0.00  0.00    -0.297 N 
HETATM   13  N   UNK N   1      20.134  20.118  36.828  0.00  0.00    -0.366 N 
HETATM   14  C   UNK N   1      18.353  18.058  34.815  0.00  0.00     0.180 C 
HETATM   15  C   UNK N   1      20.748  17.910  34.874  0.00  0.00     0.265 C 
HETATM   16  S   UNK N   1      18.231  19.322  33.504  0.00  0.00    -0.052 SA
HETATM   17  C   UNK N   1      17.303  18.219  35.907  0.00  0.00     0.094 C 
HETATM   18  C   UNK N   1      18.379  16.684  34.173  0.00  0.00     0.261 C 
HETATM   19  S   UNK N   1      19.991  18.734  32.393  0.00  0.00    -0.050 SA
HETATM   20  C   UNK N   1      20.595  17.356  33.460  0.00  0.00     0.196 C 
HETATM   21  N   UNK N   1      19.530  16.332  33.515  0.00  0.00    -0.324 N 
HETATM   22  C   UNK N   1      19.701  14.996  32.956  0.00  0.00     0.155 C 
HETATM   23  O   UNK N   1      17.456  15.893  34.319  0.00  0.00    -0.269 OA
HETATM   24  O   UNK N   1      21.833  18.005  35.432  0.00  0.00    -0.269 OA
HETATM   25  C   UNK N   1      19.198  21.126  36.644  0.00  0.00     0.038 A 
HETATM   26  H   UNK N   1      21.152  20.257  36.737  0.00  0.00     0.162 HD
HETATM   27  C   UNK N   1      17.923  20.641  36.671  0.00  0.00     0.001 A 
HETATM   28  C   UNK N   1      19.475  22.475  36.425  0.00  0.00     0.030 A 
HETATM   29  C   UNK N   1      16.831  21.499  36.507  0.00  0.00     0.012 A 
HETATM   30  C   UNK N   1      17.074  22.867  36.288  0.00  0.00     0.001 A 
HETATM   31  C   UNK N   1      18.396  23.354  36.244  0.00  0.00     0.002 A 
BRANCH  20  32
HETATM   32  C   UNK N   1      21.933  16.845  32.874  0.00  0.00     0.218 C 
BRANCH  32  33
HETATM   33  O   UNK N   1      22.823  17.913  32.690  0.00  0.00    -0.397 OA
HETATM   34  H   UNK N   1      22.284  18.741  32.787  0.00  0.00     0.209 HD
ENDBRANCH  32  33
ENDBRANCH  20  32
ENDBRANCH   1  10
BRANCH   4  35
HETATM   35  C   UNK N   1      17.831  18.227  41.952  0.00  0.00     0.094 C 
BRANCH  35  36
HETATM   36  C   UNK N   1      18.935  19.222  42.464  0.00  0.00     0.179 C 
HETATM   37  S   UNK N   1      18.587  20.877  41.747  0.00  0.00    -0.052 SA
HETATM   38  S   UNK N   1      20.307  21.945  42.433  0.00  0.00    -0.050 SA
HETATM   39  C   UNK N   1      21.048  20.640  43.482  0.00  0.00     0.196 C 
HETATM   40  N   UNK N   1      21.399  19.505  42.612  0.00  0.00    -0.324 N 
HETATM   41  C   UNK N   1      19.996  20.112  44.458  0.00  0.00     0.263 C 
HETATM   42  C   UNK N   1      20.355  18.796  42.074  0.00  0.00     0.261 C 
HETATM   43  C   UNK N   1      22.783  19.097  42.386  0.00  0.00     0.155 C 
HETATM   44  O   UNK N   1      20.558  17.803  41.394  0.00  0.00    -0.269 OA
HETATM   45  O   UNK N   1      20.123  20.251  45.666  0.00  0.00    -0.269 OA
HETATM   46  N   UNK N   1      18.959  19.378  43.931  0.00  0.00    -0.326 N 
HETATM   47  C   UNK N   1      17.978  18.730  44.798  0.00  0.00     0.155 C 
BRANCH  39  48
HETATM   48  C   UNK N   1      22.264  21.287  44.198  0.00  0.00     0.218 C 
BRANCH  48  49
HETATM   49  O   UNK N   1      22.771  20.447  45.205  0.00  0.00    -0.397 OA
HETATM   50  H   UNK N   1      22.406  19.539  45.052  0.00  0.00     0.209 HD
ENDBRANCH  48  49
ENDBRANCH  39  48
ENDBRANCH  35  36
ENDBRANCH   4  35
TORSDOF 7
ENDMDL
MODEL 9
REMARK VINA RESULT:      -6.5      2.096      8.321
REMARK  7 active torsions:
REMARK  status: ('A' for Active; 'I' for Inactive)
REMARK    1  A    between atoms: O_7  and  C_29 
REMARK    2  A    between atoms: O_10  and  C_46 
REMARK    3  A    between atoms: N_12  and  C_17 
REMARK    4  A    between atoms: C_22  and  C_29 
REMARK    5  A    between atoms: C_30  and  C_34 
REMARK    6  A    between atoms: C_34  and  C_37 
REMARK    7  A    between atoms: C_40  and  C_46 
ROOT
HETATM    1  N   UNK N   1      17.410  20.970  38.530  0.00  0.00    -0.337 N 
HETATM    2  C   UNK N   1      16.849  22.090  37.993  0.00  0.00     0.046 A 
HETATM    3  C   UNK N   1      18.001  20.315  37.496  0.00  0.00     0.101 A 
HETATM    4  C   UNK N   1      17.806  21.005  36.309  0.00  0.00    -0.026 A 
HETATM    5  C   UNK N   1      17.102  22.146  36.642  0.00  0.00    -0.002 A 
HETATM    6  C   UNK N   1      16.113  23.108  38.620  0.00  0.00     0.030 A 
HETATM    7  C   UNK N   1      16.674  23.218  35.854  0.00  0.00     0.014 A 
HETATM    8  C   UNK N   1      15.672  24.195  37.847  0.00  0.00     0.002 A 
HETATM    9  C   UNK N   1      15.957  24.254  36.470  0.00  0.00     0.001 A 
ENDROOT
BRANCH   1  10
HETATM   10  C   UNK N   1      17.402  20.492  39.939  0.00  0.00     0.108 C 
HETATM   11  C   UNK N   1      18.399  19.278  40.207  0.00  0.00     0.223 C 
HETATM   12  N   UNK N   1      18.899  19.535  41.537  0.00  0.00    -0.297 N 
HETATM   13  N   UNK N   1      17.552  18.107  40.253  0.00  0.00    -0.366 N 
HETATM   14  C   UNK N   1      18.477  20.775  42.122  0.00  0.00     0.180 C 
HETATM   15  C   UNK N   1      19.705  18.717  42.268  0.00  0.00     0.265 C 
HETATM   16  S   UNK N   1      17.239  20.397  43.409  0.00  0.00    -0.052 SA
HETATM   17  C   UNK N   1      17.903  21.552  40.945  0.00  0.00     0.094 C 
HETATM   18  C   UNK N   1      19.680  21.429  42.774  0.00  0.00     0.261 C 
HETATM   19  S   UNK N   1      18.516  19.189  44.670  0.00  0.00    -0.050 SA
HETATM   20  C   UNK N   1      20.064  19.209  43.667  0.00  0.00     0.196 C 
HETATM   21  N   UNK N   1      20.489  20.618  43.529  0.00  0.00    -0.324 N 
HETATM   22  C   UNK N   1      21.729  21.121  44.110  0.00  0.00     0.155 C 
HETATM   23  O   UNK N   1      19.968  22.599  42.556  0.00  0.00    -0.269 OA
HETATM   24  O   UNK N   1      20.142  17.674  41.802  0.00  0.00    -0.269 OA
HETATM   25  C   UNK N   1      16.219  18.486  40.351  0.00  0.00     0.038 A 
HETATM   26  H   UNK N   1      17.889  17.148  40.429  0.00  0.00     0.162 HD
HETATM   27  C   UNK N   1      16.069  19.836  40.218  0.00  0.00     0.001 A 
HETATM   28  C   UNK N   1      15.138  17.638  40.582  0.00  0.00     0.030 A 
HETATM   29  C   UNK N   1      14.801  20.420  40.283  0.00  0.00     0.012 A 
HETATM   30  C   UNK N   1      13.687  19.593  40.513  0.00  0.00     0.001 A 
HETATM   31  C   UNK N   1      13.856  18.202  40.665  0.00  0.00     0.002 A 
BRANCH  20  32
HETATM   32  C   UNK N   1      21.103  18.302  44.368  0.00  0.00     0.218 C 
BRANCH  32  33
HETATM   33  O   UNK N   1      20.682  17.999  45.672  0.00  0.00    -0.397 OA
HETATM   34  H   UNK N   1      21.465  18.163  46.260  0.00  0.00     0.209 HD
ENDBRANCH  32  33
ENDBRANCH  20  32
ENDBRANCH   1  10
BRANCH   4  35
HETATM   35  C   UNK N   1      18.267  20.563  34.937  0.00  0.00     0.094 C 
BRANCH  35  36
HETATM   36  C   UNK N   1      19.751  20.048  34.897  0.00  0.00     0.179 C 
HETATM   37  S   UNK N   1      19.861  18.544  35.946  0.00  0.00    -0.052 SA
HETATM   38  S   UNK N   1      21.968  18.191  35.865  0.00  0.00    -0.050 SA
HETATM   39  C   UNK N   1      22.424  19.490  34.658  0.00  0.00     0.196 C 
HETATM   40  N   UNK N   1      22.094  20.795  35.253  0.00  0.00    -0.324 N 
HETATM   41  C   UNK N   1      21.546  19.360  33.413  0.00  0.00     0.263 C 
HETATM   42  C   UNK N   1      20.760  21.085  35.402  0.00  0.00     0.261 C 
HETATM   43  C   UNK N   1      23.120  21.775  35.601  0.00  0.00     0.155 C 
HETATM   44  O   UNK N   1      20.400  22.171  35.827  0.00  0.00    -0.269 OA
HETATM   45  O   UNK N   1      22.026  19.087  32.323  0.00  0.00    -0.269 OA
HETATM   46  N   UNK N   1      20.213  19.672  33.546  0.00  0.00    -0.326 N 
HETATM   47  C   UNK N   1      19.326  19.699  32.386  0.00  0.00     0.155 C 
BRANCH  39  48
HETATM   48  C   UNK N   1      23.935  19.299  34.353  0.00  0.00     0.218 C 
BRANCH  48  49
HETATM   49  O   UNK N   1      24.206  17.992  33.911  0.00  0.00    -0.397 OA
HETATM   50  H   UNK N   1      24.878  17.601  34.524  0.00  0.00     0.209 HD
ENDBRANCH  48  49
ENDBRANCH  39  48
ENDBRANCH  35  36
ENDBRANCH   4  35
TORSDOF 7
ENDMDL
