# Supplementary material for: Anti-cancer activity elucidation of geissolosimine as an MDM2-p53 interaction inhibitor: An in-silico study
Source: PLoS One. 2025 May 8;20(5):e0323003. doi: 10.1371/journal.pone.0323003 (PMC12061181; doi:10.1371/journal.pone.0323003)
Supplement: S12 File — (ZIP) [file pone.0323003.s012.zip › molecular docking/docking files/docking/122397414_uff_E=2787.11_uff_E=2787.02_out.pdbqt]

MODEL 1
REMARK VINA RESULT:      -8.7      0.000      0.000
REMARK  5 active torsions:
REMARK  status: ('A' for Active; 'I' for Inactive)
REMARK    1  A    between atoms: O_2  and  C_35 
REMARK    2  A    between atoms: C_8  and  C_14 
REMARK    3  A    between atoms: C_18  and  C_35 
REMARK    4  A    between atoms: C_19  and  C_29 
REMARK    5  A    between atoms: C_26  and  C_33 
ROOT
HETATM    1  N   UNK N   1      20.141  25.875  36.044  0.00  0.00     0.090 N 
HETATM    2  N   UNK N   1      16.216  21.604  36.508  0.00  0.00    -0.358 N 
HETATM    3  C   UNK N   1      20.334  23.145  37.335  0.00  0.00     0.008 C 
HETATM    4  C   UNK N   1      19.392  24.286  37.816  0.00  0.00     0.123 C 
HETATM    5  C   UNK N   1      21.264  23.625  36.163  0.00  0.00     0.018 C 
HETATM    6  C   UNK N   1      18.946  25.219  36.653  0.00  0.00     0.240 C 
HETATM    7  C   UNK N   1      19.695  21.735  37.094  0.00  0.00     0.021 C 
HETATM    8  C   UNK N   1      21.439  25.163  36.221  0.00  0.00     0.277 C 
HETATM    9  C   UNK N   1      18.691  21.519  35.928  0.00  0.00     0.069 C 
HETATM   10  C   UNK N   1      18.126  24.596  35.497  0.00  0.00     0.078 C 
HETATM   11  C   UNK N   1      17.361  22.223  36.128  0.00  0.00     0.025 A 
HETATM   12  C   UNK N   1      17.117  23.583  35.928  0.00  0.00    -0.020 A 
HETATM   13  C   UNK N   1      20.276  27.289  36.422  0.00  0.00     0.310 C 
HETATM   14  C   UNK N   1      15.774  23.773  36.195  0.00  0.00    -0.001 A 
HETATM   15  C   UNK N   1      15.262  22.554  36.553  0.00  0.00     0.043 A 
HETATM   16  C   UNK N   1      14.976  24.918  36.166  0.00  0.00     0.014 A 
HETATM   17  C   UNK N   1      13.927  22.391  36.912  0.00  0.00     0.030 A 
HETATM   18  C   UNK N   1      13.621  24.788  36.523  0.00  0.00     0.001 A 
HETATM   19  C   UNK N   1      13.098  23.528  36.897  0.00  0.00     0.002 A 
HETATM   20  H   UNK N   1      16.085  20.592  36.731  0.00  0.00     0.166 HD
ENDROOT
BRANCH   9  21
HETATM   21  C   UNK N   1      18.474  20.039  35.600  0.00  0.00    -0.046 A 
HETATM   22  C   UNK N   1      18.288  19.062  36.612  0.00  0.00     0.038 A 
HETATM   23  C   UNK N   1      18.130  17.732  36.228  0.00  0.00     0.043 A 
HETATM   24  N   UNK N   1      17.963  16.674  37.038  0.00  0.00    -0.358 N 
HETATM   25  C   UNK N   1      18.137  17.342  34.918  0.00  0.00    -0.001 A 
HETATM   26  C   UNK N   1      17.869  15.574  36.251  0.00  0.00     0.017 A 
HETATM   27  H   UNK N   1      17.925  16.700  38.081  0.00  0.00     0.166 HD
HETATM   28  C   UNK N   1      17.682  14.188  36.868  0.00  0.00     0.058 C 
HETATM   29  C   UNK N   1      17.971  15.963  34.897  0.00  0.00    -0.021 A 
HETATM   30  C   UNK N   1      19.030  13.479  37.179  0.00  0.00     0.020 C 
HETATM   31  C   UNK N   1      19.461  12.288  36.238  0.00  0.00     0.015 C 
HETATM   32  C   UNK N   1      21.003  12.033  36.358  0.00  0.00     0.163 A 
HETATM   33  C   UNK N   1      19.123  12.586  34.773  0.00  0.00     0.284 C 
HETATM   34  O   UNK N   1      21.715  13.261  36.463  0.00  0.00    -0.373 OA
HETATM   35  C   UNK N   1      21.894  12.581  35.268  0.00  0.00     0.180 A 
HETATM   36  C   UNK N   1      21.273  13.392  34.107  0.00  0.00     0.306 C 
HETATM   37  N   UNK N   1      19.875  13.780  34.389  0.00  0.00     0.092 N 
HETATM   38  C   UNK N   1      19.258  14.502  33.267  0.00  0.00     0.277 C 
HETATM   39  C   UNK N   1      17.895  15.112  33.655  0.00  0.00     0.072 C 
HETATM   40  C   UNK N   1      18.303  18.271  33.891  0.00  0.00     0.015 A 
HETATM   41  C   UNK N   1      18.475  19.624  34.238  0.00  0.00     0.009 A 
BRANCH  31  42
HETATM   42  C   UNK N   1      18.709  11.001  36.700  0.00  0.00     0.009 C 
HETATM   43  C   UNK N   1      18.718  10.746  38.215  0.00  0.00     0.006 C 
ENDBRANCH  31  42
ENDBRANCH   9  21
BRANCH   4  44
HETATM   44  C   UNK N   1      18.332  23.857  38.811  0.00  0.00     0.265 C 
HETATM   45  O   UNK N   1      17.344  24.550  39.010  0.00  0.00    -0.265 OA
BRANCH  44  46
HETATM   46  O   UNK N   1      18.529  22.730  39.542  0.00  0.00    -0.326 OA
HETATM   47  C   UNK N   1      18.355  22.684  40.909  0.00  0.00     0.213 C 
ENDBRANCH  44  46
ENDBRANCH   4  44
BRANCH   5  48
HETATM   48  C   UNK N   1      22.615  22.861  36.192  0.00  0.00     0.002 C 
HETATM   49  C   UNK N   1      22.831  21.934  34.996  0.00  0.00     0.005 C 
ENDBRANCH   5  48
TORSDOF 5
ENDMDL
MODEL 2
REMARK VINA RESULT:      -8.1      2.659      4.502
REMARK  5 active torsions:
REMARK  status: ('A' for Active; 'I' for Inactive)
REMARK    1  A    between atoms: O_2  and  C_35 
REMARK    2  A    between atoms: C_8  and  C_14 
REMARK    3  A    between atoms: C_18  and  C_35 
REMARK    4  A    between atoms: C_19  and  C_29 
REMARK    5  A    between atoms: C_26  and  C_33 
ROOT
HETATM    1  N   UNK N   1      15.023  24.761  36.860  0.00  0.00     0.090 N 
HETATM    2  N   UNK N   1      17.697  19.621  37.400  0.00  0.00    -0.358 N 
HETATM    3  C   UNK N   1      17.965  24.072  37.038  0.00  0.00     0.008 C 
HETATM    4  C   UNK N   1      16.931  23.840  38.178  0.00  0.00     0.123 C 
HETATM    5  C   UNK N   1      17.316  24.821  35.819  0.00  0.00     0.018 C 
HETATM    6  C   UNK N   1      15.497  23.576  37.636  0.00  0.00     0.240 C 
HETATM    7  C   UNK N   1      18.868  22.860  36.624  0.00  0.00     0.021 C 
HETATM    8  C   UNK N   1      16.088  25.638  36.292  0.00  0.00     0.277 C 
HETATM    9  C   UNK N   1      18.243  21.621  35.926  0.00  0.00     0.069 C 
HETATM   10  C   UNK N   1      15.276  22.329  36.746  0.00  0.00     0.078 C 
HETATM   11  C   UNK N   1      17.342  20.799  36.831  0.00  0.00     0.025 A 
HETATM   12  C   UNK N   1      16.029  21.114  37.183  0.00  0.00    -0.020 A 
HETATM   13  C   UNK N   1      14.030  25.565  37.586  0.00  0.00     0.310 C 
HETATM   14  C   UNK N   1      15.589  20.080  37.986  0.00  0.00    -0.001 A 
HETATM   15  C   UNK N   1      16.632  19.197  38.105  0.00  0.00     0.043 A 
HETATM   16  C   UNK N   1      14.371  19.858  38.629  0.00  0.00     0.014 A 
HETATM   17  C   UNK N   1      16.535  18.041  38.873  0.00  0.00     0.030 A 
HETATM   18  C   UNK N   1      14.240  18.696  39.415  0.00  0.00     0.001 A 
HETATM   19  C   UNK N   1      15.320  17.791  39.538  0.00  0.00     0.002 A 
HETATM   20  H   UNK N   1      18.616  19.130  37.321  0.00  0.00     0.166 HD
ENDROOT
BRANCH   9  21
HETATM   21  C   UNK N   1      19.290  20.730  35.253  0.00  0.00    -0.046 A 
HETATM   22  C   UNK N   1      18.949  19.797  34.240  0.00  0.00     0.038 A 
HETATM   23  C   UNK N   1      19.958  19.001  33.704  0.00  0.00     0.043 A 
HETATM   24  N   UNK N   1      19.824  18.057  32.759  0.00  0.00    -0.358 N 
HETATM   25  C   UNK N   1      21.260  19.097  34.109  0.00  0.00    -0.001 A 
HETATM   26  C   UNK N   1      21.050  17.518  32.549  0.00  0.00     0.017 A 
HETATM   27  H   UNK N   1      18.933  17.784  32.286  0.00  0.00     0.166 HD
HETATM   28  C   UNK N   1      21.244  16.396  31.529  0.00  0.00     0.058 C 
HETATM   29  C   UNK N   1      21.988  18.161  33.388  0.00  0.00    -0.021 A 
HETATM   30  C   UNK N   1      21.064  14.981  32.147  0.00  0.00     0.020 C 
HETATM   31  C   UNK N   1      22.362  14.114  32.378  0.00  0.00     0.015 C 
HETATM   32  C   UNK N   1      22.081  12.987  33.430  0.00  0.00     0.163 A 
HETATM   33  C   UNK N   1      23.525  14.979  32.879  0.00  0.00     0.284 C 
HETATM   34  O   UNK N   1      21.248  13.467  34.480  0.00  0.00    -0.373 OA
HETATM   35  C   UNK N   1      22.562  13.210  34.845  0.00  0.00     0.180 A 
HETATM   36  C   UNK N   1      23.270  14.533  35.214  0.00  0.00     0.306 C 
HETATM   37  N   UNK N   1      23.116  15.556  34.159  0.00  0.00     0.092 N 
HETATM   38  C   UNK N   1      23.835  16.799  34.474  0.00  0.00     0.277 C 
HETATM   39  C   UNK N   1      23.475  17.937  33.497  0.00  0.00     0.072 C 
HETATM   40  C   UNK N   1      21.643  20.011  35.092  0.00  0.00     0.015 A 
HETATM   41  C   UNK N   1      20.650  20.827  35.666  0.00  0.00     0.009 A 
BRANCH  31  42
HETATM   42  C   UNK N   1      22.750  13.443  31.023  0.00  0.00     0.009 C 
HETATM   43  C   UNK N   1      21.576  12.868  30.218  0.00  0.00     0.006 C 
ENDBRANCH  31  42
ENDBRANCH   9  21
BRANCH   4  44
HETATM   44  C   UNK N   1      17.422  22.958  39.309  0.00  0.00     0.265 C 
HETATM   45  O   UNK N   1      16.631  22.435  40.081  0.00  0.00    -0.265 OA
BRANCH  44  46
HETATM   46  O   UNK N   1      18.757  22.819  39.508  0.00  0.00    -0.326 OA
HETATM   47  C   UNK N   1      19.313  21.716  40.120  0.00  0.00     0.213 C 
ENDBRANCH  44  46
ENDBRANCH   4  44
BRANCH   5  48
HETATM   48  C   UNK N   1      18.375  25.689  35.087  0.00  0.00     0.002 C 
HETATM   49  C   UNK N   1      17.791  26.910  34.374  0.00  0.00     0.005 C 
ENDBRANCH   5  48
TORSDOF 5
ENDMDL
MODEL 3
REMARK VINA RESULT:      -8.1      2.385      3.991
REMARK  5 active torsions:
REMARK  status: ('A' for Active; 'I' for Inactive)
REMARK    1  A    between atoms: O_2  and  C_35 
REMARK    2  A    between atoms: C_8  and  C_14 
REMARK    3  A    between atoms: C_18  and  C_35 
REMARK    4  A    between atoms: C_19  and  C_29 
REMARK    5  A    between atoms: C_26  and  C_33 
ROOT
HETATM    1  N   UNK N   1      15.060  24.188  37.980  0.00  0.00     0.090 N 
HETATM    2  N   UNK N   1      16.669  18.596  37.916  0.00  0.00    -0.358 N 
HETATM    3  C   UNK N   1      17.748  22.911  37.427  0.00  0.00     0.008 C 
HETATM    4  C   UNK N   1      17.004  22.852  38.793  0.00  0.00     0.123 C 
HETATM    5  C   UNK N   1      16.984  23.819  36.398  0.00  0.00     0.018 C 
HETATM    6  C   UNK N   1      15.458  22.905  38.632  0.00  0.00     0.240 C 
HETATM    7  C   UNK N   1      18.250  21.557  36.820  0.00  0.00     0.021 C 
HETATM    8  C   UNK N   1      16.107  24.851  37.150  0.00  0.00     0.277 C 
HETATM    9  C   UNK N   1      17.230  20.496  36.320  0.00  0.00     0.069 C 
HETATM   10  C   UNK N   1      14.771  21.761  37.846  0.00  0.00     0.078 C 
HETATM   11  C   UNK N   1      16.434  19.842  37.435  0.00  0.00     0.025 A 
HETATM   12  C   UNK N   1      15.343  20.404  38.100  0.00  0.00    -0.020 A 
HETATM   13  C   UNK N   1      14.466  25.150  38.919  0.00  0.00     0.310 C 
HETATM   14  C   UNK N   1      14.913  19.452  39.004  0.00  0.00    -0.001 A 
HETATM   15  C   UNK N   1      15.748  18.372  38.872  0.00  0.00     0.043 A 
HETATM   16  C   UNK N   1      13.874  19.459  39.936  0.00  0.00     0.014 A 
HETATM   17  C   UNK N   1      15.610  17.233  39.659  0.00  0.00     0.030 A 
HETATM   18  C   UNK N   1      13.707  18.320  40.747  0.00  0.00     0.001 A 
HETATM   19  C   UNK N   1      14.573  17.211  40.610  0.00  0.00     0.002 A 
HETATM   20  H   UNK N   1      17.418  17.932  37.618  0.00  0.00     0.166 HD
ENDROOT
BRANCH   9  21
HETATM   21  C   UNK N   1      17.872  19.436  35.421  0.00  0.00    -0.046 A 
HETATM   22  C   UNK N   1      17.372  18.110  35.344  0.00  0.00     0.038 A 
HETATM   23  C   UNK N   1      18.036  17.198  34.526  0.00  0.00     0.043 A 
HETATM   24  N   UNK N   1      17.724  15.905  34.342  0.00  0.00    -0.358 N 
HETATM   25  C   UNK N   1      19.137  17.539  33.791  0.00  0.00    -0.001 A 
HETATM   26  C   UNK N   1      18.637  15.388  33.484  0.00  0.00     0.017 A 
HETATM   27  H   UNK N   1      16.930  15.396  34.790  0.00  0.00     0.166 HD
HETATM   28  C   UNK N   1      18.572  13.918  33.070  0.00  0.00     0.058 C 
HETATM   29  C   UNK N   1      19.547  16.401  33.110  0.00  0.00    -0.021 A 
HETATM   30  C   UNK N   1      19.382  12.987  34.015  0.00  0.00     0.020 C 
HETATM   31  C   UNK N   1      20.745  12.406  33.475  0.00  0.00     0.015 C 
HETATM   32  C   UNK N   1      21.644  11.935  34.669  0.00  0.00     0.163 A 
HETATM   33  C   UNK N   1      21.513  13.455  32.662  0.00  0.00     0.284 C 
HETATM   34  O   UNK N   1      21.544  12.834  35.768  0.00  0.00    -0.373 OA
HETATM   35  C   UNK N   1      22.765  12.849  35.109  0.00  0.00     0.180 A 
HETATM   36  C   UNK N   1      22.963  14.211  34.406  0.00  0.00     0.306 C 
HETATM   37  N   UNK N   1      21.805  14.571  33.561  0.00  0.00     0.092 N 
HETATM   38  C   UNK N   1      22.009  15.837  32.842  0.00  0.00     0.277 C 
HETATM   39  C   UNK N   1      20.715  16.326  32.159  0.00  0.00     0.072 C 
HETATM   40  C   UNK N   1      19.653  18.835  33.826  0.00  0.00     0.015 A 
HETATM   41  C   UNK N   1      19.016  19.784  34.649  0.00  0.00     0.009 A 
BRANCH  31  42
HETATM   42  C   UNK N   1      20.429  11.171  32.575  0.00  0.00     0.009 C 
HETATM   43  C   UNK N   1      20.577  11.406  31.065  0.00  0.00     0.006 C 
ENDBRANCH  31  42
ENDBRANCH   9  21
BRANCH   4  44
HETATM   44  C   UNK N   1      17.568  21.848  39.780  0.00  0.00     0.265 C 
HETATM   45  O   UNK N   1      18.692  21.390  39.630  0.00  0.00    -0.265 OA
BRANCH  44  46
HETATM   46  O   UNK N   1      16.782  21.401  40.791  0.00  0.00    -0.326 OA
HETATM   47  C   UNK N   1      17.183  20.423  41.676  0.00  0.00     0.213 C 
ENDBRANCH  44  46
ENDBRANCH   4  44
BRANCH   5  48
HETATM   48  C   UNK N   1      17.983  24.481  35.410  0.00  0.00     0.002 C 
HETATM   49  C   UNK N   1      19.155  25.189  36.091  0.00  0.00     0.005 C 
ENDBRANCH   5  48
TORSDOF 5
ENDMDL
MODEL 4
REMARK VINA RESULT:      -7.4      3.257     10.836
REMARK  5 active torsions:
REMARK  status: ('A' for Active; 'I' for Inactive)
REMARK    1  A    between atoms: O_2  and  C_35 
REMARK    2  A    between atoms: C_8  and  C_14 
REMARK    3  A    between atoms: C_18  and  C_35 
REMARK    4  A    between atoms: C_19  and  C_29 
REMARK    5  A    between atoms: C_26  and  C_33 
ROOT
HETATM    1  N   UNK N   1      20.108  11.739  37.215  0.00  0.00     0.090 N 
HETATM    2  N   UNK N   1      17.969  15.331  41.263  0.00  0.00    -0.358 N 
HETATM    3  C   UNK N   1      17.796  13.689  37.105  0.00  0.00     0.008 C 
HETATM    4  C   UNK N   1      17.847  12.428  38.016  0.00  0.00     0.123 C 
HETATM    5  C   UNK N   1      19.047  13.763  36.158  0.00  0.00     0.018 C 
HETATM    6  C   UNK N   1      19.299  12.052  38.431  0.00  0.00     0.240 C 
HETATM    7  C   UNK N   1      17.439  15.055  37.783  0.00  0.00     0.021 C 
HETATM    8  C   UNK N   1      19.632  12.345  35.939  0.00  0.00     0.277 C 
HETATM    9  C   UNK N   1      18.425  15.711  38.789  0.00  0.00     0.069 C 
HETATM   10  C   UNK N   1      20.103  13.079  39.264  0.00  0.00     0.078 C 
HETATM   11  C   UNK N   1      18.554  14.955  40.100  0.00  0.00     0.025 A 
HETATM   12  C   UNK N   1      19.305  13.796  40.304  0.00  0.00    -0.020 A 
HETATM   13  C   UNK N   1      20.349  10.300  37.040  0.00  0.00     0.310 C 
HETATM   14  C   UNK N   1      19.162  13.478  41.641  0.00  0.00    -0.001 A 
HETATM   15  C   UNK N   1      18.336  14.425  42.189  0.00  0.00     0.043 A 
HETATM   16  C   UNK N   1      19.676  12.429  42.406  0.00  0.00     0.014 A 
HETATM   17  C   UNK N   1      17.962  14.390  43.529  0.00  0.00     0.030 A 
HETATM   18  C   UNK N   1      19.317  12.366  43.765  0.00  0.00     0.001 A 
HETATM   19  C   UNK N   1      18.461  13.343  44.325  0.00  0.00     0.002 A 
HETATM   20  H   UNK N   1      17.348  16.155  41.424  0.00  0.00     0.166 HD
ENDROOT
BRANCH   9  21
HETATM   21  C   UNK N   1      18.111  17.187  39.048  0.00  0.00    -0.046 A 
HETATM   22  C   UNK N   1      16.832  17.743  38.787  0.00  0.00     0.038 A 
HETATM   23  C   UNK N   1      16.640  19.104  39.019  0.00  0.00     0.043 A 
HETATM   24  N   UNK N   1      15.514  19.805  38.814  0.00  0.00    -0.358 N 
HETATM   25  C   UNK N   1      17.633  19.912  39.498  0.00  0.00    -0.001 A 
HETATM   26  C   UNK N   1      15.773  21.092  39.152  0.00  0.00     0.017 A 
HETATM   27  H   UNK N   1      14.612  19.426  38.449  0.00  0.00     0.166 HD
HETATM   28  C   UNK N   1      14.691  22.165  39.025  0.00  0.00     0.058 C 
HETATM   29  C   UNK N   1      17.110  21.195  39.596  0.00  0.00    -0.021 A 
HETATM   30  C   UNK N   1      14.683  22.852  37.630  0.00  0.00     0.020 C 
HETATM   31  C   UNK N   1      15.240  24.325  37.539  0.00  0.00     0.015 C 
HETATM   32  C   UNK N   1      15.626  24.668  36.060  0.00  0.00     0.163 A 
HETATM   33  C   UNK N   1      16.475  24.508  38.428  0.00  0.00     0.284 C 
HETATM   34  O   UNK N   1      16.229  23.550  35.419  0.00  0.00    -0.373 OA
HETATM   35  C   UNK N   1      17.088  24.607  35.682  0.00  0.00     0.180 A 
HETATM   36  C   UNK N   1      18.134  24.181  36.737  0.00  0.00     0.306 C 
HETATM   37  N   UNK N   1      17.502  23.590  37.935  0.00  0.00     0.092 N 
HETATM   38  C   UNK N   1      18.486  23.235  38.969  0.00  0.00     0.277 C 
HETATM   39  C   UNK N   1      17.853  22.404  40.105  0.00  0.00     0.072 C 
HETATM   40  C   UNK N   1      18.901  19.404  39.782  0.00  0.00     0.015 A 
HETATM   41  C   UNK N   1      19.137  18.036  39.551  0.00  0.00     0.009 A 
BRANCH  31  42
HETATM   42  C   UNK N   1      14.113  25.303  37.997  0.00  0.00     0.009 C 
HETATM   43  C   UNK N   1      13.031  25.593  36.946  0.00  0.00     0.006 C 
ENDBRANCH  31  42
ENDBRANCH   9  21
BRANCH   4  44
HETATM   44  C   UNK N   1      16.779  12.378  39.090  0.00  0.00     0.265 C 
HETATM   45  O   UNK N   1      16.851  11.570  40.005  0.00  0.00    -0.265 OA
BRANCH  44  46
HETATM   46  O   UNK N   1      15.695  13.187  38.983  0.00  0.00    -0.326 OA
HETATM   47  C   UNK N   1      14.902  13.524  40.059  0.00  0.00     0.213 C 
ENDBRANCH  44  46
ENDBRANCH   4  44
BRANCH   5  48
HETATM   48  C   UNK N   1      18.683  14.479  34.829  0.00  0.00     0.002 C 
HETATM   49  C   UNK N   1      19.321  15.860  34.672  0.00  0.00     0.005 C 
ENDBRANCH   5  48
TORSDOF 5
ENDMDL
MODEL 5
REMARK VINA RESULT:      -7.2      2.047      2.956
REMARK  5 active torsions:
REMARK  status: ('A' for Active; 'I' for Inactive)
REMARK    1  A    between atoms: O_2  and  C_35 
REMARK    2  A    between atoms: C_8  and  C_14 
REMARK    3  A    between atoms: C_18  and  C_35 
REMARK    4  A    between atoms: C_19  and  C_29 
REMARK    5  A    between atoms: C_26  and  C_33 
ROOT
HETATM    1  N   UNK N   1      19.515  24.012  36.417  0.00  0.00     0.090 N 
HETATM    2  N   UNK N   1      16.973  18.840  37.225  0.00  0.00    -0.358 N 
HETATM    3  C   UNK N   1      20.693  21.325  37.159  0.00  0.00     0.008 C 
HETATM    4  C   UNK N   1      19.705  22.134  38.049  0.00  0.00     0.123 C 
HETATM    5  C   UNK N   1      21.099  22.131  35.873  0.00  0.00     0.018 C 
HETATM    6  C   UNK N   1      18.735  23.016  37.210  0.00  0.00     0.240 C 
HETATM    7  C   UNK N   1      20.346  19.823  36.876  0.00  0.00     0.021 C 
HETATM    8  C   UNK N   1      20.932  23.651  36.126  0.00  0.00     0.277 C 
HETATM    9  C   UNK N   1      19.117  19.455  36.000  0.00  0.00     0.069 C 
HETATM   10  C   UNK N   1      17.771  22.304  36.230  0.00  0.00     0.078 C 
HETATM   11  C   UNK N   1      17.783  19.767  36.657  0.00  0.00     0.025 A 
HETATM   12  C   UNK N   1      17.191  21.028  36.748  0.00  0.00    -0.020 A 
HETATM   13  C   UNK N   1      19.435  25.373  36.965  0.00  0.00     0.310 C 
HETATM   14  C   UNK N   1      15.982  20.837  37.389  0.00  0.00    -0.001 A 
HETATM   15  C   UNK N   1      15.888  19.499  37.673  0.00  0.00     0.043 A 
HETATM   16  C   UNK N   1      14.975  21.731  37.756  0.00  0.00     0.014 A 
HETATM   17  C   UNK N   1      14.793  18.963  38.344  0.00  0.00     0.030 A 
HETATM   18  C   UNK N   1      13.853  21.220  38.436  0.00  0.00     0.001 A 
HETATM   19  C   UNK N   1      13.764  19.840  38.731  0.00  0.00     0.002 A 
HETATM   20  H   UNK N   1      17.146  17.814  37.311  0.00  0.00     0.166 HD
ENDROOT
BRANCH   9  21
HETATM   21  C   UNK N   1      19.151  18.005  35.512  0.00  0.00    -0.046 A 
HETATM   22  C   UNK N   1      19.753  16.968  36.270  0.00  0.00     0.038 A 
HETATM   23  C   UNK N   1      19.771  15.681  35.737  0.00  0.00     0.043 A 
HETATM   24  N   UNK N   1      20.308  14.584  36.295  0.00  0.00    -0.358 N 
HETATM   25  C   UNK N   1      19.220  15.384  34.521  0.00  0.00    -0.001 A 
HETATM   26  C   UNK N   1      20.118  13.557  35.431  0.00  0.00     0.017 A 
HETATM   27  H   UNK N   1      20.793  14.541  37.219  0.00  0.00     0.166 HD
HETATM   28  C   UNK N   1      20.626  12.154  35.764  0.00  0.00     0.058 C 
HETATM   29  C   UNK N   1      19.424  14.029  34.295  0.00  0.00    -0.021 A 
HETATM   30  C   UNK N   1      22.078  11.904  35.267  0.00  0.00     0.020 C 
HETATM   31  C   UNK N   1      22.268  10.969  34.010  0.00  0.00     0.015 C 
HETATM   32  C   UNK N   1      23.668  11.222  33.353  0.00  0.00     0.163 A 
HETATM   33  C   UNK N   1      21.177  11.220  32.961  0.00  0.00     0.284 C 
HETATM   34  O   UNK N   1      23.996  12.607  33.370  0.00  0.00    -0.373 OA
HETATM   35  C   UNK N   1      23.718  12.086  32.114  0.00  0.00     0.180 A 
HETATM   36  C   UNK N   1      22.416  12.713  31.564  0.00  0.00     0.306 C 
HETATM   37  N   UNK N   1      21.302  12.612  32.531  0.00  0.00     0.092 N 
HETATM   38  C   UNK N   1      20.045  13.153  31.994  0.00  0.00     0.277 C 
HETATM   39  C   UNK N   1      18.957  13.267  33.081  0.00  0.00     0.072 C 
HETATM   40  C   UNK N   1      18.605  16.370  33.749  0.00  0.00     0.015 A 
HETATM   41  C   UNK N   1      18.576  17.685  34.249  0.00  0.00     0.009 A 
BRANCH  31  42
HETATM   42  C   UNK N   1      22.206   9.485  34.490  0.00  0.00     0.009 C 
HETATM   43  C   UNK N   1      22.917   9.198  35.820  0.00  0.00     0.006 C 
ENDBRANCH  31  42
ENDBRANCH   9  21
BRANCH   4  44
HETATM   44  C   UNK N   1      19.115  21.357  39.209  0.00  0.00     0.265 C 
HETATM   45  O   UNK N   1      19.572  20.269  39.529  0.00  0.00    -0.265 OA
BRANCH  44  46
HETATM   46  O   UNK N   1      18.018  21.845  39.842  0.00  0.00    -0.326 OA
HETATM   47  C   UNK N   1      17.307  21.121  40.775  0.00  0.00     0.213 C 
ENDBRANCH  44  46
ENDBRANCH   4  44
BRANCH   5  48
HETATM   48  C   UNK N   1      22.534  21.748  35.420  0.00  0.00     0.002 C 
HETATM   49  C   UNK N   1      22.573  20.758  34.255  0.00  0.00     0.005 C 
ENDBRANCH   5  48
TORSDOF 5
ENDMDL
MODEL 6
REMARK VINA RESULT:      -7.2      2.382     10.501
REMARK  5 active torsions:
REMARK  status: ('A' for Active; 'I' for Inactive)
REMARK    1  A    between atoms: O_2  and  C_35 
REMARK    2  A    between atoms: C_8  and  C_14 
REMARK    3  A    between atoms: C_18  and  C_35 
REMARK    4  A    between atoms: C_19  and  C_29 
REMARK    5  A    between atoms: C_26  and  C_33 
ROOT
HETATM    1  N   UNK N   1      18.961  11.194  35.806  0.00  0.00     0.090 N 
HETATM    2  N   UNK N   1      20.174  16.867  35.347  0.00  0.00    -0.358 N 
HETATM    3  C   UNK N   1      19.761  13.221  37.907  0.00  0.00     0.008 C 
HETATM    4  C   UNK N   1      20.668  12.763  36.728  0.00  0.00     0.123 C 
HETATM    5  C   UNK N   1      18.416  12.411  37.943  0.00  0.00     0.018 C 
HETATM    6  C   UNK N   1      19.848  12.348  35.473  0.00  0.00     0.240 C 
HETATM    7  C   UNK N   1      19.574  14.762  38.117  0.00  0.00     0.021 C 
HETATM    8  C   UNK N   1      18.603  11.040  37.246  0.00  0.00     0.277 C 
HETATM    9  C   UNK N   1      18.794  15.606  37.072  0.00  0.00     0.069 C 
HETATM   10  C   UNK N   1      18.964  13.424  34.795  0.00  0.00     0.078 C 
HETATM   11  C   UNK N   1      19.514  15.751  35.743  0.00  0.00     0.025 A 
HETATM   12  C   UNK N   1      19.578  14.785  34.738  0.00  0.00    -0.020 A 
HETATM   13  C   UNK N   1      19.445   9.919  35.260  0.00  0.00     0.310 C 
HETATM   14  C   UNK N   1      20.300  15.354  33.706  0.00  0.00    -0.001 A 
HETATM   15  C   UNK N   1      20.654  16.613  34.115  0.00  0.00     0.043 A 
HETATM   16  C   UNK N   1      20.683  14.858  32.458  0.00  0.00     0.014 A 
HETATM   17  C   UNK N   1      21.416  17.461  33.316  0.00  0.00     0.030 A 
HETATM   18  C   UNK N   1      21.454  15.692  31.625  0.00  0.00     0.001 A 
HETATM   19  C   UNK N   1      21.821  16.989  32.054  0.00  0.00     0.002 A 
HETATM   20  H   UNK N   1      20.300  17.754  35.883  0.00  0.00     0.166 HD
ENDROOT
BRANCH   9  21
HETATM   21  C   UNK N   1      18.375  16.977  37.611  0.00  0.00    -0.046 A 
HETATM   22  C   UNK N   1      17.131  17.571  37.277  0.00  0.00     0.038 A 
HETATM   23  C   UNK N   1      16.843  18.836  37.784  0.00  0.00     0.043 A 
HETATM   24  N   UNK N   1      15.733  19.560  37.563  0.00  0.00    -0.358 N 
HETATM   25  C   UNK N   1      17.707  19.513  38.598  0.00  0.00    -0.001 A 
HETATM   26  C   UNK N   1      15.875  20.731  38.231  0.00  0.00     0.017 A 
HETATM   27  H   UNK N   1      14.920  19.272  36.974  0.00  0.00     0.166 HD
HETATM   28  C   UNK N   1      14.780  21.796  38.178  0.00  0.00     0.058 C 
HETATM   29  C   UNK N   1      17.118  20.733  38.904  0.00  0.00    -0.021 A 
HETATM   30  C   UNK N   1      14.966  22.795  37.001  0.00  0.00     0.020 C 
HETATM   31  C   UNK N   1      15.463  24.251  37.351  0.00  0.00     0.015 C 
HETATM   32  C   UNK N   1      16.066  24.938  36.079  0.00  0.00     0.163 A 
HETATM   33  C   UNK N   1      16.529  24.225  38.452  0.00  0.00     0.284 C 
HETATM   34  O   UNK N   1      16.816  24.008  35.305  0.00  0.00    -0.373 OA
HETATM   35  C   UNK N   1      17.571  24.978  35.947  0.00  0.00     0.180 A 
HETATM   36  C   UNK N   1      18.452  24.319  37.034  0.00  0.00     0.306 C 
HETATM   37  N   UNK N   1      17.663  23.456  37.938  0.00  0.00     0.092 N 
HETATM   38  C   UNK N   1      18.482  22.872  39.010  0.00  0.00     0.277 C 
HETATM   39  C   UNK N   1      17.713  21.791  39.798  0.00  0.00     0.072 C 
HETATM   40  C   UNK N   1      18.935  18.960  38.964  0.00  0.00     0.015 A 
HETATM   41  C   UNK N   1      19.268  17.687  38.463  0.00  0.00     0.009 A 
BRANCH  31  42
HETATM   42  C   UNK N   1      14.233  25.086  37.829  0.00  0.00     0.009 C 
HETATM   43  C   UNK N   1      13.215  25.437  36.734  0.00  0.00     0.006 C 
ENDBRANCH  31  42
ENDBRANCH   9  21
BRANCH   4  44
HETATM   44  C   UNK N   1      21.899  13.620  36.505  0.00  0.00     0.265 C 
HETATM   45  O   UNK N   1      22.550  13.521  35.475  0.00  0.00    -0.265 OA
BRANCH  44  46
HETATM   46  O   UNK N   1      22.320  14.444  37.498  0.00  0.00    -0.326 OA
HETATM   47  C   UNK N   1      23.029  15.602  37.260  0.00  0.00     0.213 C 
ENDBRANCH  44  46
ENDBRANCH   4  44
BRANCH   5  48
HETATM   48  C   UNK N   1      17.895  12.283  39.400  0.00  0.00     0.002 C 
HETATM   49  C   UNK N   1      16.579  13.018  39.657  0.00  0.00     0.005 C 
ENDBRANCH   5  48
TORSDOF 5
ENDMDL
MODEL 7
REMARK VINA RESULT:      -7.2      2.873      4.423
REMARK  5 active torsions:
REMARK  status: ('A' for Active; 'I' for Inactive)
REMARK    1  A    between atoms: O_2  and  C_35 
REMARK    2  A    between atoms: C_8  and  C_14 
REMARK    3  A    between atoms: C_18  and  C_35 
REMARK    4  A    between atoms: C_19  and  C_29 
REMARK    5  A    between atoms: C_26  and  C_33 
ROOT
HETATM    1  N   UNK N   1      18.574  21.620  42.231  0.00  0.00     0.090 N 
HETATM    2  N   UNK N   1      16.767  21.000  36.734  0.00  0.00    -0.358 N 
HETATM    3  C   UNK N   1      17.641  19.168  40.721  0.00  0.00     0.008 C 
HETATM    4  C   UNK N   1      16.746  20.398  41.050  0.00  0.00     0.123 C 
HETATM    5  C   UNK N   1      19.063  19.303  41.374  0.00  0.00     0.018 C 
HETATM    6  C   UNK N   1      17.562  21.720  41.138  0.00  0.00     0.240 C 
HETATM    7  C   UNK N   1      17.675  18.677  39.234  0.00  0.00     0.021 C 
HETATM    8  C   UNK N   1      18.995  20.239  42.607  0.00  0.00     0.277 C 
HETATM    9  C   UNK N   1      18.328  19.559  38.134  0.00  0.00     0.069 C 
HETATM   10  C   UNK N   1      18.306  22.199  39.867  0.00  0.00     0.078 C 
HETATM   11  C   UNK N   1      17.552  20.827  37.826  0.00  0.00     0.025 A 
HETATM   12  C   UNK N   1      17.553  21.993  38.593  0.00  0.00    -0.020 A 
HETATM   13  C   UNK N   1      18.206  22.387  43.429  0.00  0.00     0.310 C 
HETATM   14  C   UNK N   1      16.741  22.891  37.926  0.00  0.00    -0.001 A 
HETATM   15  C   UNK N   1      16.274  22.250  36.808  0.00  0.00     0.043 A 
HETATM   16  C   UNK N   1      16.369  24.203  38.222  0.00  0.00     0.014 A 
HETATM   17  C   UNK N   1      15.402  22.867  35.916  0.00  0.00     0.030 A 
HETATM   18  C   UNK N   1      15.489  24.855  37.339  0.00  0.00     0.001 A 
HETATM   19  C   UNK N   1      15.005  24.188  36.189  0.00  0.00     0.002 A 
HETATM   20  H   UNK N   1      16.568  20.306  35.979  0.00  0.00     0.166 HD
ENDROOT
BRANCH   9  21
HETATM   21  C   UNK N   1      18.621  18.780  36.848  0.00  0.00    -0.046 A 
HETATM   22  C   UNK N   1      18.005  17.534  36.564  0.00  0.00     0.038 A 
HETATM   23  C   UNK N   1      18.352  16.875  35.387  0.00  0.00     0.043 A 
HETATM   24  N   UNK N   1      17.892  15.688  34.962  0.00  0.00    -0.358 N 
HETATM   25  C   UNK N   1      19.252  17.392  34.496  0.00  0.00    -0.001 A 
HETATM   26  C   UNK N   1      18.504  15.416  33.784  0.00  0.00     0.017 A 
HETATM   27  H   UNK N   1      17.200  15.084  35.459  0.00  0.00     0.166 HD
HETATM   28  C   UNK N   1      18.206  14.119  33.031  0.00  0.00     0.058 C 
HETATM   29  C   UNK N   1      19.372  16.482  33.455  0.00  0.00    -0.021 A 
HETATM   30  C   UNK N   1      19.149  12.953  33.442  0.00  0.00     0.020 C 
HETATM   31  C   UNK N   1      20.271  12.526  32.417  0.00  0.00     0.015 C 
HETATM   32  C   UNK N   1      21.403  11.732  33.154  0.00  0.00     0.163 A 
HETATM   33  C   UNK N   1      20.891  13.749  31.731  0.00  0.00     0.284 C 
HETATM   34  O   UNK N   1      21.669  12.294  34.435  0.00  0.00    -0.373 OA
HETATM   35  C   UNK N   1      22.675  12.474  33.497  0.00  0.00     0.180 A 
HETATM   36  C   UNK N   1      22.802  13.976  33.150  0.00  0.00     0.306 C 
HETATM   37  N   UNK N   1      21.501  14.570  32.777  0.00  0.00     0.092 N 
HETATM   38  C   UNK N   1      21.622  15.982  32.389  0.00  0.00     0.277 C 
HETATM   39  C   UNK N   1      20.243  16.658  32.237  0.00  0.00     0.072 C 
HETATM   40  C   UNK N   1      19.870  18.621  34.729  0.00  0.00     0.015 A 
HETATM   41  C   UNK N   1      19.553  19.313  35.913  0.00  0.00     0.009 A 
BRANCH  31  42
HETATM   42  C   UNK N   1      19.626  11.592  31.346  0.00  0.00     0.009 C 
HETATM   43  C   UNK N   1      18.965  10.321  31.899  0.00  0.00     0.006 C 
ENDBRANCH  31  42
ENDBRANCH   9  21
BRANCH   4  44
HETATM   44  C   UNK N   1      15.427  20.440  40.305  0.00  0.00     0.265 C 
HETATM   45  O   UNK N   1      14.782  21.477  40.234  0.00  0.00    -0.265 OA
BRANCH  44  46
HETATM   46  O   UNK N   1      14.926  19.292  39.783  0.00  0.00    -0.326 OA
HETATM   47  C   UNK N   1      14.099  19.269  38.680  0.00  0.00     0.213 C 
ENDBRANCH  44  46
ENDBRANCH   4  44
BRANCH   5  48
HETATM   48  C   UNK N   1      19.644  17.902  41.711  0.00  0.00     0.002 C 
HETATM   49  C   UNK N   1      18.675  16.995  42.471  0.00  0.00     0.005 C 
ENDBRANCH   5  48
TORSDOF 5
ENDMDL
MODEL 8
REMARK VINA RESULT:      -7.1      4.846      8.456
REMARK  5 active torsions:
REMARK  status: ('A' for Active; 'I' for Inactive)
REMARK    1  A    between atoms: O_2  and  C_35 
REMARK    2  A    between atoms: C_8  and  C_14 
REMARK    3  A    between atoms: C_18  and  C_35 
REMARK    4  A    between atoms: C_19  and  C_29 
REMARK    5  A    between atoms: C_26  and  C_33 
ROOT
HETATM    1  N   UNK N   1      17.321  25.067  35.752  0.00  0.00     0.090 N 
HETATM    2  N   UNK N   1      20.566  21.179  38.617  0.00  0.00    -0.358 N 
HETATM    3  C   UNK N   1      16.529  22.843  37.645  0.00  0.00     0.008 C 
HETATM    4  C   UNK N   1      17.201  22.627  36.258  0.00  0.00     0.123 C 
HETATM    5  C   UNK N   1      16.203  24.360  37.894  0.00  0.00     0.018 C 
HETATM    6  C   UNK N   1      18.124  23.812  35.853  0.00  0.00     0.240 C 
HETATM    7  C   UNK N   1      17.176  22.128  38.880  0.00  0.00     0.021 C 
HETATM    8  C   UNK N   1      16.056  25.100  36.541  0.00  0.00     0.277 C 
HETATM    9  C   UNK N   1      18.577  22.563  39.391  0.00  0.00     0.069 C 
HETATM   10  C   UNK N   1      19.345  24.121  36.753  0.00  0.00     0.078 C 
HETATM   11  C   UNK N   1      19.709  22.214  38.441  0.00  0.00     0.025 A 
HETATM   12  C   UNK N   1      20.048  22.912  37.281  0.00  0.00    -0.020 A 
HETATM   13  C   UNK N   1      17.070  25.479  34.363  0.00  0.00     0.310 C 
HETATM   14  C   UNK N   1      21.150  22.267  36.754  0.00  0.00    -0.001 A 
HETATM   15  C   UNK N   1      21.430  21.214  37.585  0.00  0.00     0.043 A 
HETATM   16  C   UNK N   1      21.910  22.514  35.609  0.00  0.00     0.014 A 
HETATM   17  C   UNK N   1      22.478  20.334  37.332  0.00  0.00     0.030 A 
HETATM   18  C   UNK N   1      22.979  21.641  35.326  0.00  0.00     0.001 A 
HETATM   19  C   UNK N   1      23.260  20.553  36.184  0.00  0.00     0.002 A 
HETATM   20  H   UNK N   1      20.565  20.478  39.392  0.00  0.00     0.166 HD
ENDROOT
BRANCH   9  21
HETATM   21  C   UNK N   1      18.878  22.048  40.801  0.00  0.00    -0.046 A 
HETATM   22  C   UNK N   1      19.627  20.865  41.028  0.00  0.00     0.038 A 
HETATM   23  C   UNK N   1      19.828  20.449  42.343  0.00  0.00     0.043 A 
HETATM   24  N   UNK N   1      20.489  19.353  42.749  0.00  0.00    -0.358 N 
HETATM   25  C   UNK N   1      19.341  21.145  43.414  0.00  0.00    -0.001 A 
HETATM   26  C   UNK N   1      20.426  19.323  44.103  0.00  0.00     0.017 A 
HETATM   27  H   UNK N   1      20.953  18.651  42.131  0.00  0.00     0.166 HD
HETATM   28  C   UNK N   1      21.079  18.186  44.888  0.00  0.00     0.058 C 
HETATM   29  C   UNK N   1      19.707  20.451  44.559  0.00  0.00    -0.021 A 
HETATM   30  C   UNK N   1      20.120  16.984  45.120  0.00  0.00     0.020 C 
HETATM   31  C   UNK N   1      19.538  16.785  46.574  0.00  0.00     0.015 C 
HETATM   32  C   UNK N   1      18.252  15.891  46.525  0.00  0.00     0.163 A 
HETATM   33  C   UNK N   1      19.182  18.129  47.219  0.00  0.00     0.284 C 
HETATM   34  O   UNK N   1      17.456  16.206  45.387  0.00  0.00    -0.373 OA
HETATM   35  C   UNK N   1      16.911  16.583  46.605  0.00  0.00     0.180 A 
HETATM   36  C   UNK N   1      16.850  18.126  46.695  0.00  0.00     0.306 C 
HETATM   37  N   UNK N   1      18.153  18.750  46.386  0.00  0.00     0.092 N 
HETATM   38  C   UNK N   1      18.119  20.213  46.526  0.00  0.00     0.277 C 
HETATM   39  C   UNK N   1      19.399  20.874  45.973  0.00  0.00     0.072 C 
HETATM   40  C   UNK N   1      18.612  22.321  43.237  0.00  0.00     0.015 A 
HETATM   41  C   UNK N   1      18.379  22.770  41.923  0.00  0.00     0.009 A 
BRANCH  31  42
HETATM   42  C   UNK N   1      20.616  16.055  47.436  0.00  0.00     0.009 C 
HETATM   43  C   UNK N   1      21.234  14.806  46.791  0.00  0.00     0.006 C 
ENDBRANCH  31  42
ENDBRANCH   9  21
BRANCH   4  44
HETATM   44  C   UNK N   1      17.721  21.223  36.017  0.00  0.00     0.265 C 
HETATM   45  O   UNK N   1      18.477  20.989  35.085  0.00  0.00    -0.265 OA
BRANCH  44  46
HETATM   46  O   UNK N   1      17.274  20.209  36.801  0.00  0.00    -0.326 OA
HETATM   47  C   UNK N   1      18.009  19.068  37.041  0.00  0.00     0.213 C 
ENDBRANCH  44  46
ENDBRANCH   4  44
BRANCH   5  48
HETATM   48  C   UNK N   1      14.951  24.506  38.802  0.00  0.00     0.002 C 
HETATM   49  C   UNK N   1      14.061  25.697  38.445  0.00  0.00     0.005 C 
ENDBRANCH   5  48
TORSDOF 5
ENDMDL
MODEL 9
REMARK VINA RESULT:      -6.6      3.074      4.321
REMARK  5 active torsions:
REMARK  status: ('A' for Active; 'I' for Inactive)
REMARK    1  A    between atoms: O_2  and  C_35 
REMARK    2  A    between atoms: C_8  and  C_14 
REMARK    3  A    between atoms: C_18  and  C_35 
REMARK    4  A    between atoms: C_19  and  C_29 
REMARK    5  A    between atoms: C_26  and  C_33 
ROOT
HETATM    1  N   UNK N   1      20.704  22.908  36.233  0.00  0.00     0.090 N 
HETATM    2  N   UNK N   1      16.082  19.902  38.094  0.00  0.00    -0.358 N 
HETATM    3  C   UNK N   1      20.429  20.889  38.471  0.00  0.00     0.008 C 
HETATM    4  C   UNK N   1      19.721  22.275  38.437  0.00  0.00     0.123 C 
HETATM    5  C   UNK N   1      21.403  20.713  37.252  0.00  0.00     0.018 C 
HETATM    6  C   UNK N   1      19.425  22.756  36.987  0.00  0.00     0.240 C 
HETATM    7  C   UNK N   1      19.540  19.631  38.753  0.00  0.00     0.021 C 
HETATM    8  C   UNK N   1      21.856  22.100  36.730  0.00  0.00     0.277 C 
HETATM    9  C   UNK N   1      18.487  19.166  37.710  0.00  0.00     0.069 C 
HETATM   10  C   UNK N   1      18.479  21.893  36.116  0.00  0.00     0.078 C 
HETATM   11  C   UNK N   1      17.311  20.116  37.563  0.00  0.00     0.025 A 
HETATM   12  C   UNK N   1      17.313  21.316  36.851  0.00  0.00    -0.020 A 
HETATM   13  C   UNK N   1      21.103  24.311  36.052  0.00  0.00     0.310 C 
HETATM   14  C   UNK N   1      16.034  21.828  36.960  0.00  0.00    -0.001 A 
HETATM   15  C   UNK N   1      15.318  20.948  37.729  0.00  0.00     0.043 A 
HETATM   16  C   UNK N   1      15.456  22.996  36.460  0.00  0.00     0.014 A 
HETATM   17  C   UNK N   1      13.984  21.173  38.058  0.00  0.00     0.030 A 
HETATM   18  C   UNK N   1      14.108  23.253  36.774  0.00  0.00     0.001 A 
HETATM   19  C   UNK N   1      13.375  22.345  37.573  0.00  0.00     0.002 A 
HETATM   20  H   UNK N   1      15.775  19.092  38.678  0.00  0.00     0.166 HD
ENDROOT
BRANCH   9  21
HETATM   21  C   UNK N   1      17.998  17.737  37.958  0.00  0.00    -0.046 A 
HETATM   22  C   UNK N   1      17.120  17.415  39.025  0.00  0.00     0.038 A 
HETATM   23  C   UNK N   1      16.750  16.084  39.201  0.00  0.00     0.043 A 
HETATM   24  N   UNK N   1      15.949  15.589  40.159  0.00  0.00    -0.358 N 
HETATM   25  C   UNK N   1      17.192  15.086  38.378  0.00  0.00    -0.001 A 
HETATM   26  C   UNK N   1      15.873  14.249  39.969  0.00  0.00     0.017 A 
HETATM   27  H   UNK N   1      15.485  16.140  40.915  0.00  0.00     0.166 HD
HETATM   28  C   UNK N   1      15.039  13.376  40.906  0.00  0.00     0.058 C 
HETATM   29  C   UNK N   1      16.648  13.896  38.842  0.00  0.00    -0.021 A 
HETATM   30  C   UNK N   1      15.850  12.851  42.124  0.00  0.00     0.020 C 
HETATM   31  C   UNK N   1      16.261  11.327  42.126  0.00  0.00     0.015 C 
HETATM   32  C   UNK N   1      17.454  11.089  43.113  0.00  0.00     0.163 A 
HETATM   33  C   UNK N   1      16.678  10.863  40.726  0.00  0.00     0.284 C 
HETATM   34  O   UNK N   1      18.386  12.164  43.055  0.00  0.00    -0.373 OA
HETATM   35  C   UNK N   1      18.841  10.965  42.525  0.00  0.00     0.180 A 
HETATM   36  C   UNK N   1      19.041  11.110  40.999  0.00  0.00     0.306 C 
HETATM   37  N   UNK N   1      17.841  11.660  40.334  0.00  0.00     0.092 N 
HETATM   38  C   UNK N   1      18.001  11.747  38.875  0.00  0.00     0.277 C 
HETATM   39  C   UNK N   1      16.852  12.539  38.216  0.00  0.00     0.072 C 
HETATM   40  C   UNK N   1      18.045  15.360  37.308  0.00  0.00     0.015 A 
HETATM   41  C   UNK N   1      18.450  16.692  37.103  0.00  0.00     0.009 A 
BRANCH  31  42
HETATM   42  C   UNK N   1      15.038  10.491  42.615  0.00  0.00     0.009 C 
HETATM   43  C   UNK N   1      14.300   9.708  41.519  0.00  0.00     0.006 C 
ENDBRANCH  31  42
ENDBRANCH   9  21
BRANCH   4  44
HETATM   44  C   UNK N   1      18.624  22.452  39.469  0.00  0.00     0.265 C 
HETATM   45  O   UNK N   1      17.839  23.386  39.391  0.00  0.00    -0.265 OA
BRANCH  44  46
HETATM   46  O   UNK N   1      18.571  21.607  40.529  0.00  0.00    -0.326 OA
HETATM   47  C   UNK N   1      18.443  22.044  41.830  0.00  0.00     0.213 C 
ENDBRANCH  44  46
ENDBRANCH   4  44
BRANCH   5  48
HETATM   48  C   UNK N   1      22.594  19.793  37.634  0.00  0.00     0.002 C 
HETATM   49  C   UNK N   1      22.583  18.437  36.928  0.00  0.00     0.005 C 
ENDBRANCH   5  48
TORSDOF 5
ENDMDL
