# Supplementary material for: Anti-cancer activity elucidation of geissolosimine as an MDM2-p53 interaction inhibitor: An in-silico study
Source: PLoS One. 2025 May 8;20(5):e0323003. doi: 10.1371/journal.pone.0323003 (PMC12061181; doi:10.1371/journal.pone.0323003)
Supplement: S12 File — (ZIP) [file pone.0323003.s012.zip › molecular docking/docking files/docking/135523743_uff_E=998.34_uff_E=998.13_out.pdbqt]

MODEL 1
REMARK VINA RESULT:      -8.3      0.000      0.000
REMARK  5 active torsions:
REMARK  status: ('A' for Active; 'I' for Inactive)
REMARK    1  A    between atoms: O_5  and  C_15 
REMARK    2  A    between atoms: O_6  and  C_19 
REMARK    3  A    between atoms: O_7  and  C_26 
REMARK    4  A    between atoms: N_10  and  C_17 
REMARK    5  A    between atoms: C_24  and  C_27 
ROOT
HETATM    1 Cl   UNK N   1      18.797  27.213  34.073  0.00  0.00    -0.084 Cl
HETATM    2  N   UNK N   1      18.125  23.052  38.179  0.00  0.00    -0.312 N 
HETATM    3  C   UNK N   1      18.431  24.059  37.321  0.00  0.00     0.050 A 
HETATM    4  C   UNK N   1      16.937  22.525  37.751  0.00  0.00     0.102 A 
HETATM    5  C   UNK N   1      17.458  24.182  36.358  0.00  0.00     0.028 A 
HETATM    6  C   UNK N   1      16.511  23.217  36.619  0.00  0.00     0.107 A 
HETATM    7  C   UNK N   1      19.554  24.899  37.318  0.00  0.00     0.032 A 
HETATM    8  C   UNK N   1      17.533  25.142  35.350  0.00  0.00     0.040 A 
HETATM    9  C   UNK N   1      19.660  25.870  36.307  0.00  0.00     0.026 A 
HETATM   10  C   UNK N   1      18.651  25.994  35.326  0.00  0.00     0.035 A 
ENDROOT
BRANCH   2  11
HETATM   11  C   UNK N   1      18.956  22.559  39.297  0.00  0.00     0.260 C 
HETATM   12  O   UNK N   1      18.148  22.089  40.357  0.00  0.00    -0.356 OA
HETATM   13  C   UNK N   1      18.895  21.830  41.549  0.00  0.00     0.156 C 
HETATM   14  C   UNK N   1      20.430  21.590  41.324  0.00  0.00     0.281 C 
HETATM   15  C   UNK N   1      18.635  22.955  42.554  0.00  0.00     0.042 C 
HETATM   16  N   UNK N   1      21.023  20.875  42.460  0.00  0.00     0.102 N 
HETATM   17  C   UNK N   1      20.583  20.738  40.058  0.00  0.00     0.194 C 
HETATM   18  C   UNK N   1      22.440  20.585  42.194  0.00  0.00     0.278 C 
HETATM   19  H   UNK N   1      20.956  21.471  43.316  0.00  0.00     0.317 HD
HETATM   20  C   UNK N   1      22.578  19.767  40.865  0.00  0.00     0.189 C 
HETATM   21  C   UNK N   1      23.029  19.848  43.409  0.00  0.00     0.048 C 
HETATM   22  O   UNK N   1      21.943  20.444  39.786  0.00  0.00    -0.343 OA
HETATM   23  C   UNK N   1      24.068  19.631  40.490  0.00  0.00     0.081 C 
HETATM   24  C   UNK N   1      19.976  21.485  38.840  0.00  0.00     0.198 C 
BRANCH  20  25
HETATM   25  O   UNK N   1      22.010  18.486  41.030  0.00  0.00    -0.364 OA
HETATM   26  H   UNK N   1      21.655  18.194  40.150  0.00  0.00     0.213 HD
ENDBRANCH  20  25
BRANCH  24  27
HETATM   27  O   UNK N   1      19.381  20.557  37.971  0.00  0.00    -0.389 OA
HETATM   28  H   UNK N   1      20.089  19.905  37.725  0.00  0.00     0.210 HD
ENDBRANCH  24  27
ENDBRANCH   2  11
BRANCH   4  29
HETATM   29  C   UNK N   1      16.209  21.400  38.402  0.00  0.00     0.114 A 
HETATM   30  N   UNK N   1      16.623  20.178  38.360  0.00  0.00    -0.350 N 
HETATM   31  C   UNK N   1      15.724  19.365  39.082  0.00  0.00     0.047 A 
ATOM     32  HN  UNK N   1      17.464  19.853  37.882  1.00  0.00     0.166 HD
HETATM   33  C   UNK N   1      14.688  20.105  39.586  0.00  0.00     0.045 A 
HETATM   34  C   UNK N   1      15.814  17.993  39.293  0.00  0.00     0.032 A 
HETATM   35  C   UNK N   1      14.959  21.469  39.185  0.00  0.00     0.213 A 
HETATM   36  C   UNK N   1      13.654  19.520  40.311  0.00  0.00     0.041 A 
HETATM   37  O   UNK N   1      14.262  22.447  39.404  0.00  0.00    -0.285 OA
HETATM   38  C   UNK N   1      13.708  18.129  40.533  0.00  0.00     0.035 A 
HETATM   39 Cl   UNK N   1      12.430  17.338  41.436  0.00  0.00    -0.084 Cl
HETATM   40  C   UNK N   1      14.792  17.369  40.031  0.00  0.00     0.026 A 
ENDBRANCH   4  29
BRANCH   6  41
HETATM   41  O   UNK N   1      15.374  23.002  35.928  0.00  0.00    -0.357 OA
HETATM   42  H   UNK N   1      14.796  23.732  35.668  0.00  0.00     0.218 HD
ENDBRANCH   6  41
TORSDOF 5
ENDMDL
MODEL 2
REMARK VINA RESULT:      -8.3      3.321      6.708
REMARK  5 active torsions:
REMARK  status: ('A' for Active; 'I' for Inactive)
REMARK    1  A    between atoms: O_5  and  C_15 
REMARK    2  A    between atoms: O_6  and  C_19 
REMARK    3  A    between atoms: O_7  and  C_26 
REMARK    4  A    between atoms: N_10  and  C_17 
REMARK    5  A    between atoms: C_24  and  C_27 
ROOT
HETATM    1 Cl   UNK N   1      17.832  14.519  33.858  0.00  0.00    -0.084 Cl
HETATM    2  N   UNK N   1      18.401  19.570  36.823  0.00  0.00    -0.312 N 
HETATM    3  C   UNK N   1      18.233  18.328  36.300  0.00  0.00     0.050 A 
HETATM    4  C   UNK N   1      18.752  20.386  35.782  0.00  0.00     0.102 A 
HETATM    5  C   UNK N   1      18.474  18.341  34.947  0.00  0.00     0.028 A 
HETATM    6  C   UNK N   1      18.801  19.635  34.610  0.00  0.00     0.107 A 
HETATM    7  C   UNK N   1      17.856  17.145  36.951  0.00  0.00     0.032 A 
HETATM    8  C   UNK N   1      18.368  17.190  34.166  0.00  0.00     0.040 A 
HETATM    9  C   UNK N   1      17.731  15.972  36.186  0.00  0.00     0.026 A 
HETATM   10  C   UNK N   1      17.989  15.992  34.797  0.00  0.00     0.035 A 
ENDROOT
BRANCH   2  11
HETATM   11  C   UNK N   1      18.158  19.981  38.222  0.00  0.00     0.260 C 
HETATM   12  O   UNK N   1      17.120  19.215  38.799  0.00  0.00    -0.356 OA
HETATM   13  C   UNK N   1      16.685  19.734  40.059  0.00  0.00     0.156 C 
HETATM   14  C   UNK N   1      17.729  20.652  40.788  0.00  0.00     0.281 C 
HETATM   15  C   UNK N   1      15.339  20.439  39.869  0.00  0.00     0.042 C 
HETATM   16  N   UNK N   1      17.438  20.743  42.224  0.00  0.00     0.102 N 
HETATM   17  C   UNK N   1      19.113  20.021  40.594  0.00  0.00     0.194 C 
HETATM   18  C   UNK N   1      18.473  21.536  42.902  0.00  0.00     0.278 C 
HETATM   19  H   UNK N   1      16.512  21.210  42.359  0.00  0.00     0.317 HD
HETATM   20  C   UNK N   1      19.885  20.909  42.641  0.00  0.00     0.189 C 
HETATM   21  C   UNK N   1      18.128  21.620  44.399  0.00  0.00     0.048 C 
HETATM   22  O   UNK N   1      20.125  20.770  41.245  0.00  0.00    -0.343 OA
HETATM   23  C   UNK N   1      20.980  21.846  43.190  0.00  0.00     0.081 C 
HETATM   24  C   UNK N   1      19.447  19.931  39.080  0.00  0.00     0.198 C 
BRANCH  20  25
HETATM   25  O   UNK N   1      19.974  19.651  43.272  0.00  0.00    -0.364 OA
HETATM   26  H   UNK N   1      20.700  19.699  43.948  0.00  0.00     0.213 HD
ENDBRANCH  20  25
BRANCH  24  27
HETATM   27  O   UNK N   1      20.178  18.758  38.832  0.00  0.00    -0.389 OA
HETATM   28  H   UNK N   1      20.400  18.369  39.718  0.00  0.00     0.210 HD
ENDBRANCH  24  27
ENDBRANCH   2  11
BRANCH   4  29
HETATM   29  C   UNK N   1      19.050  21.841  35.891  0.00  0.00     0.114 A 
HETATM   30  N   UNK N   1      18.214  22.758  35.534  0.00  0.00    -0.350 N 
HETATM   31  C   UNK N   1      18.789  24.023  35.778  0.00  0.00     0.047 A 
ATOM     32  HN  UNK N   1      17.287  22.593  35.139  1.00  0.00     0.166 HD
HETATM   33  C   UNK N   1      20.051  23.897  36.294  0.00  0.00     0.045 A 
HETATM   34  C   UNK N   1      18.212  25.267  35.547  0.00  0.00     0.032 A 
HETATM   35  C   UNK N   1      20.279  22.473  36.412  0.00  0.00     0.213 A 
HETATM   36  C   UNK N   1      20.836  25.008  36.590  0.00  0.00     0.041 A 
HETATM   37  O   UNK N   1      21.297  21.926  36.803  0.00  0.00    -0.285 OA
HETATM   38  C   UNK N   1      20.286  26.285  36.358  0.00  0.00     0.035 A 
HETATM   39 Cl   UNK N   1      21.231  27.720  36.707  0.00  0.00    -0.084 Cl
HETATM   40  C   UNK N   1      18.972  26.413  35.844  0.00  0.00     0.026 A 
ENDBRANCH   4  29
BRANCH   6  41
HETATM   41  O   UNK N   1      19.133  20.084  33.383  0.00  0.00    -0.357 OA
HETATM   42  H   UNK N   1      19.798  20.775  33.261  0.00  0.00     0.218 HD
ENDBRANCH   6  41
TORSDOF 5
ENDMDL
MODEL 3
REMARK VINA RESULT:      -8.2      2.617      7.005
REMARK  5 active torsions:
REMARK  status: ('A' for Active; 'I' for Inactive)
REMARK    1  A    between atoms: O_5  and  C_15 
REMARK    2  A    between atoms: O_6  and  C_19 
REMARK    3  A    between atoms: O_7  and  C_26 
REMARK    4  A    between atoms: N_10  and  C_17 
REMARK    5  A    between atoms: C_24  and  C_27 
ROOT
HETATM    1 Cl   UNK N   1      12.932  17.818  41.253  0.00  0.00    -0.084 Cl
HETATM    2  N   UNK N   1      16.907  20.355  37.733  0.00  0.00    -0.312 N 
HETATM    3  C   UNK N   1      16.064  19.611  38.496  0.00  0.00     0.050 A 
HETATM    4  C   UNK N   1      16.521  21.659  37.887  0.00  0.00     0.102 A 
HETATM    5  C   UNK N   1      15.150  20.419  39.127  0.00  0.00     0.028 A 
HETATM    6  C   UNK N   1      15.430  21.714  38.751  0.00  0.00     0.107 A 
HETATM    7  C   UNK N   1      16.052  18.223  38.691  0.00  0.00     0.032 A 
HETATM    8  C   UNK N   1      14.169  19.905  39.975  0.00  0.00     0.040 A 
HETATM    9  C   UNK N   1      15.081  17.678  39.549  0.00  0.00     0.026 A 
HETATM   10  C   UNK N   1      14.139  18.515  40.188  0.00  0.00     0.035 A 
ENDROOT
BRANCH   2  11
HETATM   11  C   UNK N   1      18.071  19.865  36.966  0.00  0.00     0.260 C 
HETATM   12  O   UNK N   1      18.303  20.675  35.831  0.00  0.00    -0.356 OA
HETATM   13  C   UNK N   1      19.258  20.104  34.931  0.00  0.00     0.156 C 
HETATM   14  C   UNK N   1      20.221  19.046  35.578  0.00  0.00     0.281 C 
HETATM   15  C   UNK N   1      18.520  19.536  33.716  0.00  0.00     0.042 C 
HETATM   16  N   UNK N   1      21.435  18.876  34.770  0.00  0.00     0.102 N 
HETATM   17  C   UNK N   1      20.611  19.565  36.967  0.00  0.00     0.194 C 
HETATM   18  C   UNK N   1      22.360  17.947  35.435  0.00  0.00     0.278 C 
HETATM   19  H   UNK N   1      21.175  18.484  33.836  0.00  0.00     0.317 HD
HETATM   20  C   UNK N   1      22.697  18.464  36.874  0.00  0.00     0.189 C 
HETATM   21  C   UNK N   1      23.612  17.783  34.554  0.00  0.00     0.048 C 
HETATM   22  O   UNK N   1      21.507  18.685  37.623  0.00  0.00    -0.343 OA
HETATM   23  C   UNK N   1      23.510  17.397  37.634  0.00  0.00     0.081 C 
HETATM   24  C   UNK N   1      19.341  19.737  37.844  0.00  0.00     0.198 C 
BRANCH  20  25
HETATM   25  O   UNK N   1      23.441  19.660  36.791  0.00  0.00    -0.364 OA
HETATM   26  H   UNK N   1      23.224  20.211  37.588  0.00  0.00     0.213 HD
ENDBRANCH  20  25
BRANCH  24  27
HETATM   27  O   UNK N   1      19.496  20.856  38.678  0.00  0.00    -0.389 OA
HETATM   28  H   UNK N   1      20.161  21.448  38.239  0.00  0.00     0.210 HD
ENDBRANCH  24  27
ENDBRANCH   2  11
BRANCH   4  29
HETATM   29  C   UNK N   1      17.158  22.830  37.222  0.00  0.00     0.114 A 
HETATM   30  N   UNK N   1      18.289  23.323  37.602  0.00  0.00    -0.350 N 
HETATM   31  C   UNK N   1      18.620  24.408  36.761  0.00  0.00     0.047 A 
ATOM     32  HN  UNK N   1      18.852  22.984  38.382  1.00  0.00     0.166 HD
HETATM   33  C   UNK N   1      17.647  24.618  35.823  0.00  0.00     0.045 A 
HETATM   34  C   UNK N   1      19.762  25.200  36.822  0.00  0.00     0.032 A 
HETATM   35  C   UNK N   1      16.654  23.592  36.062  0.00  0.00     0.213 A 
HETATM   36  C   UNK N   1      17.731  25.653  34.897  0.00  0.00     0.041 A 
HETATM   37  O   UNK N   1      15.602  23.439  35.462  0.00  0.00    -0.285 OA
HETATM   38  C   UNK N   1      18.870  26.483  34.938  0.00  0.00     0.035 A 
HETATM   39 Cl   UNK N   1      19.029  27.807  33.798  0.00  0.00    -0.084 Cl
HETATM   40  C   UNK N   1      19.888  26.251  35.895  0.00  0.00     0.026 A 
ENDBRANCH   4  29
BRANCH   6  41
HETATM   41  O   UNK N   1      14.759  22.821  39.127  0.00  0.00    -0.357 OA
HETATM   42  H   UNK N   1      14.601  23.023  40.058  0.00  0.00     0.218 HD
ENDBRANCH   6  41
TORSDOF 5
ENDMDL
MODEL 4
REMARK VINA RESULT:      -8.1      2.988      7.197
REMARK  5 active torsions:
REMARK  status: ('A' for Active; 'I' for Inactive)
REMARK    1  A    between atoms: O_5  and  C_15 
REMARK    2  A    between atoms: O_6  and  C_19 
REMARK    3  A    between atoms: O_7  and  C_26 
REMARK    4  A    between atoms: N_10  and  C_17 
REMARK    5  A    between atoms: C_24  and  C_27 
ROOT
HETATM    1 Cl   UNK N   1      17.694  20.063  46.688  0.00  0.00    -0.084 Cl
HETATM    2  N   UNK N   1      17.597  20.700  40.840  0.00  0.00    -0.312 N 
HETATM    3  C   UNK N   1      17.575  20.379  42.159  0.00  0.00     0.050 A 
HETATM    4  C   UNK N   1      17.876  22.038  40.770  0.00  0.00     0.102 A 
HETATM    5  C   UNK N   1      17.831  21.489  42.927  0.00  0.00     0.028 A 
HETATM    6  C   UNK N   1      18.024  22.541  42.060  0.00  0.00     0.107 A 
HETATM    7  C   UNK N   1      17.349  19.130  42.755  0.00  0.00     0.032 A 
HETATM    8  C   UNK N   1      17.869  21.433  44.320  0.00  0.00     0.040 A 
HETATM    9  C   UNK N   1      17.391  19.042  44.157  0.00  0.00     0.026 A 
HETATM   10  C   UNK N   1      17.648  20.190  44.940  0.00  0.00     0.035 A 
ENDROOT
BRANCH   2  11
HETATM   11  C   UNK N   1      17.447  19.770  39.700  0.00  0.00     0.260 C 
HETATM   12  O   UNK N   1      16.706  20.369  38.656  0.00  0.00    -0.356 OA
HETATM   13  C   UNK N   1      16.328  19.434  37.642  0.00  0.00     0.156 C 
HETATM   14  C   UNK N   1      17.208  18.135  37.582  0.00  0.00     0.281 C 
HETATM   15  C   UNK N   1      14.840  19.108  37.795  0.00  0.00     0.042 C 
HETATM   16  N   UNK N   1      17.094  17.482  36.273  0.00  0.00     0.102 N 
HETATM   17  C   UNK N   1      18.665  18.555  37.808  0.00  0.00     0.194 C 
HETATM   18  C   UNK N   1      17.989  16.317  36.207  0.00  0.00     0.278 C 
HETATM   19  H   UNK N   1      16.109  17.159  36.133  0.00  0.00     0.317 HD
HETATM   20  C   UNK N   1      19.462  16.758  36.502  0.00  0.00     0.189 C 
HETATM   21  C   UNK N   1      17.831  15.652  34.828  0.00  0.00     0.048 C 
HETATM   22  O   UNK N   1      19.545  17.446  37.745  0.00  0.00    -0.343 OA
HETATM   23  C   UNK N   1      20.364  15.513  36.621  0.00  0.00     0.081 C 
HETATM   24  C   UNK N   1      18.811  19.235  39.197  0.00  0.00     0.198 C 
BRANCH  20  25
HETATM   25  O   UNK N   1      19.931  17.587  35.461  0.00  0.00    -0.364 OA
HETATM   26  H   UNK N   1      19.275  18.322  35.336  0.00  0.00     0.213 HD
ENDBRANCH  20  25
BRANCH  24  27
HETATM   27  O   UNK N   1      19.762  20.264  39.116  0.00  0.00    -0.389 OA
HETATM   28  H   UNK N   1      19.298  21.050  38.727  0.00  0.00     0.210 HD
ENDBRANCH  24  27
ENDBRANCH   2  11
BRANCH   4  29
HETATM   29  C   UNK N   1      17.987  22.831  39.514  0.00  0.00     0.114 A 
HETATM   30  N   UNK N   1      19.098  22.978  38.872  0.00  0.00    -0.350 N 
HETATM   31  C   UNK N   1      18.862  23.764  37.724  0.00  0.00     0.047 A 
ATOM     32  HN  UNK N   1      19.999  22.589  39.150  1.00  0.00     0.166 HD
HETATM   33  C   UNK N   1      17.549  24.143  37.649  0.00  0.00     0.045 A 
HETATM   34  C   UNK N   1      19.790  24.142  36.759  0.00  0.00     0.032 A 
HETATM   35  C   UNK N   1      16.908  23.541  38.798  0.00  0.00     0.213 A 
HETATM   36  C   UNK N   1      17.077  24.952  36.619  0.00  0.00     0.041 A 
HETATM   37  O   UNK N   1      15.738  23.656  39.126  0.00  0.00    -0.285 OA
HETATM   38  C   UNK N   1      17.994  25.363  35.630  0.00  0.00     0.035 A 
HETATM   39 Cl   UNK N   1      17.456  26.386  34.311  0.00  0.00    -0.084 Cl
HETATM   40  C   UNK N   1      19.347  24.951  35.697  0.00  0.00     0.026 A 
ENDBRANCH   4  29
BRANCH   6  41
HETATM   41  O   UNK N   1      18.280  23.821  42.397  0.00  0.00    -0.357 OA
HETATM   42  H   UNK N   1      19.085  24.269  42.104  0.00  0.00     0.218 HD
ENDBRANCH   6  41
TORSDOF 5
ENDMDL
MODEL 5
REMARK VINA RESULT:      -8.0      3.564      5.080
REMARK  5 active torsions:
REMARK  status: ('A' for Active; 'I' for Inactive)
REMARK    1  A    between atoms: O_5  and  C_15 
REMARK    2  A    between atoms: O_6  and  C_19 
REMARK    3  A    between atoms: O_7  and  C_26 
REMARK    4  A    between atoms: N_10  and  C_17 
REMARK    5  A    between atoms: C_24  and  C_27 
ROOT
HETATM    1 Cl   UNK N   1      13.074  27.182  37.312  0.00  0.00    -0.084 Cl
HETATM    2  N   UNK N   1      16.227  22.258  37.971  0.00  0.00    -0.312 N 
HETATM    3  C   UNK N   1      15.445  23.368  37.990  0.00  0.00     0.050 A 
HETATM    4  C   UNK N   1      16.756  22.177  36.711  0.00  0.00     0.102 A 
HETATM    5  C   UNK N   1      15.465  23.991  36.765  0.00  0.00     0.028 A 
HETATM    6  C   UNK N   1      16.290  23.248  35.951  0.00  0.00     0.107 A 
HETATM    7  C   UNK N   1      14.699  23.897  39.053  0.00  0.00     0.032 A 
HETATM    8  C   UNK N   1      14.745  25.159  36.517  0.00  0.00     0.040 A 
HETATM    9  C   UNK N   1      13.970  25.080  38.834  0.00  0.00     0.026 A 
HETATM   10  C   UNK N   1      13.990  25.709  37.569  0.00  0.00     0.035 A 
ENDROOT
BRANCH   2  11
HETATM   11  C   UNK N   1      16.528  21.367  39.111  0.00  0.00     0.260 C 
HETATM   12  O   UNK N   1      16.882  20.075  38.661  0.00  0.00    -0.356 OA
HETATM   13  C   UNK N   1      16.944  19.118  39.723  0.00  0.00     0.156 C 
HETATM   14  C   UNK N   1      17.146  19.734  41.153  0.00  0.00     0.281 C 
HETATM   15  C   UNK N   1      15.704  18.222  39.658  0.00  0.00     0.042 C 
HETATM   16  N   UNK N   1      17.674  18.732  42.087  0.00  0.00     0.102 N 
HETATM   17  C   UNK N   1      18.155  20.881  41.023  0.00  0.00     0.194 C 
HETATM   18  C   UNK N   1      17.936  19.348  43.396  0.00  0.00     0.278 C 
HETATM   19  H   UNK N   1      16.969  17.969  42.208  0.00  0.00     0.317 HD
HETATM   20  C   UNK N   1      18.921  20.555  43.232  0.00  0.00     0.189 C 
HETATM   21  C   UNK N   1      18.474  18.267  44.350  0.00  0.00     0.048 C 
HETATM   22  O   UNK N   1      18.425  21.486  42.276  0.00  0.00    -0.343 OA
HETATM   23  C   UNK N   1      19.043  21.313  44.570  0.00  0.00     0.081 C 
HETATM   24  C   UNK N   1      17.609  21.960  40.050  0.00  0.00     0.198 C 
BRANCH  20  25
HETATM   25  O   UNK N   1      20.190  20.086  42.833  0.00  0.00    -0.364 OA
HETATM   26  H   UNK N   1      20.337  19.201  43.261  0.00  0.00     0.213 HD
ENDBRANCH  20  25
BRANCH  24  27
HETATM   27  O   UNK N   1      18.672  22.511  39.317  0.00  0.00    -0.389 OA
HETATM   28  H   UNK N   1      18.663  22.068  38.429  0.00  0.00     0.210 HD
ENDBRANCH  24  27
ENDBRANCH   2  11
BRANCH   4  29
HETATM   29  C   UNK N   1      17.669  21.105  36.227  0.00  0.00     0.114 A 
HETATM   30  N   UNK N   1      17.245  19.970  35.780  0.00  0.00    -0.350 N 
HETATM   31  C   UNK N   1      18.354  19.189  35.389  0.00  0.00     0.047 A 
ATOM     32  HN  UNK N   1      16.267  19.684  35.720  1.00  0.00     0.166 HD
HETATM   33  C   UNK N   1      19.528  19.855  35.616  0.00  0.00     0.045 A 
HETATM   34  C   UNK N   1      18.330  17.910  34.842  0.00  0.00     0.032 A 
HETATM   35  C   UNK N   1      19.144  21.142  36.155  0.00  0.00     0.213 A 
HETATM   36  C   UNK N   1      20.764  19.277  35.339  0.00  0.00     0.041 A 
HETATM   37  O   UNK N   1      19.892  22.032  36.524  0.00  0.00    -0.285 OA
HETATM   38  C   UNK N   1      20.777  17.976  34.795  0.00  0.00     0.035 A 
HETATM   39 Cl   UNK N   1      22.305  17.196  34.431  0.00  0.00    -0.084 Cl
HETATM   40  C   UNK N   1      19.560  17.298  34.539  0.00  0.00     0.026 A 
ENDBRANCH   4  29
BRANCH   6  41
HETATM   41  O   UNK N   1      16.572  23.495  34.656  0.00  0.00    -0.357 OA
HETATM   42  H   UNK N   1      16.965  24.333  34.376  0.00  0.00     0.218 HD
ENDBRANCH   6  41
TORSDOF 5
ENDMDL
MODEL 6
REMARK VINA RESULT:      -7.9      3.090      7.259
REMARK  5 active torsions:
REMARK  status: ('A' for Active; 'I' for Inactive)
REMARK    1  A    between atoms: O_5  and  C_15 
REMARK    2  A    between atoms: O_6  and  C_19 
REMARK    3  A    between atoms: O_7  and  C_26 
REMARK    4  A    between atoms: N_10  and  C_17 
REMARK    5  A    between atoms: C_24  and  C_27 
ROOT
HETATM    1 Cl   UNK N   1      12.828  17.462  41.331  0.00  0.00    -0.084 Cl
HETATM    2  N   UNK N   1      16.941  20.121  38.070  0.00  0.00    -0.312 N 
HETATM    3  C   UNK N   1      16.085  19.354  38.792  0.00  0.00     0.050 A 
HETATM    4  C   UNK N   1      16.433  21.392  38.086  0.00  0.00     0.102 A 
HETATM    5  C   UNK N   1      15.041  20.114  39.264  0.00  0.00     0.028 A 
HETATM    6  C   UNK N   1      15.252  21.402  38.826  0.00  0.00     0.107 A 
HETATM    7  C   UNK N   1      16.167  17.986  39.086  0.00  0.00     0.032 A 
HETATM    8  C   UNK N   1      14.020  19.567  40.040  0.00  0.00     0.040 A 
HETATM    9  C   UNK N   1      15.156  17.410  39.875  0.00  0.00     0.026 A 
HETATM   10  C   UNK N   1      14.083  18.197  40.350  0.00  0.00     0.035 A 
ENDROOT
BRANCH   2  11
HETATM   11  C   UNK N   1      18.220  19.692  37.466  0.00  0.00     0.260 C 
HETATM   12  O   UNK N   1      18.818  18.665  38.231  0.00  0.00    -0.356 OA
HETATM   13  C   UNK N   1      20.162  18.388  37.828  0.00  0.00     0.156 C 
HETATM   14  C   UNK N   1      20.517  18.835  36.366  0.00  0.00     0.281 C 
HETATM   15  C   UNK N   1      21.124  18.987  38.858  0.00  0.00     0.042 C 
HETATM   16  N   UNK N   1      21.692  18.114  35.865  0.00  0.00     0.102 N 
HETATM   17  C   UNK N   1      19.310  18.508  35.478  0.00  0.00     0.194 C 
HETATM   18  C   UNK N   1      21.957  18.483  34.467  0.00  0.00     0.278 C 
HETATM   19  H   UNK N   1      22.525  18.367  36.445  0.00  0.00     0.317 HD
HETATM   20  C   UNK N   1      20.691  18.199  33.589  0.00  0.00     0.189 C 
HETATM   21  C   UNK N   1      23.201  17.719  33.982  0.00  0.00     0.048 C 
HETATM   22  O   UNK N   1      19.547  18.854  34.124  0.00  0.00    -0.343 OA
HETATM   23  C   UNK N   1      20.904  18.763  32.170  0.00  0.00     0.081 C 
HETATM   24  C   UNK N   1      18.058  19.275  35.982  0.00  0.00     0.198 C 
BRANCH  20  25
HETATM   25  O   UNK N   1      20.461  16.808  33.519  0.00  0.00    -0.364 OA
HETATM   26  H   UNK N   1      19.483  16.665  33.425  0.00  0.00     0.213 HD
ENDBRANCH  20  25
BRANCH  24  27
HETATM   27  O   UNK N   1      16.916  18.479  35.800  0.00  0.00    -0.389 OA
HETATM   28  H   UNK N   1      16.855  17.884  36.592  0.00  0.00     0.210 HD
ENDBRANCH  24  27
ENDBRANCH   2  11
BRANCH   4  29
HETATM   29  C   UNK N   1      17.038  22.571  37.408  0.00  0.00     0.114 A 
HETATM   30  N   UNK N   1      18.165  23.088  37.771  0.00  0.00    -0.350 N 
HETATM   31  C   UNK N   1      18.465  24.175  36.922  0.00  0.00     0.047 A 
ATOM     32  HN  UNK N   1      18.743  22.764  38.547  1.00  0.00     0.166 HD
HETATM   33  C   UNK N   1      17.476  24.361  35.994  0.00  0.00     0.045 A 
HETATM   34  C   UNK N   1      19.592  24.989  36.965  0.00  0.00     0.032 A 
HETATM   35  C   UNK N   1      16.506  23.317  36.250  0.00  0.00     0.213 A 
HETATM   36  C   UNK N   1      17.529  25.393  35.062  0.00  0.00     0.041 A 
HETATM   37  O   UNK N   1      15.450  23.141  35.665  0.00  0.00    -0.285 OA
HETATM   38  C   UNK N   1      18.653  26.245  35.085  0.00  0.00     0.035 A 
HETATM   39 Cl   UNK N   1      18.772  27.565  33.937  0.00  0.00    -0.084 Cl
HETATM   40  C   UNK N   1      19.686  26.037  36.030  0.00  0.00     0.026 A 
ENDBRANCH   4  29
BRANCH   6  41
HETATM   41  O   UNK N   1      14.453  22.465  39.047  0.00  0.00    -0.357 OA
HETATM   42  H   UNK N   1      13.600  22.556  38.601  0.00  0.00     0.218 HD
ENDBRANCH   6  41
TORSDOF 5
ENDMDL
MODEL 7
REMARK VINA RESULT:      -7.7      3.887      5.800
REMARK  5 active torsions:
REMARK  status: ('A' for Active; 'I' for Inactive)
REMARK    1  A    between atoms: O_5  and  C_15 
REMARK    2  A    between atoms: O_6  and  C_19 
REMARK    3  A    between atoms: O_7  and  C_26 
REMARK    4  A    between atoms: N_10  and  C_17 
REMARK    5  A    between atoms: C_24  and  C_27 
ROOT
HETATM    1 Cl   UNK N   1      13.121  26.745  37.777  0.00  0.00    -0.084 Cl
HETATM    2  N   UNK N   1      16.635  22.035  37.467  0.00  0.00    -0.312 N 
HETATM    3  C   UNK N   1      15.777  23.061  37.704  0.00  0.00     0.050 A 
HETATM    4  C   UNK N   1      17.129  22.225  36.205  0.00  0.00     0.102 A 
HETATM    5  C   UNK N   1      15.715  23.896  36.613  0.00  0.00     0.028 A 
HETATM    6  C   UNK N   1      16.565  23.378  35.662  0.00  0.00     0.107 A 
HETATM    7  C   UNK N   1      15.028  23.330  38.858  0.00  0.00     0.032 A 
HETATM    8  C   UNK N   1      14.906  25.032  36.596  0.00  0.00     0.040 A 
HETATM    9  C   UNK N   1      14.211  24.475  38.872  0.00  0.00     0.026 A 
HETATM   10  C   UNK N   1      14.147  25.323  37.744  0.00  0.00     0.035 A 
ENDROOT
BRANCH   2  11
HETATM   11  C   UNK N   1      17.033  20.977  38.419  0.00  0.00     0.260 C 
HETATM   12  O   UNK N   1      16.657  21.319  39.738  0.00  0.00    -0.356 OA
HETATM   13  C   UNK N   1      17.231  20.450  40.719  0.00  0.00     0.156 C 
HETATM   14  C   UNK N   1      17.679  19.048  40.174  0.00  0.00     0.281 C 
HETATM   15  C   UNK N   1      18.377  21.182  41.422  0.00  0.00     0.042 C 
HETATM   16  N   UNK N   1      17.793  18.072  41.264  0.00  0.00     0.102 N 
HETATM   17  C   UNK N   1      16.608  18.574  39.184  0.00  0.00     0.194 C 
HETATM   18  C   UNK N   1      18.130  16.746  40.725  0.00  0.00     0.278 C 
HETATM   19  H   UNK N   1      18.550  18.373  41.919  0.00  0.00     0.317 HD
HETATM   20  C   UNK N   1      17.057  16.308  39.671  0.00  0.00     0.189 C 
HETATM   21  C   UNK N   1      18.254  15.755  41.895  0.00  0.00     0.048 C 
HETATM   22  O   UNK N   1      16.914  17.295  38.655  0.00  0.00    -0.343 OA
HETATM   23  C   UNK N   1      17.514  15.012  38.971  0.00  0.00     0.081 C 
HETATM   24  C   UNK N   1      16.484  19.587  38.013  0.00  0.00     0.198 C 
BRANCH  20  25
HETATM   25  O   UNK N   1      15.818  16.093  40.311  0.00  0.00    -0.364 OA
HETATM   26  H   UNK N   1      15.103  16.444  39.719  0.00  0.00     0.213 HD
ENDBRANCH  20  25
BRANCH  24  27
HETATM   27  O   UNK N   1      15.142  19.668  37.607  0.00  0.00    -0.389 OA
HETATM   28  H   UNK N   1      14.771  18.750  37.667  0.00  0.00     0.210 HD
ENDBRANCH  24  27
ENDBRANCH   2  11
BRANCH   4  29
HETATM   29  C   UNK N   1      18.101  21.331  35.517  0.00  0.00     0.114 A 
HETATM   30  N   UNK N   1      17.790  20.616  34.487  0.00  0.00    -0.350 N 
HETATM   31  C   UNK N   1      18.931  19.898  34.067  0.00  0.00     0.047 A 
ATOM     32  HN  UNK N   1      16.870  20.576  34.049  1.00  0.00     0.166 HD
HETATM   33  C   UNK N   1      20.002  20.160  34.878  0.00  0.00     0.045 A 
HETATM   34  C   UNK N   1      19.025  19.027  32.986  0.00  0.00     0.032 A 
HETATM   35  C   UNK N   1      19.523  21.118  35.852  0.00  0.00     0.213 A 
HETATM   36  C   UNK N   1      21.236  19.545  34.684  0.00  0.00     0.041 A 
HETATM   37  O   UNK N   1      20.155  21.593  36.781  0.00  0.00    -0.285 OA
HETATM   38  C   UNK N   1      21.363  18.647  33.605  0.00  0.00     0.035 A 
HETATM   39 Cl   UNK N   1      22.892  17.840  33.315  0.00  0.00    -0.084 Cl
HETATM   40  C   UNK N   1      20.260  18.396  32.753  0.00  0.00     0.026 A 
ENDBRANCH   4  29
BRANCH   6  41
HETATM   41  O   UNK N   1      16.789  23.877  34.430  0.00  0.00    -0.357 OA
HETATM   42  H   UNK N   1      17.666  23.848  34.026  0.00  0.00     0.218 HD
ENDBRANCH   6  41
TORSDOF 5
ENDMDL
MODEL 8
REMARK VINA RESULT:      -7.6      3.935      6.011
REMARK  5 active torsions:
REMARK  status: ('A' for Active; 'I' for Inactive)
REMARK    1  A    between atoms: O_5  and  C_15 
REMARK    2  A    between atoms: O_6  and  C_19 
REMARK    3  A    between atoms: O_7  and  C_26 
REMARK    4  A    between atoms: N_10  and  C_17 
REMARK    5  A    between atoms: C_24  and  C_27 
ROOT
HETATM    1 Cl   UNK N   1      20.989  15.058  33.377  0.00  0.00    -0.084 Cl
HETATM    2  N   UNK N   1      18.241  19.014  36.757  0.00  0.00    -0.312 N 
HETATM    3  C   UNK N   1      18.909  18.011  36.132  0.00  0.00     0.050 A 
HETATM    4  C   UNK N   1      17.886  19.909  35.785  0.00  0.00     0.102 A 
HETATM    5  C   UNK N   1      18.988  18.256  34.781  0.00  0.00     0.028 A 
HETATM    6  C   UNK N   1      18.343  19.451  34.552  0.00  0.00     0.107 A 
HETATM    7  C   UNK N   1      19.464  16.848  36.684  0.00  0.00     0.032 A 
HETATM    8  C   UNK N   1      19.624  17.376  33.906  0.00  0.00     0.040 A 
HETATM    9  C   UNK N   1      20.103  15.938  35.823  0.00  0.00     0.026 A 
HETATM   10  C   UNK N   1      20.186  16.202  34.437  0.00  0.00     0.035 A 
ENDROOT
BRANCH   2  11
HETATM   11  C   UNK N   1      17.882  19.079  38.189  0.00  0.00     0.260 C 
HETATM   12  O   UNK N   1      17.879  17.789  38.767  0.00  0.00    -0.356 OA
HETATM   13  C   UNK N   1      17.305  17.772  40.077  0.00  0.00     0.156 C 
HETATM   14  C   UNK N   1      17.297  19.160  40.810  0.00  0.00     0.281 C 
HETATM   15  C   UNK N   1      15.904  17.160  39.999  0.00  0.00     0.042 C 
HETATM   16  N   UNK N   1      17.161  18.987  42.262  0.00  0.00     0.102 N 
HETATM   17  C   UNK N   1      18.634  19.848  40.509  0.00  0.00     0.194 C 
HETATM   18  C   UNK N   1      17.241  20.291  42.937  0.00  0.00     0.278 C 
HETATM   19  H   UNK N   1      16.232  18.555  42.472  0.00  0.00     0.317 HD
HETATM   20  C   UNK N   1      18.586  21.003  42.567  0.00  0.00     0.189 C 
HETATM   21  C   UNK N   1      17.081  20.072  44.452  0.00  0.00     0.048 C 
HETATM   22  O   UNK N   1      18.732  21.106  41.155  0.00  0.00    -0.343 OA
HETATM   23  C   UNK N   1      18.581  22.443  43.120  0.00  0.00     0.081 C 
HETATM   24  C   UNK N   1      18.791  20.054  38.978  0.00  0.00     0.198 C 
BRANCH  20  25
HETATM   25  O   UNK N   1      19.672  20.287  43.113  0.00  0.00    -0.364 OA
HETATM   26  H   UNK N   1      19.974  19.627  42.436  0.00  0.00     0.213 HD
ENDBRANCH  20  25
BRANCH  24  27
HETATM   27  O   UNK N   1      20.139  19.895  38.621  0.00  0.00    -0.389 OA
HETATM   28  H   UNK N   1      20.580  19.428  39.377  0.00  0.00     0.210 HD
ENDBRANCH  24  27
ENDBRANCH   2  11
BRANCH   4  29
HETATM   29  C   UNK N   1      17.142  21.179  36.014  0.00  0.00     0.114 A 
HETATM   30  N   UNK N   1      17.456  22.291  35.436  0.00  0.00    -0.350 N 
HETATM   31  C   UNK N   1      16.554  23.293  35.851  0.00  0.00     0.047 A 
ATOM     32  HN  UNK N   1      18.232  22.423  34.786  1.00  0.00     0.166 HD
HETATM   33  C   UNK N   1      15.642  22.795  36.742  0.00  0.00     0.045 A 
HETATM   34  C   UNK N   1      16.535  24.626  35.450  0.00  0.00     0.032 A 
HETATM   35  C   UNK N   1      15.966  21.391  36.881  0.00  0.00     0.213 A 
HETATM   36  C   UNK N   1      14.664  23.601  37.319  0.00  0.00     0.041 A 
HETATM   37  O   UNK N   1      15.413  20.583  37.608  0.00  0.00    -0.285 OA
HETATM   38  C   UNK N   1      14.624  24.960  36.944  0.00  0.00     0.035 A 
HETATM   39 Cl   UNK N   1      13.417  26.024  37.642  0.00  0.00    -0.084 Cl
HETATM   40  C   UNK N   1      15.554  25.468  36.004  0.00  0.00     0.026 A 
ENDBRANCH   4  29
BRANCH   6  41
HETATM   41  O   UNK N   1      18.206  20.072  33.364  0.00  0.00    -0.357 OA
HETATM   42  H   UNK N   1      17.429  19.930  32.807  0.00  0.00     0.218 HD
ENDBRANCH   6  41
TORSDOF 5
ENDMDL
MODEL 9
REMARK VINA RESULT:      -7.4      3.683      7.283
REMARK  5 active torsions:
REMARK  status: ('A' for Active; 'I' for Inactive)
REMARK    1  A    between atoms: O_5  and  C_15 
REMARK    2  A    between atoms: O_6  and  C_19 
REMARK    3  A    between atoms: O_7  and  C_26 
REMARK    4  A    between atoms: N_10  and  C_17 
REMARK    5  A    between atoms: C_24  and  C_27 
ROOT
HETATM    1 Cl   UNK N   1      19.264  14.163  34.018  0.00  0.00    -0.084 Cl
HETATM    2  N   UNK N   1      17.414  18.291  37.780  0.00  0.00    -0.312 N 
HETATM    3  C   UNK N   1      17.738  17.423  36.787  0.00  0.00     0.050 A 
HETATM    4  C   UNK N   1      18.052  17.849  38.907  0.00  0.00     0.102 A 
HETATM    5  C   UNK N   1      18.566  16.436  37.265  0.00  0.00     0.028 A 
HETATM    6  C   UNK N   1      18.772  16.696  38.602  0.00  0.00     0.107 A 
HETATM    7  C   UNK N   1      17.351  17.446  35.440  0.00  0.00     0.032 A 
HETATM    8  C   UNK N   1      19.049  15.415  36.447  0.00  0.00     0.040 A 
HETATM    9  C   UNK N   1      17.831  16.434  34.590  0.00  0.00     0.026 A 
HETATM   10  C   UNK N   1      18.676  15.419  35.091  0.00  0.00     0.035 A 
ENDROOT
BRANCH   2  11
HETATM   11  C   UNK N   1      16.612  19.526  37.648  0.00  0.00     0.260 C 
HETATM   12  O   UNK N   1      15.830  19.744  38.805  0.00  0.00    -0.356 OA
HETATM   13  C   UNK N   1      14.861  20.782  38.629  0.00  0.00     0.156 C 
HETATM   14  C   UNK N   1      15.186  21.797  37.476  0.00  0.00     0.281 C 
HETATM   15  C   UNK N   1      13.478  20.149  38.460  0.00  0.00     0.042 C 
HETATM   16  N   UNK N   1      14.456  23.056  37.662  0.00  0.00     0.102 N 
HETATM   17  C   UNK N   1      16.693  22.079  37.521  0.00  0.00     0.194 C 
HETATM   18  C   UNK N   1      14.838  24.023  36.622  0.00  0.00     0.278 C 
HETATM   19  H   UNK N   1      13.429  22.872  37.592  0.00  0.00     0.317 HD
HETATM   20  C   UNK N   1      16.387  24.249  36.644  0.00  0.00     0.189 C 
HETATM   21  C   UNK N   1      14.043  25.322  36.840  0.00  0.00     0.048 C 
HETATM   22  O   UNK N   1      17.081  23.012  36.527  0.00  0.00    -0.343 OA
HETATM   23  C   UNK N   1      16.805  25.110  35.435  0.00  0.00     0.081 C 
HETATM   24  C   UNK N   1      17.485  20.760  37.310  0.00  0.00     0.198 C 
BRANCH  20  25
HETATM   25  O   UNK N   1      16.758  24.897  37.841  0.00  0.00    -0.364 OA
HETATM   26  H   UNK N   1      16.996  24.199  38.506  0.00  0.00     0.213 HD
ENDBRANCH  20  25
BRANCH  24  27
HETATM   27  O   UNK N   1      18.652  20.786  38.090  0.00  0.00    -0.389 OA
HETATM   28  H   UNK N   1      19.280  20.133  37.684  0.00  0.00     0.210 HD
ENDBRANCH  24  27
ENDBRANCH   2  11
BRANCH   4  29
HETATM   29  C   UNK N   1      17.974  18.490  40.249  0.00  0.00     0.114 A 
HETATM   30  N   UNK N   1      16.936  18.399  41.012  0.00  0.00    -0.350 N 
HETATM   31  C   UNK N   1      17.186  19.099  42.211  0.00  0.00     0.047 A 
ATOM     32  HN  UNK N   1      16.075  17.901  40.784  1.00  0.00     0.166 HD
HETATM   33  C   UNK N   1      18.429  19.671  42.196  0.00  0.00     0.045 A 
HETATM   34  C   UNK N   1      16.331  19.232  43.301  0.00  0.00     0.032 A 
HETATM   35  C   UNK N   1      19.013  19.291  40.927  0.00  0.00     0.213 A 
HETATM   36  C   UNK N   1      18.895  20.442  43.257  0.00  0.00     0.041 A 
HETATM   37  O   UNK N   1      20.108  19.619  40.499  0.00  0.00    -0.285 OA
HETATM   38  C   UNK N   1      18.049  20.607  44.373  0.00  0.00     0.035 A 
HETATM   39 Cl   UNK N   1      18.581  21.572  45.738  0.00  0.00    -0.084 Cl
HETATM   40  C   UNK N   1      16.772  19.995  44.397  0.00  0.00     0.026 A 
ENDBRANCH   4  29
BRANCH   6  41
HETATM   41  O   UNK N   1      19.508  15.960  39.458  0.00  0.00    -0.357 OA
HETATM   42  H   UNK N   1      19.783  15.059  39.241  0.00  0.00     0.218 HD
ENDBRANCH   6  41
TORSDOF 5
ENDMDL
