# Supplementary material for: Anti-cancer activity elucidation of geissolosimine as an MDM2-p53 interaction inhibitor: An in-silico study
Source: PLoS One. 2025 May 8;20(5):e0323003. doi: 10.1371/journal.pone.0323003 (PMC12061181; doi:10.1371/journal.pone.0323003)
Supplement: S12 File — (ZIP) [file pone.0323003.s012.zip › molecular docking/docking files/docking/147252_uff_E=1106.26_out.pdbqt]

MODEL 1
REMARK VINA RESULT:      -6.6      0.000      0.000
REMARK  8 active torsions:
REMARK  status: ('A' for Active; 'I' for Inactive)
REMARK    1  A    between atoms: O_3  and  C_23 
REMARK    2  A    between atoms: O_4  and  C_26 
REMARK    3  A    between atoms: O_7  and  C_31 
REMARK    4  A    between atoms: O_8  and  C_34 
REMARK    5  A    between atoms: O_9  and  C_35 
REMARK       I    between atoms: N_10  and  C_24 
REMARK    6  A    between atoms: C_13  and  C_21 
REMARK    7  A    between atoms: C_18  and  C_26 
REMARK    8  A    between atoms: C_24  and  C_27 
ROOT
HETATM    1  O   UNK N   1      14.710  22.268  37.018  0.00  0.00    -0.289 OA
HETATM    2  O   UNK N   1      18.585  17.398  40.787  0.00  0.00    -0.265 OA
HETATM    3  N   UNK N   1      17.033  18.116  39.317  0.00  0.00    -0.311 N 
HETATM    4  N   UNK N   1      17.181  23.653  39.057  0.00  0.00    -0.363 N 
HETATM    5  C   UNK N   1      15.417  19.221  37.923  0.00  0.00     0.054 C 
HETATM    6  C   UNK N   1      16.356  20.173  38.604  0.00  0.00    -0.008 A 
HETATM    7  C   UNK N   1      15.995  17.826  38.343  0.00  0.00     0.143 C 
HETATM    8  C   UNK N   1      16.399  21.567  38.537  0.00  0.00     0.051 A 
HETATM    9  C   UNK N   1      17.246  19.505  39.406  0.00  0.00     0.048 A 
HETATM   10  C   UNK N   1      16.098  23.937  38.120  0.00  0.00     0.181 A 
HETATM   11  C   UNK N   1      17.315  22.266  39.266  0.00  0.00     0.077 A 
HETATM   12  C   UNK N   1      15.613  22.536  37.794  0.00  0.00     0.200 A 
HETATM   13  C   UNK N   1      18.211  20.208  40.173  0.00  0.00     0.069 A 
HETATM   14  C   UNK N   1      18.243  21.623  40.099  0.00  0.00     0.095 A 
HETATM   15  C   UNK N   1      17.699  17.133  39.994  0.00  0.00     0.275 C 
HETATM   16  C   UNK N   1      15.002  24.760  38.805  0.00  0.00     0.059 C 
HETATM   17  H   UNK N   1      17.765  24.369  39.514  0.00  0.00     0.161 HD
ENDROOT
BRANCH  15  18
HETATM   18  C   UNK N   1      17.325  15.725  39.797  0.00  0.00     0.102 A 
HETATM   19  N   UNK N   1      16.322  15.111  40.465  0.00  0.00    -0.349 N 
HETATM   20  C   UNK N   1      16.291  13.844  40.011  0.00  0.00     0.080 A 
HETATM   21  H   UNK N   1      15.705  15.534  41.194  0.00  0.00     0.166 HD
HETATM   22  C   UNK N   1      17.249  13.660  39.054  0.00  0.00    -0.001 A 
HETATM   23  C   UNK N   1      15.445  12.810  40.417  0.00  0.00     0.132 A 
HETATM   24  C   UNK N   1      17.923  14.851  38.902  0.00  0.00     0.049 A 
HETATM   25  C   UNK N   1      17.424  12.445  38.414  0.00  0.00     0.053 A 
HETATM   26  C   UNK N   1      16.614  11.365  38.804  0.00  0.00     0.105 A 
HETATM   27  C   UNK N   1      15.631  11.523  39.824  0.00  0.00     0.137 A 
BRANCH  26  28
HETATM   28  O   UNK N   1      16.795  10.168  38.206  0.00  0.00    -0.353 OA
HETATM   29  C   UNK N   1      17.830   9.946  37.325  0.00  0.00     0.210 C 
ENDBRANCH  26  28
BRANCH  27  30
HETATM   30  O   UNK N   1      14.921  10.422  40.196  0.00  0.00    -0.351 OA
HETATM   31  C   UNK N   1      13.719  10.012  39.653  0.00  0.00     0.210 C 
ENDBRANCH  27  30
BRANCH  23  32
HETATM   32  O   UNK N   1      14.481  13.046  41.334  0.00  0.00    -0.351 OA
HETATM   33  C   UNK N   1      13.207  13.411  40.942  0.00  0.00     0.210 C 
ENDBRANCH  23  32
ENDBRANCH  15  18
BRANCH   5  34
HETATM   34  C   UNK N   1      13.988  19.410  38.464  0.00  0.00     0.125 C 
HETATM   35 Cl   UNK N   1      13.795  18.615  40.050  0.00  0.00    -0.130 Cl
ENDBRANCH   5  34
BRANCH  14  36
HETATM   36  O   UNK N   1      19.138  22.340  40.807  0.00  0.00    -0.358 OA
HETATM   37  H   UNK N   1      19.832  22.856  40.373  0.00  0.00     0.218 HD
ENDBRANCH  14  36
BRANCH  10  38
HETATM   38  C   UNK N   1      16.600  24.636  36.878  0.00  0.00     0.294 C 
HETATM   39  O   UNK N   1      15.814  24.995  36.012  0.00  0.00    -0.262 OA
BRANCH  38  40
HETATM   40  O   UNK N   1      17.932  24.863  36.738  0.00  0.00    -0.324 OA
HETATM   41  C   UNK N   1      18.513  25.271  35.555  0.00  0.00     0.213 C 
ENDBRANCH  38  40
ENDBRANCH  10  38
TORSDOF 8
ENDMDL
MODEL 2
REMARK VINA RESULT:      -6.4      2.590      3.268
REMARK  8 active torsions:
REMARK  status: ('A' for Active; 'I' for Inactive)
REMARK    1  A    between atoms: O_3  and  C_23 
REMARK    2  A    between atoms: O_4  and  C_26 
REMARK    3  A    between atoms: O_7  and  C_31 
REMARK    4  A    between atoms: O_8  and  C_34 
REMARK    5  A    between atoms: O_9  and  C_35 
REMARK       I    between atoms: N_10  and  C_24 
REMARK    6  A    between atoms: C_13  and  C_21 
REMARK    7  A    between atoms: C_18  and  C_26 
REMARK    8  A    between atoms: C_24  and  C_27 
ROOT
HETATM    1  O   UNK N   1      16.340  21.749  38.465  0.00  0.00    -0.289 OA
HETATM    2  O   UNK N   1      18.313  15.589  35.132  0.00  0.00    -0.265 OA
HETATM    3  N   UNK N   1      17.498  16.870  36.800  0.00  0.00    -0.311 N 
HETATM    4  N   UNK N   1      17.483  22.176  35.194  0.00  0.00    -0.363 N 
HETATM    5  C   UNK N   1      16.796  18.526  38.393  0.00  0.00     0.054 C 
HETATM    6  C   UNK N   1      17.163  19.110  37.060  0.00  0.00    -0.008 A 
HETATM    7  C   UNK N   1      16.923  16.986  38.129  0.00  0.00     0.143 C 
HETATM    8  C   UNK N   1      17.156  20.444  36.652  0.00  0.00     0.051 A 
HETATM    9  C   UNK N   1      17.579  18.136  36.189  0.00  0.00     0.048 A 
HETATM   10  C   UNK N   1      16.986  22.849  36.391  0.00  0.00     0.181 A 
HETATM   11  C   UNK N   1      17.563  20.785  35.396  0.00  0.00     0.077 A 
HETATM   12  C   UNK N   1      16.774  21.673  37.326  0.00  0.00     0.200 A 
HETATM   13  C   UNK N   1      18.005  18.462  34.876  0.00  0.00     0.069 A 
HETATM   14  C   UNK N   1      17.997  19.821  34.473  0.00  0.00     0.095 A 
HETATM   15  C   UNK N   1      17.857  15.667  36.259  0.00  0.00     0.275 C 
HETATM   16  C   UNK N   1      18.044  23.813  36.940  0.00  0.00     0.059 C 
HETATM   17  H   UNK N   1      17.748  22.654  34.320  0.00  0.00     0.161 HD
ENDROOT
BRANCH  15  18
HETATM   18  C   UNK N   1      17.729  14.438  37.055  0.00  0.00     0.102 A 
HETATM   19  N   UNK N   1      16.607  14.085  37.723  0.00  0.00    -0.349 N 
HETATM   20  C   UNK N   1      16.881  12.911  38.322  0.00  0.00     0.080 A 
HETATM   21  H   UNK N   1      15.713  14.624  37.772  0.00  0.00     0.166 HD
HETATM   22  C   UNK N   1      18.154  12.513  38.023  0.00  0.00    -0.001 A 
HETATM   23  C   UNK N   1      16.045  12.158  39.149  0.00  0.00     0.132 A 
HETATM   24  C   UNK N   1      18.714  13.476  37.215  0.00  0.00     0.049 A 
HETATM   25  C   UNK N   1      18.684  11.328  38.506  0.00  0.00     0.053 A 
HETATM   26  C   UNK N   1      17.893  10.545  39.364  0.00  0.00     0.105 A 
HETATM   27  C   UNK N   1      16.575  10.957  39.717  0.00  0.00     0.137 A 
BRANCH  26  28
HETATM   28  O   UNK N   1      18.411   9.402  39.862  0.00  0.00    -0.353 OA
HETATM   29  C   UNK N   1      19.380   9.411  40.840  0.00  0.00     0.210 C 
ENDBRANCH  26  28
BRANCH  27  30
HETATM   30  O   UNK N   1      15.884  10.183  40.599  0.00  0.00    -0.351 OA
HETATM   31  C   UNK N   1      14.953   9.217  40.272  0.00  0.00     0.210 C 
ENDBRANCH  27  30
BRANCH  23  32
HETATM   32  O   UNK N   1      14.779  12.565  39.383  0.00  0.00    -0.351 OA
HETATM   33  C   UNK N   1      14.480  13.356  40.476  0.00  0.00     0.210 C 
ENDBRANCH  23  32
ENDBRANCH  15  18
BRANCH   5  34
HETATM   34  C   UNK N   1      17.800  18.984  39.466  0.00  0.00     0.125 C 
HETATM   35 Cl   UNK N   1      16.960  19.451  40.970  0.00  0.00    -0.130 Cl
ENDBRANCH   5  34
BRANCH  14  36
HETATM   36  O   UNK N   1      18.392  20.187  33.238  0.00  0.00    -0.358 OA
HETATM   37  H   UNK N   1      18.611  21.106  33.026  0.00  0.00     0.218 HD
ENDBRANCH  14  36
BRANCH  10  38
HETATM   38  C   UNK N   1      15.684  23.570  36.130  0.00  0.00     0.294 C 
HETATM   39  O   UNK N   1      14.798  23.028  35.484  0.00  0.00    -0.262 OA
BRANCH  38  40
HETATM   40  O   UNK N   1      15.510  24.825  36.623  0.00  0.00    -0.324 OA
HETATM   41  C   UNK N   1      14.408  25.205  37.358  0.00  0.00     0.213 C 
ENDBRANCH  38  40
ENDBRANCH  10  38
TORSDOF 8
ENDMDL
MODEL 3
REMARK VINA RESULT:      -6.3      5.116      7.928
REMARK  8 active torsions:
REMARK  status: ('A' for Active; 'I' for Inactive)
REMARK    1  A    between atoms: O_3  and  C_23 
REMARK    2  A    between atoms: O_4  and  C_26 
REMARK    3  A    between atoms: O_7  and  C_31 
REMARK    4  A    between atoms: O_8  and  C_34 
REMARK    5  A    between atoms: O_9  and  C_35 
REMARK       I    between atoms: N_10  and  C_24 
REMARK    6  A    between atoms: C_13  and  C_21 
REMARK    7  A    between atoms: C_18  and  C_26 
REMARK    8  A    between atoms: C_24  and  C_27 
ROOT
HETATM    1  O   UNK N   1      19.755  19.892  43.069  0.00  0.00    -0.289 OA
HETATM    2  O   UNK N   1      15.719  18.605  37.153  0.00  0.00    -0.265 OA
HETATM    3  N   UNK N   1      17.613  18.870  38.348  0.00  0.00    -0.311 N 
HETATM    4  N   UNK N   1      16.313  19.839  43.650  0.00  0.00    -0.363 N 
HETATM    5  C   UNK N   1      19.407  19.318  39.883  0.00  0.00     0.054 C 
HETATM    6  C   UNK N   1      18.056  19.330  40.537  0.00  0.00    -0.008 A 
HETATM    7  C   UNK N   1      19.064  18.879  38.418  0.00  0.00     0.143 C 
HETATM    8  C   UNK N   1      17.726  19.569  41.871  0.00  0.00     0.051 A 
HETATM    9  C   UNK N   1      17.060  19.092  39.624  0.00  0.00     0.048 A 
HETATM   10  C   UNK N   1      17.631  20.034  44.250  0.00  0.00     0.181 A 
HETATM   11  C   UNK N   1      16.422  19.572  42.271  0.00  0.00     0.077 A 
HETATM   12  C   UNK N   1      18.536  19.840  43.047  0.00  0.00     0.200 A 
HETATM   13  C   UNK N   1      15.696  19.088  40.013  0.00  0.00     0.069 A 
HETATM   14  C   UNK N   1      15.373  19.335  41.371  0.00  0.00     0.095 A 
HETATM   15  C   UNK N   1      16.936  18.635  37.184  0.00  0.00     0.275 C 
HETATM   16  C   UNK N   1      17.754  21.452  44.816  0.00  0.00     0.059 C 
HETATM   17  H   UNK N   1      15.421  19.896  44.163  0.00  0.00     0.161 HD
ENDROOT
BRANCH  15  18
HETATM   18  C   UNK N   1      17.679  18.449  35.929  0.00  0.00     0.102 A 
HETATM   19  N   UNK N   1      18.108  17.248  35.478  0.00  0.00    -0.349 N 
HETATM   20  C   UNK N   1      18.737  17.489  34.313  0.00  0.00     0.080 A 
HETATM   21  H   UNK N   1      17.985  16.323  35.947  0.00  0.00     0.166 HD
HETATM   22  C   UNK N   1      18.693  18.823  34.017  0.00  0.00    -0.001 A 
HETATM   23  C   UNK N   1      19.376  16.568  33.479  0.00  0.00     0.132 A 
HETATM   24  C   UNK N   1      18.021  19.455  35.039  0.00  0.00     0.049 A 
HETATM   25  C   UNK N   1      19.259  19.338  32.864  0.00  0.00     0.053 A 
HETATM   26  C   UNK N   1      19.935  18.457  32.003  0.00  0.00     0.105 A 
HETATM   27  C   UNK N   1      20.025  17.067  32.307  0.00  0.00     0.137 A 
BRANCH  26  28
HETATM   28  O   UNK N   1      20.515  18.954  30.889  0.00  0.00    -0.353 OA
HETATM   29  C   UNK N   1      21.683  19.682  30.942  0.00  0.00     0.210 C 
ENDBRANCH  26  28
BRANCH  27  30
HETATM   30  O   UNK N   1      20.745  16.279  31.462  0.00  0.00    -0.351 OA
HETATM   31  C   UNK N   1      22.055  15.883  31.642  0.00  0.00     0.210 C 
ENDBRANCH  27  30
BRANCH  23  32
HETATM   32  O   UNK N   1      19.358  15.253  33.785  0.00  0.00    -0.351 OA
HETATM   33  C   UNK N   1      18.370  14.425  33.286  0.00  0.00     0.210 C 
ENDBRANCH  23  32
ENDBRANCH  15  18
BRANCH   5  34
HETATM   34  C   UNK N   1      20.018  20.730  39.905  0.00  0.00     0.125 C 
HETATM   35 Cl   UNK N   1      19.670  21.601  38.387  0.00  0.00    -0.130 Cl
ENDBRANCH   5  34
BRANCH  14  36
HETATM   36  O   UNK N   1      14.094  19.344  41.795  0.00  0.00    -0.358 OA
HETATM   37  H   UNK N   1      13.478  18.633  41.566  0.00  0.00     0.218 HD
ENDBRANCH  14  36
BRANCH  10  38
HETATM   38  C   UNK N   1      17.921  19.002  45.314  0.00  0.00     0.294 C 
HETATM   39  O   UNK N   1      17.448  17.876  45.227  0.00  0.00    -0.262 OA
BRANCH  38  40
HETATM   40  O   UNK N   1      18.713  19.338  46.365  0.00  0.00    -0.324 OA
HETATM   41  C   UNK N   1      20.017  18.910  46.500  0.00  0.00     0.213 C 
ENDBRANCH  38  40
ENDBRANCH  10  38
TORSDOF 8
ENDMDL
MODEL 4
REMARK VINA RESULT:      -6.2      2.599      3.537
REMARK  8 active torsions:
REMARK  status: ('A' for Active; 'I' for Inactive)
REMARK    1  A    between atoms: O_3  and  C_23 
REMARK    2  A    between atoms: O_4  and  C_26 
REMARK    3  A    between atoms: O_7  and  C_31 
REMARK    4  A    between atoms: O_8  and  C_34 
REMARK    5  A    between atoms: O_9  and  C_35 
REMARK       I    between atoms: N_10  and  C_24 
REMARK    6  A    between atoms: C_13  and  C_21 
REMARK    7  A    between atoms: C_18  and  C_26 
REMARK    8  A    between atoms: C_24  and  C_27 
ROOT
HETATM    1  O   UNK N   1      15.785  22.134  38.612  0.00  0.00    -0.289 OA
HETATM    2  O   UNK N   1      18.258  15.858  35.884  0.00  0.00    -0.265 OA
HETATM    3  N   UNK N   1      17.278  17.213  37.397  0.00  0.00    -0.311 N 
HETATM    4  N   UNK N   1      17.110  22.379  35.392  0.00  0.00    -0.363 N 
HETATM    5  C   UNK N   1      16.398  18.942  38.814  0.00  0.00     0.054 C 
HETATM    6  C   UNK N   1      16.820  19.445  37.465  0.00  0.00    -0.008 A 
HETATM    7  C   UNK N   1      16.615  17.396  38.676  0.00  0.00     0.143 C 
HETATM    8  C   UNK N   1      16.775  20.743  36.956  0.00  0.00     0.051 A 
HETATM    9  C   UNK N   1      17.337  18.433  36.696  0.00  0.00     0.048 A 
HETATM   10  C   UNK N   1      16.507  23.111  36.502  0.00  0.00     0.181 A 
HETATM   11  C   UNK N   1      17.244  21.012  35.703  0.00  0.00     0.077 A 
HETATM   12  C   UNK N   1      16.294  21.997  37.510  0.00  0.00     0.200 A 
HETATM   13  C   UNK N   1      17.830  18.684  35.390  0.00  0.00     0.069 A 
HETATM   14  C   UNK N   1      17.781  20.007  34.885  0.00  0.00     0.095 A 
HETATM   15  C   UNK N   1      17.728  15.994  36.972  0.00  0.00     0.275 C 
HETATM   16  C   UNK N   1      17.481  24.166  37.037  0.00  0.00     0.059 C 
HETATM   17  H   UNK N   1      17.407  22.804  34.500  0.00  0.00     0.161 HD
ENDROOT
BRANCH  15  18
HETATM   18  C   UNK N   1      17.609  14.821  37.851  0.00  0.00     0.102 A 
HETATM   19  N   UNK N   1      18.530  14.479  38.780  0.00  0.00    -0.349 N 
HETATM   20  C   UNK N   1      18.066  13.362  39.372  0.00  0.00     0.080 A 
HETATM   21  H   UNK N   1      19.426  14.975  38.985  0.00  0.00     0.166 HD
HETATM   22  C   UNK N   1      16.857  13.011  38.840  0.00  0.00    -0.001 A 
HETATM   23  C   UNK N   1      18.677  12.611  40.379  0.00  0.00     0.132 A 
HETATM   24  C   UNK N   1      16.546  13.931  37.865  0.00  0.00     0.049 A 
HETATM   25  C   UNK N   1      16.156  11.902  39.282  0.00  0.00     0.053 A 
HETATM   26  C   UNK N   1      16.738  11.098  40.277  0.00  0.00     0.105 A 
HETATM   27  C   UNK N   1      18.014  11.425  40.822  0.00  0.00     0.137 A 
BRANCH  26  28
HETATM   28  O   UNK N   1      16.074   9.999  40.695  0.00  0.00    -0.353 OA
HETATM   29  C   UNK N   1      14.897   9.595  40.106  0.00  0.00     0.210 C 
ENDBRANCH  26  28
BRANCH  27  30
HETATM   30  O   UNK N   1      18.548  10.572  41.740  0.00  0.00    -0.351 OA
HETATM   31  C   UNK N   1      19.476   9.583  41.482  0.00  0.00     0.210 C 
ENDBRANCH  27  30
BRANCH  23  32
HETATM   32  O   UNK N   1      19.851  13.019  40.909  0.00  0.00    -0.351 OA
HETATM   33  C   UNK N   1      19.879  13.783  42.061  0.00  0.00     0.210 C 
ENDBRANCH  23  32
ENDBRANCH  15  18
BRANCH   5  34
HETATM   34  C   UNK N   1      17.309  19.530  39.907  0.00  0.00     0.125 C 
HETATM   35 Cl   UNK N   1      16.359  20.021  41.335  0.00  0.00    -0.130 Cl
ENDBRANCH   5  34
BRANCH  14  36
HETATM   36  O   UNK N   1      18.236  20.301  33.651  0.00  0.00    -0.358 OA
HETATM   37  H   UNK N   1      19.175  20.230  33.425  0.00  0.00     0.218 HD
ENDBRANCH  14  36
BRANCH  10  38
HETATM   38  C   UNK N   1      15.192  23.742  36.109  0.00  0.00     0.294 C 
HETATM   39  O   UNK N   1      14.366  23.100  35.473  0.00  0.00    -0.262 OA
BRANCH  38  40
HETATM   40  O   UNK N   1      14.937  25.025  36.473  0.00  0.00    -0.324 OA
HETATM   41  C   UNK N   1      14.018  25.372  37.442  0.00  0.00     0.213 C 
ENDBRANCH  38  40
ENDBRANCH  10  38
TORSDOF 8
ENDMDL
MODEL 5
REMARK VINA RESULT:      -6.2      2.659     10.520
REMARK  8 active torsions:
REMARK  status: ('A' for Active; 'I' for Inactive)
REMARK    1  A    between atoms: O_3  and  C_23 
REMARK    2  A    between atoms: O_4  and  C_26 
REMARK    3  A    between atoms: O_7  and  C_31 
REMARK    4  A    between atoms: O_8  and  C_34 
REMARK    5  A    between atoms: O_9  and  C_35 
REMARK       I    between atoms: N_10  and  C_24 
REMARK    6  A    between atoms: C_13  and  C_21 
REMARK    7  A    between atoms: C_18  and  C_26 
REMARK    8  A    between atoms: C_24  and  C_27 
ROOT
HETATM    1  O   UNK N   1      16.139  14.970  40.743  0.00  0.00    -0.289 OA
HETATM    2  O   UNK N   1      19.008  18.347  34.972  0.00  0.00    -0.265 OA
HETATM    3  N   UNK N   1      18.086  18.178  37.024  0.00  0.00    -0.311 N 
HETATM    4  N   UNK N   1      17.228  12.830  38.209  0.00  0.00    -0.363 N 
HETATM    5  C   UNK N   1      17.001  17.645  39.100  0.00  0.00     0.054 C 
HETATM    6  C   UNK N   1      17.369  16.430  38.300  0.00  0.00    -0.008 A 
HETATM    7  C   UNK N   1      17.619  18.806  38.247  0.00  0.00     0.143 C 
HETATM    8  C   UNK N   1      17.159  15.083  38.598  0.00  0.00     0.051 A 
HETATM    9  C   UNK N   1      17.965  16.778  37.115  0.00  0.00     0.048 A 
HETATM   10  C   UNK N   1      16.592  12.913  39.521  0.00  0.00     0.181 A 
HETATM   11  C   UNK N   1      17.537  14.113  37.717  0.00  0.00     0.077 A 
HETATM   12  C   UNK N   1      16.572  14.414  39.746  0.00  0.00     0.200 A 
HETATM   13  C   UNK N   1      18.370  15.789  36.181  0.00  0.00     0.069 A 
HETATM   14  C   UNK N   1      18.149  14.424  36.493  0.00  0.00     0.095 A 
HETATM   15  C   UNK N   1      18.597  18.897  35.978  0.00  0.00     0.275 C 
HETATM   16  C   UNK N   1      15.172  12.340  39.463  0.00  0.00     0.059 C 
HETATM   17  H   UNK N   1      17.419  11.952  37.704  0.00  0.00     0.161 HD
ENDROOT
BRANCH  15  18
HETATM   18  C   UNK N   1      18.623  20.365  36.043  0.00  0.00     0.102 A 
HETATM   19  N   UNK N   1      17.601  21.156  35.646  0.00  0.00    -0.349 N 
HETATM   20  C   UNK N   1      18.002  22.423  35.860  0.00  0.00     0.080 A 
HETATM   21  H   UNK N   1      16.689  20.844  35.242  0.00  0.00     0.166 HD
HETATM   22  C   UNK N   1      19.256  22.437  36.404  0.00  0.00    -0.001 A 
HETATM   23  C   UNK N   1      17.304  23.600  35.583  0.00  0.00     0.132 A 
HETATM   24  C   UNK N   1      19.672  21.130  36.529  0.00  0.00     0.049 A 
HETATM   25  C   UNK N   1      19.900  23.617  36.734  0.00  0.00     0.053 A 
HETATM   26  C   UNK N   1      19.251  24.831  36.452  0.00  0.00     0.105 A 
HETATM   27  C   UNK N   1      17.957  24.843  35.853  0.00  0.00     0.137 A 
BRANCH  26  28
HETATM   28  O   UNK N   1      19.882  25.989  36.744  0.00  0.00    -0.353 OA
HETATM   29  C   UNK N   1      21.255  26.086  36.741  0.00  0.00     0.210 C 
ENDBRANCH  26  28
BRANCH  27  30
HETATM   30  O   UNK N   1      17.409  26.052  35.552  0.00  0.00    -0.351 OA
HETATM   31  C   UNK N   1      17.601  26.760  34.382  0.00  0.00     0.210 C 
ENDBRANCH  27  30
BRANCH  23  32
HETATM   32  O   UNK N   1      16.049  23.541  35.087  0.00  0.00    -0.351 OA
HETATM   33  C   UNK N   1      14.954  23.561  35.931  0.00  0.00     0.210 C 
ENDBRANCH  23  32
ENDBRANCH  15  18
BRANCH   5  34
HETATM   34  C   UNK N   1      15.470  17.780  39.183  0.00  0.00     0.125 C 
HETATM   35 Cl   UNK N   1      14.868  18.969  37.997  0.00  0.00    -0.130 Cl
ENDBRANCH   5  34
BRANCH  14  36
HETATM   36  O   UNK N   1      18.513  13.444  35.643  0.00  0.00    -0.358 OA
HETATM   37  H   UNK N   1      18.518  12.515  35.912  0.00  0.00     0.218 HD
ENDBRANCH  14  36
BRANCH  10  38
HETATM   38  C   UNK N   1      17.410  12.220  40.585  0.00  0.00     0.294 C 
HETATM   39  O   UNK N   1      18.615  12.418  40.663  0.00  0.00    -0.262 OA
BRANCH  38  40
HETATM   40  O   UNK N   1      16.791  11.379  41.454  0.00  0.00    -0.324 OA
HETATM   41  C   UNK N   1      17.361  10.212  41.918  0.00  0.00     0.213 C 
ENDBRANCH  38  40
ENDBRANCH  10  38
TORSDOF 8
ENDMDL
MODEL 6
REMARK VINA RESULT:      -6.1      3.327      4.377
REMARK  8 active torsions:
REMARK  status: ('A' for Active; 'I' for Inactive)
REMARK    1  A    between atoms: O_3  and  C_23 
REMARK    2  A    between atoms: O_4  and  C_26 
REMARK    3  A    between atoms: O_7  and  C_31 
REMARK    4  A    between atoms: O_8  and  C_34 
REMARK    5  A    between atoms: O_9  and  C_35 
REMARK       I    between atoms: N_10  and  C_24 
REMARK    6  A    between atoms: C_13  and  C_21 
REMARK    7  A    between atoms: C_18  and  C_26 
REMARK    8  A    between atoms: C_24  and  C_27 
ROOT
HETATM    1  O   UNK N   1      14.138  21.879  38.145  0.00  0.00    -0.289 OA
HETATM    2  O   UNK N   1      20.005  19.124  34.839  0.00  0.00    -0.265 OA
HETATM    3  N   UNK N   1      17.993  19.082  35.856  0.00  0.00    -0.311 N 
HETATM    4  N   UNK N   1      16.449  24.266  37.074  0.00  0.00    -0.363 N 
HETATM    5  C   UNK N   1      15.936  19.391  37.059  0.00  0.00     0.054 C 
HETATM    6  C   UNK N   1      16.624  20.683  36.728  0.00  0.00    -0.008 A 
HETATM    7  C   UNK N   1      16.844  18.337  36.338  0.00  0.00     0.143 C 
HETATM    8  C   UNK N   1      16.235  21.989  37.029  0.00  0.00     0.051 A 
HETATM    9  C   UNK N   1      17.802  20.462  36.062  0.00  0.00     0.048 A 
HETATM   10  C   UNK N   1      15.179  24.046  37.760  0.00  0.00     0.181 A 
HETATM   11  C   UNK N   1      17.021  23.044  36.670  0.00  0.00     0.077 A 
HETATM   12  C   UNK N   1      15.069  22.534  37.703  0.00  0.00     0.200 A 
HETATM   13  C   UNK N   1      18.638  21.542  35.675  0.00  0.00     0.069 A 
HETATM   14  C   UNK N   1      18.235  22.864  35.989  0.00  0.00     0.095 A 
HETATM   15  C   UNK N   1      19.064  18.477  35.260  0.00  0.00     0.275 C 
HETATM   16  C   UNK N   1      15.261  24.544  39.207  0.00  0.00     0.059 C 
HETATM   17  H   UNK N   1      16.877  25.191  36.913  0.00  0.00     0.161 HD
ENDROOT
BRANCH  15  18
HETATM   18  C   UNK N   1      19.109  17.011  35.151  0.00  0.00     0.102 A 
HETATM   19  N   UNK N   1      19.239  16.180  36.209  0.00  0.00    -0.349 N 
HETATM   20  C   UNK N   1      19.239  14.931  35.707  0.00  0.00     0.080 A 
HETATM   21  H   UNK N   1      19.334  16.455  37.213  0.00  0.00     0.166 HD
HETATM   22  C   UNK N   1      19.091  14.967  34.349  0.00  0.00    -0.001 A 
HETATM   23  C   UNK N   1      19.376  13.728  36.404  0.00  0.00     0.132 A 
HETATM   24  C   UNK N   1      19.007  16.289  33.972  0.00  0.00     0.049 A 
HETATM   25  C   UNK N   1      19.047  13.813  33.585  0.00  0.00     0.053 A 
HETATM   26  C   UNK N   1      19.206  12.578  34.234  0.00  0.00     0.105 A 
HETATM   27  C   UNK N   1      19.396  12.517  35.646  0.00  0.00     0.137 A 
BRANCH  26  28
HETATM   28  O   UNK N   1      19.192  11.448  33.494  0.00  0.00    -0.353 OA
HETATM   29  C   UNK N   1      19.246  11.481  32.119  0.00  0.00     0.210 C 
ENDBRANCH  26  28
BRANCH  27  30
HETATM   30  O   UNK N   1      19.602  11.292  36.205  0.00  0.00    -0.351 OA
HETATM   31  C   UNK N   1      18.628  10.463  36.723  0.00  0.00     0.210 C 
ENDBRANCH  27  30
BRANCH  23  32
HETATM   32  O   UNK N   1      19.475  13.735  37.751  0.00  0.00    -0.351 OA
HETATM   33  C   UNK N   1      18.342  13.684  38.542  0.00  0.00     0.210 C 
ENDBRANCH  23  32
ENDBRANCH  15  18
BRANCH   5  34
HETATM   34  C   UNK N   1      15.936  19.167  38.582  0.00  0.00     0.125 C 
HETATM   35 Cl   UNK N   1      14.300  18.762  39.168  0.00  0.00    -0.130 Cl
ENDBRANCH   5  34
BRANCH  14  36
HETATM   36  O   UNK N   1      18.991  23.925  35.646  0.00  0.00    -0.358 OA
HETATM   37  H   UNK N   1      19.341  24.031  34.750  0.00  0.00     0.218 HD
ENDBRANCH  14  36
BRANCH  10  38
HETATM   38  C   UNK N   1      14.027  24.698  37.030  0.00  0.00     0.294 C 
HETATM   39  O   UNK N   1      13.874  24.513  35.831  0.00  0.00    -0.262 OA
BRANCH  38  40
HETATM   40  O   UNK N   1      13.166  25.488  37.723  0.00  0.00    -0.324 OA
HETATM   41  C   UNK N   1      13.130  26.861  37.602  0.00  0.00     0.213 C 
ENDBRANCH  38  40
ENDBRANCH  10  38
TORSDOF 8
ENDMDL
MODEL 7
REMARK VINA RESULT:      -5.9      2.183      2.624
REMARK  8 active torsions:
REMARK  status: ('A' for Active; 'I' for Inactive)
REMARK    1  A    between atoms: O_3  and  C_23 
REMARK    2  A    between atoms: O_4  and  C_26 
REMARK    3  A    between atoms: O_7  and  C_31 
REMARK    4  A    between atoms: O_8  and  C_34 
REMARK    5  A    between atoms: O_9  and  C_35 
REMARK       I    between atoms: N_10  and  C_24 
REMARK    6  A    between atoms: C_13  and  C_21 
REMARK    7  A    between atoms: C_18  and  C_26 
REMARK    8  A    between atoms: C_24  and  C_27 
ROOT
HETATM    1  O   UNK N   1      14.109  21.865  38.707  0.00  0.00    -0.289 OA
HETATM    2  O   UNK N   1      19.250  17.408  36.129  0.00  0.00    -0.265 OA
HETATM    3  N   UNK N   1      17.336  17.969  37.183  0.00  0.00    -0.311 N 
HETATM    4  N   UNK N   1      16.647  23.464  36.922  0.00  0.00    -0.363 N 
HETATM    5  C   UNK N   1      15.444  18.921  38.316  0.00  0.00     0.054 C 
HETATM    6  C   UNK N   1      16.281  19.945  37.607  0.00  0.00    -0.008 A 
HETATM    7  C   UNK N   1      16.133  17.578  37.896  0.00  0.00     0.143 C 
HETATM    8  C   UNK N   1      16.108  21.327  37.536  0.00  0.00     0.051 A 
HETATM    9  C   UNK N   1      17.361  19.364  36.993  0.00  0.00     0.048 A 
HETATM   10  C   UNK N   1      15.415  23.647  37.685  0.00  0.00     0.181 A 
HETATM   11  C   UNK N   1      17.006  22.103  36.865  0.00  0.00     0.077 A 
HETATM   12  C   UNK N   1      15.087  22.215  38.065  0.00  0.00     0.200 A 
HETATM   13  C   UNK N   1      18.310  20.148  36.287  0.00  0.00     0.069 A 
HETATM   14  C   UNK N   1      18.125  21.551  36.224  0.00  0.00     0.095 A 
HETATM   15  C   UNK N   1      18.261  17.060  36.749  0.00  0.00     0.275 C 
HETATM   16  C   UNK N   1      15.678  24.506  38.926  0.00  0.00     0.059 C 
HETATM   17  H   UNK N   1      17.188  24.228  36.489  0.00  0.00     0.161 HD
ENDROOT
BRANCH  15  18
HETATM   18  C   UNK N   1      18.088  15.634  37.061  0.00  0.00     0.102 A 
HETATM   19  N   UNK N   1      17.230  15.165  37.996  0.00  0.00    -0.349 N 
HETATM   20  C   UNK N   1      17.360  13.825  37.984  0.00  0.00     0.080 A 
HETATM   21  H   UNK N   1      16.604  15.732  38.611  0.00  0.00     0.166 HD
HETATM   22  C   UNK N   1      18.274  13.446  37.041  0.00  0.00    -0.001 A 
HETATM   23  C   UNK N   1      16.703  12.895  38.792  0.00  0.00     0.132 A 
HETATM   24  C   UNK N   1      18.752  14.588  36.439  0.00  0.00     0.049 A 
HETATM   25  C   UNK N   1      18.587  12.116  36.816  0.00  0.00     0.053 A 
HETATM   26  C   UNK N   1      17.972  11.142  37.620  0.00  0.00     0.105 A 
HETATM   27  C   UNK N   1      17.041  11.515  38.633  0.00  0.00     0.137 A 
BRANCH  26  28
HETATM   28  O   UNK N   1      18.291   9.844  37.426  0.00  0.00    -0.353 OA
HETATM   29  C   UNK N   1      18.989   9.427  36.315  0.00  0.00     0.210 C 
ENDBRANCH  26  28
BRANCH  27  30
HETATM   30  O   UNK N   1      16.526  10.527  39.415  0.00  0.00    -0.351 OA
HETATM   31  C   UNK N   1      15.285   9.941  39.268  0.00  0.00     0.210 C 
ENDBRANCH  27  30
BRANCH  23  32
HETATM   32  O   UNK N   1      15.774  13.308  39.681  0.00  0.00    -0.351 OA
HETATM   33  C   UNK N   1      16.111  13.537  41.002  0.00  0.00     0.210 C 
ENDBRANCH  23  32
ENDBRANCH  15  18
BRANCH   5  34
HETATM   34  C   UNK N   1      15.529  19.130  39.839  0.00  0.00     0.125 C 
HETATM   35 Cl   UNK N   1      13.988  18.702  40.630  0.00  0.00    -0.130 Cl
ENDBRANCH   5  34
BRANCH  14  36
HETATM   36  O   UNK N   1      18.996  22.343  35.567  0.00  0.00    -0.358 OA
HETATM   37  H   UNK N   1      19.904  22.059  35.388  0.00  0.00     0.218 HD
ENDBRANCH  14  36
BRANCH  10  38
HETATM   38  C   UNK N   1      14.316  24.246  36.839  0.00  0.00     0.294 C 
HETATM   39  O   UNK N   1      13.752  23.568  35.990  0.00  0.00    -0.262 OA
BRANCH  38  40
HETATM   40  O   UNK N   1      13.960  25.542  37.034  0.00  0.00    -0.324 OA
HETATM   41  C   UNK N   1      12.662  25.946  37.269  0.00  0.00     0.213 C 
ENDBRANCH  38  40
ENDBRANCH  10  38
TORSDOF 8
ENDMDL
MODEL 8
REMARK VINA RESULT:      -5.9      3.722      5.102
REMARK  8 active torsions:
REMARK  status: ('A' for Active; 'I' for Inactive)
REMARK    1  A    between atoms: O_3  and  C_23 
REMARK    2  A    between atoms: O_4  and  C_26 
REMARK    3  A    between atoms: O_7  and  C_31 
REMARK    4  A    between atoms: O_8  and  C_34 
REMARK    5  A    between atoms: O_9  and  C_35 
REMARK       I    between atoms: N_10  and  C_24 
REMARK    6  A    between atoms: C_13  and  C_21 
REMARK    7  A    between atoms: C_18  and  C_26 
REMARK    8  A    between atoms: C_24  and  C_27 
ROOT
HETATM    1  O   UNK N   1      14.191  21.102  37.980  0.00  0.00    -0.289 OA
HETATM    2  O   UNK N   1      20.195  18.347  34.931  0.00  0.00    -0.265 OA
HETATM    3  N   UNK N   1      18.131  18.308  35.839  0.00  0.00    -0.311 N 
HETATM    4  N   UNK N   1      16.582  23.483  37.086  0.00  0.00    -0.363 N 
HETATM    5  C   UNK N   1      16.017  18.616  36.937  0.00  0.00     0.054 C 
HETATM    6  C   UNK N   1      16.735  19.906  36.671  0.00  0.00    -0.008 A 
HETATM    7  C   UNK N   1      16.950  17.566  36.242  0.00  0.00     0.143 C 
HETATM    8  C   UNK N   1      16.346  21.210  36.980  0.00  0.00     0.051 A 
HETATM    9  C   UNK N   1      17.945  19.685  36.065  0.00  0.00     0.048 A 
HETATM   10  C   UNK N   1      15.275  23.264  37.698  0.00  0.00     0.181 A 
HETATM   11  C   UNK N   1      17.162  22.263  36.686  0.00  0.00     0.077 A 
HETATM   12  C   UNK N   1      15.151  21.755  37.602  0.00  0.00     0.200 A 
HETATM   13  C   UNK N   1      18.812  20.762  35.747  0.00  0.00     0.069 A 
HETATM   14  C   UNK N   1      18.408  22.082  36.067  0.00  0.00     0.095 A 
HETATM   15  C   UNK N   1      19.226  17.702  35.288  0.00  0.00     0.275 C 
HETATM   16  C   UNK N   1      15.284  23.730  39.158  0.00  0.00     0.059 C 
HETATM   17  H   UNK N   1      17.028  24.405  36.968  0.00  0.00     0.161 HD
ENDROOT
BRANCH  15  18
HETATM   18  C   UNK N   1      19.261  16.238  35.149  0.00  0.00     0.102 A 
HETATM   19  N   UNK N   1      19.363  15.595  33.963  0.00  0.00    -0.349 N 
HETATM   20  C   UNK N   1      19.364  14.280  34.250  0.00  0.00     0.080 A 
HETATM   21  H   UNK N   1      19.417  16.034  33.017  0.00  0.00     0.166 HD
HETATM   22  C   UNK N   1      19.283  14.090  35.601  0.00  0.00    -0.001 A 
HETATM   23  C   UNK N   1      19.423  13.210  33.355  0.00  0.00     0.132 A 
HETATM   24  C   UNK N   1      19.216  15.330  36.195  0.00  0.00     0.049 A 
HETATM   25  C   UNK N   1      19.277  12.825  36.165  0.00  0.00     0.053 A 
HETATM   26  C   UNK N   1      19.310  11.713  35.306  0.00  0.00     0.105 A 
HETATM   27  C   UNK N   1      19.360  11.886  33.892  0.00  0.00     0.137 A 
BRANCH  26  28
HETATM   28  O   UNK N   1      19.277  10.475  35.845  0.00  0.00    -0.353 OA
HETATM   29  C   UNK N   1      18.429  10.158  36.882  0.00  0.00     0.210 C 
ENDBRANCH  26  28
BRANCH  27  30
HETATM   30  O   UNK N   1      19.330  10.768  33.116  0.00  0.00    -0.351 OA
HETATM   31  C   UNK N   1      20.429  10.057  32.677  0.00  0.00     0.210 C 
ENDBRANCH  27  30
BRANCH  23  32
HETATM   32  O   UNK N   1      19.548  13.442  32.031  0.00  0.00    -0.351 OA
HETATM   33  C   UNK N   1      20.795  13.499  31.437  0.00  0.00     0.210 C 
ENDBRANCH  23  32
ENDBRANCH  15  18
BRANCH   5  34
HETATM   34  C   UNK N   1      15.932  18.359  38.452  0.00  0.00     0.125 C 
HETATM   35 Cl   UNK N   1      16.739  16.828  38.887  0.00  0.00    -0.130 Cl
ENDBRANCH   5  34
BRANCH  14  36
HETATM   36  O   UNK N   1      19.193  23.141  35.789  0.00  0.00    -0.358 OA
HETATM   37  H   UNK N   1      20.122  23.034  35.541  0.00  0.00     0.218 HD
ENDBRANCH  14  36
BRANCH  10  38
HETATM   38  C   UNK N   1      14.171  23.945  36.923  0.00  0.00     0.294 C 
HETATM   39  O   UNK N   1      13.376  23.282  36.269  0.00  0.00    -0.262 OA
BRANCH  38  40
HETATM   40  O   UNK N   1      14.071  25.300  36.962  0.00  0.00    -0.324 OA
HETATM   41  C   UNK N   1      12.916  25.966  37.315  0.00  0.00     0.213 C 
ENDBRANCH  38  40
ENDBRANCH  10  38
TORSDOF 8
ENDMDL
MODEL 9
REMARK VINA RESULT:      -5.9      2.562      3.551
REMARK  8 active torsions:
REMARK  status: ('A' for Active; 'I' for Inactive)
REMARK    1  A    between atoms: O_3  and  C_23 
REMARK    2  A    between atoms: O_4  and  C_26 
REMARK    3  A    between atoms: O_7  and  C_31 
REMARK    4  A    between atoms: O_8  and  C_34 
REMARK    5  A    between atoms: O_9  and  C_35 
REMARK       I    between atoms: N_10  and  C_24 
REMARK    6  A    between atoms: C_13  and  C_21 
REMARK    7  A    between atoms: C_18  and  C_26 
REMARK    8  A    between atoms: C_24  and  C_27 
ROOT
HETATM    1  O   UNK N   1      16.738  22.633  38.480  0.00  0.00    -0.289 OA
HETATM    2  O   UNK N   1      17.447  15.508  37.187  0.00  0.00    -0.265 OA
HETATM    3  N   UNK N   1      16.954  17.354  38.384  0.00  0.00    -0.311 N 
HETATM    4  N   UNK N   1      17.758  21.846  35.236  0.00  0.00    -0.363 N 
HETATM    5  C   UNK N   1      16.632  19.510  39.396  0.00  0.00     0.054 C 
HETATM    6  C   UNK N   1      17.021  19.591  37.948  0.00  0.00    -0.008 A 
HETATM    7  C   UNK N   1      16.480  17.965  39.613  0.00  0.00     0.143 C 
HETATM    8  C   UNK N   1      17.220  20.719  37.152  0.00  0.00     0.051 A 
HETATM    9  C   UNK N   1      17.216  18.342  37.416  0.00  0.00     0.048 A 
HETATM   10  C   UNK N   1      17.449  22.925  36.170  0.00  0.00     0.181 A 
HETATM   11  C   UNK N   1      17.610  20.588  35.852  0.00  0.00     0.077 A 
HETATM   12  C   UNK N   1      17.091  22.142  37.419  0.00  0.00     0.200 A 
HETATM   13  C   UNK N   1      17.621  18.177  36.066  0.00  0.00     0.069 A 
HETATM   14  C   UNK N   1      17.823  19.330  35.268  0.00  0.00     0.095 A 
HETATM   15  C   UNK N   1      17.073  16.000  38.236  0.00  0.00     0.275 C 
HETATM   16  C   UNK N   1      18.684  23.803  36.399  0.00  0.00     0.059 C 
HETATM   17  H   UNK N   1      18.053  21.983  34.257  0.00  0.00     0.161 HD
ENDROOT
BRANCH  15  18
HETATM   18  C   UNK N   1      16.780  15.111  39.369  0.00  0.00     0.102 A 
HETATM   19  N   UNK N   1      15.590  14.495  39.557  0.00  0.00    -0.349 N 
HETATM   20  C   UNK N   1      15.714  13.777  40.688  0.00  0.00     0.080 A 
HETATM   21  H   UNK N   1      14.742  14.574  38.951  0.00  0.00     0.166 HD
HETATM   22  C   UNK N   1      16.973  13.918  41.203  0.00  0.00    -0.001 A 
HETATM   23  C   UNK N   1      14.745  12.990  41.313  0.00  0.00     0.132 A 
HETATM   24  C   UNK N   1      17.671  14.768  40.374  0.00  0.00     0.049 A 
HETATM   25  C   UNK N   1      17.368  13.272  42.362  0.00  0.00     0.053 A 
HETATM   26  C   UNK N   1      16.422  12.488  43.043  0.00  0.00     0.105 A 
HETATM   27  C   UNK N   1      15.094  12.353  42.545  0.00  0.00     0.137 A 
BRANCH  26  28
HETATM   28  O   UNK N   1      16.790  11.876  44.190  0.00  0.00    -0.353 OA
HETATM   29  C   UNK N   1      17.548  10.726  44.187  0.00  0.00     0.210 C 
ENDBRANCH  26  28
BRANCH  27  30
HETATM   30  O   UNK N   1      14.210  11.627  43.284  0.00  0.00    -0.351 OA
HETATM   31  C   UNK N   1      13.372  12.123  44.262  0.00  0.00     0.210 C 
ENDBRANCH  27  30
BRANCH  23  32
HETATM   32  O   UNK N   1      13.527  12.841  40.748  0.00  0.00    -0.351 OA
HETATM   33  C   UNK N   1      12.492  13.701  41.061  0.00  0.00     0.210 C 
ENDBRANCH  23  32
ENDBRANCH  15  18
BRANCH   5  34
HETATM   34  C   UNK N   1      17.756  20.081  40.278  0.00  0.00     0.125 C 
HETATM   35 Cl   UNK N   1      18.679  18.772  41.065  0.00  0.00    -0.130 Cl
ENDBRANCH   5  34
BRANCH  14  36
HETATM   36  O   UNK N   1      18.208  19.231  33.980  0.00  0.00    -0.358 OA
HETATM   37  H   UNK N   1      17.760  18.637  33.360  0.00  0.00     0.218 HD
ENDBRANCH  14  36
BRANCH  10  38
HETATM   38  C   UNK N   1      16.278  23.755  35.700  0.00  0.00     0.294 C 
HETATM   39  O   UNK N   1      16.428  24.941  35.436  0.00  0.00    -0.262 OA
BRANCH  38  40
HETATM   40  O   UNK N   1      15.059  23.169  35.572  0.00  0.00    -0.324 OA
HETATM   41  C   UNK N   1      13.922  23.637  36.196  0.00  0.00     0.213 C 
ENDBRANCH  38  40
ENDBRANCH  10  38
TORSDOF 8
ENDMDL
