# Supplementary material for: Anti-cancer activity elucidation of geissolosimine as an MDM2-p53 interaction inhibitor: An in-silico study
Source: PLoS One. 2025 May 8;20(5):e0323003. doi: 10.1371/journal.pone.0323003 (PMC12061181; doi:10.1371/journal.pone.0323003)
Supplement: S12 File — (ZIP) [file pone.0323003.s012.zip › molecular docking/docking files/docking/159614_uff_E=3938.78_uff_E=2868.54_out.pdbqt]

MODEL 1
REMARK VINA RESULT:      -6.3      0.000      0.000
REMARK  16 active torsions:
REMARK  status: ('A' for Active; 'I' for Inactive)
REMARK    1  A    between atoms: O_1  and  C_29 
REMARK    2  A    between atoms: O_1  and  C_60 
REMARK    3  A    between atoms: O_2  and  C_30 
REMARK    4  A    between atoms: O_2  and  C_61 
REMARK    5  A    between atoms: O_3  and  C_25 
REMARK    6  A    between atoms: O_4  and  C_26 
REMARK    7  A    between atoms: O_5  and  C_47 
REMARK    8  A    between atoms: O_6  and  C_48 
REMARK    9  A    between atoms: O_9  and  C_58 
REMARK   10  A    between atoms: O_10  and  C_59 
REMARK   11  A    between atoms: C_23  and  C_35 
REMARK   12  A    between atoms: C_24  and  C_36 
REMARK   13  A    between atoms: C_25  and  C_47 
REMARK   14  A    between atoms: C_26  and  C_48 
REMARK   15  A    between atoms: C_55  and  C_57 
REMARK   16  A    between atoms: C_56  and  C_57 
ROOT
HETATM    1  C   UNK N   1      17.723  14.265  39.853  0.00  0.00     0.083 C 
ENDROOT
BRANCH   1   2
HETATM    2  C   UNK N   1      17.717  15.189  38.575  0.00  0.00    -0.020 C 
HETATM    3  C   UNK N   1      17.288  16.545  38.632  0.00  0.00     0.020 C 
HETATM    4  C   UNK N   1      17.268  17.366  37.504  0.00  0.00    -0.018 C 
HETATM    5  C   UNK N   1      16.636  18.758  37.329  0.00  0.00     0.047 C 
HETATM    6  C   UNK N   1      17.789  16.931  36.339  0.00  0.00     0.040 C 
HETATM    7  C   UNK N   1      16.895  19.779  38.465  0.00  0.00     0.253 C 
HETATM    8  C   UNK N   1      17.080  19.134  35.855  0.00  0.00     0.146 C 
HETATM    9  C   UNK N   1      15.114  18.638  37.437  0.00  0.00     0.049 C 
HETATM   10  N   UNK N   1      15.942  19.376  39.560  0.00  0.00     0.098 N 
HETATM   11  C   UNK N   1      16.773  21.332  38.050  0.00  0.00     0.039 C 
HETATM   12  C   UNK N   1      14.868  18.571  38.931  0.00  0.00     0.274 C 
HETATM   13  C   UNK N   1      15.387  20.479  40.368  0.00  0.00     0.300 C 
HETATM   14  C   UNK N   1      14.715  21.450  39.455  0.00  0.00    -0.000 C 
HETATM   15  C   UNK N   1      15.351  21.829  38.347  0.00  0.00    -0.015 C 
HETATM   16  C   UNK N   1      17.063  21.595  36.499  0.00  0.00     0.193 C 
HETATM   17  C   UNK N   1      17.887  20.486  35.719  0.00  0.00     0.194 C 
HETATM   18  N   UNK N   1      17.768  17.941  35.363  0.00  0.00    -0.375 N 
HETATM   19  C   UNK N   1      18.409  17.831  34.067  0.00  0.00     0.150 C 
HETATM   20  C   UNK N   1      18.201  15.598  36.182  0.00  0.00     0.067 C 
HETATM   21  C   UNK N   1      18.119  14.697  37.290  0.00  0.00     0.077 C 
BRANCH  11  22
HETATM   22  C   UNK N   1      17.773  22.164  38.959  0.00  0.00     0.014 C 
HETATM   23  C   UNK N   1      18.815  21.346  39.764  0.00  0.00     0.006 C 
ENDBRANCH  11  22
BRANCH  16  24
HETATM   24  O   UNK N   1      17.496  22.912  36.337  0.00  0.00    -0.311 OA
BRANCH  24  25
HETATM   25  C   UNK N   1      16.853  23.979  35.791  0.00  0.00     0.255 C 
HETATM   26  O   UNK N   1      17.474  24.959  35.411  0.00  0.00    -0.266 OA
HETATM   27  C   UNK N   1      15.374  23.913  35.575  0.00  0.00     0.126 C 
ENDBRANCH  24  25
ENDBRANCH  16  24
BRANCH  17  28
HETATM   28  O   UNK N   1      17.873  20.829  34.356  0.00  0.00    -0.375 OA
HETATM   29  H   UNK N   1      18.790  21.046  34.044  0.00  0.00     0.211 HD
ENDBRANCH  17  28
BRANCH  17  30
HETATM   30  C   UNK N   1      19.359  20.383  36.198  0.00  0.00     0.298 C 
HETATM   31  O   UNK N   1      20.212  21.002  35.593  0.00  0.00    -0.262 OA
BRANCH  30  32
HETATM   32  O   UNK N   1      19.800  19.598  37.231  0.00  0.00    -0.324 OA
HETATM   33  C   UNK N   1      20.849  18.701  37.342  0.00  0.00     0.213 C 
ENDBRANCH  30  32
ENDBRANCH  17  30
BRANCH  21  34
HETATM   34  O   UNK N   1      18.407  13.374  37.139  0.00  0.00    -0.355 OA
HETATM   35  C   UNK N   1      18.984  12.819  36.009  0.00  0.00     0.210 C 
ENDBRANCH  21  34
ENDBRANCH   1   2
BRANCH   1  36
HETATM   36  C   UNK N   1      18.347  14.902  41.109  0.00  0.00    -0.020 C 
HETATM   37  C   UNK N   1      19.262  15.998  41.036  0.00  0.00     0.020 C 
HETATM   38  C   UNK N   1      20.020  16.355  42.192  0.00  0.00    -0.018 C 
HETATM   39  C   UNK N   1      21.203  17.340  42.365  0.00  0.00     0.046 C 
HETATM   40  C   UNK N   1      19.887  15.583  43.306  0.00  0.00     0.040 C 
HETATM   41  C   UNK N   1      21.149  18.953  42.124  0.00  0.00     0.249 C 
HETATM   42  C   UNK N   1      21.797  16.887  43.787  0.00  0.00     0.146 C 
HETATM   43  C   UNK N   1      22.170  16.882  41.243  0.00  0.00     0.049 C 
HETATM   44  N   UNK N   1      22.107  19.133  40.958  0.00  0.00     0.095 N 
HETATM   45  C   UNK N   1      21.463  20.006  43.372  0.00  0.00     0.022 C 
HETATM   46  C   UNK N   1      23.068  18.048  41.044  0.00  0.00     0.274 C 
HETATM   47  C   UNK N   1      22.750  20.442  40.670  0.00  0.00     0.273 C 
HETATM   48  C   UNK N   1      23.176  20.992  41.974  0.00  0.00     0.031 C 
HETATM   49  C   UNK N   1      22.103  21.222  42.705  0.00  0.00     0.016 C 
HETATM   50  C   UNK N   1      22.378  19.328  44.476  0.00  0.00     0.189 C 
HETATM   51  C   UNK N   1      21.842  17.920  44.955  0.00  0.00     0.194 C 
HETATM   52  N   UNK N   1      20.940  15.783  44.194  0.00  0.00    -0.375 N 
HETATM   53  C   UNK N   1      21.164  14.910  45.337  0.00  0.00     0.150 C 
HETATM   54  C   UNK N   1      18.873  14.654  43.466  0.00  0.00     0.067 C 
HETATM   55  C   UNK N   1      18.047  14.342  42.379  0.00  0.00     0.077 C 
BRANCH  45  56
HETATM   56  C   UNK N   1      20.187  20.720  44.055  0.00  0.00     0.010 C 
HETATM   57  C   UNK N   1      19.524  21.918  43.283  0.00  0.00     0.006 C 
ENDBRANCH  45  56
BRANCH  50  58
HETATM   58  O   UNK N   1      22.429  20.216  45.542  0.00  0.00    -0.312 OA
BRANCH  58  59
HETATM   59  C   UNK N   1      23.411  20.520  46.429  0.00  0.00     0.255 C 
HETATM   60  O   UNK N   1      23.617  19.850  47.429  0.00  0.00    -0.266 OA
HETATM   61  C   UNK N   1      24.192  21.770  46.185  0.00  0.00     0.126 C 
ENDBRANCH  58  59
ENDBRANCH  50  58
BRANCH  51  62
HETATM   62  O   UNK N   1      22.770  17.414  45.879  0.00  0.00    -0.375 OA
HETATM   63  H   UNK N   1      23.434  16.838  45.416  0.00  0.00     0.211 HD
ENDBRANCH  51  62
BRANCH  51  64
HETATM   64  C   UNK N   1      20.445  17.970  45.639  0.00  0.00     0.298 C 
HETATM   65  O   UNK N   1      20.399  17.888  46.857  0.00  0.00    -0.262 OA
BRANCH  64  66
HETATM   66  O   UNK N   1      19.258  18.192  44.995  0.00  0.00    -0.324 OA
HETATM   67  C   UNK N   1      17.954  17.886  45.346  0.00  0.00     0.213 C 
ENDBRANCH  64  66
ENDBRANCH  51  64
BRANCH  55  68
HETATM   68  O   UNK N   1      17.005  13.476  42.502  0.00  0.00    -0.355 OA
HETATM   69  C   UNK N   1      16.541  12.919  43.676  0.00  0.00     0.210 C 
ENDBRANCH  55  68
ENDBRANCH   1  36
TORSDOF 16
ENDMDL
MODEL 2
REMARK VINA RESULT:      -5.7      3.629      8.212
REMARK  16 active torsions:
REMARK  status: ('A' for Active; 'I' for Inactive)
REMARK    1  A    between atoms: O_1  and  C_29 
REMARK    2  A    between atoms: O_1  and  C_60 
REMARK    3  A    between atoms: O_2  and  C_30 
REMARK    4  A    between atoms: O_2  and  C_61 
REMARK    5  A    between atoms: O_3  and  C_25 
REMARK    6  A    between atoms: O_4  and  C_26 
REMARK    7  A    between atoms: O_5  and  C_47 
REMARK    8  A    between atoms: O_6  and  C_48 
REMARK    9  A    between atoms: O_9  and  C_58 
REMARK   10  A    between atoms: O_10  and  C_59 
REMARK   11  A    between atoms: C_23  and  C_35 
REMARK   12  A    between atoms: C_24  and  C_36 
REMARK   13  A    between atoms: C_25  and  C_47 
REMARK   14  A    between atoms: C_26  and  C_48 
REMARK   15  A    between atoms: C_55  and  C_57 
REMARK   16  A    between atoms: C_56  and  C_57 
ROOT
HETATM    1  C   UNK N   1      18.868  14.840  40.531  0.00  0.00     0.083 C 
ENDROOT
BRANCH   1   2
HETATM    2  C   UNK N   1      17.751  15.939  40.357  0.00  0.00    -0.020 C 
HETATM    3  C   UNK N   1      18.032  17.325  40.522  0.00  0.00     0.020 C 
HETATM    4  C   UNK N   1      17.048  18.304  40.381  0.00  0.00    -0.018 C 
HETATM    5  C   UNK N   1      17.109  19.800  40.737  0.00  0.00     0.047 C 
HETATM    6  C   UNK N   1      15.815  17.970  39.947  0.00  0.00     0.040 C 
HETATM    7  C   UNK N   1      18.385  20.560  40.296  0.00  0.00     0.253 C 
HETATM    8  C   UNK N   1      15.702  20.315  40.224  0.00  0.00     0.146 C 
HETATM    9  C   UNK N   1      17.237  19.951  42.255  0.00  0.00     0.049 C 
HETATM   10  N   UNK N   1      19.427  20.174  41.311  0.00  0.00     0.098 N 
HETATM   11  C   UNK N   1      18.222  22.154  40.119  0.00  0.00     0.039 C 
HETATM   12  C   UNK N   1      18.708  19.695  42.516  0.00  0.00     0.274 C 
HETATM   13  C   UNK N   1      20.413  21.219  41.652  0.00  0.00     0.300 C 
HETATM   14  C   UNK N   1      19.681  22.430  42.125  0.00  0.00    -0.000 C 
HETATM   15  C   UNK N   1      18.630  22.855  41.422  0.00  0.00    -0.015 C 
HETATM   16  C   UNK N   1      16.725  22.601  39.778  0.00  0.00     0.193 C 
HETATM   17  C   UNK N   1      15.759  21.496  39.176  0.00  0.00     0.194 C 
HETATM   18  N   UNK N   1      15.012  19.108  39.772  0.00  0.00    -0.375 N 
HETATM   19  C   UNK N   1      13.698  19.087  39.158  0.00  0.00     0.150 C 
HETATM   20  C   UNK N   1      15.440  16.626  39.794  0.00  0.00     0.067 C 
HETATM   21  C   UNK N   1      16.395  15.591  40.050  0.00  0.00     0.077 C 
BRANCH  11  22
HETATM   22  C   UNK N   1      19.225  22.629  38.984  0.00  0.00     0.014 C 
HETATM   23  C   UNK N   1      19.848  21.514  38.106  0.00  0.00     0.006 C 
ENDBRANCH  11  22
BRANCH  16  24
HETATM   24  O   UNK N   1      16.760  23.823  39.104  0.00  0.00    -0.311 OA
BRANCH  24  25
HETATM   25  C   UNK N   1      15.742  24.563  38.589  0.00  0.00     0.255 C 
HETATM   26  O   UNK N   1      14.879  25.033  39.313  0.00  0.00    -0.266 OA
HETATM   27  C   UNK N   1      15.729  24.875  37.126  0.00  0.00     0.126 C 
ENDBRANCH  24  25
ENDBRANCH  16  24
BRANCH  17  28
HETATM   28  O   UNK N   1      14.468  22.048  39.118  0.00  0.00    -0.375 OA
HETATM   29  H   UNK N   1      14.031  21.820  38.256  0.00  0.00     0.211 HD
ENDBRANCH  17  28
BRANCH  17  30
HETATM   30  C   UNK N   1      16.178  21.045  37.752  0.00  0.00     0.298 C 
HETATM   31  O   UNK N   1      15.689  21.612  36.795  0.00  0.00    -0.262 OA
BRANCH  30  32
HETATM   32  O   UNK N   1      17.026  20.005  37.470  0.00  0.00    -0.324 OA
HETATM   33  C   UNK N   1      16.950  18.953  36.575  0.00  0.00     0.213 C 
ENDBRANCH  30  32
ENDBRANCH  17  30
BRANCH  21  34
HETATM   34  O   UNK N   1      16.031  14.279  40.016  0.00  0.00    -0.355 OA
HETATM   35  C   UNK N   1      14.837  13.782  40.510  0.00  0.00     0.210 C 
ENDBRANCH  21  34
ENDBRANCH   1   2
BRANCH   1  36
HETATM   36  C   UNK N   1      19.418  14.261  39.214  0.00  0.00    -0.020 C 
HETATM   37  C   UNK N   1      19.402  14.998  37.990  0.00  0.00     0.020 C 
HETATM   38  C   UNK N   1      19.655  14.318  36.760  0.00  0.00    -0.018 C 
HETATM   39  C   UNK N   1      19.515  14.792  35.292  0.00  0.00     0.046 C 
HETATM   40  C   UNK N   1      19.834  12.969  36.802  0.00  0.00     0.040 C 
HETATM   41  C   UNK N   1      20.359  15.999  34.590  0.00  0.00     0.249 C 
HETATM   42  C   UNK N   1      19.539  13.396  34.498  0.00  0.00     0.146 C 
HETATM   43  C   UNK N   1      18.072  15.360  35.273  0.00  0.00     0.049 C 
HETATM   44  N   UNK N   1      19.268  17.005  34.263  0.00  0.00     0.095 N 
HETATM   45  C   UNK N   1      21.351  15.693  33.290  0.00  0.00     0.022 C 
HETATM   46  C   UNK N   1      18.047  16.240  34.077  0.00  0.00     0.274 C 
HETATM   47  C   UNK N   1      19.453  18.046  33.219  0.00  0.00     0.273 C 
HETATM   48  C   UNK N   1      20.108  17.378  32.075  0.00  0.00     0.031 C 
HETATM   49  C   UNK N   1      21.303  16.970  32.454  0.00  0.00     0.016 C 
HETATM   50  C   UNK N   1      20.881  14.397  32.505  0.00  0.00     0.189 C 
HETATM   51  C   UNK N   1      20.660  13.143  33.441  0.00  0.00     0.194 C 
HETATM   52  N   UNK N   1      19.672  12.394  35.544  0.00  0.00    -0.375 N 
HETATM   53  C   UNK N   1      19.568  10.954  35.360  0.00  0.00     0.150 C 
HETATM   54  C   UNK N   1      20.053  12.271  37.977  0.00  0.00     0.067 C 
HETATM   55  C   UNK N   1      19.904  12.926  39.205  0.00  0.00     0.077 C 
BRANCH  45  56
HETATM   56  C   UNK N   1      22.936  15.631  33.587  0.00  0.00     0.010 C 
HETATM   57  C   UNK N   1      23.506  16.589  34.694  0.00  0.00     0.006 C 
ENDBRANCH  45  56
BRANCH  50  58
HETATM   58  O   UNK N   1      21.865  14.132  31.562  0.00  0.00    -0.312 OA
BRANCH  58  59
HETATM   59  C   UNK N   1      21.804  13.832  30.239  0.00  0.00     0.255 C 
HETATM   60  O   UNK N   1      21.712  12.683  29.835  0.00  0.00    -0.266 OA
HETATM   61  C   UNK N   1      21.940  14.963  29.274  0.00  0.00     0.126 C 
ENDBRANCH  58  59
ENDBRANCH  50  58
BRANCH  51  62
HETATM   62  O   UNK N   1      20.194  12.095  32.631  0.00  0.00    -0.375 OA
HETATM   63  H   UNK N   1      19.823  12.458  31.783  0.00  0.00     0.211 HD
ENDBRANCH  51  62
BRANCH  51  64
HETATM   64  C   UNK N   1      21.945  12.662  34.175  0.00  0.00     0.298 C 
HETATM   65  O   UNK N   1      22.541  11.699  33.717  0.00  0.00    -0.262 OA
BRANCH  64  66
HETATM   66  O   UNK N   1      22.523  13.287  35.247  0.00  0.00    -0.324 OA
HETATM   67  C   UNK N   1      23.464  12.850  36.164  0.00  0.00     0.213 C 
ENDBRANCH  64  66
ENDBRANCH  51  64
BRANCH  55  68
HETATM   68  O   UNK N   1      20.160  12.297  40.384  0.00  0.00    -0.355 OA
HETATM   69  C   UNK N   1      19.588  11.120  40.821  0.00  0.00     0.210 C 
ENDBRANCH  55  68
ENDBRANCH   1  36
TORSDOF 16
ENDMDL
MODEL 3
REMARK VINA RESULT:      -5.6      3.457      8.593
REMARK  16 active torsions:
REMARK  status: ('A' for Active; 'I' for Inactive)
REMARK    1  A    between atoms: O_1  and  C_29 
REMARK    2  A    between atoms: O_1  and  C_60 
REMARK    3  A    between atoms: O_2  and  C_30 
REMARK    4  A    between atoms: O_2  and  C_61 
REMARK    5  A    between atoms: O_3  and  C_25 
REMARK    6  A    between atoms: O_4  and  C_26 
REMARK    7  A    between atoms: O_5  and  C_47 
REMARK    8  A    between atoms: O_6  and  C_48 
REMARK    9  A    between atoms: O_9  and  C_58 
REMARK   10  A    between atoms: O_10  and  C_59 
REMARK   11  A    between atoms: C_23  and  C_35 
REMARK   12  A    between atoms: C_24  and  C_36 
REMARK   13  A    between atoms: C_25  and  C_47 
REMARK   14  A    between atoms: C_26  and  C_48 
REMARK   15  A    between atoms: C_55  and  C_57 
REMARK   16  A    between atoms: C_56  and  C_57 
ROOT
HETATM    1  C   UNK N   1      21.022  16.638  40.245  0.00  0.00     0.083 C 
ENDROOT
BRANCH   1   2
HETATM    2  C   UNK N   1      19.682  17.421  40.527  0.00  0.00    -0.020 C 
HETATM    3  C   UNK N   1      19.376  18.644  39.867  0.00  0.00     0.020 C 
HETATM    4  C   UNK N   1      18.199  19.349  40.118  0.00  0.00    -0.018 C 
HETATM    5  C   UNK N   1      17.808  20.773  39.680  0.00  0.00     0.047 C 
HETATM    6  C   UNK N   1      17.243  18.817  40.906  0.00  0.00     0.040 C 
HETATM    7  C   UNK N   1      18.094  21.140  38.202  0.00  0.00     0.253 C 
HETATM    8  C   UNK N   1      16.321  20.881  40.216  0.00  0.00     0.146 C 
HETATM    9  C   UNK N   1      18.725  21.782  40.375  0.00  0.00     0.049 C 
HETATM   10  N   UNK N   1      19.572  21.427  38.163  0.00  0.00     0.098 N 
HETATM   11  C   UNK N   1      17.194  22.330  37.592  0.00  0.00     0.039 C 
HETATM   12  C   UNK N   1      19.995  21.737  39.549  0.00  0.00     0.274 C 
HETATM   13  C   UNK N   1      19.998  22.481  37.221  0.00  0.00     0.300 C 
HETATM   14  C   UNK N   1      19.255  23.735  37.539  0.00  0.00    -0.000 C 
HETATM   15  C   UNK N   1      17.940  23.663  37.745  0.00  0.00    -0.015 C 
HETATM   16  C   UNK N   1      15.776  22.483  38.316  0.00  0.00     0.193 C 
HETATM   17  C   UNK N   1      15.236  21.228  39.122  0.00  0.00     0.194 C 
HETATM   18  N   UNK N   1      16.101  19.633  40.944  0.00  0.00    -0.375 N 
HETATM   19  C   UNK N   1      14.849  19.248  41.568  0.00  0.00     0.150 C 
HETATM   20  C   UNK N   1      17.474  17.634  41.626  0.00  0.00     0.067 C 
HETATM   21  C   UNK N   1      18.722  16.950  41.482  0.00  0.00     0.077 C 
BRANCH  11  22
HETATM   22  C   UNK N   1      17.007  22.059  36.039  0.00  0.00     0.014 C 
HETATM   23  C   UNK N   1      17.615  20.742  35.493  0.00  0.00     0.006 C 
ENDBRANCH  11  22
BRANCH  16  24
HETATM   24  O   UNK N   1      14.878  23.081  37.431  0.00  0.00    -0.311 OA
BRANCH  24  25
HETATM   25  C   UNK N   1      14.290  24.306  37.481  0.00  0.00     0.255 C 
HETATM   26  O   UNK N   1      13.485  24.651  36.631  0.00  0.00    -0.266 OA
HETATM   27  C   UNK N   1      14.571  25.208  38.641  0.00  0.00     0.126 C 
ENDBRANCH  24  25
ENDBRANCH  16  24
BRANCH  17  28
HETATM   28  O   UNK N   1      14.081  21.634  39.813  0.00  0.00    -0.375 OA
HETATM   29  H   UNK N   1      13.452  20.871  39.916  0.00  0.00     0.211 HD
ENDBRANCH  17  28
BRANCH  17  30
HETATM   30  C   UNK N   1      14.877  20.033  38.200  0.00  0.00     0.298 C 
HETATM   31  O   UNK N   1      13.709  19.720  38.080  0.00  0.00    -0.262 OA
BRANCH  30  32
HETATM   32  O   UNK N   1      15.784  19.247  37.537  0.00  0.00    -0.324 OA
HETATM   33  C   UNK N   1      16.040  17.887  37.565  0.00  0.00     0.213 C 
ENDBRANCH  30  32
ENDBRANCH  17  30
BRANCH  21  34
HETATM   34  O   UNK N   1      19.017  15.863  42.248  0.00  0.00    -0.355 OA
HETATM   35  C   UNK N   1      18.179  14.775  42.425  0.00  0.00     0.210 C 
ENDBRANCH  21  34
ENDBRANCH   1   2
BRANCH   1  36
HETATM   36  C   UNK N   1      20.980  15.702  39.022  0.00  0.00    -0.020 C 
HETATM   37  C   UNK N   1      20.898  16.197  37.684  0.00  0.00     0.020 C 
HETATM   38  C   UNK N   1      20.576  15.297  36.623  0.00  0.00    -0.018 C 
HETATM   39  C   UNK N   1      20.229  15.563  35.137  0.00  0.00     0.046 C 
HETATM   40  C   UNK N   1      20.290  14.006  36.947  0.00  0.00     0.040 C 
HETATM   41  C   UNK N   1      21.220  16.233  34.027  0.00  0.00     0.249 C 
HETATM   42  C   UNK N   1      19.570  14.165  34.703  0.00  0.00     0.146 C 
HETATM   43  C   UNK N   1      19.113  16.634  35.254  0.00  0.00     0.049 C 
HETATM   44  N   UNK N   1      20.490  17.520  33.682  0.00  0.00     0.095 N 
HETATM   45  C   UNK N   1      21.675  15.378  32.675  0.00  0.00     0.022 C 
HETATM   46  C   UNK N   1      19.079  17.266  33.911  0.00  0.00     0.274 C 
HETATM   47  C   UNK N   1      20.741  18.242  32.407  0.00  0.00     0.273 C 
HETATM   48  C   UNK N   1      20.808  17.210  31.351  0.00  0.00     0.031 C 
HETATM   49  C   UNK N   1      21.849  16.435  31.586  0.00  0.00     0.016 C 
HETATM   50  C   UNK N   1      20.606  14.262  32.318  0.00  0.00     0.189 C 
HETATM   51  C   UNK N   1      20.223  13.345  33.546  0.00  0.00     0.194 C 
HETATM   52  N   UNK N   1      19.622  13.357  35.913  0.00  0.00    -0.375 N 
HETATM   53  C   UNK N   1      18.991  12.058  36.095  0.00  0.00     0.150 C 
HETATM   54  C   UNK N   1      20.556  13.461  38.192  0.00  0.00     0.067 C 
HETATM   55  C   UNK N   1      20.963  14.298  39.237  0.00  0.00     0.077 C 
BRANCH  45  56
HETATM   56  C   UNK N   1      23.164  14.756  32.678  0.00  0.00     0.010 C 
HETATM   57  C   UNK N   1      24.198  15.338  31.650  0.00  0.00     0.006 C 
ENDBRANCH  45  56
BRANCH  50  58
HETATM   58  O   UNK N   1      21.161  13.500  31.298  0.00  0.00    -0.312 OA
BRANCH  58  59
HETATM   59  C   UNK N   1      20.689  13.123  30.081  0.00  0.00     0.255 C 
HETATM   60  O   UNK N   1      19.570  12.657  29.932  0.00  0.00    -0.266 OA
HETATM   61  C   UNK N   1      21.628  13.217  28.923  0.00  0.00     0.126 C 
ENDBRANCH  58  59
ENDBRANCH  50  58
BRANCH  51  62
HETATM   62  O   UNK N   1      19.235  12.449  33.107  0.00  0.00    -0.375 OA
HETATM   63  H   UNK N   1      18.677  12.876  32.403  0.00  0.00     0.211 HD
ENDBRANCH  51  62
BRANCH  51  64
HETATM   64  C   UNK N   1      21.412  12.521  34.121  0.00  0.00     0.298 C 
HETATM   65  O   UNK N   1      21.486  11.339  33.824  0.00  0.00    -0.262 OA
BRANCH  64  66
HETATM   66  O   UNK N   1      22.443  13.033  34.862  0.00  0.00    -0.324 OA
HETATM   67  C   UNK N   1      23.382  12.418  35.672  0.00  0.00     0.213 C 
ENDBRANCH  64  66
ENDBRANCH  51  64
BRANCH  55  68
HETATM   68  O   UNK N   1      21.287  13.803  40.462  0.00  0.00    -0.355 OA
HETATM   69  C   UNK N   1      20.785  12.652  41.035  0.00  0.00     0.210 C 
ENDBRANCH  55  68
ENDBRANCH   1  36
TORSDOF 16
ENDMDL
MODEL 4
REMARK VINA RESULT:      -5.5      1.547      2.240
REMARK  16 active torsions:
REMARK  status: ('A' for Active; 'I' for Inactive)
REMARK    1  A    between atoms: O_1  and  C_29 
REMARK    2  A    between atoms: O_1  and  C_60 
REMARK    3  A    between atoms: O_2  and  C_30 
REMARK    4  A    between atoms: O_2  and  C_61 
REMARK    5  A    between atoms: O_3  and  C_25 
REMARK    6  A    between atoms: O_4  and  C_26 
REMARK    7  A    between atoms: O_5  and  C_47 
REMARK    8  A    between atoms: O_6  and  C_48 
REMARK    9  A    between atoms: O_9  and  C_58 
REMARK   10  A    between atoms: O_10  and  C_59 
REMARK   11  A    between atoms: C_23  and  C_35 
REMARK   12  A    between atoms: C_24  and  C_36 
REMARK   13  A    between atoms: C_25  and  C_47 
REMARK   14  A    between atoms: C_26  and  C_48 
REMARK   15  A    between atoms: C_55  and  C_57 
REMARK   16  A    between atoms: C_56  and  C_57 
ROOT
HETATM    1  C   UNK N   1      17.959  13.979  39.316  0.00  0.00     0.083 C 
ENDROOT
BRANCH   1   2
HETATM    2  C   UNK N   1      17.918  14.971  38.090  0.00  0.00    -0.020 C 
HETATM    3  C   UNK N   1      17.568  16.342  38.248  0.00  0.00     0.020 C 
HETATM    4  C   UNK N   1      17.519  17.224  37.168  0.00  0.00    -0.018 C 
HETATM    5  C   UNK N   1      16.953  18.654  37.109  0.00  0.00     0.047 C 
HETATM    6  C   UNK N   1      17.937  16.828  35.948  0.00  0.00     0.040 C 
HETATM    7  C   UNK N   1      17.342  19.596  38.276  0.00  0.00     0.253 C 
HETATM    8  C   UNK N   1      17.319  19.088  35.629  0.00  0.00     0.146 C 
HETATM    9  C   UNK N   1      15.438  18.605  37.315  0.00  0.00     0.049 C 
HETATM   10  N   UNK N   1      16.444  19.182  39.412  0.00  0.00     0.098 N 
HETATM   11  C   UNK N   1      17.278  21.174  37.951  0.00  0.00     0.039 C 
HETATM   12  C   UNK N   1      15.288  18.469  38.818  0.00  0.00     0.274 C 
HETATM   13  C   UNK N   1      16.004  20.266  40.312  0.00  0.00     0.300 C 
HETATM   14  C   UNK N   1      15.326  21.318  39.499  0.00  0.00    -0.000 C 
HETATM   15  C   UNK N   1      15.908  21.725  38.371  0.00  0.00    -0.015 C 
HETATM   16  C   UNK N   1      17.479  21.507  36.400  0.00  0.00     0.193 C 
HETATM   17  C   UNK N   1      18.187  20.402  35.508  0.00  0.00     0.194 C 
HETATM   18  N   UNK N   1      17.906  17.891  35.030  0.00  0.00    -0.375 N 
HETATM   19  C   UNK N   1      18.453  17.820  33.689  0.00  0.00     0.150 C 
HETATM   20  C   UNK N   1      18.264  15.487  35.694  0.00  0.00     0.067 C 
HETATM   21  C   UNK N   1      18.207  14.531  36.757  0.00  0.00     0.077 C 
BRANCH  11  22
HETATM   22  C   UNK N   1      18.380  21.902  38.831  0.00  0.00     0.014 C 
HETATM   23  C   UNK N   1      17.971  23.256  39.464  0.00  0.00     0.006 C 
ENDBRANCH  11  22
BRANCH  16  24
HETATM   24  O   UNK N   1      17.970  22.807  36.276  0.00  0.00    -0.311 OA
BRANCH  24  25
HETATM   25  C   UNK N   1      17.360  23.928  35.808  0.00  0.00     0.255 C 
HETATM   26  O   UNK N   1      16.188  23.909  35.467  0.00  0.00    -0.266 OA
HETATM   27  C   UNK N   1      18.113  25.221  35.791  0.00  0.00     0.126 C 
ENDBRANCH  24  25
ENDBRANCH  16  24
BRANCH  17  28
HETATM   28  O   UNK N   1      18.102  20.821  34.169  0.00  0.00    -0.375 OA
HETATM   29  H   UNK N   1      17.255  21.317  34.014  0.00  0.00     0.211 HD
ENDBRANCH  17  28
BRANCH  17  30
HETATM   30  C   UNK N   1      19.680  20.199  35.878  0.00  0.00     0.298 C 
HETATM   31  O   UNK N   1      20.527  20.749  35.202  0.00  0.00    -0.262 OA
BRANCH  30  32
HETATM   32  O   UNK N   1      20.140  19.393  36.887  0.00  0.00    -0.324 OA
HETATM   33  C   UNK N   1      21.337  18.724  37.078  0.00  0.00     0.213 C 
ENDBRANCH  30  32
ENDBRANCH  17  30
BRANCH  21  34
HETATM   34  O   UNK N   1      18.412  13.206  36.518  0.00  0.00    -0.355 OA
HETATM   35  C   UNK N   1      19.623  12.654  36.138  0.00  0.00     0.210 C 
ENDBRANCH  21  34
ENDBRANCH   1   2
BRANCH   1  36
HETATM   36  C   UNK N   1      18.938  14.374  40.437  0.00  0.00    -0.020 C 
HETATM   37  C   UNK N   1      18.908  15.661  41.058  0.00  0.00     0.020 C 
HETATM   38  C   UNK N   1      20.005  16.068  41.877  0.00  0.00    -0.018 C 
HETATM   39  C   UNK N   1      20.346  17.442  42.506  0.00  0.00     0.046 C 
HETATM   40  C   UNK N   1      21.075  15.230  41.974  0.00  0.00     0.040 C 
HETATM   41  C   UNK N   1      19.455  18.233  43.620  0.00  0.00     0.249 C 
HETATM   42  C   UNK N   1      21.894  17.248  42.888  0.00  0.00     0.146 C 
HETATM   43  C   UNK N   1      20.242  18.391  41.283  0.00  0.00     0.049 C 
HETATM   44  N   UNK N   1      19.042  19.487  42.868  0.00  0.00     0.095 N 
HETATM   45  C   UNK N   1      20.085  18.571  45.122  0.00  0.00     0.022 C 
HETATM   46  C   UNK N   1      20.083  19.738  41.886  0.00  0.00     0.274 C 
HETATM   47  C   UNK N   1      18.620  20.721  43.580  0.00  0.00     0.273 C 
HETATM   48  C   UNK N   1      19.565  20.898  44.703  0.00  0.00     0.031 C 
HETATM   49  C   UNK N   1      19.424  19.885  45.535  0.00  0.00     0.016 C 
HETATM   50  C   UNK N   1      21.669  18.639  45.076  0.00  0.00     0.189 C 
HETATM   51  C   UNK N   1      22.330  17.383  44.381  0.00  0.00     0.194 C 
HETATM   52  N   UNK N   1      22.201  15.894  42.451  0.00  0.00    -0.375 N 
HETATM   53  C   UNK N   1      23.526  15.292  42.415  0.00  0.00     0.150 C 
HETATM   54  C   UNK N   1      21.043  13.911  41.554  0.00  0.00     0.067 C 
HETATM   55  C   UNK N   1      19.941  13.447  40.826  0.00  0.00     0.077 C 
BRANCH  45  56
HETATM   56  C   UNK N   1      19.594  17.634  46.341  0.00  0.00     0.010 C 
HETATM   57  C   UNK N   1      18.656  18.281  47.423  0.00  0.00     0.006 C 
ENDBRANCH  45  56
BRANCH  50  58
HETATM   58  O   UNK N   1      22.095  18.746  46.393  0.00  0.00    -0.312 OA
BRANCH  58  59
HETATM   59  C   UNK N   1      23.114  19.434  46.969  0.00  0.00     0.255 C 
HETATM   60  O   UNK N   1      24.206  18.928  47.177  0.00  0.00    -0.266 OA
HETATM   61  C   UNK N   1      22.828  20.827  47.426  0.00  0.00     0.126 C 
ENDBRANCH  58  59
ENDBRANCH  50  58
BRANCH  51  62
HETATM   62  O   UNK N   1      23.717  17.602  44.357  0.00  0.00    -0.375 OA
HETATM   63  H   UNK N   1      23.914  18.504  43.990  0.00  0.00     0.211 HD
ENDBRANCH  51  62
BRANCH  51  64
HETATM   64  C   UNK N   1      22.058  16.036  45.110  0.00  0.00     0.298 C 
HETATM   65  O   UNK N   1      22.927  15.597  45.847  0.00  0.00    -0.262 OA
BRANCH  64  66
HETATM   66  O   UNK N   1      20.880  15.339  45.068  0.00  0.00    -0.324 OA
HETATM   67  C   UNK N   1      20.535  14.093  45.564  0.00  0.00     0.213 C 
ENDBRANCH  64  66
ENDBRANCH  51  64
BRANCH  55  68
HETATM   68  O   UNK N   1      19.840  12.147  40.438  0.00  0.00    -0.355 OA
HETATM   69  C   UNK N   1      20.761  11.446  39.687  0.00  0.00     0.210 C 
ENDBRANCH  55  68
ENDBRANCH   1  36
TORSDOF 16
ENDMDL
MODEL 5
REMARK VINA RESULT:      -5.5      3.764      6.514
REMARK  16 active torsions:
REMARK  status: ('A' for Active; 'I' for Inactive)
REMARK    1  A    between atoms: O_1  and  C_29 
REMARK    2  A    between atoms: O_1  and  C_60 
REMARK    3  A    between atoms: O_2  and  C_30 
REMARK    4  A    between atoms: O_2  and  C_61 
REMARK    5  A    between atoms: O_3  and  C_25 
REMARK    6  A    between atoms: O_4  and  C_26 
REMARK    7  A    between atoms: O_5  and  C_47 
REMARK    8  A    between atoms: O_6  and  C_48 
REMARK    9  A    between atoms: O_9  and  C_58 
REMARK   10  A    between atoms: O_10  and  C_59 
REMARK   11  A    between atoms: C_23  and  C_35 
REMARK   12  A    between atoms: C_24  and  C_36 
REMARK   13  A    between atoms: C_25  and  C_47 
REMARK   14  A    between atoms: C_26  and  C_48 
REMARK   15  A    between atoms: C_55  and  C_57 
REMARK   16  A    between atoms: C_56  and  C_57 
ROOT
HETATM    1  C   UNK N   1      19.950  14.017  38.583  0.00  0.00     0.083 C 
ENDROOT
BRANCH   1   2
HETATM    2  C   UNK N   1      20.219  13.894  37.034  0.00  0.00    -0.020 C 
HETATM    3  C   UNK N   1      20.031  14.994  36.151  0.00  0.00     0.020 C 
HETATM    4  C   UNK N   1      20.256  14.891  34.778  0.00  0.00    -0.018 C 
HETATM    5  C   UNK N   1      19.896  15.885  33.659  0.00  0.00     0.047 C 
HETATM    6  C   UNK N   1      20.792  13.767  34.260  0.00  0.00     0.040 C 
HETATM    7  C   UNK N   1      20.230  17.374  33.928  0.00  0.00     0.253 C 
HETATM    8  C   UNK N   1      20.527  15.183  32.386  0.00  0.00     0.146 C 
HETATM    9  C   UNK N   1      18.374  15.983  33.542  0.00  0.00     0.049 C 
HETATM   10  N   UNK N   1      19.129  17.849  34.839  0.00  0.00     0.098 N 
HETATM   11  C   UNK N   1      20.420  18.294  32.618  0.00  0.00     0.039 C 
HETATM   12  C   UNK N   1      17.989  16.916  34.673  0.00  0.00     0.274 C 
HETATM   13  C   UNK N   1      18.707  19.253  34.661  0.00  0.00     0.300 C 
HETATM   14  C   UNK N   1      18.299  19.453  33.240  0.00  0.00    -0.000 C 
HETATM   15  C   UNK N   1      19.088  18.975  32.276  0.00  0.00    -0.015 C 
HETATM   16  C   UNK N   1      20.887  17.470  31.330  0.00  0.00     0.193 C 
HETATM   17  C   UNK N   1      21.567  16.059  31.582  0.00  0.00     0.194 C 
HETATM   18  N   UNK N   1      21.035  13.906  32.884  0.00  0.00    -0.375 N 
HETATM   19  C   UNK N   1      21.758  12.935  32.085  0.00  0.00     0.150 C 
HETATM   20  C   UNK N   1      20.975  12.621  35.050  0.00  0.00     0.067 C 
HETATM   21  C   UNK N   1      20.639  12.659  36.440  0.00  0.00     0.077 C 
BRANCH  11  22
HETATM   22  C   UNK N   1      21.467  19.435  32.968  0.00  0.00     0.014 C 
HETATM   23  C   UNK N   1      22.316  19.223  34.247  0.00  0.00     0.006 C 
ENDBRANCH  11  22
BRANCH  16  24
HETATM   24  O   UNK N   1      21.557  18.331  30.460  0.00  0.00    -0.311 OA
BRANCH  24  25
HETATM   25  C   UNK N   1      21.184  18.798  29.238  0.00  0.00     0.255 C 
HETATM   26  O   UNK N   1      20.547  19.834  29.130  0.00  0.00    -0.266 OA
HETATM   27  C   UNK N   1      21.635  18.077  28.008  0.00  0.00     0.126 C 
ENDBRANCH  24  25
ENDBRANCH  16  24
BRANCH  17  28
HETATM   28  O   UNK N   1      21.734  15.441  30.330  0.00  0.00    -0.375 OA
HETATM   29  H   UNK N   1      22.695  15.259  30.158  0.00  0.00     0.211 HD
ENDBRANCH  17  28
BRANCH  17  30
HETATM   30  C   UNK N   1      22.951  16.175  32.274  0.00  0.00     0.298 C 
HETATM   31  O   UNK N   1      23.939  16.309  31.580  0.00  0.00    -0.262 OA
BRANCH  30  32
HETATM   32  O   UNK N   1      23.168  16.083  33.625  0.00  0.00    -0.324 OA
HETATM   33  C   UNK N   1      24.103  15.393  34.377  0.00  0.00     0.213 C 
ENDBRANCH  30  32
ENDBRANCH  17  30
BRANCH  21  34
HETATM   34  O   UNK N   1      20.702  11.534  37.206  0.00  0.00    -0.355 OA
HETATM   35  C   UNK N   1      20.908  10.257  36.712  0.00  0.00     0.210 C 
ENDBRANCH  21  34
ENDBRANCH   1   2
BRANCH   1  36
HETATM   36  C   UNK N   1      19.169  15.276  39.007  0.00  0.00    -0.020 C 
HETATM   37  C   UNK N   1      19.540  16.586  38.574  0.00  0.00     0.020 C 
HETATM   38  C   UNK N   1      18.966  17.724  39.219  0.00  0.00    -0.018 C 
HETATM   39  C   UNK N   1      19.308  19.231  39.111  0.00  0.00     0.046 C 
HETATM   40  C   UNK N   1      18.134  17.507  40.276  0.00  0.00     0.040 C 
HETATM   41  C   UNK N   1      19.176  20.149  37.769  0.00  0.00     0.249 C 
HETATM   42  C   UNK N   1      18.578  19.823  40.413  0.00  0.00     0.146 C 
HETATM   43  C   UNK N   1      20.841  19.230  39.347  0.00  0.00     0.049 C 
HETATM   44  N   UNK N   1      20.621  20.538  37.505  0.00  0.00     0.095 N 
HETATM   45  C   UNK N   1      18.151  21.458  37.738  0.00  0.00     0.022 C 
HETATM   46  C   UNK N   1      21.291  20.533  38.794  0.00  0.00     0.274 C 
HETATM   47  C   UNK N   1      20.973  21.727  36.684  0.00  0.00     0.273 C 
HETATM   48  C   UNK N   1      20.058  22.809  37.106  0.00  0.00     0.031 C 
HETATM   49  C   UNK N   1      18.824  22.459  36.801  0.00  0.00     0.016 C 
HETATM   50  C   UNK N   1      17.897  22.022  39.199  0.00  0.00     0.189 C 
HETATM   51  C   UNK N   1      17.469  20.907  40.234  0.00  0.00     0.194 C 
HETATM   52  N   UNK N   1      17.971  18.658  41.040  0.00  0.00    -0.375 N 
HETATM   53  C   UNK N   1      17.336  18.632  42.350  0.00  0.00     0.150 C 
HETATM   54  C   UNK N   1      17.608  16.263  40.581  0.00  0.00     0.067 C 
HETATM   55  C   UNK N   1      18.079  15.131  39.906  0.00  0.00     0.077 C 
BRANCH  45  56
HETATM   56  C   UNK N   1      16.752  21.264  36.956  0.00  0.00     0.010 C 
HETATM   57  C   UNK N   1      16.455  22.223  35.748  0.00  0.00     0.006 C 
ENDBRANCH  45  56
BRANCH  50  58
HETATM   58  O   UNK N   1      16.902  22.983  39.081  0.00  0.00    -0.312 OA
BRANCH  58  59
HETATM   59  C   UNK N   1      16.939  24.297  38.742  0.00  0.00     0.255 C 
HETATM   60  O   UNK N   1      17.967  24.954  38.788  0.00  0.00    -0.266 OA
HETATM   61  C   UNK N   1      15.643  24.949  38.384  0.00  0.00     0.126 C 
ENDBRANCH  58  59
ENDBRANCH  50  58
BRANCH  51  62
HETATM   62  O   UNK N   1      17.337  21.530  41.486  0.00  0.00    -0.375 OA
HETATM   63  H   UNK N   1      16.803  20.957  42.098  0.00  0.00     0.211 HD
ENDBRANCH  51  62
BRANCH  51  64
HETATM   64  C   UNK N   1      16.125  20.202  39.892  0.00  0.00     0.298 C 
HETATM   65  O   UNK N   1      15.135  20.510  40.539  0.00  0.00    -0.262 OA
BRANCH  64  66
HETATM   66  O   UNK N   1      15.933  19.326  38.858  0.00  0.00    -0.324 OA
HETATM   67  C   UNK N   1      14.823  18.596  38.471  0.00  0.00     0.213 C 
ENDBRANCH  64  66
ENDBRANCH  51  64
BRANCH  55  68
HETATM   68  O   UNK N   1      17.555  13.896  40.133  0.00  0.00    -0.355 OA
HETATM   69  C   UNK N   1      16.351  13.421  39.657  0.00  0.00     0.210 C 
ENDBRANCH  55  68
ENDBRANCH   1  36
TORSDOF 16
ENDMDL
MODEL 6
REMARK VINA RESULT:      -5.3      3.853      7.445
REMARK  16 active torsions:
REMARK  status: ('A' for Active; 'I' for Inactive)
REMARK    1  A    between atoms: O_1  and  C_29 
REMARK    2  A    between atoms: O_1  and  C_60 
REMARK    3  A    between atoms: O_2  and  C_30 
REMARK    4  A    between atoms: O_2  and  C_61 
REMARK    5  A    between atoms: O_3  and  C_25 
REMARK    6  A    between atoms: O_4  and  C_26 
REMARK    7  A    between atoms: O_5  and  C_47 
REMARK    8  A    between atoms: O_6  and  C_48 
REMARK    9  A    between atoms: O_9  and  C_58 
REMARK   10  A    between atoms: O_10  and  C_59 
REMARK   11  A    between atoms: C_23  and  C_35 
REMARK   12  A    between atoms: C_24  and  C_36 
REMARK   13  A    between atoms: C_25  and  C_47 
REMARK   14  A    between atoms: C_26  and  C_48 
REMARK   15  A    between atoms: C_55  and  C_57 
REMARK   16  A    between atoms: C_56  and  C_57 
ROOT
HETATM    1  C   UNK N   1      19.075  13.858  39.487  0.00  0.00     0.083 C 
ENDROOT
BRANCH   1   2
HETATM    2  C   UNK N   1      19.118  13.224  38.043  0.00  0.00    -0.020 C 
HETATM    3  C   UNK N   1      19.463  13.995  36.897  0.00  0.00     0.020 C 
HETATM    4  C   UNK N   1      19.493  13.446  35.615  0.00  0.00    -0.018 C 
HETATM    5  C   UNK N   1      19.618  14.159  34.257  0.00  0.00     0.047 C 
HETATM    6  C   UNK N   1      19.324  12.119  35.440  0.00  0.00     0.040 C 
HETATM    7  C   UNK N   1      20.697  15.267  34.158  0.00  0.00     0.253 C 
HETATM    8  C   UNK N   1      19.690  12.937  33.253  0.00  0.00     0.146 C 
HETATM    9  C   UNK N   1      18.364  15.004  34.015  0.00  0.00     0.049 C 
HETATM   10  N   UNK N   1      20.079  16.459  34.839  0.00  0.00     0.098 N 
HETATM   11  C   UNK N   1      21.236  15.585  32.673  0.00  0.00     0.039 C 
HETATM   12  C   UNK N   1      18.611  16.251  34.840  0.00  0.00     0.274 C 
HETATM   13  C   UNK N   1      20.436  17.777  34.279  0.00  0.00     0.300 C 
HETATM   14  C   UNK N   1      20.083  17.793  32.830  0.00  0.00    -0.000 C 
HETATM   15  C   UNK N   1      20.430  16.749  32.077  0.00  0.00    -0.015 C 
HETATM   16  C   UNK N   1      21.104  14.344  31.674  0.00  0.00     0.193 C 
HETATM   17  C   UNK N   1      20.968  12.903  32.324  0.00  0.00     0.194 C 
HETATM   18  N   UNK N   1      19.496  11.757  34.094  0.00  0.00    -0.375 N 
HETATM   19  C   UNK N   1      19.544  10.387  33.623  0.00  0.00     0.150 C 
HETATM   20  C   UNK N   1      18.946  11.290  36.508  0.00  0.00     0.067 C 
HETATM   21  C   UNK N   1      18.787  11.848  37.816  0.00  0.00     0.077 C 
BRANCH  11  22
HETATM   22  C   UNK N   1      22.747  16.058  32.789  0.00  0.00     0.014 C 
HETATM   23  C   UNK N   1      23.446  15.801  34.148  0.00  0.00     0.006 C 
ENDBRANCH  11  22
BRANCH  16  24
HETATM   24  O   UNK N   1      22.054  14.476  30.660  0.00  0.00    -0.311 OA
BRANCH  24  25
HETATM   25  C   UNK N   1      21.884  14.570  29.314  0.00  0.00     0.255 C 
HETATM   26  O   UNK N   1      21.385  13.655  28.679  0.00  0.00    -0.266 OA
HETATM   27  C   UNK N   1      22.238  15.846  28.617  0.00  0.00     0.126 C 
ENDBRANCH  24  25
ENDBRANCH  16  24
BRANCH  17  28
HETATM   28  O   UNK N   1      20.691  11.996  31.287  0.00  0.00    -0.375 OA
HETATM   29  H   UNK N   1      21.466  11.928  30.669  0.00  0.00     0.211 HD
ENDBRANCH  17  28
BRANCH  17  30
HETATM   30  C   UNK N   1      22.259  12.452  33.057  0.00  0.00     0.298 C 
HETATM   31  O   UNK N   1      23.109  11.858  32.424  0.00  0.00    -0.262 OA
BRANCH  30  32
HETATM   32  O   UNK N   1      22.507  12.620  34.395  0.00  0.00    -0.324 OA
HETATM   33  C   UNK N   1      22.992  11.766  35.370  0.00  0.00     0.213 C 
ENDBRANCH  30  32
ENDBRANCH  17  30
BRANCH  21  34
HETATM   34  O   UNK N   1      18.315  11.093  38.847  0.00  0.00    -0.355 OA
HETATM   35  C   UNK N   1      16.986  10.753  39.028  0.00  0.00     0.210 C 
ENDBRANCH  21  34
ENDBRANCH   1   2
BRANCH   1  36
HETATM   36  C   UNK N   1      18.534  15.299  39.547  0.00  0.00    -0.020 C 
HETATM   37  C   UNK N   1      19.215  16.396  38.935  0.00  0.00     0.020 C 
HETATM   38  C   UNK N   1      18.826  17.731  39.262  0.00  0.00    -0.018 C 
HETATM   39  C   UNK N   1      19.487  19.091  38.925  0.00  0.00     0.046 C 
HETATM   40  C   UNK N   1      17.859  17.901  40.206  0.00  0.00     0.040 C 
HETATM   41  C   UNK N   1      19.696  19.710  37.430  0.00  0.00     0.249 C 
HETATM   42  C   UNK N   1      18.761  20.071  39.969  0.00  0.00     0.146 C 
HETATM   43  C   UNK N   1      20.951  18.859  39.381  0.00  0.00     0.049 C 
HETATM   44  N   UNK N   1      21.210  19.761  37.314  0.00  0.00     0.095 N 
HETATM   45  C   UNK N   1      18.977  21.147  37.001  0.00  0.00     0.022 C 
HETATM   46  C   UNK N   1      21.721  19.909  38.665  0.00  0.00     0.274 C 
HETATM   47  C   UNK N   1      21.889  20.662  36.346  0.00  0.00     0.273 C 
HETATM   48  C   UNK N   1      21.181  21.958  36.417  0.00  0.00     0.031 C 
HETATM   49  C   UNK N   1      19.941  21.783  36.003  0.00  0.00     0.016 C 
HETATM   50  C   UNK N   1      18.691  22.046  38.276  0.00  0.00     0.189 C 
HETATM   51  C   UNK N   1      17.930  21.276  39.428  0.00  0.00     0.194 C 
HETATM   52  N   UNK N   1      17.860  19.199  40.708  0.00  0.00    -0.375 N 
HETATM   53  C   UNK N   1      17.096  19.570  41.890  0.00  0.00     0.150 C 
HETATM   54  C   UNK N   1      17.054  16.869  40.658  0.00  0.00     0.067 C 
HETATM   55  C   UNK N   1      17.347  15.552  40.284  0.00  0.00     0.077 C 
BRANCH  45  56
HETATM   56  C   UNK N   1      17.661  21.049  36.071  0.00  0.00     0.010 C 
HETATM   57  C   UNK N   1      17.642  19.948  34.951  0.00  0.00     0.006 C 
ENDBRANCH  45  56
BRANCH  50  58
HETATM   58  O   UNK N   1      17.938  23.125  37.834  0.00  0.00    -0.312 OA
BRANCH  58  59
HETATM   59  C   UNK N   1      18.095  24.467  37.978  0.00  0.00     0.255 C 
HETATM   60  O   UNK N   1      17.353  25.138  38.679  0.00  0.00    -0.266 OA
HETATM   61  C   UNK N   1      19.169  25.122  37.173  0.00  0.00     0.126 C 
ENDBRANCH  58  59
ENDBRANCH  50  58
BRANCH  51  62
HETATM   62  O   UNK N   1      17.797  22.166  40.507  0.00  0.00    -0.375 OA
HETATM   63  H   UNK N   1      17.549  23.069  40.175  0.00  0.00     0.211 HD
ENDBRANCH  51  62
BRANCH  51  64
HETATM   64  C   UNK N   1      16.513  20.773  39.029  0.00  0.00     0.298 C 
HETATM   65  O   UNK N   1      15.549  21.433  39.385  0.00  0.00    -0.262 OA
BRANCH  64  66
HETATM   66  O   UNK N   1      16.254  19.695  38.226  0.00  0.00    -0.324 OA
HETATM   67  C   UNK N   1      15.113  18.928  38.062  0.00  0.00     0.213 C 
ENDBRANCH  64  66
ENDBRANCH  51  64
BRANCH  55  68
HETATM   68  O   UNK N   1      16.555  14.512  40.660  0.00  0.00    -0.355 OA
HETATM   69  C   UNK N   1      15.421  14.073  40.007  0.00  0.00     0.210 C 
ENDBRANCH  55  68
ENDBRANCH   1  36
TORSDOF 16
ENDMDL
MODEL 7
REMARK VINA RESULT:      -5.2      3.267      8.458
REMARK  16 active torsions:
REMARK  status: ('A' for Active; 'I' for Inactive)
REMARK    1  A    between atoms: O_1  and  C_29 
REMARK    2  A    between atoms: O_1  and  C_60 
REMARK    3  A    between atoms: O_2  and  C_30 
REMARK    4  A    between atoms: O_2  and  C_61 
REMARK    5  A    between atoms: O_3  and  C_25 
REMARK    6  A    between atoms: O_4  and  C_26 
REMARK    7  A    between atoms: O_5  and  C_47 
REMARK    8  A    between atoms: O_6  and  C_48 
REMARK    9  A    between atoms: O_9  and  C_58 
REMARK   10  A    between atoms: O_10  and  C_59 
REMARK   11  A    between atoms: C_23  and  C_35 
REMARK   12  A    between atoms: C_24  and  C_36 
REMARK   13  A    between atoms: C_25  and  C_47 
REMARK   14  A    between atoms: C_26  and  C_48 
REMARK   15  A    between atoms: C_55  and  C_57 
REMARK   16  A    between atoms: C_56  and  C_57 
ROOT
HETATM    1  C   UNK N   1      18.980  15.382  40.237  0.00  0.00     0.083 C 
ENDROOT
BRANCH   1   2
HETATM    2  C   UNK N   1      18.874  16.902  40.644  0.00  0.00    -0.020 C 
HETATM    3  C   UNK N   1      19.209  17.946  39.737  0.00  0.00     0.020 C 
HETATM    4  C   UNK N   1      19.128  19.293  40.093  0.00  0.00    -0.018 C 
HETATM    5  C   UNK N   1      19.655  20.528  39.340  0.00  0.00     0.047 C 
HETATM    6  C   UNK N   1      18.595  19.652  41.278  0.00  0.00     0.040 C 
HETATM    7  C   UNK N   1      19.369  20.580  37.818  0.00  0.00     0.253 C 
HETATM    8  C   UNK N   1      19.130  21.713  40.251  0.00  0.00     0.146 C 
HETATM    9  C   UNK N   1      21.184  20.486  39.310  0.00  0.00     0.049 C 
HETATM   10  N   UNK N   1      20.388  19.652  37.210  0.00  0.00     0.098 N 
HETATM   11  C   UNK N   1      19.366  22.050  37.157  0.00  0.00     0.039 C 
HETATM   12  C   UNK N   1      21.491  19.511  38.190  0.00  0.00     0.274 C 
HETATM   13  C   UNK N   1      20.895  20.038  35.878  0.00  0.00     0.300 C 
HETATM   14  C   UNK N   1      21.463  21.415  35.964  0.00  0.00    -0.000 C 
HETATM   15  C   UNK N   1      20.760  22.357  36.592  0.00  0.00    -0.015 C 
HETATM   16  C   UNK N   1      19.000  23.208  38.197  0.00  0.00     0.193 C 
HETATM   17  C   UNK N   1      18.227  22.779  39.515  0.00  0.00     0.194 C 
HETATM   18  N   UNK N   1      18.509  21.048  41.396  0.00  0.00    -0.375 N 
HETATM   19  C   UNK N   1      17.828  21.731  42.480  0.00  0.00     0.150 C 
HETATM   20  C   UNK N   1      18.272  18.690  42.248  0.00  0.00     0.067 C 
HETATM   21  C   UNK N   1      18.458  17.301  41.957  0.00  0.00     0.077 C 
BRANCH  11  22
HETATM   22  C   UNK N   1      18.346  22.041  35.941  0.00  0.00     0.014 C 
HETATM   23  C   UNK N   1      17.242  20.954  35.977  0.00  0.00     0.006 C 
ENDBRANCH  11  22
BRANCH  16  24
HETATM   24  O   UNK N   1      18.471  24.294  37.498  0.00  0.00    -0.311 OA
BRANCH  24  25
HETATM   25  C   UNK N   1      19.107  25.303  36.845  0.00  0.00     0.255 C 
HETATM   26  O   UNK N   1      20.064  25.870  37.347  0.00  0.00    -0.266 OA
HETATM   27  C   UNK N   1      18.679  25.664  35.458  0.00  0.00     0.126 C 
ENDBRANCH  24  25
ENDBRANCH  16  24
BRANCH  17  28
HETATM   28  O   UNK N   1      18.165  23.905  40.354  0.00  0.00    -0.375 OA
HETATM   29  H   UNK N   1      17.231  24.065  40.652  0.00  0.00     0.211 HD
ENDBRANCH  17  28
BRANCH  17  30
HETATM   30  C   UNK N   1      16.784  22.284  39.230  0.00  0.00     0.298 C 
HETATM   31  O   UNK N   1      15.923  23.107  38.991  0.00  0.00    -0.262 OA
BRANCH  30  32
HETATM   32  O   UNK N   1      16.375  20.976  39.278  0.00  0.00    -0.324 OA
HETATM   33  C   UNK N   1      15.277  20.361  39.853  0.00  0.00     0.213 C 
ENDBRANCH  30  32
ENDBRANCH  17  30
BRANCH  21  34
HETATM   34  O   UNK N   1      18.257  16.353  42.914  0.00  0.00    -0.355 OA
HETATM   35  C   UNK N   1      19.003  16.237  44.075  0.00  0.00     0.210 C 
ENDBRANCH  21  34
ENDBRANCH   1   2
BRANCH   1  36
HETATM   36  C   UNK N   1      19.690  15.119  38.896  0.00  0.00    -0.020 C 
HETATM   37  C   UNK N   1      19.414  15.887  37.722  0.00  0.00     0.020 C 
HETATM   38  C   UNK N   1      19.881  15.421  36.456  0.00  0.00    -0.018 C 
HETATM   39  C   UNK N   1      19.580  15.915  35.019  0.00  0.00     0.046 C 
HETATM   40  C   UNK N   1      20.516  14.216  36.413  0.00  0.00     0.040 C 
HETATM   41  C   UNK N   1      19.951  17.383  34.413  0.00  0.00     0.249 C 
HETATM   42  C   UNK N   1      20.081  14.670  34.137  0.00  0.00     0.146 C 
HETATM   43  C   UNK N   1      18.029  15.949  35.010  0.00  0.00     0.049 C 
HETATM   44  N   UNK N   1      18.577  17.969  34.131  0.00  0.00     0.095 N 
HETATM   45  C   UNK N   1      20.980  17.527  33.115  0.00  0.00     0.022 C 
HETATM   46  C   UNK N   1      17.696  16.844  33.873  0.00  0.00     0.274 C 
HETATM   47  C   UNK N   1      18.386  19.079  33.161  0.00  0.00     0.273 C 
HETATM   48  C   UNK N   1      19.226  18.756  31.988  0.00  0.00     0.031 C 
HETATM   49  C   UNK N   1      20.490  18.762  32.363  0.00  0.00     0.016 C 
HETATM   50  C   UNK N   1      20.985  16.205  32.239  0.00  0.00     0.189 C 
HETATM   51  C   UNK N   1      21.216  14.892  33.088  0.00  0.00     0.194 C 
HETATM   52  N   UNK N   1      20.557  13.708  35.119  0.00  0.00    -0.375 N 
HETATM   53  C   UNK N   1      20.958  12.336  34.840  0.00  0.00     0.150 C 
HETATM   54  C   UNK N   1      20.968  13.559  37.545  0.00  0.00     0.067 C 
HETATM   55  C   UNK N   1      20.608  14.039  38.810  0.00  0.00     0.077 C 
BRANCH  45  56
HETATM   56  C   UNK N   1      22.491  17.997  33.438  0.00  0.00     0.010 C 
HETATM   57  C   UNK N   1      22.965  19.374  32.850  0.00  0.00     0.006 C 
ENDBRANCH  45  56
BRANCH  50  58
HETATM   58  O   UNK N   1      21.996  16.360  31.300  0.00  0.00    -0.312 OA
BRANCH  58  59
HETATM   59  C   UNK N   1      22.015  16.224  29.949  0.00  0.00     0.255 C 
HETATM   60  O   UNK N   1      21.978  15.132  29.404  0.00  0.00    -0.266 OA
HETATM   61  C   UNK N   1      22.170  17.468  29.137  0.00  0.00     0.126 C 
ENDBRANCH  58  59
ENDBRANCH  50  58
BRANCH  51  62
HETATM   62  O   UNK N   1      21.137  13.804  32.203  0.00  0.00    -0.375 OA
HETATM   63  H   UNK N   1      21.740  13.953  31.426  0.00  0.00     0.211 HD
ENDBRANCH  51  62
BRANCH  51  64
HETATM   64  C   UNK N   1      22.591  14.836  33.813  0.00  0.00     0.298 C 
HETATM   65  O   UNK N   1      23.474  14.153  33.317  0.00  0.00    -0.262 OA
BRANCH  64  66
HETATM   66  O   UNK N   1      22.930  15.567  34.920  0.00  0.00    -0.324 OA
HETATM   67  C   UNK N   1      23.960  15.419  35.835  0.00  0.00     0.213 C 
ENDBRANCH  64  66
ENDBRANCH  51  64
BRANCH  55  68
HETATM   68  O   UNK N   1      21.071  13.459  39.950  0.00  0.00    -0.355 OA
HETATM   69  C   UNK N   1      22.329  13.619  40.494  0.00  0.00     0.210 C 
ENDBRANCH  55  68
ENDBRANCH   1  36
TORSDOF 16
ENDMDL
MODEL 8
REMARK VINA RESULT:      -5.0      3.513      9.173
REMARK  16 active torsions:
REMARK  status: ('A' for Active; 'I' for Inactive)
REMARK    1  A    between atoms: O_1  and  C_29 
REMARK    2  A    between atoms: O_1  and  C_60 
REMARK    3  A    between atoms: O_2  and  C_30 
REMARK    4  A    between atoms: O_2  and  C_61 
REMARK    5  A    between atoms: O_3  and  C_25 
REMARK    6  A    between atoms: O_4  and  C_26 
REMARK    7  A    between atoms: O_5  and  C_47 
REMARK    8  A    between atoms: O_6  and  C_48 
REMARK    9  A    between atoms: O_9  and  C_58 
REMARK   10  A    between atoms: O_10  and  C_59 
REMARK   11  A    between atoms: C_23  and  C_35 
REMARK   12  A    between atoms: C_24  and  C_36 
REMARK   13  A    between atoms: C_25  and  C_47 
REMARK   14  A    between atoms: C_26  and  C_48 
REMARK   15  A    between atoms: C_55  and  C_57 
REMARK   16  A    between atoms: C_56  and  C_57 
ROOT
HETATM    1  C   UNK N   1      23.462  16.899  39.039  0.00  0.00     0.083 C 
ENDROOT
BRANCH   1   2
HETATM    2  C   UNK N   1      22.620  18.135  39.543  0.00  0.00    -0.020 C 
HETATM    3  C   UNK N   1      21.520  18.646  38.798  0.00  0.00     0.020 C 
HETATM    4  C   UNK N   1      20.777  19.744  39.230  0.00  0.00    -0.018 C 
HETATM    5  C   UNK N   1      19.721  20.563  38.466  0.00  0.00     0.047 C 
HETATM    6  C   UNK N   1      21.000  20.278  40.449  0.00  0.00     0.040 C 
HETATM    7  C   UNK N   1      18.665  19.753  37.672  0.00  0.00     0.253 C 
HETATM    8  C   UNK N   1      19.223  21.573  39.580  0.00  0.00     0.146 C 
HETATM    9  C   UNK N   1      20.397  21.301  37.308  0.00  0.00     0.049 C 
HETATM   10  N   UNK N   1      19.382  19.322  36.420  0.00  0.00     0.098 N 
HETATM   11  C   UNK N   1      17.273  20.513  37.385  0.00  0.00     0.039 C 
HETATM   12  C   UNK N   1      20.535  20.236  36.238  0.00  0.00     0.274 C 
HETATM   13  C   UNK N   1      18.556  19.248  35.198  0.00  0.00     0.300 C 
HETATM   14  C   UNK N   1      17.914  20.577  34.974  0.00  0.00    -0.000 C 
HETATM   15  C   UNK N   1      17.337  21.189  36.008  0.00  0.00    -0.015 C 
HETATM   16  C   UNK N   1      16.938  21.645  38.464  0.00  0.00     0.193 C 
HETATM   17  C   UNK N   1      17.670  21.545  39.868  0.00  0.00     0.194 C 
HETATM   18  N   UNK N   1      20.080  21.300  40.733  0.00  0.00    -0.375 N 
HETATM   19  C   UNK N   1      19.958  21.946  42.025  0.00  0.00     0.150 C 
HETATM   20  C   UNK N   1      22.085  19.861  41.235  0.00  0.00     0.067 C 
HETATM   21  C   UNK N   1      22.941  18.816  40.763  0.00  0.00     0.077 C 
BRANCH  11  22
HETATM   22  C   UNK N   1      16.120  19.424  37.332  0.00  0.00     0.014 C 
HETATM   23  C   UNK N   1      16.433  18.057  37.992  0.00  0.00     0.006 C 
ENDBRANCH  11  22
BRANCH  16  24
HETATM   24  O   UNK N   1      15.556  21.839  38.502  0.00  0.00    -0.311 OA
BRANCH  24  25
HETATM   25  C   UNK N   1      14.828  22.962  38.265  0.00  0.00     0.255 C 
HETATM   26  O   UNK N   1      14.798  23.873  39.077  0.00  0.00    -0.266 OA
HETATM   27  C   UNK N   1      14.123  23.117  36.955  0.00  0.00     0.126 C 
ENDBRANCH  24  25
ENDBRANCH  16  24
BRANCH  17  28
HETATM   28  O   UNK N   1      17.371  22.716  40.585  0.00  0.00    -0.375 OA
HETATM   29  H   UNK N   1      17.525  22.577  41.557  0.00  0.00     0.211 HD
ENDBRANCH  17  28
BRANCH  17  30
HETATM   30  C   UNK N   1      17.213  20.315  40.697  0.00  0.00     0.298 C 
HETATM   31  O   UNK N   1      16.113  20.339  41.213  0.00  0.00    -0.262 OA
BRANCH  30  32
HETATM   32  O   UNK N   1      17.976  19.205  40.950  0.00  0.00    -0.324 OA
HETATM   33  C   UNK N   1      18.165  18.439  42.087  0.00  0.00     0.213 C 
ENDBRANCH  30  32
ENDBRANCH  17  30
BRANCH  21  34
HETATM   34  O   UNK N   1      24.063  18.466  41.451  0.00  0.00    -0.355 OA
HETATM   35  C   UNK N   1      24.121  18.287  42.822  0.00  0.00     0.210 C 
ENDBRANCH  21  34
ENDBRANCH   1   2
BRANCH   1  36
HETATM   36  C   UNK N   1      22.677  15.885  38.186  0.00  0.00    -0.020 C 
HETATM   37  C   UNK N   1      22.623  15.966  36.761  0.00  0.00     0.020 C 
HETATM   38  C   UNK N   1      21.662  15.184  36.051  0.00  0.00    -0.018 C 
HETATM   39  C   UNK N   1      21.237  15.205  34.561  0.00  0.00     0.046 C 
HETATM   40  C   UNK N   1      20.782  14.440  36.778  0.00  0.00     0.040 C 
HETATM   41  C   UNK N   1      22.195  14.855  33.288  0.00  0.00     0.249 C 
HETATM   42  C   UNK N   1      19.850  14.398  34.609  0.00  0.00     0.146 C 
HETATM   43  C   UNK N   1      20.941  16.710  34.332  0.00  0.00     0.049 C 
HETATM   44  N   UNK N   1      22.242  16.182  32.548  0.00  0.00     0.095 N 
HETATM   45  C   UNK N   1      21.833  13.580  32.283  0.00  0.00     0.022 C 
HETATM   46  C   UNK N   1      20.999  16.867  32.857  0.00  0.00     0.274 C 
HETATM   47  C   UNK N   1      22.594  16.260  31.107  0.00  0.00     0.273 C 
HETATM   48  C   UNK N   1      21.878  15.151  30.442  0.00  0.00     0.031 C 
HETATM   49  C   UNK N   1      22.344  14.010  30.909  0.00  0.00     0.016 C 
HETATM   50  C   UNK N   1      20.283  13.250  32.314  0.00  0.00     0.189 C 
HETATM   51  C   UNK N   1      19.706  13.086  33.776  0.00  0.00     0.194 C 
HETATM   52  N   UNK N   1      19.683  14.060  36.014  0.00  0.00    -0.375 N 
HETATM   53  C   UNK N   1      18.492  13.474  36.612  0.00  0.00     0.150 C 
HETATM   54  C   UNK N   1      20.941  14.189  38.131  0.00  0.00     0.067 C 
HETATM   55  C   UNK N   1      21.935  14.869  38.845  0.00  0.00     0.077 C 
BRANCH  45  56
HETATM   56  C   UNK N   1      22.703  12.235  32.478  0.00  0.00     0.010 C 
HETATM   57  C   UNK N   1      23.960  12.041  31.557  0.00  0.00     0.006 C 
ENDBRANCH  45  56
BRANCH  50  58
HETATM   58  O   UNK N   1      20.117  12.075  31.592  0.00  0.00    -0.312 OA
BRANCH  58  59
HETATM   59  C   UNK N   1      19.407  11.784  30.472  0.00  0.00     0.255 C 
HETATM   60  O   UNK N   1      19.196  12.614  29.601  0.00  0.00    -0.266 OA
HETATM   61  C   UNK N   1      18.811  10.419  30.373  0.00  0.00     0.126 C 
ENDBRANCH  58  59
ENDBRANCH  50  58
BRANCH  51  62
HETATM   62  O   UNK N   1      18.326  12.856  33.657  0.00  0.00    -0.375 OA
HETATM   63  H   UNK N   1      18.040  12.976  32.712  0.00  0.00     0.211 HD
ENDBRANCH  51  62
BRANCH  51  64
HETATM   64  C   UNK N   1      20.332  11.909  34.579  0.00  0.00     0.298 C 
HETATM   65  O   UNK N   1      19.685  10.878  34.682  0.00  0.00    -0.262 OA
BRANCH  64  66
HETATM   66  O   UNK N   1      21.595  11.895  35.106  0.00  0.00    -0.324 OA
HETATM   67  C   UNK N   1      22.173  11.098  36.079  0.00  0.00     0.213 C 
ENDBRANCH  64  66
ENDBRANCH  51  64
BRANCH  55  68
HETATM   68  O   UNK N   1      22.163  14.618  40.162  0.00  0.00    -0.355 OA
HETATM   69  C   UNK N   1      21.356  13.880  41.004  0.00  0.00     0.210 C 
ENDBRANCH  55  68
ENDBRANCH   1  36
TORSDOF 16
ENDMDL
MODEL 9
REMARK VINA RESULT:      -5.0      3.738      9.392
REMARK  16 active torsions:
REMARK  status: ('A' for Active; 'I' for Inactive)
REMARK    1  A    between atoms: O_1  and  C_29 
REMARK    2  A    between atoms: O_1  and  C_60 
REMARK    3  A    between atoms: O_2  and  C_30 
REMARK    4  A    between atoms: O_2  and  C_61 
REMARK    5  A    between atoms: O_3  and  C_25 
REMARK    6  A    between atoms: O_4  and  C_26 
REMARK    7  A    between atoms: O_5  and  C_47 
REMARK    8  A    between atoms: O_6  and  C_48 
REMARK    9  A    between atoms: O_9  and  C_58 
REMARK   10  A    between atoms: O_10  and  C_59 
REMARK   11  A    between atoms: C_23  and  C_35 
REMARK   12  A    between atoms: C_24  and  C_36 
REMARK   13  A    between atoms: C_25  and  C_47 
REMARK   14  A    between atoms: C_26  and  C_48 
REMARK   15  A    between atoms: C_55  and  C_57 
REMARK   16  A    between atoms: C_56  and  C_57 
ROOT
HETATM    1  C   UNK N   1      21.288  14.886  36.904  0.00  0.00     0.083 C 
ENDROOT
BRANCH   1   2
HETATM    2  C   UNK N   1      20.189  13.917  37.488  0.00  0.00    -0.020 C 
HETATM    3  C   UNK N   1      20.103  13.634  38.880  0.00  0.00     0.020 C 
HETATM    4  C   UNK N   1      19.141  12.770  39.404  0.00  0.00    -0.018 C 
HETATM    5  C   UNK N   1      19.039  12.178  40.822  0.00  0.00     0.047 C 
HETATM    6  C   UNK N   1      18.169  12.276  38.612  0.00  0.00     0.040 C 
HETATM    7  C   UNK N   1      19.261  13.163  41.997  0.00  0.00     0.253 C 
HETATM    8  C   UNK N   1      17.670  11.384  40.744  0.00  0.00     0.146 C 
HETATM    9  C   UNK N   1      20.218  11.231  41.058  0.00  0.00     0.049 C 
HETATM   10  N   UNK N   1      20.755  13.335  42.070  0.00  0.00     0.098 N 
HETATM   11  C   UNK N   1      18.595  12.736  43.401  0.00  0.00     0.039 C 
HETATM   12  C   UNK N   1      21.364  12.166  41.391  0.00  0.00     0.274 C 
HETATM   13  C   UNK N   1      21.316  13.526  43.422  0.00  0.00     0.300 C 
HETATM   14  C   UNK N   1      20.904  12.374  44.277  0.00  0.00    -0.000 C 
HETATM   15  C   UNK N   1      19.630  11.980  44.246  0.00  0.00    -0.015 C 
HETATM   16  C   UNK N   1      17.321  11.784  43.232  0.00  0.00     0.193 C 
HETATM   17  C   UNK N   1      16.592  11.795  41.823  0.00  0.00     0.194 C 
HETATM   18  N   UNK N   1      17.246  11.518  39.351  0.00  0.00    -0.375 N 
HETATM   19  C   UNK N   1      16.003  11.000  38.811  0.00  0.00     0.150 C 
HETATM   20  C   UNK N   1      18.196  12.473  37.223  0.00  0.00     0.067 C 
HETATM   21  C   UNK N   1      19.241  13.256  36.639  0.00  0.00     0.077 C 
BRANCH  11  22
HETATM   22  C   UNK N   1      18.209  14.060  44.186  0.00  0.00     0.014 C 
HETATM   23  C   UNK N   1      18.342  15.389  43.400  0.00  0.00     0.006 C 
ENDBRANCH  11  22
BRANCH  16  24
HETATM   24  O   UNK N   1      16.501  11.923  44.353  0.00  0.00    -0.311 OA
BRANCH  24  25
HETATM   25  C   UNK N   1      16.054  10.983  45.227  0.00  0.00     0.255 C 
HETATM   26  O   UNK N   1      15.267  10.120  44.873  0.00  0.00    -0.266 OA
HETATM   27  C   UNK N   1      16.601  10.957  46.619  0.00  0.00     0.126 C 
ENDBRANCH  24  25
ENDBRANCH  16  24
BRANCH  17  28
HETATM   28  O   UNK N   1      15.626  10.774  41.839  0.00  0.00    -0.375 OA
HETATM   29  H   UNK N   1      15.545  10.387  42.750  0.00  0.00     0.211 HD
ENDBRANCH  17  28
BRANCH  17  30
HETATM   30  C   UNK N   1      15.892  13.146  41.521  0.00  0.00     0.298 C 
HETATM   31  O   UNK N   1      14.696  13.239  41.719  0.00  0.00    -0.262 OA
BRANCH  30  32
HETATM   32  O   UNK N   1      16.504  14.251  40.988  0.00  0.00    -0.324 OA
HETATM   33  C   UNK N   1      16.173  15.086  39.935  0.00  0.00     0.213 C 
ENDBRANCH  30  32
ENDBRANCH  17  30
BRANCH  21  34
HETATM   34  O   UNK N   1      19.356  13.374  35.287  0.00  0.00    -0.355 OA
HETATM   35  C   UNK N   1      18.602  14.232  34.506  0.00  0.00     0.210 C 
ENDBRANCH  21  34
ENDBRANCH   1   2
BRANCH   1  36
HETATM   36  C   UNK N   1      20.804  16.322  36.628  0.00  0.00    -0.020 C 
HETATM   37  C   UNK N   1      19.677  16.890  37.297  0.00  0.00     0.020 C 
HETATM   38  C   UNK N   1      19.107  18.103  36.802  0.00  0.00    -0.018 C 
HETATM   39  C   UNK N   1      17.797  18.837  37.182  0.00  0.00     0.046 C 
HETATM   40  C   UNK N   1      19.627  18.632  35.660  0.00  0.00     0.040 C 
HETATM   41  C   UNK N   1      17.447  19.479  38.640  0.00  0.00     0.249 C 
HETATM   42  C   UNK N   1      17.614  19.836  35.939  0.00  0.00     0.146 C 
HETATM   43  C   UNK N   1      16.748  17.699  37.075  0.00  0.00     0.049 C 
HETATM   44  N   UNK N   1      16.258  18.641  39.082  0.00  0.00     0.095 N 
HETATM   45  C   UNK N   1      17.167  21.110  38.801  0.00  0.00     0.022 C 
HETATM   46  C   UNK N   1      15.596  18.196  37.868  0.00  0.00     0.274 C 
HETATM   47  C   UNK N   1      15.301  19.124  40.111  0.00  0.00     0.273 C 
HETATM   48  C   UNK N   1      15.035  20.544  39.798  0.00  0.00     0.031 C 
HETATM   49  C   UNK N   1      16.157  21.223  39.940  0.00  0.00     0.016 C 
HETATM   50  C   UNK N   1      16.664  21.741  37.435  0.00  0.00     0.189 C 
HETATM   51  C   UNK N   1      17.579  21.375  36.200  0.00  0.00     0.194 C 
HETATM   52  N   UNK N   1      18.755  19.551  35.082  0.00  0.00    -0.375 N 
HETATM   53  C   UNK N   1      18.962  20.072  33.739  0.00  0.00     0.150 C 
HETATM   54  C   UNK N   1      20.830  18.219  35.114  0.00  0.00     0.067 C 
HETATM   55  C   UNK N   1      21.469  17.086  35.632  0.00  0.00     0.077 C 
BRANCH  45  56
HETATM   56  C   UNK N   1      18.367  21.993  39.424  0.00  0.00     0.010 C 
HETATM   57  C   UNK N   1      18.207  22.496  40.903  0.00  0.00     0.006 C 
ENDBRANCH  45  56
BRANCH  50  58
HETATM   58  O   UNK N   1      16.634  23.116  37.626  0.00  0.00    -0.312 OA
BRANCH  58  59
HETATM   59  C   UNK N   1      15.667  24.046  37.415  0.00  0.00     0.255 C 
HETATM   60  O   UNK N   1      15.389  24.454  36.298  0.00  0.00    -0.266 OA
HETATM   61  C   UNK N   1      15.000  24.627  38.619  0.00  0.00     0.126 C 
ENDBRANCH  58  59
ENDBRANCH  50  58
BRANCH  51  62
HETATM   62  O   UNK N   1      16.990  21.944  35.061  0.00  0.00    -0.375 OA
HETATM   63  H   UNK N   1      16.217  22.512  35.324  0.00  0.00     0.211 HD
ENDBRANCH  51  62
BRANCH  51  64
HETATM   64  C   UNK N   1      19.040  21.900  36.312  0.00  0.00     0.298 C 
HETATM   65  O   UNK N   1      19.299  22.983  35.811  0.00  0.00    -0.262 OA
BRANCH  64  66
HETATM   66  O   UNK N   1      20.047  21.291  37.011  0.00  0.00    -0.324 OA
HETATM   67  C   UNK N   1      21.411  21.525  37.042  0.00  0.00     0.213 C 
ENDBRANCH  64  66
ENDBRANCH  51  64
BRANCH  55  68
HETATM   68  O   UNK N   1      22.678  16.674  35.164  0.00  0.00    -0.355 OA
HETATM   69  C   UNK N   1      23.174  16.880  33.894  0.00  0.00     0.210 C 
ENDBRANCH  55  68
ENDBRANCH   1  36
TORSDOF 16
ENDMDL
