# Supplementary material for: Anti-cancer activity elucidation of geissolosimine as an MDM2-p53 interaction inhibitor: An in-silico study
Source: PLoS One. 2025 May 8;20(5):e0323003. doi: 10.1371/journal.pone.0323003 (PMC12061181; doi:10.1371/journal.pone.0323003)
Supplement: S12 File — (ZIP) [file pone.0323003.s012.zip › molecular docking/docking files/docking/171120065_uff_E=1525.92_uff_E=1525.74_out.pdbqt]

MODEL 1
REMARK VINA RESULT:      -9.9      0.000      0.000
REMARK  2 active torsions:
REMARK  status: ('A' for Active; 'I' for Inactive)
REMARK       I    between atoms: N_11  and  C_21 
REMARK       I    between atoms: N_12  and  C_25 
REMARK    1  A    between atoms: C_14  and  C_18 
REMARK    2  A    between atoms: C_15  and  C_19 
ROOT
HETATM    1  O   UNK N   1      18.572  21.917  38.958  0.00  0.00    -0.270 OA
HETATM    2  O   UNK N   1      14.604  23.196  35.095  0.00  0.00    -0.270 OA
HETATM    3  N   UNK N   1      18.463  20.303  35.874  0.00  0.00    -0.202 N 
HETATM    4  N   UNK N   1      16.318  23.454  38.105  0.00  0.00    -0.207 N 
ATOM      5  HN  UNK N   1      17.007  23.278  38.837  1.00  0.00     0.179 HD
HETATM    6  N   UNK N   1      19.664  20.336  37.765  0.00  0.00    -0.154 N 
HETATM    7  N   UNK N   1      14.572  24.353  37.027  0.00  0.00    -0.158 N 
HETATM    8  N   UNK N   1      20.293  18.754  35.923  0.00  0.00    -0.234 N 
HETATM    9  N   UNK N   1      15.166  25.161  39.293  0.00  0.00    -0.235 N 
HETATM   10  C   UNK N   1      17.821  21.324  36.706  0.00  0.00     0.152 A 
HETATM   11  C   UNK N   1      16.294  21.212  36.947  0.00  0.00     0.099 C 
HETATM   12  C   UNK N   1      17.612  22.723  36.074  0.00  0.00     0.099 C 
HETATM   13  C   UNK N   1      16.258  22.756  36.821  0.00  0.00     0.150 A 
HETATM   14  C   UNK N   1      18.698  21.251  37.941  0.00  0.00     0.268 A 
HETATM   15  C   UNK N   1      15.069  23.433  36.198  0.00  0.00     0.266 A 
HETATM   16  C   UNK N   1      19.479  19.782  36.482  0.00  0.00     0.679 A 
HETATM   17  C   UNK N   1      18.024  19.912  34.542  0.00  0.00     0.170 C 
HETATM   18  C   UNK N   1      15.371  24.323  38.173  0.00  0.00     0.675 A 
HETATM   19  C   UNK N   1      20.687  20.002  38.739  0.00  0.00     0.178 C 
HETATM   20  H   UNK N   1      13.759  24.961  36.851  0.00  0.00     0.187 HD
HETATM   21  H   UNK N   1      21.078  18.350  36.446  0.00  0.00     0.174 HD
HETATM   22  H   UNK N   1      20.102  18.383  34.982  0.00  0.00     0.174 HD
HETATM   23  H   UNK N   1      15.787  25.099  40.111  0.00  0.00     0.174 HD
HETATM   24  H   UNK N   1      14.392  25.841  39.294  0.00  0.00     0.174 HD
ENDROOT
BRANCH  11  25
HETATM   25  C   UNK N   1      15.727  20.485  38.158  0.00  0.00    -0.020 A 
HETATM   26  C   UNK N   1      15.893  19.145  38.478  0.00  0.00    -0.001 A 
HETATM   27  C   UNK N   1      15.184  18.919  39.632  0.00  0.00     0.044 A 
HETATM   28  C   UNK N   1      16.592  18.115  37.849  0.00  0.00     0.016 A 
HETATM   29  N   UNK N   1      14.582  20.042  40.048  0.00  0.00    -0.365 N 
HETATM   30  C   UNK N   1      15.126  17.665  40.233  0.00  0.00     0.049 A 
HETATM   31  C   UNK N   1      14.899  21.006  39.157  0.00  0.00     0.097 A 
HETATM   32  H   UNK N   1      13.976  20.152  40.891  0.00  0.00     0.165 HD
HETATM   33  C   UNK N   1      15.823  16.607  39.623  0.00  0.00     0.013 A 
HETATM   34 Br   UNK N   1      15.773  14.865  40.403  0.00  0.00    -0.051 Br
HETATM   35  C   UNK N   1      16.555  16.832  38.433  0.00  0.00     0.020 A 
ENDBRANCH  11  25
BRANCH  12  36
HETATM   36  C   UNK N   1      18.647  23.833  36.204  0.00  0.00    -0.020 A 
HETATM   37  C   UNK N   1      18.601  25.090  35.617  0.00  0.00    -0.001 A 
HETATM   38  C   UNK N   1      19.716  25.770  36.038  0.00  0.00     0.042 A 
HETATM   39  C   UNK N   1      17.673  25.690  34.764  0.00  0.00     0.014 A 
HETATM   40  N   UNK N   1      20.455  25.008  36.858  0.00  0.00    -0.365 N 
HETATM   41  C   UNK N   1      19.983  27.079  35.642  0.00  0.00     0.030 A 
HETATM   42  C   UNK N   1      19.814  23.826  36.975  0.00  0.00     0.097 A 
HETATM   43  H   UNK N   1      21.347  25.279  37.330  0.00  0.00     0.165 HD
HETATM   44  C   UNK N   1      19.066  27.706  34.783  0.00  0.00     0.002 A 
HETATM   45  C   UNK N   1      17.913  27.015  34.345  0.00  0.00     0.001 A 
ENDBRANCH  12  36
TORSDOF 2
ENDMDL
MODEL 2
REMARK VINA RESULT:      -9.6      3.366      5.366
REMARK  2 active torsions:
REMARK  status: ('A' for Active; 'I' for Inactive)
REMARK       I    between atoms: N_11  and  C_21 
REMARK       I    between atoms: N_12  and  C_25 
REMARK    1  A    between atoms: C_14  and  C_18 
REMARK    2  A    between atoms: C_15  and  C_19 
ROOT
HETATM    1  O   UNK N   1      19.641  20.528  38.877  0.00  0.00    -0.270 OA
HETATM    2  O   UNK N   1      14.480  22.876  38.501  0.00  0.00    -0.270 OA
HETATM    3  N   UNK N   1      16.762  18.683  39.536  0.00  0.00    -0.202 N 
HETATM    4  N   UNK N   1      17.945  22.756  38.303  0.00  0.00    -0.207 N 
ATOM      5  HN  UNK N   1      18.898  22.393  38.344  1.00  0.00     0.179 HD
HETATM    6  N   UNK N   1      18.989  18.445  39.471  0.00  0.00    -0.154 N 
HETATM    7  N   UNK N   1      16.245  24.184  38.005  0.00  0.00    -0.158 N 
HETATM    8  N   UNK N   1      17.550  16.489  40.099  0.00  0.00    -0.234 N 
HETATM    9  N   UNK N   1      18.572  24.947  37.625  0.00  0.00    -0.235 N 
HETATM   10  C   UNK N   1      17.267  20.001  39.141  0.00  0.00     0.152 A 
HETATM   11  C   UNK N   1      16.802  21.233  39.959  0.00  0.00     0.099 C 
HETATM   12  C   UNK N   1      16.668  20.633  37.860  0.00  0.00     0.099 C 
HETATM   13  C   UNK N   1      16.738  21.986  38.606  0.00  0.00     0.150 A 
HETATM   14  C   UNK N   1      18.758  19.725  39.141  0.00  0.00     0.268 A 
HETATM   15  C   UNK N   1      15.683  23.032  38.375  0.00  0.00     0.266 A 
HETATM   16  C   UNK N   1      17.734  17.845  39.703  0.00  0.00     0.679 A 
HETATM   17  C   UNK N   1      15.358  18.347  39.725  0.00  0.00     0.170 C 
HETATM   18  C   UNK N   1      17.623  23.959  37.977  0.00  0.00     0.675 A 
HETATM   19  C   UNK N   1      20.299  17.829  39.565  0.00  0.00     0.178 C 
HETATM   20  H   UNK N   1      15.754  25.062  37.785  0.00  0.00     0.187 HD
HETATM   21  H   UNK N   1      18.349  15.861  40.243  0.00  0.00     0.174 HD
HETATM   22  H   UNK N   1      16.607  16.111  40.262  0.00  0.00     0.174 HD
HETATM   23  H   UNK N   1      19.577  24.726  37.619  0.00  0.00     0.174 HD
HETATM   24  H   UNK N   1      18.259  25.895  37.371  0.00  0.00     0.174 HD
ENDROOT
BRANCH  11  25
HETATM   25  C   UNK N   1      17.605  21.757  41.140  0.00  0.00    -0.020 A 
HETATM   26  C   UNK N   1      17.671  21.206  42.413  0.00  0.00    -0.001 A 
HETATM   27  C   UNK N   1      18.483  22.022  43.160  0.00  0.00     0.044 A 
HETATM   28  C   UNK N   1      17.081  20.072  42.970  0.00  0.00     0.016 A 
HETATM   29  N   UNK N   1      18.925  23.054  42.427  0.00  0.00    -0.365 N 
HETATM   30  C   UNK N   1      18.762  21.767  44.499  0.00  0.00     0.049 A 
HETATM   31  C   UNK N   1      18.394  22.910  41.193  0.00  0.00     0.097 A 
HETATM   32  H   UNK N   1      19.549  23.828  42.746  0.00  0.00     0.165 HD
HETATM   33  C   UNK N   1      18.183  20.629  45.089  0.00  0.00     0.013 A 
HETATM   34 Br   UNK N   1      18.527  20.234  46.925  0.00  0.00    -0.051 Br
HETATM   35  C   UNK N   1      17.344  19.783  44.325  0.00  0.00     0.020 A 
ENDBRANCH  11  25
BRANCH  12  36
HETATM   36  C   UNK N   1      17.289  20.421  36.486  0.00  0.00    -0.020 A 
HETATM   37  C   UNK N   1      17.462  19.214  35.824  0.00  0.00    -0.001 A 
HETATM   38  C   UNK N   1      18.022  19.501  34.604  0.00  0.00     0.042 A 
HETATM   39  C   UNK N   1      17.164  17.898  36.186  0.00  0.00     0.014 A 
HETATM   40  N   UNK N   1      18.206  20.822  34.466  0.00  0.00    -0.365 N 
HETATM   41  C   UNK N   1      18.323  18.510  33.673  0.00  0.00     0.030 A 
HETATM   42  C   UNK N   1      17.759  21.399  35.603  0.00  0.00     0.097 A 
HETATM   43  H   UNK N   1      18.605  21.315  33.636  0.00  0.00     0.165 HD
HETATM   44  C   UNK N   1      18.035  17.178  34.012  0.00  0.00     0.002 A 
HETATM   45  C   UNK N   1      17.456  16.872  35.265  0.00  0.00     0.001 A 
ENDBRANCH  12  36
TORSDOF 2
ENDMDL
MODEL 3
REMARK VINA RESULT:      -8.6      3.137      6.201
REMARK  2 active torsions:
REMARK  status: ('A' for Active; 'I' for Inactive)
REMARK       I    between atoms: N_11  and  C_21 
REMARK       I    between atoms: N_12  and  C_25 
REMARK    1  A    between atoms: C_14  and  C_18 
REMARK    2  A    between atoms: C_15  and  C_19 
ROOT
HETATM    1  O   UNK N   1      19.012  22.275  37.559  0.00  0.00    -0.270 OA
HETATM    2  O   UNK N   1      15.533  18.253  39.564  0.00  0.00    -0.270 OA
HETATM    3  N   UNK N   1      15.554  22.686  37.511  0.00  0.00    -0.202 N 
HETATM    4  N   UNK N   1      18.579  19.738  38.803  0.00  0.00    -0.207 N 
ATOM      5  HN  UNK N   1      19.257  20.422  38.467  1.00  0.00     0.179 HD
HETATM    6  N   UNK N   1      17.431  23.772  36.946  0.00  0.00    -0.154 N 
HETATM    7  N   UNK N   1      17.747  17.861  39.700  0.00  0.00    -0.158 N 
HETATM    8  N   UNK N   1      15.202  24.844  36.528  0.00  0.00    -0.234 N 
HETATM    9  N   UNK N   1      20.200  18.151  39.514  0.00  0.00    -0.235 N 
HETATM   10  C   UNK N   1      16.640  21.778  37.892  0.00  0.00     0.152 A 
HETATM   11  C   UNK N   1      16.588  20.321  37.366  0.00  0.00     0.099 C 
HETATM   12  C   UNK N   1      16.639  21.247  39.347  0.00  0.00     0.099 C 
HETATM   13  C   UNK N   1      17.126  19.901  38.758  0.00  0.00     0.150 A 
HETATM   14  C   UNK N   1      17.838  22.601  37.460  0.00  0.00     0.268 A 
HETATM   15  C   UNK N   1      16.687  18.603  39.375  0.00  0.00     0.266 A 
HETATM   16  C   UNK N   1      16.022  23.779  37.000  0.00  0.00     0.679 A 
HETATM   17  C   UNK N   1      14.134  22.408  37.675  0.00  0.00     0.170 C 
HETATM   18  C   UNK N   1      18.872  18.601  39.329  0.00  0.00     0.675 A 
HETATM   19  C   UNK N   1      18.306  24.810  36.436  0.00  0.00     0.178 C 
HETATM   20  H   UNK N   1      17.731  16.928  40.136  0.00  0.00     0.187 HD
HETATM   21  H   UNK N   1      15.611  25.687  36.107  0.00  0.00     0.174 HD
HETATM   22  H   UNK N   1      14.176  24.787  36.586  0.00  0.00     0.174 HD
HETATM   23  H   UNK N   1      20.995  18.739  39.224  0.00  0.00     0.174 HD
HETATM   24  H   UNK N   1      20.379  17.231  39.942  0.00  0.00     0.174 HD
ENDROOT
BRANCH  11  25
HETATM   25  C   UNK N   1      17.279  19.913  36.074  0.00  0.00    -0.020 A 
HETATM   26  C   UNK N   1      17.547  18.621  35.645  0.00  0.00    -0.001 A 
HETATM   27  C   UNK N   1      18.210  18.726  34.448  0.00  0.00     0.044 A 
HETATM   28  C   UNK N   1      17.275  17.375  36.209  0.00  0.00     0.016 A 
HETATM   29  N   UNK N   1      18.375  20.013  34.107  0.00  0.00    -0.365 N 
HETATM   30  C   UNK N   1      18.641  17.610  33.737  0.00  0.00     0.049 A 
HETATM   31  C   UNK N   1      17.817  20.750  35.091  0.00  0.00     0.097 A 
HETATM   32  H   UNK N   1      18.851  20.378  33.252  0.00  0.00     0.165 HD
HETATM   33  C   UNK N   1      18.378  16.340  34.280  0.00  0.00     0.013 A 
HETATM   34 Br   UNK N   1      18.952  14.774  33.349  0.00  0.00    -0.051 Br
HETATM   35  C   UNK N   1      17.696  16.223  35.514  0.00  0.00     0.020 A 
ENDBRANCH  11  25
BRANCH  12  36
HETATM   36  C   UNK N   1      17.376  21.963  40.472  0.00  0.00    -0.020 A 
HETATM   37  C   UNK N   1      17.583  21.498  41.763  0.00  0.00    -0.001 A 
HETATM   38  C   UNK N   1      18.325  22.449  42.417  0.00  0.00     0.042 A 
HETATM   39  C   UNK N   1      17.194  20.321  42.407  0.00  0.00     0.014 A 
HETATM   40  N   UNK N   1      18.595  23.482  41.605  0.00  0.00    -0.365 N 
HETATM   41  C   UNK N   1      18.724  22.299  43.744  0.00  0.00     0.030 A 
HETATM   42  C   UNK N   1      18.028  23.198  40.413  0.00  0.00     0.097 A 
HETATM   43  H   UNK N   1      19.149  24.335  41.842  0.00  0.00     0.165 HD
HETATM   44  C   UNK N   1      18.345  21.125  44.416  0.00  0.00     0.002 A 
HETATM   45  C   UNK N   1      17.582  20.138  43.750  0.00  0.00     0.001 A 
ENDBRANCH  12  36
TORSDOF 2
ENDMDL
MODEL 4
REMARK VINA RESULT:      -8.6      2.110      4.493
REMARK  2 active torsions:
REMARK  status: ('A' for Active; 'I' for Inactive)
REMARK       I    between atoms: N_11  and  C_21 
REMARK       I    between atoms: N_12  and  C_25 
REMARK    1  A    between atoms: C_14  and  C_18 
REMARK    2  A    between atoms: C_15  and  C_19 
ROOT
HETATM    1  O   UNK N   1      16.365  20.528  36.919  0.00  0.00    -0.270 OA
HETATM    2  O   UNK N   1      21.893  19.870  35.774  0.00  0.00    -0.270 OA
HETATM    3  N   UNK N   1      18.775  20.785  39.422  0.00  0.00    -0.202 N 
HETATM    4  N   UNK N   1      18.497  20.067  35.072  0.00  0.00    -0.207 N 
ATOM      5  HN  UNK N   1      17.493  20.183  35.209  1.00  0.00     0.179 HD
HETATM    6  N   UNK N   1      16.557  20.928  39.137  0.00  0.00    -0.154 N 
HETATM    7  N   UNK N   1      20.457  19.716  34.045  0.00  0.00    -0.158 N 
HETATM    8  N   UNK N   1      17.539  21.249  41.423  0.00  0.00    -0.234 N 
HETATM    9  N   UNK N   1      18.359  19.695  32.728  0.00  0.00    -0.235 N 
HETATM   10  C   UNK N   1      18.565  20.548  37.990  0.00  0.00     0.152 A 
HETATM   11  C   UNK N   1      19.186  19.272  37.366  0.00  0.00     0.099 C 
HETATM   12  C   UNK N   1      19.379  21.420  37.003  0.00  0.00     0.099 C 
HETATM   13  C   UNK N   1      19.506  20.150  36.129  0.00  0.00     0.150 A 
HETATM   14  C   UNK N   1      17.054  20.657  37.921  0.00  0.00     0.268 A 
HETATM   15  C   UNK N   1      20.756  19.902  35.332  0.00  0.00     0.266 A 
HETATM   16  C   UNK N   1      17.650  20.998  40.025  0.00  0.00     0.679 A 
HETATM   17  C   UNK N   1      20.068  20.778  40.090  0.00  0.00     0.170 C 
HETATM   18  C   UNK N   1      19.069  19.828  33.944  0.00  0.00     0.675 A 
HETATM   19  C   UNK N   1      15.150  21.104  39.445  0.00  0.00     0.178 C 
HETATM   20  H   UNK N   1      21.124  19.527  33.283  0.00  0.00     0.187 HD
HETATM   21  H   UNK N   1      16.625  21.391  41.870  0.00  0.00     0.174 HD
HETATM   22  H   UNK N   1      18.375  21.279  42.022  0.00  0.00     0.174 HD
HETATM   23  H   UNK N   1      17.334  19.789  32.710  0.00  0.00     0.174 HD
HETATM   24  H   UNK N   1      18.867  19.504  31.852  0.00  0.00     0.174 HD
ENDROOT
BRANCH  11  25
HETATM   25  C   UNK N   1      18.401  17.973  37.256  0.00  0.00    -0.020 A 
HETATM   26  C   UNK N   1      18.067  17.111  38.291  0.00  0.00    -0.001 A 
HETATM   27  C   UNK N   1      17.390  16.057  37.731  0.00  0.00     0.044 A 
HETATM   28  C   UNK N   1      18.312  17.162  39.664  0.00  0.00     0.016 A 
HETATM   29  N   UNK N   1      17.285  16.210  36.403  0.00  0.00    -0.365 N 
HETATM   30  C   UNK N   1      16.912  14.994  38.492  0.00  0.00     0.049 A 
HETATM   31  C   UNK N   1      17.902  17.372  36.096  0.00  0.00     0.097 A 
HETATM   32  H   UNK N   1      16.827  15.556  35.731  0.00  0.00     0.165 HD
HETATM   33  C   UNK N   1      17.142  15.019  39.879  0.00  0.00     0.013 A 
HETATM   34 Br   UNK N   1      16.514  13.583  40.969  0.00  0.00    -0.051 Br
HETATM   35  C   UNK N   1      17.840  16.101  40.464  0.00  0.00     0.020 A 
ENDBRANCH  11  25
BRANCH  12  36
HETATM   36  C   UNK N   1      18.847  22.739  36.458  0.00  0.00    -0.020 A 
HETATM   37  C   UNK N   1      19.499  23.964  36.452  0.00  0.00    -0.001 A 
HETATM   38  C   UNK N   1      18.665  24.860  35.831  0.00  0.00     0.042 A 
HETATM   39  C   UNK N   1      20.752  24.359  36.927  0.00  0.00     0.014 A 
HETATM   40  N   UNK N   1      17.529  24.261  35.446  0.00  0.00    -0.365 N 
HETATM   41  C   UNK N   1      19.014  26.195  35.643  0.00  0.00     0.030 A 
HETATM   42  C   UNK N   1      17.626  22.966  35.816  0.00  0.00     0.097 A 
HETATM   43  H   UNK N   1      16.727  24.704  34.944  0.00  0.00     0.165 HD
HETATM   44  C   UNK N   1      20.269  26.619  36.113  0.00  0.00     0.002 A 
HETATM   45  C   UNK N   1      21.136  25.704  36.752  0.00  0.00     0.001 A 
ENDBRANCH  12  36
TORSDOF 2
ENDMDL
MODEL 5
REMARK VINA RESULT:      -8.4      1.579      2.020
REMARK  2 active torsions:
REMARK  status: ('A' for Active; 'I' for Inactive)
REMARK       I    between atoms: N_11  and  C_21 
REMARK       I    between atoms: N_12  and  C_25 
REMARK    1  A    between atoms: C_14  and  C_18 
REMARK    2  A    between atoms: C_15  and  C_19 
ROOT
HETATM    1  O   UNK N   1      20.071  20.216  38.328  0.00  0.00    -0.270 OA
HETATM    2  O   UNK N   1      15.732  22.699  35.625  0.00  0.00    -0.270 OA
HETATM    3  N   UNK N   1      19.355  19.482  34.999  0.00  0.00    -0.202 N 
HETATM    4  N   UNK N   1      17.881  22.052  38.275  0.00  0.00    -0.207 N 
ATOM      5  HN  UNK N   1      18.648  21.649  38.814  1.00  0.00     0.179 HD
HETATM    6  N   UNK N   1      20.815  18.944  36.612  0.00  0.00    -0.154 N 
HETATM    7  N   UNK N   1      16.095  23.305  37.764  0.00  0.00    -0.158 N 
HETATM    8  N   UNK N   1      21.010  17.872  34.353  0.00  0.00    -0.234 N 
HETATM    9  N   UNK N   1      17.089  23.450  40.028  0.00  0.00    -0.235 N 
HETATM   10  C   UNK N   1      18.946  20.283  36.157  0.00  0.00     0.152 A 
HETATM   11  C   UNK N   1      17.466  20.201  36.611  0.00  0.00     0.099 C 
HETATM   12  C   UNK N   1      18.788  21.809  35.940  0.00  0.00     0.099 C 
HETATM   13  C   UNK N   1      17.566  21.723  36.885  0.00  0.00     0.150 A 
HETATM   14  C   UNK N   1      19.981  19.835  37.170  0.00  0.00     0.268 A 
HETATM   15  C   UNK N   1      16.373  22.609  36.659  0.00  0.00     0.266 A 
HETATM   16  C   UNK N   1      20.392  18.761  35.280  0.00  0.00     0.679 A 
HETATM   17  C   UNK N   1      18.691  19.484  33.704  0.00  0.00     0.170 C 
HETATM   18  C   UNK N   1      17.045  22.927  38.715  0.00  0.00     0.675 A 
HETATM   19  C   UNK N   1      21.930  18.306  37.287  0.00  0.00     0.178 C 
HETATM   20  H   UNK N   1      15.330  23.984  37.883  0.00  0.00     0.187 HD
HETATM   21  H   UNK N   1      21.818  17.298  34.620  0.00  0.00     0.174 HD
HETATM   22  H   UNK N   1      20.649  17.774  33.394  0.00  0.00     0.174 HD
HETATM   23  H   UNK N   1      17.813  23.137  40.690  0.00  0.00     0.174 HD
HETATM   24  H   UNK N   1      16.395  24.150  40.329  0.00  0.00     0.174 HD
ENDROOT
BRANCH  11  25
HETATM   25  C   UNK N   1      17.012  19.215  37.677  0.00  0.00    -0.020 A 
HETATM   26  C   UNK N   1      17.100  17.831  37.624  0.00  0.00    -0.001 A 
HETATM   27  C   UNK N   1      16.542  17.350  38.782  0.00  0.00     0.044 A 
HETATM   28  C   UNK N   1      17.610  16.965  36.656  0.00  0.00     0.016 A 
HETATM   29  N   UNK N   1      16.107  18.356  39.554  0.00  0.00    -0.365 N 
HETATM   30  C   UNK N   1      16.457  15.987  39.054  0.00  0.00     0.049 A 
HETATM   31  C   UNK N   1      16.381  19.501  38.892  0.00  0.00     0.097 A 
HETATM   32  H   UNK N   1      15.636  18.274  40.483  0.00  0.00     0.165 HD
HETATM   33  C   UNK N   1      16.965  15.090  38.098  0.00  0.00     0.013 A 
HETATM   34 Br   UNK N   1      16.868  13.210  38.418  0.00  0.00    -0.051 Br
HETATM   35  C   UNK N   1      17.541  15.578  36.901  0.00  0.00     0.020 A 
ENDBRANCH  11  25
BRANCH  12  36
HETATM   36  C   UNK N   1      19.936  22.783  36.172  0.00  0.00    -0.020 A 
HETATM   37  C   UNK N   1      19.872  24.169  36.151  0.00  0.00    -0.001 A 
HETATM   38  C   UNK N   1      21.129  24.634  36.450  0.00  0.00     0.042 A 
HETATM   39  C   UNK N   1      18.818  25.053  35.909  0.00  0.00     0.014 A 
HETATM   40  N   UNK N   1      21.974  23.614  36.658  0.00  0.00    -0.365 N 
HETATM   41  C   UNK N   1      21.421  25.993  36.524  0.00  0.00     0.030 A 
HETATM   42  C   UNK N   1      21.261  22.478  36.498  0.00  0.00     0.097 A 
HETATM   43  H   UNK N   1      22.985  23.681  36.910  0.00  0.00     0.165 HD
HETATM   44  C   UNK N   1      20.380  26.905  36.283  0.00  0.00     0.002 A 
HETATM   45  C   UNK N   1      19.081  26.437  35.976  0.00  0.00     0.001 A 
ENDBRANCH  12  36
TORSDOF 2
ENDMDL
MODEL 6
REMARK VINA RESULT:      -8.3      2.857      5.084
REMARK  2 active torsions:
REMARK  status: ('A' for Active; 'I' for Inactive)
REMARK       I    between atoms: N_11  and  C_21 
REMARK       I    between atoms: N_12  and  C_25 
REMARK    1  A    between atoms: C_14  and  C_18 
REMARK    2  A    between atoms: C_15  and  C_19 
ROOT
HETATM    1  O   UNK N   1      15.747  19.113  36.981  0.00  0.00    -0.270 OA
HETATM    2  O   UNK N   1      20.932  21.408  36.587  0.00  0.00    -0.270 OA
HETATM    3  N   UNK N   1      17.355  20.442  39.770  0.00  0.00    -0.202 N 
HETATM    4  N   UNK N   1      18.028  19.885  35.441  0.00  0.00    -0.207 N 
ATOM      5  HN  UNK N   1      17.097  19.468  35.442  1.00  0.00     0.179 HD
HETATM    6  N   UNK N   1      15.429  19.452  39.194  0.00  0.00    -0.154 N 
HETATM    7  N   UNK N   1      20.004  20.626  34.689  0.00  0.00    -0.158 N 
HETATM    8  N   UNK N   1      15.815  20.121  41.580  0.00  0.00    -0.234 N 
HETATM    9  N   UNK N   1      18.394  19.603  33.108  0.00  0.00    -0.235 N 
HETATM   10  C   UNK N   1      17.476  20.198  38.330  0.00  0.00     0.152 A 
HETATM   11  C   UNK N   1      18.733  19.445  37.824  0.00  0.00     0.099 C 
HETATM   12  C   UNK N   1      17.848  21.408  37.437  0.00  0.00     0.099 C 
HETATM   13  C   UNK N   1      18.712  20.419  36.618  0.00  0.00     0.150 A 
HETATM   14  C   UNK N   1      16.142  19.527  38.060  0.00  0.00     0.268 A 
HETATM   15  C   UNK N   1      20.003  20.878  35.999  0.00  0.00     0.266 A 
HETATM   16  C   UNK N   1      16.212  20.026  40.215  0.00  0.00     0.679 A 
HETATM   17  C   UNK N   1      18.375  21.063  40.603  0.00  0.00     0.170 C 
HETATM   18  C   UNK N   1      18.778  20.021  34.403  0.00  0.00     0.675 A 
HETATM   19  C   UNK N   1      14.103  18.875  39.310  0.00  0.00     0.178 C 
HETATM   20  H   UNK N   1      20.764  20.837  34.025  0.00  0.00     0.187 HD
HETATM   21  H   UNK N   1      14.909  19.759  41.900  0.00  0.00     0.174 HD
HETATM   22  H   UNK N   1      16.437  20.544  42.283  0.00  0.00     0.174 HD
HETATM   23  H   UNK N   1      17.476  19.163  32.953  0.00  0.00     0.174 HD
HETATM   24  H   UNK N   1      19.033  19.737  32.312  0.00  0.00     0.174 HD
ENDROOT
BRANCH  11  25
HETATM   25  C   UNK N   1      18.740  17.934  37.643  0.00  0.00    -0.020 A 
HETATM   26  C   UNK N   1      18.597  16.976  38.637  0.00  0.00    -0.001 A 
HETATM   27  C   UNK N   1      18.699  15.750  38.028  0.00  0.00     0.044 A 
HETATM   28  C   UNK N   1      18.400  17.081  40.014  0.00  0.00     0.016 A 
HETATM   29  N   UNK N   1      18.900  15.889  36.709  0.00  0.00    -0.365 N 
HETATM   30  C   UNK N   1      18.609  14.557  38.740  0.00  0.00     0.049 A 
HETATM   31  C   UNK N   1      18.933  17.216  36.459  0.00  0.00     0.097 A 
HETATM   32  H   UNK N   1      19.020  15.123  36.010  0.00  0.00     0.165 HD
HETATM   33  C   UNK N   1      18.408  14.632  40.130  0.00  0.00     0.013 A 
HETATM   34 Br   UNK N   1      18.284  13.027  41.156  0.00  0.00    -0.051 Br
HETATM   35  C   UNK N   1      18.304  15.892  40.765  0.00  0.00     0.020 A 
ENDBRANCH  11  25
BRANCH  12  36
HETATM   36  C   UNK N   1      16.791  22.297  36.796  0.00  0.00    -0.020 A 
HETATM   37  C   UNK N   1      16.022  23.266  37.424  0.00  0.00    -0.001 A 
HETATM   38  C   UNK N   1      15.236  23.843  36.458  0.00  0.00     0.042 A 
HETATM   39  C   UNK N   1      15.958  23.693  38.752  0.00  0.00     0.014 A 
HETATM   40  N   UNK N   1      15.474  23.290  35.260  0.00  0.00    -0.365 N 
HETATM   41  C   UNK N   1      14.340  24.871  36.744  0.00  0.00     0.030 A 
HETATM   42  C   UNK N   1      16.424  22.349  35.447  0.00  0.00     0.097 A 
HETATM   43  H   UNK N   1      15.023  23.545  34.352  0.00  0.00     0.165 HD
HETATM   44  C   UNK N   1      14.254  25.319  38.073  0.00  0.00     0.002 A 
HETATM   45  C   UNK N   1      15.061  24.732  39.075  0.00  0.00     0.001 A 
ENDBRANCH  12  36
TORSDOF 2
ENDMDL
MODEL 7
REMARK VINA RESULT:      -8.2      3.064      5.636
REMARK  2 active torsions:
REMARK  status: ('A' for Active; 'I' for Inactive)
REMARK       I    between atoms: N_11  and  C_21 
REMARK       I    between atoms: N_12  and  C_25 
REMARK    1  A    between atoms: C_14  and  C_18 
REMARK    2  A    between atoms: C_15  and  C_19 
ROOT
HETATM    1  O   UNK N   1      17.205  19.917  38.039  0.00  0.00    -0.270 OA
HETATM    2  O   UNK N   1      21.533  23.130  36.237  0.00  0.00    -0.270 OA
HETATM    3  N   UNK N   1      20.511  19.013  38.660  0.00  0.00    -0.202 N 
HETATM    4  N   UNK N   1      18.209  22.252  36.730  0.00  0.00    -0.207 N 
ATOM      5  HN  UNK N   1      17.389  21.726  37.032  1.00  0.00     0.179 HD
HETATM    6  N   UNK N   1      18.423  18.300  39.048  0.00  0.00    -0.154 N 
HETATM    7  N   UNK N   1      19.450  23.866  35.795  0.00  0.00    -0.158 N 
HETATM    8  N   UNK N   1      20.369  16.955  39.882  0.00  0.00    -0.234 N 
HETATM    9  N   UNK N   1      16.978  24.007  35.701  0.00  0.00    -0.235 N 
HETATM   10  C   UNK N   1      19.650  20.026  38.042  0.00  0.00     0.152 A 
HETATM   11  C   UNK N   1      19.910  20.395  36.559  0.00  0.00     0.099 C 
HETATM   12  C   UNK N   1      19.891  21.501  38.446  0.00  0.00     0.099 C 
HETATM   13  C   UNK N   1      19.597  21.857  36.969  0.00  0.00     0.150 A 
HETATM   14  C   UNK N   1      18.285  19.440  38.354  0.00  0.00     0.268 A 
HETATM   15  C   UNK N   1      20.322  22.996  36.308  0.00  0.00     0.266 A 
HETATM   16  C   UNK N   1      19.805  18.080  39.212  0.00  0.00     0.679 A 
HETATM   17  C   UNK N   1      21.967  19.039  38.656  0.00  0.00     0.170 C 
HETATM   18  C   UNK N   1      18.179  23.363  36.081  0.00  0.00     0.675 A 
HETATM   19  C   UNK N   1      17.328  17.472  39.520  0.00  0.00     0.178 C 
HETATM   20  H   UNK N   1      19.677  24.734  35.288  0.00  0.00     0.187 HD
HETATM   21  H   UNK N   1      19.775  16.223  40.288  0.00  0.00     0.174 HD
HETATM   22  H   UNK N   1      21.389  16.845  39.962  0.00  0.00     0.174 HD
HETATM   23  H   UNK N   1      16.066  23.593  35.940  0.00  0.00     0.174 HD
HETATM   24  H   UNK N   1      17.011  24.897  35.183  0.00  0.00     0.174 HD
ENDROOT
BRANCH  11  25
HETATM   25  C   UNK N   1      19.177  19.699  35.422  0.00  0.00    -0.020 A 
HETATM   26  C   UNK N   1      19.186  18.342  35.132  0.00  0.00    -0.001 A 
HETATM   27  C   UNK N   1      18.418  18.168  34.007  0.00  0.00     0.044 A 
HETATM   28  C   UNK N   1      19.811  17.260  35.751  0.00  0.00     0.016 A 
HETATM   29  N   UNK N   1      17.932  19.341  33.577  0.00  0.00    -0.365 N 
HETATM   30  C   UNK N   1      18.219  16.917  33.431  0.00  0.00     0.049 A 
HETATM   31  C   UNK N   1      18.390  20.286  34.426  0.00  0.00     0.097 A 
HETATM   32  H   UNK N   1      17.326  19.499  32.742  0.00  0.00     0.165 HD
HETATM   33  C   UNK N   1      18.835  15.806  34.035  0.00  0.00     0.013 A 
HETATM   34 Br   UNK N   1      18.600  14.067  33.282  0.00  0.00    -0.051 Br
HETATM   35  C   UNK N   1      19.629  15.977  35.194  0.00  0.00     0.020 A 
ENDBRANCH  11  25
BRANCH  12  36
HETATM   36  C   UNK N   1      19.154  22.154  39.608  0.00  0.00    -0.020 A 
HETATM   37  C   UNK N   1      19.358  21.925  40.961  0.00  0.00    -0.001 A 
HETATM   38  C   UNK N   1      18.505  22.757  41.642  0.00  0.00     0.042 A 
HETATM   39  C   UNK N   1      20.226  21.070  41.644  0.00  0.00     0.014 A 
HETATM   40  N   UNK N   1      17.780  23.495  40.789  0.00  0.00    -0.365 N 
HETATM   41  C   UNK N   1      18.454  22.792  43.034  0.00  0.00     0.030 A 
HETATM   42  C   UNK N   1      18.168  23.144  39.544  0.00  0.00     0.097 A 
HETATM   43  H   UNK N   1      17.063  24.213  41.036  0.00  0.00     0.165 HD
HETATM   44  C   UNK N   1      19.315  21.941  43.746  0.00  0.00     0.002 A 
HETATM   45  C   UNK N   1      20.200  21.082  43.053  0.00  0.00     0.001 A 
ENDBRANCH  12  36
TORSDOF 2
ENDMDL
MODEL 8
REMARK VINA RESULT:      -8.2      2.651      4.828
REMARK  2 active torsions:
REMARK  status: ('A' for Active; 'I' for Inactive)
REMARK       I    between atoms: N_11  and  C_21 
REMARK       I    between atoms: N_12  and  C_25 
REMARK    1  A    between atoms: C_14  and  C_18 
REMARK    2  A    between atoms: C_15  and  C_19 
ROOT
HETATM    1  O   UNK N   1      16.436  20.562  36.934  0.00  0.00    -0.270 OA
HETATM    2  O   UNK N   1      21.987  20.086  35.813  0.00  0.00    -0.270 OA
HETATM    3  N   UNK N   1      18.828  20.968  39.433  0.00  0.00    -0.202 N 
HETATM    4  N   UNK N   1      18.588  20.139  35.101  0.00  0.00    -0.207 N 
ATOM      5  HN  UNK N   1      17.580  20.220  35.233  1.00  0.00     0.179 HD
HETATM    6  N   UNK N   1      16.606  21.021  39.142  0.00  0.00    -0.154 N 
HETATM    7  N   UNK N   1      20.562  19.838  34.086  0.00  0.00    -0.158 N 
HETATM    8  N   UNK N   1      17.570  21.432  41.421  0.00  0.00    -0.234 N 
HETATM    9  N   UNK N   1      18.470  19.707  32.766  0.00  0.00    -0.235 N 
HETATM   10  C   UNK N   1      18.631  20.690  38.007  0.00  0.00     0.152 A 
HETATM   11  C   UNK N   1      19.300  19.424  37.414  0.00  0.00     0.099 C 
HETATM   12  C   UNK N   1      19.414  21.569  37.001  0.00  0.00     0.099 C 
HETATM   13  C   UNK N   1      19.590  20.284  36.157  0.00  0.00     0.150 A 
HETATM   14  C   UNK N   1      17.116  20.740  37.933  0.00  0.00     0.268 A 
HETATM   15  C   UNK N   1      20.851  20.065  35.368  0.00  0.00     0.266 A 
HETATM   16  C   UNK N   1      17.694  21.153  40.029  0.00  0.00     0.679 A 
HETATM   17  C   UNK N   1      20.119  21.026  40.103  0.00  0.00     0.170 C 
HETATM   18  C   UNK N   1      19.171  19.895  33.979  0.00  0.00     0.675 A 
HETATM   19  C   UNK N   1      15.193  21.152  39.443  0.00  0.00     0.178 C 
HETATM   20  H   UNK N   1      21.238  19.657  33.329  0.00  0.00     0.187 HD
HETATM   21  H   UNK N   1      16.651  21.550  41.862  0.00  0.00     0.174 HD
HETATM   22  H   UNK N   1      18.403  21.508  42.020  0.00  0.00     0.174 HD
HETATM   23  H   UNK N   1      17.442  19.762  32.744  0.00  0.00     0.174 HD
HETATM   24  H   UNK N   1      18.987  19.515  31.895  0.00  0.00     0.174 HD
ENDROOT
BRANCH  11  25
HETATM   25  C   UNK N   1      18.565  18.095  37.333  0.00  0.00    -0.020 A 
HETATM   26  C   UNK N   1      18.955  16.969  36.621  0.00  0.00    -0.001 A 
HETATM   27  C   UNK N   1      17.981  16.020  36.807  0.00  0.00     0.044 A 
HETATM   28  C   UNK N   1      20.070  16.709  35.824  0.00  0.00     0.016 A 
HETATM   29  N   UNK N   1      17.002  16.492  37.593  0.00  0.00    -0.365 N 
HETATM   30  C   UNK N   1      18.050  14.760  36.221  0.00  0.00     0.049 A 
HETATM   31  C   UNK N   1      17.341  17.758  37.918  0.00  0.00     0.097 A 
HETATM   32  H   UNK N   1      16.138  15.985  37.889  0.00  0.00     0.165 HD
HETATM   33  C   UNK N   1      19.164  14.468  35.414  0.00  0.00     0.013 A 
HETATM   34 Br   UNK N   1      19.307  12.756  34.580  0.00  0.00    -0.051 Br
HETATM   35  C   UNK N   1      20.172  15.441  35.216  0.00  0.00     0.020 A 
ENDBRANCH  11  25
BRANCH  12  36
HETATM   36  C   UNK N   1      18.834  22.854  36.425  0.00  0.00    -0.020 A 
HETATM   37  C   UNK N   1      19.437  24.103  36.397  0.00  0.00    -0.001 A 
HETATM   38  C   UNK N   1      18.573  24.952  35.751  0.00  0.00     0.042 A 
HETATM   39  C   UNK N   1      20.669  24.558  36.872  0.00  0.00     0.014 A 
HETATM   40  N   UNK N   1      17.464  24.301  35.371  0.00  0.00    -0.365 N 
HETATM   41  C   UNK N   1      18.870  26.296  35.538  0.00  0.00     0.030 A 
HETATM   42  C   UNK N   1      17.609  23.018  35.769  0.00  0.00     0.097 A 
HETATM   43  H   UNK N   1      16.649  24.701  34.854  0.00  0.00     0.165 HD
HETATM   44  C   UNK N   1      20.102  26.780  36.007  0.00  0.00     0.002 A 
HETATM   45  C   UNK N   1      21.000  25.914  36.672  0.00  0.00     0.001 A 
ENDBRANCH  12  36
TORSDOF 2
ENDMDL
MODEL 9
REMARK VINA RESULT:      -8.2      3.376      6.920
REMARK  2 active torsions:
REMARK  status: ('A' for Active; 'I' for Inactive)
REMARK       I    between atoms: N_11  and  C_21 
REMARK       I    between atoms: N_12  and  C_25 
REMARK    1  A    between atoms: C_14  and  C_18 
REMARK    2  A    between atoms: C_15  and  C_19 
ROOT
HETATM    1  O   UNK N   1      17.109  19.136  35.803  0.00  0.00    -0.270 OA
HETATM    2  O   UNK N   1      17.649  21.202  41.069  0.00  0.00    -0.270 OA
HETATM    3  N   UNK N   1      20.113  20.509  36.909  0.00  0.00    -0.202 N 
HETATM    4  N   UNK N   1      16.041  19.670  38.400  0.00  0.00    -0.207 N 
ATOM      5  HN  UNK N   1      15.881  19.275  37.472  1.00  0.00     0.179 HD
HETATM    6  N   UNK N   1      19.217  19.550  35.093  0.00  0.00    -0.154 N 
HETATM    7  N   UNK N   1      15.657  20.310  40.512  0.00  0.00    -0.158 N 
HETATM    8  N   UNK N   1      21.603  20.320  35.040  0.00  0.00    -0.234 N 
HETATM    9  N   UNK N   1      13.856  19.209  39.216  0.00  0.00    -0.235 N 
HETATM   10  C   UNK N   1      18.734  20.194  37.295  0.00  0.00     0.152 A 
HETATM   11  C   UNK N   1      17.865  21.335  37.882  0.00  0.00     0.099 C 
HETATM   12  C   UNK N   1      18.533  19.378  38.596  0.00  0.00     0.099 C 
HETATM   13  C   UNK N   1      17.295  20.270  38.854  0.00  0.00     0.150 A 
HETATM   14  C   UNK N   1      18.234  19.570  36.006  0.00  0.00     0.268 A 
HETATM   15  C   UNK N   1      16.921  20.654  40.258  0.00  0.00     0.266 A 
HETATM   16  C   UNK N   1      20.350  20.135  35.692  0.00  0.00     0.679 A 
HETATM   17  C   UNK N   1      21.094  21.159  37.766  0.00  0.00     0.170 C 
HETATM   18  C   UNK N   1      15.170  19.715  39.346  0.00  0.00     0.675 A 
HETATM   19  C   UNK N   1      19.096  19.021  33.747  0.00  0.00     0.178 C 
HETATM   20  H   UNK N   1      15.148  20.458  41.395  0.00  0.00     0.187 HD
HETATM   21  H   UNK N   1      21.746  20.031  34.065  0.00  0.00     0.174 HD
HETATM   22  H   UNK N   1      22.393  20.763  35.529  0.00  0.00     0.174 HD
HETATM   23  H   UNK N   1      13.549  18.777  38.333  0.00  0.00     0.174 HD
HETATM   24  H   UNK N   1      13.198  19.270  40.006  0.00  0.00     0.174 HD
ENDROOT
BRANCH  11  25
HETATM   25  C   UNK N   1      16.967  22.190  37.002  0.00  0.00    -0.020 A 
HETATM   26  C   UNK N   1      16.074  23.166  37.421  0.00  0.00    -0.001 A 
HETATM   27  C   UNK N   1      15.457  23.654  36.296  0.00  0.00     0.044 A 
HETATM   28  C   UNK N   1      15.748  23.650  38.688  0.00  0.00     0.016 A 
HETATM   29  N   UNK N   1      15.913  23.035  35.197  0.00  0.00    -0.365 N 
HETATM   30  C   UNK N   1      14.486  24.649  36.355  0.00  0.00     0.049 A 
HETATM   31  C   UNK N   1      16.831  22.135  35.611  0.00  0.00     0.097 A 
HETATM   32  H   UNK N   1      15.611  23.205  34.212  0.00  0.00     0.165 HD
HETATM   33  C   UNK N   1      14.138  25.159  37.618  0.00  0.00     0.013 A 
HETATM   34 Br   UNK N   1      12.808  26.521  37.757  0.00  0.00    -0.051 Br
HETATM   35  C   UNK N   1      14.769  24.660  38.783  0.00  0.00     0.020 A 
ENDBRANCH  11  25
BRANCH  12  36
HETATM   36  C   UNK N   1      18.461  17.856  38.595  0.00  0.00    -0.020 A 
HETATM   37  C   UNK N   1      19.492  16.972  38.311  0.00  0.00    -0.001 A 
HETATM   38  C   UNK N   1      18.988  15.705  38.470  0.00  0.00     0.042 A 
HETATM   39  C   UNK N   1      20.823  17.175  37.941  0.00  0.00     0.014 A 
HETATM   40  N   UNK N   1      17.700  15.749  38.840  0.00  0.00    -0.365 N 
HETATM   41  C   UNK N   1      19.765  14.565  38.271  0.00  0.00     0.030 A 
HETATM   42  C   UNK N   1      17.364  17.055  38.927  0.00  0.00     0.097 A 
HETATM   43  H   UNK N   1      17.078  14.934  39.038  0.00  0.00     0.165 HD
HETATM   44  C   UNK N   1      21.107  14.741  37.897  0.00  0.00     0.002 A 
HETATM   45  C   UNK N   1      21.636  16.042  37.733  0.00  0.00     0.001 A 
ENDBRANCH  12  36
TORSDOF 2
ENDMDL
