# Supplementary material for: Anti-cancer activity elucidation of geissolosimine as an MDM2-p53 interaction inhibitor: An in-silico study
Source: PLoS One. 2025 May 8;20(5):e0323003. doi: 10.1371/journal.pone.0323003 (PMC12061181; doi:10.1371/journal.pone.0323003)
Supplement: S12 File — (ZIP) [file pone.0323003.s012.zip › molecular docking/docking files/docking/21578699_uff_E=1096.63_out.pdbqt]

MODEL 1
REMARK VINA RESULT:      -8.8      0.000      0.000
REMARK  1 active torsions:
REMARK  status: ('A' for Active; 'I' for Inactive)
REMARK    1  A    between atoms: C_15  and  C_20 
ROOT
HETATM    1  O   UNK N   1      20.310  23.718  37.137  0.00  0.00    -0.270 OA
HETATM    2  O   UNK N   1      16.360  19.394  38.465  0.00  0.00    -0.269 OA
HETATM    3  N   UNK N   1      17.056  22.710  37.901  0.00  0.00    -0.203 N 
HETATM    4  N   UNK N   1      19.802  18.869  38.671  0.00  0.00    -0.197 N 
HETATM    5  N   UNK N   1      18.489  19.580  41.319  0.00  0.00    -0.356 N 
HETATM    6  N   UNK N   1      18.192  24.139  36.482  0.00  0.00    -0.154 N 
HETATM    7  N   UNK N   1      17.867  17.758  38.099  0.00  0.00    -0.153 N 
HETATM    8  N   UNK N   1      15.834  24.092  36.368  0.00  0.00    -0.234 N 
ATOM      9  HN  UNK N   1      15.858  24.803  35.636  1.00  0.00     0.174 HD
HETATM   10  N   UNK N   1      19.945  16.611  37.941  0.00  0.00    -0.234 N 
ATOM     11  HN  UNK N   1      20.957  16.637  38.064  1.00  0.00     0.174 HD
HETATM   12  C   UNK N   1      18.484  22.484  38.195  0.00  0.00     0.145 A 
HETATM   13  C   UNK N   1      19.053  21.066  37.815  0.00  0.00     0.104 C 
HETATM   14  C   UNK N   1      18.743  19.879  38.807  0.00  0.00     0.184 A 
HETATM   15  C   UNK N   1      18.827  22.870  39.666  0.00  0.00     0.084 C 
HETATM   16  C   UNK N   1      18.633  20.372  40.229  0.00  0.00     0.057 A 
HETATM   17  C   UNK N   1      18.656  21.710  40.607  0.00  0.00    -0.017 A 
HETATM   18  C   UNK N   1      19.109  23.508  37.234  0.00  0.00     0.268 A 
HETATM   19  C   UNK N   1      17.518  19.015  38.446  0.00  0.00     0.274 A 
HETATM   20  C   UNK N   1      18.532  21.717  41.984  0.00  0.00    -0.001 A 
HETATM   21  C   UNK N   1      16.941  23.670  36.868  0.00  0.00     0.679 A 
HETATM   22  C   UNK N   1      19.253  17.660  38.215  0.00  0.00     0.679 A 
HETATM   23  C   UNK N   1      18.429  20.406  42.381  0.00  0.00     0.043 A 
HETATM   24  C   UNK N   1      15.924  22.236  38.672  0.00  0.00     0.170 C 
HETATM   25  C   UNK N   1      21.211  19.064  38.955  0.00  0.00     0.170 C 
HETATM   26  C   UNK N   1      18.487  22.763  42.907  0.00  0.00     0.014 A 
HETATM   27  C   UNK N   1      18.455  25.135  35.463  0.00  0.00     0.178 C 
HETATM   28  C   UNK N   1      16.969  16.697  37.686  0.00  0.00     0.178 C 
HETATM   29  C   UNK N   1      18.284  20.052  43.722  0.00  0.00     0.030 A 
HETATM   30  C   UNK N   1      18.335  22.437  44.271  0.00  0.00     0.001 A 
HETATM   31  C   UNK N   1      18.236  21.086  44.676  0.00  0.00     0.002 A 
HETATM   32  H   UNK N   1      18.439  18.537  41.335  0.00  0.00     0.166 HD
HETATM   33  H   UNK N   1      14.923  23.732  36.685  0.00  0.00     0.174 HD
HETATM   34  H   UNK N   1      19.500  15.746  37.601  0.00  0.00     0.174 HD
ENDROOT
BRANCH  13  35
HETATM   35  C   UNK N   1      18.840  20.683  36.349  0.00  0.00    -0.020 A 
HETATM   36  C   UNK N   1      19.806  20.302  35.428  0.00  0.00    -0.001 A 
HETATM   37  C   UNK N   1      19.156  20.046  34.247  0.00  0.00     0.044 A 
HETATM   38  C   UNK N   1      21.193  20.165  35.533  0.00  0.00     0.016 A 
HETATM   39  N   UNK N   1      17.836  20.248  34.378  0.00  0.00    -0.365 N 
HETATM   40  C   UNK N   1      19.835  19.638  33.100  0.00  0.00     0.049 A 
HETATM   41  C   UNK N   1      17.628  20.644  35.654  0.00  0.00     0.097 A 
HETATM   42  H   UNK N   1      17.109  20.127  33.638  0.00  0.00     0.165 HD
HETATM   43  C   UNK N   1      21.232  19.495  33.176  0.00  0.00     0.013 A 
HETATM   44 Br   UNK N   1      22.218  18.948  31.634  0.00  0.00    -0.051 Br
HETATM   45  C   UNK N   1      21.909  19.759  34.390  0.00  0.00     0.020 A 
ENDBRANCH  13  35
TORSDOF 1
ENDMDL
MODEL 2
REMARK VINA RESULT:      -8.3      1.859      2.194
REMARK  1 active torsions:
REMARK  status: ('A' for Active; 'I' for Inactive)
REMARK    1  A    between atoms: C_15  and  C_20 
ROOT
HETATM    1  O   UNK N   1      18.972  22.059  37.390  0.00  0.00    -0.270 OA
HETATM    2  O   UNK N   1      15.600  18.018  40.284  0.00  0.00    -0.269 OA
HETATM    3  N   UNK N   1      15.967  21.147  38.915  0.00  0.00    -0.203 N 
HETATM    4  N   UNK N   1      19.056  17.654  39.981  0.00  0.00    -0.197 N 
HETATM    5  N   UNK N   1      18.158  18.892  42.609  0.00  0.00    -0.356 N 
HETATM    6  N   UNK N   1      16.750  22.262  37.048  0.00  0.00    -0.154 N 
HETATM    7  N   UNK N   1      17.132  16.387  40.010  0.00  0.00    -0.153 N 
HETATM    8  N   UNK N   1      14.415  22.121  37.366  0.00  0.00    -0.234 N 
ATOM      9  HN  UNK N   1      14.270  22.654  36.508  1.00  0.00     0.174 HD
HETATM   10  N   UNK N   1      19.227  15.296  39.732  0.00  0.00    -0.234 N 
ATOM     11  HN  UNK N   1      20.242  15.378  39.666  1.00  0.00     0.174 HD
HETATM   12  C   UNK N   1      17.436  21.034  38.993  0.00  0.00     0.145 A 
HETATM   13  C   UNK N   1      18.028  19.586  38.826  0.00  0.00     0.104 C 
HETATM   14  C   UNK N   1      17.969  18.637  40.086  0.00  0.00     0.184 A 
HETATM   15  C   UNK N   1      17.992  21.745  40.264  0.00  0.00     0.084 C 
HETATM   16  C   UNK N   1      18.064  19.427  41.368  0.00  0.00     0.057 A 
HETATM   17  C   UNK N   1      18.060  20.816  41.444  0.00  0.00    -0.017 A 
HETATM   18  C   UNK N   1      17.821  21.840  37.741  0.00  0.00     0.268 A 
HETATM   19  C   UNK N   1      16.762  17.679  40.139  0.00  0.00     0.274 A 
HETATM   20  C   UNK N   1      18.166  21.123  42.788  0.00  0.00    -0.001 A 
HETATM   21  C   UNK N   1      15.616  21.853  37.740  0.00  0.00     0.679 A 
HETATM   22  C   UNK N   1      18.522  16.358  39.896  0.00  0.00     0.679 A 
HETATM   23  C   UNK N   1      18.221  19.929  43.465  0.00  0.00     0.043 A 
HETATM   24  C   UNK N   1      15.014  20.822  39.958  0.00  0.00     0.170 C 
HETATM   25  C   UNK N   1      20.477  17.948  39.963  0.00  0.00     0.170 C 
HETATM   26  C   UNK N   1      18.206  22.344  43.462  0.00  0.00     0.014 A 
HETATM   27  C   UNK N   1      16.772  23.017  35.811  0.00  0.00     0.178 C 
HETATM   28  C   UNK N   1      16.252  15.235  39.997  0.00  0.00     0.178 C 
HETATM   29  C   UNK N   1      18.325  19.874  44.854  0.00  0.00     0.030 A 
HETATM   30  C   UNK N   1      18.306  22.322  44.868  0.00  0.00     0.001 A 
HETATM   31  C   UNK N   1      18.367  21.091  45.561  0.00  0.00     0.002 A 
HETATM   32  H   UNK N   1      18.182  17.877  42.854  0.00  0.00     0.166 HD
HETATM   33  H   UNK N   1      13.597  21.814  37.910  0.00  0.00     0.174 HD
HETATM   34  H   UNK N   1      18.792  14.365  39.667  0.00  0.00     0.174 HD
ENDROOT
BRANCH  13  35
HETATM   35  C   UNK N   1      17.600  18.882  37.537  0.00  0.00    -0.020 A 
HETATM   36  C   UNK N   1      18.398  18.558  36.448  0.00  0.00    -0.001 A 
HETATM   37  C   UNK N   1      17.591  17.934  35.530  0.00  0.00     0.044 A 
HETATM   38  C   UNK N   1      19.756  18.766  36.192  0.00  0.00     0.016 A 
HETATM   39  N   UNK N   1      16.331  17.850  35.985  0.00  0.00    -0.365 N 
HETATM   40  C   UNK N   1      18.076  17.474  34.308  0.00  0.00     0.049 A 
HETATM   41  C   UNK N   1      16.319  18.431  37.206  0.00  0.00     0.097 A 
HETATM   42  H   UNK N   1      15.515  17.423  35.492  0.00  0.00     0.165 HD
HETATM   43  C   UNK N   1      19.439  17.672  34.022  0.00  0.00     0.013 A 
HETATM   44 Br   UNK N   1      20.159  17.072  32.358  0.00  0.00    -0.051 Br
HETATM   45  C   UNK N   1      20.276  18.316  34.962  0.00  0.00     0.020 A 
ENDBRANCH  13  35
TORSDOF 1
ENDMDL
MODEL 3
REMARK VINA RESULT:      -8.0      2.867      6.294
REMARK  1 active torsions:
REMARK  status: ('A' for Active; 'I' for Inactive)
REMARK    1  A    between atoms: C_15  and  C_20 
ROOT
HETATM    1  O   UNK N   1      18.339  18.298  34.925  0.00  0.00    -0.270 OA
HETATM    2  O   UNK N   1      18.621  18.271  40.924  0.00  0.00    -0.269 OA
HETATM    3  N   UNK N   1      20.003  17.476  37.882  0.00  0.00    -0.203 N 
HETATM    4  N   UNK N   1      15.646  18.924  39.225  0.00  0.00    -0.197 N 
HETATM    5  N   UNK N   1      15.954  16.040  40.135  0.00  0.00    -0.356 N 
HETATM    6  N   UNK N   1      20.430  18.323  35.774  0.00  0.00    -0.154 N 
HETATM    7  N   UNK N   1      16.784  19.564  41.122  0.00  0.00    -0.153 N 
HETATM    8  N   UNK N   1      22.250  18.026  37.248  0.00  0.00    -0.234 N 
ATOM      9  HN  UNK N   1      22.885  18.374  36.529  1.00  0.00     0.174 HD
HETATM   10  N   UNK N   1      14.679  20.562  40.649  0.00  0.00    -0.234 N 
ATOM     11  HN  UNK N   1      13.871  20.622  40.030  1.00  0.00     0.174 HD
HETATM   12  C   UNK N   1      18.681  17.565  37.232  0.00  0.00     0.145 A 
HETATM   13  C   UNK N   1      17.678  18.609  37.847  0.00  0.00     0.104 C 
HETATM   14  C   UNK N   1      16.914  18.184  39.161  0.00  0.00     0.184 A 
HETATM   15  C   UNK N   1      18.030  16.157  37.078  0.00  0.00     0.084 C 
HETATM   16  C   UNK N   1      16.682  16.693  39.197  0.00  0.00     0.057 A 
HETATM   17  C   UNK N   1      17.195  15.789  38.273  0.00  0.00    -0.017 A 
HETATM   18  C   UNK N   1      19.109  18.089  35.852  0.00  0.00     0.268 A 
HETATM   19  C   UNK N   1      17.553  18.656  40.482  0.00  0.00     0.274 A 
HETATM   20  C   UNK N   1      16.745  14.544  38.670  0.00  0.00    -0.001 A 
HETATM   21  C   UNK N   1      20.992  17.959  36.993  0.00  0.00     0.679 A 
HETATM   22  C   UNK N   1      15.631  19.749  40.361  0.00  0.00     0.679 A 
HETATM   23  C   UNK N   1      15.997  14.735  39.806  0.00  0.00     0.043 A 
HETATM   24  C   UNK N   1      20.318  16.794  39.122  0.00  0.00     0.170 C 
HETATM   25  C   UNK N   1      14.557  18.839  38.270  0.00  0.00     0.170 C 
HETATM   26  C   UNK N   1      16.943  13.270  38.135  0.00  0.00     0.014 A 
HETATM   27  C   UNK N   1      21.143  18.846  34.625  0.00  0.00     0.178 C 
HETATM   28  C   UNK N   1      17.094  20.224  42.376  0.00  0.00     0.178 C 
HETATM   29  C   UNK N   1      15.393  13.673  40.478  0.00  0.00     0.030 A 
HETATM   30  C   UNK N   1      16.349  12.174  38.795  0.00  0.00     0.001 A 
HETATM   31  C   UNK N   1      15.576  12.376  39.961  0.00  0.00     0.002 A 
HETATM   32  H   UNK N   1      15.455  16.463  40.949  0.00  0.00     0.166 HD
HETATM   33  H   UNK N   1      22.635  17.737  38.158  0.00  0.00     0.174 HD
HETATM   34  H   UNK N   1      14.712  21.155  41.491  0.00  0.00     0.174 HD
ENDROOT
BRANCH  13  35
HETATM   35  C   UNK N   1      18.229  20.034  37.920  0.00  0.00    -0.020 A 
HETATM   36  C   UNK N   1      17.805  21.141  37.196  0.00  0.00    -0.001 A 
HETATM   37  C   UNK N   1      18.580  22.201  37.594  0.00  0.00     0.044 A 
HETATM   38  C   UNK N   1      16.813  21.296  36.225  0.00  0.00     0.016 A 
HETATM   39  N   UNK N   1      19.466  21.819  38.526  0.00  0.00    -0.365 N 
HETATM   40  C   UNK N   1      18.420  23.478  37.059  0.00  0.00     0.049 A 
HETATM   41  C   UNK N   1      19.269  20.498  38.731  0.00  0.00     0.097 A 
HETATM   42  H   UNK N   1      20.174  22.423  39.001  0.00  0.00     0.165 HD
HETATM   43  C   UNK N   1      17.430  23.663  36.077  0.00  0.00     0.013 A 
HETATM   44 Br   UNK N   1      17.170  25.389  35.300  0.00  0.00    -0.051 Br
HETATM   45  C   UNK N   1      16.629  22.574  35.661  0.00  0.00     0.020 A 
ENDBRANCH  13  35
TORSDOF 1
ENDMDL
MODEL 4
REMARK VINA RESULT:      -8.0      3.007      6.839
REMARK  1 active torsions:
REMARK  status: ('A' for Active; 'I' for Inactive)
REMARK    1  A    between atoms: C_15  and  C_20 
ROOT
HETATM    1  O   UNK N   1      15.292  21.353  38.487  0.00  0.00    -0.270 OA
HETATM    2  O   UNK N   1      21.281  20.929  38.334  0.00  0.00    -0.269 OA
HETATM    3  N   UNK N   1      18.400  22.607  37.508  0.00  0.00    -0.203 N 
HETATM    4  N   UNK N   1      19.265  18.219  39.204  0.00  0.00    -0.197 N 
HETATM    5  N   UNK N   1      20.132  18.242  36.290  0.00  0.00    -0.356 N 
HETATM    6  N   UNK N   1      16.378  23.328  38.364  0.00  0.00    -0.154 N 
HETATM    7  N   UNK N   1      21.298  19.163  39.736  0.00  0.00    -0.153 N 
HETATM    8  N   UNK N   1      18.045  24.942  37.926  0.00  0.00    -0.234 N 
ATOM      9  HN  UNK N   1      17.413  25.676  38.247  1.00  0.00     0.174 HD
HETATM   10  N   UNK N   1      20.609  17.192  40.874  0.00  0.00    -0.234 N 
ATOM     11  HN  UNK N   1      19.902  16.467  40.996  1.00  0.00     0.174 HD
HETATM   12  C   UNK N   1      17.604  21.378  37.692  0.00  0.00     0.145 A 
HETATM   13  C   UNK N   1      18.125  20.374  38.786  0.00  0.00     0.104 C 
HETATM   14  C   UNK N   1      19.330  19.438  38.387  0.00  0.00     0.184 A 
HETATM   15  C   UNK N   1      17.340  20.665  36.331  0.00  0.00     0.084 C 
HETATM   16  C   UNK N   1      19.302  19.114  36.913  0.00  0.00     0.057 A 
HETATM   17  C   UNK N   1      18.421  19.675  35.995  0.00  0.00    -0.017 A 
HETATM   18  C   UNK N   1      16.296  21.996  38.213  0.00  0.00     0.268 A 
HETATM   19  C   UNK N   1      20.728  19.945  38.794  0.00  0.00     0.274 A 
HETATM   20  C   UNK N   1      18.731  19.107  34.774  0.00  0.00    -0.001 A 
HETATM   21  C   UNK N   1      17.644  23.721  37.944  0.00  0.00     0.679 A 
HETATM   22  C   UNK N   1      20.413  18.120  40.007  0.00  0.00     0.679 A 
HETATM   23  C   UNK N   1      19.778  18.244  34.992  0.00  0.00     0.043 A 
HETATM   24  C   UNK N   1      19.651  22.733  36.786  0.00  0.00     0.170 C 
HETATM   25  C   UNK N   1      18.189  17.245  39.205  0.00  0.00     0.170 C 
HETATM   26  C   UNK N   1      18.191  19.289  33.500  0.00  0.00     0.014 A 
HETATM   27  C   UNK N   1      15.333  24.201  38.862  0.00  0.00     0.178 C 
HETATM   28  C   UNK N   1      22.595  19.363  40.353  0.00  0.00     0.178 C 
HETATM   29  C   UNK N   1      20.348  17.502  33.957  0.00  0.00     0.030 A 
HETATM   30  C   UNK N   1      18.750  18.557  32.432  0.00  0.00     0.001 A 
HETATM   31  C   UNK N   1      19.824  17.666  32.661  0.00  0.00     0.002 A 
HETATM   32  H   UNK N   1      20.893  17.678  36.729  0.00  0.00     0.166 HD
HETATM   33  H   UNK N   1      18.985  25.199  37.597  0.00  0.00     0.174 HD
HETATM   34  H   UNK N   1      21.464  17.163  41.449  0.00  0.00     0.174 HD
ENDROOT
BRANCH  13  35
HETATM   35  C   UNK N   1      18.297  20.998  40.173  0.00  0.00    -0.020 A 
HETATM   36  C   UNK N   1      17.773  20.542  41.374  0.00  0.00    -0.001 A 
HETATM   37  C   UNK N   1      18.192  21.410  42.351  0.00  0.00     0.044 A 
HETATM   38  C   UNK N   1      16.966  19.444  41.683  0.00  0.00     0.016 A 
HETATM   39  N   UNK N   1      18.948  22.387  41.826  0.00  0.00    -0.365 N 
HETATM   40  C   UNK N   1      17.841  21.246  43.689  0.00  0.00     0.049 A 
HETATM   41  C   UNK N   1      19.016  22.153  40.496  0.00  0.00     0.097 A 
HETATM   42  H   UNK N   1      19.395  23.177  42.342  0.00  0.00     0.165 HD
HETATM   43  C   UNK N   1      17.026  20.151  44.028  0.00  0.00     0.013 A 
HETATM   44 Br   UNK N   1      16.504  19.879  45.846  0.00  0.00    -0.051 Br
HETATM   45  C   UNK N   1      16.589  19.253  43.027  0.00  0.00     0.020 A 
ENDBRANCH  13  35
TORSDOF 1
ENDMDL
MODEL 5
REMARK VINA RESULT:      -7.7      2.865      6.243
REMARK  1 active torsions:
REMARK  status: ('A' for Active; 'I' for Inactive)
REMARK    1  A    between atoms: C_15  and  C_20 
ROOT
HETATM    1  O   UNK N   1      16.418  19.445  42.266  0.00  0.00    -0.270 OA
HETATM    2  O   UNK N   1      19.422  20.790  37.243  0.00  0.00    -0.269 OA
HETATM    3  N   UNK N   1      18.786  21.368  40.569  0.00  0.00    -0.203 N 
HETATM    4  N   UNK N   1      16.535  18.833  37.193  0.00  0.00    -0.197 N 
HETATM    5  N   UNK N   1      16.060  21.772  36.576  0.00  0.00    -0.356 N 
HETATM    6  N   UNK N   1      18.478  20.305  42.598  0.00  0.00    -0.154 N 
HETATM    7  N   UNK N   1      18.572  19.020  36.134  0.00  0.00    -0.153 N 
HETATM    8  N   UNK N   1      20.488  21.496  42.254  0.00  0.00    -0.234 N 
ATOM      9  HN  UNK N   1      20.794  21.245  43.195  1.00  0.00     0.174 HD
HETATM   10  N   UNK N   1      17.081  17.292  35.468  0.00  0.00    -0.234 N 
ATOM     11  HN  UNK N   1      16.176  16.836  35.591  1.00  0.00     0.174 HD
HETATM   12  C   UNK N   1      17.472  20.705  40.456  0.00  0.00     0.145 A 
HETATM   13  C   UNK N   1      17.378  19.531  39.413  0.00  0.00     0.104 C 
HETATM   14  C   UNK N   1      17.216  19.930  37.895  0.00  0.00     0.184 A 
HETATM   15  C   UNK N   1      16.328  21.745  40.263  0.00  0.00     0.084 C 
HETATM   16  C   UNK N   1      16.459  21.228  37.751  0.00  0.00     0.057 A 
HETATM   17  C   UNK N   1      16.077  22.043  38.811  0.00  0.00    -0.017 A 
HETATM   18  C   UNK N   1      17.376  20.087  41.861  0.00  0.00     0.268 A 
HETATM   19  C   UNK N   1      18.523  19.983  37.079  0.00  0.00     0.274 A 
HETATM   20  C   UNK N   1      15.412  23.115  38.245  0.00  0.00    -0.001 A 
HETATM   21  C   UNK N   1      19.346  21.078  41.835  0.00  0.00     0.679 A 
HETATM   22  C   UNK N   1      17.378  18.303  36.204  0.00  0.00     0.679 A 
HETATM   23  C   UNK N   1      15.425  22.918  36.885  0.00  0.00     0.043 A 
HETATM   24  C   UNK N   1      19.342  22.354  39.663  0.00  0.00     0.170 C 
HETATM   25  C   UNK N   1      15.195  18.347  37.462  0.00  0.00     0.170 C 
HETATM   26  C   UNK N   1      14.815  24.243  38.811  0.00  0.00     0.014 A 
HETATM   27  C   UNK N   1      18.715  19.832  43.947  0.00  0.00     0.178 C 
HETATM   28  C   UNK N   1      19.662  18.775  35.210  0.00  0.00     0.178 C 
HETATM   29  C   UNK N   1      14.838  23.826  36.004  0.00  0.00     0.030 A 
HETATM   30  C   UNK N   1      14.219  25.182  37.945  0.00  0.00     0.001 A 
HETATM   31  C   UNK N   1      14.229  24.973  36.547  0.00  0.00     0.002 A 
HETATM   32  H   UNK N   1      16.212  21.380  35.620  0.00  0.00     0.166 HD
HETATM   33  H   UNK N   1      21.101  22.078  41.667  0.00  0.00     0.174 HD
HETATM   34  H   UNK N   1      17.734  16.931  34.758  0.00  0.00     0.174 HD
ENDROOT
BRANCH  13  35
HETATM   35  C   UNK N   1      18.412  18.424  39.625  0.00  0.00    -0.020 A 
HETATM   36  C   UNK N   1      18.170  17.084  39.894  0.00  0.00    -0.001 A 
HETATM   37  C   UNK N   1      19.392  16.469  40.000  0.00  0.00     0.044 A 
HETATM   38  C   UNK N   1      16.984  16.365  40.058  0.00  0.00     0.016 A 
HETATM   39  N   UNK N   1      20.386  17.351  39.812  0.00  0.00    -0.365 N 
HETATM   40  C   UNK N   1      19.517  15.108  40.271  0.00  0.00     0.049 A 
HETATM   41  C   UNK N   1      19.804  18.551  39.589  0.00  0.00     0.097 A 
HETATM   42  H   UNK N   1      21.412  17.153  39.837  0.00  0.00     0.165 HD
HETATM   43  C   UNK N   1      18.339  14.359  40.443  0.00  0.00     0.013 A 
HETATM   44 Br   UNK N   1      18.445  12.491  40.826  0.00  0.00    -0.051 Br
HETATM   45  C   UNK N   1      17.076  14.987  40.338  0.00  0.00     0.020 A 
ENDBRANCH  13  35
TORSDOF 1
ENDMDL
MODEL 6
REMARK VINA RESULT:      -7.6      2.904      5.992
REMARK  1 active torsions:
REMARK  status: ('A' for Active; 'I' for Inactive)
REMARK    1  A    between atoms: C_15  and  C_20 
ROOT
HETATM    1  O   UNK N   1      20.289  19.466  36.393  0.00  0.00    -0.270 OA
HETATM    2  O   UNK N   1      15.601  19.100  40.128  0.00  0.00    -0.269 OA
HETATM    3  N   UNK N   1      17.028  18.424  37.078  0.00  0.00    -0.203 N 
HETATM    4  N   UNK N   1      18.238  21.312  40.695  0.00  0.00    -0.197 N 
HETATM    5  N   UNK N   1      15.837  22.563  39.311  0.00  0.00    -0.356 N 
HETATM    6  N   UNK N   1      18.969  17.662  36.080  0.00  0.00    -0.154 N 
HETATM    7  N   UNK N   1      16.771  19.964  41.852  0.00  0.00    -0.153 N 
HETATM    8  N   UNK N   1      17.081  16.244  36.079  0.00  0.00    -0.234 N 
ATOM      9  HN  UNK N   1      17.616  15.538  35.572  1.00  0.00     0.174 HD
HETATM   10  N   UNK N   1      18.378  21.228  43.066  0.00  0.00    -0.234 N 
ATOM     11  HN  UNK N   1      19.149  21.895  43.043  1.00  0.00     0.174 HD
HETATM   12  C   UNK N   1      18.007  19.512  37.270  0.00  0.00     0.145 A 
HETATM   13  C   UNK N   1      18.448  19.792  38.754  0.00  0.00     0.104 C 
HETATM   14  C   UNK N   1      17.459  20.634  39.650  0.00  0.00     0.184 A 
HETATM   15  C   UNK N   1      17.555  20.815  36.544  0.00  0.00     0.084 C 
HETATM   16  C   UNK N   1      16.677  21.621  38.818  0.00  0.00     0.057 A 
HETATM   17  C   UNK N   1      16.712  21.689  37.430  0.00  0.00    -0.017 A 
HETATM   18  C   UNK N   1      19.213  18.903  36.534  0.00  0.00     0.268 A 
HETATM   19  C   UNK N   1      16.503  19.811  40.537  0.00  0.00     0.274 A 
HETATM   20  C   UNK N   1      15.864  22.723  37.078  0.00  0.00    -0.001 A 
HETATM   21  C   UNK N   1      17.652  17.351  36.399  0.00  0.00     0.679 A 
HETATM   22  C   UNK N   1      17.834  20.861  41.961  0.00  0.00     0.679 A 
HETATM   23  C   UNK N   1      15.348  23.228  38.247  0.00  0.00     0.043 A 
HETATM   24  C   UNK N   1      15.599  18.490  37.311  0.00  0.00     0.170 C 
HETATM   25  C   UNK N   1      19.277  22.303  40.481  0.00  0.00     0.170 C 
HETATM   26  C   UNK N   1      15.499  23.245  35.836  0.00  0.00     0.014 A 
HETATM   27  C   UNK N   1      19.903  16.807  35.375  0.00  0.00     0.178 C 
HETATM   28  C   UNK N   1      16.080  19.322  42.952  0.00  0.00     0.178 C 
HETATM   29  C   UNK N   1      14.442  24.288  38.255  0.00  0.00     0.030 A 
HETATM   30  C   UNK N   1      14.580  24.314  35.811  0.00  0.00     0.001 A 
HETATM   31  C   UNK N   1      14.055  24.835  37.017  0.00  0.00     0.002 A 
HETATM   32  H   UNK N   1      15.615  22.742  40.316  0.00  0.00     0.166 HD
HETATM   33  H   UNK N   1      16.100  16.050  36.321  0.00  0.00     0.174 HD
HETATM   34  H   UNK N   1      18.054  20.864  43.974  0.00  0.00     0.174 HD
ENDROOT
BRANCH  13  35
HETATM   35  C   UNK N   1      19.004  18.566  39.481  0.00  0.00    -0.020 A 
HETATM   36  C   UNK N   1      20.277  18.406  40.011  0.00  0.00    -0.001 A 
HETATM   37  C   UNK N   1      20.324  17.154  40.571  0.00  0.00     0.044 A 
HETATM   38  C   UNK N   1      21.389  19.251  40.040  0.00  0.00     0.016 A 
HETATM   39  N   UNK N   1      19.150  16.522  40.420  0.00  0.00    -0.365 N 
HETATM   40  C   UNK N   1      21.469  16.663  41.196  0.00  0.00     0.049 A 
HETATM   41  C   UNK N   1      18.336  17.368  39.750  0.00  0.00     0.097 A 
HETATM   42  H   UNK N   1      18.910  15.560  40.751  0.00  0.00     0.165 HD
HETATM   43  C   UNK N   1      22.604  17.492  41.238  0.00  0.00     0.013 A 
HETATM   44 Br   UNK N   1      24.206  16.871  42.073  0.00  0.00    -0.051 Br
HETATM   45  C   UNK N   1      22.564  18.783  40.661  0.00  0.00     0.020 A 
ENDBRANCH  13  35
TORSDOF 1
ENDMDL
MODEL 7
REMARK VINA RESULT:      -7.5      2.711      5.843
REMARK  1 active torsions:
REMARK  status: ('A' for Active; 'I' for Inactive)
REMARK    1  A    between atoms: C_15  and  C_20 
ROOT
HETATM    1  O   UNK N   1      17.977  19.529  33.837  0.00  0.00    -0.270 OA
HETATM    2  O   UNK N   1      20.377  19.370  39.340  0.00  0.00    -0.269 OA
HETATM    3  N   UNK N   1      20.451  18.424  36.039  0.00  0.00    -0.203 N 
HETATM    4  N   UNK N   1      17.119  20.483  38.785  0.00  0.00    -0.197 N 
HETATM    5  N   UNK N   1      17.312  17.571  39.639  0.00  0.00    -0.356 N 
HETATM    6  N   UNK N   1      20.213  19.230  33.886  0.00  0.00    -0.154 N 
HETATM    7  N   UNK N   1      18.939  20.918  40.128  0.00  0.00    -0.153 N 
HETATM    8  N   UNK N   1      22.377  18.644  34.626  0.00  0.00    -0.234 N 
ATOM      9  HN  UNK N   1      22.756  18.905  33.716  1.00  0.00     0.174 HD
HETATM   10  N   UNK N   1      16.970  22.225  40.395  0.00  0.00    -0.234 N 
ATOM     11  HN  UNK N   1      16.012  22.413  40.101  1.00  0.00     0.174 HD
HETATM   12  C   UNK N   1      19.011  18.718  35.899  0.00  0.00     0.145 A 
HETATM   13  C   UNK N   1      18.456  19.890  36.789  0.00  0.00     0.104 C 
HETATM   14  C   UNK N   1      18.159  19.564  38.304  0.00  0.00     0.184 A 
HETATM   15  C   UNK N   1      18.153  17.425  36.042  0.00  0.00     0.084 C 
HETATM   16  C   UNK N   1      17.744  18.123  38.479  0.00  0.00     0.057 A 
HETATM   17  C   UNK N   1      17.756  17.168  37.469  0.00  0.00    -0.017 A 
HETATM   18  C   UNK N   1      18.989  19.194  34.437  0.00  0.00     0.268 A 
HETATM   19  C   UNK N   1      19.289  19.916  39.292  0.00  0.00     0.274 A 
HETATM   20  C   UNK N   1      17.303  15.997  38.048  0.00  0.00    -0.001 A 
HETATM   21  C   UNK N   1      21.115  18.769  34.838  0.00  0.00     0.679 A 
HETATM   22  C   UNK N   1      17.629  21.283  39.819  0.00  0.00     0.679 A 
HETATM   23  C   UNK N   1      17.047  16.280  39.368  0.00  0.00     0.043 A 
HETATM   24  C   UNK N   1      21.087  17.685  37.112  0.00  0.00     0.170 C 
HETATM   25  C   UNK N   1      15.760  20.575  38.284  0.00  0.00     0.170 C 
HETATM   26  C   UNK N   1      17.111  14.716  37.528  0.00  0.00     0.014 A 
HETATM   27  C   UNK N   1      20.536  19.659  32.539  0.00  0.00     0.178 C 
HETATM   28  C   UNK N   1      19.768  21.506  41.162  0.00  0.00     0.178 C 
HETATM   29  C   UNK N   1      16.577  15.309  40.251  0.00  0.00     0.030 A 
HETATM   30  C   UNK N   1      16.642  13.711  38.399  0.00  0.00     0.001 A 
HETATM   31  C   UNK N   1      16.374  14.007  39.755  0.00  0.00     0.002 A 
HETATM   32  H   UNK N   1      17.204  18.052  40.560  0.00  0.00     0.166 HD
HETATM   33  H   UNK N   1      23.016  18.287  35.351  0.00  0.00     0.174 HD
HETATM   34  H   UNK N   1      17.388  22.794  41.146  0.00  0.00     0.174 HD
ENDROOT
BRANCH  13  35
HETATM   35  C   UNK N   1      19.195  21.217  36.605  0.00  0.00    -0.020 A 
HETATM   36  C   UNK N   1      18.666  22.425  36.172  0.00  0.00    -0.001 A 
HETATM   37  C   UNK N   1      19.693  23.335  36.168  0.00  0.00     0.044 A 
HETATM   38  C   UNK N   1      17.376  22.792  35.781  0.00  0.00     0.016 A 
HETATM   39  N   UNK N   1      20.837  22.762  36.573  0.00  0.00    -0.365 N 
HETATM   40  C   UNK N   1      19.508  24.661  35.780  0.00  0.00     0.049 A 
HETATM   41  C   UNK N   1      20.551  21.467  36.837  0.00  0.00     0.097 A 
HETATM   42  H   UNK N   1      21.770  23.224  36.664  0.00  0.00     0.165 HD
HETATM   43  C   UNK N   1      18.220  25.057  35.378  0.00  0.00     0.013 A 
HETATM   44 Br   UNK N   1      17.907  26.858  34.827  0.00  0.00    -0.051 Br
HETATM   45  C   UNK N   1      17.157  24.124  35.378  0.00  0.00     0.020 A 
ENDBRANCH  13  35
TORSDOF 1
ENDMDL
MODEL 8
REMARK VINA RESULT:      -7.4      3.209      6.889
REMARK  1 active torsions:
REMARK  status: ('A' for Active; 'I' for Inactive)
REMARK    1  A    between atoms: C_15  and  C_20 
ROOT
HETATM    1  O   UNK N   1      15.269  19.316  38.742  0.00  0.00    -0.270 OA
HETATM    2  O   UNK N   1      20.668  20.482  36.383  0.00  0.00    -0.269 OA
HETATM    3  N   UNK N   1      17.246  20.744  36.244  0.00  0.00    -0.203 N 
HETATM    4  N   UNK N   1      20.224  18.066  38.859  0.00  0.00    -0.197 N 
HETATM    5  N   UNK N   1      20.269  16.956  36.028  0.00  0.00    -0.356 N 
HETATM    6  N   UNK N   1      15.380  21.213  37.525  0.00  0.00    -0.154 N 
HETATM    7  N   UNK N   1      21.750  19.652  38.179  0.00  0.00    -0.153 N 
HETATM    8  N   UNK N   1      16.074  22.814  35.934  0.00  0.00    -0.234 N 
ATOM      9  HN  UNK N   1      15.294  23.415  36.204  1.00  0.00     0.174 HD
HETATM   10  N   UNK N   1      22.232  18.337  40.101  0.00  0.00    -0.234 N 
ATOM     11  HN  UNK N   1      21.939  17.594  40.735  1.00  0.00     0.174 HD
HETATM   12  C   UNK N   1      17.097  19.581  37.140  0.00  0.00     0.145 A 
HETATM   13  C   UNK N   1      18.233  19.385  38.211  0.00  0.00     0.104 C 
HETATM   14  C   UNK N   1      19.581  18.729  37.717  0.00  0.00     0.184 A 
HETATM   15  C   UNK N   1      16.829  18.275  36.334  0.00  0.00     0.084 C 
HETATM   16  C   UNK N   1      19.332  17.761  36.586  0.00  0.00     0.057 A 
HETATM   17  C   UNK N   1      18.104  17.571  35.962  0.00  0.00    -0.017 A 
HETATM   18  C   UNK N   1      15.820  19.997  37.889  0.00  0.00     0.268 A 
HETATM   19  C   UNK N   1      20.699  19.719  37.333  0.00  0.00     0.274 A 
HETATM   20  C   UNK N   1      18.315  16.605  34.996  0.00  0.00    -0.001 A 
HETATM   21  C   UNK N   1      16.229  21.686  36.530  0.00  0.00     0.679 A 
HETATM   22  C   UNK N   1      21.467  18.663  39.121  0.00  0.00     0.679 A 
HETATM   23  C   UNK N   1      19.642  16.258  35.064  0.00  0.00     0.043 A 
HETATM   24  C   UNK N   1      18.117  20.847  35.090  0.00  0.00     0.170 C 
HETATM   25  C   UNK N   1      19.679  16.959  39.623  0.00  0.00     0.170 C 
HETATM   26  C   UNK N   1      17.456  16.019  34.064  0.00  0.00     0.014 A 
HETATM   27  C   UNK N   1      14.224  21.904  38.061  0.00  0.00     0.178 C 
HETATM   28  C   UNK N   1      22.956  20.454  38.120  0.00  0.00     0.178 C 
HETATM   29  C   UNK N   1      20.198  15.301  34.214  0.00  0.00     0.030 A 
HETATM   30  C   UNK N   1      17.990  15.053  33.187  0.00  0.00     0.001 A 
HETATM   31  C   UNK N   1      19.356  14.694  33.263  0.00  0.00     0.002 A 
HETATM   32  H   UNK N   1      21.277  16.888  36.295  0.00  0.00     0.166 HD
HETATM   33  H   UNK N   1      16.714  23.128  35.192  0.00  0.00     0.174 HD
HETATM   34  H   UNK N   1      23.134  18.808  40.260  0.00  0.00     0.174 HD
ENDROOT
BRANCH  13  35
HETATM   35  C   UNK N   1      18.464  20.604  39.106  0.00  0.00    -0.020 A 
HETATM   36  C   UNK N   1      18.342  20.671  40.488  0.00  0.00    -0.001 A 
HETATM   37  C   UNK N   1      18.650  21.957  40.856  0.00  0.00     0.044 A 
HETATM   38  C   UNK N   1      17.985  19.714  41.440  0.00  0.00     0.016 A 
HETATM   39  N   UNK N   1      18.956  22.699  39.780  0.00  0.00    -0.365 N 
HETATM   40  C   UNK N   1      18.626  22.374  42.185  0.00  0.00     0.049 A 
HETATM   41  C   UNK N   1      18.840  21.889  38.704  0.00  0.00     0.097 A 
HETATM   42  H   UNK N   1      19.228  23.707  39.772  0.00  0.00     0.165 HD
HETATM   43  C   UNK N   1      18.266  21.432  43.165  0.00  0.00     0.013 A 
HETATM   44 Br   UNK N   1      18.206  21.947  45.004  0.00  0.00    -0.051 Br
HETATM   45  C   UNK N   1      17.946  20.106  42.793  0.00  0.00     0.020 A 
ENDBRANCH  13  35
TORSDOF 1
ENDMDL
MODEL 9
REMARK VINA RESULT:      -7.4      3.062      6.166
REMARK  1 active torsions:
REMARK  status: ('A' for Active; 'I' for Inactive)
REMARK    1  A    between atoms: C_15  and  C_20 
ROOT
HETATM    1  O   UNK N   1      21.546  17.845  37.644  0.00  0.00    -0.270 OA
HETATM    2  O   UNK N   1      16.138  20.295  36.741  0.00  0.00    -0.269 OA
HETATM    3  N   UNK N   1      19.065  19.012  35.483  0.00  0.00    -0.203 N 
HETATM    4  N   UNK N   1      17.699  20.378  39.859  0.00  0.00    -0.197 N 
HETATM    5  N   UNK N   1      18.077  22.903  38.208  0.00  0.00    -0.356 N 
HETATM    6  N   UNK N   1      20.554  17.258  35.704  0.00  0.00    -0.154 N 
HETATM    7  N   UNK N   1      15.601  20.176  38.928  0.00  0.00    -0.153 N 
HETATM    8  N   UNK N   1      19.165  17.311  33.795  0.00  0.00    -0.234 N 
ATOM      9  HN  UNK N   1      19.596  16.448  33.462  1.00  0.00     0.174 HD
HETATM   10  N   UNK N   1      15.822  20.123  41.295  0.00  0.00    -0.234 N 
ATOM     11  HN  UNK N   1      16.438  20.172  42.106  1.00  0.00     0.174 HD
HETATM   12  C   UNK N   1      19.750  19.253  36.768  0.00  0.00     0.145 A 
HETATM   13  C   UNK N   1      18.857  19.138  38.058  0.00  0.00     0.104 C 
HETATM   14  C   UNK N   1      17.938  20.371  38.409  0.00  0.00     0.184 A 
HETATM   15  C   UNK N   1      20.556  20.586  36.738  0.00  0.00     0.084 C 
HETATM   16  C   UNK N   1      18.565  21.665  37.949  0.00  0.00     0.057 A 
HETATM   17  C   UNK N   1      19.727  21.756  37.191  0.00  0.00    -0.017 A 
HETATM   18  C   UNK N   1      20.722  18.062  36.767  0.00  0.00     0.268 A 
HETATM   19  C   UNK N   1      16.483  20.278  37.910  0.00  0.00     0.274 A 
HETATM   20  C   UNK N   1      19.949  23.107  36.996  0.00  0.00    -0.001 A 
HETATM   21  C   UNK N   1      19.554  17.813  34.912  0.00  0.00     0.679 A 
HETATM   22  C   UNK N   1      16.328  20.219  40.117  0.00  0.00     0.679 A 
HETATM   23  C   UNK N   1      18.924  23.772  37.625  0.00  0.00     0.043 A 
HETATM   24  C   UNK N   1      18.208  19.937  34.768  0.00  0.00     0.170 C 
HETATM   25  C   UNK N   1      18.707  20.523  40.892  0.00  0.00     0.170 C 
HETATM   26  C   UNK N   1      20.952  23.795  36.312  0.00  0.00     0.014 A 
HETATM   27  C   UNK N   1      21.288  16.039  35.424  0.00  0.00     0.178 C 
HETATM   28  C   UNK N   1      14.162  20.052  38.812  0.00  0.00     0.178 C 
HETATM   29  C   UNK N   1      18.837  25.164  37.619  0.00  0.00     0.030 A 
HETATM   30  C   UNK N   1      20.887  25.203  36.283  0.00  0.00     0.001 A 
HETATM   31  C   UNK N   1      19.835  25.885  36.936  0.00  0.00     0.002 A 
HETATM   32  H   UNK N   1      17.218  23.137  38.753  0.00  0.00     0.166 HD
HETATM   33  H   UNK N   1      18.430  17.755  33.227  0.00  0.00     0.174 HD
HETATM   34  H   UNK N   1      14.809  19.999  41.438  0.00  0.00     0.174 HD
ENDROOT
BRANCH  13  35
HETATM   35  C   UNK N   1      18.127  17.800  38.193  0.00  0.00    -0.020 A 
HETATM   36  C   UNK N   1      18.192  16.906  39.253  0.00  0.00    -0.001 A 
HETATM   37  C   UNK N   1      17.370  15.853  38.942  0.00  0.00     0.044 A 
HETATM   38  C   UNK N   1      18.907  16.933  40.453  0.00  0.00     0.016 A 
HETATM   39  N   UNK N   1      16.794  16.038  37.744  0.00  0.00    -0.365 N 
HETATM   40  C   UNK N   1      17.201  14.765  39.796  0.00  0.00     0.049 A 
HETATM   41  C   UNK N   1      17.251  17.219  37.271  0.00  0.00     0.097 A 
HETATM   42  H   UNK N   1      16.124  15.394  37.265  0.00  0.00     0.165 HD
HETATM   43  C   UNK N   1      17.911  14.764  41.010  0.00  0.00     0.013 A 
HETATM   44 Br   UNK N   1      17.728  13.296  42.218  0.00  0.00    -0.051 Br
HETATM   45  C   UNK N   1      18.762  15.845  41.337  0.00  0.00     0.020 A 
ENDBRANCH  13  35
TORSDOF 1
ENDMDL
