# Supplementary material for: Anti-cancer activity elucidation of geissolosimine as an MDM2-p53 interaction inhibitor: An in-silico study
Source: PLoS One. 2025 May 8;20(5):e0323003. doi: 10.1371/journal.pone.0323003 (PMC12061181; doi:10.1371/journal.pone.0323003)
Supplement: S12 File — (ZIP) [file pone.0323003.s012.zip › molecular docking/docking files/docking/23259927_uff_E=2367.47_out.pdbqt]

MODEL 1
REMARK VINA RESULT:      -9.9      0.000      0.000
REMARK  3 active torsions:
REMARK  status: ('A' for Active; 'I' for Inactive)
REMARK    1  A    between atoms: O_4  and  C_28 
REMARK    2  A    between atoms: C_14  and  C_20 
REMARK    3  A    between atoms: C_20  and  C_23 
ROOT
HETATM    1  O   UNK N   1      21.063  19.629  33.415  0.00  0.00    -0.368 OA
HETATM    2  O   UNK N   1      20.292  19.409  38.102  0.00  0.00    -0.272 OA
HETATM    3  O   UNK N   1      17.717  20.675  38.113  0.00  0.00    -0.297 OA
HETATM    4  O   UNK N   1      15.313  24.904  36.142  0.00  0.00    -0.290 OA
HETATM    5  N   UNK N   1      19.228  17.665  37.200  0.00  0.00    -0.355 N 
HETATM    6  C   UNK N   1      20.450  18.546  34.075  0.00  0.00     0.088 A 
HETATM    7  C   UNK N   1      20.987  19.718  34.829  0.00  0.00     0.166 A 
HETATM    8  C   UNK N   1      18.195  18.658  35.314  0.00  0.00     0.041 C 
HETATM    9  C   UNK N   1      18.848  19.806  36.199  0.00  0.00     0.116 C 
HETATM   10  C   UNK N   1      18.910  18.520  33.923  0.00  0.00     0.026 C 
HETATM   11  C   UNK N   1      19.877  20.654  35.364  0.00  0.00     0.066 C 
HETATM   12  C   UNK N   1      18.267  17.362  36.184  0.00  0.00     0.095 C 
HETATM   13  C   UNK N   1      19.554  18.961  37.240  0.00  0.00     0.235 C 
HETATM   14  C   UNK N   1      21.295  17.269  34.079  0.00  0.00     0.049 C 
HETATM   15  C   UNK N   1      18.399  17.368  33.038  0.00  0.00     0.014 C 
HETATM   16  C   UNK N   1      17.780  20.670  36.890  0.00  0.00     0.146 C 
HETATM   17  C   UNK N   1      20.504  21.786  36.144  0.00  0.00    -0.022 C 
HETATM   18  C   UNK N   1      16.758  21.471  36.095  0.00  0.00     0.083 C 
HETATM   19  C   UNK N   1      20.573  23.026  35.632  0.00  0.00    -0.029 C 
HETATM   20  C   UNK N   1      15.694  22.148  36.997  0.00  0.00     0.047 C 
HETATM   21  C   UNK N   1      21.151  24.171  36.424  0.00  0.00     0.035 C 
HETATM   22  C   UNK N   1      16.220  23.418  37.718  0.00  0.00     0.192 C 
HETATM   23  C   UNK N   1      20.181  25.368  36.416  0.00  0.00     0.008 C 
HETATM   24  C   UNK N   1      16.343  24.523  36.683  0.00  0.00     0.183 C 
HETATM   25  C   UNK N   1      18.797  24.939  36.892  0.00  0.00    -0.012 C 
HETATM   26  C   UNK N   1      20.715  26.507  37.286  0.00  0.00     0.014 C 
HETATM   27  C   UNK N   1      17.645  25.051  36.170  0.00  0.00    -0.017 C 
HETATM   28  C   UNK N   1      17.572  25.672  34.784  0.00  0.00     0.052 C 
HETATM   29  H   UNK N   1      19.569  16.978  37.889  0.00  0.00     0.162 HD
ENDROOT
BRANCH  12  30
HETATM   30  C   UNK N   1      16.895  17.036  36.802  0.00  0.00     0.066 C 
BRANCH  30  31
HETATM   31  C   UNK N   1      16.837  17.374  38.264  0.00  0.00    -0.028 A 
HETATM   32  C   UNK N   1      15.903  18.186  38.873  0.00  0.00    -0.002 A 
HETATM   33  C   UNK N   1      16.215  18.225  40.205  0.00  0.00     0.042 A 
HETATM   34  C   UNK N   1      14.799  18.871  38.359  0.00  0.00     0.014 A 
HETATM   35  N   UNK N   1      17.305  17.477  40.457  0.00  0.00    -0.365 N 
HETATM   36  C   UNK N   1      15.456  18.959  41.114  0.00  0.00     0.030 A 
HETATM   37  C   UNK N   1      17.692  16.943  39.273  0.00  0.00     0.096 A 
HETATM   38  H   UNK N   1      17.762  17.331  41.384  0.00  0.00     0.165 HD
HETATM   39  C   UNK N   1      14.337  19.662  40.626  0.00  0.00     0.002 A 
HETATM   40  C   UNK N   1      14.010  19.616  39.251  0.00  0.00     0.001 A 
ENDBRANCH  30  31
ENDBRANCH  12  30
BRANCH  22  41
HETATM   41  O   UNK N   1      15.347  23.826  38.744  0.00  0.00    -0.388 OA
HETATM   42  H   UNK N   1      15.039  23.018  39.233  0.00  0.00     0.210 HD
ENDBRANCH  22  41
TORSDOF 3
ENDMDL
MODEL 2
REMARK VINA RESULT:      -9.7      2.716      7.394
REMARK  3 active torsions:
REMARK  status: ('A' for Active; 'I' for Inactive)
REMARK    1  A    between atoms: O_4  and  C_28 
REMARK    2  A    between atoms: C_14  and  C_20 
REMARK    3  A    between atoms: C_20  and  C_23 
ROOT
HETATM    1  O   UNK N   1      14.805  17.367  39.609  0.00  0.00    -0.368 OA
HETATM    2  O   UNK N   1      19.199  19.179  39.775  0.00  0.00    -0.272 OA
HETATM    3  O   UNK N   1      19.532  19.603  36.957  0.00  0.00    -0.297 OA
HETATM    4  O   UNK N   1      18.856  17.072  32.409  0.00  0.00    -0.290 OA
HETATM    5  N   UNK N   1      17.797  20.916  39.686  0.00  0.00    -0.355 N 
HETATM    6  C   UNK N   1      15.102  18.735  39.772  0.00  0.00     0.088 A 
HETATM    7  C   UNK N   1      16.180  17.705  39.707  0.00  0.00     0.166 A 
HETATM    8  C   UNK N   1      16.271  20.213  38.017  0.00  0.00     0.041 C 
HETATM    9  C   UNK N   1      17.470  19.171  38.080  0.00  0.00     0.116 C 
HETATM   10  C   UNK N   1      14.916  19.568  38.481  0.00  0.00     0.026 C 
HETATM   11  C   UNK N   1      16.946  17.715  38.361  0.00  0.00     0.066 C 
HETATM   12  C   UNK N   1      16.718  21.425  38.896  0.00  0.00     0.095 C 
HETATM   13  C   UNK N   1      18.227  19.720  39.273  0.00  0.00     0.235 C 
HETATM   14  C   UNK N   1      14.744  19.280  41.159  0.00  0.00     0.049 C 
HETATM   15  C   UNK N   1      13.719  20.534  38.539  0.00  0.00     0.014 C 
HETATM   16  C   UNK N   1      18.364  19.256  36.832  0.00  0.00     0.146 C 
HETATM   17  C   UNK N   1      18.040  16.673  38.396  0.00  0.00    -0.022 C 
HETATM   18  C   UNK N   1      17.821  18.981  35.436  0.00  0.00     0.083 C 
HETATM   19  C   UNK N   1      17.921  15.520  37.716  0.00  0.00    -0.029 C 
HETATM   20  C   UNK N   1      18.862  19.266  34.322  0.00  0.00     0.047 C 
HETATM   21  C   UNK N   1      19.029  14.499  37.705  0.00  0.00     0.035 C 
HETATM   22  C   UNK N   1      19.938  18.155  34.189  0.00  0.00     0.192 C 
HETATM   23  C   UNK N   1      19.357  14.084  36.258  0.00  0.00     0.008 C 
HETATM   24  C   UNK N   1      19.280  16.944  33.550  0.00  0.00     0.183 C 
HETATM   25  C   UNK N   1      19.655  15.312  35.404  0.00  0.00    -0.012 C 
HETATM   26  C   UNK N   1      20.536  13.112  36.223  0.00  0.00     0.014 C 
HETATM   27  C   UNK N   1      18.974  15.673  34.277  0.00  0.00    -0.017 C 
HETATM   28  C   UNK N   1      17.834  14.864  33.681  0.00  0.00     0.052 C 
HETATM   29  H   UNK N   1      18.259  21.450  40.438  0.00  0.00     0.162 HD
ENDROOT
BRANCH  12  30
HETATM   30  C   UNK N   1      17.182  22.601  38.018  0.00  0.00     0.066 C 
BRANCH  30  31
HETATM   31  C   UNK N   1      16.067  23.160  37.183  0.00  0.00    -0.028 A 
HETATM   32  C   UNK N   1      15.195  24.161  37.559  0.00  0.00    -0.002 A 
HETATM   33  C   UNK N   1      14.341  24.362  36.509  0.00  0.00     0.042 A 
HETATM   34  C   UNK N   1      15.105  24.915  38.731  0.00  0.00     0.014 A 
HETATM   35  N   UNK N   1      14.637  23.530  35.493  0.00  0.00    -0.365 N 
HETATM   36  C   UNK N   1      13.331  25.322  36.559  0.00  0.00     0.030 A 
HETATM   37  C   UNK N   1      15.700  22.791  35.893  0.00  0.00     0.096 A 
HETATM   38  H   UNK N   1      14.146  23.468  34.574  0.00  0.00     0.165 HD
HETATM   39  C   UNK N   1      13.215  26.097  37.729  0.00  0.00     0.002 A 
HETATM   40  C   UNK N   1      14.101  25.895  38.811  0.00  0.00     0.001 A 
ENDBRANCH  30  31
ENDBRANCH  12  30
BRANCH  22  41
HETATM   41  O   UNK N   1      21.020  18.580  33.396  0.00  0.00    -0.388 OA
HETATM   42  H   UNK N   1      21.859  18.235  33.800  0.00  0.00     0.210 HD
ENDBRANCH  22  41
TORSDOF 3
ENDMDL
MODEL 3
REMARK VINA RESULT:      -9.4      2.168      7.186
REMARK  3 active torsions:
REMARK  status: ('A' for Active; 'I' for Inactive)
REMARK    1  A    between atoms: O_4  and  C_28 
REMARK    2  A    between atoms: C_14  and  C_20 
REMARK    3  A    between atoms: C_20  and  C_23 
ROOT
HETATM    1  O   UNK N   1      14.432  18.195  38.871  0.00  0.00    -0.368 OA
HETATM    2  O   UNK N   1      18.923  18.604  40.382  0.00  0.00    -0.272 OA
HETATM    3  O   UNK N   1      19.967  19.960  38.079  0.00  0.00    -0.297 OA
HETATM    4  O   UNK N   1      19.909  19.607  32.842  0.00  0.00    -0.290 OA
HETATM    5  N   UNK N   1      17.918  20.544  40.843  0.00  0.00    -0.355 N 
HETATM    6  C   UNK N   1      14.926  19.272  39.634  0.00  0.00     0.088 A 
HETATM    7  C   UNK N   1      15.786  18.102  39.288  0.00  0.00     0.166 A 
HETATM    8  C   UNK N   1      16.715  20.947  38.843  0.00  0.00     0.041 C 
HETATM    9  C   UNK N   1      17.659  19.686  38.623  0.00  0.00     0.116 C 
HETATM   10  C   UNK N   1      15.196  20.549  38.803  0.00  0.00     0.026 C 
HETATM   11  C   UNK N   1      16.830  18.421  38.191  0.00  0.00     0.066 C 
HETATM   12  C   UNK N   1      17.160  21.575  40.202  0.00  0.00     0.095 C 
HETATM   13  C   UNK N   1      18.208  19.526  40.027  0.00  0.00     0.235 C 
HETATM   14  C   UNK N   1      14.363  19.326  41.059  0.00  0.00     0.049 C 
HETATM   15  C   UNK N   1      14.213  21.696  39.099  0.00  0.00     0.014 C 
HETATM   16  C   UNK N   1      18.816  20.002  37.662  0.00  0.00     0.146 C 
HETATM   17  C   UNK N   1      17.678  17.199  37.932  0.00  0.00    -0.022 C 
HETATM   18  C   UNK N   1      18.569  20.426  36.220  0.00  0.00     0.083 C 
HETATM   19  C   UNK N   1      17.513  16.462  36.820  0.00  0.00    -0.029 C 
HETATM   20  C   UNK N   1      19.872  20.831  35.483  0.00  0.00     0.047 C 
HETATM   21  C   UNK N   1      18.390  15.272  36.530  0.00  0.00     0.035 C 
HETATM   22  C   UNK N   1      20.730  19.615  35.042  0.00  0.00     0.192 C 
HETATM   23  C   UNK N   1      18.961  15.366  35.103  0.00  0.00     0.008 C 
HETATM   24  C   UNK N   1      20.029  18.951  33.869  0.00  0.00     0.183 C 
HETATM   25  C   UNK N   1      19.665  16.702  34.895  0.00  0.00    -0.012 C 
HETATM   26  C   UNK N   1      19.921  14.209  34.822  0.00  0.00     0.014 C 
HETATM   27  C   UNK N   1      19.339  17.626  33.944  0.00  0.00    -0.017 C 
HETATM   28  C   UNK N   1      18.239  17.428  32.914  0.00  0.00     0.052 C 
HETATM   29  H   UNK N   1      18.283  20.615  41.805  0.00  0.00     0.162 HD
ENDROOT
BRANCH  12  30
HETATM   30  C   UNK N   1      18.019  22.832  39.974  0.00  0.00     0.066 C 
BRANCH  30  31
HETATM   31  C   UNK N   1      17.584  23.603  38.762  0.00  0.00    -0.028 A 
HETATM   32  C   UNK N   1      18.405  24.045  37.743  0.00  0.00    -0.002 A 
HETATM   33  C   UNK N   1      17.608  24.700  36.844  0.00  0.00     0.042 A 
HETATM   34  C   UNK N   1      19.778  23.902  37.537  0.00  0.00     0.014 A 
HETATM   35  N   UNK N   1      16.325  24.691  37.255  0.00  0.00    -0.365 N 
HETATM   36  C   UNK N   1      18.128  25.267  35.682  0.00  0.00     0.030 A 
HETATM   37  C   UNK N   1      16.298  24.014  38.428  0.00  0.00     0.096 A 
HETATM   38  H   UNK N   1      15.510  25.119  36.763  0.00  0.00     0.165 HD
HETATM   39  C   UNK N   1      19.510  25.140  35.446  0.00  0.00     0.002 A 
HETATM   40  C   UNK N   1      20.332  24.458  36.371  0.00  0.00     0.001 A 
ENDBRANCH  30  31
ENDBRANCH  12  30
BRANCH  22  41
HETATM   41  O   UNK N   1      22.024  20.012  34.657  0.00  0.00    -0.388 OA
HETATM   42  H   UNK N   1      22.681  19.531  35.226  0.00  0.00     0.210 HD
ENDBRANCH  22  41
TORSDOF 3
ENDMDL
MODEL 4
REMARK VINA RESULT:      -9.4      3.640      7.907
REMARK  3 active torsions:
REMARK  status: ('A' for Active; 'I' for Inactive)
REMARK    1  A    between atoms: O_4  and  C_28 
REMARK    2  A    between atoms: C_14  and  C_20 
REMARK    3  A    between atoms: C_20  and  C_23 
ROOT
HETATM    1  O   UNK N   1      14.715  18.464  40.217  0.00  0.00    -0.368 OA
HETATM    2  O   UNK N   1      16.525  22.860  40.326  0.00  0.00    -0.272 OA
HETATM    3  O   UNK N   1      19.296  22.123  40.252  0.00  0.00    -0.297 OA
HETATM    4  O   UNK N   1      22.631  18.801  42.576  0.00  0.00    -0.290 OA
HETATM    5  N   UNK N   1      16.489  22.240  38.181  0.00  0.00    -0.355 N 
HETATM    6  C   UNK N   1      14.973  19.253  39.078  0.00  0.00     0.088 A 
HETATM    7  C   UNK N   1      15.189  19.780  40.457  0.00  0.00     0.166 A 
HETATM    8  C   UNK N   1      17.308  20.022  38.311  0.00  0.00     0.041 C 
HETATM    9  C   UNK N   1      17.448  20.700  39.743  0.00  0.00     0.116 C 
HETATM   10  C   UNK N   1      16.263  18.850  38.324  0.00  0.00     0.026 C 
HETATM   11  C   UNK N   1      16.686  19.873  40.842  0.00  0.00     0.066 C 
HETATM   12  C   UNK N   1      16.935  21.179  37.331  0.00  0.00     0.095 C 
HETATM   13  C   UNK N   1      16.755  22.020  39.472  0.00  0.00     0.235 C 
HETATM   14  C   UNK N   1      13.707  19.712  38.347  0.00  0.00     0.049 C 
HETATM   15  C   UNK N   1      15.998  18.197  36.955  0.00  0.00     0.014 C 
HETATM   16  C   UNK N   1      18.918  20.967  40.105  0.00  0.00     0.146 C 
HETATM   17  C   UNK N   1      16.813  20.450  42.232  0.00  0.00    -0.022 C 
HETATM   18  C   UNK N   1      19.933  19.838  40.225  0.00  0.00     0.083 C 
HETATM   19  C   UNK N   1      17.135  19.673  43.280  0.00  0.00    -0.029 C 
HETATM   20  C   UNK N   1      21.378  20.352  40.456  0.00  0.00     0.047 C 
HETATM   21  C   UNK N   1      17.315  20.249  44.660  0.00  0.00     0.035 C 
HETATM   22  C   UNK N   1      21.636  20.822  41.912  0.00  0.00     0.192 C 
HETATM   23  C   UNK N   1      18.654  19.785  45.262  0.00  0.00     0.008 C 
HETATM   24  C   UNK N   1      21.717  19.587  42.792  0.00  0.00     0.183 C 
HETATM   25  C   UNK N   1      19.806  20.106  44.316  0.00  0.00    -0.012 C 
HETATM   26  C   UNK N   1      18.891  20.430  46.628  0.00  0.00     0.014 C 
HETATM   27  C   UNK N   1      20.667  19.192  43.782  0.00  0.00    -0.017 C 
HETATM   28  C   UNK N   1      20.625  17.705  44.098  0.00  0.00     0.052 C 
HETATM   29  H   UNK N   1      16.088  23.124  37.832  0.00  0.00     0.162 HD
ENDROOT
BRANCH  12  30
HETATM   30  C   UNK N   1      18.157  21.613  36.500  0.00  0.00     0.066 C 
BRANCH  30  31
HETATM   31  C   UNK N   1      18.081  23.056  36.092  0.00  0.00    -0.028 A 
HETATM   32  C   UNK N   1      19.056  24.011  36.299  0.00  0.00    -0.002 A 
HETATM   33  C   UNK N   1      18.584  25.184  35.778  0.00  0.00     0.042 A 
HETATM   34  C   UNK N   1      20.320  23.927  36.888  0.00  0.00     0.014 A 
HETATM   35  N   UNK N   1      17.355  25.008  35.255  0.00  0.00    -0.365 N 
HETATM   36  C   UNK N   1      19.335  26.358  35.815  0.00  0.00     0.030 A 
HETATM   37  C   UNK N   1      17.039  23.704  35.436  0.00  0.00     0.096 A 
HETATM   38  H   UNK N   1      16.763  25.735  34.795  0.00  0.00     0.165 HD
HETATM   39  C   UNK N   1      20.614  26.305  36.403  0.00  0.00     0.002 A 
HETATM   40  C   UNK N   1      21.105  25.091  36.936  0.00  0.00     0.001 A 
ENDBRANCH  30  31
ENDBRANCH  12  30
BRANCH  22  41
HETATM   41  O   UNK N   1      22.834  21.553  42.011  0.00  0.00    -0.388 OA
HETATM   42  H   UNK N   1      22.788  22.318  41.381  0.00  0.00     0.210 HD
ENDBRANCH  22  41
TORSDOF 3
ENDMDL
MODEL 5
REMARK VINA RESULT:      -9.3      3.386      7.446
REMARK  3 active torsions:
REMARK  status: ('A' for Active; 'I' for Inactive)
REMARK    1  A    between atoms: O_4  and  C_28 
REMARK    2  A    between atoms: C_14  and  C_20 
REMARK    3  A    between atoms: C_20  and  C_23 
ROOT
HETATM    1  O   UNK N   1      19.653  18.035  36.761  0.00  0.00    -0.368 OA
HETATM    2  O   UNK N   1      15.482  19.184  38.736  0.00  0.00    -0.272 OA
HETATM    3  O   UNK N   1      16.506  20.907  40.788  0.00  0.00    -0.297 OA
HETATM    4  O   UNK N   1      20.260  20.993  44.457  0.00  0.00    -0.290 OA
HETATM    5  N   UNK N   1      16.002  20.844  37.335  0.00  0.00    -0.355 N 
HETATM    6  C   UNK N   1      18.848  19.119  36.359  0.00  0.00     0.088 A 
HETATM    7  C   UNK N   1      18.406  18.173  37.426  0.00  0.00     0.166 A 
HETATM    8  C   UNK N   1      18.299  21.171  37.813  0.00  0.00     0.041 C 
HETATM    9  C   UNK N   1      17.702  20.142  38.868  0.00  0.00     0.116 C 
HETATM   10  C   UNK N   1      19.353  20.489  36.870  0.00  0.00     0.026 C 
HETATM   11  C   UNK N   1      18.489  18.781  38.847  0.00  0.00     0.066 C 
HETATM   12  C   UNK N   1      17.067  21.757  37.052  0.00  0.00     0.095 C 
HETATM   13  C   UNK N   1      16.305  19.975  38.305  0.00  0.00     0.235 C 
HETATM   14  C   UNK N   1      18.226  18.940  34.970  0.00  0.00     0.049 C 
HETATM   15  C   UNK N   1      19.914  21.393  35.757  0.00  0.00     0.014 C 
HETATM   16  C   UNK N   1      17.608  20.759  40.274  0.00  0.00     0.146 C 
HETATM   17  C   UNK N   1      17.990  17.775  39.856  0.00  0.00    -0.022 C 
HETATM   18  C   UNK N   1      18.842  21.246  41.020  0.00  0.00     0.083 C 
HETATM   19  C   UNK N   1      18.841  17.117  40.660  0.00  0.00    -0.029 C 
HETATM   20  C   UNK N   1      18.494  21.959  42.353  0.00  0.00     0.047 C 
HETATM   21  C   UNK N   1      18.347  16.149  41.704  0.00  0.00     0.035 C 
HETATM   22  C   UNK N   1      18.118  20.976  43.494  0.00  0.00     0.192 C 
HETATM   23  C   UNK N   1      18.976  16.474  43.072  0.00  0.00     0.008 C 
HETATM   24  C   UNK N   1      19.392  20.290  43.956  0.00  0.00     0.183 C 
HETATM   25  C   UNK N   1      18.739  17.935  43.437  0.00  0.00    -0.012 C 
HETATM   26  C   UNK N   1      18.420  15.554  44.160  0.00  0.00     0.014 C 
HETATM   27  C   UNK N   1      19.716  18.854  43.689  0.00  0.00    -0.017 C 
HETATM   28  C   UNK N   1      21.201  18.532  43.684  0.00  0.00     0.052 C 
HETATM   29  H   UNK N   1      15.066  20.903  36.905  0.00  0.00     0.162 HD
ENDROOT
BRANCH  12  30
HETATM   30  C   UNK N   1      16.729  23.172  37.555  0.00  0.00     0.066 C 
BRANCH  30  31
HETATM   31  C   UNK N   1      17.118  24.233  36.566  0.00  0.00    -0.028 A 
HETATM   32  C   UNK N   1      18.316  24.919  36.540  0.00  0.00    -0.002 A 
HETATM   33  C   UNK N   1      18.256  25.788  35.486  0.00  0.00     0.042 A 
HETATM   34  C   UNK N   1      19.450  24.827  37.350  0.00  0.00     0.014 A 
HETATM   35  N   UNK N   1      17.073  25.681  34.851  0.00  0.00    -0.365 N 
HETATM   36  C   UNK N   1      19.319  26.634  35.172  0.00  0.00     0.030 A 
HETATM   37  C   UNK N   1      16.369  24.723  35.502  0.00  0.00     0.096 A 
HETATM   38  H   UNK N   1      16.761  26.225  34.017  0.00  0.00     0.165 HD
HETATM   39  C   UNK N   1      20.476  26.565  35.971  0.00  0.00     0.002 A 
HETATM   40  C   UNK N   1      20.541  25.662  37.056  0.00  0.00     0.001 A 
ENDBRANCH  30  31
ENDBRANCH  12  30
BRANCH  22  41
HETATM   41  O   UNK N   1      17.523  21.649  44.577  0.00  0.00    -0.388 OA
HETATM   42  H   UNK N   1      16.546  21.710  44.410  0.00  0.00     0.210 HD
ENDBRANCH  22  41
TORSDOF 3
ENDMDL
MODEL 6
REMARK VINA RESULT:      -9.0      2.577      4.123
REMARK  3 active torsions:
REMARK  status: ('A' for Active; 'I' for Inactive)
REMARK    1  A    between atoms: O_4  and  C_28 
REMARK    2  A    between atoms: C_14  and  C_20 
REMARK    3  A    between atoms: C_20  and  C_23 
ROOT
HETATM    1  O   UNK N   1      17.831  19.208  32.936  0.00  0.00    -0.368 OA
HETATM    2  O   UNK N   1      20.773  20.141  36.554  0.00  0.00    -0.272 OA
HETATM    3  O   UNK N   1      19.026  19.319  38.675  0.00  0.00    -0.297 OA
HETATM    4  O   UNK N   1      14.059  19.944  40.256  0.00  0.00    -0.290 OA
HETATM    5  N   UNK N   1      20.973  17.960  36.118  0.00  0.00    -0.355 N 
HETATM    6  C   UNK N   1      18.770  18.297  33.460  0.00  0.00     0.088 A 
HETATM    7  C   UNK N   1      18.671  19.697  33.971  0.00  0.00     0.166 A 
HETATM    8  C   UNK N   1      18.710  17.319  35.841  0.00  0.00     0.041 C 
HETATM    9  C   UNK N   1      18.753  18.823  36.356  0.00  0.00     0.116 C 
HETATM   10  C   UNK N   1      18.145  17.221  34.380  0.00  0.00     0.026 C 
HETATM   11  C   UNK N   1      18.003  19.786  35.365  0.00  0.00     0.066 C 
HETATM   12  C   UNK N   1      20.171  16.783  35.982  0.00  0.00     0.095 C 
HETATM   13  C   UNK N   1      20.249  19.064  36.327  0.00  0.00     0.235 C 
HETATM   14  C   UNK N   1      19.926  17.987  32.503  0.00  0.00     0.049 C 
HETATM   15  C   UNK N   1      18.155  15.809  33.768  0.00  0.00     0.014 C 
HETATM   16  C   UNK N   1      18.251  18.943  37.804  0.00  0.00     0.146 C 
HETATM   17  C   UNK N   1      17.979  21.226  35.820  0.00  0.00    -0.022 C 
HETATM   18  C   UNK N   1      16.834  18.548  38.198  0.00  0.00     0.083 C 
HETATM   19  C   UNK N   1      16.839  21.938  35.811  0.00  0.00    -0.029 C 
HETATM   20  C   UNK N   1      16.596  18.617  39.729  0.00  0.00     0.047 C 
HETATM   21  C   UNK N   1      16.796  23.358  36.312  0.00  0.00     0.035 C 
HETATM   22  C   UNK N   1      16.404  20.064  40.255  0.00  0.00     0.192 C 
HETATM   23  C   UNK N   1      15.649  23.532  37.325  0.00  0.00     0.008 C 
HETATM   24  C   UNK N   1      15.032  20.542  39.814  0.00  0.00     0.183 C 
HETATM   25  C   UNK N   1      15.758  22.499  38.440  0.00  0.00    -0.012 C 
HETATM   26  C   UNK N   1      15.645  24.947  37.907  0.00  0.00     0.014 C 
HETATM   27  C   UNK N   1      14.803  21.577  38.758  0.00  0.00    -0.017 C 
HETATM   28  C   UNK N   1      13.455  21.481  38.061  0.00  0.00     0.052 C 
HETATM   29  H   UNK N   1      22.004  17.951  36.144  0.00  0.00     0.162 HD
ENDROOT
BRANCH  12  30
HETATM   30  C   UNK N   1      20.308  15.875  37.218  0.00  0.00     0.066 C 
BRANCH  30  31
HETATM   31  C   UNK N   1      19.318  14.747  37.205  0.00  0.00    -0.028 A 
HETATM   32  C   UNK N   1      18.288  14.561  38.106  0.00  0.00    -0.002 A 
HETATM   33  C   UNK N   1      17.633  13.419  37.733  0.00  0.00     0.042 A 
HETATM   34  C   UNK N   1      17.875  15.317  39.205  0.00  0.00     0.014 A 
HETATM   35  N   UNK N   1      18.206  12.880  36.640  0.00  0.00    -0.365 N 
HETATM   36  C   UNK N   1      16.526  12.947  38.436  0.00  0.00     0.030 A 
HETATM   37  C   UNK N   1      19.238  13.691  36.303  0.00  0.00     0.096 A 
HETATM   38  H   UNK N   1      17.911  12.010  36.146  0.00  0.00     0.165 HD
HETATM   39  C   UNK N   1      16.086  13.688  39.550  0.00  0.00     0.002 A 
HETATM   40  C   UNK N   1      16.759  14.871  39.932  0.00  0.00     0.001 A 
ENDBRANCH  30  31
ENDBRANCH  12  30
BRANCH  22  41
HETATM   41  O   UNK N   1      16.495  20.117  41.658  0.00  0.00    -0.388 OA
HETATM   42  H   UNK N   1      17.349  19.690  41.933  0.00  0.00     0.210 HD
ENDBRANCH  22  41
TORSDOF 3
ENDMDL
MODEL 7
REMARK VINA RESULT:      -8.9      3.150      4.338
REMARK  3 active torsions:
REMARK  status: ('A' for Active; 'I' for Inactive)
REMARK    1  A    between atoms: O_4  and  C_28 
REMARK    2  A    between atoms: C_14  and  C_20 
REMARK    3  A    between atoms: C_20  and  C_23 
ROOT
HETATM    1  O   UNK N   1      19.333  18.765  33.344  0.00  0.00    -0.368 OA
HETATM    2  O   UNK N   1      20.125  18.137  37.991  0.00  0.00    -0.272 OA
HETATM    3  O   UNK N   1      17.405  18.386  38.868  0.00  0.00    -0.297 OA
HETATM    4  O   UNK N   1      13.245  21.520  38.211  0.00  0.00    -0.290 OA
HETATM    5  N   UNK N   1      19.491  16.155  37.180  0.00  0.00    -0.355 N 
HETATM    6  C   UNK N   1      19.347  17.514  33.992  0.00  0.00     0.088 A 
HETATM    7  C   UNK N   1      19.660  18.776  34.726  0.00  0.00     0.166 A 
HETATM    8  C   UNK N   1      17.669  16.765  35.796  0.00  0.00     0.041 C 
HETATM    9  C   UNK N   1      18.132  18.044  36.620  0.00  0.00     0.116 C 
HETATM   10  C   UNK N   1      17.936  16.937  34.258  0.00  0.00     0.026 C 
HETATM   11  C   UNK N   1      18.514  19.232  35.662  0.00  0.00     0.066 C 
HETATM   12  C   UNK N   1      18.429  15.557  36.430  0.00  0.00     0.095 C 
HETATM   13  C   UNK N   1      19.358  17.479  37.307  0.00  0.00     0.235 C 
HETATM   14  C   UNK N   1      20.533  16.629  33.595  0.00  0.00     0.049 C 
HETATM   15  C   UNK N   1      17.602  15.707  33.396  0.00  0.00     0.014 C 
HETATM   16  C   UNK N   1      17.095  18.441  37.684  0.00  0.00     0.146 C 
HETATM   17  C   UNK N   1      18.928  20.489  36.390  0.00  0.00    -0.022 C 
HETATM   18  C   UNK N   1      15.675  18.844  37.310  0.00  0.00     0.083 C 
HETATM   19  C   UNK N   1      18.419  21.685  36.053  0.00  0.00    -0.029 C 
HETATM   20  C   UNK N   1      14.768  19.062  38.549  0.00  0.00     0.047 C 
HETATM   21  C   UNK N   1      18.788  22.936  36.807  0.00  0.00     0.035 C 
HETATM   22  C   UNK N   1      15.027  20.414  39.267  0.00  0.00     0.192 C 
HETATM   23  C   UNK N   1      17.518  23.702  37.224  0.00  0.00     0.008 C 
HETATM   24  C   UNK N   1      14.455  21.520  38.397  0.00  0.00     0.183 C 
HETATM   25  C   UNK N   1      16.570  22.788  37.992  0.00  0.00    -0.012 C 
HETATM   26  C   UNK N   1      17.872  24.930  38.064  0.00  0.00     0.014 C 
HETATM   27  C   UNK N   1      15.286  22.498  37.629  0.00  0.00    -0.017 C 
HETATM   28  C   UNK N   1      14.597  23.093  36.412  0.00  0.00     0.052 C 
HETATM   29  H   UNK N   1      20.233  15.616  37.652  0.00  0.00     0.162 HD
ENDROOT
BRANCH  12  30
HETATM   30  C   UNK N   1      17.500  14.738  37.344  0.00  0.00     0.066 C 
BRANCH  30  31
HETATM   31  C   UNK N   1      17.843  13.277  37.339  0.00  0.00    -0.028 A 
HETATM   32  C   UNK N   1      17.202  12.290  38.061  0.00  0.00    -0.002 A 
HETATM   33  C   UNK N   1      17.829  11.110  37.767  0.00  0.00     0.042 A 
HETATM   34  C   UNK N   1      16.113  12.344  38.933  0.00  0.00     0.014 A 
HETATM   35  N   UNK N   1      18.835  11.312  36.895  0.00  0.00    -0.365 N 
HETATM   36  C   UNK N   1      17.418   9.902  38.330  0.00  0.00     0.030 A 
HETATM   37  C   UNK N   1      18.848  12.639  36.620  0.00  0.00     0.096 A 
HETATM   38  H   UNK N   1      19.476  10.588  36.504  0.00  0.00     0.165 HD
HETATM   39  C   UNK N   1      16.322   9.925  39.214  0.00  0.00     0.002 A 
HETATM   40  C   UNK N   1      15.671  11.143  39.512  0.00  0.00     0.001 A 
ENDBRANCH  30  31
ENDBRANCH  12  30
BRANCH  22  41
HETATM   41  O   UNK N   1      14.419  20.447  40.535  0.00  0.00    -0.388 OA
HETATM   42  H   UNK N   1      14.994  20.980  41.145  0.00  0.00     0.210 HD
ENDBRANCH  22  41
TORSDOF 3
ENDMDL
MODEL 8
REMARK VINA RESULT:      -8.7      2.950      6.460
REMARK  3 active torsions:
REMARK  status: ('A' for Active; 'I' for Inactive)
REMARK    1  A    between atoms: O_4  and  C_28 
REMARK    2  A    between atoms: C_14  and  C_20 
REMARK    3  A    between atoms: C_20  and  C_23 
ROOT
HETATM    1  O   UNK N   1      16.414  22.705  35.693  0.00  0.00    -0.368 OA
HETATM    2  O   UNK N   1      17.512  18.765  38.119  0.00  0.00    -0.272 OA
HETATM    3  O   UNK N   1      20.364  19.070  38.051  0.00  0.00    -0.297 OA
HETATM    4  O   UNK N   1      24.206  20.150  34.642  0.00  0.00    -0.290 OA
HETATM    5  N   UNK N   1      17.549  20.448  39.587  0.00  0.00    -0.355 N 
HETATM    6  C   UNK N   1      16.532  22.635  37.095  0.00  0.00     0.088 A 
HETATM    7  C   UNK N   1      16.679  21.421  36.238  0.00  0.00     0.166 A 
HETATM    8  C   UNK N   1      18.708  22.117  38.371  0.00  0.00     0.041 C 
HETATM    9  C   UNK N   1      18.756  20.761  37.544  0.00  0.00     0.116 C 
HETATM   10  C   UNK N   1      17.860  23.216  37.636  0.00  0.00     0.026 C 
HETATM   11  C   UNK N   1      18.147  20.947  36.106  0.00  0.00     0.066 C 
HETATM   12  C   UNK N   1      18.146  21.734  39.778  0.00  0.00     0.095 C 
HETATM   13  C   UNK N   1      17.861  19.897  38.410  0.00  0.00     0.235 C 
HETATM   14  C   UNK N   1      15.200  22.808  37.833  0.00  0.00     0.049 C 
HETATM   15  C   UNK N   1      17.684  24.533  38.412  0.00  0.00     0.014 C 
HETATM   16  C   UNK N   1      20.171  20.158  37.522  0.00  0.00     0.146 C 
HETATM   17  C   UNK N   1      18.198  19.698  35.258  0.00  0.00    -0.022 C 
HETATM   18  C   UNK N   1      21.351  20.903  36.914  0.00  0.00     0.083 C 
HETATM   19  C   UNK N   1      18.651  19.736  33.994  0.00  0.00    -0.029 C 
HETATM   20  C   UNK N   1      22.700  20.169  37.133  0.00  0.00     0.047 C 
HETATM   21  C   UNK N   1      18.754  18.486  33.159  0.00  0.00     0.035 C 
HETATM   22  C   UNK N   1      22.899  18.957  36.184  0.00  0.00     0.192 C 
HETATM   23  C   UNK N   1      20.157  18.377  32.533  0.00  0.00     0.008 C 
HETATM   24  C   UNK N   1      23.183  19.496  34.793  0.00  0.00     0.183 C 
HETATM   25  C   UNK N   1      21.232  18.478  33.608  0.00  0.00    -0.012 C 
HETATM   26  C   UNK N   1      20.305  17.071  31.751  0.00  0.00     0.014 C 
HETATM   27  C   UNK N   1      22.220  19.419  33.650  0.00  0.00    -0.017 C 
HETATM   28  C   UNK N   1      22.416  20.488  32.587  0.00  0.00     0.052 C 
HETATM   29  H   UNK N   1      17.010  19.953  40.314  0.00  0.00     0.162 HD
ENDROOT
BRANCH  12  30
HETATM   30  C   UNK N   1      19.275  21.670  40.823  0.00  0.00     0.066 C 
BRANCH  30  31
HETATM   31  C   UNK N   1      18.764  21.866  42.221  0.00  0.00    -0.028 A 
HETATM   32  C   UNK N   1      18.251  20.883  43.044  0.00  0.00    -0.002 A 
HETATM   33  C   UNK N   1      17.904  21.488  44.221  0.00  0.00     0.042 A 
HETATM   34  C   UNK N   1      18.084  19.510  42.848  0.00  0.00     0.014 A 
HETATM   35  N   UNK N   1      18.173  22.806  44.173  0.00  0.00    -0.365 N 
HETATM   36  C   UNK N   1      17.357  20.767  45.281  0.00  0.00     0.030 A 
HETATM   37  C   UNK N   1      18.708  23.049  42.952  0.00  0.00     0.096 A 
HETATM   38  H   UNK N   1      18.007  23.505  44.930  0.00  0.00     0.165 HD
HETATM   39  C   UNK N   1      17.176  19.381  45.114  0.00  0.00     0.002 A 
HETATM   40  C   UNK N   1      17.541  18.755  43.900  0.00  0.00     0.001 A 
ENDBRANCH  30  31
ENDBRANCH  12  30
BRANCH  22  41
HETATM   41  O   UNK N   1      23.968  18.145  36.605  0.00  0.00    -0.388 OA
HETATM   42  H   UNK N   1      24.621  18.076  35.860  0.00  0.00     0.210 HD
ENDBRANCH  22  41
TORSDOF 3
ENDMDL
MODEL 9
REMARK VINA RESULT:      -8.7      1.740      2.563
REMARK  3 active torsions:
REMARK  status: ('A' for Active; 'I' for Inactive)
REMARK    1  A    between atoms: O_4  and  C_28 
REMARK    2  A    between atoms: C_14  and  C_20 
REMARK    3  A    between atoms: C_20  and  C_23 
ROOT
HETATM    1  O   UNK N   1      20.543  19.123  34.030  0.00  0.00    -0.368 OA
HETATM    2  O   UNK N   1      20.450  19.573  38.764  0.00  0.00    -0.272 OA
HETATM    3  O   UNK N   1      17.919  20.909  38.959  0.00  0.00    -0.297 OA
HETATM    4  O   UNK N   1      15.305  24.901  36.772  0.00  0.00    -0.290 OA
HETATM    5  N   UNK N   1      19.248  17.756  38.274  0.00  0.00    -0.355 N 
HETATM    6  C   UNK N   1      20.018  18.161  34.916  0.00  0.00     0.088 A 
HETATM    7  C   UNK N   1      20.671  19.407  35.415  0.00  0.00     0.166 A 
HETATM    8  C   UNK N   1      17.966  18.513  36.432  0.00  0.00     0.041 C 
HETATM    9  C   UNK N   1      18.753  19.750  37.046  0.00  0.00     0.116 C 
HETATM   10  C   UNK N   1      18.472  18.162  34.987  0.00  0.00     0.026 C 
HETATM   11  C   UNK N   1      19.660  20.443  35.964  0.00  0.00     0.066 C 
HETATM   12  C   UNK N   1      18.147  17.347  37.456  0.00  0.00     0.095 C 
HETATM   13  C   UNK N   1      19.591  19.034  38.086  0.00  0.00     0.235 C 
HETATM   14  C   UNK N   1      20.841  16.870  34.981  0.00  0.00     0.049 C 
HETATM   15  C   UNK N   1      17.826  16.917  34.354  0.00  0.00     0.014 C 
HETATM   16  C   UNK N   1      17.805  20.734  37.753  0.00  0.00     0.146 C 
HETATM   17  C   UNK N   1      20.406  21.650  36.481  0.00  0.00    -0.022 C 
HETATM   18  C   UNK N   1      16.689  21.450  37.005  0.00  0.00     0.083 C 
HETATM   19  C   UNK N   1      20.415  22.806  35.796  0.00  0.00    -0.029 C 
HETATM   20  C   UNK N   1      15.773  22.278  37.943  0.00  0.00     0.047 C 
HETATM   21  C   UNK N   1      21.114  24.030  36.330  0.00  0.00     0.035 C 
HETATM   22  C   UNK N   1      16.412  23.618  38.397  0.00  0.00     0.192 C 
HETATM   23  C   UNK N   1      20.167  25.244  36.291  0.00  0.00     0.008 C 
HETATM   24  C   UNK N   1      16.398  24.565  37.211  0.00  0.00     0.183 C 
HETATM   25  C   UNK N   1      18.862  24.928  37.012  0.00  0.00    -0.012 C 
HETATM   26  C   UNK N   1      20.833  26.475  36.908  0.00  0.00     0.014 C 
HETATM   27  C   UNK N   1      17.618  24.977  36.450  0.00  0.00    -0.017 C 
HETATM   28  C   UNK N   1      17.355  25.403  35.015  0.00  0.00     0.052 C 
HETATM   29  H   UNK N   1      19.677  17.159  38.998  0.00  0.00     0.162 HD
ENDROOT
BRANCH  12  30
HETATM   30  C   UNK N   1      16.874  17.152  38.301  0.00  0.00     0.066 C 
BRANCH  30  31
HETATM   31  C   UNK N   1      17.073  16.153  39.403  0.00  0.00    -0.028 A 
HETATM   32  C   UNK N   1      17.000  14.780  39.277  0.00  0.00    -0.002 A 
HETATM   33  C   UNK N   1      17.243  14.252  40.515  0.00  0.00     0.042 A 
HETATM   34  C   UNK N   1      16.759  13.966  38.168  0.00  0.00     0.014 A 
HETATM   35  N   UNK N   1      17.462  15.232  41.413  0.00  0.00    -0.365 N 
HETATM   36  C   UNK N   1      17.251  12.876  40.736  0.00  0.00     0.030 A 
HETATM   37  C   UNK N   1      17.367  16.403  40.739  0.00  0.00     0.096 A 
HETATM   38  H   UNK N   1      17.669  15.112  42.429  0.00  0.00     0.165 HD
HETATM   39  C   UNK N   1      17.010  12.029  39.637  0.00  0.00     0.002 A 
HETATM   40  C   UNK N   1      16.766  12.574  38.356  0.00  0.00     0.001 A 
ENDBRANCH  30  31
ENDBRANCH  12  30
BRANCH  22  41
HETATM   41  O   UNK N   1      15.700  24.189  39.468  0.00  0.00    -0.388 OA
HETATM   42  H   UNK N   1      15.016  24.805  39.097  0.00  0.00     0.210 HD
ENDBRANCH  22  41
TORSDOF 3
ENDMDL
