# Supplementary material for: Anti-cancer activity elucidation of geissolosimine as an MDM2-p53 interaction inhibitor: An in-silico study
Source: PLoS One. 2025 May 8;20(5):e0323003. doi: 10.1371/journal.pone.0323003 (PMC12061181; doi:10.1371/journal.pone.0323003)
Supplement: S12 File — (ZIP) [file pone.0323003.s012.zip › molecular docking/docking files/docking/3081926_uff_E=709.94_out.pdbqt]

MODEL 1
REMARK VINA RESULT:      -9.3      0.000      0.000
REMARK  0 active torsions:
REMARK  status: ('A' for Active; 'I' for Inactive)
ROOT
HETATM    1 Br   UNK N   1      12.578  26.176  37.011  0.00  0.00    -0.051 Br
HETATM    2 Cl   UNK N   1      20.041  21.544  43.185  0.00  0.00    -0.082 Cl
HETATM    3 Cl   UNK N   1      22.292  18.982  38.883  0.00  0.00    -0.084 Cl
HETATM    4  N   UNK N   1      17.644  20.384  35.975  0.00  0.00    -0.374 N 
HETATM    5  N   UNK N   1      16.674  24.115  39.687  0.00  0.00    -0.344 N 
HETATM    6  N   UNK N   1      18.755  22.482  35.713  0.00  0.00    -0.379 N 
ATOM      7  HN  UNK N   1      19.224  22.163  34.866  1.00  0.00     0.160 HD
HETATM    8  N   UNK N   1      18.337  22.896  40.874  0.00  0.00    -0.343 N 
ATOM      9  HN  UNK N   1      18.071  23.203  41.809  1.00  0.00     0.167 HD
HETATM   10  C   UNK N   1      17.308  22.101  37.644  0.00  0.00     0.068 C 
HETATM   11  C   UNK N   1      18.438  22.715  38.524  0.00  0.00     0.068 A 
HETATM   12  C   UNK N   1      16.730  20.726  38.096  0.00  0.00     0.044 C 
HETATM   13  C   UNK N   1      17.964  21.695  36.364  0.00  0.00     0.089 C 
HETATM   14  C   UNK N   1      19.262  23.809  37.732  0.00  0.00     0.043 C 
HETATM   15  C   UNK N   1      16.172  23.134  37.457  0.00  0.00    -0.014 A 
HETATM   16  C   UNK N   1      17.816  23.293  39.771  0.00  0.00     0.097 A 
HETATM   17  C   UNK N   1      19.413  21.781  39.212  0.00  0.00    -0.010 A 
HETATM   18  C   UNK N   1      16.582  19.882  36.809  0.00  0.00     0.125 C 
HETATM   19  C   UNK N   1      18.962  23.829  36.215  0.00  0.00     0.122 C 
HETATM   20  C   UNK N   1      15.898  24.091  38.489  0.00  0.00     0.042 A 
HETATM   21  C   UNK N   1      19.332  21.968  40.566  0.00  0.00     0.063 A 
HETATM   22  C   UNK N   1      15.347  23.115  36.314  0.00  0.00     0.012 A 
HETATM   23  C   UNK N   1      20.318  20.869  38.663  0.00  0.00     0.034 A 
HETATM   24  C   UNK N   1      17.905  19.864  34.652  0.00  0.00     0.150 C 
HETATM   25  C   UNK N   1      14.826  24.982  38.342  0.00  0.00     0.049 A 
HETATM   26  C   UNK N   1      20.151  21.275  41.456  0.00  0.00     0.063 A 
HETATM   27  C   UNK N   1      14.293  24.022  36.185  0.00  0.00     0.020 A 
HETATM   28  C   UNK N   1      21.151  20.142  39.533  0.00  0.00     0.036 A 
HETATM   29  C   UNK N   1      14.033  24.951  37.193  0.00  0.00     0.013 A 
HETATM   30  C   UNK N   1      21.072  20.351  40.928  0.00  0.00     0.050 A 
HETATM   31  H   UNK N   1      16.348  24.640  40.514  0.00  0.00     0.167 HD
ENDROOT
TORSDOF 0
ENDMDL
MODEL 2
REMARK VINA RESULT:      -8.7      2.037      4.488
REMARK  0 active torsions:
REMARK  status: ('A' for Active; 'I' for Inactive)
ROOT
HETATM    1 Br   UNK N   1      12.761  26.501  37.298  0.00  0.00    -0.051 Br
HETATM    2 Cl   UNK N   1      19.901  19.697  33.057  0.00  0.00    -0.082 Cl
HETATM    3 Cl   UNK N   1      20.882  17.376  37.935  0.00  0.00    -0.084 Cl
HETATM    4  N   UNK N   1      18.153  21.759  40.252  0.00  0.00    -0.374 N 
HETATM    5  N   UNK N   1      15.973  22.697  35.455  0.00  0.00    -0.344 N 
HETATM    6  N   UNK N   1      16.199  20.506  39.690  0.00  0.00    -0.379 N 
ATOM      7  HN  UNK N   1      16.221  20.011  40.582  1.00  0.00     0.160 HD
HETATM    8  N   UNK N   1      17.669  21.181  34.755  0.00  0.00    -0.343 N 
ATOM      9  HN  UNK N   1      17.704  21.479  33.780  1.00  0.00     0.167 HD
HETATM   10  C   UNK N   1      17.144  22.078  38.078  0.00  0.00     0.068 C 
HETATM   11  C   UNK N   1      16.985  20.963  37.002  0.00  0.00     0.068 A 
HETATM   12  C   UNK N   1      18.539  22.765  38.181  0.00  0.00     0.044 C 
HETATM   13  C   UNK N   1      17.104  21.380  39.398  0.00  0.00     0.089 C 
HETATM   14  C   UNK N   1      15.746  20.028  37.311  0.00  0.00     0.043 C 
HETATM   15  C   UNK N   1      16.028  23.135  37.903  0.00  0.00    -0.014 A 
HETATM   16  C   UNK N   1      16.856  21.614  35.648  0.00  0.00     0.097 A 
HETATM   17  C   UNK N   1      18.179  20.088  36.679  0.00  0.00    -0.010 A 
HETATM   18  C   UNK N   1      18.839  22.895  39.692  0.00  0.00     0.125 C 
HETATM   19  C   UNK N   1      15.149  20.242  38.722  0.00  0.00     0.122 C 
HETATM   20  C   UNK N   1      15.496  23.405  36.599  0.00  0.00     0.042 A 
HETATM   21  C   UNK N   1      18.495  20.231  35.355  0.00  0.00     0.063 A 
HETATM   22  C   UNK N   1      15.563  23.895  38.996  0.00  0.00     0.012 A 
HETATM   23  C   UNK N   1      18.896  19.212  37.500  0.00  0.00     0.034 A 
HETATM   24  C   UNK N   1      18.172  21.459  41.666  0.00  0.00     0.150 C 
HETATM   25  C   UNK N   1      14.532  24.409  36.438  0.00  0.00     0.049 A 
HETATM   26  C   UNK N   1      19.527  19.508  34.760  0.00  0.00     0.063 A 
HETATM   27  C   UNK N   1      14.592  24.882  38.811  0.00  0.00     0.020 A 
HETATM   28  C   UNK N   1      19.954  18.477  36.935  0.00  0.00     0.036 A 
HETATM   29  C   UNK N   1      14.078  25.138  37.539  0.00  0.00     0.013 A 
HETATM   30  C   UNK N   1      20.264  18.619  35.564  0.00  0.00     0.050 A 
HETATM   31  H   UNK N   1      15.763  23.034  34.502  0.00  0.00     0.167 HD
ENDROOT
TORSDOF 0
ENDMDL
MODEL 3
REMARK VINA RESULT:      -7.8      3.434      5.478
REMARK  0 active torsions:
REMARK  status: ('A' for Active; 'I' for Inactive)
ROOT
HETATM    1 Br   UNK N   1      12.941  17.817  41.064  0.00  0.00    -0.051 Br
HETATM    2 Cl   UNK N   1      16.719  25.637  34.753  0.00  0.00    -0.082 Cl
HETATM    3 Cl   UNK N   1      21.772  25.156  36.847  0.00  0.00    -0.084 Cl
HETATM    4  N   UNK N   1      19.463  22.029  40.961  0.00  0.00    -0.374 N 
HETATM    5  N   UNK N   1      15.230  21.294  37.770  0.00  0.00    -0.344 N 
HETATM    6  N   UNK N   1      19.615  20.270  39.353  0.00  0.00    -0.379 N 
ATOM      7  HN  UNK N   1      20.558  20.028  39.660  1.00  0.00     0.160 HD
HETATM    8  N   UNK N   1      16.251  23.069  36.558  0.00  0.00    -0.343 N 
ATOM      9  HN  UNK N   1      15.412  23.383  36.070  1.00  0.00     0.167 HD
HETATM   10  C   UNK N   1      17.618  21.673  39.439  0.00  0.00     0.068 C 
HETATM   11  C   UNK N   1      17.714  21.783  37.888  0.00  0.00     0.068 A 
HETATM   12  C   UNK N   1      17.470  23.005  40.234  0.00  0.00     0.044 C 
HETATM   13  C   UNK N   1      18.973  21.247  39.902  0.00  0.00     0.089 C 
HETATM   14  C   UNK N   1      18.342  20.479  37.250  0.00  0.00     0.043 C 
HETATM   15  C   UNK N   1      16.493  20.682  39.824  0.00  0.00    -0.014 A 
HETATM   16  C   UNK N   1      16.336  22.055  37.338  0.00  0.00     0.097 A 
HETATM   17  C   UNK N   1      18.401  22.992  37.286  0.00  0.00    -0.010 A 
HETATM   18  C   UNK N   1      18.410  22.879  41.455  0.00  0.00     0.125 C 
HETATM   19  C   UNK N   1      18.967  19.521  38.291  0.00  0.00     0.122 C 
HETATM   20  C   UNK N   1      15.344  20.541  38.978  0.00  0.00     0.042 A 
HETATM   21  C   UNK N   1      17.509  23.667  36.496  0.00  0.00     0.063 A 
HETATM   22  C   UNK N   1      16.539  19.957  41.031  0.00  0.00     0.012 A 
HETATM   23  C   UNK N   1      19.724  23.427  37.412  0.00  0.00     0.034 A 
HETATM   24  C   UNK N   1      20.597  21.647  41.771  0.00  0.00     0.150 C 
HETATM   25  C   UNK N   1      14.299  19.691  39.363  0.00  0.00     0.049 A 
HETATM   26  C   UNK N   1      17.875  24.801  35.773  0.00  0.00     0.063 A 
HETATM   27  C   UNK N   1      15.491  19.106  41.387  0.00  0.00     0.020 A 
HETATM   28  C   UNK N   1      20.124  24.575  36.707  0.00  0.00     0.036 A 
HETATM   29  C   UNK N   1      14.376  18.973  40.558  0.00  0.00     0.013 A 
HETATM   30  C   UNK N   1      19.202  25.258  35.882  0.00  0.00     0.050 A 
HETATM   31  H   UNK N   1      14.325  21.367  37.279  0.00  0.00     0.167 HD
ENDROOT
TORSDOF 0
ENDMDL
MODEL 4
REMARK VINA RESULT:      -7.8      3.136      5.069
REMARK  0 active torsions:
REMARK  status: ('A' for Active; 'I' for Inactive)
ROOT
HETATM    1 Br   UNK N   1      14.268  17.380  40.313  0.00  0.00    -0.051 Br
HETATM    2 Cl   UNK N   1      22.663  22.474  35.973  0.00  0.00    -0.082 Cl
HETATM    3 Cl   UNK N   1      19.861  27.180  35.588  0.00  0.00    -0.084 Cl
HETATM    4  N   UNK N   1      15.193  24.156  36.636  0.00  0.00    -0.374 N 
HETATM    5  N   UNK N   1      18.351  20.308  38.600  0.00  0.00    -0.344 N 
HETATM    6  N   UNK N   1      15.874  24.377  38.914  0.00  0.00    -0.379 N 
ATOM      7  HN  UNK N   1      15.364  25.254  39.015  1.00  0.00     0.160 HD
HETATM    8  N   UNK N   1      20.036  21.598  37.523  0.00  0.00    -0.343 N 
ATOM      9  HN  UNK N   1      20.725  20.852  37.435  1.00  0.00     0.167 HD
HETATM   10  C   UNK N   1      16.672  22.492  37.580  0.00  0.00     0.068 C 
HETATM   11  C   UNK N   1      18.095  22.788  38.141  0.00  0.00     0.068 A 
HETATM   12  C   UNK N   1      16.539  22.346  36.034  0.00  0.00     0.044 C 
HETATM   13  C   UNK N   1      15.884  23.745  37.787  0.00  0.00     0.089 C 
HETATM   14  C   UNK N   1      18.031  23.392  39.602  0.00  0.00     0.043 C 
HETATM   15  C   UNK N   1      16.073  21.259  38.297  0.00  0.00    -0.014 A 
HETATM   16  C   UNK N   1      18.899  21.512  38.110  0.00  0.00     0.097 A 
HETATM   17  C   UNK N   1      19.043  23.631  37.312  0.00  0.00    -0.010 A 
HETATM   18  C   UNK N   1      15.256  23.115  35.642  0.00  0.00     0.125 C 
HETATM   19  C   UNK N   1      16.606  23.811  40.034  0.00  0.00     0.122 C 
HETATM   20  C   UNK N   1      16.937  20.217  38.769  0.00  0.00     0.042 A 
HETATM   21  C   UNK N   1      20.162  22.896  37.026  0.00  0.00     0.063 A 
HETATM   22  C   UNK N   1      14.680  21.102  38.441  0.00  0.00     0.012 A 
HETATM   23  C   UNK N   1      18.922  24.956  36.884  0.00  0.00     0.034 A 
HETATM   24  C   UNK N   1      14.144  25.150  36.653  0.00  0.00     0.150 C 
HETATM   25  C   UNK N   1      16.384  19.072  39.360  0.00  0.00     0.049 A 
HETATM   26  C   UNK N   1      21.233  23.430  36.312  0.00  0.00     0.063 A 
HETATM   27  C   UNK N   1      14.154  19.958  39.045  0.00  0.00     0.020 A 
HETATM   28  C   UNK N   1      19.979  25.523  36.150  0.00  0.00     0.036 A 
HETATM   29  C   UNK N   1      15.001  18.947  39.503  0.00  0.00     0.013 A 
HETATM   30  C   UNK N   1      21.137  24.764  35.871  0.00  0.00     0.050 A 
HETATM   31  H   UNK N   1      18.952  19.478  38.730  0.00  0.00     0.167 HD
ENDROOT
TORSDOF 0
ENDMDL
MODEL 5
REMARK VINA RESULT:      -7.6      2.477      3.016
REMARK  0 active torsions:
REMARK  status: ('A' for Active; 'I' for Inactive)
ROOT
HETATM    1 Br   UNK N   1      17.456  26.314  34.687  0.00  0.00    -0.051 Br
HETATM    2 Cl   UNK N   1      18.206  22.386  44.650  0.00  0.00    -0.082 Cl
HETATM    3 Cl   UNK N   1      17.807  17.213  42.852  0.00  0.00    -0.084 Cl
HETATM    4  N   UNK N   1      16.139  19.366  37.891  0.00  0.00    -0.374 N 
HETATM    5  N   UNK N   1      18.276  24.031  39.408  0.00  0.00    -0.344 N 
HETATM    6  N   UNK N   1      18.481  19.651  37.522  0.00  0.00    -0.379 N 
ATOM      7  HN  UNK N   1      18.564  18.717  37.121  1.00  0.00     0.160 HD
HETATM    8  N   UNK N   1      18.306  22.951  41.529  0.00  0.00    -0.343 N 
ATOM      9  HN  UNK N   1      18.337  23.797  42.097  1.00  0.00     0.167 HD
HETATM   10  C   UNK N   1      17.193  21.421  38.606  0.00  0.00     0.068 C 
HETATM   11  C   UNK N   1      18.336  21.510  39.661  0.00  0.00     0.068 A 
HETATM   12  C   UNK N   1      15.739  21.290  39.151  0.00  0.00     0.044 C 
HETATM   13  C   UNK N   1      17.344  20.084  37.954  0.00  0.00     0.089 C 
HETATM   14  C   UNK N   1      19.741  21.145  39.030  0.00  0.00     0.043 C 
HETATM   15  C   UNK N   1      17.300  22.606  37.618  0.00  0.00    -0.014 A 
HETATM   16  C   UNK N   1      18.343  22.899  40.247  0.00  0.00     0.097 A 
HETATM   17  C   UNK N   1      18.183  20.754  40.965  0.00  0.00    -0.010 A 
HETATM   18  C   UNK N   1      15.047  20.227  38.266  0.00  0.00     0.125 C 
HETATM   19  C   UNK N   1      19.639  20.522  37.618  0.00  0.00     0.122 C 
HETATM   20  C   UNK N   1      17.829  23.863  38.063  0.00  0.00     0.042 A 
HETATM   21  C   UNK N   1      18.216  21.643  42.005  0.00  0.00     0.063 A 
HETATM   22  C   UNK N   1      16.824  22.502  36.296  0.00  0.00     0.012 A 
HETATM   23  C   UNK N   1      18.060  19.380  41.195  0.00  0.00     0.034 A 
HETATM   24  C   UNK N   1      15.956  18.196  37.061  0.00  0.00     0.150 C 
HETATM   25  C   UNK N   1      17.864  24.952  37.182  0.00  0.00     0.049 A 
HETATM   26  C   UNK N   1      18.144  21.228  43.334  0.00  0.00     0.063 A 
HETATM   27  C   UNK N   1      16.881  23.598  35.432  0.00  0.00     0.020 A 
HETATM   28  C   UNK N   1      17.972  18.927  42.524  0.00  0.00     0.036 A 
HETATM   29  C   UNK N   1      17.399  24.818  35.873  0.00  0.00     0.013 A 
HETATM   30  C   UNK N   1      18.021  19.850  43.593  0.00  0.00     0.050 A 
HETATM   31  H   UNK N   1      18.445  24.974  39.792  0.00  0.00     0.167 HD
ENDROOT
TORSDOF 0
ENDMDL
MODEL 6
REMARK VINA RESULT:      -7.5      3.474      5.779
REMARK  0 active torsions:
REMARK  status: ('A' for Active; 'I' for Inactive)
ROOT
HETATM    1 Br   UNK N   1      17.175  25.303  35.594  0.00  0.00    -0.051 Br
HETATM    2 Cl   UNK N   1      18.251  14.622  35.453  0.00  0.00    -0.082 Cl
HETATM    3 Cl   UNK N   1      16.530  14.182  40.648  0.00  0.00    -0.084 Cl
HETATM    4  N   UNK N   1      17.227  19.784  41.055  0.00  0.00    -0.374 N 
HETATM    5  N   UNK N   1      17.137  19.996  35.708  0.00  0.00    -0.344 N 
HETATM    6  N   UNK N   1      15.080  19.866  40.014  0.00  0.00    -0.379 N 
ATOM      7  HN  UNK N   1      14.606  19.831  40.916  1.00  0.00     0.160 HD
HETATM    8  N   UNK N   1      17.410  17.643  35.939  0.00  0.00    -0.343 N 
ATOM      9  HN  UNK N   1      17.804  17.474  35.014  1.00  0.00     0.167 HD
HETATM   10  C   UNK N   1      17.099  19.818  38.640  0.00  0.00     0.068 C 
HETATM   11  C   UNK N   1      16.400  18.727  37.775  0.00  0.00     0.068 A 
HETATM   12  C   UNK N   1      18.540  19.502  39.144  0.00  0.00     0.044 C 
HETATM   13  C   UNK N   1      16.369  19.833  39.944  0.00  0.00     0.089 C 
HETATM   14  C   UNK N   1      14.830  18.925  37.746  0.00  0.00     0.043 C 
HETATM   15  C   UNK N   1      17.067  21.174  37.898  0.00  0.00    -0.014 A 
HETATM   16  C   UNK N   1      16.984  18.768  36.385  0.00  0.00     0.097 A 
HETATM   17  C   UNK N   1      16.696  17.269  38.063  0.00  0.00    -0.010 A 
HETATM   18  C   UNK N   1      18.587  19.970  40.618  0.00  0.00     0.125 C 
HETATM   19  C   UNK N   1      14.319  19.956  38.780  0.00  0.00     0.122 C 
HETATM   20  C   UNK N   1      17.095  21.206  36.465  0.00  0.00     0.042 A 
HETATM   21  C   UNK N   1      17.240  16.693  36.946  0.00  0.00     0.063 A 
HETATM   22  C   UNK N   1      17.078  22.394  38.603  0.00  0.00     0.012 A 
HETATM   23  C   UNK N   1      16.463  16.519  39.220  0.00  0.00     0.034 A 
HETATM   24  C   UNK N   1      16.798  20.080  42.403  0.00  0.00     0.150 C 
HETATM   25  C   UNK N   1      17.132  22.438  35.799  0.00  0.00     0.049 A 
HETATM   26  C   UNK N   1      17.572  15.341  36.902  0.00  0.00     0.063 A 
HETATM   27  C   UNK N   1      17.101  23.611  37.916  0.00  0.00     0.020 A 
HETATM   28  C   UNK N   1      16.798  15.154  39.213  0.00  0.00     0.036 A 
HETATM   29  C   UNK N   1      17.128  23.633  36.521  0.00  0.00     0.013 A 
HETATM   30  C   UNK N   1      17.345  14.563  38.053  0.00  0.00     0.050 A 
HETATM   31  H   UNK N   1      17.380  20.010  34.705  0.00  0.00     0.167 HD
ENDROOT
TORSDOF 0
ENDMDL
MODEL 7
REMARK VINA RESULT:      -7.4      4.088      6.531
REMARK  0 active torsions:
REMARK  status: ('A' for Active; 'I' for Inactive)
ROOT
HETATM    1 Br   UNK N   1      24.178  17.963  38.130  0.00  0.00    -0.051 Br
HETATM    2 Cl   UNK N   1      18.560  26.441  34.690  0.00  0.00    -0.082 Cl
HETATM    3 Cl   UNK N   1      13.836  24.278  36.463  0.00  0.00    -0.084 Cl
HETATM    4  N   UNK N   1      16.622  19.388  37.052  0.00  0.00    -0.374 N 
HETATM    5  N   UNK N   1      21.180  22.192  36.986  0.00  0.00    -0.344 N 
HETATM    6  N   UNK N   1      17.333  20.341  39.123  0.00  0.00    -0.379 N 
ATOM      7  HN  UNK N   1      16.519  19.968  39.610  1.00  0.00     0.160 HD
HETATM    8  N   UNK N   1      19.728  23.907  36.202  0.00  0.00    -0.343 N 
ATOM      9  HN  UNK N   1      20.442  24.473  35.746  1.00  0.00     0.167 HD
HETATM   10  C   UNK N   1      18.639  20.722  37.093  0.00  0.00     0.068 C 
HETATM   11  C   UNK N   1      18.698  22.225  37.498  0.00  0.00     0.068 A 
HETATM   12  C   UNK N   1      18.181  20.400  35.639  0.00  0.00     0.044 C 
HETATM   13  C   UNK N   1      17.493  20.140  37.857  0.00  0.00     0.089 C 
HETATM   14  C   UNK N   1      18.684  22.406  39.070  0.00  0.00     0.043 C 
HETATM   15  C   UNK N   1      19.995  20.044  37.399  0.00  0.00    -0.014 A 
HETATM   16  C   UNK N   1      19.931  22.840  36.886  0.00  0.00     0.097 A 
HETATM   17  C   UNK N   1      17.689  23.182  36.894  0.00  0.00    -0.010 A 
HETATM   18  C   UNK N   1      17.214  19.199  35.752  0.00  0.00     0.125 C 
HETATM   19  C   UNK N   1      18.339  21.108  39.837  0.00  0.00     0.122 C 
HETATM   20  C   UNK N   1      21.208  20.805  37.325  0.00  0.00     0.042 A 
HETATM   21  C   UNK N   1      18.355  24.152  36.194  0.00  0.00     0.063 A 
HETATM   22  C   UNK N   1      20.075  18.667  37.688  0.00  0.00     0.012 A 
HETATM   23  C   UNK N   1      16.295  23.196  36.997  0.00  0.00     0.034 A 
HETATM   24  C   UNK N   1      15.622  18.492  37.587  0.00  0.00     0.150 C 
HETATM   25  C   UNK N   1      22.439  20.171  37.540  0.00  0.00     0.049 A 
HETATM   26  C   UNK N   1      17.684  25.200  35.567  0.00  0.00     0.063 A 
HETATM   27  C   UNK N   1      21.314  18.061  37.912  0.00  0.00     0.020 A 
HETATM   28  C   UNK N   1      15.585  24.232  36.365  0.00  0.00     0.036 A 
HETATM   29  C   UNK N   1      22.490  18.808  37.838  0.00  0.00     0.013 A 
HETATM   30  C   UNK N   1      16.280  25.238  35.657  0.00  0.00     0.050 A 
HETATM   31  H   UNK N   1      22.046  22.684  36.714  0.00  0.00     0.167 HD
ENDROOT
TORSDOF 0
ENDMDL
MODEL 8
REMARK VINA RESULT:      -7.2      3.923      6.058
REMARK  0 active torsions:
REMARK  status: ('A' for Active; 'I' for Inactive)
ROOT
HETATM    1 Br   UNK N   1      16.259  14.880  39.998  0.00  0.00    -0.051 Br
HETATM    2 Cl   UNK N   1      14.135  24.931  36.882  0.00  0.00    -0.082 Cl
HETATM    3 Cl   UNK N   1      19.306  25.718  35.215  0.00  0.00    -0.084 Cl
HETATM    4  N   UNK N   1      20.630  20.983  38.019  0.00  0.00    -0.374 N 
HETATM    5  N   UNK N   1      15.437  19.697  37.924  0.00  0.00    -0.344 N 
HETATM    6  N   UNK N   1      19.822  19.900  36.050  0.00  0.00    -0.379 N 
ATOM      7  HN  UNK N   1      20.744  19.934  35.615  1.00  0.00     0.160 HD
HETATM    8  N   UNK N   1      15.222  21.976  37.276  0.00  0.00    -0.343 N 
ATOM      9  HN  UNK N   1      14.250  22.093  37.558  1.00  0.00     0.167 HD
HETATM   10  C   UNK N   1      18.282  20.426  37.872  0.00  0.00     0.068 C 
HETATM   11  C   UNK N   1      17.306  20.981  36.792  0.00  0.00     0.068 A 
HETATM   12  C   UNK N   1      18.588  21.350  39.089  0.00  0.00     0.044 C 
HETATM   13  C   UNK N   1      19.630  20.398  37.226  0.00  0.00     0.089 C 
HETATM   14  C   UNK N   1      17.456  20.209  35.419  0.00  0.00     0.043 C 
HETATM   15  C   UNK N   1      17.797  19.037  38.351  0.00  0.00    -0.014 A 
HETATM   16  C   UNK N   1      15.897  20.886  37.323  0.00  0.00     0.097 A 
HETATM   17  C   UNK N   1      17.303  22.470  36.510  0.00  0.00    -0.010 A 
HETATM   18  C   UNK N   1      20.110  21.237  39.338  0.00  0.00     0.125 C 
HETATM   19  C   UNK N   1      18.699  19.290  35.362  0.00  0.00     0.122 C 
HETATM   20  C   UNK N   1      16.396  18.735  38.365  0.00  0.00     0.042 A 
HETATM   21  C   UNK N   1      16.057  22.973  36.771  0.00  0.00     0.063 A 
HETATM   22  C   UNK N   1      18.703  18.076  38.842  0.00  0.00     0.012 A 
HETATM   23  C   UNK N   1      18.325  23.292  36.027  0.00  0.00     0.034 A 
HETATM   24  C   UNK N   1      22.043  20.822  37.760  0.00  0.00     0.150 C 
HETATM   25  C   UNK N   1      15.958  17.500  38.860  0.00  0.00     0.049 A 
HETATM   26  C   UNK N   1      15.744  24.314  36.557  0.00  0.00     0.063 A 
HETATM   27  C   UNK N   1      18.243  16.846  39.319  0.00  0.00     0.020 A 
HETATM   28  C   UNK N   1      18.047  24.653  35.811  0.00  0.00     0.036 A 
HETATM   29  C   UNK N   1      16.876  16.558  39.328  0.00  0.00     0.013 A 
HETATM   30  C   UNK N   1      16.755  25.162  36.069  0.00  0.00     0.050 A 
HETATM   31  H   UNK N   1      14.434  19.575  38.138  0.00  0.00     0.167 HD
ENDROOT
TORSDOF 0
ENDMDL
MODEL 9
REMARK VINA RESULT:      -6.6      3.252      5.135
REMARK  0 active torsions:
REMARK  status: ('A' for Active; 'I' for Inactive)
ROOT
HETATM    1 Br   UNK N   1      20.831  27.230  36.561  0.00  0.00    -0.051 Br
HETATM    2 Cl   UNK N   1      22.219  16.610  35.815  0.00  0.00    -0.082 Cl
HETATM    3 Cl   UNK N   1      17.081  15.623  37.478  0.00  0.00    -0.084 Cl
HETATM    4  N   UNK N   1      16.854  21.050  39.066  0.00  0.00    -0.374 N 
HETATM    5  N   UNK N   1      21.028  21.973  35.846  0.00  0.00    -0.344 N 
HETATM    6  N   UNK N   1      16.373  21.436  36.759  0.00  0.00    -0.379 N 
ATOM      7  HN  UNK N   1      15.372  21.318  36.915  1.00  0.00     0.160 HD
HETATM    8  N   UNK N   1      21.147  19.597  35.867  0.00  0.00    -0.343 N 
ATOM      9  HN  UNK N   1      22.130  19.521  35.604  1.00  0.00     0.167 HD
HETATM   10  C   UNK N   1      18.689  21.413  37.534  0.00  0.00     0.068 C 
HETATM   11  C   UNK N   1      19.015  20.504  36.312  0.00  0.00     0.068 A 
HETATM   12  C   UNK N   1      19.181  20.922  38.929  0.00  0.00     0.044 C 
HETATM   13  C   UNK N   1      17.212  21.312  37.733  0.00  0.00     0.089 C 
HETATM   14  C   UNK N   1      18.076  20.825  35.080  0.00  0.00     0.043 C 
HETATM   15  C   UNK N   1      19.179  22.854  37.260  0.00  0.00    -0.014 A 
HETATM   16  C   UNK N   1      20.470  20.682  35.954  0.00  0.00     0.097 A 
HETATM   17  C   UNK N   1      19.052  19.002  36.510  0.00  0.00    -0.010 A 
HETATM   18  C   UNK N   1      18.014  21.186  39.909  0.00  0.00     0.125 C 
HETATM   19  C   UNK N   1      16.886  21.746  35.436  0.00  0.00     0.122 C 
HETATM   20  C   UNK N   1      20.332  23.073  36.435  0.00  0.00     0.042 A 
HETATM   21  C   UNK N   1      20.301  18.538  36.196  0.00  0.00     0.063 A 
HETATM   22  C   UNK N   1      18.555  23.965  37.860  0.00  0.00     0.012 A 
HETATM   23  C   UNK N   1      18.037  18.126  36.907  0.00  0.00     0.034 A 
HETATM   24  C   UNK N   1      15.507  21.198  39.569  0.00  0.00     0.150 C 
HETATM   25  C   UNK N   1      20.810  24.375  36.242  0.00  0.00     0.049 A 
HETATM   26  C   UNK N   1      20.617  17.182  36.240  0.00  0.00     0.063 A 
HETATM   27  C   UNK N   1      19.043  25.256  37.643  0.00  0.00     0.020 A 
HETATM   28  C   UNK N   1      18.325  16.751  36.975  0.00  0.00     0.036 A 
HETATM   29  C   UNK N   1      20.165  25.461  36.838  0.00  0.00     0.013 A 
HETATM   30  C   UNK N   1      19.612  16.279  36.635  0.00  0.00     0.050 A 
HETATM   31  H   UNK N   1      21.970  22.101  35.445  0.00  0.00     0.167 HD
ENDROOT
TORSDOF 0
ENDMDL
