# Supplementary material for: Anti-cancer activity elucidation of geissolosimine as an MDM2-p53 interaction inhibitor: An in-silico study
Source: PLoS One. 2025 May 8;20(5):e0323003. doi: 10.1371/journal.pone.0323003 (PMC12061181; doi:10.1371/journal.pone.0323003)
Supplement: S12 File — (ZIP) [file pone.0323003.s012.zip › molecular docking/docking files/docking/46919486_uff_E=821.38_out.pdbqt]

MODEL 1
REMARK VINA RESULT:      -8.3      0.000      0.000
REMARK  4 active torsions:
REMARK  status: ('A' for Active; 'I' for Inactive)
REMARK    1  A    between atoms: O_2  and  C_11 
REMARK    2  A    between atoms: O_3  and  C_12 
REMARK    3  A    between atoms: C_10  and  C_14 
REMARK    4  A    between atoms: C_14  and  C_24 
ROOT
HETATM    1 Br   UNK N   1      15.262  19.106  41.960  0.00  0.00    -0.048 Br
HETATM    2  O   UNK N   1      21.265  23.082  36.921  0.00  0.00    -0.271 OA
HETATM    3  O   UNK N   1      19.247  19.082  34.096  0.00  0.00    -0.268 OA
HETATM    4  O   UNK N   1      17.735  20.635  43.010  0.00  0.00    -0.335 OA
HETATM    5  N   UNK N   1      19.414  21.942  36.320  0.00  0.00    -0.278 N 
HETATM    6  N   UNK N   1      19.130  22.455  38.677  0.00  0.00    -0.358 N 
HETATM    7  N   UNK N   1      21.038  20.275  34.703  0.00  0.00    -0.335 N 
HETATM    8  C   UNK N   1      18.533  22.521  37.343  0.00  0.00     0.158 C 
HETATM    9  C   UNK N   1      17.385  21.406  37.453  0.00  0.00     0.137 C 
HETATM   10  C   UNK N   1      18.770  20.859  35.587  0.00  0.00     0.225 A 
HETATM   11  C   UNK N   1      17.990  20.182  36.705  0.00  0.00     0.119 C 
HETATM   12  C   UNK N   1      17.297  21.129  38.923  0.00  0.00     0.009 A 
HETATM   13  C   UNK N   1      21.678  21.309  35.461  0.00  0.00     0.179 A 
HETATM   14  C   UNK N   1      18.334  21.725  39.566  0.00  0.00     0.052 A 
HETATM   15  C   UNK N   1      20.761  22.199  36.247  0.00  0.00     0.247 A 
HETATM   16  C   UNK N   1      19.713  19.986  34.779  0.00  0.00     0.277 A 
HETATM   17  C   UNK N   1      22.622  21.914  34.430  0.00  0.00     0.037 C 
HETATM   18  C   UNK N   1      21.881  19.775  33.640  0.00  0.00     0.127 C 
HETATM   19  C   UNK N   1      23.155  20.616  33.794  0.00  0.00     0.022 C 
HETATM   20  C   UNK N   1      16.378  20.331  39.609  0.00  0.00     0.034 A 
HETATM   21  C   UNK N   1      18.521  21.573  40.950  0.00  0.00     0.026 A 
HETATM   22  C   UNK N   1      17.596  20.795  41.670  0.00  0.00     0.100 A 
HETATM   23  C   UNK N   1      16.522  20.174  40.996  0.00  0.00     0.046 A 
HETATM   24  C   UNK N   1      19.638  22.191  41.681  0.00  0.00     0.015 A 
HETATM   25  C   UNK N   1      18.750  21.179  43.797  0.00  0.00     0.078 A 
HETATM   26  C   UNK N   1      19.753  22.010  43.002  0.00  0.00     0.012 A 
HETATM   27  C   UNK N   1      18.102  22.078  44.858  0.00  0.00     0.051 C 
HETATM   28  C   UNK N   1      19.491  20.022  44.479  0.00  0.00     0.051 C 
HETATM   29  H   UNK N   1      19.985  22.944  38.963  0.00  0.00     0.162 HD
ENDROOT
BRANCH   8  30
HETATM   30  C   UNK N   1      18.072  24.030  37.015  0.00  0.00     0.017 C 
HETATM   31  C   UNK N   1      18.634  25.023  38.067  0.00  0.00     0.024 C 
HETATM   32  C   UNK N   1      16.526  24.172  37.007  0.00  0.00     0.024 C 
BRANCH  30  33
HETATM   33  C   UNK N   1      18.515  24.507  35.624  0.00  0.00    -0.024 C 
HETATM   34  C   UNK N   1      19.249  25.605  35.395  0.00  0.00     0.008 C 
ENDBRANCH  30  33
ENDBRANCH   8  30
BRANCH   9  35
HETATM   35  O   UNK N   1      16.162  21.806  36.894  0.00  0.00    -0.380 OA
HETATM   36  H   UNK N   1      16.103  22.792  36.974  0.00  0.00     0.211 HD
ENDBRANCH   9  35
BRANCH  10  37
HETATM   37  O   UNK N   1      17.862  21.426  34.670  0.00  0.00    -0.363 OA
HETATM   38  H   UNK N   1      17.137  21.878  35.179  0.00  0.00     0.213 HD
ENDBRANCH  10  37
TORSDOF 4
ENDMDL
MODEL 2
REMARK VINA RESULT:      -8.3      2.776      7.384
REMARK  4 active torsions:
REMARK  status: ('A' for Active; 'I' for Inactive)
REMARK    1  A    between atoms: O_2  and  C_11 
REMARK    2  A    between atoms: O_3  and  C_12 
REMARK    3  A    between atoms: C_10  and  C_14 
REMARK    4  A    between atoms: C_14  and  C_24 
ROOT
HETATM    1 Br   UNK N   1      23.585  21.219  34.812  0.00  0.00    -0.048 Br
HETATM    2  O   UNK N   1      15.298  20.514  37.654  0.00  0.00    -0.271 OA
HETATM    3  O   UNK N   1      18.375  21.115  41.923  0.00  0.00    -0.268 OA
HETATM    4  O   UNK N   1      21.330  19.685  33.357  0.00  0.00    -0.335 OA
HETATM    5  N   UNK N   1      17.047  21.594  38.582  0.00  0.00    -0.278 N 
HETATM    6  N   UNK N   1      17.685  21.178  36.276  0.00  0.00    -0.358 N 
HETATM    7  N   UNK N   1      16.629  20.106  40.957  0.00  0.00    -0.335 N 
HETATM    8  C   UNK N   1      17.551  22.180  37.334  0.00  0.00     0.158 C 
HETATM    9  C   UNK N   1      19.088  22.459  37.701  0.00  0.00     0.137 C 
HETATM   10  C   UNK N   1      17.953  21.820  39.702  0.00  0.00     0.225 A 
HETATM   11  C   UNK N   1      19.302  21.654  39.017  0.00  0.00     0.119 C 
HETATM   12  C   UNK N   1      19.845  21.828  36.573  0.00  0.00     0.009 A 
HETATM   13  C   UNK N   1      15.769  19.849  39.841  0.00  0.00     0.179 A 
HETATM   14  C   UNK N   1      19.001  21.084  35.812  0.00  0.00     0.052 A 
HETATM   15  C   UNK N   1      15.997  20.710  38.634  0.00  0.00     0.247 A 
HETATM   16  C   UNK N   1      17.689  20.955  40.921  0.00  0.00     0.277 A 
HETATM   17  C   UNK N   1      14.398  19.818  40.503  0.00  0.00     0.037 C 
HETATM   18  C   UNK N   1      16.080  19.605  42.198  0.00  0.00     0.127 C 
HETATM   19  C   UNK N   1      14.747  18.989  41.753  0.00  0.00     0.022 C 
HETATM   20  C   UNK N   1      21.216  21.872  36.307  0.00  0.00     0.034 A 
HETATM   21  C   UNK N   1      19.469  20.337  34.718  0.00  0.00     0.026 A 
HETATM   22  C   UNK N   1      20.841  20.383  34.413  0.00  0.00     0.100 A 
HETATM   23  C   UNK N   1      21.715  21.154  35.209  0.00  0.00     0.046 A 
HETATM   24  C   UNK N   1      18.590  19.509  33.878  0.00  0.00     0.015 A 
HETATM   25  C   UNK N   1      20.586  18.877  32.497  0.00  0.00     0.078 A 
HETATM   26  C   UNK N   1      19.101  18.826  32.847  0.00  0.00     0.012 A 
HETATM   27  C   UNK N   1      20.734  19.432  31.074  0.00  0.00     0.051 C 
HETATM   28  C   UNK N   1      21.163  17.458  32.564  0.00  0.00     0.051 C 
HETATM   29  H   UNK N   1      16.906  20.657  35.859  0.00  0.00     0.162 HD
ENDROOT
BRANCH   8  30
HETATM   30  C   UNK N   1      16.677  23.427  36.810  0.00  0.00     0.017 C 
HETATM   31  C   UNK N   1      15.840  24.043  37.963  0.00  0.00     0.024 C 
HETATM   32  C   UNK N   1      15.694  23.010  35.682  0.00  0.00     0.024 C 
BRANCH  30  33
HETATM   33  C   UNK N   1      17.529  24.544  36.190  0.00  0.00    -0.024 C 
HETATM   34  C   UNK N   1      17.131  25.338  35.186  0.00  0.00     0.008 C 
ENDBRANCH  30  33
ENDBRANCH   8  30
BRANCH   9  35
HETATM   35  O   UNK N   1      19.383  23.820  37.869  0.00  0.00    -0.380 OA
HETATM   36  H   UNK N   1      18.574  24.337  37.622  0.00  0.00     0.211 HD
ENDBRANCH   9  35
BRANCH  10  37
HETATM   37  O   UNK N   1      17.810  23.159  40.121  0.00  0.00    -0.363 OA
HETATM   38  H   UNK N   1      18.077  23.222  41.076  0.00  0.00     0.213 HD
ENDBRANCH  10  37
TORSDOF 4
ENDMDL
MODEL 3
REMARK VINA RESULT:      -8.2      3.138      5.330
REMARK  4 active torsions:
REMARK  status: ('A' for Active; 'I' for Inactive)
REMARK    1  A    between atoms: O_2  and  C_11 
REMARK    2  A    between atoms: O_3  and  C_12 
REMARK    3  A    between atoms: C_10  and  C_14 
REMARK    4  A    between atoms: C_14  and  C_24 
ROOT
HETATM    1 Br   UNK N   1      22.236  20.307  42.846  0.00  0.00    -0.048 Br
HETATM    2  O   UNK N   1      14.411  21.097  38.922  0.00  0.00    -0.271 OA
HETATM    3  O   UNK N   1      17.867  23.976  36.125  0.00  0.00    -0.268 OA
HETATM    4  O   UNK N   1      19.501  20.086  44.270  0.00  0.00    -0.335 OA
HETATM    5  N   UNK N   1      16.481  21.222  38.035  0.00  0.00    -0.278 N 
HETATM    6  N   UNK N   1      16.762  20.167  40.205  0.00  0.00    -0.358 N 
HETATM    7  N   UNK N   1      15.818  23.775  36.999  0.00  0.00    -0.335 N 
HETATM    8  C   UNK N   1      17.037  20.079  38.771  0.00  0.00     0.158 C 
HETATM    9  C   UNK N   1      18.609  20.398  38.729  0.00  0.00     0.137 C 
HETATM   10  C   UNK N   1      17.502  21.944  37.287  0.00  0.00     0.225 A 
HETATM   11  C   UNK N   1      18.670  21.881  38.261  0.00  0.00     0.119 C 
HETATM   12  C   UNK N   1      19.034  20.283  40.161  0.00  0.00     0.009 A 
HETATM   13  C   UNK N   1      14.831  23.085  37.776  0.00  0.00     0.179 A 
HETATM   14  C   UNK N   1      17.940  20.187  40.960  0.00  0.00     0.052 A 
HETATM   15  C   UNK N   1      15.216  21.713  38.243  0.00  0.00     0.247 A 
HETATM   16  C   UNK N   1      17.084  23.321  36.802  0.00  0.00     0.277 A 
HETATM   17  C   UNK N   1      13.579  23.275  36.929  0.00  0.00     0.037 C 
HETATM   18  C   UNK N   1      15.246  24.841  36.208  0.00  0.00     0.127 C 
HETATM   19  C   UNK N   1      13.755  24.761  36.561  0.00  0.00     0.022 C 
HETATM   20  C   UNK N   1      20.323  20.338  40.698  0.00  0.00     0.034 A 
HETATM   21  C   UNK N   1      18.057  20.126  42.359  0.00  0.00     0.026 A 
HETATM   22  C   UNK N   1      19.345  20.155  42.924  0.00  0.00     0.100 A 
HETATM   23  C   UNK N   1      20.480  20.259  42.090  0.00  0.00     0.046 A 
HETATM   24  C   UNK N   1      16.897  20.035  43.258  0.00  0.00     0.015 A 
HETATM   25  C   UNK N   1      18.473  19.992  45.208  0.00  0.00     0.078 A 
HETATM   26  C   UNK N   1      17.082  19.975  44.582  0.00  0.00     0.012 A 
HETATM   27  C   UNK N   1      18.668  18.693  46.001  0.00  0.00     0.051 C 
HETATM   28  C   UNK N   1      18.581  21.197  46.150  0.00  0.00     0.051 C 
HETATM   29  H   UNK N   1      15.827  20.139  40.627  0.00  0.00     0.162 HD
ENDROOT
BRANCH   8  30
HETATM   30  C   UNK N   1      16.555  18.651  38.201  0.00  0.00     0.017 C 
HETATM   31  C   UNK N   1      15.237  18.197  38.882  0.00  0.00     0.024 C 
HETATM   32  C   UNK N   1      17.618  17.545  38.441  0.00  0.00     0.024 C 
BRANCH  30  33
HETATM   33  C   UNK N   1      16.331  18.653  36.681  0.00  0.00    -0.024 C 
HETATM   34  C   UNK N   1      16.938  17.822  35.821  0.00  0.00     0.008 C 
ENDBRANCH  30  33
ENDBRANCH   8  30
BRANCH   9  35
HETATM   35  O   UNK N   1      19.328  19.551  37.872  0.00  0.00    -0.380 OA
HETATM   36  H   UNK N   1      20.291  19.759  37.982  0.00  0.00     0.211 HD
ENDBRANCH   9  35
BRANCH  10  37
HETATM   37  O   UNK N   1      17.820  21.193  36.137  0.00  0.00    -0.363 OA
HETATM   38  H   UNK N   1      16.984  21.026  35.626  0.00  0.00     0.213 HD
ENDBRANCH  10  37
TORSDOF 4
ENDMDL
MODEL 4
REMARK VINA RESULT:      -7.4      3.020      7.359
REMARK  4 active torsions:
REMARK  status: ('A' for Active; 'I' for Inactive)
REMARK    1  A    between atoms: O_2  and  C_11 
REMARK    2  A    between atoms: O_3  and  C_12 
REMARK    3  A    between atoms: C_10  and  C_14 
REMARK    4  A    between atoms: C_14  and  C_24 
ROOT
HETATM    1 Br   UNK N   1      20.864  19.955  33.778  0.00  0.00    -0.048 Br
HETATM    2  O   UNK N   1      15.799  19.361  40.936  0.00  0.00    -0.271 OA
HETATM    3  O   UNK N   1      19.754  22.691  42.085  0.00  0.00    -0.268 OA
HETATM    4  O   UNK N   1      19.151  17.499  34.546  0.00  0.00    -0.335 OA
HETATM    5  N   UNK N   1      17.093  21.068  40.230  0.00  0.00    -0.278 N 
HETATM    6  N   UNK N   1      16.819  19.616  38.303  0.00  0.00    -0.358 N 
HETATM    7  N   UNK N   1      18.415  21.023  42.736  0.00  0.00    -0.335 N 
HETATM    8  C   UNK N   1      16.710  20.982  38.815  0.00  0.00     0.158 C 
HETATM    9  C   UNK N   1      17.957  21.690  38.096  0.00  0.00     0.137 C 
HETATM   10  C   UNK N   1      18.178  22.017  40.451  0.00  0.00     0.225 A 
HETATM   11  C   UNK N   1      19.034  21.763  39.218  0.00  0.00     0.119 C 
HETATM   12  C   UNK N   1      18.366  20.708  37.042  0.00  0.00     0.009 A 
HETATM   13  C   UNK N   1      17.381  20.060  42.502  0.00  0.00     0.179 A 
HETATM   14  C   UNK N   1      17.710  19.534  37.228  0.00  0.00     0.052 A 
HETATM   15  C   UNK N   1      16.675  20.173  41.184  0.00  0.00     0.247 A 
HETATM   16  C   UNK N   1      18.863  21.901  41.801  0.00  0.00     0.277 A 
HETATM   17  C   UNK N   1      16.585  20.135  43.799  0.00  0.00     0.037 C 
HETATM   18  C   UNK N   1      18.722  21.168  44.142  0.00  0.00     0.127 C 
HETATM   19  C   UNK N   1      17.753  20.177  44.802  0.00  0.00     0.022 C 
HETATM   20  C   UNK N   1      19.322  20.855  36.033  0.00  0.00     0.034 A 
HETATM   21  C   UNK N   1      17.956  18.420  36.407  0.00  0.00     0.026 A 
HETATM   22  C   UNK N   1      18.895  18.548  35.368  0.00  0.00     0.100 A 
HETATM   23  C   UNK N   1      19.578  19.769  35.181  0.00  0.00     0.046 A 
HETATM   24  C   UNK N   1      17.276  17.128  36.585  0.00  0.00     0.015 A 
HETATM   25  C   UNK N   1      18.561  16.238  34.624  0.00  0.00     0.078 A 
HETATM   26  C   UNK N   1      17.554  16.109  35.763  0.00  0.00     0.012 A 
HETATM   27  C   UNK N   1      17.837  15.967  33.298  0.00  0.00     0.051 C 
HETATM   28  C   UNK N   1      19.677  15.205  34.826  0.00  0.00     0.051 C 
HETATM   29  H   UNK N   1      16.259  18.820  38.629  0.00  0.00     0.162 HD
ENDROOT
BRANCH   8  30
HETATM   30  C   UNK N   1      15.244  21.575  38.508  0.00  0.00     0.017 C 
HETATM   31  C   UNK N   1      14.830  22.617  39.582  0.00  0.00     0.024 C 
HETATM   32  C   UNK N   1      14.163  20.460  38.488  0.00  0.00     0.024 C 
BRANCH  30  33
HETATM   33  C   UNK N   1      15.140  22.244  37.130  0.00  0.00    -0.024 C 
HETATM   34  C   UNK N   1      14.184  23.115  36.777  0.00  0.00     0.008 C 
ENDBRANCH  30  33
ENDBRANCH   8  30
BRANCH   9  35
HETATM   35  O   UNK N   1      17.657  22.960  37.580  0.00  0.00    -0.380 OA
HETATM   36  H   UNK N   1      17.028  22.836  36.824  0.00  0.00     0.211 HD
ENDBRANCH   9  35
BRANCH  10  37
HETATM   37  O   UNK N   1      17.645  23.320  40.382  0.00  0.00    -0.363 OA
HETATM   38  H   UNK N   1      18.294  23.950  40.795  0.00  0.00     0.213 HD
ENDBRANCH  10  37
TORSDOF 4
ENDMDL
MODEL 5
REMARK VINA RESULT:      -7.3      2.815      6.580
REMARK  4 active torsions:
REMARK  status: ('A' for Active; 'I' for Inactive)
REMARK    1  A    between atoms: O_2  and  C_11 
REMARK    2  A    between atoms: O_3  and  C_12 
REMARK    3  A    between atoms: C_10  and  C_14 
REMARK    4  A    between atoms: C_14  and  C_24 
ROOT
HETATM    1 Br   UNK N   1      17.456  16.033  33.504  0.00  0.00    -0.048 Br
HETATM    2  O   UNK N   1      21.125  23.244  36.936  0.00  0.00    -0.271 OA
HETATM    3  O   UNK N   1      16.323  24.615  35.171  0.00  0.00    -0.268 OA
HETATM    4  O   UNK N   1      20.494  16.589  33.644  0.00  0.00    -0.335 OA
HETATM    5  N   UNK N   1      18.947  22.684  36.765  0.00  0.00    -0.278 N 
HETATM    6  N   UNK N   1      20.182  20.622  36.412  0.00  0.00    -0.358 N 
HETATM    7  N   UNK N   1      18.487  25.127  35.405  0.00  0.00    -0.335 N 
HETATM    8  C   UNK N   1      19.113  21.281  37.165  0.00  0.00     0.158 C 
HETATM    9  C   UNK N   1      17.809  20.602  36.521  0.00  0.00     0.137 C 
HETATM   10  C   UNK N   1      17.593  22.970  36.306  0.00  0.00     0.225 A 
HETATM   11  C   UNK N   1      17.273  21.690  35.546  0.00  0.00     0.119 C 
HETATM   12  C   UNK N   1      18.355  19.436  35.755  0.00  0.00     0.009 A 
HETATM   13  C   UNK N   1      19.827  24.825  35.813  0.00  0.00     0.179 A 
HETATM   14  C   UNK N   1      19.709  19.517  35.698  0.00  0.00     0.052 A 
HETATM   15  C   UNK N   1      19.998  23.549  36.583  0.00  0.00     0.247 A 
HETATM   16  C   UNK N   1      17.437  24.277  35.550  0.00  0.00     0.277 A 
HETATM   17  C   UNK N   1      20.273  26.147  36.425  0.00  0.00     0.037 C 
HETATM   18  C   UNK N   1      18.311  26.530  35.102  0.00  0.00     0.127 C 
HETATM   19  C   UNK N   1      19.706  27.111  35.366  0.00  0.00     0.022 C 
HETATM   20  C   UNK N   1      17.659  18.419  35.097  0.00  0.00     0.034 A 
HETATM   21  C   UNK N   1      20.469  18.575  34.984  0.00  0.00     0.026 A 
HETATM   22  C   UNK N   1      19.795  17.526  34.333  0.00  0.00     0.100 A 
HETATM   23  C   UNK N   1      18.387  17.448  34.392  0.00  0.00     0.046 A 
HETATM   24  C   UNK N   1      21.936  18.635  34.887  0.00  0.00     0.015 A 
HETATM   25  C   UNK N   1      21.880  16.550  33.494  0.00  0.00     0.078 A 
HETATM   26  C   UNK N   1      22.598  17.700  34.195  0.00  0.00     0.012 A 
HETATM   27  C   UNK N   1      22.386  15.227  34.083  0.00  0.00     0.051 C 
HETATM   28  C   UNK N   1      22.196  16.605  31.995  0.00  0.00     0.051 C 
HETATM   29  H   UNK N   1      21.174  20.879  36.456  0.00  0.00     0.162 HD
ENDROOT
BRANCH   8  30
HETATM   30  C   UNK N   1      19.346  21.086  38.746  0.00  0.00     0.017 C 
HETATM   31  C   UNK N   1      20.831  20.751  39.052  0.00  0.00     0.024 C 
HETATM   32  C   UNK N   1      18.473  19.937  39.322  0.00  0.00     0.024 C 
BRANCH  30  33
HETATM   33  C   UNK N   1      18.956  22.322  39.570  0.00  0.00    -0.024 C 
HETATM   34  C   UNK N   1      18.206  22.290  40.682  0.00  0.00     0.008 C 
ENDBRANCH  30  33
ENDBRANCH   8  30
BRANCH   9  35
HETATM   35  O   UNK N   1      16.845  20.234  37.472  0.00  0.00    -0.380 OA
HETATM   36  H   UNK N   1      16.008  20.023  36.985  0.00  0.00     0.211 HD
ENDBRANCH   9  35
BRANCH  10  37
HETATM   37  O   UNK N   1      16.754  23.057  37.436  0.00  0.00    -0.363 OA
HETATM   38  H   UNK N   1      16.932  22.276  38.025  0.00  0.00     0.213 HD
ENDBRANCH  10  37
TORSDOF 4
ENDMDL
MODEL 6
REMARK VINA RESULT:      -7.2      3.257      5.940
REMARK  4 active torsions:
REMARK  status: ('A' for Active; 'I' for Inactive)
REMARK    1  A    between atoms: O_2  and  C_11 
REMARK    2  A    between atoms: O_3  and  C_12 
REMARK    3  A    between atoms: C_10  and  C_14 
REMARK    4  A    between atoms: C_14  and  C_24 
ROOT
HETATM    1 Br   UNK N   1      18.661  25.846  35.784  0.00  0.00    -0.048 Br
HETATM    2  O   UNK N   1      17.547  17.244  37.197  0.00  0.00    -0.271 OA
HETATM    3  O   UNK N   1      20.962  17.744  33.180  0.00  0.00    -0.268 OA
HETATM    4  O   UNK N   1      16.110  24.552  36.957  0.00  0.00    -0.335 OA
HETATM    5  N   UNK N   1      19.331  18.342  36.364  0.00  0.00    -0.278 N 
HETATM    6  N   UNK N   1      17.962  20.038  37.436  0.00  0.00    -0.358 N 
HETATM    7  N   UNK N   1      19.218  16.672  34.078  0.00  0.00    -0.335 N 
HETATM    8  C   UNK N   1      19.298  19.451  37.327  0.00  0.00     0.158 C 
HETATM    9  C   UNK N   1      20.084  20.599  36.529  0.00  0.00     0.137 C 
HETATM   10  C   UNK N   1      20.307  18.563  35.304  0.00  0.00     0.225 A 
HETATM   11  C   UNK N   1      20.144  20.058  35.071  0.00  0.00     0.119 C 
HETATM   12  C   UNK N   1      19.168  21.782  36.611  0.00  0.00     0.009 A 
HETATM   13  C   UNK N   1      18.228  16.487  35.098  0.00  0.00     0.179 A 
HETATM   14  C   UNK N   1      17.963  21.397  37.104  0.00  0.00     0.052 A 
HETATM   15  C   UNK N   1      18.377  17.356  36.311  0.00  0.00     0.247 A 
HETATM   16  C   UNK N   1      20.154  17.656  34.096  0.00  0.00     0.277 A 
HETATM   17  C   UNK N   1      18.213  14.971  35.247  0.00  0.00     0.037 C 
HETATM   18  C   UNK N   1      19.307  15.535  33.189  0.00  0.00     0.127 C 
HETATM   19  C   UNK N   1      18.251  14.577  33.758  0.00  0.00     0.022 C 
HETATM   20  C   UNK N   1      19.397  23.096  36.195  0.00  0.00     0.034 A 
HETATM   21  C   UNK N   1      16.899  22.306  37.229  0.00  0.00     0.026 A 
HETATM   22  C   UNK N   1      17.110  23.641  36.841  0.00  0.00     0.100 A 
HETATM   23  C   UNK N   1      18.363  24.036  36.324  0.00  0.00     0.046 A 
HETATM   24  C   UNK N   1      15.575  21.925  37.746  0.00  0.00     0.015 A 
HETATM   25  C   UNK N   1      14.826  24.299  37.438  0.00  0.00     0.078 A 
HETATM   26  C   UNK N   1      14.607  22.844  37.843  0.00  0.00     0.012 A 
HETATM   27  C   UNK N   1      14.592  25.189  38.665  0.00  0.00     0.051 C 
HETATM   28  C   UNK N   1      13.827  24.664  36.334  0.00  0.00     0.051 C 
HETATM   29  H   UNK N   1      17.132  19.548  37.787  0.00  0.00     0.162 HD
ENDROOT
BRANCH   8  30
HETATM   30  C   UNK N   1      19.849  19.052  38.787  0.00  0.00     0.017 C 
HETATM   31  C   UNK N   1      20.799  17.827  38.706  0.00  0.00     0.024 C 
HETATM   32  C   UNK N   1      18.696  18.693  39.762  0.00  0.00     0.024 C 
BRANCH  30  33
HETATM   33  C   UNK N   1      20.605  20.196  39.480  0.00  0.00    -0.024 C 
HETATM   34  C   UNK N   1      20.149  20.875  40.542  0.00  0.00     0.008 C 
ENDBRANCH  30  33
ENDBRANCH   8  30
BRANCH   9  35
HETATM   35  O   UNK N   1      21.364  20.858  37.041  0.00  0.00    -0.380 OA
HETATM   36  H   UNK N   1      21.912  20.043  36.909  0.00  0.00     0.211 HD
ENDBRANCH   9  35
BRANCH  10  37
HETATM   37  O   UNK N   1      21.592  18.316  35.830  0.00  0.00    -0.363 OA
HETATM   38  H   UNK N   1      21.856  17.385  35.601  0.00  0.00     0.213 HD
ENDBRANCH  10  37
TORSDOF 4
ENDMDL
MODEL 7
REMARK VINA RESULT:      -7.0      3.588      6.608
REMARK  4 active torsions:
REMARK  status: ('A' for Active; 'I' for Inactive)
REMARK    1  A    between atoms: O_2  and  C_11 
REMARK    2  A    between atoms: O_3  and  C_12 
REMARK    3  A    between atoms: C_10  and  C_14 
REMARK    4  A    between atoms: C_14  and  C_24 
ROOT
HETATM    1 Br   UNK N   1      18.843  25.023  36.224  0.00  0.00    -0.048 Br
HETATM    2  O   UNK N   1      16.109  17.962  40.686  0.00  0.00    -0.271 OA
HETATM    3  O   UNK N   1      20.128  16.411  37.605  0.00  0.00    -0.268 OA
HETATM    4  O   UNK N   1      15.965  24.578  37.261  0.00  0.00    -0.335 OA
HETATM    5  N   UNK N   1      18.157  18.442  39.873  0.00  0.00    -0.278 N 
HETATM    6  N   UNK N   1      16.944  20.546  39.871  0.00  0.00    -0.358 N 
HETATM    7  N   UNK N   1      18.114  15.979  38.473  0.00  0.00    -0.335 N 
HETATM    8  C   UNK N   1      18.163  19.852  40.285  0.00  0.00     0.158 C 
HETATM    9  C   UNK N   1      19.242  20.481  39.276  0.00  0.00     0.137 C 
HETATM   10  C   UNK N   1      19.305  18.106  39.041  0.00  0.00     0.225 A 
HETATM   11  C   UNK N   1      19.430  19.370  38.202  0.00  0.00     0.119 C 
HETATM   12  C   UNK N   1      18.534  21.663  38.688  0.00  0.00     0.009 A 
HETATM   13  C   UNK N   1      16.965  16.331  39.253  0.00  0.00     0.179 A 
HETATM   14  C   UNK N   1      17.221  21.631  39.033  0.00  0.00     0.052 A 
HETATM   15  C   UNK N   1      17.071  17.615  40.022  0.00  0.00     0.247 A 
HETATM   16  C   UNK N   1      19.187  16.791  38.291  0.00  0.00     0.277 A 
HETATM   17  C   UNK N   1      16.674  15.029  39.988  0.00  0.00     0.037 C 
HETATM   18  C   UNK N   1      18.145  14.569  38.151  0.00  0.00     0.127 C 
HETATM   19  C   UNK N   1      16.871  14.040  38.823  0.00  0.00     0.022 C 
HETATM   20  C   UNK N   1      19.039  22.651  37.841  0.00  0.00     0.034 A 
HETATM   21  C   UNK N   1      16.317  22.598  38.562  0.00  0.00     0.026 A 
HETATM   22  C   UNK N   1      16.804  23.619  37.726  0.00  0.00     0.100 A 
HETATM   23  C   UNK N   1      18.169  23.646  37.367  0.00  0.00     0.046 A 
HETATM   24  C   UNK N   1      14.886  22.591  38.902  0.00  0.00     0.015 A 
HETATM   25  C   UNK N   1      14.598  24.667  37.525  0.00  0.00     0.078 A 
HETATM   26  C   UNK N   1      14.081  23.546  38.422  0.00  0.00     0.012 A 
HETATM   27  C   UNK N   1      14.333  26.010  38.219  0.00  0.00     0.051 C 
HETATM   28  C   UNK N   1      13.853  24.618  36.186  0.00  0.00     0.051 C 
HETATM   29  H   UNK N   1      16.000  20.326  40.208  0.00  0.00     0.162 HD
ENDROOT
BRANCH   8  30
HETATM   30  C   UNK N   1      18.414  20.061  41.862  0.00  0.00     0.017 C 
HETATM   31  C   UNK N   1      19.126  18.828  42.480  0.00  0.00     0.024 C 
HETATM   32  C   UNK N   1      17.084  20.276  42.634  0.00  0.00     0.024 C 
BRANCH  30  33
HETATM   33  C   UNK N   1      19.255  21.306  42.180  0.00  0.00    -0.024 C 
HETATM   34  C   UNK N   1      18.750  22.489  42.558  0.00  0.00     0.008 C 
ENDBRANCH  30  33
ENDBRANCH   8  30
BRANCH   9  35
HETATM   35  O   UNK N   1      20.455  20.817  39.896  0.00  0.00    -0.380 OA
HETATM   36  H   UNK N   1      21.045  20.022  39.855  0.00  0.00     0.211 HD
ENDBRANCH   9  35
BRANCH  10  37
HETATM   37  O   UNK N   1      20.437  17.992  39.874  0.00  0.00    -0.363 OA
HETATM   38  H   UNK N   1      20.524  18.828  40.406  0.00  0.00     0.213 HD
ENDBRANCH  10  37
TORSDOF 4
ENDMDL
MODEL 8
REMARK VINA RESULT:      -7.0      3.313      7.470
REMARK  4 active torsions:
REMARK  status: ('A' for Active; 'I' for Inactive)
REMARK    1  A    between atoms: O_2  and  C_11 
REMARK    2  A    between atoms: O_3  and  C_12 
REMARK    3  A    between atoms: C_10  and  C_14 
REMARK    4  A    between atoms: C_14  and  C_24 
ROOT
HETATM    1 Br   UNK N   1      19.082  19.271  32.713  0.00  0.00    -0.048 Br
HETATM    2  O   UNK N   1      17.685  18.749  41.374  0.00  0.00    -0.271 OA
HETATM    3  O   UNK N   1      18.103  23.888  40.159  0.00  0.00    -0.268 OA
HETATM    4  O   UNK N   1      19.901  16.889  34.506  0.00  0.00    -0.335 OA
HETATM    5  N   UNK N   1      17.148  20.396  39.930  0.00  0.00    -0.278 N 
HETATM    6  N   UNK N   1      17.620  18.450  38.556  0.00  0.00    -0.358 N 
HETATM    7  N   UNK N   1      18.571  22.217  41.570  0.00  0.00    -0.335 N 
HETATM    8  C   UNK N   1      16.664  19.515  38.859  0.00  0.00     0.158 C 
HETATM    9  C   UNK N   1      16.818  20.456  37.569  0.00  0.00     0.137 C 
HETATM   10  C   UNK N   1      17.218  21.789  39.508  0.00  0.00     0.225 A 
HETATM   11  C   UNK N   1      17.706  21.630  38.075  0.00  0.00     0.119 C 
HETATM   12  C   UNK N   1      17.579  19.606  36.597  0.00  0.00     0.009 A 
HETATM   13  C   UNK N   1      18.544  20.839  41.960  0.00  0.00     0.179 A 
HETATM   14  C   UNK N   1      18.040  18.493  37.222  0.00  0.00     0.052 A 
HETATM   15  C   UNK N   1      17.723  19.935  41.089  0.00  0.00     0.247 A 
HETATM   16  C   UNK N   1      18.033  22.692  40.416  0.00  0.00     0.277 A 
HETATM   17  C   UNK N   1      18.238  20.941  43.448  0.00  0.00     0.037 C 
HETATM   18  C   UNK N   1      18.961  23.086  42.658  0.00  0.00     0.127 C 
HETATM   19  C   UNK N   1      19.182  22.101  43.814  0.00  0.00     0.022 C 
HETATM   20  C   UNK N   1      17.888  19.870  35.260  0.00  0.00     0.034 A 
HETATM   21  C   UNK N   1      18.837  17.552  36.549  0.00  0.00     0.026 A 
HETATM   22  C   UNK N   1      19.144  17.781  35.195  0.00  0.00     0.100 A 
HETATM   23  C   UNK N   1      18.666  18.942  34.550  0.00  0.00     0.046 A 
HETATM   24  C   UNK N   1      19.366  16.340  37.194  0.00  0.00     0.015 A 
HETATM   25  C   UNK N   1      20.445  15.712  35.019  0.00  0.00     0.078 A 
HETATM   26  C   UNK N   1      20.116  15.483  36.491  0.00  0.00     0.012 A 
HETATM   27  C   UNK N   1      19.890  14.536  34.205  0.00  0.00     0.051 C 
HETATM   28  C   UNK N   1      21.968  15.784  34.854  0.00  0.00     0.051 C 
HETATM   29  H   UNK N   1      17.898  17.707  39.207  0.00  0.00     0.162 HD
ENDROOT
BRANCH   8  30
HETATM   30  C   UNK N   1      15.209  18.889  39.150  0.00  0.00     0.017 C 
HETATM   31  C   UNK N   1      15.317  17.394  39.553  0.00  0.00     0.024 C 
HETATM   32  C   UNK N   1      14.283  18.979  37.907  0.00  0.00     0.024 C 
BRANCH  30  33
HETATM   33  C   UNK N   1      14.445  19.627  40.259  0.00  0.00    -0.024 C 
HETATM   34  C   UNK N   1      14.027  19.062  41.401  0.00  0.00     0.008 C 
ENDBRANCH  30  33
ENDBRANCH   8  30
BRANCH   9  35
HETATM   35  O   UNK N   1      15.593  20.911  37.060  0.00  0.00    -0.380 OA
HETATM   36  H   UNK N   1      14.885  20.652  37.703  0.00  0.00     0.211 HD
ENDBRANCH   9  35
BRANCH  10  37
HETATM   37  O   UNK N   1      15.908  22.312  39.493  0.00  0.00    -0.363 OA
HETATM   38  H   UNK N   1      15.653  22.501  38.551  0.00  0.00     0.213 HD
ENDBRANCH  10  37
TORSDOF 4
ENDMDL
MODEL 9
REMARK VINA RESULT:      -6.8      3.127      7.741
REMARK  4 active torsions:
REMARK  status: ('A' for Active; 'I' for Inactive)
REMARK    1  A    between atoms: O_2  and  C_11 
REMARK    2  A    between atoms: O_3  and  C_12 
REMARK    3  A    between atoms: C_10  and  C_14 
REMARK    4  A    between atoms: C_14  and  C_24 
ROOT
HETATM    1 Br   UNK N   1      19.330  24.367  37.164  0.00  0.00    -0.048 Br
HETATM    2  O   UNK N   1      18.505  16.683  41.350  0.00  0.00    -0.271 OA
HETATM    3  O   UNK N   1      16.706  20.448  44.612  0.00  0.00    -0.268 OA
HETATM    4  O   UNK N   1      21.115  21.887  36.697  0.00  0.00    -0.335 OA
HETATM    5  N   UNK N   1      17.292  18.572  41.564  0.00  0.00    -0.278 N 
HETATM    6  N   UNK N   1      18.497  18.804  39.468  0.00  0.00    -0.358 N 
HETATM    7  N   UNK N   1      17.866  18.556  44.338  0.00  0.00    -0.335 N 
HETATM    8  C   UNK N   1      17.192  18.859  40.127  0.00  0.00     0.158 C 
HETATM    9  C   UNK N   1      16.905  20.438  40.129  0.00  0.00     0.137 C 
HETATM   10  C   UNK N   1      16.762  19.657  42.380  0.00  0.00     0.225 A 
HETATM   11  C   UNK N   1      17.234  20.868  41.588  0.00  0.00     0.119 C 
HETATM   12  C   UNK N   1      17.926  20.987  39.179  0.00  0.00     0.009 A 
HETATM   13  C   UNK N   1      18.427  17.516  43.528  0.00  0.00     0.179 A 
HETATM   14  C   UNK N   1      18.826  20.021  38.862  0.00  0.00     0.052 A 
HETATM   15  C   UNK N   1      18.037  17.541  42.080  0.00  0.00     0.247 A 
HETATM   16  C   UNK N   1      17.148  19.600  43.847  0.00  0.00     0.277 A 
HETATM   17  C   UNK N   1      18.145  16.278  44.369  0.00  0.00     0.037 C 
HETATM   18  C   UNK N   1      17.885  18.224  45.746  0.00  0.00     0.127 C 
HETATM   19  C   UNK N   1      18.528  16.830  45.755  0.00  0.00     0.022 C 
HETATM   20  C   UNK N   1      18.061  22.293  38.701  0.00  0.00     0.034 A 
HETATM   21  C   UNK N   1      19.925  20.290  38.030  0.00  0.00     0.026 A 
HETATM   22  C   UNK N   1      20.073  21.590  37.514  0.00  0.00     0.100 A 
HETATM   23  C   UNK N   1      19.137  22.593  37.850  0.00  0.00     0.046 A 
HETATM   24  C   UNK N   1      20.929  19.275  37.673  0.00  0.00     0.015 A 
HETATM   25  C   UNK N   1      22.114  21.001  36.294  0.00  0.00     0.078 A 
HETATM   26  C   UNK N   1      21.949  19.598  36.871  0.00  0.00     0.012 A 
HETATM   27  C   UNK N   1      22.080  20.908  34.763  0.00  0.00     0.051 C 
HETATM   28  C   UNK N   1      23.463  21.572  36.749  0.00  0.00     0.051 C 
HETATM   29  H   UNK N   1      19.077  17.962  39.383  0.00  0.00     0.162 HD
ENDROOT
BRANCH   8  30
HETATM   30  C   UNK N   1      16.139  17.916  39.354  0.00  0.00     0.017 C 
HETATM   31  C   UNK N   1      15.014  17.438  40.311  0.00  0.00     0.024 C 
HETATM   32  C   UNK N   1      16.822  16.655  38.759  0.00  0.00     0.024 C 
BRANCH  30  33
HETATM   33  C   UNK N   1      15.480  18.607  38.151  0.00  0.00    -0.024 C 
HETATM   34  C   UNK N   1      15.956  18.572  36.898  0.00  0.00     0.008 C 
ENDBRANCH  30  33
ENDBRANCH   8  30
BRANCH   9  35
HETATM   35  O   UNK N   1      15.589  20.767  39.773  0.00  0.00    -0.380 OA
HETATM   36  H   UNK N   1      15.068  20.871  40.610  0.00  0.00     0.211 HD
ENDBRANCH   9  35
BRANCH  10  37
HETATM   37  O   UNK N   1      15.354  19.597  42.334  0.00  0.00    -0.363 OA
HETATM   38  H   UNK N   1      15.087  18.776  41.840  0.00  0.00     0.213 HD
ENDBRANCH  10  37
TORSDOF 4
ENDMDL
