# Supplementary material for: Anti-cancer activity elucidation of geissolosimine as an MDM2-p53 interaction inhibitor: An in-silico study
Source: PLoS One. 2025 May 8;20(5):e0323003. doi: 10.1371/journal.pone.0323003 (PMC12061181; doi:10.1371/journal.pone.0323003)
Supplement: S12 File — (ZIP) [file pone.0323003.s012.zip › molecular docking/docking files/docking/5281401_uff_E=1325.78_out.pdbqt]

MODEL 1
REMARK VINA RESULT:      -8.4      0.000      0.000
REMARK  5 active torsions:
REMARK  status: ('A' for Active; 'I' for Inactive)
REMARK    1  A    between atoms: O_2  and  C_30 
REMARK    2  A    between atoms: C_15  and  C_22 
REMARK    3  A    between atoms: C_21  and  C_23 
REMARK    4  A    between atoms: C_23  and  C_26 
REMARK    5  A    between atoms: C_23  and  C_30 
ROOT
HETATM    1  C   UNK N   1      19.420  19.601  38.448  0.00  0.00     0.142 C 
ENDROOT
BRANCH   1   2
HETATM    2  C   UNK N   1      18.548  20.043  37.239  0.00  0.00     0.237 C 
HETATM    3  O   UNK N   1      19.322  20.839  36.348  0.00  0.00    -0.365 OA
HETATM    4  C   UNK N   1      18.463  21.529  35.463  0.00  0.00     0.177 C 
HETATM    5  C   UNK N   1      17.822  22.719  36.207  0.00  0.00     0.038 C 
HETATM    6  C   UNK N   1      17.312  22.241  37.618  0.00  0.00     0.109 A 
HETATM    7  C   UNK N   1      16.788  23.447  35.294  0.00  0.00     0.001 C 
HETATM    8  N   UNK N   1      17.384  20.791  37.701  0.00  0.00    -0.346 N 
HETATM    9  C   UNK N   1      15.819  22.574  38.078  0.00  0.00     0.043 A 
HETATM   10  C   UNK N   1      16.196  20.239  38.176  0.00  0.00     0.040 A 
HETATM   11  C   UNK N   1      15.274  21.205  38.422  0.00  0.00    -0.019 A 
HETATM   12  C   UNK N   1      15.915  18.882  38.383  0.00  0.00     0.030 A 
HETATM   13  C   UNK N   1      14.003  20.879  38.911  0.00  0.00     0.010 A 
HETATM   14  C   UNK N   1      13.691  19.529  39.139  0.00  0.00     0.001 A 
HETATM   15  C   UNK N   1      14.646  18.529  38.871  0.00  0.00     0.002 A 
HETATM   16  C   UNK N   1      14.986  23.267  36.985  0.00  0.00     0.238 C 
HETATM   17  C   UNK N   1      15.761  23.566  39.264  0.00  0.00     0.049 C 
HETATM   18  N   UNK N   1      15.055  24.714  37.277  0.00  0.00     0.094 N 
HETATM   19  C   UNK N   1      15.385  22.903  35.550  0.00  0.00     0.042 C 
HETATM   20  C   UNK N   1      14.885  24.707  38.740  0.00  0.00     0.274 C 
HETATM   21  C   UNK N   1      16.342  25.351  36.902  0.00  0.00     0.278 C 
HETATM   22  C   UNK N   1      16.744  24.997  35.464  0.00  0.00     0.018 C 
BRANCH  22  23
HETATM   23  C   UNK N   1      18.061  25.727  35.083  0.00  0.00     0.002 C 
HETATM   24  C   UNK N   1      17.839  27.021  34.296  0.00  0.00     0.005 C 
ENDBRANCH  22  23
ENDBRANCH   1   2
BRANCH   1  25
HETATM   25  C   UNK N   1      20.076  18.213  38.173  0.00  0.00     0.036 C 
HETATM   26  C   UNK N   1      21.052  17.716  39.260  0.00  0.00     0.052 C 
HETATM   27  C   UNK N   1      20.382  17.203  40.560  0.00  0.00     0.274 C 
HETATM   28  N   UNK N   1      19.310  16.204  40.251  0.00  0.00     0.103 N 
HETATM   29  C   UNK N   1      19.879  18.260  41.512  0.00  0.00     0.050 A 
HETATM   30  C   UNK N   1      18.323  16.678  39.250  0.00  0.00     0.308 C 
HETATM   31  C   UNK N   1      18.646  15.738  41.491  0.00  0.00     0.278 C 
HETATM   32  C   UNK N   1      19.033  17.124  37.992  0.00  0.00    -0.051 C 
HETATM   33  C   UNK N   1      18.719  16.546  36.800  0.00  0.00    -0.026 C 
HETATM   34  C   UNK N   1      19.311  16.888  35.453  0.00  0.00     0.036 C 
HETATM   35  C   UNK N   1      17.883  16.866  42.233  0.00  0.00     0.072 C 
HETATM   36  C   UNK N   1      18.732  18.098  42.267  0.00  0.00    -0.019 A 
HETATM   37  C   UNK N   1      18.593  19.249  43.008  0.00  0.00    -0.001 A 
HETATM   38  C   UNK N   1      19.666  20.049  42.700  0.00  0.00     0.043 A 
HETATM   39  C   UNK N   1      17.632  19.642  43.938  0.00  0.00     0.014 A 
HETATM   40  N   UNK N   1      20.467  19.443  41.799  0.00  0.00    -0.357 N 
HETATM   41  C   UNK N   1      19.843  21.298  43.287  0.00  0.00     0.030 A 
HETATM   42  H   UNK N   1      21.357  19.818  41.402  0.00  0.00     0.166 HD
HETATM   43  C   UNK N   1      18.883  21.728  44.225  0.00  0.00     0.002 A 
HETATM   44  C   UNK N   1      17.784  20.899  44.552  0.00  0.00     0.001 A 
ENDBRANCH   1  25
BRANCH   1  45
HETATM   45  C   UNK N   1      20.497  20.641  38.674  0.00  0.00     0.267 C 
HETATM   46  O   UNK N   1      20.346  21.502  39.529  0.00  0.00    -0.265 OA
BRANCH  45  47
HETATM   47  O   UNK N   1      21.608  20.630  37.892  0.00  0.00    -0.326 OA
HETATM   48  C   UNK N   1      22.886  20.774  38.382  0.00  0.00     0.213 C 
ENDBRANCH  45  47
ENDBRANCH   1  45
TORSDOF 5
ENDMDL
MODEL 2
REMARK VINA RESULT:      -8.0      2.365      7.416
REMARK  5 active torsions:
REMARK  status: ('A' for Active; 'I' for Inactive)
REMARK    1  A    between atoms: O_2  and  C_30 
REMARK    2  A    between atoms: C_15  and  C_22 
REMARK    3  A    between atoms: C_21  and  C_23 
REMARK    4  A    between atoms: C_23  and  C_26 
REMARK    5  A    between atoms: C_23  and  C_30 
ROOT
HETATM    1  C   UNK N   1      17.924  20.826  38.363  0.00  0.00     0.142 C 
ENDROOT
BRANCH   1   2
HETATM    2  C   UNK N   1      17.833  19.780  39.510  0.00  0.00     0.237 C 
HETATM    3  O   UNK N   1      16.911  20.225  40.499  0.00  0.00    -0.365 OA
HETATM    4  C   UNK N   1      17.094  19.480  41.686  0.00  0.00     0.177 C 
HETATM    5  C   UNK N   1      18.353  19.992  42.415  0.00  0.00     0.038 C 
HETATM    6  C   UNK N   1      19.526  20.162  41.379  0.00  0.00     0.109 A 
HETATM    7  C   UNK N   1      18.648  19.128  43.680  0.00  0.00     0.001 C 
HETATM    8  N   UNK N   1      19.147  19.567  40.107  0.00  0.00    -0.346 N 
HETATM    9  C   UNK N   1      20.956  19.520  41.687  0.00  0.00     0.043 A 
HETATM   10  C   UNK N   1      20.141  18.727  39.610  0.00  0.00     0.040 A 
HETATM   11  C   UNK N   1      21.201  18.671  40.458  0.00  0.00    -0.019 A 
HETATM   12  C   UNK N   1      20.115  17.996  38.416  0.00  0.00     0.030 A 
HETATM   13  C   UNK N   1      22.322  17.888  40.158  0.00  0.00     0.010 A 
HETATM   14  C   UNK N   1      22.332  17.150  38.964  0.00  0.00     0.001 A 
HETATM   15  C   UNK N   1      21.226  17.200  38.094  0.00  0.00     0.002 A 
HETATM   16  C   UNK N   1      20.982  18.683  42.978  0.00  0.00     0.238 C 
HETATM   17  C   UNK N   1      22.056  20.583  41.920  0.00  0.00     0.049 C 
HETATM   18  N   UNK N   1      21.514  19.574  44.030  0.00  0.00     0.094 N 
HETATM   19  C   UNK N   1      19.646  18.024  43.340  0.00  0.00     0.042 C 
HETATM   20  C   UNK N   1      22.613  20.232  43.302  0.00  0.00     0.274 C 
HETATM   21  C   UNK N   1      20.541  20.578  44.530  0.00  0.00     0.278 C 
HETATM   22  C   UNK N   1      19.204  19.924  44.900  0.00  0.00     0.018 C 
BRANCH  22  23
HETATM   23  C   UNK N   1      18.231  20.990  45.475  0.00  0.00     0.002 C 
HETATM   24  C   UNK N   1      18.300  22.337  44.751  0.00  0.00     0.005 C 
ENDBRANCH  22  23
ENDBRANCH   1   2
BRANCH   1  25
HETATM   25  C   UNK N   1      16.748  20.639  37.356  0.00  0.00     0.036 C 
HETATM   26  C   UNK N   1      16.979  21.235  35.952  0.00  0.00     0.052 C 
HETATM   27  C   UNK N   1      17.951  20.434  35.050  0.00  0.00     0.274 C 
HETATM   28  N   UNK N   1      17.568  18.987  35.003  0.00  0.00     0.103 N 
HETATM   29  C   UNK N   1      19.422  20.594  35.347  0.00  0.00     0.050 A 
HETATM   30  C   UNK N   1      17.394  18.371  36.341  0.00  0.00     0.308 C 
HETATM   31  C   UNK N   1      18.516  18.213  34.167  0.00  0.00     0.278 C 
HETATM   32  C   UNK N   1      16.405  19.172  37.157  0.00  0.00    -0.051 C 
HETATM   33  C   UNK N   1      15.292  18.566  37.652  0.00  0.00    -0.026 C 
HETATM   34  C   UNK N   1      14.222  19.210  38.501  0.00  0.00     0.036 C 
HETATM   35  C   UNK N   1      19.954  18.185  34.747  0.00  0.00     0.072 C 
HETATM   36  C   UNK N   1      20.327  19.558  35.211  0.00  0.00    -0.019 A 
HETATM   37  C   UNK N   1      21.555  20.071  35.561  0.00  0.00    -0.001 A 
HETATM   38  C   UNK N   1      21.357  21.396  35.867  0.00  0.00     0.043 A 
HETATM   39  C   UNK N   1      22.821  19.491  35.611  0.00  0.00     0.014 A 
HETATM   40  N   UNK N   1      20.057  21.728  35.720  0.00  0.00    -0.357 N 
HETATM   41  C   UNK N   1      22.405  22.224  36.256  0.00  0.00     0.030 A 
HETATM   42  H   UNK N   1      19.632  22.669  35.872  0.00  0.00     0.166 HD
HETATM   43  C   UNK N   1      23.697  21.665  36.324  0.00  0.00     0.002 A 
HETATM   44  C   UNK N   1      23.904  20.304  35.998  0.00  0.00     0.001 A 
ENDBRANCH   1  25
BRANCH   1  45
HETATM   45  C   UNK N   1      17.868  22.213  38.966  0.00  0.00     0.267 C 
HETATM   46  O   UNK N   1      18.895  22.760  39.340  0.00  0.00    -0.265 OA
BRANCH  45  47
HETATM   47  O   UNK N   1      16.664  22.822  39.124  0.00  0.00    -0.326 OA
HETATM   48  C   UNK N   1      16.406  24.116  38.732  0.00  0.00     0.213 C 
ENDBRANCH  45  47
ENDBRANCH   1  45
TORSDOF 5
ENDMDL
MODEL 3
REMARK VINA RESULT:      -8.0      1.926      2.813
REMARK  5 active torsions:
REMARK  status: ('A' for Active; 'I' for Inactive)
REMARK    1  A    between atoms: O_2  and  C_30 
REMARK    2  A    between atoms: C_15  and  C_22 
REMARK    3  A    between atoms: C_21  and  C_23 
REMARK    4  A    between atoms: C_23  and  C_26 
REMARK    5  A    between atoms: C_23  and  C_30 
ROOT
HETATM    1  C   UNK N   1      19.494  18.129  36.704  0.00  0.00     0.142 C 
ENDROOT
BRANCH   1   2
HETATM    2  C   UNK N   1      18.345  19.065  36.234  0.00  0.00     0.237 C 
HETATM    3  O   UNK N   1      18.810  19.916  35.192  0.00  0.00    -0.365 OA
HETATM    4  C   UNK N   1      17.905  20.989  35.019  0.00  0.00     0.177 C 
HETATM    5  C   UNK N   1      18.114  22.013  36.153  0.00  0.00     0.038 C 
HETATM    6  C   UNK N   1      18.216  21.257  37.530  0.00  0.00     0.109 A 
HETATM    7  C   UNK N   1      17.065  23.164  36.057  0.00  0.00     0.001 C 
HETATM    8  N   UNK N   1      17.851  19.861  37.352  0.00  0.00    -0.346 N 
HETATM    9  C   UNK N   1      17.319  21.730  38.764  0.00  0.00     0.043 A 
HETATM   10  C   UNK N   1      16.927  19.439  38.307  0.00  0.00     0.040 A 
HETATM   11  C   UNK N   1      16.598  20.455  39.146  0.00  0.00    -0.019 A 
HETATM   12  C   UNK N   1      16.362  18.165  38.435  0.00  0.00     0.030 A 
HETATM   13  C   UNK N   1      15.686  20.258  40.190  0.00  0.00     0.010 A 
HETATM   14  C   UNK N   1      15.107  18.989  40.353  0.00  0.00     0.001 A 
HETATM   15  C   UNK N   1      15.442  17.942  39.472  0.00  0.00     0.002 A 
HETATM   16  C   UNK N   1      16.337  22.859  38.405  0.00  0.00     0.238 C 
HETATM   17  C   UNK N   1      18.152  22.326  39.923  0.00  0.00     0.049 C 
HETATM   18  N   UNK N   1      16.995  24.116  38.818  0.00  0.00     0.094 N 
HETATM   19  C   UNK N   1      15.865  22.856  36.946  0.00  0.00     0.042 C 
HETATM   20  C   UNK N   1      17.549  23.719  40.124  0.00  0.00     0.274 C 
HETATM   21  C   UNK N   1      18.074  24.569  37.906  0.00  0.00     0.278 C 
HETATM   22  C   UNK N   1      17.606  24.574  36.444  0.00  0.00     0.018 C 
BRANCH  22  23
HETATM   23  C   UNK N   1      18.737  25.110  35.524  0.00  0.00     0.002 C 
HETATM   24  C   UNK N   1      18.421  26.467  34.892  0.00  0.00     0.005 C 
ENDBRANCH  22  23
ENDBRANCH   1   2
BRANCH   1  25
HETATM   25  C   UNK N   1      19.601  16.881  35.774  0.00  0.00     0.036 C 
HETATM   26  C   UNK N   1      20.374  15.683  36.362  0.00  0.00     0.052 C 
HETATM   27  C   UNK N   1      19.614  14.878  37.446  0.00  0.00     0.274 C 
HETATM   28  N   UNK N   1      18.245  14.500  36.970  0.00  0.00     0.103 N 
HETATM   29  C   UNK N   1      19.556  15.499  38.820  0.00  0.00     0.050 A 
HETATM   30  C   UNK N   1      17.456  15.644  36.452  0.00  0.00     0.308 C 
HETATM   31  C   UNK N   1      17.504  13.759  38.018  0.00  0.00     0.278 C 
HETATM   32  C   UNK N   1      18.232  16.362  35.371  0.00  0.00    -0.051 C 
HETATM   33  C   UNK N   1      17.689  16.500  34.130  0.00  0.00    -0.026 C 
HETATM   34  C   UNK N   1      18.315  17.205  32.950  0.00  0.00     0.036 C 
HETATM   35  C   UNK N   1      17.222  14.613  39.282  0.00  0.00     0.072 C 
HETATM   36  C   UNK N   1      18.455  15.377  39.648  0.00  0.00    -0.019 A 
HETATM   37  C   UNK N   1      18.764  16.060  40.802  0.00  0.00    -0.001 A 
HETATM   38  C   UNK N   1      20.040  16.544  40.645  0.00  0.00     0.043 A 
HETATM   39  C   UNK N   1      18.041  16.272  41.974  0.00  0.00     0.014 A 
HETATM   40  N   UNK N   1      20.538  16.189  39.442  0.00  0.00    -0.357 N 
HETATM   41  C   UNK N   1      20.672  17.283  41.641  0.00  0.00     0.030 A 
HETATM   42  H   UNK N   1      21.488  16.411  39.070  0.00  0.00     0.166 HD
HETATM   43  C   UNK N   1      19.964  17.521  42.835  0.00  0.00     0.002 A 
HETATM   44  C   UNK N   1      18.654  17.013  43.002  0.00  0.00     0.001 A 
ENDBRANCH   1  25
BRANCH   1  45
HETATM   45  C   UNK N   1      20.794  18.904  36.673  0.00  0.00     0.267 C 
HETATM   46  O   UNK N   1      21.503  18.870  35.677  0.00  0.00    -0.265 OA
BRANCH  45  47
HETATM   47  O   UNK N   1      21.181  19.601  37.773  0.00  0.00    -0.326 OA
HETATM   48  C   UNK N   1      21.888  20.781  37.719  0.00  0.00     0.213 C 
ENDBRANCH  45  47
ENDBRANCH   1  45
TORSDOF 5
ENDMDL
MODEL 4
REMARK VINA RESULT:      -7.9      2.580      6.985
REMARK  5 active torsions:
REMARK  status: ('A' for Active; 'I' for Inactive)
REMARK    1  A    between atoms: O_2  and  C_30 
REMARK    2  A    between atoms: C_15  and  C_22 
REMARK    3  A    between atoms: C_21  and  C_23 
REMARK    4  A    between atoms: C_23  and  C_26 
REMARK    5  A    between atoms: C_23  and  C_30 
ROOT
HETATM    1  C   UNK N   1      19.584  17.852  38.902  0.00  0.00     0.142 C 
ENDROOT
BRANCH   1   2
HETATM    2  C   UNK N   1      20.589  18.780  39.642  0.00  0.00     0.237 C 
HETATM    3  O   UNK N   1      21.451  18.002  40.466  0.00  0.00    -0.365 OA
HETATM    4  C   UNK N   1      22.104  18.844  41.395  0.00  0.00     0.177 C 
HETATM    5  C   UNK N   1      21.117  19.215  42.520  0.00  0.00     0.038 C 
HETATM    6  C   UNK N   1      19.734  19.627  41.890  0.00  0.00     0.109 A 
HETATM    7  C   UNK N   1      21.769  20.226  43.513  0.00  0.00     0.001 C 
HETATM    8  N   UNK N   1      19.872  19.762  40.449  0.00  0.00    -0.346 N 
HETATM    9  C   UNK N   1      19.036  20.994  42.333  0.00  0.00     0.043 A 
HETATM   10  C   UNK N   1      19.328  20.957  39.984  0.00  0.00     0.040 A 
HETATM   11  C   UNK N   1      18.824  21.693  41.008  0.00  0.00    -0.019 A 
HETATM   12  C   UNK N   1      19.284  21.410  38.659  0.00  0.00     0.030 A 
HETATM   13  C   UNK N   1      18.221  22.935  40.772  0.00  0.00     0.010 A 
HETATM   14  C   UNK N   1      18.152  23.415  39.455  0.00  0.00     0.001 A 
HETATM   15  C   UNK N   1      18.687  22.654  38.397  0.00  0.00     0.002 A 
HETATM   16  C   UNK N   1      19.896  21.833  43.294  0.00  0.00     0.238 C 
HETATM   17  C   UNK N   1      17.722  20.772  43.120  0.00  0.00     0.049 C 
HETATM   18  N   UNK N   1      19.410  21.519  44.654  0.00  0.00     0.094 N 
HETATM   19  C   UNK N   1      21.409  21.656  43.119  0.00  0.00     0.042 C 
HETATM   20  C   UNK N   1      17.954  21.524  44.433  0.00  0.00     0.274 C 
HETATM   21  C   UNK N   1      19.858  20.203  45.174  0.00  0.00     0.278 C 
HETATM   22  C   UNK N   1      21.372  20.022  45.008  0.00  0.00     0.018 C 
BRANCH  22  23
HETATM   23  C   UNK N   1      21.816  18.663  45.615  0.00  0.00     0.002 C 
HETATM   24  C   UNK N   1      20.647  17.756  46.008  0.00  0.00     0.005 C 
ENDBRANCH  22  23
ENDBRANCH   1   2
BRANCH   1  25
HETATM   25  C   UNK N   1      20.228  17.267  37.608  0.00  0.00     0.036 C 
HETATM   26  C   UNK N   1      19.231  16.776  36.537  0.00  0.00     0.052 C 
HETATM   27  C   UNK N   1      18.517  17.897  35.741  0.00  0.00     0.274 C 
HETATM   28  N   UNK N   1      19.506  18.880  35.196  0.00  0.00     0.103 N 
HETATM   29  C   UNK N   1      17.388  18.603  36.451  0.00  0.00     0.050 A 
HETATM   30  C   UNK N   1      20.442  19.413  36.216  0.00  0.00     0.308 C 
HETATM   31  C   UNK N   1      18.822  19.971  34.463  0.00  0.00     0.278 C 
HETATM   32  C   UNK N   1      21.138  18.275  36.928  0.00  0.00    -0.051 C 
HETATM   33  C   UNK N   1      22.497  18.207  36.921  0.00  0.00    -0.026 C 
HETATM   34  C   UNK N   1      23.347  17.157  37.598  0.00  0.00     0.036 C 
HETATM   35  C   UNK N   1      17.917  20.841  35.373  0.00  0.00     0.072 C 
HETATM   36  C   UNK N   1      17.127  19.950  36.280  0.00  0.00    -0.019 A 
HETATM   37  C   UNK N   1      16.038  20.235  37.072  0.00  0.00    -0.001 A 
HETATM   38  C   UNK N   1      15.664  19.054  37.668  0.00  0.00     0.043 A 
HETATM   39  C   UNK N   1      15.339  21.419  37.295  0.00  0.00     0.014 A 
HETATM   40  N   UNK N   1      16.474  18.048  37.279  0.00  0.00    -0.357 N 
HETATM   41  C   UNK N   1      14.578  18.983  38.535  0.00  0.00     0.030 A 
HETATM   42  H   UNK N   1      16.408  17.047  37.566  0.00  0.00     0.166 HD
HETATM   43  C   UNK N   1      13.855  20.165  38.787  0.00  0.00     0.002 A 
HETATM   44  C   UNK N   1      14.233  21.379  38.165  0.00  0.00     0.001 A 
ENDBRANCH   1  25
BRANCH   1  45
HETATM   45  C   UNK N   1      19.190  16.725  39.833  0.00  0.00     0.267 C 
HETATM   46  O   UNK N   1      19.830  15.683  39.838  0.00  0.00    -0.265 OA
BRANCH  45  47
HETATM   47  O   UNK N   1      18.099  16.870  40.630  0.00  0.00    -0.326 OA
HETATM   48  C   UNK N   1      16.885  16.273  40.377  0.00  0.00     0.213 C 
ENDBRANCH  45  47
ENDBRANCH   1  45
TORSDOF 5
ENDMDL
MODEL 5
REMARK VINA RESULT:      -7.8      2.548      7.720
REMARK  5 active torsions:
REMARK  status: ('A' for Active; 'I' for Inactive)
REMARK    1  A    between atoms: O_2  and  C_30 
REMARK    2  A    between atoms: C_15  and  C_22 
REMARK    3  A    between atoms: C_21  and  C_23 
REMARK    4  A    between atoms: C_23  and  C_26 
REMARK    5  A    between atoms: C_23  and  C_30 
ROOT
HETATM    1  C   UNK N   1      17.170  18.168  39.255  0.00  0.00     0.142 C 
ENDROOT
BRANCH   1   2
HETATM    2  C   UNK N   1      18.344  17.999  40.261  0.00  0.00     0.237 C 
HETATM    3  O   UNK N   1      18.465  16.632  40.639  0.00  0.00    -0.365 OA
HETATM    4  C   UNK N   1      19.267  16.531  41.798  0.00  0.00     0.177 C 
HETATM    5  C   UNK N   1      18.435  16.953  43.026  0.00  0.00     0.038 C 
HETATM    6  C   UNK N   1      17.652  18.279  42.699  0.00  0.00     0.109 A 
HETATM    7  C   UNK N   1      19.314  16.953  44.315  0.00  0.00     0.001 C 
HETATM    8  N   UNK N   1      18.125  18.830  41.440  0.00  0.00    -0.346 N 
HETATM    9  C   UNK N   1      17.728  19.515  43.707  0.00  0.00     0.043 A 
HETATM   10  C   UNK N   1      18.417  20.188  41.544  0.00  0.00     0.040 A 
HETATM   11  C   UNK N   1      18.196  20.638  42.807  0.00  0.00    -0.019 A 
HETATM   12  C   UNK N   1      18.890  21.034  40.533  0.00  0.00     0.030 A 
HETATM   13  C   UNK N   1      18.419  21.979  43.142  0.00  0.00     0.010 A 
HETATM   14  C   UNK N   1      18.885  22.856  42.150  0.00  0.00     0.001 A 
HETATM   15  C   UNK N   1      19.124  22.383  40.845  0.00  0.00     0.002 A 
HETATM   16  C   UNK N   1      18.692  19.282  44.884  0.00  0.00     0.238 C 
HETATM   17  C   UNK N   1      16.376  19.814  44.397  0.00  0.00     0.049 C 
HETATM   18  N   UNK N   1      17.853  18.829  46.013  0.00  0.00     0.094 N 
HETATM   19  C   UNK N   1      19.869  18.351  44.571  0.00  0.00     0.042 C 
HETATM   20  C   UNK N   1      16.708  19.747  45.890  0.00  0.00     0.274 C 
HETATM   21  C   UNK N   1      17.406  17.417  45.912  0.00  0.00     0.278 C 
HETATM   22  C   UNK N   1      18.581  16.479  45.607  0.00  0.00     0.018 C 
BRANCH  22  23
HETATM   23  C   UNK N   1      18.090  15.005  45.568  0.00  0.00     0.002 C 
HETATM   24  C   UNK N   1      16.781  14.776  46.327  0.00  0.00     0.005 C 
ENDBRANCH  22  23
ENDBRANCH   1   2
BRANCH   1  25
HETATM   25  C   UNK N   1      17.440  17.351  37.955  0.00  0.00     0.036 C 
HETATM   26  C   UNK N   1      16.667  17.824  36.705  0.00  0.00     0.052 C 
HETATM   27  C   UNK N   1      17.196  19.129  36.061  0.00  0.00     0.274 C 
HETATM   28  N   UNK N   1      18.673  19.050  35.826  0.00  0.00     0.103 N 
HETATM   29  C   UNK N   1      16.828  20.415  36.760  0.00  0.00     0.050 A 
HETATM   30  C   UNK N   1      19.448  18.653  37.027  0.00  0.00     0.308 C 
HETATM   31  C   UNK N   1      19.186  20.311  35.240  0.00  0.00     0.278 C 
HETATM   32  C   UNK N   1      18.913  17.353  37.584  0.00  0.00    -0.051 C 
HETATM   33  C   UNK N   1      19.744  16.284  37.717  0.00  0.00    -0.026 C 
HETATM   34  C   UNK N   1      19.380  14.928  38.275  0.00  0.00     0.036 C 
HETATM   35  C   UNK N   1      19.039  21.527  36.191  0.00  0.00     0.072 C 
HETATM   36  C   UNK N   1      17.681  21.502  36.819  0.00  0.00    -0.019 A 
HETATM   37  C   UNK N   1      17.012  22.477  37.523  0.00  0.00    -0.001 A 
HETATM   38  C   UNK N   1      15.778  21.962  37.838  0.00  0.00     0.043 A 
HETATM   39  C   UNK N   1      17.377  23.773  37.885  0.00  0.00     0.014 A 
HETATM   40  N   UNK N   1      15.652  20.707  37.359  0.00  0.00    -0.357 N 
HETATM   41  C   UNK N   1      14.835  22.698  38.548  0.00  0.00     0.030 A 
HETATM   42  H   UNK N   1      14.815  20.088  37.442  0.00  0.00     0.166 HD
HETATM   43  C   UNK N   1      15.177  24.008  38.937  0.00  0.00     0.002 A 
HETATM   44  C   UNK N   1      16.443  24.545  38.602  0.00  0.00     0.001 A 
ENDBRANCH   1  25
BRANCH   1  45
HETATM   45  C   UNK N   1      15.896  17.680  39.912  0.00  0.00     0.267 C 
HETATM   46  O   UNK N   1      15.649  16.483  39.956  0.00  0.00    -0.265 OA
BRANCH  45  47
HETATM   47  O   UNK N   1      15.016  18.585  40.414  0.00  0.00    -0.326 OA
HETATM   48  C   UNK N   1      13.698  18.299  40.685  0.00  0.00     0.213 C 
ENDBRANCH  45  47
ENDBRANCH   1  45
TORSDOF 5
ENDMDL
MODEL 6
REMARK VINA RESULT:      -7.6      2.687      5.604
REMARK  5 active torsions:
REMARK  status: ('A' for Active; 'I' for Inactive)
REMARK    1  A    between atoms: O_2  and  C_30 
REMARK    2  A    between atoms: C_15  and  C_22 
REMARK    3  A    between atoms: C_21  and  C_23 
REMARK    4  A    between atoms: C_23  and  C_26 
REMARK    5  A    between atoms: C_23  and  C_30 
ROOT
HETATM    1  C   UNK N   1      18.291  18.403  40.347  0.00  0.00     0.142 C 
ENDROOT
BRANCH   1   2
HETATM    2  C   UNK N   1      17.624  18.692  38.973  0.00  0.00     0.237 C 
HETATM    3  O   UNK N   1      17.321  17.467  38.313  0.00  0.00    -0.365 OA
HETATM    4  C   UNK N   1      17.061  17.717  36.947  0.00  0.00     0.177 C 
HETATM    5  C   UNK N   1      18.397  17.954  36.214  0.00  0.00     0.038 C 
HETATM    6  C   UNK N   1      19.291  18.937  37.059  0.00  0.00     0.109 A 
HETATM    7  C   UNK N   1      18.147  18.334  34.722  0.00  0.00     0.001 C 
HETATM    8  N   UNK N   1      18.506  19.505  38.143  0.00  0.00    -0.346 N 
HETATM    9  C   UNK N   1      19.949  20.213  36.357  0.00  0.00     0.043 A 
HETATM   10  C   UNK N   1      18.640  20.890  38.211  0.00  0.00     0.040 A 
HETATM   11  C   UNK N   1      19.460  21.349  37.230  0.00  0.00    -0.019 A 
HETATM   12  C   UNK N   1      18.032  21.757  39.127  0.00  0.00     0.030 A 
HETATM   13  C   UNK N   1      19.744  22.715  37.109  0.00  0.00     0.010 A 
HETATM   14  C   UNK N   1      19.158  23.610  38.018  0.00  0.00     0.001 A 
HETATM   15  C   UNK N   1      18.298  23.132  39.026  0.00  0.00     0.002 A 
HETATM   16  C   UNK N   1      19.520  20.389  34.890  0.00  0.00     0.238 C 
HETATM   17  C   UNK N   1      21.492  20.128  36.278  0.00  0.00     0.049 C 
HETATM   18  N   UNK N   1      20.598  19.789  34.077  0.00  0.00     0.094 N 
HETATM   19  C   UNK N   1      18.122  19.852  34.564  0.00  0.00     0.042 C 
HETATM   20  C   UNK N   1      21.788  20.290  34.785  0.00  0.00     0.274 C 
HETATM   21  C   UNK N   1      20.588  18.305  34.050  0.00  0.00     0.278 C 
HETATM   22  C   UNK N   1      19.193  17.760  33.717  0.00  0.00     0.018 C 
BRANCH  22  23
HETATM   23  C   UNK N   1      19.231  16.210  33.639  0.00  0.00     0.002 C 
HETATM   24  C   UNK N   1      17.848  15.569  33.503  0.00  0.00     0.005 C 
ENDBRANCH  22  23
ENDBRANCH   1   2
BRANCH   1  25
HETATM   25  C   UNK N   1      17.214  18.022  41.409  0.00  0.00     0.036 C 
HETATM   26  C   UNK N   1      17.765  17.615  42.792  0.00  0.00     0.052 C 
HETATM   27  C   UNK N   1      18.288  18.785  43.662  0.00  0.00     0.274 C 
HETATM   28  N   UNK N   1      17.272  19.882  43.749  0.00  0.00     0.103 N 
HETATM   29  C   UNK N   1      19.645  19.333  43.295  0.00  0.00     0.050 A 
HETATM   30  C   UNK N   1      16.767  20.334  42.430  0.00  0.00     0.308 C 
HETATM   31  C   UNK N   1      17.785  21.017  44.553  0.00  0.00     0.278 C 
HETATM   32  C   UNK N   1      16.232  19.156  41.647  0.00  0.00    -0.051 C 
HETATM   33  C   UNK N   1      14.943  19.164  41.213  0.00  0.00    -0.026 C 
HETATM   34  C   UNK N   1      14.261  18.086  40.403  0.00  0.00     0.036 C 
HETATM   35  C   UNK N   1      19.011  21.714  43.909  0.00  0.00     0.072 C 
HETATM   36  C   UNK N   1      19.963  20.674  43.406  0.00  0.00    -0.019 A 
HETATM   37  C   UNK N   1      21.269  20.796  42.992  0.00  0.00    -0.001 A 
HETATM   38  C   UNK N   1      21.703  19.532  42.675  0.00  0.00     0.043 A 
HETATM   39  C   UNK N   1      22.111  21.903  42.894  0.00  0.00     0.014 A 
HETATM   40  N   UNK N   1      20.721  18.629  42.875  0.00  0.00    -0.357 N 
HETATM   41  C   UNK N   1      22.998  19.291  42.225  0.00  0.00     0.030 A 
HETATM   42  H   UNK N   1      20.781  17.597  42.728  0.00  0.00     0.166 HD
HETATM   43  C   UNK N   1      23.870  20.391  42.108  0.00  0.00     0.002 A 
HETATM   44  C   UNK N   1      23.428  21.692  42.446  0.00  0.00     0.001 A 
ENDBRANCH   1  25
BRANCH   1  45
HETATM   45  C   UNK N   1      19.272  17.262  40.179  0.00  0.00     0.267 C 
HETATM   46  O   UNK N   1      20.467  17.493  40.073  0.00  0.00    -0.265 OA
BRANCH  45  47
HETATM   47  O   UNK N   1      18.805  15.987  40.108  0.00  0.00    -0.326 OA
HETATM   48  C   UNK N   1      19.366  14.931  40.788  0.00  0.00     0.213 C 
ENDBRANCH  45  47
ENDBRANCH   1  45
TORSDOF 5
ENDMDL
MODEL 7
REMARK VINA RESULT:      -7.5      1.960      5.403
REMARK  5 active torsions:
REMARK  status: ('A' for Active; 'I' for Inactive)
REMARK    1  A    between atoms: O_2  and  C_30 
REMARK    2  A    between atoms: C_15  and  C_22 
REMARK    3  A    between atoms: C_21  and  C_23 
REMARK    4  A    between atoms: C_23  and  C_26 
REMARK    5  A    between atoms: C_23  and  C_30 
ROOT
HETATM    1  C   UNK N   1      18.101  19.435  40.868  0.00  0.00     0.142 C 
ENDROOT
BRANCH   1   2
HETATM    2  C   UNK N   1      18.533  20.898  40.565  0.00  0.00     0.237 C 
HETATM    3  O   UNK N   1      17.680  21.807  41.251  0.00  0.00    -0.365 OA
HETATM    4  C   UNK N   1      17.831  23.102  40.704  0.00  0.00     0.177 C 
HETATM    5  C   UNK N   1      17.076  23.173  39.361  0.00  0.00     0.038 C 
HETATM    6  C   UNK N   1      17.403  21.892  38.507  0.00  0.00     0.109 A 
HETATM    7  C   UNK N   1      17.302  24.556  38.675  0.00  0.00     0.001 C 
HETATM    8  N   UNK N   1      18.488  21.151  39.129  0.00  0.00    -0.346 N 
HETATM    9  C   UNK N   1      17.873  22.050  36.988  0.00  0.00     0.043 A 
HETATM   10  C   UNK N   1      19.482  20.816  38.211  0.00  0.00     0.040 A 
HETATM   11  C   UNK N   1      19.180  21.288  36.974  0.00  0.00    -0.019 A 
HETATM   12  C   UNK N   1      20.663  20.106  38.461  0.00  0.00     0.030 A 
HETATM   13  C   UNK N   1      20.038  21.064  35.890  0.00  0.00     0.010 A 
HETATM   14  C   UNK N   1      21.227  20.347  36.104  0.00  0.00     0.001 A 
HETATM   15  C   UNK N   1      21.541  19.871  37.392  0.00  0.00     0.002 A 
HETATM   16  C   UNK N   1      18.057  23.515  36.557  0.00  0.00     0.238 C 
HETATM   17  C   UNK N   1      16.839  21.500  35.977  0.00  0.00     0.049 C 
HETATM   18  N   UNK N   1      16.806  23.898  35.871  0.00  0.00     0.094 N 
HETATM   19  C   UNK N   1      18.463  24.468  37.688  0.00  0.00     0.042 C 
HETATM   20  C   UNK N   1      16.558  22.694  35.061  0.00  0.00     0.274 C 
HETATM   21  C   UNK N   1      15.665  24.160  36.784  0.00  0.00     0.278 C 
HETATM   22  C   UNK N   1      16.062  25.119  37.915  0.00  0.00     0.018 C 
BRANCH  22  23
HETATM   23  C   UNK N   1      14.832  25.419  38.815  0.00  0.00     0.002 C 
HETATM   24  C   UNK N   1      13.669  26.072  38.066  0.00  0.00     0.005 C 
ENDBRANCH  22  23
ENDBRANCH   1   2
BRANCH   1  25
HETATM   25  C   UNK N   1      18.748  18.936  42.196  0.00  0.00     0.036 C 
HETATM   26  C   UNK N   1      18.772  17.405  42.386  0.00  0.00     0.052 C 
HETATM   27  C   UNK N   1      19.820  16.653  41.528  0.00  0.00     0.274 C 
HETATM   28  N   UNK N   1      21.176  17.270  41.677  0.00  0.00     0.103 N 
HETATM   29  C   UNK N   1      19.473  16.456  40.073  0.00  0.00     0.050 A 
HETATM   30  C   UNK N   1      21.194  18.735  41.444  0.00  0.00     0.308 C 
HETATM   31  C   UNK N   1      22.174  16.573  40.831  0.00  0.00     0.278 C 
HETATM   32  C   UNK N   1      20.183  19.416  42.338  0.00  0.00    -0.051 C 
HETATM   33  C   UNK N   1      20.590  20.387  43.200  0.00  0.00    -0.026 C 
HETATM   34  C   UNK N   1      19.712  21.179  44.140  0.00  0.00     0.036 C 
HETATM   35  C   UNK N   1      21.883  16.707  39.314  0.00  0.00     0.072 C 
HETATM   36  C   UNK N   1      20.423  16.489  39.069  0.00  0.00    -0.019 A 
HETATM   37  C   UNK N   1      19.746  16.269  37.891  0.00  0.00    -0.001 A 
HETATM   38  C   UNK N   1      18.426  16.084  38.222  0.00  0.00     0.043 A 
HETATM   39  C   UNK N   1      20.185  16.193  36.570  0.00  0.00     0.014 A 
HETATM   40  N   UNK N   1      18.254  16.178  39.557  0.00  0.00    -0.357 N 
HETATM   41  C   UNK N   1      17.457  15.826  37.258  0.00  0.00     0.030 A 
HETATM   42  H   UNK N   1      17.358  16.066  40.081  0.00  0.00     0.166 HD
HETATM   43  C   UNK N   1      17.868  15.751  35.913  0.00  0.00     0.002 A 
HETATM   44  C   UNK N   1      19.229  15.930  35.571  0.00  0.00     0.001 A 
ENDBRANCH   1  25
BRANCH   1  45
HETATM   45  C   UNK N   1      16.592  19.390  40.985  0.00  0.00     0.267 C 
HETATM   46  O   UNK N   1      16.059  19.520  42.077  0.00  0.00    -0.265 OA
BRANCH  45  47
HETATM   47  O   UNK N   1      15.844  19.165  39.873  0.00  0.00    -0.326 OA
HETATM   48  C   UNK N   1      14.613  19.740  39.653  0.00  0.00     0.213 C 
ENDBRANCH  45  47
ENDBRANCH   1  45
TORSDOF 5
ENDMDL
MODEL 8
REMARK VINA RESULT:      -7.5      2.084      7.356
REMARK  5 active torsions:
REMARK  status: ('A' for Active; 'I' for Inactive)
REMARK    1  A    between atoms: O_2  and  C_30 
REMARK    2  A    between atoms: C_15  and  C_22 
REMARK    3  A    between atoms: C_21  and  C_23 
REMARK    4  A    between atoms: C_23  and  C_26 
REMARK    5  A    between atoms: C_23  and  C_30 
ROOT
HETATM    1  C   UNK N   1      19.540  20.286  37.439  0.00  0.00     0.142 C 
ENDROOT
BRANCH   1   2
HETATM    2  C   UNK N   1      20.710  20.608  38.412  0.00  0.00     0.237 C 
HETATM    3  O   UNK N   1      21.864  19.859  38.047  0.00  0.00    -0.365 OA
HETATM    4  C   UNK N   1      22.790  19.866  39.115  0.00  0.00     0.177 C 
HETATM    5  C   UNK N   1      22.313  18.883  40.203  0.00  0.00     0.038 C 
HETATM    6  C   UNK N   1      20.775  19.098  40.466  0.00  0.00     0.109 A 
HETATM    7  C   UNK N   1      23.255  18.937  41.445  0.00  0.00     0.001 C 
HETATM    8  N   UNK N   1      20.325  20.301  39.786  0.00  0.00    -0.346 N 
HETATM    9  C   UNK N   1      20.244  19.286  41.961  0.00  0.00     0.043 A 
HETATM   10  C   UNK N   1      19.583  21.128  40.627  0.00  0.00     0.040 A 
HETATM   11  C   UNK N   1      19.491  20.596  41.874  0.00  0.00    -0.019 A 
HETATM   12  C   UNK N   1      18.996  22.358  40.306  0.00  0.00     0.030 A 
HETATM   13  C   UNK N   1      18.785  21.256  42.887  0.00  0.00     0.010 A 
HETATM   14  C   UNK N   1      18.177  22.488  42.596  0.00  0.00     0.001 A 
HETATM   15  C   UNK N   1      18.285  23.041  41.306  0.00  0.00     0.002 A 
HETATM   16  C   UNK N   1      21.374  19.341  43.005  0.00  0.00     0.238 C 
HETATM   17  C   UNK N   1      19.362  18.109  42.440  0.00  0.00     0.049 C 
HETATM   18  N   UNK N   1      21.481  17.975  43.559  0.00  0.00     0.094 N 
HETATM   19  C   UNK N   1      22.700  19.907  42.484  0.00  0.00     0.042 C 
HETATM   20  C   UNK N   1      20.058  17.630  43.716  0.00  0.00     0.274 C 
HETATM   21  C   UNK N   1      22.161  17.006  42.665  0.00  0.00     0.278 C 
HETATM   22  C   UNK N   1      23.493  17.563  42.144  0.00  0.00     0.018 C 
BRANCH  22  23
HETATM   23  C   UNK N   1      24.206  16.503  41.262  0.00  0.00     0.002 C 
HETATM   24  C   UNK N   1      23.525  15.132  41.280  0.00  0.00     0.005 C 
ENDBRANCH  22  23
ENDBRANCH   1   2
BRANCH   1  25
HETATM   25  C   UNK N   1      19.517  21.302  36.256  0.00  0.00     0.036 C 
HETATM   26  C   UNK N   1      18.218  21.316  35.423  0.00  0.00     0.052 C 
HETATM   27  C   UNK N   1      17.006  21.999  36.105  0.00  0.00     0.274 C 
HETATM   28  N   UNK N   1      17.375  23.357  36.615  0.00  0.00     0.103 N 
HETATM   29  C   UNK N   1      16.301  21.195  37.170  0.00  0.00     0.050 A 
HETATM   30  C   UNK N   1      18.589  23.366  37.467  0.00  0.00     0.308 C 
HETATM   31  C   UNK N   1      16.227  23.999  37.298  0.00  0.00     0.278 C 
HETATM   32  C   UNK N   1      19.745  22.726  36.732  0.00  0.00    -0.051 C 
HETATM   33  C   UNK N   1      20.891  23.432  36.533  0.00  0.00    -0.026 C 
HETATM   34  C   UNK N   1      22.142  22.937  35.844  0.00  0.00     0.036 C 
HETATM   35  C   UNK N   1      15.782  23.244  38.577  0.00  0.00     0.072 C 
HETATM   36  C   UNK N   1      15.750  21.774  38.299  0.00  0.00    -0.019 A 
HETATM   37  C   UNK N   1      15.197  20.747  39.027  0.00  0.00    -0.001 A 
HETATM   38  C   UNK N   1      15.404  19.595  38.307  0.00  0.00     0.043 A 
HETATM   39  C   UNK N   1      14.512  20.735  40.241  0.00  0.00     0.014 A 
HETATM   40  N   UNK N   1      16.063  19.864  37.161  0.00  0.00    -0.357 N 
HETATM   41  C   UNK N   1      14.956  18.357  38.758  0.00  0.00     0.030 A 
HETATM   42  H   UNK N   1      16.337  19.179  36.422  0.00  0.00     0.166 HD
HETATM   43  C   UNK N   1      14.268  18.312  39.986  0.00  0.00     0.002 A 
HETATM   44  C   UNK N   1      14.043  19.499  40.723  0.00  0.00     0.001 A 
ENDBRANCH   1  25
BRANCH   1  45
HETATM   45  C   UNK N   1      19.726  18.881  36.905  0.00  0.00     0.267 C 
HETATM   46  O   UNK N   1      19.118  17.949  37.412  0.00  0.00    -0.265 OA
BRANCH  45  47
HETATM   47  O   UNK N   1      20.602  18.665  35.890  0.00  0.00    -0.326 OA
HETATM   48  C   UNK N   1      20.314  17.898  34.785  0.00  0.00     0.213 C 
ENDBRANCH  45  47
ENDBRANCH   1  45
TORSDOF 5
ENDMDL
MODEL 9
REMARK VINA RESULT:      -7.4      2.278      7.181
REMARK  5 active torsions:
REMARK  status: ('A' for Active; 'I' for Inactive)
REMARK    1  A    between atoms: O_2  and  C_30 
REMARK    2  A    between atoms: C_15  and  C_22 
REMARK    3  A    between atoms: C_21  and  C_23 
REMARK    4  A    between atoms: C_23  and  C_26 
REMARK    5  A    between atoms: C_23  and  C_30 
ROOT
HETATM    1  C   UNK N   1      17.157  18.589  38.301  0.00  0.00     0.142 C 
ENDROOT
BRANCH   1   2
HETATM    2  C   UNK N   1      17.801  18.037  39.604  0.00  0.00     0.237 C 
HETATM    3  O   UNK N   1      16.784  17.651  40.522  0.00  0.00    -0.365 OA
HETATM    4  C   UNK N   1      17.342  17.499  41.811  0.00  0.00     0.177 C 
HETATM    5  C   UNK N   1      17.578  18.893  42.428  0.00  0.00     0.038 C 
HETATM    6  C   UNK N   1      18.255  19.830  41.359  0.00  0.00     0.109 A 
HETATM    7  C   UNK N   1      18.288  18.771  43.811  0.00  0.00     0.001 C 
HETATM    8  N   UNK N   1      18.667  19.045  40.207  0.00  0.00    -0.346 N 
HETATM    9  C   UNK N   1      19.568  20.655  41.745  0.00  0.00     0.043 A 
HETATM   10  C   UNK N   1      19.983  19.314  39.838  0.00  0.00     0.040 A 
HETATM   11  C   UNK N   1      20.543  20.233  40.667  0.00  0.00    -0.019 A 
HETATM   12  C   UNK N   1      20.700  18.744  38.779  0.00  0.00     0.030 A 
HETATM   13  C   UNK N   1      21.864  20.659  40.481  0.00  0.00     0.010 A 
HETATM   14  C   UNK N   1      22.608  20.115  39.423  0.00  0.00     0.001 A 
HETATM   15  C   UNK N   1      22.028  19.153  38.573  0.00  0.00     0.002 A 
HETATM   16  C   UNK N   1      20.096  20.333  43.155  0.00  0.00     0.238 C 
HETATM   17  C   UNK N   1      19.331  22.183  41.785  0.00  0.00     0.049 C 
HETATM   18  N   UNK N   1      19.564  21.391  44.039  0.00  0.00     0.094 N 
HETATM   19  C   UNK N   1      19.798  18.909  43.639  0.00  0.00     0.042 C 
HETATM   20  C   UNK N   1      19.768  22.581  43.197  0.00  0.00     0.274 C 
HETATM   21  C   UNK N   1      18.129  21.232  44.384  0.00  0.00     0.278 C 
HETATM   22  C   UNK N   1      17.825  19.811  44.877  0.00  0.00     0.018 C 
BRANCH  22  23
HETATM   23  C   UNK N   1      16.331  19.697  45.286  0.00  0.00     0.002 C 
HETATM   24  C   UNK N   1      16.109  19.697  46.800  0.00  0.00     0.005 C 
ENDBRANCH  22  23
ENDBRANCH   1   2
BRANCH   1  25
HETATM   25  C   UNK N   1      16.948  17.442  37.265  0.00  0.00     0.036 C 
HETATM   26  C   UNK N   1      16.706  17.901  35.811  0.00  0.00     0.052 C 
HETATM   27  C   UNK N   1      17.963  18.419  35.068  0.00  0.00     0.274 C 
HETATM   28  N   UNK N   1      19.091  17.441  35.180  0.00  0.00     0.103 N 
HETATM   29  C   UNK N   1      18.418  19.814  35.420  0.00  0.00     0.050 A 
HETATM   30  C   UNK N   1      19.385  17.026  36.574  0.00  0.00     0.308 C 
HETATM   31  C   UNK N   1      20.305  17.950  34.498  0.00  0.00     0.278 C 
HETATM   32  C   UNK N   1      18.132  16.492  37.231  0.00  0.00    -0.051 C 
HETATM   33  C   UNK N   1      18.123  15.229  37.738  0.00  0.00    -0.026 C 
HETATM   34  C   UNK N   1      16.971  14.554  38.443  0.00  0.00     0.036 C 
HETATM   35  C   UNK N   1      20.876  19.235  35.152  0.00  0.00     0.072 C 
HETATM   36  C   UNK N   1      19.753  20.174  35.461  0.00  0.00    -0.019 A 
HETATM   37  C   UNK N   1      19.781  21.505  35.809  0.00  0.00    -0.001 A 
HETATM   38  C   UNK N   1      18.474  21.908  35.937  0.00  0.00     0.043 A 
HETATM   39  C   UNK N   1      20.841  22.391  35.997  0.00  0.00     0.014 A 
HETATM   40  N   UNK N   1      17.634  20.883  35.683  0.00  0.00    -0.357 N 
HETATM   41  C   UNK N   1      18.140  23.216  36.276  0.00  0.00     0.030 A 
HETATM   42  H   UNK N   1      16.591  20.914  35.694  0.00  0.00     0.166 HD
HETATM   43  C   UNK N   1      19.189  24.133  36.480  0.00  0.00     0.002 A 
HETATM   44  C   UNK N   1      20.535  23.722  36.336  0.00  0.00     0.001 A 
ENDBRANCH   1  25
BRANCH   1  45
HETATM   45  C   UNK N   1      15.823  19.216  38.648  0.00  0.00     0.267 C 
HETATM   46  O   UNK N   1      14.792  18.572  38.520  0.00  0.00    -0.265 OA
BRANCH  45  47
HETATM   47  O   UNK N   1      15.783  20.509  39.062  0.00  0.00    -0.326 OA
HETATM   48  C   UNK N   1      14.964  21.464  38.504  0.00  0.00     0.213 C 
ENDBRANCH  45  47
ENDBRANCH   1  45
TORSDOF 5
ENDMDL
