# Supplementary material for: Anti-cancer activity elucidation of geissolosimine as an MDM2-p53 interaction inhibitor: An in-silico study
Source: PLoS One. 2025 May 8;20(5):e0323003. doi: 10.1371/journal.pone.0323003 (PMC12061181; doi:10.1371/journal.pone.0323003)
Supplement: S12 File — (ZIP) [file pone.0323003.s012.zip › molecular docking/docking files/docking/70685495_uff_E=1389.76_uff_E=1226.40_out.pdbqt]

MODEL 1
REMARK VINA RESULT:      -9.0      0.000      0.000
REMARK  17 active torsions:
REMARK  status: ('A' for Active; 'I' for Inactive)
REMARK    1  A    between atoms: C_20  and  O_3 
REMARK    2  A    between atoms: C_21  and  O_4 
REMARK    3  A    between atoms: N_7  and  C_25 
REMARK       I    between atoms: N_8  and  C_26 
REMARK    4  A    between atoms: N_8  and  C_36 
REMARK    5  A    between atoms: N_11  and  C_40 
REMARK    6  A    between atoms: N_13  and  C_49 
REMARK       I    between atoms: N_15  and  C_50 
REMARK       I    between atoms: N_16  and  C_50 
REMARK       I    between atoms: N_17  and  C_51 
REMARK       I    between atoms: N_18  and  C_51 
REMARK    7  A    between atoms: C_19  and  C_23 
REMARK    8  A    between atoms: C_20  and  C_24 
REMARK    9  A    between atoms: C_21  and  C_26 
REMARK   10  A    between atoms: C_23  and  C_27 
REMARK   11  A    between atoms: C_24  and  C_28 
REMARK   12  A    between atoms: C_25  and  C_29 
REMARK   13  A    between atoms: C_29  and  C_33 
REMARK   14  A    between atoms: C_33  and  C_40 
REMARK   15  A    between atoms: C_36  and  C_41 
REMARK   16  A    between atoms: C_41  and  C_46 
REMARK   17  A    between atoms: C_46  and  C_49 
ROOT
HETATM    1  O   UNK N   1      13.935  23.023  36.405  0.00  0.00    -0.270 OA
HETATM    2  N   UNK N   1      15.904  23.844  37.103  0.00  0.00    -0.309 N 
HETATM    3  C   UNK N   1      16.391  22.050  38.559  0.00  0.00     0.100 C 
HETATM    4  C   UNK N   1      14.842  22.211  38.479  0.00  0.00     0.151 C 
HETATM    5  C   UNK N   1      16.949  23.469  38.062  0.00  0.00     0.226 C 
HETATM    6  C   UNK N   1      14.830  23.048  37.242  0.00  0.00     0.258 C 
ENDROOT
BRANCH   5   7
HETATM    7  O   UNK N   1      16.999  24.371  39.148  0.00  0.00    -0.362 OA
HETATM    8  H   UNK N   1      16.857  25.297  38.822  0.00  0.00     0.213 HD
ENDBRANCH   5   7
BRANCH   5   9
HETATM    9  C   UNK N   1      18.382  23.268  37.488  0.00  0.00     0.274 C 
HETATM   10  O   UNK N   1      19.276  23.996  37.903  0.00  0.00    -0.268 OA
HETATM   11  N   UNK N   1      18.713  22.401  36.480  0.00  0.00    -0.357 N 
HETATM   12  H   UNK N   1      19.690  22.423  36.146  0.00  0.00     0.162 HD
BRANCH  11  13
HETATM   13  C   UNK N   1      17.847  21.427  35.848  0.00  0.00     0.123 C 
BRANCH  13  14
HETATM   14  C   UNK N   1      18.770  20.394  35.190  0.00  0.00     0.021 C 
BRANCH  14  15
HETATM   15  C   UNK N   1      18.210  19.754  33.920  0.00  0.00     0.022 C 
BRANCH  15  16
HETATM   16  C   UNK N   1      19.085  18.550  33.556  0.00  0.00     0.138 C 
BRANCH  16  17
HETATM   17  N   UNK N   1      18.288  17.342  33.471  0.00  0.00    -0.227 N 
HETATM   18  C   UNK N   1      18.492  16.209  34.064  0.00  0.00     0.665 C 
HETATM   19  N   UNK N   1      17.529  15.182  33.906  0.00  0.00    -0.235 N 
HETATM   20  N   UNK N   1      19.637  15.962  34.878  0.00  0.00    -0.235 N 
HETATM   21  H   UNK N   1      17.650  14.276  34.380  0.00  0.00     0.174 HD
HETATM   22  H   UNK N   1      16.682  15.347  33.343  0.00  0.00     0.174 HD
HETATM   23  H   UNK N   1      19.740  15.045  35.336  0.00  0.00     0.174 HD
HETATM   24  H   UNK N   1      20.396  16.640  35.005  0.00  0.00     0.174 HD
ATOM     25  HN  UNK N   1      17.466  17.390  32.868  1.00  0.00     0.177 HD
ENDBRANCH  16  17
ENDBRANCH  15  16
ENDBRANCH  14  15
ENDBRANCH  13  14
ENDBRANCH  11  13
ENDBRANCH   5   9
BRANCH   2  26
HETATM   26  C   UNK N   1      15.852  24.983  36.186  0.00  0.00     0.129 C 
BRANCH  26  27
HETATM   27  C   UNK N   1      17.050  24.868  35.205  0.00  0.00     0.022 C 
BRANCH  27  28
HETATM   28  C   UNK N   1      17.751  26.184  34.842  0.00  0.00     0.022 C 
BRANCH  28  29
HETATM   29  C   UNK N   1      19.261  26.007  35.085  0.00  0.00     0.138 C 
BRANCH  29  30
HETATM   30  N   UNK N   1      19.868  27.210  35.607  0.00  0.00    -0.227 N 
HETATM   31  C   UNK N   1      20.846  27.208  36.459  0.00  0.00     0.665 C 
HETATM   32  N   UNK N   1      21.397  28.443  36.879  0.00  0.00    -0.235 N 
HETATM   33  N   UNK N   1      21.371  25.995  37.002  0.00  0.00    -0.235 N 
HETATM   34  H   UNK N   1      22.168  28.463  37.561  0.00  0.00     0.174 HD
HETATM   35  H   UNK N   1      21.041  29.329  36.494  0.00  0.00     0.174 HD
HETATM   36  H   UNK N   1      22.127  26.033  37.701  0.00  0.00     0.174 HD
HETATM   37  H   UNK N   1      21.006  25.068  36.742  0.00  0.00     0.174 HD
ATOM     38  HN  UNK N   1      19.508  28.110  35.289  1.00  0.00     0.177 HD
ENDBRANCH  29  30
ENDBRANCH  28  29
ENDBRANCH  27  28
ENDBRANCH  26  27
ENDBRANCH   2  26
BRANCH   3  39
HETATM   39  C   UNK N   1      17.077  21.668  39.906  0.00  0.00     0.054 C 
BRANCH  39  40
HETATM   40  C   UNK N   1      18.406  20.961  39.892  0.00  0.00    -0.030 A 
HETATM   41  C   UNK N   1      19.438  21.152  40.801  0.00  0.00    -0.002 A 
HETATM   42  C   UNK N   1      20.417  20.249  40.489  0.00  0.00     0.044 A 
HETATM   43  C   UNK N   1      19.577  22.029  41.883  0.00  0.00     0.016 A 
HETATM   44  N   UNK N   1      20.055  19.506  39.428  0.00  0.00    -0.365 N 
HETATM   45  C   UNK N   1      21.593  20.148  41.233  0.00  0.00     0.049 A 
HETATM   46  C   UNK N   1      18.822  19.926  39.061  0.00  0.00     0.096 A 
HETATM   47  H   UNK N   1      20.606  18.735  38.989  0.00  0.00     0.165 HD
HETATM   48  C   UNK N   1      21.755  21.013  42.334  0.00  0.00     0.013 A 
HETATM   49 Br   UNK N   1      23.332  20.907  43.407  0.00  0.00    -0.051 Br
HETATM   50  C   UNK N   1      20.751  21.954  42.654  0.00  0.00     0.020 A 
ENDBRANCH  39  40
ENDBRANCH   3  39
BRANCH   4  51
HETATM   51  O   UNK N   1      14.430  23.014  39.561  0.00  0.00    -0.379 OA
HETATM   52  H   UNK N   1      14.637  23.955  39.327  0.00  0.00     0.211 HD
ENDBRANCH   4  51
BRANCH   4  53
HETATM   53  C   UNK N   1      13.877  20.999  38.304  0.00  0.00     0.089 C 
BRANCH  53  54
HETATM   54  C   UNK N   1      14.358  19.750  39.054  0.00  0.00    -0.027 A 
HETATM   55  C   UNK N   1      15.202  18.770  38.551  0.00  0.00    -0.002 A 
HETATM   56  C   UNK N   1      15.403  17.853  39.552  0.00  0.00     0.044 A 
HETATM   57  C   UNK N   1      15.792  18.610  37.298  0.00  0.00     0.016 A 
HETATM   58  N   UNK N   1      14.735  18.202  40.659  0.00  0.00    -0.365 N 
HETATM   59  C   UNK N   1      16.208  16.731  39.380  0.00  0.00     0.049 A 
HETATM   60  C   UNK N   1      14.086  19.352  40.375  0.00  0.00     0.096 A 
HETATM   61  H   UNK N   1      14.719  17.689  41.569  0.00  0.00     0.165 HD
HETATM   62  C   UNK N   1      16.816  16.544  38.126  0.00  0.00     0.013 A 
HETATM   63 Br   UNK N   1      17.921  15.017  37.825  0.00  0.00    -0.051 Br
HETATM   64  C   UNK N   1      16.606  17.480  37.087  0.00  0.00     0.020 A 
ENDBRANCH  53  54
ENDBRANCH   4  53
TORSDOF 17
ENDMDL
MODEL 2
REMARK VINA RESULT:      -8.9      1.452      1.589
REMARK  17 active torsions:
REMARK  status: ('A' for Active; 'I' for Inactive)
REMARK    1  A    between atoms: C_20  and  O_3 
REMARK    2  A    between atoms: C_21  and  O_4 
REMARK    3  A    between atoms: N_7  and  C_25 
REMARK       I    between atoms: N_8  and  C_26 
REMARK    4  A    between atoms: N_8  and  C_36 
REMARK    5  A    between atoms: N_11  and  C_40 
REMARK    6  A    between atoms: N_13  and  C_49 
REMARK       I    between atoms: N_15  and  C_50 
REMARK       I    between atoms: N_16  and  C_50 
REMARK       I    between atoms: N_17  and  C_51 
REMARK       I    between atoms: N_18  and  C_51 
REMARK    7  A    between atoms: C_19  and  C_23 
REMARK    8  A    between atoms: C_20  and  C_24 
REMARK    9  A    between atoms: C_21  and  C_26 
REMARK   10  A    between atoms: C_23  and  C_27 
REMARK   11  A    between atoms: C_24  and  C_28 
REMARK   12  A    between atoms: C_25  and  C_29 
REMARK   13  A    between atoms: C_29  and  C_33 
REMARK   14  A    between atoms: C_33  and  C_40 
REMARK   15  A    between atoms: C_36  and  C_41 
REMARK   16  A    between atoms: C_41  and  C_46 
REMARK   17  A    between atoms: C_46  and  C_49 
ROOT
HETATM    1  O   UNK N   1      14.848  22.441  36.489  0.00  0.00    -0.270 OA
HETATM    2  N   UNK N   1      16.890  23.342  36.722  0.00  0.00    -0.309 N 
HETATM    3  C   UNK N   1      17.254  22.513  38.903  0.00  0.00     0.100 C 
HETATM    4  C   UNK N   1      15.723  22.735  38.710  0.00  0.00     0.151 C 
HETATM    5  C   UNK N   1      17.918  23.428  37.765  0.00  0.00     0.226 C 
HETATM    6  C   UNK N   1      15.757  22.819  37.219  0.00  0.00     0.258 C 
ENDROOT
BRANCH   5   7
HETATM    7  O   UNK N   1      18.063  24.750  38.238  0.00  0.00    -0.362 OA
HETATM    8  H   UNK N   1      17.175  25.190  38.281  0.00  0.00     0.213 HD
ENDBRANCH   5   7
BRANCH   5   9
HETATM    9  C   UNK N   1      19.319  22.846  37.413  0.00  0.00     0.274 C 
HETATM   10  O   UNK N   1      20.288  23.591  37.495  0.00  0.00    -0.268 OA
HETATM   11  N   UNK N   1      19.549  21.587  36.925  0.00  0.00    -0.357 N 
HETATM   12  H   UNK N   1      20.523  21.358  36.663  0.00  0.00     0.162 HD
BRANCH  11  13
HETATM   13  C   UNK N   1      18.580  20.523  36.763  0.00  0.00     0.123 C 
BRANCH  13  14
HETATM   14  C   UNK N   1      18.286  20.435  35.261  0.00  0.00     0.021 C 
BRANCH  14  15
HETATM   15  C   UNK N   1      19.361  19.720  34.441  0.00  0.00     0.022 C 
BRANCH  15  16
HETATM   16  C   UNK N   1      19.452  18.267  34.920  0.00  0.00     0.138 C 
BRANCH  16  17
HETATM   17  N   UNK N   1      18.386  17.469  34.348  0.00  0.00    -0.227 N 
HETATM   18  C   UNK N   1      18.390  16.200  34.090  0.00  0.00     0.665 C 
HETATM   19  N   UNK N   1      17.198  15.605  33.610  0.00  0.00    -0.235 N 
HETATM   20  N   UNK N   1      19.542  15.380  34.283  0.00  0.00    -0.235 N 
HETATM   21  H   UNK N   1      17.161  14.595  33.413  0.00  0.00     0.174 HD
HETATM   22  H   UNK N   1      16.347  16.174  33.488  0.00  0.00     0.174 HD
HETATM   23  H   UNK N   1      19.483  14.374  34.072  0.00  0.00     0.174 HD
HETATM   24  H   UNK N   1      20.450  15.746  34.586  0.00  0.00     0.174 HD
ATOM     25  HN  UNK N   1      17.525  17.969  34.121  1.00  0.00     0.177 HD
ENDBRANCH  16  17
ENDBRANCH  15  16
ENDBRANCH  14  15
ENDBRANCH  13  14
ENDBRANCH  11  13
ENDBRANCH   5   9
BRANCH   2  26
HETATM   26  C   UNK N   1      16.917  23.852  35.351  0.00  0.00     0.129 C 
BRANCH  26  27
HETATM   27  C   UNK N   1      16.746  25.394  35.407  0.00  0.00     0.022 C 
BRANCH  27  28
HETATM   28  C   UNK N   1      17.779  26.214  34.620  0.00  0.00     0.022 C 
BRANCH  28  29
HETATM   29  C   UNK N   1      19.163  25.974  35.251  0.00  0.00     0.138 C 
BRANCH  29  30
HETATM   30  N   UNK N   1      19.774  27.206  35.695  0.00  0.00    -0.227 N 
HETATM   31  C   UNK N   1      20.832  27.253  36.443  0.00  0.00     0.665 C 
HETATM   32  N   UNK N   1      21.375  28.513  36.790  0.00  0.00    -0.235 N 
HETATM   33  N   UNK N   1      21.454  26.068  36.945  0.00  0.00    -0.235 N 
HETATM   34  H   UNK N   1      22.210  28.572  37.391  0.00  0.00     0.174 HD
HETATM   35  H   UNK N   1      20.949  29.379  36.433  0.00  0.00     0.174 HD
HETATM   36  H   UNK N   1      22.274  26.145  37.563  0.00  0.00     0.174 HD
HETATM   37  H   UNK N   1      21.100  25.125  36.735  0.00  0.00     0.174 HD
ATOM     38  HN  UNK N   1      19.350  28.087  35.404  1.00  0.00     0.177 HD
ENDBRANCH  29  30
ENDBRANCH  28  29
ENDBRANCH  27  28
ENDBRANCH  26  27
ENDBRANCH   2  26
BRANCH   3  39
HETATM   39  C   UNK N   1      17.930  22.820  40.273  0.00  0.00     0.054 C 
BRANCH  39  40
HETATM   40  C   UNK N   1      18.663  21.727  41.005  0.00  0.00    -0.030 A 
HETATM   41  C   UNK N   1      18.772  21.603  42.384  0.00  0.00    -0.002 A 
HETATM   42  C   UNK N   1      19.429  20.428  42.629  0.00  0.00     0.044 A 
HETATM   43  C   UNK N   1      18.325  22.418  43.430  0.00  0.00     0.016 A 
HETATM   44  N   UNK N   1      19.744  19.813  41.475  0.00  0.00    -0.365 N 
HETATM   45  C   UNK N   1      19.678  19.978  43.925  0.00  0.00     0.049 A 
HETATM   46  C   UNK N   1      19.270  20.593  40.475  0.00  0.00     0.096 A 
HETATM   47  H   UNK N   1      20.233  18.896  41.370  0.00  0.00     0.165 HD
HETATM   48  C   UNK N   1      19.231  20.774  44.999  0.00  0.00     0.013 A 
HETATM   49 Br   UNK N   1      19.520  20.200  46.798  0.00  0.00    -0.051 Br
HETATM   50  C   UNK N   1      18.560  21.993  44.751  0.00  0.00     0.020 A 
ENDBRANCH  39  40
ENDBRANCH   3  39
BRANCH   4  51
HETATM   51  O   UNK N   1      15.398  24.008  39.218  0.00  0.00    -0.379 OA
HETATM   52  H   UNK N   1      16.232  24.402  39.583  0.00  0.00     0.211 HD
ENDBRANCH   4  51
BRANCH   4  53
HETATM   53  C   UNK N   1      14.657  21.686  39.154  0.00  0.00     0.089 C 
BRANCH  53  54
HETATM   54  C   UNK N   1      15.289  20.413  39.733  0.00  0.00    -0.027 A 
HETATM   55  C   UNK N   1      15.727  19.316  39.005  0.00  0.00    -0.002 A 
HETATM   56  C   UNK N   1      16.251  18.417  39.901  0.00  0.00     0.044 A 
HETATM   57  C   UNK N   1      15.695  19.037  37.639  0.00  0.00     0.016 A 
HETATM   58  N   UNK N   1      16.169  18.888  41.151  0.00  0.00    -0.365 N 
HETATM   59  C   UNK N   1      16.784  17.196  39.500  0.00  0.00     0.049 A 
HETATM   60  C   UNK N   1      15.580  20.101  41.072  0.00  0.00     0.096 A 
HETATM   61  H   UNK N   1      16.498  18.414  42.022  0.00  0.00     0.165 HD
HETATM   62  C   UNK N   1      16.765  16.887  38.128  0.00  0.00     0.013 A 
HETATM   63 Br   UNK N   1      17.471  15.222  37.519  0.00  0.00    -0.051 Br
HETATM   64  C   UNK N   1      16.219  17.806  37.201  0.00  0.00     0.020 A 
ENDBRANCH  53  54
ENDBRANCH   4  53
TORSDOF 17
ENDMDL
MODEL 3
REMARK VINA RESULT:      -8.6      1.670      2.170
REMARK  17 active torsions:
REMARK  status: ('A' for Active; 'I' for Inactive)
REMARK    1  A    between atoms: C_20  and  O_3 
REMARK    2  A    between atoms: C_21  and  O_4 
REMARK    3  A    between atoms: N_7  and  C_25 
REMARK       I    between atoms: N_8  and  C_26 
REMARK    4  A    between atoms: N_8  and  C_36 
REMARK    5  A    between atoms: N_11  and  C_40 
REMARK    6  A    between atoms: N_13  and  C_49 
REMARK       I    between atoms: N_15  and  C_50 
REMARK       I    between atoms: N_16  and  C_50 
REMARK       I    between atoms: N_17  and  C_51 
REMARK       I    between atoms: N_18  and  C_51 
REMARK    7  A    between atoms: C_19  and  C_23 
REMARK    8  A    between atoms: C_20  and  C_24 
REMARK    9  A    between atoms: C_21  and  C_26 
REMARK   10  A    between atoms: C_23  and  C_27 
REMARK   11  A    between atoms: C_24  and  C_28 
REMARK   12  A    between atoms: C_25  and  C_29 
REMARK   13  A    between atoms: C_29  and  C_33 
REMARK   14  A    between atoms: C_33  and  C_40 
REMARK   15  A    between atoms: C_36  and  C_41 
REMARK   16  A    between atoms: C_41  and  C_46 
REMARK   17  A    between atoms: C_46  and  C_49 
ROOT
HETATM    1  O   UNK N   1      14.124  23.063  36.078  0.00  0.00    -0.270 OA
HETATM    2  N   UNK N   1      16.136  23.896  36.622  0.00  0.00    -0.309 N 
HETATM    3  C   UNK N   1      16.552  22.359  38.366  0.00  0.00     0.100 C 
HETATM    4  C   UNK N   1      15.012  22.578  38.261  0.00  0.00     0.151 C 
HETATM    5  C   UNK N   1      17.171  23.642  37.630  0.00  0.00     0.226 C 
HETATM    6  C   UNK N   1      15.027  23.188  36.898  0.00  0.00     0.258 C 
ENDROOT
BRANCH   5   7
HETATM    7  O   UNK N   1      17.274  24.714  38.544  0.00  0.00    -0.362 OA
HETATM    8  H   UNK N   1      18.226  24.876  38.766  0.00  0.00     0.213 HD
ENDBRANCH   5   7
BRANCH   5   9
HETATM    9  C   UNK N   1      18.588  23.276  37.098  0.00  0.00     0.274 C 
HETATM   10  O   UNK N   1      19.545  23.908  37.528  0.00  0.00    -0.268 OA
HETATM   11  N   UNK N   1      18.847  22.363  36.110  0.00  0.00    -0.357 N 
HETATM   12  H   UNK N   1      19.829  22.272  35.802  0.00  0.00     0.162 HD
BRANCH  11  13
HETATM   13  C   UNK N   1      17.895  21.480  35.468  0.00  0.00     0.123 C 
BRANCH  13  14
HETATM   14  C   UNK N   1      18.549  20.093  35.438  0.00  0.00     0.021 C 
BRANCH  14  15
HETATM   15  C   UNK N   1      19.566  19.891  34.314  0.00  0.00     0.022 C 
BRANCH  15  16
HETATM   16  C   UNK N   1      20.942  19.644  34.942  0.00  0.00     0.138 C 
BRANCH  16  17
HETATM   17  N   UNK N   1      21.748  20.848  34.904  0.00  0.00    -0.227 N 
HETATM   18  C   UNK N   1      22.225  21.519  35.904  0.00  0.00     0.665 C 
HETATM   19  N   UNK N   1      23.068  22.625  35.632  0.00  0.00    -0.235 N 
HETATM   20  N   UNK N   1      21.948  21.179  37.261  0.00  0.00    -0.235 N 
HETATM   21  H   UNK N   1      23.481  23.168  36.403  0.00  0.00     0.174 HD
HETATM   22  H   UNK N   1      23.302  22.872  34.659  0.00  0.00     0.174 HD
HETATM   23  H   UNK N   1      22.366  21.742  38.015  0.00  0.00     0.174 HD
HETATM   24  H   UNK N   1      21.315  20.420  37.534  0.00  0.00     0.174 HD
ATOM     25  HN  UNK N   1      21.965  21.212  33.976  1.00  0.00     0.177 HD
ENDBRANCH  16  17
ENDBRANCH  15  16
ENDBRANCH  14  15
ENDBRANCH  13  14
ENDBRANCH  11  13
ENDBRANCH   5   9
BRANCH   2  26
HETATM   26  C   UNK N   1      16.130  24.862  35.523  0.00  0.00     0.129 C 
BRANCH  26  27
HETATM   27  C   UNK N   1      17.575  25.401  35.347  0.00  0.00     0.022 C 
BRANCH  27  28
HETATM   28  C   UNK N   1      17.707  26.738  34.604  0.00  0.00     0.022 C 
BRANCH  28  29
HETATM   29  C   UNK N   1      19.186  27.162  34.637  0.00  0.00     0.138 C 
BRANCH  29  30
HETATM   30  N   UNK N   1      19.968  26.323  35.518  0.00  0.00    -0.227 N 
HETATM   31  C   UNK N   1      20.824  26.786  36.375  0.00  0.00     0.665 C 
HETATM   32  N   UNK N   1      21.511  25.880  37.219  0.00  0.00    -0.235 N 
HETATM   33  N   UNK N   1      21.110  28.182  36.477  0.00  0.00    -0.235 N 
HETATM   34  H   UNK N   1      22.201  26.227  37.901  0.00  0.00     0.174 HD
HETATM   35  H   UNK N   1      21.313  24.871  37.170  0.00  0.00     0.174 HD
HETATM   36  H   UNK N   1      21.821  28.510  37.148  0.00  0.00     0.174 HD
HETATM   37  H   UNK N   1      20.651  28.887  35.884  0.00  0.00     0.174 HD
ATOM     38  HN  UNK N   1      19.839  25.313  35.462  1.00  0.00     0.177 HD
ENDBRANCH  29  30
ENDBRANCH  28  29
ENDBRANCH  27  28
ENDBRANCH  26  27
ENDBRANCH   2  26
BRANCH   3  39
HETATM   39  C   UNK N   1      17.231  22.182  39.757  0.00  0.00     0.054 C 
BRANCH  39  40
HETATM   40  C   UNK N   1      18.431  21.283  39.893  0.00  0.00    -0.030 A 
HETATM   41  C   UNK N   1      19.397  21.361  40.887  0.00  0.00    -0.002 A 
HETATM   42  C   UNK N   1      20.249  20.306  40.701  0.00  0.00     0.044 A 
HETATM   43  C   UNK N   1      19.575  22.259  41.946  0.00  0.00     0.016 A 
HETATM   44  N   UNK N   1      19.871  19.576  39.636  0.00  0.00    -0.365 N 
HETATM   45  C   UNK N   1      21.325  20.066  41.555  0.00  0.00     0.049 A 
HETATM   46  C   UNK N   1      18.754  20.158  39.141  0.00  0.00     0.096 A 
HETATM   47  H   UNK N   1      20.332  18.710  39.278  0.00  0.00     0.165 HD
HETATM   48  C   UNK N   1      21.522  20.949  42.635  0.00  0.00     0.013 A 
HETATM   49 Br   UNK N   1      22.964  20.659  43.854  0.00  0.00    -0.051 Br
HETATM   50  C   UNK N   1      20.651  22.045  42.826  0.00  0.00     0.020 A 
ENDBRANCH  39  40
ENDBRANCH   3  39
BRANCH   4  51
HETATM   51  O   UNK N   1      14.648  23.574  39.188  0.00  0.00    -0.379 OA
HETATM   52  H   UNK N   1      14.366  24.371  38.671  0.00  0.00     0.211 HD
ENDBRANCH   4  51
BRANCH   4  53
HETATM   53  C   UNK N   1      13.989  21.401  38.299  0.00  0.00     0.089 C 
BRANCH  53  54
HETATM   54  C   UNK N   1      14.483  20.218  39.141  0.00  0.00    -0.027 A 
HETATM   55  C   UNK N   1      15.235  19.146  38.681  0.00  0.00    -0.002 A 
HETATM   56  C   UNK N   1      15.488  18.335  39.758  0.00  0.00     0.044 A 
HETATM   57  C   UNK N   1      15.701  18.820  37.407  0.00  0.00     0.016 A 
HETATM   58  N   UNK N   1      14.940  18.836  40.872  0.00  0.00    -0.365 N 
HETATM   59  C   UNK N   1      16.225  17.160  39.645  0.00  0.00     0.049 A 
HETATM   60  C   UNK N   1      14.317  19.981  40.517  0.00  0.00     0.096 A 
HETATM   61  H   UNK N   1      14.985  18.427  41.832  0.00  0.00     0.165 HD
HETATM   62  C   UNK N   1      16.708  16.806  38.372  0.00  0.00     0.013 A 
HETATM   63 Br   UNK N   1      17.715  15.200  38.152  0.00  0.00    -0.051 Br
HETATM   64  C   UNK N   1      16.443  17.634  37.256  0.00  0.00     0.020 A 
ENDBRANCH  53  54
ENDBRANCH   4  53
TORSDOF 17
ENDMDL
MODEL 4
REMARK VINA RESULT:      -8.4      1.748      2.266
REMARK  17 active torsions:
REMARK  status: ('A' for Active; 'I' for Inactive)
REMARK    1  A    between atoms: C_20  and  O_3 
REMARK    2  A    between atoms: C_21  and  O_4 
REMARK    3  A    between atoms: N_7  and  C_25 
REMARK       I    between atoms: N_8  and  C_26 
REMARK    4  A    between atoms: N_8  and  C_36 
REMARK    5  A    between atoms: N_11  and  C_40 
REMARK    6  A    between atoms: N_13  and  C_49 
REMARK       I    between atoms: N_15  and  C_50 
REMARK       I    between atoms: N_16  and  C_50 
REMARK       I    between atoms: N_17  and  C_51 
REMARK       I    between atoms: N_18  and  C_51 
REMARK    7  A    between atoms: C_19  and  C_23 
REMARK    8  A    between atoms: C_20  and  C_24 
REMARK    9  A    between atoms: C_21  and  C_26 
REMARK   10  A    between atoms: C_23  and  C_27 
REMARK   11  A    between atoms: C_24  and  C_28 
REMARK   12  A    between atoms: C_25  and  C_29 
REMARK   13  A    between atoms: C_29  and  C_33 
REMARK   14  A    between atoms: C_33  and  C_40 
REMARK   15  A    between atoms: C_36  and  C_41 
REMARK   16  A    between atoms: C_41  and  C_46 
REMARK   17  A    between atoms: C_46  and  C_49 
ROOT
HETATM    1  O   UNK N   1      14.902  22.837  36.815  0.00  0.00    -0.270 OA
HETATM    2  N   UNK N   1      17.024  23.518  36.546  0.00  0.00    -0.309 N 
HETATM    3  C   UNK N   1      17.887  22.284  38.365  0.00  0.00     0.100 C 
HETATM    4  C   UNK N   1      16.407  22.657  38.683  0.00  0.00     0.151 C 
HETATM    5  C   UNK N   1      18.310  23.333  37.228  0.00  0.00     0.226 C 
HETATM    6  C   UNK N   1      16.023  23.004  37.282  0.00  0.00     0.258 C 
ENDROOT
BRANCH   5   7
HETATM    7  O   UNK N   1      18.753  24.534  37.825  0.00  0.00    -0.362 OA
HETATM    8  H   UNK N   1      18.518  25.303  37.245  0.00  0.00     0.213 HD
ENDBRANCH   5   7
BRANCH   5   9
HETATM    9  C   UNK N   1      19.464  22.716  36.384  0.00  0.00     0.274 C 
HETATM   10  O   UNK N   1      20.494  23.365  36.257  0.00  0.00    -0.268 OA
HETATM   11  N   UNK N   1      19.388  21.538  35.688  0.00  0.00    -0.357 N 
HETATM   12  H   UNK N   1      20.205  21.284  35.109  0.00  0.00     0.162 HD
BRANCH  11  13
HETATM   13  C   UNK N   1      18.295  20.587  35.698  0.00  0.00     0.123 C 
BRANCH  13  14
HETATM   14  C   UNK N   1      18.185  20.045  34.268  0.00  0.00     0.021 C 
BRANCH  14  15
HETATM   15  C   UNK N   1      19.391  19.229  33.801  0.00  0.00     0.022 C 
BRANCH  15  16
HETATM   16  C   UNK N   1      19.557  18.026  34.736  0.00  0.00     0.138 C 
BRANCH  16  17
HETATM   17  N   UNK N   1      18.933  16.846  34.171  0.00  0.00    -0.227 N 
HETATM   18  C   UNK N   1      17.900  16.202  34.613  0.00  0.00     0.665 C 
HETATM   19  N   UNK N   1      17.403  15.118  33.847  0.00  0.00    -0.235 N 
HETATM   20  N   UNK N   1      17.237  16.551  35.826  0.00  0.00    -0.235 N 
HETATM   21  H   UNK N   1      16.571  14.598  34.159  0.00  0.00     0.174 HD
HETATM   22  H   UNK N   1      17.851  14.865  32.954  0.00  0.00     0.174 HD
HETATM   23  H   UNK N   1      16.411  16.011  36.121  0.00  0.00     0.174 HD
HETATM   24  H   UNK N   1      17.562  17.294  36.453  0.00  0.00     0.174 HD
ATOM     25  HN  UNK N   1      19.362  16.476  33.322  1.00  0.00     0.177 HD
ENDBRANCH  16  17
ENDBRANCH  15  16
ENDBRANCH  14  15
ENDBRANCH  13  14
ENDBRANCH  11  13
ENDBRANCH   5   9
BRANCH   2  26
HETATM   26  C   UNK N   1      16.721  24.262  35.323  0.00  0.00     0.129 C 
BRANCH  26  27
HETATM   27  C   UNK N   1      17.095  25.751  35.560  0.00  0.00     0.022 C 
BRANCH  27  28
HETATM   28  C   UNK N   1      17.612  26.517  34.335  0.00  0.00     0.022 C 
BRANCH  28  29
HETATM   29  C   UNK N   1      18.959  27.163  34.707  0.00  0.00     0.138 C 
BRANCH  29  30
HETATM   30  N   UNK N   1      19.726  26.333  35.607  0.00  0.00    -0.227 N 
HETATM   31  C   UNK N   1      20.665  26.787  36.377  0.00  0.00     0.665 C 
HETATM   32  N   UNK N   1      21.330  25.895  37.252  0.00  0.00    -0.235 N 
HETATM   33  N   UNK N   1      21.064  28.159  36.351  0.00  0.00    -0.235 N 
HETATM   34  H   UNK N   1      22.086  26.235  37.865  0.00  0.00     0.174 HD
HETATM   35  H   UNK N   1      21.053  24.905  37.295  0.00  0.00     0.174 HD
HETATM   36  H   UNK N   1      21.837  28.478  36.953  0.00  0.00     0.174 HD
HETATM   37  H   UNK N   1      20.625  28.852  35.729  0.00  0.00     0.174 HD
ATOM     38  HN  UNK N   1      19.516  25.335  35.640  1.00  0.00     0.177 HD
ENDBRANCH  29  30
ENDBRANCH  28  29
ENDBRANCH  27  28
ENDBRANCH  26  27
ENDBRANCH   2  26
BRANCH   3  39
HETATM   39  C   UNK N   1      18.962  22.285  39.494  0.00  0.00     0.054 C 
BRANCH  39  40
HETATM   40  C   UNK N   1      19.733  21.027  39.792  0.00  0.00    -0.030 A 
HETATM   41  C   UNK N   1      20.306  20.694  41.011  0.00  0.00    -0.002 A 
HETATM   42  C   UNK N   1      20.822  19.434  40.880  0.00  0.00     0.044 A 
HETATM   43  C   UNK N   1      20.391  21.391  42.222  0.00  0.00     0.016 A 
HETATM   44  N   UNK N   1      20.608  18.962  39.639  0.00  0.00    -0.365 N 
HETATM   45  C   UNK N   1      21.446  18.777  41.941  0.00  0.00     0.049 A 
HETATM   46  C   UNK N   1      19.933  19.925  38.967  0.00  0.00     0.096 A 
HETATM   47  H   UNK N   1      20.883  18.024  39.271  0.00  0.00     0.165 HD
HETATM   48  C   UNK N   1      21.537  19.451  43.175  0.00  0.00     0.013 A 
HETATM   49 Br   UNK N   1      22.358  18.595  44.672  0.00  0.00    -0.051 Br
HETATM   50  C   UNK N   1      21.014  20.756  43.312  0.00  0.00     0.020 A 
ENDBRANCH  39  40
ENDBRANCH   3  39
BRANCH   4  51
HETATM   51  O   UNK N   1      16.409  23.839  39.448  0.00  0.00    -0.379 OA
HETATM   52  H   UNK N   1      15.870  23.665  40.263  0.00  0.00     0.211 HD
ENDBRANCH   4  51
BRANCH   4  53
HETATM   53  C   UNK N   1      15.387  21.633  39.269  0.00  0.00     0.089 C 
BRANCH  53  54
HETATM   54  C   UNK N   1      15.987  20.229  39.427  0.00  0.00    -0.027 A 
HETATM   55  C   UNK N   1      16.541  19.704  40.585  0.00  0.00    -0.002 A 
HETATM   56  C   UNK N   1      16.926  18.417  40.304  0.00  0.00     0.044 A 
HETATM   57  C   UNK N   1      16.745  20.258  41.849  0.00  0.00     0.016 A 
HETATM   58  N   UNK N   1      16.644  18.102  39.034  0.00  0.00    -0.365 N 
HETATM   59  C   UNK N   1      17.525  17.597  41.256  0.00  0.00     0.049 A 
HETATM   60  C   UNK N   1      16.076  19.194  38.479  0.00  0.00     0.096 A 
HETATM   61  H   UNK N   1      16.823  17.188  38.560  0.00  0.00     0.165 HD
HETATM   62  C   UNK N   1      17.744  18.129  42.539  0.00  0.00     0.013 A 
HETATM   63 Br   UNK N   1      18.571  17.057  43.884  0.00  0.00    -0.051 Br
HETATM   64  C   UNK N   1      17.356  19.457  42.833  0.00  0.00     0.020 A 
ENDBRANCH  53  54
ENDBRANCH   4  53
TORSDOF 17
ENDMDL
MODEL 5
REMARK VINA RESULT:      -8.2      3.351      7.628
REMARK  17 active torsions:
REMARK  status: ('A' for Active; 'I' for Inactive)
REMARK    1  A    between atoms: C_20  and  O_3 
REMARK    2  A    between atoms: C_21  and  O_4 
REMARK    3  A    between atoms: N_7  and  C_25 
REMARK       I    between atoms: N_8  and  C_26 
REMARK    4  A    between atoms: N_8  and  C_36 
REMARK    5  A    between atoms: N_11  and  C_40 
REMARK    6  A    between atoms: N_13  and  C_49 
REMARK       I    between atoms: N_15  and  C_50 
REMARK       I    between atoms: N_16  and  C_50 
REMARK       I    between atoms: N_17  and  C_51 
REMARK       I    between atoms: N_18  and  C_51 
REMARK    7  A    between atoms: C_19  and  C_23 
REMARK    8  A    between atoms: C_20  and  C_24 
REMARK    9  A    between atoms: C_21  and  C_26 
REMARK   10  A    between atoms: C_23  and  C_27 
REMARK   11  A    between atoms: C_24  and  C_28 
REMARK   12  A    between atoms: C_25  and  C_29 
REMARK   13  A    between atoms: C_29  and  C_33 
REMARK   14  A    between atoms: C_33  and  C_40 
REMARK   15  A    between atoms: C_36  and  C_41 
REMARK   16  A    between atoms: C_41  and  C_46 
REMARK   17  A    between atoms: C_46  and  C_49 
ROOT
HETATM    1  O   UNK N   1      19.389  16.733  36.616  0.00  0.00    -0.270 OA
HETATM    2  N   UNK N   1      20.013  18.792  35.977  0.00  0.00    -0.309 N 
HETATM    3  C   UNK N   1      17.991  19.841  36.596  0.00  0.00     0.100 C 
HETATM    4  C   UNK N   1      17.676  18.368  36.194  0.00  0.00     0.151 C 
HETATM    5  C   UNK N   1      19.413  20.129  35.913  0.00  0.00     0.226 C 
HETATM    6  C   UNK N   1      19.082  17.872  36.284  0.00  0.00     0.258 C 
ENDROOT
BRANCH   5   7
HETATM    7  O   UNK N   1      19.226  20.546  34.576  0.00  0.00    -0.362 OA
HETATM    8  H   UNK N   1      20.096  20.547  34.100  0.00  0.00     0.213 HD
ENDBRANCH   5   7
BRANCH   5   9
HETATM    9  C   UNK N   1      20.132  21.255  36.713  0.00  0.00     0.274 C 
HETATM   10  O   UNK N   1      20.423  22.286  36.119  0.00  0.00    -0.268 OA
HETATM   11  N   UNK N   1      20.553  21.152  38.012  0.00  0.00    -0.357 N 
HETATM   12  H   UNK N   1      21.084  21.951  38.396  0.00  0.00     0.162 HD
BRANCH  11  13
HETATM   13  C   UNK N   1      20.308  20.054  38.924  0.00  0.00     0.123 C 
BRANCH  13  14
HETATM   14  C   UNK N   1      19.718  20.676  40.195  0.00  0.00     0.021 C 
BRANCH  14  15
HETATM   15  C   UNK N   1      20.481  20.351  41.479  0.00  0.00     0.022 C 
BRANCH  15  16
HETATM   16  C   UNK N   1      20.841  21.668  42.178  0.00  0.00     0.138 C 
BRANCH  16  17
HETATM   17  N   UNK N   1      19.929  21.935  43.273  0.00  0.00    -0.227 N 
HETATM   18  C   UNK N   1      18.881  22.695  43.270  0.00  0.00     0.665 C 
HETATM   19  N   UNK N   1      18.078  22.741  44.437  0.00  0.00    -0.235 N 
HETATM   20  N   UNK N   1      18.498  23.473  42.138  0.00  0.00    -0.235 N 
HETATM   21  H   UNK N   1      17.227  23.320  44.462  0.00  0.00     0.174 HD
HETATM   22  H   UNK N   1      18.323  22.167  45.257  0.00  0.00     0.174 HD
HETATM   23  H   UNK N   1      17.646  24.050  42.189  0.00  0.00     0.174 HD
HETATM   24  H   UNK N   1      19.050  23.524  41.275  0.00  0.00     0.174 HD
ATOM     25  HN  UNK N   1      20.140  21.466  44.155  1.00  0.00     0.177 HD
ENDBRANCH  16  17
ENDBRANCH  15  16
ENDBRANCH  14  15
ENDBRANCH  13  14
ENDBRANCH  11  13
ENDBRANCH   5   9
BRANCH   2  26
HETATM   26  C   UNK N   1      21.371  18.368  35.632  0.00  0.00     0.129 C 
BRANCH  26  27
HETATM   27  C   UNK N   1      21.440  18.176  34.093  0.00  0.00     0.022 C 
BRANCH  27  28
HETATM   28  C   UNK N   1      21.569  16.727  33.602  0.00  0.00     0.022 C 
BRANCH  28  29
HETATM   29  C   UNK N   1      20.385  16.431  32.662  0.00  0.00     0.138 C 
BRANCH  29  30
HETATM   30  N   UNK N   1      19.139  16.315  33.385  0.00  0.00    -0.227 N 
HETATM   31  C   UNK N   1      18.575  15.181  33.663  0.00  0.00     0.665 C 
HETATM   32  N   UNK N   1      17.373  15.175  34.412  0.00  0.00    -0.235 N 
HETATM   33  N   UNK N   1      19.120  13.938  33.218  0.00  0.00    -0.235 N 
HETATM   34  H   UNK N   1      16.905  14.285  34.635  0.00  0.00     0.174 HD
HETATM   35  H   UNK N   1      16.967  16.058  34.751  0.00  0.00     0.174 HD
HETATM   36  H   UNK N   1      18.627  13.058  33.429  0.00  0.00     0.174 HD
HETATM   37  H   UNK N   1      19.985  13.880  32.662  0.00  0.00     0.174 HD
ATOM     38  HN  UNK N   1      18.678  17.172  33.694  1.00  0.00     0.177 HD
ENDBRANCH  29  30
ENDBRANCH  28  29
ENDBRANCH  27  28
ENDBRANCH  26  27
ENDBRANCH   2  26
BRANCH   3  39
HETATM   39  C   UNK N   1      17.000  20.988  36.230  0.00  0.00     0.054 C 
BRANCH  39  40
HETATM   40  C   UNK N   1      16.639  22.021  37.265  0.00  0.00    -0.030 A 
HETATM   41  C   UNK N   1      15.695  23.027  37.113  0.00  0.00    -0.002 A 
HETATM   42  C   UNK N   1      15.608  23.677  38.315  0.00  0.00     0.044 A 
HETATM   43  C   UNK N   1      14.898  23.401  36.026  0.00  0.00     0.016 A 
HETATM   44  N   UNK N   1      16.453  23.134  39.209  0.00  0.00    -0.365 N 
HETATM   45  C   UNK N   1      14.718  24.731  38.521  0.00  0.00     0.049 A 
HETATM   46  C   UNK N   1      17.082  22.112  38.581  0.00  0.00     0.096 A 
HETATM   47  H   UNK N   1      16.580  23.423  40.204  0.00  0.00     0.165 HD
HETATM   48  C   UNK N   1      13.897  25.124  37.445  0.00  0.00     0.013 A 
HETATM   49 Br   UNK N   1      12.641  26.545  37.672  0.00  0.00    -0.051 Br
HETATM   50  C   UNK N   1      13.990  24.462  36.200  0.00  0.00     0.020 A 
ENDBRANCH  39  40
ENDBRANCH   3  39
BRANCH   4  51
HETATM   51  O   UNK N   1      17.288  18.358  34.840  0.00  0.00    -0.379 OA
HETATM   52  H   UNK N   1      18.117  18.368  34.295  0.00  0.00     0.211 HD
ENDBRANCH   4  51
BRANCH   4  53
HETATM   53  C   UNK N   1      16.739  17.447  37.034  0.00  0.00     0.089 C 
BRANCH  53  54
HETATM   54  C   UNK N   1      15.959  18.221  38.105  0.00  0.00    -0.027 A 
HETATM   55  C   UNK N   1      16.329  18.374  39.433  0.00  0.00    -0.002 A 
HETATM   56  C   UNK N   1      15.376  19.158  40.034  0.00  0.00     0.044 A 
HETATM   57  C   UNK N   1      17.415  17.880  40.156  0.00  0.00     0.016 A 
HETATM   58  N   UNK N   1      14.426  19.508  39.157  0.00  0.00    -0.365 N 
HETATM   59  C   UNK N   1      15.443  19.508  41.379  0.00  0.00     0.049 A 
HETATM   60  C   UNK N   1      14.759  18.943  37.977  0.00  0.00     0.096 A 
HETATM   61  H   UNK N   1      13.590  20.106  39.345  0.00  0.00     0.165 HD
HETATM   62  C   UNK N   1      16.527  19.024  42.132  0.00  0.00     0.013 A 
HETATM   63 Br   UNK N   1      16.668  19.462  43.984  0.00  0.00    -0.051 Br
HETATM   64  C   UNK N   1      17.509  18.210  41.521  0.00  0.00     0.020 A 
ENDBRANCH  53  54
ENDBRANCH   4  53
TORSDOF 17
ENDMDL
MODEL 6
REMARK VINA RESULT:      -8.2      2.526      5.787
REMARK  17 active torsions:
REMARK  status: ('A' for Active; 'I' for Inactive)
REMARK    1  A    between atoms: C_20  and  O_3 
REMARK    2  A    between atoms: C_21  and  O_4 
REMARK    3  A    between atoms: N_7  and  C_25 
REMARK       I    between atoms: N_8  and  C_26 
REMARK    4  A    between atoms: N_8  and  C_36 
REMARK    5  A    between atoms: N_11  and  C_40 
REMARK    6  A    between atoms: N_13  and  C_49 
REMARK       I    between atoms: N_15  and  C_50 
REMARK       I    between atoms: N_16  and  C_50 
REMARK       I    between atoms: N_17  and  C_51 
REMARK       I    between atoms: N_18  and  C_51 
REMARK    7  A    between atoms: C_19  and  C_23 
REMARK    8  A    between atoms: C_20  and  C_24 
REMARK    9  A    between atoms: C_21  and  C_26 
REMARK   10  A    between atoms: C_23  and  C_27 
REMARK   11  A    between atoms: C_24  and  C_28 
REMARK   12  A    between atoms: C_25  and  C_29 
REMARK   13  A    between atoms: C_29  and  C_33 
REMARK   14  A    between atoms: C_33  and  C_40 
REMARK   15  A    between atoms: C_36  and  C_41 
REMARK   16  A    between atoms: C_41  and  C_46 
REMARK   17  A    between atoms: C_46  and  C_49 
ROOT
HETATM    1  O   UNK N   1      19.879  23.320  36.141  0.00  0.00    -0.270 OA
HETATM    2  N   UNK N   1      17.717  23.466  36.728  0.00  0.00    -0.309 N 
HETATM    3  C   UNK N   1      17.416  21.147  37.054  0.00  0.00     0.100 C 
HETATM    4  C   UNK N   1      18.508  21.351  35.960  0.00  0.00     0.151 C 
HETATM    5  C   UNK N   1      16.630  22.544  37.075  0.00  0.00     0.226 C 
HETATM    6  C   UNK N   1      18.783  22.786  36.272  0.00  0.00     0.258 C 
ENDROOT
BRANCH   5   7
HETATM    7  O   UNK N   1      15.622  22.542  36.085  0.00  0.00    -0.362 OA
HETATM    8  H   UNK N   1      15.977  22.149  35.247  0.00  0.00     0.213 HD
ENDBRANCH   5   7
BRANCH   5   9
HETATM    9  C   UNK N   1      15.979  22.730  38.477  0.00  0.00     0.274 C 
HETATM   10  O   UNK N   1      14.757  22.728  38.549  0.00  0.00    -0.268 OA
HETATM   11  N   UNK N   1      16.664  22.990  39.635  0.00  0.00    -0.357 N 
HETATM   12  H   UNK N   1      16.100  23.165  40.483  0.00  0.00     0.162 HD
BRANCH  11  13
HETATM   13  C   UNK N   1      18.102  23.017  39.811  0.00  0.00     0.123 C 
BRANCH  13  14
HETATM   14  C   UNK N   1      18.354  22.801  41.308  0.00  0.00     0.021 C 
BRANCH  14  15
HETATM   15  C   UNK N   1      19.597  21.972  41.632  0.00  0.00     0.022 C 
BRANCH  15  16
HETATM   16  C   UNK N   1      19.284  21.076  42.835  0.00  0.00     0.138 C 
BRANCH  16  17
HETATM   17  N   UNK N   1      18.068  20.320  42.611  0.00  0.00    -0.227 N 
HETATM   18  C   UNK N   1      17.106  20.091  43.447  0.00  0.00     0.665 C 
HETATM   19  N   UNK N   1      15.961  19.397  42.984  0.00  0.00    -0.235 N 
HETATM   20  N   UNK N   1      17.149  20.523  44.806  0.00  0.00    -0.235 N 
HETATM   21  H   UNK N   1      15.169  19.216  43.617  0.00  0.00     0.174 HD
HETATM   22  H   UNK N   1      15.898  19.098  42.000  0.00  0.00     0.174 HD
HETATM   23  H   UNK N   1      16.348  20.323  45.422  0.00  0.00     0.174 HD
HETATM   24  H   UNK N   1      17.959  20.992  45.223  0.00  0.00     0.174 HD
ATOM     25  HN  UNK N   1      17.957  19.918  41.680  1.00  0.00     0.177 HD
ENDBRANCH  16  17
ENDBRANCH  15  16
ENDBRANCH  14  15
ENDBRANCH  13  14
ENDBRANCH  11  13
ENDBRANCH   5   9
BRANCH   2  26
HETATM   26  C   UNK N   1      17.717  24.929  36.694  0.00  0.00     0.129 C 
BRANCH  26  27
HETATM   27  C   UNK N   1      17.148  25.379  35.321  0.00  0.00     0.022 C 
BRANCH  27  28
HETATM   28  C   UNK N   1      17.849  26.576  34.663  0.00  0.00     0.022 C 
BRANCH  28  29
HETATM   29  C   UNK N   1      19.369  26.385  34.814  0.00  0.00     0.138 C 
BRANCH  29  30
HETATM   30  N   UNK N   1      19.990  27.509  35.477  0.00  0.00    -0.227 N 
HETATM   31  C   UNK N   1      20.852  27.386  36.439  0.00  0.00     0.665 C 
HETATM   32  N   UNK N   1      21.432  28.552  36.996  0.00  0.00    -0.235 N 
HETATM   33  N   UNK N   1      21.216  26.110  36.968  0.00  0.00    -0.235 N 
HETATM   34  H   UNK N   1      22.112  28.476  37.766  0.00  0.00     0.174 HD
HETATM   35  H   UNK N   1      21.192  29.481  36.624  0.00  0.00     0.174 HD
HETATM   36  H   UNK N   1      21.879  26.054  37.754  0.00  0.00     0.174 HD
HETATM   37  H   UNK N   1      20.821  25.229  36.611  0.00  0.00     0.174 HD
ATOM     38  HN  UNK N   1      19.738  28.449  35.172  1.00  0.00     0.177 HD
ENDBRANCH  29  30
ENDBRANCH  28  29
ENDBRANCH  27  28
ENDBRANCH  26  27
ENDBRANCH   2  26
BRANCH   3  39
HETATM   39  C   UNK N   1      16.391  19.979  36.937  0.00  0.00     0.054 C 
BRANCH  39  40
HETATM   40  C   UNK N   1      16.431  18.848  37.931  0.00  0.00    -0.030 A 
HETATM   41  C   UNK N   1      16.783  17.534  37.653  0.00  0.00    -0.002 A 
HETATM   42  C   UNK N   1      16.784  16.861  38.844  0.00  0.00     0.044 A 
HETATM   43  C   UNK N   1      17.123  16.893  36.456  0.00  0.00     0.016 A 
HETATM   44  N   UNK N   1      16.443  17.682  39.852  0.00  0.00    -0.365 N 
HETATM   45  C   UNK N   1      17.130  15.512  38.929  0.00  0.00     0.049 A 
HETATM   46  C   UNK N   1      16.235  18.904  39.307  0.00  0.00     0.096 A 
HETATM   47  H   UNK N   1      16.379  17.435  40.865  0.00  0.00     0.165 HD
HETATM   48  C   UNK N   1      17.486  14.844  37.741  0.00  0.00     0.013 A 
HETATM   49 Br   UNK N   1      17.994  13.003  37.796  0.00  0.00    -0.051 Br
HETATM   50  C   UNK N   1      17.478  15.533  36.507  0.00  0.00     0.020 A 
ENDBRANCH  39  40
ENDBRANCH   3  39
BRANCH   4  51
HETATM   51  O   UNK N   1      17.883  21.283  34.700  0.00  0.00    -0.379 OA
HETATM   52  H   UNK N   1      17.422  20.407  34.645  0.00  0.00     0.211 HD
ENDBRANCH   4  51
BRANCH   4  53
HETATM   53  C   UNK N   1      19.846  20.550  35.946  0.00  0.00     0.089 C 
BRANCH  53  54
HETATM   54  C   UNK N   1      20.005  19.646  37.176  0.00  0.00    -0.027 A 
HETATM   55  C   UNK N   1      20.409  18.319  37.166  0.00  0.00    -0.002 A 
HETATM   56  C   UNK N   1      20.449  17.897  38.471  0.00  0.00     0.044 A 
HETATM   57  C   UNK N   1      20.729  17.455  36.119  0.00  0.00     0.016 A 
HETATM   58  N   UNK N   1      20.095  18.885  39.303  0.00  0.00    -0.365 N 
HETATM   59  C   UNK N   1      20.818  16.602  38.821  0.00  0.00     0.049 A 
HETATM   60  C   UNK N   1      19.815  19.959  38.533  0.00  0.00     0.096 A 
HETATM   61  H   UNK N   1      20.048  18.840  40.345  0.00  0.00     0.165 HD
HETATM   62  C   UNK N   1      21.146  15.708  37.785  0.00  0.00     0.013 A 
HETATM   63 Br   UNK N   1      21.648  13.915  38.202  0.00  0.00    -0.051 Br
HETATM   64  C   UNK N   1      21.099  16.135  36.438  0.00  0.00     0.020 A 
ENDBRANCH  53  54
ENDBRANCH   4  53
TORSDOF 17
ENDMDL
MODEL 7
REMARK VINA RESULT:      -7.8      3.482      7.284
REMARK  17 active torsions:
REMARK  status: ('A' for Active; 'I' for Inactive)
REMARK    1  A    between atoms: C_20  and  O_3 
REMARK    2  A    between atoms: C_21  and  O_4 
REMARK    3  A    between atoms: N_7  and  C_25 
REMARK       I    between atoms: N_8  and  C_26 
REMARK    4  A    between atoms: N_8  and  C_36 
REMARK    5  A    between atoms: N_11  and  C_40 
REMARK    6  A    between atoms: N_13  and  C_49 
REMARK       I    between atoms: N_15  and  C_50 
REMARK       I    between atoms: N_16  and  C_50 
REMARK       I    between atoms: N_17  and  C_51 
REMARK       I    between atoms: N_18  and  C_51 
REMARK    7  A    between atoms: C_19  and  C_23 
REMARK    8  A    between atoms: C_20  and  C_24 
REMARK    9  A    between atoms: C_21  and  C_26 
REMARK   10  A    between atoms: C_23  and  C_27 
REMARK   11  A    between atoms: C_24  and  C_28 
REMARK   12  A    between atoms: C_25  and  C_29 
REMARK   13  A    between atoms: C_29  and  C_33 
REMARK   14  A    between atoms: C_33  and  C_40 
REMARK   15  A    between atoms: C_36  and  C_41 
REMARK   16  A    between atoms: C_41  and  C_46 
REMARK   17  A    between atoms: C_46  and  C_49 
ROOT
HETATM    1  O   UNK N   1      18.737  16.869  36.848  0.00  0.00    -0.270 OA
HETATM    2  N   UNK N   1      19.892  18.684  36.211  0.00  0.00    -0.309 N 
HETATM    3  C   UNK N   1      18.134  20.214  36.590  0.00  0.00     0.100 C 
HETATM    4  C   UNK N   1      17.512  18.837  36.205  0.00  0.00     0.151 C 
HETATM    5  C   UNK N   1      19.639  20.120  36.044  0.00  0.00     0.226 C 
HETATM    6  C   UNK N   1      18.744  18.029  36.451  0.00  0.00     0.258 C 
ENDROOT
BRANCH   5   7
HETATM    7  O   UNK N   1      19.680  20.496  34.684  0.00  0.00    -0.362 OA
HETATM    8  H   UNK N   1      19.058  19.928  34.160  0.00  0.00     0.213 HD
ENDBRANCH   5   7
BRANCH   5   9
HETATM    9  C   UNK N   1      20.532  21.086  36.877  0.00  0.00     0.274 C 
HETATM   10  O   UNK N   1      21.069  22.020  36.293  0.00  0.00    -0.268 OA
HETATM   11  N   UNK N   1      20.847  20.925  38.201  0.00  0.00    -0.357 N 
HETATM   12  H   UNK N   1      21.512  21.602  38.609  0.00  0.00     0.162 HD
BRANCH  11  13
HETATM   13  C   UNK N   1      20.323  19.923  39.106  0.00  0.00     0.123 C 
BRANCH  13  14
HETATM   14  C   UNK N   1      19.776  20.684  40.319  0.00  0.00     0.021 C 
BRANCH  14  15
HETATM   15  C   UNK N   1      20.459  20.349  41.645  0.00  0.00     0.022 C 
BRANCH  15  16
HETATM   16  C   UNK N   1      20.761  21.658  42.382  0.00  0.00     0.138 C 
BRANCH  16  17
HETATM   17  N   UNK N   1      19.829  21.861  43.473  0.00  0.00    -0.227 N 
HETATM   18  C   UNK N   1      18.777  22.616  43.493  0.00  0.00     0.665 C 
HETATM   19  N   UNK N   1      17.954  22.595  44.645  0.00  0.00    -0.235 N 
HETATM   20  N   UNK N   1      18.410  23.453  42.397  0.00  0.00    -0.235 N 
HETATM   21  H   UNK N   1      17.099  23.168  44.686  0.00  0.00     0.174 HD
HETATM   22  H   UNK N   1      18.186  21.979  45.438  0.00  0.00     0.174 HD
HETATM   23  H   UNK N   1      17.555  24.022  42.465  0.00  0.00     0.174 HD
HETATM   24  H   UNK N   1      18.977  23.553  41.549  0.00  0.00     0.174 HD
ATOM     25  HN  UNK N   1      20.027  21.347  44.332  1.00  0.00     0.177 HD
ENDBRANCH  16  17
ENDBRANCH  15  16
ENDBRANCH  14  15
ENDBRANCH  13  14
ENDBRANCH  11  13
ENDBRANCH   5   9
BRANCH   2  26
HETATM   26  C   UNK N   1      21.133  17.934  36.018  0.00  0.00     0.129 C 
BRANCH  26  27
HETATM   27  C   UNK N   1      21.398  17.823  34.492  0.00  0.00     0.022 C 
BRANCH  27  28
HETATM   28  C   UNK N   1      20.671  16.684  33.765  0.00  0.00     0.022 C 
BRANCH  28  29
HETATM   29  C   UNK N   1      19.759  17.305  32.691  0.00  0.00     0.138 C 
BRANCH  29  30
HETATM   30  N   UNK N   1      20.505  17.714  31.522  0.00  0.00    -0.227 N 
HETATM   31  C   UNK N   1      20.565  18.940  31.105  0.00  0.00     0.665 C 
HETATM   32  N   UNK N   1      21.356  19.243  29.970  0.00  0.00    -0.235 N 
HETATM   33  N   UNK N   1      19.838  19.992  31.743  0.00  0.00    -0.235 N 
HETATM   34  H   UNK N   1      21.410  20.210  29.617  0.00  0.00     0.174 HD
HETATM   35  H   UNK N   1      21.896  18.504  29.500  0.00  0.00     0.174 HD
HETATM   36  H   UNK N   1      19.884  20.949  31.364  0.00  0.00     0.174 HD
HETATM   37  H   UNK N   1      19.239  19.832  32.565  0.00  0.00     0.174 HD
ATOM     38  HN  UNK N   1      21.011  17.001  30.998  1.00  0.00     0.177 HD
ENDBRANCH  29  30
ENDBRANCH  28  29
ENDBRANCH  27  28
ENDBRANCH  26  27
ENDBRANCH   2  26
BRANCH   3  39
HETATM   39  C   UNK N   1      17.485  21.540  36.091  0.00  0.00     0.054 C 
BRANCH  39  40
HETATM   40  C   UNK N   1      17.109  22.608  37.084  0.00  0.00    -0.030 A 
HETATM   41  C   UNK N   1      16.004  23.444  36.999  0.00  0.00    -0.002 A 
HETATM   42  C   UNK N   1      15.979  24.191  38.145  0.00  0.00     0.044 A 
HETATM   43  C   UNK N   1      15.015  23.585  36.019  0.00  0.00     0.016 A 
HETATM   44  N   UNK N   1      17.016  23.871  38.941  0.00  0.00    -0.365 N 
HETATM   45  C   UNK N   1      14.969  25.118  38.401  0.00  0.00     0.049 A 
HETATM   46  C   UNK N   1      17.708  22.896  38.306  0.00  0.00     0.096 A 
HETATM   47  H   UNK N   1      17.230  24.276  39.879  0.00  0.00     0.165 HD
HETATM   48  C   UNK N   1      13.955  25.275  37.435  0.00  0.00     0.013 A 
HETATM   49 Br   UNK N   1      12.531  26.511  37.738  0.00  0.00    -0.051 Br
HETATM   50  C   UNK N   1      13.981  24.512  36.246  0.00  0.00     0.020 A 
ENDBRANCH  39  40
ENDBRANCH   3  39
BRANCH   4  51
HETATM   51  O   UNK N   1      17.257  18.845  34.820  0.00  0.00    -0.379 OA
HETATM   52  H   UNK N   1      18.110  18.630  34.361  0.00  0.00     0.211 HD
ENDBRANCH   4  51
BRANCH   4  53
HETATM   53  C   UNK N   1      16.309  18.211  36.975  0.00  0.00     0.089 C 
BRANCH  53  54
HETATM   54  C   UNK N   1      15.945  18.999  38.240  0.00  0.00    -0.027 A 
HETATM   55  C   UNK N   1      16.455  18.781  39.512  0.00  0.00    -0.002 A 
HETATM   56  C   UNK N   1      15.894  19.720  40.341  0.00  0.00     0.044 A 
HETATM   57  C   UNK N   1      17.352  17.832  40.001  0.00  0.00     0.016 A 
HETATM   58  N   UNK N   1      15.060  20.518  39.662  0.00  0.00    -0.365 N 
HETATM   59  C   UNK N   1      16.193  19.784  41.698  0.00  0.00     0.049 A 
HETATM   60  C   UNK N   1      15.072  20.092  38.380  0.00  0.00     0.096 A 
HETATM   61  H   UNK N   1      14.508  21.318  40.044  0.00  0.00     0.165 HD
HETATM   62  C   UNK N   1      17.094  18.839  42.220  0.00  0.00     0.013 A 
HETATM   63 Br   UNK N   1      17.534  18.870  44.076  0.00  0.00    -0.051 Br
HETATM   64  C   UNK N   1      17.670  17.864  41.372  0.00  0.00     0.020 A 
ENDBRANCH  53  54
ENDBRANCH   4  53
TORSDOF 17
ENDMDL
MODEL 8
REMARK VINA RESULT:      -7.8      3.189      8.311
REMARK  17 active torsions:
REMARK  status: ('A' for Active; 'I' for Inactive)
REMARK    1  A    between atoms: C_20  and  O_3 
REMARK    2  A    between atoms: C_21  and  O_4 
REMARK    3  A    between atoms: N_7  and  C_25 
REMARK       I    between atoms: N_8  and  C_26 
REMARK    4  A    between atoms: N_8  and  C_36 
REMARK    5  A    between atoms: N_11  and  C_40 
REMARK    6  A    between atoms: N_13  and  C_49 
REMARK       I    between atoms: N_15  and  C_50 
REMARK       I    between atoms: N_16  and  C_50 
REMARK       I    between atoms: N_17  and  C_51 
REMARK       I    between atoms: N_18  and  C_51 
REMARK    7  A    between atoms: C_19  and  C_23 
REMARK    8  A    between atoms: C_20  and  C_24 
REMARK    9  A    between atoms: C_21  and  C_26 
REMARK   10  A    between atoms: C_23  and  C_27 
REMARK   11  A    between atoms: C_24  and  C_28 
REMARK   12  A    between atoms: C_25  and  C_29 
REMARK   13  A    between atoms: C_29  and  C_33 
REMARK   14  A    between atoms: C_33  and  C_40 
REMARK   15  A    between atoms: C_36  and  C_41 
REMARK   16  A    between atoms: C_41  and  C_46 
REMARK   17  A    between atoms: C_46  and  C_49 
ROOT
HETATM    1  O   UNK N   1      15.532  20.091  41.059  0.00  0.00    -0.270 OA
HETATM    2  N   UNK N   1      16.673  18.629  39.795  0.00  0.00    -0.309 N 
HETATM    3  C   UNK N   1      16.878  20.059  37.927  0.00  0.00     0.100 C 
HETATM    4  C   UNK N   1      15.557  20.414  38.675  0.00  0.00     0.151 C 
HETATM    5  C   UNK N   1      17.216  18.575  38.433  0.00  0.00     0.226 C 
HETATM    6  C   UNK N   1      15.901  19.718  39.951  0.00  0.00     0.258 C 
ENDROOT
BRANCH   5   7
HETATM    7  O   UNK N   1      16.527  17.631  37.641  0.00  0.00    -0.362 OA
HETATM    8  H   UNK N   1      16.418  17.981  36.720  0.00  0.00     0.213 HD
ENDBRANCH   5   7
BRANCH   5   9
HETATM    9  C   UNK N   1      18.750  18.342  38.303  0.00  0.00     0.274 C 
HETATM   10  O   UNK N   1      19.132  17.310  37.766  0.00  0.00    -0.268 OA
HETATM   11  N   UNK N   1      19.718  19.158  38.827  0.00  0.00    -0.357 N 
HETATM   12  H   UNK N   1      20.698  18.844  38.730  0.00  0.00     0.162 HD
BRANCH  11  13
HETATM   13  C   UNK N   1      19.523  20.437  39.479  0.00  0.00     0.123 C 
BRANCH  13  14
HETATM   14  C   UNK N   1      19.672  20.179  40.983  0.00  0.00     0.021 C 
BRANCH  14  15
HETATM   15  C   UNK N   1      20.074  21.404  41.804  0.00  0.00     0.022 C 
BRANCH  15  16
HETATM   16  C   UNK N   1      18.807  22.027  42.400  0.00  0.00     0.138 C 
BRANCH  16  17
HETATM   17  N   UNK N   1      17.830  21.004  42.717  0.00  0.00    -0.227 N 
HETATM   18  C   UNK N   1      17.399  20.648  43.885  0.00  0.00     0.665 C 
HETATM   19  N   UNK N   1      16.369  19.678  43.956  0.00  0.00    -0.235 N 
HETATM   20  N   UNK N   1      17.908  21.205  45.095  0.00  0.00    -0.235 N 
HETATM   21  H   UNK N   1      15.989  19.387  44.868  0.00  0.00     0.174 HD
HETATM   22  H   UNK N   1      15.969  19.281  43.093  0.00  0.00     0.174 HD
HETATM   23  H   UNK N   1      17.516  20.893  45.995  0.00  0.00     0.174 HD
HETATM   24  H   UNK N   1      18.679  21.879  45.125  0.00  0.00     0.174 HD
ATOM     25  HN  UNK N   1      17.436  20.501  41.921  1.00  0.00     0.177 HD
ENDBRANCH  16  17
ENDBRANCH  15  16
ENDBRANCH  14  15
ENDBRANCH  13  14
ENDBRANCH  11  13
ENDBRANCH   5   9
BRANCH   2  26
HETATM   26  C   UNK N   1      16.759  17.637  40.867  0.00  0.00     0.129 C 
BRANCH  26  27
HETATM   27  C   UNK N   1      16.301  16.268  40.294  0.00  0.00     0.022 C 
BRANCH  27  28
HETATM   28  C   UNK N   1      17.307  15.116  40.423  0.00  0.00     0.022 C 
BRANCH  28  29
HETATM   29  C   UNK N   1      17.128  14.184  39.210  0.00  0.00     0.138 C 
BRANCH  29  30
HETATM   30  N   UNK N   1      17.135  14.915  37.963  0.00  0.00    -0.227 N 
HETATM   31  C   UNK N   1      17.647  14.453  36.865  0.00  0.00     0.665 C 
HETATM   32  N   UNK N   1      17.567  15.234  35.686  0.00  0.00    -0.235 N 
HETATM   33  N   UNK N   1      18.310  13.188  36.815  0.00  0.00    -0.235 N 
HETATM   34  H   UNK N   1      17.976  14.889  34.806  0.00  0.00     0.174 HD
HETATM   35  H   UNK N   1      17.086  16.144  35.697  0.00  0.00     0.174 HD
HETATM   36  H   UNK N   1      18.734  12.869  35.932  0.00  0.00     0.174 HD
HETATM   37  H   UNK N   1      18.408  12.582  37.640  0.00  0.00     0.174 HD
ATOM     38  HN  UNK N   1      16.713  15.843  37.946  1.00  0.00     0.177 HD
ENDBRANCH  29  30
ENDBRANCH  28  29
ENDBRANCH  27  28
ENDBRANCH  26  27
ENDBRANCH   2  26
BRANCH   3  39
HETATM   39  C   UNK N   1      16.939  20.101  36.370  0.00  0.00     0.054 C 
BRANCH  39  40
HETATM   40  C   UNK N   1      18.269  20.238  35.679  0.00  0.00    -0.030 A 
HETATM   41  C   UNK N   1      18.740  19.427  34.655  0.00  0.00    -0.002 A 
HETATM   42  C   UNK N   1      19.937  19.952  34.249  0.00  0.00     0.044 A 
HETATM   43  C   UNK N   1      18.200  18.291  34.041  0.00  0.00     0.016 A 
HETATM   44  N   UNK N   1      20.244  21.045  34.970  0.00  0.00    -0.365 N 
HETATM   45  C   UNK N   1      20.671  19.393  33.203  0.00  0.00     0.049 A 
HETATM   46  C   UNK N   1      19.225  21.235  35.841  0.00  0.00     0.096 A 
HETATM   47  H   UNK N   1      21.089  21.648  34.861  0.00  0.00     0.165 HD
HETATM   48  C   UNK N   1      20.146  18.254  32.560  0.00  0.00     0.013 A 
HETATM   49 Br   UNK N   1      21.092  17.458  31.104  0.00  0.00    -0.051 Br
HETATM   50  C   UNK N   1      18.915  17.703  32.982  0.00  0.00     0.020 A 
ENDBRANCH  39  40
ENDBRANCH   3  39
BRANCH   4  51
HETATM   51  O   UNK N   1      14.503  19.713  38.058  0.00  0.00    -0.379 OA
HETATM   52  H   UNK N   1      13.722  19.756  38.669  0.00  0.00     0.211 HD
ENDBRANCH   4  51
BRANCH   4  53
HETATM   53  C   UNK N   1      15.128  21.883  38.977  0.00  0.00     0.089 C 
BRANCH  53  54
HETATM   54  C   UNK N   1      15.214  22.788  37.740  0.00  0.00    -0.027 A 
HETATM   55  C   UNK N   1      16.318  23.532  37.349  0.00  0.00    -0.002 A 
HETATM   56  C   UNK N   1      15.985  24.168  36.179  0.00  0.00     0.044 A 
HETATM   57  C   UNK N   1      17.573  23.705  37.931  0.00  0.00     0.016 A 
HETATM   58  N   UNK N   1      14.733  23.866  35.812  0.00  0.00    -0.365 N 
HETATM   59  C   UNK N   1      16.873  25.004  35.511  0.00  0.00     0.049 A 
HETATM   60  C   UNK N   1      14.243  23.030  36.753  0.00  0.00     0.096 A 
HETATM   61  H   UNK N   1      14.230  24.205  34.962  0.00  0.00     0.165 HD
HETATM   62  C   UNK N   1      18.147  25.198  36.075  0.00  0.00     0.013 A 
HETATM   63 Br   UNK N   1      19.405  26.342  35.210  0.00  0.00    -0.051 Br
HETATM   64  C   UNK N   1      18.494  24.551  37.284  0.00  0.00     0.020 A 
ENDBRANCH  53  54
ENDBRANCH   4  53
TORSDOF 17
ENDMDL
MODEL 9
REMARK VINA RESULT:      -7.8      3.268      7.051
REMARK  17 active torsions:
REMARK  status: ('A' for Active; 'I' for Inactive)
REMARK    1  A    between atoms: C_20  and  O_3 
REMARK    2  A    between atoms: C_21  and  O_4 
REMARK    3  A    between atoms: N_7  and  C_25 
REMARK       I    between atoms: N_8  and  C_26 
REMARK    4  A    between atoms: N_8  and  C_36 
REMARK    5  A    between atoms: N_11  and  C_40 
REMARK    6  A    between atoms: N_13  and  C_49 
REMARK       I    between atoms: N_15  and  C_50 
REMARK       I    between atoms: N_16  and  C_50 
REMARK       I    between atoms: N_17  and  C_51 
REMARK       I    between atoms: N_18  and  C_51 
REMARK    7  A    between atoms: C_19  and  C_23 
REMARK    8  A    between atoms: C_20  and  C_24 
REMARK    9  A    between atoms: C_21  and  C_26 
REMARK   10  A    between atoms: C_23  and  C_27 
REMARK   11  A    between atoms: C_24  and  C_28 
REMARK   12  A    between atoms: C_25  and  C_29 
REMARK   13  A    between atoms: C_29  and  C_33 
REMARK   14  A    between atoms: C_33  and  C_40 
REMARK   15  A    between atoms: C_36  and  C_41 
REMARK   16  A    between atoms: C_41  and  C_46 
REMARK   17  A    between atoms: C_46  and  C_49 
ROOT
HETATM    1  O   UNK N   1      18.972  16.550  37.300  0.00  0.00    -0.270 OA
HETATM    2  N   UNK N   1      19.970  18.512  36.862  0.00  0.00    -0.309 N 
HETATM    3  C   UNK N   1      18.013  19.815  37.089  0.00  0.00     0.100 C 
HETATM    4  C   UNK N   1      17.603  18.396  36.588  0.00  0.00     0.151 C 
HETATM    5  C   UNK N   1      19.570  19.916  36.716  0.00  0.00     0.226 C 
HETATM    6  C   UNK N   1      18.887  17.720  36.947  0.00  0.00     0.258 C 
ENDROOT
BRANCH   5   7
HETATM    7  O   UNK N   1      19.715  20.358  35.383  0.00  0.00    -0.362 OA
HETATM    8  H   UNK N   1      20.066  21.285  35.373  0.00  0.00     0.213 HD
ENDBRANCH   5   7
BRANCH   5   9
HETATM    9  C   UNK N   1      20.247  20.937  37.678  0.00  0.00     0.274 C 
HETATM   10  O   UNK N   1      20.558  20.552  38.799  0.00  0.00    -0.268 OA
HETATM   11  N   UNK N   1      20.439  22.266  37.408  0.00  0.00    -0.357 N 
HETATM   12  H   UNK N   1      20.835  22.845  38.167  0.00  0.00     0.162 HD
BRANCH  11  13
HETATM   13  C   UNK N   1      20.180  22.948  36.157  0.00  0.00     0.123 C 
BRANCH  13  14
HETATM   14  C   UNK N   1      21.342  23.927  35.953  0.00  0.00     0.021 C 
BRANCH  14  15
HETATM   15  C   UNK N   1      21.361  25.108  36.924  0.00  0.00     0.022 C 
BRANCH  15  16
HETATM   16  C   UNK N   1      19.948  25.697  37.001  0.00  0.00     0.138 C 
BRANCH  16  17
HETATM   17  N   UNK N   1      19.657  26.489  35.822  0.00  0.00    -0.227 N 
HETATM   18  C   UNK N   1      18.633  26.400  35.035  0.00  0.00     0.665 C 
HETATM   19  N   UNK N   1      18.506  27.342  33.984  0.00  0.00    -0.235 N 
HETATM   20  N   UNK N   1      17.625  25.403  35.193  0.00  0.00    -0.235 N 
HETATM   21  H   UNK N   1      17.694  27.313  33.352  0.00  0.00     0.174 HD
HETATM   22  H   UNK N   1      19.209  28.086  33.867  0.00  0.00     0.174 HD
HETATM   23  H   UNK N   1      16.826  25.389  34.544  0.00  0.00     0.174 HD
HETATM   24  H   UNK N   1      17.670  24.664  35.902  0.00  0.00     0.174 HD
ATOM     25  HN  UNK N   1      20.344  27.205  35.584  1.00  0.00     0.177 HD
ENDBRANCH  16  17
ENDBRANCH  15  16
ENDBRANCH  14  15
ENDBRANCH  13  14
ENDBRANCH  11  13
ENDBRANCH   5   9
BRANCH   2  26
HETATM   26  C   UNK N   1      21.304  17.916  36.787  0.00  0.00     0.129 C 
BRANCH  26  27
HETATM   27  C   UNK N   1      21.768  17.955  35.306  0.00  0.00     0.022 C 
BRANCH  27  28
HETATM   28  C   UNK N   1      21.734  16.616  34.556  0.00  0.00     0.022 C 
BRANCH  28  29
HETATM   29  C   UNK N   1      20.474  16.593  33.672  0.00  0.00     0.138 C 
BRANCH  29  30
HETATM   30  N   UNK N   1      19.915  17.914  33.494  0.00  0.00    -0.227 N 
HETATM   31  C   UNK N   1      19.942  18.558  32.369  0.00  0.00     0.665 C 
HETATM   32  N   UNK N   1      19.331  19.833  32.291  0.00  0.00    -0.235 N 
HETATM   33  N   UNK N   1      20.591  18.028  31.211  0.00  0.00    -0.235 N 
HETATM   34  H   UNK N   1      19.349  20.364  31.408  0.00  0.00     0.174 HD
HETATM   35  H   UNK N   1      18.849  20.230  33.109  0.00  0.00     0.174 HD
HETATM   36  H   UNK N   1      20.621  18.583  30.344  0.00  0.00     0.174 HD
HETATM   37  H   UNK N   1      21.060  17.112  31.210  0.00  0.00     0.174 HD
ATOM     38  HN  UNK N   1      19.475  18.363  34.297  1.00  0.00     0.177 HD
ENDBRANCH  29  30
ENDBRANCH  28  29
ENDBRANCH  27  28
ENDBRANCH  26  27
ENDBRANCH   2  26
BRANCH   3  39
HETATM   39  C   UNK N   1      17.273  21.081  36.564  0.00  0.00     0.054 C 
BRANCH  39  40
HETATM   40  C   UNK N   1      16.812  22.134  37.537  0.00  0.00    -0.030 A 
HETATM   41  C   UNK N   1      15.828  23.085  37.301  0.00  0.00    -0.002 A 
HETATM   42  C   UNK N   1      15.651  23.775  38.469  0.00  0.00     0.044 A 
HETATM   43  C   UNK N   1      15.068  23.376  36.163  0.00  0.00     0.016 A 
HETATM   44  N   UNK N   1      16.478  23.310  39.423  0.00  0.00    -0.365 N 
HETATM   45  C   UNK N   1      14.703  24.791  38.590  0.00  0.00     0.049 A 
HETATM   46  C   UNK N   1      17.185  22.299  38.867  0.00  0.00     0.096 A 
HETATM   47  H   UNK N   1      16.542  23.644  40.410  0.00  0.00     0.165 HD
HETATM   48  C   UNK N   1      13.916  25.099  37.462  0.00  0.00     0.013 A 
HETATM   49 Br   UNK N   1      12.583  26.463  37.572  0.00  0.00    -0.051 Br
HETATM   50  C   UNK N   1      14.102  24.395  36.251  0.00  0.00     0.020 A 
ENDBRANCH  39  40
ENDBRANCH   3  39
BRANCH   4  51
HETATM   51  O   UNK N   1      17.503  18.440  35.184  0.00  0.00    -0.379 OA
HETATM   52  H   UNK N   1      16.967  17.655  34.901  0.00  0.00     0.211 HD
ENDBRANCH   4  51
BRANCH   4  53
HETATM   53  C   UNK N   1      16.405  17.603  37.193  0.00  0.00     0.089 C 
BRANCH  53  54
HETATM   54  C   UNK N   1      15.692  18.374  38.312  0.00  0.00    -0.027 A 
HETATM   55  C   UNK N   1      16.134  18.507  39.621  0.00  0.00    -0.002 A 
HETATM   56  C   UNK N   1      15.224  19.297  40.278  0.00  0.00     0.044 A 
HETATM   57  C   UNK N   1      17.249  17.991  40.280  0.00  0.00     0.016 A 
HETATM   58  N   UNK N   1      14.235  19.670  39.457  0.00  0.00    -0.365 N 
HETATM   59  C   UNK N   1      15.367  19.631  41.622  0.00  0.00     0.049 A 
HETATM   60  C   UNK N   1      14.498  19.113  38.255  0.00  0.00     0.096 A 
HETATM   61  H   UNK N   1      13.418  20.276  39.694  0.00  0.00     0.165 HD
HETATM   62  C   UNK N   1      16.482  19.124  42.312  0.00  0.00     0.013 A 
HETATM   63 Br   UNK N   1      16.725  19.539  44.159  0.00  0.00    -0.051 Br
HETATM   64  C   UNK N   1      17.419  18.304  41.642  0.00  0.00     0.020 A 
ENDBRANCH  53  54
ENDBRANCH   4  53
TORSDOF 17
ENDMDL
