# Supplementary material for: Anti-cancer activity elucidation of geissolosimine as an MDM2-p53 interaction inhibitor: An in-silico study
Source: PLoS One. 2025 May 8;20(5):e0323003. doi: 10.1371/journal.pone.0323003 (PMC12061181; doi:10.1371/journal.pone.0323003)
Supplement: S12 File — (ZIP) [file pone.0323003.s012.zip › molecular docking/docking files/docking/71308253_uff_E=1134.80_out.pdbqt]

MODEL 1
REMARK VINA RESULT:      -7.9      0.000      0.000
REMARK  3 active torsions:
REMARK  status: ('A' for Active; 'I' for Inactive)
REMARK    1  A    between atoms: O_2  and  C_23 
REMARK    2  A    between atoms: N_12  and  C_24 
REMARK       I    between atoms: N_13  and  C_26 
REMARK       I    between atoms: N_14  and  C_28 
REMARK    3  A    between atoms: C_19  and  C_24 
ROOT
HETATM    1 Cl   UNK N   1      14.023  22.691  37.189  0.00  0.00    -0.122 Cl
HETATM    2  O   UNK N   1      19.129  23.263  42.505  0.00  0.00    -0.266 OA
HETATM    3  N   UNK N   1      18.091  22.033  40.938  0.00  0.00    -0.315 N 
HETATM    4  N   UNK N   1      18.209  19.820  40.054  0.00  0.00    -0.195 N 
HETATM    5  N   UNK N   1      16.725  19.761  37.616  0.00  0.00    -0.211 N 
HETATM    6  N   UNK N   1      17.082  20.424  43.014  0.00  0.00    -0.326 N 
HETATM    7  N   UNK N   1      16.884  18.696  41.445  0.00  0.00    -0.201 N 
ATOM      8  HN  UNK N   1      16.432  17.903  41.901  1.00  0.00     0.180 HD
HETATM    9  N   UNK N   1      14.980  18.511  38.199  0.00  0.00    -0.198 N 
ATOM     10  HN  UNK N   1      14.421  17.679  38.382  1.00  0.00     0.180 HD
HETATM   11  N   UNK N   1      18.383  17.363  40.199  0.00  0.00    -0.235 N 
HETATM   12  N   UNK N   1      16.828  17.311  37.350  0.00  0.00    -0.235 N 
HETATM   13  C   UNK N   1      16.487  21.451  39.387  0.00  0.00     0.080 C 
HETATM   14  C   UNK N   1      17.516  22.331  38.710  0.00  0.00     0.022 C 
HETATM   15  C   UNK N   1      15.827  20.752  38.177  0.00  0.00     0.116 C 
HETATM   16  C   UNK N   1      17.325  20.855  40.537  0.00  0.00     0.171 C 
HETATM   17  C   UNK N   1      16.687  23.046  37.651  0.00  0.00     0.041 C 
HETATM   18  C   UNK N   1      15.662  21.953  37.179  0.00  0.00     0.122 C 
HETATM   19  C   UNK N   1      18.199  23.036  39.885  0.00  0.00     0.134 C 
HETATM   20  C   UNK N   1      16.551  20.086  41.690  0.00  0.00     0.256 C 
HETATM   21  C   UNK N   1      14.541  19.871  38.446  0.00  0.00     0.265 C 
HETATM   22  C   UNK N   1      18.470  22.274  42.221  0.00  0.00     0.272 C 
HETATM   23  C   UNK N   1      17.815  18.598  40.586  0.00  0.00     0.671 C 
HETATM   24  C   UNK N   1      17.979  21.385  43.273  0.00  0.00     0.105 A 
HETATM   25  C   UNK N   1      16.158  18.499  37.725  0.00  0.00     0.670 C 
HETATM   26  C   UNK N   1      16.761  19.843  44.186  0.00  0.00     0.094 A 
HETATM   27  C   UNK N   1      18.254  21.428  44.625  0.00  0.00     0.037 A 
HETATM   28  C   UNK N   1      17.477  20.440  45.207  0.00  0.00     0.020 A 
HETATM   29  H   UNK N   1      18.939  19.926  39.335  0.00  0.00     0.180 HD
HETATM   30  H   UNK N   1      17.666  19.926  37.234  0.00  0.00     0.178 HD
HETATM   31  H   UNK N   1      18.047  16.482  40.614  0.00  0.00     0.174 HD
HETATM   32  H   UNK N   1      19.143  17.340  39.504  0.00  0.00     0.174 HD
HETATM   33  H   UNK N   1      16.371  16.396  37.462  0.00  0.00     0.174 HD
HETATM   34  H   UNK N   1      17.780  17.360  36.958  0.00  0.00     0.174 HD
ENDROOT
BRANCH  21  35
HETATM   35  O   UNK N   1      14.052  20.023  39.747  0.00  0.00    -0.374 OA
HETATM   36  H   UNK N   1      13.975  19.110  40.129  0.00  0.00     0.212 HD
ENDBRANCH  21  35
BRANCH  17  37
HETATM   37  C   UNK N   1      17.500  23.664  36.510  0.00  0.00     0.273 C 
BRANCH  37  38
HETATM   38  N   UNK N   1      17.375  22.867  35.294  0.00  0.00     0.078 N 
HETATM   39  H   UNK N   1      16.577  22.199  35.397  0.00  0.00     0.312 HD
HETATM   40  H   UNK N   1      18.253  22.314  35.167  0.00  0.00     0.312 HD
ENDBRANCH  37  38
ENDBRANCH  17  37
TORSDOF 3
ENDMDL
MODEL 2
REMARK VINA RESULT:      -7.9      3.054      6.184
REMARK  3 active torsions:
REMARK  status: ('A' for Active; 'I' for Inactive)
REMARK    1  A    between atoms: O_2  and  C_23 
REMARK    2  A    between atoms: N_12  and  C_24 
REMARK       I    between atoms: N_13  and  C_26 
REMARK       I    between atoms: N_14  and  C_28 
REMARK    3  A    between atoms: C_19  and  C_24 
ROOT
HETATM    1 Cl   UNK N   1      17.262  20.645  41.836  0.00  0.00    -0.122 Cl
HETATM    2  O   UNK N   1      14.870  24.801  36.209  0.00  0.00    -0.266 OA
HETATM    3  N   UNK N   1      16.051  23.042  36.955  0.00  0.00    -0.315 N 
HETATM    4  N   UNK N   1      17.377  21.280  36.042  0.00  0.00    -0.195 N 
HETATM    5  N   UNK N   1      17.777  19.326  38.085  0.00  0.00    -0.211 N 
HETATM    6  N   UNK N   1      18.374  24.346  36.048  0.00  0.00    -0.326 N 
HETATM    7  N   UNK N   1      19.381  22.236  35.899  0.00  0.00    -0.201 N 
ATOM      8  HN  UNK N   1      20.359  22.368  35.641  1.00  0.00     0.180 HD
HETATM    9  N   UNK N   1      19.946  19.578  38.509  0.00  0.00    -0.198 N 
ATOM     10  HN  UNK N   1      20.955  19.468  38.418  1.00  0.00     0.180 HD
HETATM   11  N   UNK N   1      19.094  20.316  34.556  0.00  0.00    -0.235 N 
HETATM   12  N   UNK N   1      19.434  18.012  36.817  0.00  0.00    -0.235 N 
HETATM   13  C   UNK N   1      17.125  21.668  38.463  0.00  0.00     0.080 C 
HETATM   14  C   UNK N   1      15.661  21.285  38.420  0.00  0.00     0.022 C 
HETATM   15  C   UNK N   1      17.764  20.396  39.065  0.00  0.00     0.116 C 
HETATM   16  C   UNK N   1      17.303  22.297  37.065  0.00  0.00     0.171 C 
HETATM   17  C   UNK N   1      15.413  20.787  39.837  0.00  0.00     0.041 C 
HETATM   18  C   UNK N   1      16.752  20.056  40.216  0.00  0.00     0.122 C 
HETATM   19  C   UNK N   1      14.995  22.525  37.817  0.00  0.00     0.134 C 
HETATM   20  C   UNK N   1      18.639  23.109  36.789  0.00  0.00     0.256 C 
HETATM   21  C   UNK N   1      19.294  20.456  39.462  0.00  0.00     0.265 C 
HETATM   22  C   UNK N   1      15.944  24.225  36.293  0.00  0.00     0.272 C 
HETATM   23  C   UNK N   1      18.649  21.284  35.485  0.00  0.00     0.671 C 
HETATM   24  C   UNK N   1      17.162  24.850  35.780  0.00  0.00     0.105 A 
HETATM   25  C   UNK N   1      19.088  18.966  37.803  0.00  0.00     0.670 C 
HETATM   26  C   UNK N   1      19.287  25.184  35.523  0.00  0.00     0.094 A 
HETATM   27  C   UNK N   1      17.282  26.025  35.065  0.00  0.00     0.037 A 
HETATM   28  C   UNK N   1      18.641  26.236  34.898  0.00  0.00     0.020 A 
HETATM   29  H   UNK N   1      16.658  20.573  35.832  0.00  0.00     0.180 HD
HETATM   30  H   UNK N   1      16.963  18.910  37.614  0.00  0.00     0.178 HD
HETATM   31  H   UNK N   1      20.052  20.356  34.181  0.00  0.00     0.174 HD
HETATM   32  H   UNK N   1      18.456  19.569  34.245  0.00  0.00     0.174 HD
HETATM   33  H   UNK N   1      20.422  17.787  36.633  0.00  0.00     0.174 HD
HETATM   34  H   UNK N   1      18.696  17.535  36.280  0.00  0.00     0.174 HD
ENDROOT
BRANCH  21  35
HETATM   35  O   UNK N   1      19.812  21.754  39.399  0.00  0.00    -0.374 OA
HETATM   36  H   UNK N   1      20.673  21.739  39.892  0.00  0.00     0.212 HD
ENDBRANCH  21  35
BRANCH  17  37
HETATM   37  C   UNK N   1      14.165  19.914  40.001  0.00  0.00     0.273 C 
BRANCH  37  38
HETATM   38  N   UNK N   1      14.109  19.335  41.339  0.00  0.00     0.078 N 
HETATM   39  H   UNK N   1      14.430  20.044  42.037  0.00  0.00     0.312 HD
HETATM   40  H   UNK N   1      14.762  18.520  41.376  0.00  0.00     0.312 HD
ENDBRANCH  37  38
ENDBRANCH  17  37
TORSDOF 3
ENDMDL
MODEL 3
REMARK VINA RESULT:      -7.8      2.487      4.658
REMARK  3 active torsions:
REMARK  status: ('A' for Active; 'I' for Inactive)
REMARK    1  A    between atoms: O_2  and  C_23 
REMARK    2  A    between atoms: N_12  and  C_24 
REMARK       I    between atoms: N_13  and  C_26 
REMARK       I    between atoms: N_14  and  C_28 
REMARK    3  A    between atoms: C_19  and  C_24 
ROOT
HETATM    1 Cl   UNK N   1      19.999  19.634  35.216  0.00  0.00    -0.122 Cl
HETATM    2  O   UNK N   1      16.963  19.159  41.940  0.00  0.00    -0.266 OA
HETATM    3  N   UNK N   1      17.196  20.250  39.991  0.00  0.00    -0.315 N 
HETATM    4  N   UNK N   1      16.346  22.223  38.950  0.00  0.00    -0.195 N 
HETATM    5  N   UNK N   1      16.985  22.099  36.169  0.00  0.00    -0.211 N 
HETATM    6  N   UNK N   1      18.409  22.345  41.425  0.00  0.00    -0.326 N 
HETATM    7  N   UNK N   1      17.753  23.779  39.692  0.00  0.00    -0.201 N 
ATOM      8  HN  UNK N   1      18.139  24.704  39.882  1.00  0.00     0.180 HD
HETATM    9  N   UNK N   1      18.513  23.707  36.003  0.00  0.00    -0.198 N 
ATOM     10  HN  UNK N   1      18.909  24.639  35.897  1.00  0.00     0.180 HD
HETATM   11  N   UNK N   1      15.701  24.602  38.864  0.00  0.00    -0.235 N 
HETATM   12  N   UNK N   1      16.283  24.411  35.676  0.00  0.00    -0.235 N 
HETATM   13  C   UNK N   1      18.099  20.811  37.945  0.00  0.00     0.080 C 
HETATM   14  C   UNK N   1      17.128  19.666  37.747  0.00  0.00     0.022 C 
HETATM   15  C   UNK N   1      18.200  21.387  36.514  0.00  0.00     0.116 C 
HETATM   16  C   UNK N   1      17.535  21.451  39.230  0.00  0.00     0.171 C 
HETATM   17  C   UNK N   1      17.736  18.925  36.563  0.00  0.00     0.041 C 
HETATM   18  C   UNK N   1      18.314  20.074  35.660  0.00  0.00     0.122 C 
HETATM   19  C   UNK N   1      16.996  19.074  39.153  0.00  0.00     0.134 C 
HETATM   20  C   UNK N   1      18.434  22.529  39.971  0.00  0.00     0.256 C 
HETATM   21  C   UNK N   1      19.287  22.504  36.245  0.00  0.00     0.265 C 
HETATM   22  C   UNK N   1      17.279  20.179  41.346  0.00  0.00     0.272 C 
HETATM   23  C   UNK N   1      16.610  23.567  39.180  0.00  0.00     0.671 C 
HETATM   24  C   UNK N   1      17.859  21.308  42.070  0.00  0.00     0.105 A 
HETATM   25  C   UNK N   1      17.274  23.438  35.943  0.00  0.00     0.670 C 
HETATM   26  C   UNK N   1      18.933  23.169  42.353  0.00  0.00     0.094 A 
HETATM   27  C   UNK N   1      18.017  21.458  43.434  0.00  0.00     0.037 A 
HETATM   28  C   UNK N   1      18.700  22.649  43.613  0.00  0.00     0.020 A 
HETATM   29  H   UNK N   1      15.476  21.870  38.527  0.00  0.00     0.180 HD
HETATM   30  H   UNK N   1      16.031  21.714  36.139  0.00  0.00     0.178 HD
HETATM   31  H   UNK N   1      15.948  25.585  39.043  0.00  0.00     0.174 HD
HETATM   32  H   UNK N   1      14.781  24.374  38.458  0.00  0.00     0.174 HD
HETATM   33  H   UNK N   1      16.545  25.396  35.528  0.00  0.00     0.174 HD
HETATM   34  H   UNK N   1      15.292  24.136  35.626  0.00  0.00     0.174 HD
ENDROOT
BRANCH  21  35
HETATM   35  O   UNK N   1      20.164  22.668  37.322  0.00  0.00    -0.374 OA
HETATM   36  H   UNK N   1      19.607  22.912  38.106  0.00  0.00     0.212 HD
ENDBRANCH  21  35
BRANCH  17  37
HETATM   37  C   UNK N   1      16.772  17.988  35.829  0.00  0.00     0.273 C 
BRANCH  37  38
HETATM   38  N   UNK N   1      17.170  16.596  36.003  0.00  0.00     0.078 N 
HETATM   39  H   UNK N   1      17.479  16.443  36.990  0.00  0.00     0.312 HD
HETATM   40  H   UNK N   1      17.980  16.401  35.371  0.00  0.00     0.312 HD
ENDBRANCH  37  38
ENDBRANCH  17  37
TORSDOF 3
ENDMDL
MODEL 4
REMARK VINA RESULT:      -7.6      3.491      6.827
REMARK  3 active torsions:
REMARK  status: ('A' for Active; 'I' for Inactive)
REMARK    1  A    between atoms: O_2  and  C_23 
REMARK    2  A    between atoms: N_12  and  C_24 
REMARK       I    between atoms: N_13  and  C_26 
REMARK       I    between atoms: N_14  and  C_28 
REMARK    3  A    between atoms: C_19  and  C_24 
ROOT
HETATM    1 Cl   UNK N   1      13.121  21.713  37.642  0.00  0.00    -0.122 Cl
HETATM    2  O   UNK N   1      17.389  16.133  35.338  0.00  0.00    -0.266 OA
HETATM    3  N   UNK N   1      17.193  18.167  36.271  0.00  0.00    -0.315 N 
HETATM    4  N   UNK N   1      18.625  19.848  37.176  0.00  0.00    -0.195 N 
HETATM    5  N   UNK N   1      17.007  21.697  38.631  0.00  0.00    -0.211 N 
HETATM    6  N   UNK N   1      18.511  19.216  34.017  0.00  0.00    -0.326 N 
HETATM    7  N   UNK N   1      19.170  21.017  35.363  0.00  0.00    -0.201 N 
ATOM      8  HN  UNK N   1      19.657  21.692  34.774  1.00  0.00     0.180 HD
HETATM    9  N   UNK N   1      17.137  23.500  37.335  0.00  0.00    -0.198 N 
ATOM     10  HN  UNK N   1      17.500  24.365  36.937  1.00  0.00     0.180 HD
HETATM   11  N   UNK N   1      20.612  21.309  37.209  0.00  0.00    -0.235 N 
HETATM   12  N   UNK N   1      18.811  23.338  38.992  0.00  0.00    -0.235 N 
HETATM   13  C   UNK N   1      16.194  20.146  36.902  0.00  0.00     0.080 C 
HETATM   14  C   UNK N   1      15.899  19.099  37.955  0.00  0.00     0.022 C 
HETATM   15  C   UNK N   1      15.937  21.456  37.681  0.00  0.00     0.116 C 
HETATM   16  C   UNK N   1      17.504  19.594  36.302  0.00  0.00     0.171 C 
HETATM   17  C   UNK N   1      14.536  19.536  38.476  0.00  0.00     0.041 C 
HETATM   18  C   UNK N   1      14.610  21.106  38.445  0.00  0.00     0.122 C 
HETATM   19  C   UNK N   1      16.154  17.782  37.217  0.00  0.00     0.134 C 
HETATM   20  C   UNK N   1      18.020  20.238  34.945  0.00  0.00     0.256 C 
HETATM   21  C   UNK N   1      15.949  22.813  36.868  0.00  0.00     0.265 C 
HETATM   22  C   UNK N   1      17.658  17.325  35.309  0.00  0.00     0.272 C 
HETATM   23  C   UNK N   1      19.490  20.744  36.562  0.00  0.00     0.671 C 
HETATM   24  C   UNK N   1      18.392  17.891  34.180  0.00  0.00     0.105 A 
HETATM   25  C   UNK N   1      17.663  22.877  38.307  0.00  0.00     0.670 C 
HETATM   26  C   UNK N   1      19.153  19.425  32.851  0.00  0.00     0.094 A 
HETATM   27  C   UNK N   1      18.968  17.227  33.115  0.00  0.00     0.037 A 
HETATM   28  C   UNK N   1      19.456  18.208  32.269  0.00  0.00     0.020 A 
HETATM   29  H   UNK N   1      18.724  19.527  38.150  0.00  0.00     0.180 HD
HETATM   30  H   UNK N   1      17.295  21.084  39.404  0.00  0.00     0.178 HD
HETATM   31  H   UNK N   1      21.217  21.979  36.714  0.00  0.00     0.174 HD
HETATM   32  H   UNK N   1      20.833  21.046  38.181  0.00  0.00     0.174 HD
HETATM   33  H   UNK N   1      19.272  24.213  38.707  0.00  0.00     0.174 HD
HETATM   34  H   UNK N   1      19.190  22.798  39.783  0.00  0.00     0.174 HD
ENDROOT
BRANCH  21  35
HETATM   35  O   UNK N   1      15.988  22.606  35.485  0.00  0.00    -0.374 OA
HETATM   36  H   UNK N   1      15.045  22.563  35.178  0.00  0.00     0.212 HD
ENDBRANCH  21  35
BRANCH  17  37
HETATM   37  C   UNK N   1      14.159  18.962  39.845  0.00  0.00     0.273 C 
BRANCH  37  38
HETATM   38  N   UNK N   1      14.538  19.881  40.914  0.00  0.00     0.078 N 
HETATM   39  H   UNK N   1      15.300  19.452  41.487  0.00  0.00     0.312 HD
HETATM   40  H   UNK N   1      13.708  20.032  41.531  0.00  0.00     0.312 HD
ENDBRANCH  37  38
ENDBRANCH  17  37
TORSDOF 3
ENDMDL
MODEL 5
REMARK VINA RESULT:      -7.5      3.765      6.482
REMARK  3 active torsions:
REMARK  status: ('A' for Active; 'I' for Inactive)
REMARK    1  A    between atoms: O_2  and  C_23 
REMARK    2  A    between atoms: N_12  and  C_24 
REMARK       I    between atoms: N_13  and  C_26 
REMARK       I    between atoms: N_14  and  C_28 
REMARK    3  A    between atoms: C_19  and  C_24 
ROOT
HETATM    1 Cl   UNK N   1      19.358  18.389  36.024  0.00  0.00    -0.122 Cl
HETATM    2  O   UNK N   1      21.563  25.440  36.307  0.00  0.00    -0.266 OA
HETATM    3  N   UNK N   1      20.110  23.837  36.911  0.00  0.00    -0.315 N 
HETATM    4  N   UNK N   1      18.153  23.635  38.262  0.00  0.00    -0.195 N 
HETATM    5  N   UNK N   1      17.655  20.855  38.687  0.00  0.00    -0.211 N 
HETATM    6  N   UNK N   1      18.138  25.216  35.452  0.00  0.00    -0.326 N 
HETATM    7  N   UNK N   1      16.543  24.193  36.831  0.00  0.00    -0.201 N 
ATOM      8  HN  UNK N   1      15.617  24.449  36.488  1.00  0.00     0.180 HD
HETATM    9  N   UNK N   1      15.810  20.556  37.482  0.00  0.00    -0.198 N 
ATOM     10  HN  UNK N   1      14.820  20.540  37.240  1.00  0.00     0.180 HD
HETATM   11  N   UNK N   1      15.942  24.328  39.110  0.00  0.00    -0.235 N 
HETATM   12  N   UNK N   1      15.444  21.180  39.730  0.00  0.00    -0.235 N 
HETATM   13  C   UNK N   1      19.040  21.795  36.883  0.00  0.00     0.080 C 
HETATM   14  C   UNK N   1      20.276  21.680  37.748  0.00  0.00     0.022 C 
HETATM   15  C   UNK N   1      18.202  20.591  37.369  0.00  0.00     0.116 C 
HETATM   16  C   UNK N   1      18.750  23.307  36.989  0.00  0.00     0.171 C 
HETATM   17  C   UNK N   1      20.674  20.222  37.555  0.00  0.00     0.041 C 
HETATM   18  C   UNK N   1      19.298  19.469  37.459  0.00  0.00     0.122 C 
HETATM   19  C   UNK N   1      21.129  22.869  37.297  0.00  0.00     0.134 C 
HETATM   20  C   UNK N   1      17.689  23.925  35.983  0.00  0.00     0.256 C 
HETATM   21  C   UNK N   1      16.887  20.234  36.566  0.00  0.00     0.265 C 
HETATM   22  C   UNK N   1      20.413  25.027  36.328  0.00  0.00     0.272 C 
HETATM   23  C   UNK N   1      16.849  24.067  38.057  0.00  0.00     0.671 C 
HETATM   24  C   UNK N   1      19.354  25.752  35.628  0.00  0.00     0.105 A 
HETATM   25  C   UNK N   1      16.269  20.861  38.625  0.00  0.00     0.670 C 
HETATM   26  C   UNK N   1      17.421  26.074  34.701  0.00  0.00     0.094 A 
HETATM   27  C   UNK N   1      19.431  26.975  34.993  0.00  0.00     0.037 A 
HETATM   28  C   UNK N   1      18.195  27.181  34.404  0.00  0.00     0.020 A 
HETATM   29  H   UNK N   1      18.564  23.464  39.191  0.00  0.00     0.180 HD
HETATM   30  H   UNK N   1      18.184  21.063  39.544  0.00  0.00     0.178 HD
HETATM   31  H   UNK N   1      14.980  24.635  38.905  0.00  0.00     0.174 HD
HETATM   32  H   UNK N   1      16.244  24.219  40.089  0.00  0.00     0.174 HD
HETATM   33  H   UNK N   1      14.419  21.184  39.632  0.00  0.00     0.174 HD
HETATM   34  H   UNK N   1      15.869  21.409  40.640  0.00  0.00     0.174 HD
ENDROOT
BRANCH  21  35
HETATM   35  O   UNK N   1      16.778  20.955  35.373  0.00  0.00    -0.374 OA
HETATM   36  H   UNK N   1      17.229  20.415  34.673  0.00  0.00     0.212 HD
ENDBRANCH  21  35
BRANCH  17  37
HETATM   37  C   UNK N   1      21.610  19.665  38.632  0.00  0.00     0.273 C 
BRANCH  37  38
HETATM   38  N   UNK N   1      21.102  19.966  39.966  0.00  0.00     0.078 N 
HETATM   39  H   UNK N   1      21.731  20.662  40.428  0.00  0.00     0.312 HD
HETATM   40  H   UNK N   1      21.112  19.087  40.531  0.00  0.00     0.312 HD
ENDBRANCH  37  38
ENDBRANCH  17  37
TORSDOF 3
ENDMDL
MODEL 6
REMARK VINA RESULT:      -7.3      3.389      6.434
REMARK  3 active torsions:
REMARK  status: ('A' for Active; 'I' for Inactive)
REMARK    1  A    between atoms: O_2  and  C_23 
REMARK    2  A    between atoms: N_12  and  C_24 
REMARK       I    between atoms: N_13  and  C_26 
REMARK       I    between atoms: N_14  and  C_28 
REMARK    3  A    between atoms: C_19  and  C_24 
ROOT
HETATM    1 Cl   UNK N   1      16.675  19.936  41.455  0.00  0.00    -0.122 Cl
HETATM    2  O   UNK N   1      21.891  20.061  36.216  0.00  0.00    -0.266 OA
HETATM    3  N   UNK N   1      20.027  20.933  37.118  0.00  0.00    -0.315 N 
HETATM    4  N   UNK N   1      18.535  22.747  36.698  0.00  0.00    -0.195 N 
HETATM    5  N   UNK N   1      16.913  23.112  39.020  0.00  0.00    -0.211 N 
HETATM    6  N   UNK N   1      18.657  20.153  34.787  0.00  0.00    -0.326 N 
HETATM    7  N   UNK N   1      17.103  21.844  35.254  0.00  0.00    -0.201 N 
ATOM      8  HN  UNK N   1      16.351  21.782  34.568  1.00  0.00     0.180 HD
HETATM    9  N   UNK N   1      14.929  22.436  38.274  0.00  0.00    -0.198 N 
ATOM     10  HN  UNK N   1      14.018  22.470  37.818  1.00  0.00     0.180 HD
HETATM   11  N   UNK N   1      17.130  24.204  35.287  0.00  0.00    -0.235 N 
HETATM   12  N   UNK N   1      15.380  24.733  37.969  0.00  0.00    -0.235 N 
HETATM   13  C   UNK N   1      18.156  21.065  38.459  0.00  0.00     0.080 C 
HETATM   14  C   UNK N   1      19.352  21.554  39.248  0.00  0.00     0.022 C 
HETATM   15  C   UNK N   1      16.982  21.682  39.252  0.00  0.00     0.116 C 
HETATM   16  C   UNK N   1      18.628  21.341  37.016  0.00  0.00     0.171 C 
HETATM   17  C   UNK N   1      18.980  21.167  40.674  0.00  0.00     0.041 C 
HETATM   18  C   UNK N   1      17.427  21.400  40.732  0.00  0.00     0.122 C 
HETATM   19  C   UNK N   1      20.539  20.966  38.482  0.00  0.00     0.134 C 
HETATM   20  C   UNK N   1      17.786  20.702  35.832  0.00  0.00     0.256 C 
HETATM   21  C   UNK N   1      15.514  21.244  38.858  0.00  0.00     0.265 C 
HETATM   22  C   UNK N   1      20.714  20.366  36.090  0.00  0.00     0.272 C 
HETATM   23  C   UNK N   1      17.568  22.931  35.719  0.00  0.00     0.671 C 
HETATM   24  C   UNK N   1      19.988  20.027  34.868  0.00  0.00     0.105 A 
HETATM   25  C   UNK N   1      15.708  23.429  38.408  0.00  0.00     0.670 C 
HETATM   26  C   UNK N   1      18.276  19.680  33.585  0.00  0.00     0.094 A 
HETATM   27  C   UNK N   1      20.485  19.474  33.705  0.00  0.00     0.037 A 
HETATM   28  C   UNK N   1      19.391  19.256  32.884  0.00  0.00     0.020 A 
HETATM   29  H   UNK N   1      19.007  23.517  37.193  0.00  0.00     0.180 HD
HETATM   30  H   UNK N   1      17.645  23.806  39.218  0.00  0.00     0.178 HD
HETATM   31  H   UNK N   1      16.401  24.287  34.565  0.00  0.00     0.174 HD
HETATM   32  H   UNK N   1      17.548  25.056  35.690  0.00  0.00     0.174 HD
HETATM   33  H   UNK N   1      14.478  24.918  37.507  0.00  0.00     0.174 HD
HETATM   34  H   UNK N   1      16.045  25.507  38.114  0.00  0.00     0.174 HD
ENDROOT
BRANCH  21  35
HETATM   35  O   UNK N   1      15.500  20.173  37.958  0.00  0.00    -0.374 OA
HETATM   36  H   UNK N   1      16.279  19.602  38.184  0.00  0.00     0.212 HD
ENDBRANCH  21  35
BRANCH  17  37
HETATM   37  C   UNK N   1      19.757  21.912  41.764  0.00  0.00     0.273 C 
BRANCH  37  38
HETATM   38  N   UNK N   1      18.954  22.994  42.324  0.00  0.00     0.078 N 
HETATM   39  H   UNK N   1      19.405  23.344  43.200  0.00  0.00     0.312 HD
HETATM   40  H   UNK N   1      18.011  22.616  42.568  0.00  0.00     0.312 HD
ENDBRANCH  37  38
ENDBRANCH  17  37
TORSDOF 3
ENDMDL
MODEL 7
REMARK VINA RESULT:      -7.0      3.392      5.601
REMARK  3 active torsions:
REMARK  status: ('A' for Active; 'I' for Inactive)
REMARK    1  A    between atoms: O_2  and  C_23 
REMARK    2  A    between atoms: N_12  and  C_24 
REMARK       I    between atoms: N_13  and  C_26 
REMARK       I    between atoms: N_14  and  C_28 
REMARK    3  A    between atoms: C_19  and  C_24 
ROOT
HETATM    1 Cl   UNK N   1      17.815  18.075  41.088  0.00  0.00    -0.122 Cl
HETATM    2  O   UNK N   1      17.000  24.905  38.378  0.00  0.00    -0.266 OA
HETATM    3  N   UNK N   1      17.246  22.699  38.034  0.00  0.00    -0.315 N 
HETATM    4  N   UNK N   1      17.367  21.196  36.184  0.00  0.00    -0.195 N 
HETATM    5  N   UNK N   1      17.042  18.540  37.182  0.00  0.00    -0.211 N 
HETATM    6  N   UNK N   1      19.745  23.263  36.870  0.00  0.00    -0.326 N 
HETATM    7  N   UNK N   1      19.535  21.254  35.683  0.00  0.00    -0.201 N 
ATOM      8  HN  UNK N   1      20.398  21.100  35.162  1.00  0.00     0.180 HD
HETATM    9  N   UNK N   1      19.084  17.711  36.884  0.00  0.00    -0.198 N 
ATOM     10  HN  UNK N   1      19.879  17.275  36.418  1.00  0.00     0.180 HD
HETATM   11  N   UNK N   1      18.135  20.443  33.964  0.00  0.00    -0.235 N 
HETATM   12  N   UNK N   1      17.616  17.430  35.056  0.00  0.00    -0.235 N 
HETATM   13  C   UNK N   1      17.705  20.493  38.523  0.00  0.00     0.080 C 
HETATM   14  C   UNK N   1      16.257  20.772  38.864  0.00  0.00     0.022 C 
HETATM   15  C   UNK N   1      17.708  18.953  38.402  0.00  0.00     0.116 C 
HETATM   16  C   UNK N   1      17.962  21.569  37.446  0.00  0.00     0.171 C 
HETATM   17  C   UNK N   1      16.008  19.819  40.026  0.00  0.00     0.041 C 
HETATM   18  C   UNK N   1      16.845  18.544  39.649  0.00  0.00     0.122 C 
HETATM   19  C   UNK N   1      16.215  22.298  38.983  0.00  0.00     0.134 C 
HETATM   20  C   UNK N   1      19.466  21.831  37.013  0.00  0.00     0.256 C 
HETATM   21  C   UNK N   1      19.105  18.228  38.239  0.00  0.00     0.265 C 
HETATM   22  C   UNK N   1      17.644  23.991  37.887  0.00  0.00     0.272 C 
HETATM   23  C   UNK N   1      18.374  20.964  35.256  0.00  0.00     0.671 C 
HETATM   24  C   UNK N   1      18.920  24.257  37.224  0.00  0.00     0.105 A 
HETATM   25  C   UNK N   1      17.941  17.876  36.359  0.00  0.00     0.670 C 
HETATM   26  C   UNK N   1      20.865  23.822  36.373  0.00  0.00     0.094 A 
HETATM   27  C   UNK N   1      19.500  25.479  36.948  0.00  0.00     0.037 A 
HETATM   28  C   UNK N   1      20.742  25.200  36.401  0.00  0.00     0.020 A 
HETATM   29  H   UNK N   1      16.370  21.004  36.013  0.00  0.00     0.180 HD
HETATM   30  H   UNK N   1      16.069  18.738  36.912  0.00  0.00     0.178 HD
HETATM   31  H   UNK N   1      18.918  20.277  33.316  0.00  0.00     0.174 HD
HETATM   32  H   UNK N   1      17.172  20.234  33.663  0.00  0.00     0.174 HD
HETATM   33  H   UNK N   1      18.322  16.954  34.477  0.00  0.00     0.174 HD
HETATM   34  H   UNK N   1      16.668  17.580  34.682  0.00  0.00     0.174 HD
ENDROOT
BRANCH  21  35
HETATM   35  O   UNK N   1      20.183  19.096  38.439  0.00  0.00    -0.374 OA
HETATM   36  H   UNK N   1      19.893  19.988  38.114  0.00  0.00     0.212 HD
ENDBRANCH  21  35
BRANCH  17  37
HETATM   37  C   UNK N   1      14.531  19.527  40.310  0.00  0.00     0.273 C 
BRANCH  37  38
HETATM   38  N   UNK N   1      13.818  19.218  39.075  0.00  0.00     0.078 N 
HETATM   39  H   UNK N   1      13.152  18.430  39.245  0.00  0.00     0.312 HD
HETATM   40  H   UNK N   1      14.514  18.911  38.357  0.00  0.00     0.312 HD
ENDBRANCH  37  38
ENDBRANCH  17  37
TORSDOF 3
ENDMDL
MODEL 8
REMARK VINA RESULT:      -6.9      3.260      5.100
REMARK  3 active torsions:
REMARK  status: ('A' for Active; 'I' for Inactive)
REMARK    1  A    between atoms: O_2  and  C_23 
REMARK    2  A    between atoms: N_12  and  C_24 
REMARK       I    between atoms: N_13  and  C_26 
REMARK       I    between atoms: N_14  and  C_28 
REMARK    3  A    between atoms: C_19  and  C_24 
ROOT
HETATM    1 Cl   UNK N   1      20.335  18.393  36.439  0.00  0.00    -0.122 Cl
HETATM    2  O   UNK N   1      17.694  25.053  38.262  0.00  0.00    -0.266 OA
HETATM    3  N   UNK N   1      17.628  22.817  38.471  0.00  0.00    -0.315 N 
HETATM    4  N   UNK N   1      16.381  21.186  39.687  0.00  0.00    -0.195 N 
HETATM    5  N   UNK N   1      17.768  18.697  39.504  0.00  0.00    -0.211 N 
HETATM    6  N   UNK N   1      15.083  22.882  37.272  0.00  0.00    -0.326 N 
HETATM    7  N   UNK N   1      14.630  20.854  38.355  0.00  0.00    -0.201 N 
ATOM      8  HN  UNK N   1      13.716  20.525  38.045  1.00  0.00     0.180 HD
HETATM    9  N   UNK N   1      16.392  17.527  38.206  0.00  0.00    -0.198 N 
ATOM     10  HN  UNK N   1      15.608  16.936  37.935  1.00  0.00     0.180 HD
HETATM   11  N   UNK N   1      14.327  20.161  40.591  0.00  0.00    -0.235 N 
HETATM   12  N   UNK N   1      15.964  17.359  40.522  0.00  0.00    -0.235 N 
HETATM   13  C   UNK N   1      18.064  20.607  37.982  0.00  0.00     0.080 C 
HETATM   14  C   UNK N   1      19.188  21.141  38.842  0.00  0.00     0.022 C 
HETATM   15  C   UNK N   1      18.215  19.081  38.179  0.00  0.00     0.116 C 
HETATM   16  C   UNK N   1      16.911  21.546  38.393  0.00  0.00     0.171 C 
HETATM   17  C   UNK N   1      20.382  20.327  38.360  0.00  0.00     0.041 C 
HETATM   18  C   UNK N   1      19.772  18.909  38.066  0.00  0.00     0.122 C 
HETATM   19  C   UNK N   1      19.062  22.658  38.678  0.00  0.00     0.134 C 
HETATM   20  C   UNK N   1      15.595  21.528  37.506  0.00  0.00     0.256 C 
HETATM   21  C   UNK N   1      17.330  18.130  37.278  0.00  0.00     0.265 C 
HETATM   22  C   UNK N   1      17.060  24.013  38.160  0.00  0.00     0.272 C 
HETATM   23  C   UNK N   1      15.079  20.727  39.536  0.00  0.00     0.671 C 
HETATM   24  C   UNK N   1      15.712  24.020  37.594  0.00  0.00     0.105 A 
HETATM   25  C   UNK N   1      16.683  17.838  39.402  0.00  0.00     0.670 C 
HETATM   26  C   UNK N   1      13.912  23.215  36.695  0.00  0.00     0.094 A 
HETATM   27  C   UNK N   1      14.944  25.108  37.232  0.00  0.00     0.037 A 
HETATM   28  C   UNK N   1      13.792  24.592  36.661  0.00  0.00     0.020 A 
HETATM   29  H   UNK N   1      16.907  21.147  40.572  0.00  0.00     0.180 HD
HETATM   30  H   UNK N   1      18.142  19.030  40.403  0.00  0.00     0.178 HD
HETATM   31  H   UNK N   1      13.368  19.825  40.425  0.00  0.00     0.174 HD
HETATM   32  H   UNK N   1      14.735  20.091  41.535  0.00  0.00     0.174 HD
HETATM   33  H   UNK N   1      15.156  16.734  40.396  0.00  0.00     0.174 HD
HETATM   34  H   UNK N   1      16.250  17.634  41.473  0.00  0.00     0.174 HD
ENDROOT
BRANCH  21  35
HETATM   35  O   UNK N   1      16.667  18.823  36.259  0.00  0.00    -0.374 OA
HETATM   36  H   UNK N   1      17.193  18.678  35.430  0.00  0.00     0.212 HD
ENDBRANCH  21  35
BRANCH  17  37
HETATM   37  C   UNK N   1      21.571  20.300  39.326  0.00  0.00     0.273 C 
BRANCH  37  38
HETATM   38  N   UNK N   1      21.117  20.384  40.710  0.00  0.00     0.078 N 
HETATM   39  H   UNK N   1      20.993  19.419  41.094  0.00  0.00     0.312 HD
HETATM   40  H   UNK N   1      20.189  20.865  40.726  0.00  0.00     0.312 HD
ENDBRANCH  37  38
ENDBRANCH  17  37
TORSDOF 3
ENDMDL
MODEL 9
REMARK VINA RESULT:      -6.7      3.300      6.692
REMARK  3 active torsions:
REMARK  status: ('A' for Active; 'I' for Inactive)
REMARK    1  A    between atoms: O_2  and  C_23 
REMARK    2  A    between atoms: N_12  and  C_24 
REMARK       I    between atoms: N_13  and  C_26 
REMARK       I    between atoms: N_14  and  C_28 
REMARK    3  A    between atoms: C_19  and  C_24 
ROOT
HETATM    1 Cl   UNK N   1      15.574  23.510  38.569  0.00  0.00    -0.122 Cl
HETATM    2  O   UNK N   1      17.798  16.555  37.414  0.00  0.00    -0.266 OA
HETATM    3  N   UNK N   1      18.203  18.762  37.314  0.00  0.00    -0.315 N 
HETATM    4  N   UNK N   1      19.976  20.211  36.639  0.00  0.00    -0.195 N 
HETATM    5  N   UNK N   1      19.415  22.822  37.650  0.00  0.00    -0.211 N 
HETATM    6  N   UNK N   1      18.238  18.524  34.510  0.00  0.00    -0.326 N 
HETATM    7  N   UNK N   1      19.577  20.447  34.463  0.00  0.00    -0.201 N 
ATOM      8  HN  UNK N   1      19.727  20.705  33.488  1.00  0.00     0.180 HD
HETATM    9  N   UNK N   1      18.954  23.924  35.773  0.00  0.00    -0.198 N 
ATOM     10  HN  UNK N   1      19.105  24.454  34.916  1.00  0.00     0.180 HD
HETATM   11  N   UNK N   1      21.770  20.998  35.140  0.00  0.00    -0.235 N 
HETATM   12  N   UNK N   1      21.229  23.937  36.406  0.00  0.00    -0.235 N 
HETATM   13  C   UNK N   1      17.762  21.024  37.354  0.00  0.00     0.080 C 
HETATM   14  C   UNK N   1      17.994  20.553  38.773  0.00  0.00     0.022 C 
HETATM   15  C   UNK N   1      18.001  22.545  37.485  0.00  0.00     0.116 C 
HETATM   16  C   UNK N   1      18.555  19.964  36.561  0.00  0.00     0.171 C 
HETATM   17  C   UNK N   1      17.110  21.495  39.578  0.00  0.00     0.041 C 
HETATM   18  C   UNK N   1      17.233  22.865  38.818  0.00  0.00     0.122 C 
HETATM   19  C   UNK N   1      17.774  19.041  38.678  0.00  0.00     0.134 C 
HETATM   20  C   UNK N   1      18.338  19.906  34.990  0.00  0.00     0.256 C 
HETATM   21  C   UNK N   1      17.662  23.456  36.237  0.00  0.00     0.265 C 
HETATM   22  C   UNK N   1      18.072  17.536  36.740  0.00  0.00     0.272 C 
HETATM   23  C   UNK N   1      20.449  20.555  35.380  0.00  0.00     0.671 C 
HETATM   24  C   UNK N   1      18.155  17.434  35.284  0.00  0.00     0.105 A 
HETATM   25  C   UNK N   1      19.871  23.582  36.581  0.00  0.00     0.670 C 
HETATM   26  C   UNK N   1      18.206  18.115  33.227  0.00  0.00     0.094 A 
HETATM   27  C   UNK N   1      18.075  16.300  34.501  0.00  0.00     0.037 A 
HETATM   28  C   UNK N   1      18.111  16.736  33.187  0.00  0.00     0.020 A 
HETATM   29  H   UNK N   1      20.541  20.254  37.499  0.00  0.00     0.180 HD
HETATM   30  H   UNK N   1      20.027  22.480  38.402  0.00  0.00     0.178 HD
HETATM   31  H   UNK N   1      22.070  21.253  34.189  0.00  0.00     0.174 HD
HETATM   32  H   UNK N   1      22.442  21.058  35.919  0.00  0.00     0.174 HD
HETATM   33  H   UNK N   1      21.522  24.492  35.589  0.00  0.00     0.174 HD
HETATM   34  H   UNK N   1      21.931  23.644  37.100  0.00  0.00     0.174 HD
ENDROOT
BRANCH  21  35
HETATM   35  O   UNK N   1      16.981  22.756  35.234  0.00  0.00    -0.374 OA
HETATM   36  H   UNK N   1      17.085  23.284  34.400  0.00  0.00     0.212 HD
ENDBRANCH  21  35
BRANCH  17  37
HETATM   37  C   UNK N   1      17.456  21.583  41.068  0.00  0.00     0.273 C 
BRANCH  37  38
HETATM   38  N   UNK N   1      18.345  22.710  41.327  0.00  0.00     0.078 N 
HETATM   39  H   UNK N   1      18.602  23.166  40.422  0.00  0.00     0.312 HD
HETATM   40  H   UNK N   1      19.220  22.347  41.772  0.00  0.00     0.312 HD
ENDBRANCH  37  38
ENDBRANCH  17  37
TORSDOF 3
ENDMDL
