# Supplementary material for: Anti-cancer activity elucidation of geissolosimine as an MDM2-p53 interaction inhibitor: An in-silico study
Source: PLoS One. 2025 May 8;20(5):e0323003. doi: 10.1371/journal.pone.0323003 (PMC12061181; doi:10.1371/journal.pone.0323003)
Supplement: S12 File — (ZIP) [file pone.0323003.s012.zip › molecular docking/docking files/docking/9850085_uff_E=689.78_out.pdbqt]

MODEL 1
REMARK VINA RESULT:      -9.1      0.000      0.000
REMARK  5 active torsions:
REMARK  status: ('A' for Active; 'I' for Inactive)
REMARK    1  A    between atoms: O_2  and  C_11 
REMARK    2  A    between atoms: O_5  and  C_21 
REMARK    3  A    between atoms: O_6  and  C_26 
REMARK    4  A    between atoms: O_8  and  C_33 
REMARK    5  A    between atoms: O_9  and  C_35 
ROOT
HETATM    1 Cl   UNK N   1      20.189  17.188  32.194  0.00  0.00    -0.078 Cl
HETATM    2  O   UNK N   1      14.564  19.061  38.872  0.00  0.00    -0.288 OA
HETATM    3  O   UNK N   1      16.402  22.996  36.072  0.00  0.00    -0.292 OA
HETATM    4  O   UNK N   1      18.403  18.462  42.465  0.00  0.00    -0.267 OA
HETATM    5  N   UNK N   1      20.054  19.806  43.138  0.00  0.00    -0.327 N 
HETATM    6  C   UNK N   1      15.402  21.256  39.136  0.00  0.00     0.164 C 
HETATM    7  C   UNK N   1      15.260  22.324  38.020  0.00  0.00     0.108 C 
HETATM    8  C   UNK N   1      15.478  23.711  38.634  0.00  0.00     0.021 C 
HETATM    9  C   UNK N   1      16.694  21.442  39.970  0.00  0.00     0.025 A 
HETATM   10  C   UNK N   1      16.909  23.867  39.148  0.00  0.00     0.040 C 
HETATM   11  C   UNK N   1      17.388  22.684  39.956  0.00  0.00    -0.045 A 
HETATM   12  C   UNK N   1      15.363  19.893  38.468  0.00  0.00     0.201 C 
HETATM   13  C   UNK N   1      16.186  22.070  36.840  0.00  0.00     0.171 C 
HETATM   14  C   UNK N   1      16.263  19.593  37.306  0.00  0.00     0.037 A 
HETATM   15  C   UNK N   1      16.683  20.677  36.512  0.00  0.00     0.059 A 
HETATM   16  C   UNK N   1      17.185  20.398  40.813  0.00  0.00     0.095 A 
HETATM   17  C   UNK N   1      18.548  22.854  40.721  0.00  0.00     0.020 A 
HETATM   18  C   UNK N   1      16.659  18.263  36.980  0.00  0.00    -0.036 A 
HETATM   19  C   UNK N   1      18.372  20.585  41.579  0.00  0.00     0.076 A 
HETATM   20  C   UNK N   1      19.039  21.826  41.528  0.00  0.00    -0.015 A 
HETATM   21  C   UNK N   1      17.491  20.459  35.369  0.00  0.00     0.094 A 
HETATM   22  C   UNK N   1      17.498  18.033  35.840  0.00  0.00    -0.011 A 
HETATM   23  C   UNK N   1      17.924  19.130  35.023  0.00  0.00     0.044 A 
HETATM   24  C   UNK N   1      16.194  17.125  37.889  0.00  0.00     0.050 C 
HETATM   25  C   UNK N   1      18.920  19.563  42.401  0.00  0.00     0.259 A 
HETATM   26  C   UNK N   1      20.191  22.036  42.299  0.00  0.00     0.037 A 
HETATM   27  C   UNK N   1      17.911  16.723  35.489  0.00  0.00     0.051 A 
HETATM   28  C   UNK N   1      18.770  18.852  33.891  0.00  0.00     0.104 A 
HETATM   29  C   UNK N   1      20.686  21.009  43.110  0.00  0.00     0.009 A 
HETATM   30  C   UNK N   1      18.718  16.473  34.391  0.00  0.00     0.091 A 
HETATM   31  C   UNK N   1      19.153  17.528  33.589  0.00  0.00     0.101 A 
HETATM   32  C   UNK N   1      21.911  21.221  43.953  0.00  0.00     0.068 C 
HETATM   33  H   UNK N   1      20.437  19.043  43.742  0.00  0.00     0.169 HD
ENDROOT
BRANCH   6  34
HETATM   34  O   UNK N   1      14.336  21.379  40.052  0.00  0.00    -0.376 OA
HETATM   35  H   UNK N   1      13.487  21.450  39.540  0.00  0.00     0.211 HD
ENDBRANCH   6  34
BRANCH  16  36
HETATM   36  O   UNK N   1      16.534  19.211  40.880  0.00  0.00    -0.354 OA
HETATM   37  C   UNK N   1      15.587  18.937  41.846  0.00  0.00     0.210 C 
ENDBRANCH  16  36
BRANCH  21  38
HETATM   38  O   UNK N   1      17.798  21.552  34.625  0.00  0.00    -0.359 OA
HETATM   39  H   UNK N   1      17.966  22.452  34.904  0.00  0.00     0.218 HD
ENDBRANCH  21  38
BRANCH  28  40
HETATM   40  O   UNK N   1      19.221  19.847  33.101  0.00  0.00    -0.358 OA
HETATM   41  H   UNK N   1      19.746  19.718  32.300  0.00  0.00     0.218 HD
ENDBRANCH  28  40
BRANCH  30  42
HETATM   42  O   UNK N   1      19.064  15.192  34.127  0.00  0.00    -0.359 OA
HETATM   43  H   UNK N   1      19.435  14.902  33.284  0.00  0.00     0.218 HD
ENDBRANCH  30  42
TORSDOF 5
ENDMDL
MODEL 2
REMARK VINA RESULT:      -8.1      3.107      4.789
REMARK  5 active torsions:
REMARK  status: ('A' for Active; 'I' for Inactive)
REMARK    1  A    between atoms: O_2  and  C_11 
REMARK    2  A    between atoms: O_5  and  C_21 
REMARK    3  A    between atoms: O_6  and  C_26 
REMARK    4  A    between atoms: O_8  and  C_33 
REMARK    5  A    between atoms: O_9  and  C_35 
ROOT
HETATM    1 Cl   UNK N   1      17.523  26.530  35.206  0.00  0.00    -0.078 Cl
HETATM    2  O   UNK N   1      18.334  18.033  37.831  0.00  0.00    -0.288 OA
HETATM    3  O   UNK N   1      13.696  20.272  38.257  0.00  0.00    -0.292 OA
HETATM    4  O   UNK N   1      20.618  19.504  42.372  0.00  0.00    -0.267 OA
HETATM    5  N   UNK N   1      19.784  20.284  44.290  0.00  0.00    -0.327 N 
HETATM    6  C   UNK N   1      16.511  18.185  39.327  0.00  0.00     0.164 C 
HETATM    7  C   UNK N   1      15.063  18.440  38.828  0.00  0.00     0.108 C 
HETATM    8  C   UNK N   1      14.083  18.045  39.936  0.00  0.00     0.021 C 
HETATM    9  C   UNK N   1      16.770  18.800  40.724  0.00  0.00     0.025 A 
HETATM   10  C   UNK N   1      14.241  18.947  41.160  0.00  0.00     0.040 C 
HETATM   11  C   UNK N   1      15.680  19.153  41.569  0.00  0.00    -0.045 A 
HETATM   12  C   UNK N   1      17.457  18.753  38.284  0.00  0.00     0.201 C 
HETATM   13  C   UNK N   1      14.847  19.870  38.356  0.00  0.00     0.171 C 
HETATM   14  C   UNK N   1      17.288  20.161  37.795  0.00  0.00     0.037 A 
HETATM   15  C   UNK N   1      15.996  20.717  37.849  0.00  0.00     0.059 A 
HETATM   16  C   UNK N   1      18.099  18.972  41.219  0.00  0.00     0.095 A 
HETATM   17  C   UNK N   1      15.917  19.697  42.837  0.00  0.00     0.020 A 
HETATM   18  C   UNK N   1      18.375  20.910  37.258  0.00  0.00    -0.036 A 
HETATM   19  C   UNK N   1      18.322  19.534  42.509  0.00  0.00     0.076 A 
HETATM   20  C   UNK N   1      17.217  19.884  43.312  0.00  0.00    -0.015 A 
HETATM   21  C   UNK N   1      15.755  22.023  37.354  0.00  0.00     0.094 A 
HETATM   22  C   UNK N   1      18.148  22.242  36.778  0.00  0.00    -0.011 A 
HETATM   23  C   UNK N   1      16.835  22.813  36.824  0.00  0.00     0.044 A 
HETATM   24  C   UNK N   1      19.763  20.267  37.245  0.00  0.00     0.050 C 
HETATM   25  C   UNK N   1      19.626  19.761  43.029  0.00  0.00     0.259 A 
HETATM   26  C   UNK N   1      17.420  20.411  44.596  0.00  0.00     0.037 A 
HETATM   27  C   UNK N   1      19.208  23.016  36.239  0.00  0.00     0.051 A 
HETATM   28  C   UNK N   1      16.656  24.156  36.334  0.00  0.00     0.104 A 
HETATM   29  C   UNK N   1      18.721  20.600  45.076  0.00  0.00     0.009 A 
HETATM   30  C   UNK N   1      19.015  24.303  35.766  0.00  0.00     0.091 A 
HETATM   31  C   UNK N   1      17.747  24.881  35.811  0.00  0.00     0.101 A 
HETATM   32  C   UNK N   1      18.956  21.150  46.453  0.00  0.00     0.068 C 
HETATM   33  H   UNK N   1      20.752  20.436  44.657  0.00  0.00     0.169 HD
ENDROOT
BRANCH   6  34
HETATM   34  O   UNK N   1      16.725  16.798  39.474  0.00  0.00    -0.376 OA
HETATM   35  H   UNK N   1      16.554  16.357  38.600  0.00  0.00     0.211 HD
ENDBRANCH   6  34
BRANCH  16  36
HETATM   36  O   UNK N   1      19.162  18.617  40.459  0.00  0.00    -0.354 OA
HETATM   37  C   UNK N   1      19.796  17.398  40.591  0.00  0.00     0.210 C 
ENDBRANCH  16  36
BRANCH  21  38
HETATM   38  O   UNK N   1      14.470  22.456  37.387  0.00  0.00    -0.359 OA
HETATM   39  H   UNK N   1      14.128  23.349  37.450  0.00  0.00     0.218 HD
ENDBRANCH  21  38
BRANCH  28  40
HETATM   40  O   UNK N   1      15.448  24.753  36.375  0.00  0.00    -0.358 OA
HETATM   41  H   UNK N   1      15.308  25.707  36.449  0.00  0.00     0.218 HD
ENDBRANCH  28  40
BRANCH  30  42
HETATM   42  O   UNK N   1      20.081  24.969  35.267  0.00  0.00    -0.359 OA
HETATM   43  H   UNK N   1      20.015  25.820  34.814  0.00  0.00     0.218 HD
ENDBRANCH  30  42
TORSDOF 5
ENDMDL
MODEL 3
REMARK VINA RESULT:      -8.1      2.726      5.339
REMARK  5 active torsions:
REMARK  status: ('A' for Active; 'I' for Inactive)
REMARK    1  A    between atoms: O_2  and  C_11 
REMARK    2  A    between atoms: O_5  and  C_21 
REMARK    3  A    between atoms: O_6  and  C_26 
REMARK    4  A    between atoms: O_8  and  C_33 
REMARK    5  A    between atoms: O_9  and  C_35 
ROOT
HETATM    1 Cl   UNK N   1      20.894  18.169  30.539  0.00  0.00    -0.078 Cl
HETATM    2  O   UNK N   1      19.917  19.969  39.231  0.00  0.00    -0.288 OA
HETATM    3  O   UNK N   1      16.706  16.533  37.088  0.00  0.00    -0.292 OA
HETATM    4  O   UNK N   1      17.436  24.518  38.156  0.00  0.00    -0.267 OA
HETATM    5  N   UNK N   1      15.334  24.979  37.564  0.00  0.00    -0.327 N 
HETATM    6  C   UNK N   1      17.635  19.352  39.235  0.00  0.00     0.164 C 
HETATM    7  C   UNK N   1      17.182  17.895  38.951  0.00  0.00     0.108 C 
HETATM    8  C   UNK N   1      15.746  17.718  39.455  0.00  0.00     0.021 C 
HETATM    9  C   UNK N   1      16.602  20.397  38.747  0.00  0.00     0.025 A 
HETATM   10  C   UNK N   1      14.773  18.593  38.667  0.00  0.00     0.040 C 
HETATM   11  C   UNK N   1      15.257  20.012  38.484  0.00  0.00    -0.045 A 
HETATM   12  C   UNK N   1      18.983  19.547  38.565  0.00  0.00     0.201 C 
HETATM   13  C   UNK N   1      17.324  17.510  37.486  0.00  0.00     0.171 C 
HETATM   14  C   UNK N   1      19.170  19.189  37.120  0.00  0.00     0.037 A 
HETATM   15  C   UNK N   1      18.332  18.192  36.584  0.00  0.00     0.059 A 
HETATM   16  C   UNK N   1      16.956  21.774  38.607  0.00  0.00     0.095 A 
HETATM   17  C   UNK N   1      14.322  20.962  38.056  0.00  0.00     0.020 A 
HETATM   18  C   UNK N   1      20.175  19.799  36.313  0.00  0.00    -0.036 A 
HETATM   19  C   UNK N   1      15.993  22.726  38.163  0.00  0.00     0.076 A 
HETATM   20  C   UNK N   1      14.674  22.304  37.899  0.00  0.00    -0.015 A 
HETATM   21  C   UNK N   1      18.490  17.768  35.241  0.00  0.00     0.094 A 
HETATM   22  C   UNK N   1      20.325  19.396  34.945  0.00  0.00    -0.011 A 
HETATM   23  C   UNK N   1      19.482  18.377  34.394  0.00  0.00     0.044 A 
HETATM   24  C   UNK N   1      21.040  20.894  36.938  0.00  0.00     0.050 C 
HETATM   25  C   UNK N   1      16.307  24.099  37.970  0.00  0.00     0.259 A 
HETATM   26  C   UNK N   1      13.707  23.234  37.489  0.00  0.00     0.037 A 
HETATM   27  C   UNK N   1      21.314  19.983  34.115  0.00  0.00     0.051 A 
HETATM   28  C   UNK N   1      19.668  18.008  33.014  0.00  0.00     0.104 A 
HETATM   29  C   UNK N   1      14.055  24.580  37.331  0.00  0.00     0.009 A 
HETATM   30  C   UNK N   1      21.483  19.610  32.792  0.00  0.00     0.091 A 
HETATM   31  C   UNK N   1      20.666  18.628  32.233  0.00  0.00     0.101 A 
HETATM   32  C   UNK N   1      13.030  25.591  36.907  0.00  0.00     0.068 C 
HETATM   33  H   UNK N   1      15.584  25.987  37.435  0.00  0.00     0.169 HD
ENDROOT
BRANCH   6  34
HETATM   34  O   UNK N   1      17.751  19.550  40.627  0.00  0.00    -0.376 OA
HETATM   35  H   UNK N   1      18.500  18.991  40.965  0.00  0.00     0.211 HD
ENDBRANCH   6  34
BRANCH  16  36
HETATM   36  O   UNK N   1      18.217  22.187  38.880  0.00  0.00    -0.354 OA
HETATM   37  C   UNK N   1      18.581  22.697  40.110  0.00  0.00     0.210 C 
ENDBRANCH  16  36
BRANCH  21  38
HETATM   38  O   UNK N   1      17.685  16.758  34.826  0.00  0.00    -0.359 OA
HETATM   39  H   UNK N   1      17.859  16.057  34.197  0.00  0.00     0.218 HD
ENDBRANCH  21  38
BRANCH  28  40
HETATM   40  O   UNK N   1      18.888  17.073  32.436  0.00  0.00    -0.358 OA
HETATM   41  H   UNK N   1      19.142  16.149  32.305  0.00  0.00     0.218 HD
ENDBRANCH  28  40
BRANCH  30  42
HETATM   42  O   UNK N   1      22.451  20.221  32.072  0.00  0.00    -0.359 OA
HETATM   43  H   UNK N   1      22.854  19.835  31.282  0.00  0.00     0.218 HD
ENDBRANCH  30  42
TORSDOF 5
ENDMDL
MODEL 4
REMARK VINA RESULT:      -8.1      3.086      7.480
REMARK  5 active torsions:
REMARK  status: ('A' for Active; 'I' for Inactive)
REMARK    1  A    between atoms: O_2  and  C_11 
REMARK    2  A    between atoms: O_5  and  C_21 
REMARK    3  A    between atoms: O_6  and  C_26 
REMARK    4  A    between atoms: O_8  and  C_33 
REMARK    5  A    between atoms: O_9  and  C_35 
ROOT
HETATM    1 Cl   UNK N   1      21.407  19.481  45.457  0.00  0.00    -0.078 Cl
HETATM    2  O   UNK N   1      16.737  23.294  38.870  0.00  0.00    -0.288 OA
HETATM    3  O   UNK N   1      14.628  19.264  41.321  0.00  0.00    -0.292 OA
HETATM    4  O   UNK N   1      19.662  20.859  35.193  0.00  0.00    -0.267 OA
HETATM    5  N   UNK N   1      19.617  18.785  34.369  0.00  0.00    -0.327 N 
HETATM    6  C   UNK N   1      15.510  21.324  38.423  0.00  0.00     0.164 C 
HETATM    7  C   UNK N   1      14.536  20.714  39.466  0.00  0.00     0.108 C 
HETATM    8  C   UNK N   1      13.588  19.749  38.749  0.00  0.00     0.021 C 
HETATM    9  C   UNK N   1      16.173  20.244  37.533  0.00  0.00     0.025 A 
HETATM   10  C   UNK N   1      14.347  18.553  38.175  0.00  0.00     0.040 C 
HETATM   11  C   UNK N   1      15.605  18.943  37.436  0.00  0.00    -0.045 A 
HETATM   12  C   UNK N   1      16.546  22.130  39.186  0.00  0.00     0.201 C 
HETATM   13  C   UNK N   1      15.259  20.048  40.628  0.00  0.00     0.171 C 
HETATM   14  C   UNK N   1      17.291  21.513  40.333  0.00  0.00     0.037 A 
HETATM   15  C   UNK N   1      16.656  20.469  41.034  0.00  0.00     0.059 A 
HETATM   16  C   UNK N   1      17.329  20.544  36.749  0.00  0.00     0.095 A 
HETATM   17  C   UNK N   1      16.199  17.973  36.619  0.00  0.00     0.020 A 
HETATM   18  C   UNK N   1      18.576  21.978  40.738  0.00  0.00    -0.036 A 
HETATM   19  C   UNK N   1      17.925  19.542  35.929  0.00  0.00     0.076 A 
HETATM   20  C   UNK N   1      17.341  18.260  35.869  0.00  0.00    -0.015 A 
HETATM   21  C   UNK N   1      17.280  19.878  42.160  0.00  0.00     0.094 A 
HETATM   22  C   UNK N   1      19.229  21.368  41.860  0.00  0.00    -0.011 A 
HETATM   23  C   UNK N   1      18.587  20.310  42.582  0.00  0.00     0.044 A 
HETATM   24  C   UNK N   1      19.231  23.097  39.927  0.00  0.00     0.050 C 
HETATM   25  C   UNK N   1      19.098  19.780  35.161  0.00  0.00     0.259 A 
HETATM   26  C   UNK N   1      17.899  17.272  35.045  0.00  0.00     0.037 A 
HETATM   27  C   UNK N   1      20.508  21.805  42.287  0.00  0.00     0.051 A 
HETATM   28  C   UNK N   1      19.282  19.726  43.701  0.00  0.00     0.104 A 
HETATM   29  C   UNK N   1      19.043  17.555  34.290  0.00  0.00     0.009 A 
HETATM   30  C   UNK N   1      21.159  21.237  43.370  0.00  0.00     0.091 A 
HETATM   31  C   UNK N   1      20.557  20.198  44.080  0.00  0.00     0.101 A 
HETATM   32  C   UNK N   1      19.645  16.514  33.392  0.00  0.00     0.068 C 
HETATM   33  H   UNK N   1      20.476  18.983  33.806  0.00  0.00     0.169 HD
ENDROOT
BRANCH   6  34
HETATM   34  O   UNK N   1      14.796  22.162  37.540  0.00  0.00    -0.376 OA
HETATM   35  H   UNK N   1      14.336  22.864  38.072  0.00  0.00     0.211 HD
ENDBRANCH   6  34
BRANCH  16  36
HETATM   36  O   UNK N   1      17.880  21.781  36.788  0.00  0.00    -0.354 OA
HETATM   37  C   UNK N   1      17.565  22.764  35.871  0.00  0.00     0.210 C 
ENDBRANCH  16  36
BRANCH  21  38
HETATM   38  O   UNK N   1      16.572  18.923  42.814  0.00  0.00    -0.359 OA
HETATM   39  H   UNK N   1      16.635  17.969  42.756  0.00  0.00     0.218 HD
ENDBRANCH  21  38
BRANCH  28  40
HETATM   40  O   UNK N   1      18.738  18.711  44.402  0.00  0.00    -0.358 OA
HETATM   41  H   UNK N   1      17.973  18.796  44.987  0.00  0.00     0.218 HD
ENDBRANCH  28  40
BRANCH  30  42
HETATM   42  O   UNK N   1      22.377  21.715  43.710  0.00  0.00    -0.359 OA
HETATM   43  H   UNK N   1      22.813  22.444  43.250  0.00  0.00     0.218 HD
ENDBRANCH  30  42
TORSDOF 5
ENDMDL
MODEL 5
REMARK VINA RESULT:      -7.6      4.525      7.868
REMARK  5 active torsions:
REMARK  status: ('A' for Active; 'I' for Inactive)
REMARK    1  A    between atoms: O_2  and  C_11 
REMARK    2  A    between atoms: O_5  and  C_21 
REMARK    3  A    between atoms: O_6  and  C_26 
REMARK    4  A    between atoms: O_8  and  C_33 
REMARK    5  A    between atoms: O_9  and  C_35 
ROOT
HETATM    1 Cl   UNK N   1      18.691  21.262  46.071  0.00  0.00    -0.078 Cl
HETATM    2  O   UNK N   1      19.000  18.394  37.620  0.00  0.00    -0.288 OA
HETATM    3  O   UNK N   1      23.378  20.111  39.761  0.00  0.00    -0.292 OA
HETATM    4  O   UNK N   1      16.866  22.905  35.861  0.00  0.00    -0.267 OA
HETATM    5  N   UNK N   1      17.732  24.927  35.475  0.00  0.00    -0.327 N 
HETATM    6  C   UNK N   1      20.889  19.717  37.103  0.00  0.00     0.164 C 
HETATM    7  C   UNK N   1      22.263  19.481  37.784  0.00  0.00     0.108 C 
HETATM    8  C   UNK N   1      23.351  20.160  36.946  0.00  0.00     0.021 C 
HETATM    9  C   UNK N   1      20.654  21.207  36.749  0.00  0.00     0.025 A 
HETATM   10  C   UNK N   1      23.174  21.678  36.936  0.00  0.00     0.040 C 
HETATM   11  C   UNK N   1      21.750  22.112  36.679  0.00  0.00    -0.045 A 
HETATM   12  C   UNK N   1      19.819  19.194  38.045  0.00  0.00     0.201 C 
HETATM   13  C   UNK N   1      22.289  19.941  39.234  0.00  0.00     0.171 C 
HETATM   14  C   UNK N   1      19.799  19.626  39.482  0.00  0.00     0.037 A 
HETATM   15  C   UNK N   1      21.022  20.013  40.062  0.00  0.00     0.059 A 
HETATM   16  C   UNK N   1      19.349  21.692  36.429  0.00  0.00     0.095 A 
HETATM   17  C   UNK N   1      21.537  23.455  36.346  0.00  0.00     0.020 A 
HETATM   18  C   UNK N   1      18.603  19.616  40.257  0.00  0.00    -0.036 A 
HETATM   19  C   UNK N   1      19.149  23.064  36.099  0.00  0.00     0.076 A 
HETATM   20  C   UNK N   1      20.258  23.933  36.053  0.00  0.00    -0.015 A 
HETATM   21  C   UNK N   1      21.084  20.380  41.429  0.00  0.00     0.094 A 
HETATM   22  C   UNK N   1      18.649  20.012  41.635  0.00  0.00    -0.011 A 
HETATM   23  C   UNK N   1      19.890  20.400  42.235  0.00  0.00     0.044 A 
HETATM   24  C   UNK N   1      17.297  19.211  39.572  0.00  0.00     0.050 C 
HETATM   25  C   UNK N   1      17.864  23.601  35.811  0.00  0.00     0.259 A 
HETATM   26  C   UNK N   1      20.081  25.279  35.701  0.00  0.00     0.037 A 
HETATM   27  C   UNK N   1      17.477  20.016  42.434  0.00  0.00     0.051 A 
HETATM   28  C   UNK N   1      19.888  20.794  43.620  0.00  0.00     0.104 A 
HETATM   29  C   UNK N   1      18.802  25.762  35.406  0.00  0.00     0.009 A 
HETATM   30  C   UNK N   1      17.495  20.390  43.767  0.00  0.00     0.091 A 
HETATM   31  C   UNK N   1      18.691  20.782  44.368  0.00  0.00     0.101 A 
HETATM   32  C   UNK N   1      18.596  27.197  35.015  0.00  0.00     0.068 C 
HETATM   33  H   UNK N   1      16.778  25.301  35.260  0.00  0.00     0.169 HD
ENDROOT
BRANCH   6  34
HETATM   34  O   UNK N   1      20.839  19.021  35.877  0.00  0.00    -0.376 OA
HETATM   35  H   UNK N   1      21.435  18.228  35.940  0.00  0.00     0.211 HD
ENDBRANCH   6  34
BRANCH  16  36
HETATM   36  O   UNK N   1      18.284  20.855  36.451  0.00  0.00    -0.354 OA
HETATM   37  C   UNK N   1      17.805  20.232  35.316  0.00  0.00     0.210 C 
ENDBRANCH  16  36
BRANCH  21  38
HETATM   38  O   UNK N   1      22.312  20.678  41.922  0.00  0.00    -0.359 OA
HETATM   39  H   UNK N   1      22.626  21.482  42.335  0.00  0.00     0.218 HD
ENDBRANCH  21  38
BRANCH  28  40
HETATM   40  O   UNK N   1      21.022  21.192  44.230  0.00  0.00    -0.358 OA
HETATM   41  H   UNK N   1      21.637  20.602  44.686  0.00  0.00     0.218 HD
ENDBRANCH  28  40
BRANCH  30  42
HETATM   42  O   UNK N   1      16.331  20.363  44.457  0.00  0.00    -0.359 OA
HETATM   43  H   UNK N   1      16.058  21.057  45.072  0.00  0.00     0.218 HD
ENDBRANCH  30  42
TORSDOF 5
ENDMDL
MODEL 6
REMARK VINA RESULT:      -7.3      3.343      6.662
REMARK  5 active torsions:
REMARK  status: ('A' for Active; 'I' for Inactive)
REMARK    1  A    between atoms: O_2  and  C_11 
REMARK    2  A    between atoms: O_5  and  C_21 
REMARK    3  A    between atoms: O_6  and  C_26 
REMARK    4  A    between atoms: O_8  and  C_33 
REMARK    5  A    between atoms: O_9  and  C_35 
ROOT
HETATM    1 Cl   UNK N   1      14.194  25.180  36.716  0.00  0.00    -0.078 Cl
HETATM    2  O   UNK N   1      21.247  20.265  39.131  0.00  0.00    -0.288 OA
HETATM    3  O   UNK N   1      19.549  19.847  34.269  0.00  0.00    -0.292 OA
HETATM    4  O   UNK N   1      18.144  16.775  41.618  0.00  0.00    -0.267 OA
HETATM    5  N   UNK N   1      16.894  15.079  40.877  0.00  0.00    -0.327 N 
HETATM    6  C   UNK N   1      20.840  18.630  37.474  0.00  0.00     0.164 C 
HETATM    7  C   UNK N   1      20.929  18.961  35.960  0.00  0.00     0.108 C 
HETATM    8  C   UNK N   1      21.060  17.652  35.176  0.00  0.00     0.021 C 
HETATM    9  C   UNK N   1      19.783  17.539  37.778  0.00  0.00     0.025 A 
HETATM   10  C   UNK N   1      19.802  16.795  35.318  0.00  0.00     0.040 C 
HETATM   11  C   UNK N   1      19.309  16.688  36.741  0.00  0.00    -0.045 A 
HETATM   12  C   UNK N   1      20.528  19.925  38.204  0.00  0.00     0.201 C 
HETATM   13  C   UNK N   1      19.760  19.805  35.472  0.00  0.00     0.171 C 
HETATM   14  C   UNK N   1      19.381  20.785  37.764  0.00  0.00     0.037 A 
HETATM   15  C   UNK N   1      18.992  20.709  36.413  0.00  0.00     0.059 A 
HETATM   16  C   UNK N   1      19.307  17.323  39.108  0.00  0.00     0.095 A 
HETATM   17  C   UNK N   1      18.364  15.693  37.021  0.00  0.00     0.020 A 
HETATM   18  C   UNK N   1      18.721  21.680  38.656  0.00  0.00    -0.036 A 
HETATM   19  C   UNK N   1      18.340  16.312  39.373  0.00  0.00     0.076 A 
HETATM   20  C   UNK N   1      17.884  15.496  38.318  0.00  0.00    -0.015 A 
HETATM   21  C   UNK N   1      17.951  21.534  35.919  0.00  0.00     0.094 A 
HETATM   22  C   UNK N   1      17.648  22.499  38.173  0.00  0.00    -0.011 A 
HETATM   23  C   UNK N   1      17.251  22.433  36.798  0.00  0.00     0.044 A 
HETATM   24  C   UNK N   1      19.167  21.705  40.119  0.00  0.00     0.050 C 
HETATM   25  C   UNK N   1      17.807  16.085  40.672  0.00  0.00     0.259 A 
HETATM   26  C   UNK N   1      16.954  14.477  38.569  0.00  0.00     0.037 A 
HETATM   27  C   UNK N   1      16.970  23.398  39.034  0.00  0.00     0.051 A 
HETATM   28  C   UNK N   1      16.166  23.272  36.358  0.00  0.00     0.104 A 
HETATM   29  C   UNK N   1      16.470  14.276  39.866  0.00  0.00     0.009 A 
HETATM   30  C   UNK N   1      15.934  24.204  38.592  0.00  0.00     0.091 A 
HETATM   31  C   UNK N   1      15.524  24.147  37.260  0.00  0.00     0.101 A 
HETATM   32  C   UNK N   1      15.485  13.181  40.155  0.00  0.00     0.068 C 
HETATM   33  H   UNK N   1      16.520  14.925  41.842  0.00  0.00     0.169 HD
ENDROOT
BRANCH   6  34
HETATM   34  O   UNK N   1      22.071  18.105  37.919  0.00  0.00    -0.376 OA
HETATM   35  H   UNK N   1      22.806  18.636  37.513  0.00  0.00     0.211 HD
ENDBRANCH   6  34
BRANCH  16  36
HETATM   36  O   UNK N   1      19.760  18.091  40.128  0.00  0.00    -0.354 OA
HETATM   37  C   UNK N   1      20.789  17.693  40.957  0.00  0.00     0.210 C 
ENDBRANCH  16  36
BRANCH  21  38
HETATM   38  O   UNK N   1      17.683  21.441  34.591  0.00  0.00    -0.359 OA
HETATM   39  H   UNK N   1      17.802  22.090  33.898  0.00  0.00     0.218 HD
ENDBRANCH  21  38
BRANCH  28  40
HETATM   40  O   UNK N   1      15.733  23.234  35.082  0.00  0.00    -0.358 OA
HETATM   41  H   UNK N   1      16.241  22.879  34.340  0.00  0.00     0.218 HD
ENDBRANCH  28  40
BRANCH  30  42
HETATM   42  O   UNK N   1      15.342  25.034  39.481  0.00  0.00    -0.359 OA
HETATM   43  H   UNK N   1      14.658  24.752  40.103  0.00  0.00     0.218 HD
ENDBRANCH  30  42
TORSDOF 5
ENDMDL
MODEL 7
REMARK VINA RESULT:      -7.2      1.659      1.942
REMARK  5 active torsions:
REMARK  status: ('A' for Active; 'I' for Inactive)
REMARK    1  A    between atoms: O_2  and  C_11 
REMARK    2  A    between atoms: O_5  and  C_21 
REMARK    3  A    between atoms: O_6  and  C_26 
REMARK    4  A    between atoms: O_8  and  C_33 
REMARK    5  A    between atoms: O_9  and  C_35 
ROOT
HETATM    1 Cl   UNK N   1      20.555  17.835  30.732  0.00  0.00    -0.078 Cl
HETATM    2  O   UNK N   1      15.943  17.251  38.356  0.00  0.00    -0.288 OA
HETATM    3  O   UNK N   1      16.526  21.923  36.225  0.00  0.00    -0.292 OA
HETATM    4  O   UNK N   1      20.396  16.837  41.185  0.00  0.00    -0.267 OA
HETATM    5  N   UNK N   1      21.871  18.355  41.896  0.00  0.00    -0.327 N 
HETATM    6  C   UNK N   1      16.407  19.489  38.961  0.00  0.00     0.164 C 
HETATM    7  C   UNK N   1      15.882  20.686  38.125  0.00  0.00     0.108 C 
HETATM    8  C   UNK N   1      15.953  21.954  38.982  0.00  0.00     0.021 C 
HETATM    9  C   UNK N   1      17.771  19.790  39.631  0.00  0.00     0.025 A 
HETATM   10  C   UNK N   1      17.400  22.314  39.318  0.00  0.00     0.040 C 
HETATM   11  C   UNK N   1      18.216  21.132  39.785  0.00  0.00    -0.045 A 
HETATM   12  C   UNK N   1      16.496  18.291  38.032  0.00  0.00     0.201 C 
HETATM   13  C   UNK N   1      16.618  20.849  36.803  0.00  0.00     0.171 C 
HETATM   14  C   UNK N   1      17.218  18.401  36.721  0.00  0.00     0.037 A 
HETATM   15  C   UNK N   1      17.292  19.674  36.125  0.00  0.00     0.059 A 
HETATM   16  C   UNK N   1      18.580  18.738  40.160  0.00  0.00     0.095 A 
HETATM   17  C   UNK N   1      19.443  21.402  40.404  0.00  0.00     0.020 A 
HETATM   18  C   UNK N   1      17.782  17.265  36.071  0.00  0.00    -0.036 A 
HETATM   19  C   UNK N   1      19.829  19.030  40.780  0.00  0.00     0.076 A 
HETATM   20  C   UNK N   1      20.244  20.372  40.902  0.00  0.00    -0.015 A 
HETATM   21  C   UNK N   1      17.912  19.840  34.861  0.00  0.00     0.094 A 
HETATM   22  C   UNK N   1      18.437  17.426  34.805  0.00  0.00    -0.011 A 
HETATM   23  C   UNK N   1      18.510  18.716  34.188  0.00  0.00     0.044 A 
HETATM   24  C   UNK N   1      17.696  15.910  36.775  0.00  0.00     0.050 C 
HETATM   25  C   UNK N   1      20.688  18.016  41.286  0.00  0.00     0.259 A 
HETATM   26  C   UNK N   1      21.457  20.678  41.535  0.00  0.00     0.037 A 
HETATM   27  C   UNK N   1      19.010  16.317  34.133  0.00  0.00     0.051 A 
HETATM   28  C   UNK N   1      19.180  18.831  32.918  0.00  0.00     0.104 A 
HETATM   29  C   UNK N   1      22.262  19.649  42.037  0.00  0.00     0.009 A 
HETATM   30  C   UNK N   1      19.644  16.444  32.908  0.00  0.00     0.091 A 
HETATM   31  C   UNK N   1      19.736  17.693  32.295  0.00  0.00     0.101 A 
HETATM   32  C   UNK N   1      23.557  19.959  42.730  0.00  0.00     0.068 C 
HETATM   33  H   UNK N   1      22.485  17.594  42.268  0.00  0.00     0.169 HD
ENDROOT
BRANCH   6  34
HETATM   34  O   UNK N   1      15.513  19.218  40.018  0.00  0.00    -0.376 OA
HETATM   35  H   UNK N   1      15.521  19.990  40.644  0.00  0.00     0.211 HD
ENDBRANCH   6  34
BRANCH  16  36
HETATM   36  O   UNK N   1      18.175  17.449  40.063  0.00  0.00    -0.354 OA
HETATM   37  C   UNK N   1      17.601  16.769  41.119  0.00  0.00     0.210 C 
ENDBRANCH  16  36
BRANCH  21  38
HETATM   38  O   UNK N   1      17.883  21.088  34.331  0.00  0.00    -0.359 OA
HETATM   39  H   UNK N   1      17.772  21.934  34.765  0.00  0.00     0.218 HD
ENDBRANCH  21  38
BRANCH  28  40
HETATM   40  O   UNK N   1      19.300  20.024  32.302  0.00  0.00    -0.358 OA
HETATM   41  H   UNK N   1      19.888  20.200  31.555  0.00  0.00     0.218 HD
ENDBRANCH  28  40
BRANCH  30  42
HETATM   42  O   UNK N   1      20.162  15.334  32.335  0.00  0.00    -0.359 OA
HETATM   43  H   UNK N   1      21.056  15.009  32.511  0.00  0.00     0.218 HD
ENDBRANCH  30  42
TORSDOF 5
ENDMDL
MODEL 8
REMARK VINA RESULT:      -7.1      3.487      5.560
REMARK  5 active torsions:
REMARK  status: ('A' for Active; 'I' for Inactive)
REMARK    1  A    between atoms: O_2  and  C_11 
REMARK    2  A    between atoms: O_5  and  C_21 
REMARK    3  A    between atoms: O_6  and  C_26 
REMARK    4  A    between atoms: O_8  and  C_33 
REMARK    5  A    between atoms: O_9  and  C_35 
ROOT
HETATM    1 Cl   UNK N   1      19.030  26.952  35.260  0.00  0.00    -0.078 Cl
HETATM    2  O   UNK N   1      21.481  18.744  37.780  0.00  0.00    -0.288 OA
HETATM    3  O   UNK N   1      16.782  19.346  35.715  0.00  0.00    -0.292 OA
HETATM    4  O   UNK N   1      20.533  19.866  42.863  0.00  0.00    -0.267 OA
HETATM    5  N   UNK N   1      18.649  19.947  44.058  0.00  0.00    -0.327 N 
HETATM    6  C   UNK N   1      19.249  18.028  38.082  0.00  0.00     0.164 C 
HETATM    7  C   UNK N   1      18.253  17.933  36.895  0.00  0.00     0.108 C 
HETATM    8  C   UNK N   1      17.078  17.043  37.308  0.00  0.00     0.021 C 
HETATM    9  C   UNK N   1      18.546  18.392  39.413  0.00  0.00     0.025 A 
HETATM   10  C   UNK N   1      16.275  17.678  38.443  0.00  0.00     0.040 C 
HETATM   11  C   UNK N   1      17.141  18.219  39.556  0.00  0.00    -0.045 A 
HETATM   12  C   UNK N   1      20.302  19.056  37.710  0.00  0.00     0.201 C 
HETATM   13  C   UNK N   1      17.792  19.297  36.403  0.00  0.00     0.171 C 
HETATM   14  C   UNK N   1      19.895  20.418  37.228  0.00  0.00     0.037 A 
HETATM   15  C   UNK N   1      18.642  20.536  36.597  0.00  0.00     0.059 A 
HETATM   16  C   UNK N   1      19.294  18.851  40.541  0.00  0.00     0.095 A 
HETATM   17  C   UNK N   1      16.510  18.536  40.766  0.00  0.00     0.020 A 
HETATM   18  C   UNK N   1      20.747  21.553  37.361  0.00  0.00    -0.036 A 
HETATM   19  C   UNK N   1      18.635  19.175  41.761  0.00  0.00     0.076 A 
HETATM   20  C   UNK N   1      17.239  19.004  41.861  0.00  0.00    -0.015 A 
HETATM   21  C   UNK N   1      18.219  21.781  36.070  0.00  0.00     0.094 A 
HETATM   22  C   UNK N   1      20.317  22.824  36.856  0.00  0.00    -0.011 A 
HETATM   23  C   UNK N   1      19.046  22.951  36.206  0.00  0.00     0.044 A 
HETATM   24  C   UNK N   1      22.087  21.374  38.077  0.00  0.00     0.050 C 
HETATM   25  C   UNK N   1      19.331  19.672  42.898  0.00  0.00     0.259 A 
HETATM   26  C   UNK N   1      16.580  19.292  43.065  0.00  0.00     0.037 A 
HETATM   27  C   UNK N   1      21.138  23.974  36.974  0.00  0.00     0.051 A 
HETATM   28  C   UNK N   1      18.655  24.249  35.718  0.00  0.00     0.104 A 
HETATM   29  C   UNK N   1      17.306  19.760  44.165  0.00  0.00     0.009 A 
HETATM   30  C   UNK N   1      20.749  25.212  36.491  0.00  0.00     0.091 A 
HETATM   31  C   UNK N   1      19.512  25.360  35.865  0.00  0.00     0.101 A 
HETATM   32  C   UNK N   1      16.619  20.059  45.465  0.00  0.00     0.068 C 
HETATM   33  H   UNK N   1      19.181  20.305  44.885  0.00  0.00     0.169 HD
ENDROOT
BRANCH   6  34
HETATM   34  O   UNK N   1      19.851  16.771  38.299  0.00  0.00    -0.376 OA
HETATM   35  H   UNK N   1      19.183  16.062  38.105  0.00  0.00     0.211 HD
ENDBRANCH   6  34
BRANCH  16  36
HETATM   36  O   UNK N   1      20.638  18.996  40.456  0.00  0.00    -0.354 OA
HETATM   37  C   UNK N   1      21.519  18.025  40.888  0.00  0.00     0.210 C 
ENDBRANCH  16  36
BRANCH  21  38
HETATM   38  O   UNK N   1      17.026  21.792  35.423  0.00  0.00    -0.359 OA
HETATM   39  H   UNK N   1      16.257  21.237  35.551  0.00  0.00     0.218 HD
ENDBRANCH  21  38
BRANCH  28  40
HETATM   40  O   UNK N   1      17.461  24.433  35.120  0.00  0.00    -0.358 OA
HETATM   41  H   UNK N   1      16.657  23.939  35.333  0.00  0.00     0.218 HD
ENDBRANCH  28  40
BRANCH  30  42
HETATM   42  O   UNK N   1      21.595  26.256  36.644  0.00  0.00    -0.359 OA
HETATM   43  H   UNK N   1      22.451  26.320  36.200  0.00  0.00     0.218 HD
ENDBRANCH  30  42
TORSDOF 5
ENDMDL
MODEL 9
REMARK VINA RESULT:      -6.6      3.766      6.682
REMARK  5 active torsions:
REMARK  status: ('A' for Active; 'I' for Inactive)
REMARK    1  A    between atoms: O_2  and  C_11 
REMARK    2  A    between atoms: O_5  and  C_21 
REMARK    3  A    between atoms: O_6  and  C_26 
REMARK    4  A    between atoms: O_8  and  C_33 
REMARK    5  A    between atoms: O_9  and  C_35 
ROOT
HETATM    1 Cl   UNK N   1      13.782  25.816  37.393  0.00  0.00    -0.078 Cl
HETATM    2  O   UNK N   1      17.276  17.874  39.500  0.00  0.00    -0.288 OA
HETATM    3  O   UNK N   1      19.348  22.086  41.660  0.00  0.00    -0.292 OA
HETATM    4  O   UNK N   1      19.909  17.655  34.916  0.00  0.00    -0.267 OA
HETATM    5  N   UNK N   1      21.814  18.597  34.231  0.00  0.00    -0.327 N 
HETATM    6  C   UNK N   1      19.382  18.798  40.044  0.00  0.00     0.164 C 
HETATM    7  C   UNK N   1      19.561  19.778  41.234  0.00  0.00     0.108 C 
HETATM    8  C   UNK N   1      21.047  19.841  41.602  0.00  0.00     0.021 C 
HETATM    9  C   UNK N   1      20.365  19.093  38.884  0.00  0.00     0.025 A 
HETATM   10  C   UNK N   1      21.871  20.447  40.467  0.00  0.00     0.040 C 
HETATM   11  C   UNK N   1      21.531  19.876  39.110  0.00  0.00    -0.045 A 
HETATM   12  C   UNK N   1      17.937  18.897  39.589  0.00  0.00     0.201 C 
HETATM   13  C   UNK N   1      18.983  21.158  40.953  0.00  0.00     0.171 C 
HETATM   14  C   UNK N   1      17.326  20.235  39.291  0.00  0.00     0.037 A 
HETATM   15  C   UNK N   1      17.860  21.355  39.956  0.00  0.00     0.059 A 
HETATM   16  C   UNK N   1      20.156  18.541  37.583  0.00  0.00     0.095 A 
HETATM   17  C   UNK N   1      22.425  20.130  38.062  0.00  0.00     0.020 A 
HETATM   18  C   UNK N   1      16.223  20.381  38.401  0.00  0.00    -0.036 A 
HETATM   19  C   UNK N   1      21.072  18.816  36.527  0.00  0.00     0.076 A 
HETATM   20  C   UNK N   1      22.210  19.607  36.786  0.00  0.00    -0.015 A 
HETATM   21  C   UNK N   1      17.296  22.641  39.763  0.00  0.00     0.094 A 
HETATM   22  C   UNK N   1      15.662  21.681  38.177  0.00  0.00    -0.011 A 
HETATM   23  C   UNK N   1      16.194  22.826  38.855  0.00  0.00     0.044 A 
HETATM   24  C   UNK N   1      15.698  19.135  37.686  0.00  0.00     0.050 C 
HETATM   25  C   UNK N   1      20.886  18.322  35.206  0.00  0.00     0.259 A 
HETATM   26  C   UNK N   1      23.135  19.862  35.764  0.00  0.00     0.037 A 
HETATM   27  C   UNK N   1      14.565  21.863  37.296  0.00  0.00     0.051 A 
HETATM   28  C   UNK N   1      15.601  24.112  38.596  0.00  0.00     0.104 A 
HETATM   29  C   UNK N   1      22.924  19.340  34.483  0.00  0.00     0.009 A 
HETATM   30  C   UNK N   1      14.002  23.106  37.065  0.00  0.00     0.091 A 
HETATM   31  C   UNK N   1      14.512  24.235  37.706  0.00  0.00     0.101 A 
HETATM   32  C   UNK N   1      23.912  19.591  33.381  0.00  0.00     0.068 C 
HETATM   33  H   UNK N   1      21.662  18.218  33.267  0.00  0.00     0.169 HD
ENDROOT
BRANCH   6  34
HETATM   34  O   UNK N   1      19.670  17.482  40.465  0.00  0.00    -0.376 OA
HETATM   35  H   UNK N   1      20.398  17.519  41.140  0.00  0.00     0.211 HD
ENDBRANCH   6  34
BRANCH  16  36
HETATM   36  O   UNK N   1      19.075  17.763  37.336  0.00  0.00    -0.354 OA
HETATM   37  C   UNK N   1      19.129  16.384  37.372  0.00  0.00     0.210 C 
ENDBRANCH  16  36
BRANCH  21  38
HETATM   38  O   UNK N   1      17.831  23.653  40.490  0.00  0.00    -0.359 OA
HETATM   39  H   UNK N   1      18.204  23.641  41.372  0.00  0.00     0.218 HD
ENDBRANCH  21  38
BRANCH  28  40
HETATM   40  O   UNK N   1      16.076  25.227  39.186  0.00  0.00    -0.358 OA
HETATM   41  H   UNK N   1      16.192  25.337  40.139  0.00  0.00     0.218 HD
ENDBRANCH  28  40
BRANCH  30  42
HETATM   42  O   UNK N   1      12.957  23.189  36.210  0.00  0.00    -0.359 OA
HETATM   43  H   UNK N   1      12.201  23.777  36.344  0.00  0.00     0.218 HD
ENDBRANCH  30  42
TORSDOF 5
ENDMDL
