# Supplementary material for: Anti-cancer activity elucidation of geissolosimine as an MDM2-p53 interaction inhibitor: An in-silico study
Source: PLoS One. 2025 May 8;20(5):e0323003. doi: 10.1371/journal.pone.0323003 (PMC12061181; doi:10.1371/journal.pone.0323003)
Supplement: S12 File — (ZIP) [file pone.0323003.s012.zip › molecular docking/docking files/docking/99596_uff_E=834.09_uff_E=833.87_out.pdbqt]

MODEL 1
REMARK VINA RESULT:      -6.5      0.000      0.000
REMARK  4 active torsions:
REMARK  status: ('A' for Active; 'I' for Inactive)
REMARK    1  A    between atoms: O_4  and  C_13 
REMARK    2  A    between atoms: O_5  and  C_16 
REMARK    3  A    between atoms: O_8  and  C_25 
REMARK    4  A    between atoms: O_9  and  C_28 
ROOT
HETATM    1 Cl   UNK N   1      17.474  16.379  35.007  0.00  0.00    -0.081 Cl
HETATM    2  S   UNK N   1      16.323  19.360  42.536  0.00  0.00    -0.050 SA
HETATM    3  S   UNK N   1      17.850  20.706  43.218  0.00  0.00    -0.053 SA
HETATM    4  O   UNK N   1      17.590  22.823  40.302  0.00  0.00    -0.269 OA
HETATM    5  O   UNK N   1      18.346  17.948  39.909  0.00  0.00    -0.269 OA
HETATM    6  N   UNK N   1      16.606  20.787  40.235  0.00  0.00    -0.294 N 
HETATM    7  N   UNK N   1      16.517  21.429  37.951  0.00  0.00    -0.358 N 
HETATM    8  N   UNK N   1      19.068  19.827  40.969  0.00  0.00    -0.326 N 
HETATM    9  C   UNK N   1      15.290  19.534  38.713  0.00  0.00     0.155 C 
HETATM   10  C   UNK N   1      15.720  21.010  39.095  0.00  0.00     0.233 C 
HETATM   11  C   UNK N   1      16.655  19.428  40.731  0.00  0.00     0.206 C 
HETATM   12  C   UNK N   1      15.486  18.740  40.010  0.00  0.00     0.210 C 
HETATM   13  C   UNK N   1      16.231  19.210  37.582  0.00  0.00     0.014 A 
HETATM   14  C   UNK N   1      18.617  21.090  41.606  0.00  0.00     0.171 C 
HETATM   15  C   UNK N   1      17.542  21.670  40.699  0.00  0.00     0.263 C 
HETATM   16  C   UNK N   1      18.083  18.976  40.515  0.00  0.00     0.264 C 
HETATM   17  C   UNK N   1      16.893  20.324  37.176  0.00  0.00     0.078 A 
HETATM   18  C   UNK N   1      16.800  22.811  37.612  0.00  0.00     0.152 C 
HETATM   19  C   UNK N   1      16.394  17.988  36.929  0.00  0.00     0.039 A 
HETATM   20  C   UNK N   1      19.754  22.104  41.866  0.00  0.00     0.062 C 
HETATM   21  C   UNK N   1      17.815  20.294  36.117  0.00  0.00     0.130 A 
HETATM   22  C   UNK N   1      20.480  19.529  40.759  0.00  0.00     0.155 C 
HETATM   23  C   UNK N   1      17.275  17.914  35.843  0.00  0.00     0.070 A 
HETATM   24  C   UNK N   1      17.990  19.061  35.424  0.00  0.00     0.125 A 
ENDROOT
BRANCH   9  25
HETATM   25  O   UNK N   1      13.980  19.429  38.213  0.00  0.00    -0.378 OA
HETATM   26  H   UNK N   1      13.864  18.507  37.861  0.00  0.00     0.211 HD
ENDBRANCH   9  25
BRANCH  12  27
HETATM   27  O   UNK N   1      15.623  17.356  39.833  0.00  0.00    -0.388 OA
HETATM   28  H   UNK N   1      15.387  16.937  40.701  0.00  0.00     0.210 HD
ENDBRANCH  12  27
BRANCH  21  29
HETATM   29  O   UNK N   1      18.514  21.425  35.830  0.00  0.00    -0.351 OA
HETATM   30  C   UNK N   1      19.822  21.680  36.185  0.00  0.00     0.210 C 
ENDBRANCH  21  29
BRANCH  24  31
HETATM   31  O   UNK N   1      18.809  18.974  34.353  0.00  0.00    -0.351 OA
HETATM   32  C   UNK N   1      18.359  19.313  33.091  0.00  0.00     0.210 C 
ENDBRANCH  24  31
TORSDOF 4
ENDMDL
MODEL 2
REMARK VINA RESULT:      -6.5      2.767      4.182
REMARK  4 active torsions:
REMARK  status: ('A' for Active; 'I' for Inactive)
REMARK    1  A    between atoms: O_4  and  C_13 
REMARK    2  A    between atoms: O_5  and  C_16 
REMARK    3  A    between atoms: O_8  and  C_25 
REMARK    4  A    between atoms: O_9  and  C_28 
ROOT
HETATM    1 Cl   UNK N   1      13.582  23.456  36.013  0.00  0.00    -0.081 Cl
HETATM    2  S   UNK N   1      16.916  16.645  39.078  0.00  0.00    -0.050 SA
HETATM    3  S   UNK N   1      19.046  16.498  38.846  0.00  0.00    -0.053 SA
HETATM    4  O   UNK N   1      19.650  19.726  40.353  0.00  0.00    -0.269 OA
HETATM    5  O   UNK N   1      16.533  19.183  36.547  0.00  0.00    -0.269 OA
HETATM    6  N   UNK N   1      17.533  19.212  39.740  0.00  0.00    -0.294 N 
HETATM    7  N   UNK N   1      17.350  21.541  40.162  0.00  0.00    -0.358 N 
HETATM    8  N   UNK N   1      18.622  18.665  37.283  0.00  0.00    -0.326 N 
HETATM    9  C   UNK N   1      15.391  20.221  39.849  0.00  0.00     0.155 C 
HETATM   10  C   UNK N   1      16.828  20.229  40.516  0.00  0.00     0.233 C 
HETATM   11  C   UNK N   1      16.716  18.452  38.818  0.00  0.00     0.206 C 
HETATM   12  C   UNK N   1      15.281  18.830  39.217  0.00  0.00     0.210 C 
HETATM   13  C   UNK N   1      15.475  21.384  38.896  0.00  0.00     0.014 A 
HETATM   14  C   UNK N   1      19.403  18.251  38.477  0.00  0.00     0.171 C 
HETATM   15  C   UNK N   1      18.892  19.090  39.638  0.00  0.00     0.263 C 
HETATM   16  C   UNK N   1      17.257  18.777  37.444  0.00  0.00     0.264 C 
HETATM   17  C   UNK N   1      16.599  22.111  39.126  0.00  0.00     0.078 A 
HETATM   18  C   UNK N   1      18.439  22.204  40.856  0.00  0.00     0.152 C 
HETATM   19  C   UNK N   1      14.535  21.780  37.945  0.00  0.00     0.039 A 
HETATM   20  C   UNK N   1      20.932  18.384  38.305  0.00  0.00     0.062 C 
HETATM   21  C   UNK N   1      16.901  23.265  38.383  0.00  0.00     0.130 A 
HETATM   22  C   UNK N   1      19.267  19.014  36.022  0.00  0.00     0.155 C 
HETATM   23  C   UNK N   1      14.771  22.944  37.203  0.00  0.00     0.070 A 
HETATM   24  C   UNK N   1      15.950  23.698  37.414  0.00  0.00     0.125 A 
ENDROOT
BRANCH   9  25
HETATM   25  O   UNK N   1      14.340  20.488  40.746  0.00  0.00    -0.378 OA
HETATM   26  H   UNK N   1      14.664  20.276  41.661  0.00  0.00     0.211 HD
ENDBRANCH   9  25
BRANCH  12  27
HETATM   27  O   UNK N   1      14.328  18.727  38.192  0.00  0.00    -0.388 OA
HETATM   28  H   UNK N   1      14.380  19.572  37.675  0.00  0.00     0.210 HD
ENDBRANCH  12  27
BRANCH  21  29
HETATM   29  O   UNK N   1      18.092  23.886  38.600  0.00  0.00    -0.351 OA
HETATM   30  C   UNK N   1      19.214  23.785  37.803  0.00  0.00     0.210 C 
ENDBRANCH  21  29
BRANCH  24  31
HETATM   31  O   UNK N   1      16.141  24.835  36.711  0.00  0.00    -0.351 OA
HETATM   32  C   UNK N   1      16.752  24.806  35.472  0.00  0.00     0.210 C 
ENDBRANCH  24  31
TORSDOF 4
ENDMDL
MODEL 3
REMARK VINA RESULT:      -6.0      3.381      5.461
REMARK  4 active torsions:
REMARK  status: ('A' for Active; 'I' for Inactive)
REMARK    1  A    between atoms: O_4  and  C_13 
REMARK    2  A    between atoms: O_5  and  C_16 
REMARK    3  A    between atoms: O_8  and  C_25 
REMARK    4  A    between atoms: O_9  and  C_28 
ROOT
HETATM    1 Cl   UNK N   1      14.109  21.327  39.885  0.00  0.00    -0.081 Cl
HETATM    2  S   UNK N   1      21.269  23.185  36.397  0.00  0.00    -0.050 SA
HETATM    3  S   UNK N   1      22.765  21.650  36.531  0.00  0.00    -0.053 SA
HETATM    4  O   UNK N   1      20.600  19.116  35.136  0.00  0.00    -0.269 OA
HETATM    5  O   UNK N   1      19.237  21.828  39.046  0.00  0.00    -0.269 OA
HETATM    6  N   UNK N   1      19.667  21.062  35.817  0.00  0.00    -0.294 N 
HETATM    7  N   UNK N   1      17.746  19.703  35.502  0.00  0.00    -0.358 N 
HETATM    8  N   UNK N   1      20.932  20.569  38.200  0.00  0.00    -0.326 N 
HETATM    9  C   UNK N   1      17.512  22.050  35.842  0.00  0.00     0.155 C 
HETATM   10  C   UNK N   1      18.391  20.950  35.115  0.00  0.00     0.233 C 
HETATM   11  C   UNK N   1      19.776  22.172  36.740  0.00  0.00     0.206 C 
HETATM   12  C   UNK N   1      18.541  23.028  36.420  0.00  0.00     0.210 C 
HETATM   13  C   UNK N   1      16.736  21.230  36.838  0.00  0.00     0.014 A 
HETATM   14  C   UNK N   1      21.679  20.245  36.958  0.00  0.00     0.171 C 
HETATM   15  C   UNK N   1      20.640  20.102  35.855  0.00  0.00     0.263 C 
HETATM   16  C   UNK N   1      19.959  21.541  38.103  0.00  0.00     0.264 C 
HETATM   17  C   UNK N   1      16.890  19.904  36.592  0.00  0.00     0.078 A 
HETATM   18  C   UNK N   1      17.899  18.447  34.791  0.00  0.00     0.152 C 
HETATM   19  C   UNK N   1      15.885  21.689  37.845  0.00  0.00     0.039 A 
HETATM   20  C   UNK N   1      22.572  18.990  37.070  0.00  0.00     0.062 C 
HETATM   21  C   UNK N   1      16.248  18.925  37.369  0.00  0.00     0.130 A 
HETATM   22  C   UNK N   1      21.155  19.844  39.446  0.00  0.00     0.155 C 
HETATM   23  C   UNK N   1      15.193  20.754  38.625  0.00  0.00     0.070 A 
HETATM   24  C   UNK N   1      15.363  19.368  38.395  0.00  0.00     0.125 A 
ENDROOT
BRANCH   9  25
HETATM   25  O   UNK N   1      16.579  22.686  35.003  0.00  0.00    -0.378 OA
HETATM   26  H   UNK N   1      16.942  23.582  34.774  0.00  0.00     0.211 HD
ENDBRANCH   9  25
BRANCH  12  27
HETATM   27  O   UNK N   1      18.069  23.816  37.479  0.00  0.00    -0.388 OA
HETATM   28  H   UNK N   1      18.233  24.760  37.221  0.00  0.00     0.210 HD
ENDBRANCH  12  27
BRANCH  21  29
HETATM   29  O   UNK N   1      16.527  17.616  37.128  0.00  0.00    -0.351 OA
HETATM   30  C   UNK N   1      17.389  16.825  37.858  0.00  0.00     0.210 C 
ENDBRANCH  21  29
BRANCH  24  31
HETATM   31  O   UNK N   1      14.660  18.485  39.137  0.00  0.00    -0.351 OA
HETATM   32  C   UNK N   1      15.118  18.080  40.376  0.00  0.00     0.210 C 
ENDBRANCH  24  31
TORSDOF 4
ENDMDL
MODEL 4
REMARK VINA RESULT:      -5.8      3.448      6.162
REMARK  4 active torsions:
REMARK  status: ('A' for Active; 'I' for Inactive)
REMARK    1  A    between atoms: O_4  and  C_13 
REMARK    2  A    between atoms: O_5  and  C_16 
REMARK    3  A    between atoms: O_8  and  C_25 
REMARK    4  A    between atoms: O_9  and  C_28 
ROOT
HETATM    1 Cl   UNK N   1      19.646  23.071  42.838  0.00  0.00    -0.081 Cl
HETATM    2  S   UNK N   1      18.206  20.988  35.061  0.00  0.00    -0.050 SA
HETATM    3  S   UNK N   1      18.196  18.874  34.678  0.00  0.00    -0.053 SA
HETATM    4  O   UNK N   1      15.782  18.197  37.280  0.00  0.00    -0.269 OA
HETATM    5  O   UNK N   1      19.954  20.696  38.200  0.00  0.00    -0.269 OA
HETATM    6  N   UNK N   1      16.780  20.227  37.251  0.00  0.00    -0.294 N 
HETATM    7  N   UNK N   1      15.750  20.238  39.390  0.00  0.00    -0.358 N 
HETATM    8  N   UNK N   1      19.131  18.817  37.216  0.00  0.00    -0.326 N 
HETATM    9  C   UNK N   1      16.667  22.245  38.490  0.00  0.00     0.155 C 
HETATM   10  C   UNK N   1      15.847  20.941  38.119  0.00  0.00     0.233 C 
HETATM   11  C   UNK N   1      17.974  20.958  36.882  0.00  0.00     0.206 C 
HETATM   12  C   UNK N   1      17.672  22.393  37.343  0.00  0.00     0.210 C 
HETATM   13  C   UNK N   1      17.238  21.889  39.838  0.00  0.00     0.014 A 
HETATM   14  C   UNK N   1      18.011  18.286  36.397  0.00  0.00     0.171 C 
HETATM   15  C   UNK N   1      16.737  18.890  36.968  0.00  0.00     0.263 C 
HETATM   16  C   UNK N   1      19.122  20.171  37.475  0.00  0.00     0.264 C 
HETATM   17  C   UNK N   1      16.674  20.749  40.312  0.00  0.00     0.078 A 
HETATM   18  C   UNK N   1      14.766  19.214  39.687  0.00  0.00     0.152 C 
HETATM   19  C   UNK N   1      18.153  22.618  40.598  0.00  0.00     0.039 A 
HETATM   20  C   UNK N   1      17.943  16.743  36.352  0.00  0.00     0.062 C 
HETATM   21  C   UNK N   1      17.019  20.215  41.565  0.00  0.00     0.130 A 
HETATM   22  C   UNK N   1      20.151  17.945  37.787  0.00  0.00     0.155 C 
HETATM   23  C   UNK N   1      18.504  22.148  41.870  0.00  0.00     0.070 A 
HETATM   24  C   UNK N   1      17.942  20.948  42.367  0.00  0.00     0.125 A 
ENDROOT
BRANCH   9  25
HETATM   25  O   UNK N   1      15.874  23.394  38.660  0.00  0.00    -0.378 OA
HETATM   26  H   UNK N   1      15.525  23.654  37.767  0.00  0.00     0.211 HD
ENDBRANCH   9  25
BRANCH  12  27
HETATM   27  O   UNK N   1      18.798  23.172  37.648  0.00  0.00    -0.388 OA
HETATM   28  H   UNK N   1      18.461  23.982  38.110  0.00  0.00     0.210 HD
ENDBRANCH  12  27
BRANCH  21  29
HETATM   29  O   UNK N   1      16.487  19.018  41.931  0.00  0.00    -0.351 OA
HETATM   30  C   UNK N   1      17.136  17.801  41.902  0.00  0.00     0.210 C 
ENDBRANCH  21  29
BRANCH  24  31
HETATM   31  O   UNK N   1      18.269  20.531  43.609  0.00  0.00    -0.351 OA
HETATM   32  C   UNK N   1      17.456  20.822  44.689  0.00  0.00     0.210 C 
ENDBRANCH  24  31
TORSDOF 4
ENDMDL
MODEL 5
REMARK VINA RESULT:      -5.6      3.418      5.380
REMARK  4 active torsions:
REMARK  status: ('A' for Active; 'I' for Inactive)
REMARK    1  A    between atoms: O_4  and  C_13 
REMARK    2  A    between atoms: O_5  and  C_16 
REMARK    3  A    between atoms: O_8  and  C_25 
REMARK    4  A    between atoms: O_9  and  C_28 
ROOT
HETATM    1 Cl   UNK N   1      13.431  21.439  38.061  0.00  0.00    -0.081 Cl
HETATM    2  S   UNK N   1      20.796  17.922  37.531  0.00  0.00    -0.050 SA
HETATM    3  S   UNK N   1      21.727  18.060  35.601  0.00  0.00    -0.053 SA
HETATM    4  O   UNK N   1      21.345  21.650  35.436  0.00  0.00    -0.269 OA
HETATM    5  O   UNK N   1      17.491  18.668  36.303  0.00  0.00    -0.269 OA
HETATM    6  N   UNK N   1      20.183  20.523  37.017  0.00  0.00    -0.294 N 
HETATM    7  N   UNK N   1      19.148  22.658  37.101  0.00  0.00    -0.358 N 
HETATM    8  N   UNK N   1      19.278  18.990  34.931  0.00  0.00    -0.326 N 
HETATM    9  C   UNK N   1      18.700  21.040  38.793  0.00  0.00     0.155 C 
HETATM   10  C   UNK N   1      19.847  21.649  37.884  0.00  0.00     0.233 C 
HETATM   11  C   UNK N   1      19.555  19.264  37.357  0.00  0.00     0.206 C 
HETATM   12  C   UNK N   1      18.948  19.528  38.743  0.00  0.00     0.210 C 
HETATM   13  C   UNK N   1      17.454  21.536  38.108  0.00  0.00     0.014 A 
HETATM   14  C   UNK N   1      20.704  19.401  34.899  0.00  0.00     0.171 C 
HETATM   15  C   UNK N   1      20.824  20.612  35.812  0.00  0.00     0.263 C 
HETATM   16  C   UNK N   1      18.679  18.922  36.172  0.00  0.00     0.264 C 
HETATM   17  C   UNK N   1      17.761  22.464  37.166  0.00  0.00     0.078 A 
HETATM   18  C   UNK N   1      19.797  23.767  36.427  0.00  0.00     0.152 C 
HETATM   19  C   UNK N   1      16.130  21.207  38.399  0.00  0.00     0.039 A 
HETATM   20  C   UNK N   1      21.242  19.697  33.482  0.00  0.00     0.062 C 
HETATM   21  C   UNK N   1      16.771  23.100  36.399  0.00  0.00     0.130 A 
HETATM   22  C   UNK N   1      18.517  18.746  33.711  0.00  0.00     0.155 C 
HETATM   23  C   UNK N   1      15.102  21.840  37.688  0.00  0.00     0.070 A 
HETATM   24  C   UNK N   1      15.409  22.791  36.686  0.00  0.00     0.125 A 
ENDROOT
BRANCH   9  25
HETATM   25  O   UNK N   1      18.683  21.539  40.108  0.00  0.00    -0.378 OA
HETATM   26  H   UNK N   1      18.810  20.769  40.723  0.00  0.00     0.211 HD
ENDBRANCH   9  25
BRANCH  12  27
HETATM   27  O   UNK N   1      17.833  18.742  39.069  0.00  0.00    -0.388 OA
HETATM   28  H   UNK N   1      18.159  18.034  39.683  0.00  0.00     0.210 HD
ENDBRANCH  12  27
BRANCH  21  29
HETATM   29  O   UNK N   1      17.158  23.945  35.406  0.00  0.00    -0.351 OA
HETATM   30  C   UNK N   1      17.071  25.322  35.436  0.00  0.00     0.210 C 
ENDBRANCH  21  29
BRANCH  24  31
HETATM   31  O   UNK N   1      14.402  23.413  36.036  0.00  0.00    -0.351 OA
HETATM   32  C   UNK N   1      13.804  24.538  36.572  0.00  0.00     0.210 C 
ENDBRANCH  24  31
TORSDOF 4
ENDMDL
MODEL 6
REMARK VINA RESULT:      -5.4      3.420      4.810
REMARK  4 active torsions:
REMARK  status: ('A' for Active; 'I' for Inactive)
REMARK    1  A    between atoms: O_4  and  C_13 
REMARK    2  A    between atoms: O_5  and  C_16 
REMARK    3  A    between atoms: O_8  and  C_25 
REMARK    4  A    between atoms: O_9  and  C_28 
ROOT
HETATM    1 Cl   UNK N   1      14.583  18.103  40.027  0.00  0.00    -0.081 Cl
HETATM    2  S   UNK N   1      20.975  18.450  45.117  0.00  0.00    -0.050 SA
HETATM    3  S   UNK N   1      22.795  19.171  44.235  0.00  0.00    -0.053 SA
HETATM    4  O   UNK N   1      21.242  22.176  42.965  0.00  0.00    -0.269 OA
HETATM    5  O   UNK N   1      19.414  17.688  41.959  0.00  0.00    -0.269 OA
HETATM    6  N   UNK N   1      19.901  20.507  43.695  0.00  0.00    -0.294 N 
HETATM    7  N   UNK N   1      18.345  21.905  42.571  0.00  0.00    -0.358 N 
HETATM    8  N   UNK N   1      21.329  18.918  41.976  0.00  0.00    -0.326 N 
HETATM    9  C   UNK N   1      17.576  20.123  43.954  0.00  0.00     0.155 C 
HETATM   10  C   UNK N   1      18.664  21.270  43.842  0.00  0.00     0.233 C 
HETATM   11  C   UNK N   1      19.777  19.076  43.875  0.00  0.00     0.206 C 
HETATM   12  C   UNK N   1      18.364  18.908  44.455  0.00  0.00     0.210 C 
HETATM   13  C   UNK N   1      17.050  20.044  42.545  0.00  0.00     0.014 A 
HETATM   14  C   UNK N   1      22.087  19.942  42.738  0.00  0.00     0.171 C 
HETATM   15  C   UNK N   1      21.074  20.987  43.181  0.00  0.00     0.263 C 
HETATM   16  C   UNK N   1      20.151  18.473  42.538  0.00  0.00     0.264 C 
HETATM   17  C   UNK N   1      17.505  21.087  41.804  0.00  0.00     0.078 A 
HETATM   18  C   UNK N   1      18.765  23.242  42.196  0.00  0.00     0.152 C 
HETATM   19  C   UNK N   1      16.151  19.116  42.018  0.00  0.00     0.039 A 
HETATM   20  C   UNK N   1      23.254  20.576  41.949  0.00  0.00     0.062 C 
HETATM   21  C   UNK N   1      17.140  21.258  40.458  0.00  0.00     0.130 A 
HETATM   22  C   UNK N   1      21.760  18.457  40.661  0.00  0.00     0.155 C 
HETATM   23  C   UNK N   1      15.727  19.262  40.691  0.00  0.00     0.070 A 
HETATM   24  C   UNK N   1      16.212  20.330  39.900  0.00  0.00     0.125 A 
ENDROOT
BRANCH   9  25
HETATM   25  O   UNK N   1      16.490  20.440  44.790  0.00  0.00    -0.378 OA
HETATM   26  H   UNK N   1      15.894  19.647  44.823  0.00  0.00     0.211 HD
ENDBRANCH   9  25
BRANCH  12  27
HETATM   27  O   UNK N   1      17.756  17.670  44.200  0.00  0.00    -0.388 OA
HETATM   28  H   UNK N   1      18.483  17.049  43.937  0.00  0.00     0.210 HD
ENDBRANCH  12  27
BRANCH  21  29
HETATM   29  O   UNK N   1      17.711  22.269  39.751  0.00  0.00    -0.351 OA
HETATM   30  C   UNK N   1      18.708  22.134  38.807  0.00  0.00     0.210 C 
ENDBRANCH  21  29
BRANCH  24  31
HETATM   31  O   UNK N   1      15.763  20.471  38.634  0.00  0.00    -0.351 OA
HETATM   32  C   UNK N   1      14.710  21.319  38.348  0.00  0.00     0.210 C 
ENDBRANCH  24  31
TORSDOF 4
ENDMDL
MODEL 7
REMARK VINA RESULT:      -5.3      3.217      4.650
REMARK  4 active torsions:
REMARK  status: ('A' for Active; 'I' for Inactive)
REMARK    1  A    between atoms: O_4  and  C_13 
REMARK    2  A    between atoms: O_5  and  C_16 
REMARK    3  A    between atoms: O_8  and  C_25 
REMARK    4  A    between atoms: O_9  and  C_28 
ROOT
HETATM    1 Cl   UNK N   1      15.227  23.312  37.410  0.00  0.00    -0.081 Cl
HETATM    2  S   UNK N   1      16.230  15.598  39.934  0.00  0.00    -0.050 SA
HETATM    3  S   UNK N   1      18.270  15.014  40.269  0.00  0.00    -0.053 SA
HETATM    4  O   UNK N   1      18.936  17.808  42.462  0.00  0.00    -0.269 OA
HETATM    5  O   UNK N   1      17.085  18.460  37.918  0.00  0.00    -0.269 OA
HETATM    6  N   UNK N   1      17.052  17.858  41.209  0.00  0.00    -0.294 N 
HETATM    7  N   UNK N   1      17.156  20.096  41.994  0.00  0.00    -0.358 N 
HETATM    8  N   UNK N   1      18.726  17.403  39.086  0.00  0.00    -0.326 N 
HETATM    9  C   UNK N   1      15.188  19.293  40.917  0.00  0.00     0.155 C 
HETATM   10  C   UNK N   1      16.332  18.897  41.940  0.00  0.00     0.233 C 
HETATM   11  C   UNK N   1      16.436  17.422  39.974  0.00  0.00     0.206 C 
HETATM   12  C   UNK N   1      15.036  18.053  40.029  0.00  0.00     0.210 C 
HETATM   13  C   UNK N   1      15.760  20.521  40.259  0.00  0.00     0.014 A 
HETATM   14  C   UNK N   1      19.021  16.677  40.347  0.00  0.00     0.171 C 
HETATM   15  C   UNK N   1      18.334  17.452  41.461  0.00  0.00     0.263 C 
HETATM   16  C   UNK N   1      17.419  17.792  38.886  0.00  0.00     0.264 C 
HETATM   17  C   UNK N   1      16.869  20.946  40.918  0.00  0.00     0.078 A 
HETATM   18  C   UNK N   1      18.079  20.407  43.070  0.00  0.00     0.152 C 
HETATM   19  C   UNK N   1      15.239  21.234  39.179  0.00  0.00     0.039 A 
HETATM   20  C   UNK N   1      20.528  16.489  40.627  0.00  0.00     0.062 C 
HETATM   21  C   UNK N   1      17.579  22.090  40.516  0.00  0.00     0.130 A 
HETATM   22  C   UNK N   1      19.775  17.759  38.137  0.00  0.00     0.155 C 
HETATM   23  C   UNK N   1      15.889  22.402  38.762  0.00  0.00     0.070 A 
HETATM   24  C   UNK N   1      17.059  22.843  39.424  0.00  0.00     0.125 A 
ENDROOT
BRANCH   9  25
HETATM   25  O   UNK N   1      13.977  19.669  41.526  0.00  0.00    -0.378 OA
HETATM   26  H   UNK N   1      13.354  18.898  41.459  0.00  0.00     0.211 HD
ENDBRANCH   9  25
BRANCH  12  27
HETATM   27  O   UNK N   1      14.440  18.296  38.783  0.00  0.00    -0.388 OA
HETATM   28  H   UNK N   1      14.934  17.744  38.123  0.00  0.00     0.210 HD
ENDBRANCH  12  27
BRANCH  21  29
HETATM   29  O   UNK N   1      18.735  22.398  41.162  0.00  0.00    -0.351 OA
HETATM   30  C   UNK N   1      18.868  23.305  42.194  0.00  0.00     0.210 C 
ENDBRANCH  21  29
BRANCH  24  31
HETATM   31  O   UNK N   1      17.650  23.990  39.026  0.00  0.00    -0.351 OA
HETATM   32  C   UNK N   1      18.621  23.981  38.042  0.00  0.00     0.210 C 
ENDBRANCH  24  31
TORSDOF 4
ENDMDL
MODEL 8
REMARK VINA RESULT:      -5.3      3.057      4.991
REMARK  4 active torsions:
REMARK  status: ('A' for Active; 'I' for Inactive)
REMARK    1  A    between atoms: O_4  and  C_13 
REMARK    2  A    between atoms: O_5  and  C_16 
REMARK    3  A    between atoms: O_8  and  C_25 
REMARK    4  A    between atoms: O_9  and  C_28 
ROOT
HETATM    1 Cl   UNK N   1      21.514  20.071  42.301  0.00  0.00    -0.081 Cl
HETATM    2  S   UNK N   1      14.428  21.887  38.643  0.00  0.00    -0.050 SA
HETATM    3  S   UNK N   1      14.583  23.270  37.008  0.00  0.00    -0.053 SA
HETATM    4  O   UNK N   1      17.121  21.327  35.323  0.00  0.00    -0.269 OA
HETATM    5  O   UNK N   1      17.640  22.739  40.038  0.00  0.00    -0.269 OA
HETATM    6  N   UNK N   1      16.648  20.827  37.479  0.00  0.00    -0.294 N 
HETATM    7  N   UNK N   1      18.651  19.598  37.138  0.00  0.00    -0.358 N 
HETATM    8  N   UNK N   1      17.107  23.487  37.957  0.00  0.00    -0.326 N 
HETATM    9  C   UNK N   1      17.337  19.232  39.092  0.00  0.00     0.155 C 
HETATM   10  C   UNK N   1      17.253  19.498  37.532  0.00  0.00     0.233 C 
HETATM   11  C   UNK N   1      16.182  21.352  38.744  0.00  0.00     0.206 C 
HETATM   12  C   UNK N   1      16.252  20.138  39.684  0.00  0.00     0.210 C 
HETATM   13  C   UNK N   1      18.762  19.606  39.402  0.00  0.00     0.014 A 
HETATM   14  C   UNK N   1      16.380  23.140  36.709  0.00  0.00     0.171 C 
HETATM   15  C   UNK N   1      16.704  21.683  36.414  0.00  0.00     0.263 C 
HETATM   16  C   UNK N   1      17.020  22.586  38.996  0.00  0.00     0.264 C 
HETATM   17  C   UNK N   1      19.470  19.788  38.259  0.00  0.00     0.078 A 
HETATM   18  C   UNK N   1      19.133  19.428  35.780  0.00  0.00     0.152 C 
HETATM   19  C   UNK N   1      19.371  19.687  40.655  0.00  0.00     0.039 A 
HETATM   20  C   UNK N   1      16.716  24.055  35.511  0.00  0.00     0.062 C 
HETATM   21  C   UNK N   1      20.835  20.122  38.275  0.00  0.00     0.130 A 
HETATM   22  C   UNK N   1      17.938  24.682  38.059  0.00  0.00     0.155 C 
HETATM   23  C   UNK N   1      20.739  19.981  40.726  0.00  0.00     0.070 A 
HETATM   24  C   UNK N   1      21.484  20.198  39.542  0.00  0.00     0.125 A 
ENDROOT
BRANCH   9  25
HETATM   25  O   UNK N   1      17.167  17.884  39.455  0.00  0.00    -0.378 OA
HETATM   26  H   UNK N   1      16.227  17.768  39.752  0.00  0.00     0.211 HD
ENDBRANCH   9  25
BRANCH  12  27
HETATM   27  O   UNK N   1      16.420  20.442  41.043  0.00  0.00    -0.388 OA
HETATM   28  H   UNK N   1      16.120  21.380  41.160  0.00  0.00     0.210 HD
ENDBRANCH  12  27
BRANCH  21  29
HETATM   29  O   UNK N   1      21.455  20.386  37.094  0.00  0.00    -0.351 OA
HETATM   30  C   UNK N   1      21.816  21.635  36.631  0.00  0.00     0.210 C 
ENDBRANCH  21  29
BRANCH  24  31
HETATM   31  O   UNK N   1      22.808  20.447  39.632  0.00  0.00    -0.351 OA
HETATM   32  C   UNK N   1      23.729  19.423  39.515  0.00  0.00     0.210 C 
ENDBRANCH  24  31
TORSDOF 4
ENDMDL
MODEL 9
REMARK VINA RESULT:      -5.3      2.827      3.930
REMARK  4 active torsions:
REMARK  status: ('A' for Active; 'I' for Inactive)
REMARK    1  A    between atoms: O_4  and  C_13 
REMARK    2  A    between atoms: O_5  and  C_16 
REMARK    3  A    between atoms: O_8  and  C_25 
REMARK    4  A    between atoms: O_9  and  C_28 
ROOT
HETATM    1 Cl   UNK N   1      19.704  15.647  40.234  0.00  0.00    -0.081 Cl
HETATM    2  S   UNK N   1      14.392  21.565  38.324  0.00  0.00    -0.050 SA
HETATM    3  S   UNK N   1      15.195  23.556  38.386  0.00  0.00    -0.053 SA
HETATM    4  O   UNK N   1      17.960  22.740  36.208  0.00  0.00    -0.269 OA
HETATM    5  O   UNK N   1      17.035  20.133  40.311  0.00  0.00    -0.269 OA
HETATM    6  N   UNK N   1      16.767  21.039  37.102  0.00  0.00    -0.294 N 
HETATM    7  N   UNK N   1      18.653  19.888  36.235  0.00  0.00    -0.358 N 
HETATM    8  N   UNK N   1      17.279  22.248  39.509  0.00  0.00    -0.326 N 
HETATM    9  C   UNK N   1      16.746  18.671  36.985  0.00  0.00     0.155 C 
HETATM   10  C   UNK N   1      17.200  19.972  36.203  0.00  0.00     0.233 C 
HETATM   11  C   UNK N   1      15.962  20.617  38.228  0.00  0.00     0.206 C 
HETATM   12  C   UNK N   1      15.612  19.159  37.894  0.00  0.00     0.210 C 
HETATM   13  C   UNK N   1      18.019  18.251  37.671  0.00  0.00     0.014 A 
HETATM   14  C   UNK N   1      16.972  23.135  38.359  0.00  0.00     0.171 C 
HETATM   15  C   UNK N   1      17.243  22.321  37.103  0.00  0.00     0.263 C 
HETATM   16  C   UNK N   1      16.778  20.965  39.454  0.00  0.00     0.264 C 
HETATM   17  C   UNK N   1      19.075  18.962  37.198  0.00  0.00     0.078 A 
HETATM   18  C   UNK N   1      19.535  20.595  35.325  0.00  0.00     0.152 C 
HETATM   19  C   UNK N   1      18.190  17.228  38.603  0.00  0.00     0.039 A 
HETATM   20  C   UNK N   1      17.761  24.463  38.361  0.00  0.00     0.062 C 
HETATM   21  C   UNK N   1      20.384  18.744  37.661  0.00  0.00     0.130 A 
HETATM   22  C   UNK N   1      18.134  22.679  40.610  0.00  0.00     0.155 C 
HETATM   23  C   UNK N   1      19.481  16.946  39.070  0.00  0.00     0.070 A 
HETATM   24  C   UNK N   1      20.588  17.695  38.604  0.00  0.00     0.125 A 
ENDROOT
BRANCH   9  25
HETATM   25  O   UNK N   1      16.348  17.610  36.152  0.00  0.00    -0.378 OA
HETATM   26  H   UNK N   1      15.404  17.772  35.889  0.00  0.00     0.211 HD
ENDBRANCH   9  25
BRANCH  12  27
HETATM   27  O   UNK N   1      15.355  18.336  39.000  0.00  0.00    -0.388 OA
HETATM   28  H   UNK N   1      14.391  18.106  38.960  0.00  0.00     0.210 HD
ENDBRANCH  12  27
BRANCH  21  29
HETATM   29  O   UNK N   1      21.376  19.560  37.216  0.00  0.00    -0.351 OA
HETATM   30  C   UNK N   1      22.005  20.544  37.950  0.00  0.00     0.210 C 
ENDBRANCH  21  29
BRANCH  24  31
HETATM   31  O   UNK N   1      21.826  17.383  39.042  0.00  0.00    -0.351 OA
HETATM   32  C   UNK N   1      22.635  16.525  38.322  0.00  0.00     0.210 C 
ENDBRANCH  24  31
TORSDOF 4
ENDMDL
