# Supplementary material for: Anti-cancer activity elucidation of geissolosimine as an MDM2-p53 interaction inhibitor: An in-silico study
Source: PLoS One. 2025 May 8;20(5):e0323003. doi: 10.1371/journal.pone.0323003 (PMC12061181; doi:10.1371/journal.pone.0323003)
Supplement: S12 File — (ZIP) [file pone.0323003.s012.zip › molecular docking/docking files/docking/conf.txt]

receptor = docking.pdbqt
exhaustiveness  = 8
center_x = 11.6436978742
center_y = 21.7592809504
center_z = 34.8736366325
size_x = 25.0
size_y = 25.0
size_z = 25.0
