# Supplementary material for: Anti-cancer activity elucidation of geissolosimine as an MDM2-p53 interaction inhibitor: An in-silico study
Source: PLoS One. 2025 May 8;20(5):e0323003. doi: 10.1371/journal.pone.0323003 (PMC12061181; doi:10.1371/journal.pone.0323003)
Supplement: S12 File — (ZIP) [file pone.0323003.s012.zip › molecular docking/docking files/docking/docking.pdbqt]

ATOM      1  N   ASP C  11      20.153  26.879  51.915  1.00 37.44    -0.057 N 
ATOM      2  CA  ASP C  11      20.681  27.879  50.949  1.00 36.37     0.266 C 
ATOM      3  C   ASP C  11      21.781  27.235  50.071  1.00 37.32     0.259 C 
ATOM      4  O   ASP C  11      22.501  26.336  50.512  1.00 35.93    -0.271 OA
ATOM      5  CB  ASP C  11      21.252  29.088  51.708  1.00 40.12     0.137 C 
ATOM      6  CG  ASP C  11      21.356  30.403  50.910  1.00 57.48     0.188 C 
ATOM      7  OD1 ASP C  11      21.531  30.359  49.672  1.00 58.58    -0.647 OA
ATOM      8  OD2 ASP C  11      21.288  31.465  51.569  1.00 64.88    -0.647 OA
ATOM      9  H1  ASP C  11      20.631  26.011  51.772  1.00 99.99     0.276 HD
ATOM     10  H2  ASP C  11      20.270  27.159  52.854  1.00 99.99     0.276 HD
ATOM     11  H3  ASP C  11      19.177  26.741  51.808  1.00 99.99     0.276 HD
ATOM     12  N   GLY C  12      21.865  27.710  48.827  1.00 29.73    -0.336 N 
ATOM     13  CA  GLY C  12      22.876  27.252  47.861  1.00 27.55     0.189 C 
ATOM     14  C   GLY C  12      22.717  28.007  46.541  1.00 26.85     0.253 C 
ATOM     15  O   GLY C  12      22.026  29.023  46.451  1.00 26.67    -0.270 OA
ATOM     16  H   GLY C  12      21.317  28.483  48.479  1.00 99.99     0.164 HD
ATOM     17  N   ALA C  13      23.374  27.456  45.534  1.00 20.10    -0.337 N 
ATOM     18  CA  ALA C  13      23.387  28.016  44.173  1.00 17.71     0.159 C 
ATOM     19  C   ALA C  13      23.611  26.873  43.182  1.00 18.20     0.251 C 
ATOM     20  O   ALA C  13      24.299  25.900  43.491  1.00 16.46    -0.271 OA
ATOM     21  CB  ALA C  13      24.531  29.026  44.058  1.00 18.55     0.034 C 
ATOM     22  H   ALA C  13      23.880  26.599  45.632  1.00 99.99     0.164 HD
ATOM     23  N   VAL C  14      22.894  26.950  42.073  1.00 16.05    -0.338 N 
ATOM     24  CA  VAL C  14      23.095  25.998  40.967  1.00 15.27     0.159 C 
ATOM     25  C   VAL C  14      23.384  26.768  39.675  1.00 16.86     0.251 C 
ATOM     26  O   VAL C  14      22.720  27.753  39.352  1.00 14.13    -0.271 OA
ATOM     27  CB  VAL C  14      21.927  24.998  40.867  1.00 17.55     0.029 C 
ATOM     28  CG1 VAL C  14      20.585  25.644  40.511  1.00 15.97     0.002 C 
ATOM     29  CG2 VAL C  14      22.257  23.853  39.903  1.00 17.35     0.002 C 
ATOM     30  H   VAL C  14      22.205  27.661  41.914  1.00 99.99     0.164 HD
ATOM     31  N   THR C  15      24.483  26.370  39.056  1.00 15.17    -0.336 N 
ATOM     32  CA  THR C  15      24.919  26.979  37.789  1.00 17.23     0.186 C 
ATOM     33  C   THR C  15      24.897  25.944  36.660  1.00 18.26     0.253 C 
ATOM     34  O   THR C  15      25.044  24.740  36.863  1.00 17.47    -0.270 OA
ATOM     35  CB  THR C  15      26.320  27.601  37.896  1.00 26.12     0.140 C 
ATOM     36  OG1 THR C  15      27.303  26.584  38.067  1.00 31.52    -0.382 OA
ATOM     37  CG2 THR C  15      26.448  28.570  39.069  1.00 26.41     0.034 C 
ATOM     38  H   THR C  15      25.129  25.713  39.446  1.00 99.99     0.164 HD
ATOM     39  HG1 THR C  15      28.192  27.029  38.168  1.00 99.99     0.210 HD
ATOM     40  N   THR C  16      24.651  26.470  35.474  1.00 15.11    -0.336 N 
ATOM     41  CA  THR C  16      24.586  25.687  34.229  1.00 16.05     0.186 C 
ATOM     42  C   THR C  16      25.605  26.192  33.198  1.00 21.39     0.253 C 
ATOM     43  O   THR C  16      25.851  27.391  33.100  1.00 18.93    -0.270 OA
ATOM     44  CB  THR C  16      23.164  25.720  33.647  1.00 18.78     0.140 C 
ATOM     45  OG1 THR C  16      23.208  25.063  32.380  1.00 17.64    -0.382 OA
ATOM     46  CG2 THR C  16      22.547  27.120  33.512  1.00 19.03     0.034 C 
ATOM     47  H   THR C  16      24.481  27.458  35.377  1.00 99.99     0.164 HD
ATOM     48  HG1 THR C  16      22.338  25.188  31.940  1.00 99.99     0.210 HD
ATOM     49  N   SER C  17      26.079  25.278  32.357  1.00 20.42    -0.335 N 
ATOM     50  CA  SER C  17      26.918  25.623  31.190  1.00 21.16     0.189 C 
ATOM     51  C   SER C  17      26.133  26.245  30.019  1.00 22.79     0.253 C 
ATOM     52  O   SER C  17      26.728  26.852  29.134  1.00 21.87    -0.270 OA
ATOM     53  CB  SER C  17      27.686  24.393  30.704  1.00 27.03     0.169 C 
ATOM     54  OG  SER C  17      26.767  23.338  30.404  1.00 36.84    -0.380 OA
ATOM     55  H   SER C  17      25.832  24.309  32.415  1.00 99.99     0.164 HD
ATOM     56  HG  SER C  17      27.285  22.562  30.037  1.00 99.99     0.211 HD
ATOM     57  N   GLN C  18      24.805  26.108  30.041  1.00 18.22    -0.337 N 
ATOM     58  CA  GLN C  18      23.908  26.650  28.994  1.00 18.48     0.160 C 
ATOM     59  C   GLN C  18      23.761  28.188  28.993  1.00 22.41     0.251 C 
ATOM     60  O   GLN C  18      23.279  28.762  28.020  1.00 23.29    -0.271 OA
ATOM     61  CB  GLN C  18      22.518  26.001  29.068  1.00 19.45     0.042 C 
ATOM     62  CG  GLN C  18      22.498  24.500  28.741  1.00 25.19     0.090 C 
ATOM     63  CD  GLN C  18      21.067  23.948  28.646  1.00 33.92     0.227 C 
ATOM     64  OE1 GLN C  18      20.122  24.611  28.236  1.00 25.22    -0.273 OA
ATOM     65  NE2 GLN C  18      20.872  22.723  29.078  1.00 20.24    -0.369 N 
ATOM     66  H   GLN C  18      24.346  25.643  30.799  1.00 99.99     0.164 HD
ATOM     67 1HE2 GLN C  18      19.929  22.378  29.006  1.00 99.99     0.159 HD
ATOM     68 2HE2 GLN C  18      21.611  22.138  29.399  1.00 99.99     0.159 HD
ATOM     69  N   ILE C  19      24.085  28.828  30.119  1.00 18.85    -0.338 N 
ATOM     70  CA  ILE C  19      23.928  30.289  30.321  1.00 17.04     0.160 C 
ATOM     71  C   ILE C  19      25.329  30.858  30.651  1.00 20.32     0.254 C 
ATOM     72  O   ILE C  19      26.071  30.190  31.375  1.00 18.74    -0.270 OA
ATOM     73  CB  ILE C  19      22.937  30.516  31.493  1.00 18.51     0.029 C 
ATOM     74  CG1 ILE C  19      21.569  29.828  31.307  1.00 18.87     0.002 C 
ATOM     75  CG2 ILE C  19      22.749  31.995  31.867  1.00 17.07     0.002 C 
ATOM     76  CD  ILE C  19      20.683  30.309  30.149  1.00 24.39     0.000 C 
ATOM     77  H   ILE C  19      24.582  28.368  30.854  1.00 99.99     0.164 HD
ATOM     78  N   PRO C  20      25.701  32.074  30.213  1.00 18.18    -0.312 N 
ATOM     79  CA  PRO C  20      26.998  32.681  30.589  1.00 18.76     0.163 C 
ATOM     80  C   PRO C  20      27.105  32.781  32.119  1.00 21.80     0.251 C 
ATOM     81  O   PRO C  20      26.117  33.042  32.806  1.00 19.56    -0.271 OA
ATOM     82  CB  PRO C  20      26.977  34.077  29.968  1.00 20.91     0.034 C 
ATOM     83  CG  PRO C  20      26.082  33.898  28.743  1.00 22.79     0.027 C 
ATOM     84  CD  PRO C  20      25.007  32.918  29.219  1.00 18.31     0.105 C 
ATOM     85  N   ALA C  21      28.315  32.573  32.634  1.00 19.23    -0.338 N 
ATOM     86  CA  ALA C  21      28.585  32.613  34.088  1.00 20.56     0.159 C 
ATOM     87  C   ALA C  21      28.257  33.970  34.738  1.00 25.96     0.251 C 
ATOM     88  O   ALA C  21      27.576  34.012  35.762  1.00 25.80    -0.271 OA
ATOM     89  CB  ALA C  21      30.047  32.246  34.355  1.00 22.08     0.034 C 
ATOM     90  H   ALA C  21      29.098  32.314  32.068  1.00 99.99     0.164 HD
ATOM     91  N   SER C  22      28.568  35.055  34.025  1.00 23.45    -0.336 N 
ATOM     92  CA  SER C  22      28.301  36.434  34.491  1.00 24.75     0.189 C 
ATOM     93  C   SER C  22      26.804  36.736  34.645  1.00 27.34     0.253 C 
ATOM     94  O   SER C  22      26.391  37.308  35.650  1.00 27.28    -0.270 OA
ATOM     95  CB  SER C  22      28.937  37.477  33.564  1.00 30.29     0.169 C 
ATOM     96  OG  SER C  22      28.385  37.386  32.246  1.00 42.62    -0.380 OA
ATOM     97  H   SER C  22      28.989  35.001  33.120  1.00 99.99     0.164 HD
ATOM     98  HG  SER C  22      28.736  38.155  31.700  1.00 99.99     0.211 HD
ATOM     99  N   GLU C  23      26.001  36.176  33.740  1.00 22.66    -0.337 N 
ATOM    100  CA  GLU C  23      24.533  36.291  33.783  1.00 21.15     0.160 C 
ATOM    101  C   GLU C  23      23.922  35.583  35.008  1.00 21.91     0.251 C 
ATOM    102  O   GLU C  23      22.982  36.078  35.624  1.00 20.00    -0.271 OA
ATOM    103  CB  GLU C  23      23.976  35.709  32.486  1.00 22.09     0.043 C 
ATOM    104  CG  GLU C  23      22.504  36.085  32.340  1.00 21.74     0.100 C 
ATOM    105  CD  GLU C  23      21.823  35.515  31.098  1.00 27.48     0.185 C 
ATOM    106  OE1 GLU C  23      22.516  35.270  30.087  1.00 21.13    -0.647 OA
ATOM    107  OE2 GLU C  23      20.587  35.366  31.197  1.00 18.73    -0.647 OA
ATOM    108  H   GLU C  23      26.363  35.706  32.937  1.00 99.99     0.164 HD
ATOM    109  N   GLN C  24      24.509  34.455  35.393  1.00 18.04    -0.338 N 
ATOM    110  CA  GLN C  24      24.040  33.666  36.553  1.00 16.96     0.160 C 
ATOM    111  C   GLN C  24      24.317  34.350  37.905  1.00 20.87     0.251 C 
ATOM    112  O   GLN C  24      23.667  34.064  38.912  1.00 19.22    -0.271 OA
ATOM    113  CB  GLN C  24      24.639  32.261  36.477  1.00 17.93     0.042 C 
ATOM    114  CG  GLN C  24      24.158  31.562  35.204  1.00 21.56     0.090 C 
ATOM    115  CD  GLN C  24      24.678  30.134  35.074  1.00 27.18     0.227 C 
ATOM    116  OE1 GLN C  24      24.178  29.202  35.683  1.00 20.25    -0.273 OA
ATOM    117  NE2 GLN C  24      25.667  29.941  34.239  1.00 17.37    -0.369 N 
ATOM    118  H   GLN C  24      25.326  34.090  34.946  1.00 99.99     0.164 HD
ATOM    119 1HE2 GLN C  24      25.989  29.000  34.090  1.00 99.99     0.159 HD
ATOM    120 2HE2 GLN C  24      25.997  30.668  33.643  1.00 99.99     0.159 HD
ATOM    121  N   GLU C  25      25.230  35.319  37.874  1.00 19.12    -0.338 N 
ATOM    122  CA  GLU C  25      25.590  36.156  39.034  1.00 20.62     0.160 C 
ATOM    123  C   GLU C  25      24.710  37.415  39.180  1.00 25.32     0.251 C 
ATOM    124  O   GLU C  25      24.833  38.110  40.187  1.00 27.07    -0.271 OA
ATOM    125  CB  GLU C  25      27.058  36.594  38.931  1.00 23.20     0.043 C 
ATOM    126  CG  GLU C  25      28.088  35.459  38.828  1.00 32.89     0.100 C 
ATOM    127  CD  GLU C  25      28.162  34.499  40.023  1.00 60.65     0.185 C 
ATOM    128  OE1 GLU C  25      27.789  34.901  41.149  1.00 51.79    -0.647 OA
ATOM    129  OE2 GLU C  25      28.630  33.364  39.782  1.00 60.38    -0.647 OA
ATOM    130  H   GLU C  25      25.699  35.573  37.028  1.00 99.99     0.164 HD
ATOM    131  N   THR C  26      23.811  37.687  38.225  1.00 21.99    -0.336 N 
ATOM    132  CA  THR C  26      22.972  38.911  38.239  1.00 21.94     0.186 C 
ATOM    133  C   THR C  26      22.135  38.969  39.529  1.00 24.65     0.253 C 
ATOM    134  O   THR C  26      21.487  37.991  39.899  1.00 21.34    -0.270 OA
ATOM    135  CB  THR C  26      22.052  38.966  37.003  1.00 28.90     0.140 C 
ATOM    136  OG1 THR C  26      22.843  38.892  35.815  1.00 30.30    -0.382 OA
ATOM    137  CG2 THR C  26      21.228  40.256  36.926  1.00 27.52     0.034 C 
ATOM    138  H   THR C  26      23.631  37.082  37.446  1.00 99.99     0.164 HD
ATOM    139  HG1 THR C  26      22.228  38.881  35.023  1.00 99.99     0.210 HD
ATOM    140  N   LEU C  27      22.212  40.121  40.191  1.00 23.72    -0.337 N 
ATOM    141  CA  LEU C  27      21.425  40.412  41.402  1.00 24.89     0.159 C 
ATOM    142  C   LEU C  27      20.012  40.851  41.002  1.00 26.62     0.251 C 
ATOM    143  O   LEU C  27      19.814  41.755  40.188  1.00 24.98    -0.271 OA
ATOM    144  CB  LEU C  27      22.084  41.520  42.226  1.00 27.25     0.032 C 
ATOM    145  CG  LEU C  27      23.329  41.126  43.024  1.00 34.88     0.002 C 
ATOM    146  CD1 LEU C  27      23.970  42.395  43.590  1.00 37.62     0.000 C 
ATOM    147  CD2 LEU C  27      22.965  40.188  44.179  1.00 38.02     0.000 C 
ATOM    148  H   LEU C  27      22.733  40.897  39.841  1.00 99.99     0.164 HD
ATOM    149  N   VAL C  28      19.049  40.182  41.606  1.00 21.36    -0.338 N 
ATOM    150  CA  VAL C  28      17.625  40.300  41.247  1.00 20.06     0.159 C 
ATOM    151  C   VAL C  28      16.762  40.426  42.509  1.00 23.68     0.251 C 
ATOM    152  O   VAL C  28      17.131  39.937  43.578  1.00 22.68    -0.271 OA
ATOM    153  CB  VAL C  28      17.158  39.128  40.353  1.00 21.68     0.029 C 
ATOM    154  CG1 VAL C  28      17.904  39.107  39.013  1.00 20.65     0.002 C 
ATOM    155  CG2 VAL C  28      17.264  37.756  41.032  1.00 20.64     0.002 C 
ATOM    156  H   VAL C  28      19.243  39.563  42.378  1.00 99.99     0.164 HD
ATOM    157  N   ARG C  29      15.638  41.104  42.333  1.00 21.03    -0.338 N 
ATOM    158  CA  ARG C  29      14.623  41.287  43.379  1.00 22.01     0.160 C 
ATOM    159  C   ARG C  29      13.313  40.632  42.907  1.00 24.35     0.254 C 
ATOM    160  O   ARG C  29      12.640  41.199  42.040  1.00 23.01    -0.270 OA
ATOM    161  CB  ARG C  29      14.444  42.790  43.630  1.00 99.99     0.034 C 
ATOM    162  CG  ARG C  29      13.435  43.107  44.738  1.00 99.99     0.027 C 
ATOM    163  CD  ARG C  29      13.881  42.571  46.097  1.00 99.99     0.116 C 
ATOM    164  NE  ARG C  29      15.128  43.216  46.556  1.00 99.99    -0.212 N 
ATOM    165  CZ  ARG C  29      15.177  44.341  47.273  1.00 99.99     0.666 C 
ATOM    166  NH1 ARG C  29      14.058  44.936  47.645  1.00 99.99    -0.235 N 
ATOM    167  NH2 ARG C  29      16.326  44.898  47.617  1.00 99.99    -0.235 N 
ATOM    168  H   ARG C  29      15.437  41.574  41.464  1.00 99.99     0.164 HD
ATOM    169  HE  ARG C  29      15.981  42.728  46.352  1.00 99.99     0.178 HD
ATOM    170 1HH1 ARG C  29      14.068  45.781  48.168  1.00 99.99     0.174 HD
ATOM    171 2HH1 ARG C  29      13.202  44.502  47.366  1.00 99.99     0.174 HD
ATOM    172 1HH2 ARG C  29      16.339  45.743  48.146  1.00 99.99     0.174 HD
ATOM    173 2HH2 ARG C  29      17.171  44.438  47.362  1.00 99.99     0.174 HD
ATOM    174  N   PRO C  30      13.038  39.394  43.339  1.00 21.64    -0.312 N 
ATOM    175  CA  PRO C  30      11.818  38.667  42.938  1.00 20.51     0.163 C 
ATOM    176  C   PRO C  30      10.575  39.492  43.286  1.00 26.94     0.251 C 
ATOM    177  O   PRO C  30      10.525  40.151  44.324  1.00 27.70    -0.271 OA
ATOM    178  CB  PRO C  30      11.852  37.388  43.773  1.00 21.36     0.034 C 
ATOM    179  CG  PRO C  30      13.346  37.131  43.946  1.00 25.93     0.027 C 
ATOM    180  CD  PRO C  30      13.906  38.534  44.166  1.00 23.69     0.105 C 
ATOM    181  N   LYS C  31       9.600  39.471  42.382  1.00 24.08    -0.338 N 
ATOM    182  CA  LYS C  31       8.273  40.076  42.631  1.00 25.24     0.160 C 
ATOM    183  C   LYS C  31       7.574  39.340  43.802  1.00 31.87     0.254 C 
ATOM    184  O   LYS C  31       7.978  38.213  44.114  1.00 29.84    -0.270 OA
ATOM    185  CB  LYS C  31       7.478  40.053  41.317  1.00 27.31     0.032 C 
ATOM    186  CG  LYS C  31       7.937  41.179  40.384  1.00 29.80     0.004 C 
ATOM    187  CD  LYS C  31       7.373  41.011  38.972  1.00 37.46     0.032 C 
ATOM    188  CE  LYS C  31       7.813  42.164  38.065  1.00 48.01     0.206 C 
ATOM    189  NZ  LYS C  31       7.401  41.934  36.674  1.00 53.97    -0.064 N 
ATOM    190  H   LYS C  31       9.682  38.963  41.518  1.00 99.99     0.164 HD
ATOM    191  HZ1 LYS C  31       7.680  42.707  36.105  1.00 99.99     0.275 HD
ATOM    192  HZ2 LYS C  31       7.839  41.099  36.328  1.00 99.99     0.275 HD
ATOM    193  HZ3 LYS C  31       6.410  41.816  36.619  1.00 99.99     0.275 HD
ATOM    194  N   PRO C  32       6.560  39.920  44.468  1.00 32.13    -0.312 N 
ATOM    195  CA  PRO C  32       5.971  39.346  45.701  1.00 32.28     0.163 C 
ATOM    196  C   PRO C  32       5.610  37.850  45.670  1.00 34.34     0.251 C 
ATOM    197  O   PRO C  32       5.893  37.135  46.628  1.00 35.08    -0.271 OA
ATOM    198  CB  PRO C  32       4.733  40.198  45.973  1.00 35.33     0.034 C 
ATOM    199  CG  PRO C  32       5.166  41.570  45.465  1.00 40.52     0.027 C 
ATOM    200  CD  PRO C  32       5.953  41.240  44.195  1.00 35.12     0.105 C 
ATOM    201  N   LEU C  33       5.043  37.380  44.561  1.00 27.66    -0.338 N 
ATOM    202  CA  LEU C  33       4.649  35.970  44.383  1.00 27.74     0.159 C 
ATOM    203  C   LEU C  33       5.803  34.964  44.173  1.00 29.42     0.251 C 
ATOM    204  O   LEU C  33       5.828  33.882  44.756  1.00 29.29    -0.271 OA
ATOM    205  CB  LEU C  33       3.577  35.942  43.286  1.00 28.74     0.032 C 
ATOM    206  CG  LEU C  33       2.137  36.027  43.828  1.00 36.08     0.002 C 
ATOM    207  CD1 LEU C  33       1.780  37.253  44.678  1.00 37.66     0.000 C 
ATOM    208  CD2 LEU C  33       1.107  35.699  42.746  1.00 40.23     0.000 C 
ATOM    209  H   LEU C  33       4.720  37.976  43.829  1.00 99.99     0.164 HD
ATOM    210  N   LEU C  34       6.837  35.372  43.445  1.00 22.90    -0.338 N 
ATOM    211  CA  LEU C  34       8.075  34.569  43.377  1.00 19.87     0.159 C 
ATOM    212  C   LEU C  34       8.795  34.565  44.738  1.00 23.39     0.251 C 
ATOM    213  O   LEU C  34       9.179  33.503  45.224  1.00 22.59    -0.271 OA
ATOM    214  CB  LEU C  34       8.993  35.027  42.232  1.00 18.42     0.032 C 
ATOM    215  CG  LEU C  34      10.370  34.336  42.190  1.00 21.98     0.002 C 
ATOM    216  CD1 LEU C  34      10.288  32.819  41.987  1.00 21.55     0.000 C 
ATOM    217  CD2 LEU C  34      11.226  34.962  41.089  1.00 20.08     0.000 C 
ATOM    218  H   LEU C  34       6.857  36.255  42.981  1.00 99.99     0.164 HD
ATOM    219  N   LEU C  35       8.760  35.710  45.423  1.00 22.08    -0.338 N 
ATOM    220  CA  LEU C  35       9.368  35.842  46.760  1.00 24.19     0.159 C 
ATOM    221  C   LEU C  35       8.673  34.955  47.808  1.00 30.60     0.251 C 
ATOM    222  O   LEU C  35       9.358  34.207  48.501  1.00 30.18    -0.271 OA
ATOM    223  CB  LEU C  35       9.417  37.308  47.210  1.00 25.47     0.032 C 
ATOM    224  CG  LEU C  35      10.306  37.521  48.446  1.00 31.24     0.002 C 
ATOM    225  CD1 LEU C  35      11.781  37.233  48.145  1.00 30.79     0.000 C 
ATOM    226  CD2 LEU C  35      10.149  38.947  48.973  1.00 33.53     0.000 C 
ATOM    227  H   LEU C  35       8.352  36.547  45.052  1.00 99.99     0.164 HD
ATOM    228  N   LYS C  36       7.340  34.882  47.761  1.00 30.25    -0.338 N 
ATOM    229  CA  LYS C  36       6.574  33.989  48.658  1.00 30.91     0.159 C 
ATOM    230  C   LYS C  36       6.907  32.502  48.422  1.00 32.58     0.251 C 
ATOM    231  O   LYS C  36       7.149  31.764  49.374  1.00 32.81    -0.271 OA
ATOM    232  CB  LYS C  36       5.062  34.263  48.577  1.00 99.99     0.032 C 
ATOM    233  CG  LYS C  36       4.423  33.804  47.271  1.00 99.99     0.004 C 
ATOM    234  CD  LYS C  36       2.950  34.165  47.140  1.00 99.99     0.032 C 
ATOM    235  CE  LYS C  36       2.494  33.584  45.813  1.00 99.99     0.206 C 
ATOM    236  NZ  LYS C  36       1.102  33.860  45.450  1.00 99.99    -0.064 N 
ATOM    237  H   LYS C  36       6.787  35.490  47.187  1.00 99.99     0.164 HD
ATOM    238  HZ1 LYS C  36       0.945  33.627  44.483  1.00 99.99     0.275 HD
ATOM    239  HZ2 LYS C  36       0.500  33.331  46.024  1.00 99.99     0.275 HD
ATOM    240  HZ3 LYS C  36       0.930  34.844  45.560  1.00 99.99     0.275 HD
ATOM    241  N   LEU C  37       7.079  32.138  47.148  1.00 26.98    -0.338 N 
ATOM    242  CA  LEU C  37       7.507  30.789  46.737  1.00 25.49     0.159 C 
ATOM    243  C   LEU C  37       8.922  30.486  47.266  1.00 26.28     0.251 C 
ATOM    244  O   LEU C  37       9.158  29.428  47.838  1.00 26.12    -0.271 OA
ATOM    245  CB  LEU C  37       7.419  30.724  45.205  1.00 24.87     0.032 C 
ATOM    246  CG  LEU C  37       7.573  29.316  44.621  1.00 29.31     0.002 C 
ATOM    247  CD1 LEU C  37       6.930  29.262  43.235  1.00 28.58     0.000 C 
ATOM    248  CD2 LEU C  37       9.048  28.937  44.490  1.00 30.23     0.000 C 
ATOM    249  H   LEU C  37       6.870  32.753  46.386  1.00 99.99     0.164 HD
ATOM    250  N   LEU C  38       9.834  31.449  47.156  1.00 21.04    -0.338 N 
ATOM    251  CA  LEU C  38      11.209  31.278  47.668  1.00 21.13     0.159 C 
ATOM    252  C   LEU C  38      11.243  31.156  49.203  1.00 25.37     0.251 C 
ATOM    253  O   LEU C  38      11.891  30.260  49.745  1.00 24.36    -0.271 OA
ATOM    254  CB  LEU C  38      12.136  32.408  47.198  1.00 21.09     0.032 C 
ATOM    255  CG  LEU C  38      12.277  32.563  45.675  1.00 24.63     0.002 C 
ATOM    256  CD1 LEU C  38      13.220  33.728  45.388  1.00 24.86     0.000 C 
ATOM    257  CD2 LEU C  38      12.803  31.306  44.977  1.00 22.36     0.000 C 
ATOM    258  H   LEU C  38       9.631  32.332  46.725  1.00 99.99     0.164 HD
ATOM    259  N   LYS C  39      10.417  31.955  49.878  1.00 23.33    -0.338 N 
ATOM    260  CA  LYS C  39      10.292  31.917  51.349  1.00 26.01     0.159 C 
ATOM    261  C   LYS C  39       9.672  30.616  51.877  1.00 30.43     0.251 C 
ATOM    262  O   LYS C  39      10.143  30.086  52.883  1.00 30.89    -0.271 OA
ATOM    263  CB  LYS C  39       9.557  33.152  51.879  1.00 30.40     0.032 C 
ATOM    264  CG  LYS C  39      10.463  34.379  51.745  1.00 39.57     0.004 C 
ATOM    265  CD  LYS C  39       9.866  35.637  52.373  1.00 47.38     0.032 C 
ATOM    266  CE  LYS C  39      10.930  36.737  52.387  1.00 51.67     0.206 C 
ATOM    267  NZ  LYS C  39      10.367  38.037  52.770  1.00 69.67    -0.064 N 
ATOM    268  H   LYS C  39       9.841  32.643  49.426  1.00 99.99     0.164 HD
ATOM    269  HZ1 LYS C  39      11.101  38.718  52.772  1.00 99.99     0.275 HD
ATOM    270  HZ2 LYS C  39       9.674  38.302  52.101  1.00 99.99     0.275 HD
ATOM    271  HZ3 LYS C  39       9.960  37.978  53.681  1.00 99.99     0.275 HD
ATOM    272  N   SER C  40       8.797  30.003  51.074  1.00 26.95    -0.336 N 
ATOM    273  CA  SER C  40       8.208  28.687  51.401  1.00 26.80     0.189 C 
ATOM    274  C   SER C  40       9.252  27.554  51.469  1.00 29.91     0.253 C 
ATOM    275  O   SER C  40       9.018  26.552  52.141  1.00 29.42    -0.270 OA
ATOM    276  CB  SER C  40       7.059  28.303  50.456  1.00 27.59     0.169 C 
ATOM    277  OG  SER C  40       7.532  27.739  49.231  1.00 29.37    -0.380 OA
ATOM    278  H   SER C  40       8.470  30.413  50.218  1.00 99.99     0.164 HD
ATOM    279  HG  SER C  40       6.768  27.577  48.611  1.00 99.99     0.211 HD
ATOM    280  N   VAL C  41      10.416  27.754  50.842  1.00 26.45    -0.337 N 
ATOM    281  CA  VAL C  41      11.534  26.783  50.906  1.00 26.13     0.159 C 
ATOM    282  C   VAL C  41      12.752  27.287  51.708  1.00 32.11     0.251 C 
ATOM    283  O   VAL C  41      13.877  26.821  51.516  1.00 31.12    -0.271 OA
ATOM    284  CB  VAL C  41      11.937  26.232  49.521  1.00 28.81     0.029 C 
ATOM    285  CG1 VAL C  41      10.827  25.345  48.953  1.00 28.11     0.002 C 
ATOM    286  CG2 VAL C  41      12.329  27.314  48.507  1.00 27.84     0.002 C 
ATOM    287  H   VAL C  41      10.605  28.585  50.315  1.00 99.99     0.164 HD
ATOM    288  N   GLY C  42      12.481  28.206  52.646  1.00 31.02    -0.336 N 
ATOM    289  CA  GLY C  42      13.501  28.690  53.597  1.00 31.83     0.189 C 
ATOM    290  C   GLY C  42      14.265  29.975  53.238  1.00 35.85     0.253 C 
ATOM    291  O   GLY C  42      15.076  30.418  54.048  1.00 37.48    -0.270 OA
ATOM    292  H   GLY C  42      11.555  28.571  52.826  1.00 99.99     0.164 HD
ATOM    293  N   ALA C  43      14.029  30.565  52.064  1.00 31.08    -0.337 N 
ATOM    294  CA  ALA C  43      14.704  31.828  51.698  1.00 31.86     0.159 C 
ATOM    295  C   ALA C  43      14.232  32.965  52.625  1.00 38.23     0.251 C 
ATOM    296  O   ALA C  43      13.089  32.970  53.074  1.00 37.22    -0.271 OA
ATOM    297  CB  ALA C  43      14.413  32.149  50.235  1.00 31.54     0.034 C 
ATOM    298  H   ALA C  43      13.273  30.299  51.463  1.00 99.99     0.164 HD
ATOM    299  N   GLN C  44      15.162  33.847  52.979  1.00 38.20    -0.338 N 
ATOM    300  CA  GLN C  44      14.892  34.906  53.978  1.00 41.09     0.160 C 
ATOM    301  C   GLN C  44      15.106  36.357  53.518  1.00 46.41     0.251 C 
ATOM    302  O   GLN C  44      14.676  37.293  54.187  1.00 49.30    -0.271 OA
ATOM    303  CB  GLN C  44      15.671  34.645  55.281  1.00 99.99     0.042 C 
ATOM    304  CG  GLN C  44      17.198  34.817  55.210  1.00 99.99     0.090 C 
ATOM    305  CD  GLN C  44      17.954  33.738  54.422  1.00 99.99     0.227 C 
ATOM    306  OE1 GLN C  44      17.451  32.740  53.932  1.00 99.99    -0.273 OA
ATOM    307  NE2 GLN C  44      19.230  33.950  54.229  1.00 99.99    -0.369 N 
ATOM    308  H   GLN C  44      16.131  33.631  52.851  1.00 99.99     0.164 HD
ATOM    309 1HE2 GLN C  44      19.716  33.233  53.734  1.00 99.99     0.159 HD
ATOM    310 2HE2 GLN C  44      19.685  34.745  54.615  1.00 99.99     0.159 HD
ATOM    311  N   LYS C  45      15.894  36.525  52.460  1.00 39.96    -0.338 N 
ATOM    312  CA  LYS C  45      16.252  37.864  51.954  1.00 38.87     0.159 C 
ATOM    313  C   LYS C  45      15.352  38.306  50.790  1.00 39.07     0.251 C 
ATOM    314  O   LYS C  45      14.456  37.590  50.361  1.00 36.17    -0.271 OA
ATOM    315  CB  LYS C  45      17.756  37.932  51.637  1.00 40.87     0.032 C 
ATOM    316  CG  LYS C  45      18.269  36.829  50.708  1.00 55.80     0.004 C 
ATOM    317  CD  LYS C  45      19.797  36.787  50.731  1.00 67.78     0.032 C 
ATOM    318  CE  LYS C  45      20.314  35.610  49.904  1.00 73.18     0.206 C 
ATOM    319  NZ  LYS C  45      21.768  35.464  50.040  1.00 81.91    -0.064 N 
ATOM    320  H   LYS C  45      16.108  35.775  51.842  1.00 99.99     0.164 HD
ATOM    321  HZ1 LYS C  45      22.068  34.686  49.482  1.00 99.99     0.275 HD
ATOM    322  HZ2 LYS C  45      22.222  36.296  49.722  1.00 99.99     0.275 HD
ATOM    323  HZ3 LYS C  45      22.005  35.294  50.996  1.00 99.99     0.275 HD
ATOM    324  N   ASP C  46      15.507  39.564  50.399  1.00 35.09    -0.337 N 
ATOM    325  CA  ASP C  46      14.713  40.145  49.298  1.00 34.62     0.170 C 
ATOM    326  C   ASP C  46      15.472  40.133  47.956  1.00 35.94     0.252 C 
ATOM    327  O   ASP C  46      14.869  39.947  46.906  1.00 34.36    -0.271 OA
ATOM    328  CB  ASP C  46      14.257  41.559  49.679  1.00 38.41     0.129 C 
ATOM    329  CG  ASP C  46      13.319  41.623  50.896  1.00 51.97     0.188 C 
ATOM    330  OD1 ASP C  46      12.492  40.702  51.069  1.00 51.10    -0.647 OA
ATOM    331  OD2 ASP C  46      13.478  42.602  51.658  1.00 62.97    -0.647 OA
ATOM    332  H   ASP C  46      16.178  40.165  50.822  1.00 99.99     0.164 HD
ATOM    333  N   THR C  47      16.801  40.121  48.034  1.00 31.91    -0.336 N 
ATOM    334  CA  THR C  47      17.701  40.175  46.862  1.00 31.20     0.186 C 
ATOM    335  C   THR C  47      18.497  38.866  46.790  1.00 32.60     0.253 C 
ATOM    336  O   THR C  47      18.985  38.373  47.805  1.00 31.71    -0.270 OA
ATOM    337  CB  THR C  47      18.656  41.372  47.010  1.00 37.51     0.140 C 
ATOM    338  OG1 THR C  47      17.871  42.554  47.127  1.00 40.39    -0.382 OA
ATOM    339  CG2 THR C  47      19.619  41.563  45.835  1.00 36.68     0.034 C 
ATOM    340  H   THR C  47      17.271  39.970  48.898  1.00 99.99     0.164 HD
ATOM    341  HG1 THR C  47      18.473  43.347  47.196  1.00 99.99     0.210 HD
ATOM    342  N   TYR C  48      18.657  38.376  45.568  1.00 27.55    -0.337 N 
ATOM    343  CA  TYR C  48      19.360  37.108  45.281  1.00 26.66     0.164 C 
ATOM    344  C   TYR C  48      20.152  37.235  43.978  1.00 28.60     0.251 C 
ATOM    345  O   TYR C  48      19.885  38.122  43.172  1.00 28.63    -0.271 OA
ATOM    346  CB  TYR C  48      18.348  35.980  45.060  1.00 27.59     0.056 C 
ATOM    347  CG  TYR C  48      17.425  35.731  46.252  1.00 31.15    -0.044 A 
ATOM    348  CD1 TYR C  48      16.265  36.479  46.388  1.00 33.60     0.011 A 
ATOM    349  CD2 TYR C  48      17.749  34.759  47.185  1.00 32.98     0.011 A 
ATOM    350  CE1 TYR C  48      15.429  36.268  47.472  1.00 34.57     0.037 A 
ATOM    351  CE2 TYR C  48      16.912  34.538  48.269  1.00 34.74     0.037 A 
ATOM    352  CZ  TYR C  48      15.750  35.289  48.404  1.00 42.40     0.065 A 
ATOM    353  OH  TYR C  48      14.925  35.070  49.450  1.00 45.76    -0.361 OA
ATOM    354  H   TYR C  48      18.280  38.845  44.763  1.00 99.99     0.164 HD
ATOM    355  HH  TYR C  48      15.239  34.302  49.997  1.00 99.99     0.217 HD
ATOM    356  N   THR C  49      21.146  36.375  43.807  1.00 24.10    -0.336 N 
ATOM    357  CA  THR C  49      21.722  36.142  42.466  1.00 22.02     0.186 C 
ATOM    358  C   THR C  49      20.811  35.146  41.723  1.00 20.64     0.253 C 
ATOM    359  O   THR C  49      20.107  34.352  42.357  1.00 19.74    -0.270 OA
ATOM    360  CB  THR C  49      23.158  35.603  42.548  1.00 26.51     0.140 C 
ATOM    361  OG1 THR C  49      23.162  34.310  43.165  1.00 21.74    -0.382 OA
ATOM    362  CG2 THR C  49      24.090  36.565  43.295  1.00 21.49     0.034 C 
ATOM    363  H   THR C  49      21.542  35.831  44.549  1.00 99.99     0.164 HD
ATOM    364  HG1 THR C  49      24.115  34.008  43.235  1.00 99.99     0.210 HD
ATOM    365  N   MET C  50      20.868  35.137  40.392  1.00 16.86    -0.337 N 
ATOM    366  CA  MET C  50      20.065  34.188  39.584  1.00 14.59     0.160 C 
ATOM    367  C   MET C  50      20.348  32.713  39.927  1.00 18.22     0.251 C 
ATOM    368  O   MET C  50      19.413  31.951  40.171  1.00 16.57    -0.271 OA
ATOM    369  CB  MET C  50      20.236  34.436  38.081  1.00 15.89     0.043 C 
ATOM    370  CG  MET C  50      19.462  35.661  37.580  1.00 18.15     0.060 C 
ATOM    371  SD  MET C  50      17.638  35.525  37.712  1.00 20.53    -0.139 SA
ATOM    372  CE  MET C  50      17.267  34.332  36.444  1.00 15.37     0.069 C 
ATOM    373  H   MET C  50      21.442  35.777  39.877  1.00 99.99     0.164 HD
ATOM    374  N   LYS C  51      21.619  32.408  40.210  1.00 14.09    -0.338 N 
ATOM    375  CA  LYS C  51      22.075  31.077  40.683  1.00 14.59     0.159 C 
ATOM    376  C   LYS C  51      21.327  30.584  41.932  1.00 16.42     0.251 C 
ATOM    377  O   LYS C  51      20.998  29.401  42.037  1.00 15.37    -0.271 OA
ATOM    378  CB  LYS C  51      23.531  31.146  41.124  1.00 20.06     0.032 C 
ATOM    379  CG  LYS C  51      24.573  31.286  40.022  1.00 44.17     0.004 C 
ATOM    380  CD  LYS C  51      25.829  31.974  40.568  1.00 48.74     0.032 C 
ATOM    381  CE  LYS C  51      26.494  31.285  41.769  1.00 48.42     0.206 C 
ATOM    382  NZ  LYS C  51      27.551  32.134  42.325  1.00 53.75    -0.064 N 
ATOM    383  H   LYS C  51      22.357  33.058  40.013  1.00 99.99     0.164 HD
ATOM    384  HZ1 LYS C  51      27.971  31.696  43.120  1.00 99.99     0.275 HD
ATOM    385  HZ2 LYS C  51      28.249  32.284  41.621  1.00 99.99     0.275 HD
ATOM    386  HZ3 LYS C  51      27.175  33.024  42.588  1.00 99.99     0.275 HD
ATOM    387  N   GLU C  52      21.169  31.489  42.901  1.00 13.76    -0.338 N 
ATOM    388  CA  GLU C  52      20.452  31.196  44.158  1.00 15.63     0.160 C 
ATOM    389  C   GLU C  52      18.948  30.994  43.929  1.00 18.33     0.251 C 
ATOM    390  O   GLU C  52      18.369  30.057  44.473  1.00 17.47    -0.271 OA
ATOM    391  CB  GLU C  52      20.609  32.309  45.192  1.00 17.93     0.043 C 
ATOM    392  CG  GLU C  52      22.021  32.477  45.746  1.00 34.52     0.100 C 
ATOM    393  CD  GLU C  52      21.966  33.588  46.794  1.00 59.90     0.185 C 
ATOM    394  OE1 GLU C  52      22.056  34.765  46.375  1.00 41.37    -0.647 OA
ATOM    395  OE2 GLU C  52      21.737  33.239  47.972  1.00 64.33    -0.647 OA
ATOM    396  H   GLU C  52      21.488  32.435  42.797  1.00 99.99     0.164 HD
ATOM    397  N   VAL C  53      18.358  31.813  43.052  1.00 15.91    -0.338 N 
ATOM    398  CA  VAL C  53      16.930  31.681  42.675  1.00 15.16     0.159 C 
ATOM    399  C   VAL C  53      16.666  30.295  42.056  1.00 17.01     0.251 C 
ATOM    400  O   VAL C  53      15.776  29.577  42.511  1.00 16.20    -0.271 OA
ATOM    401  CB  VAL C  53      16.482  32.825  41.737  1.00 18.49     0.029 C 
ATOM    402  CG1 VAL C  53      15.053  32.641  41.209  1.00 17.75     0.002 C 
ATOM    403  CG2 VAL C  53      16.513  34.166  42.471  1.00 18.86     0.002 C 
ATOM    404  H   VAL C  53      18.850  32.565  42.604  1.00 99.99     0.164 HD
ATOM    405  N   LEU C  54      17.565  29.871  41.168  1.00 12.64    -0.338 N 
ATOM    406  CA  LEU C  54      17.475  28.544  40.530  1.00 12.67     0.159 C 
ATOM    407  C   LEU C  54      17.636  27.386  41.527  1.00 16.55     0.251 C 
ATOM    408  O   LEU C  54      16.919  26.392  41.430  1.00 14.11    -0.271 OA
ATOM    409  CB  LEU C  54      18.470  28.421  39.367  1.00 12.59     0.032 C 
ATOM    410  CG  LEU C  54      17.968  28.896  37.991  1.00 16.49     0.002 C 
ATOM    411  CD1 LEU C  54      16.759  28.081  37.521  1.00 15.61     0.000 C 
ATOM    412  CD2 LEU C  54      17.698  30.403  37.949  1.00 16.63     0.000 C 
ATOM    413  H   LEU C  54      18.357  30.427  40.900  1.00 99.99     0.164 HD
ATOM    414  N   PHE C  55      18.438  27.610  42.571  1.00 16.39    -0.337 N 
ATOM    415  CA  PHE C  55      18.631  26.614  43.644  1.00 16.48     0.164 C 
ATOM    416  C   PHE C  55      17.360  26.454  44.494  1.00 18.22     0.251 C 
ATOM    417  O   PHE C  55      16.860  25.338  44.639  1.00 18.93    -0.271 OA
ATOM    418  CB  PHE C  55      19.827  26.978  44.526  1.00 19.64     0.056 C 
ATOM    419  CG  PHE C  55      20.143  25.862  45.533  1.00 22.74    -0.044 A 
ATOM    420  CD1 PHE C  55      20.993  24.827  45.171  1.00 27.23     0.008 A 
ATOM    421  CD2 PHE C  55      19.582  25.887  46.802  1.00 27.71     0.008 A 
ATOM    422  CE1 PHE C  55      21.292  23.820  46.081  1.00 29.98     0.001 A 
ATOM    423  CE2 PHE C  55      19.877  24.882  47.715  1.00 31.54     0.001 A 
ATOM    424  CZ  PHE C  55      20.738  23.848  47.359  1.00 29.53     0.000 A 
ATOM    425  H   PHE C  55      18.882  28.493  42.723  1.00 99.99     0.164 HD
ATOM    426  N   TYR C  56      16.751  27.582  44.866  1.00 14.73    -0.337 N 
ATOM    427  CA  TYR C  56      15.499  27.561  45.648  1.00 15.92     0.164 C 
ATOM    428  C   TYR C  56      14.322  26.988  44.845  1.00 19.10     0.251 C 
ATOM    429  O   TYR C  56      13.611  26.115  45.339  1.00 17.85    -0.271 OA
ATOM    430  CB  TYR C  56      15.139  28.944  46.193  1.00 17.59     0.056 C 
ATOM    431  CG  TYR C  56      16.005  29.380  47.378  1.00 21.92    -0.044 A 
ATOM    432  CD1 TYR C  56      16.019  28.639  48.552  1.00 24.12     0.011 A 
ATOM    433  CD2 TYR C  56      16.727  30.561  47.296  1.00 23.52     0.011 A 
ATOM    434  CE1 TYR C  56      16.763  29.070  49.642  1.00 26.99     0.037 A 
ATOM    435  CE2 TYR C  56      17.470  31.000  48.384  1.00 25.77     0.037 A 
ATOM    436  CZ  TYR C  56      17.496  30.250  49.556  1.00 34.98     0.065 A 
ATOM    437  OH  TYR C  56      18.273  30.644  50.596  1.00 41.71    -0.361 OA
ATOM    438  H   TYR C  56      17.065  28.491  44.579  1.00 99.99     0.164 HD
ATOM    439  HH  TYR C  56      18.663  31.543  50.399  1.00 99.99     0.217 HD
ATOM    440  N   LEU C  57      14.257  27.338  43.558  1.00 16.32    -0.338 N 
ATOM    441  CA  LEU C  57      13.238  26.789  42.640  1.00 14.67     0.159 C 
ATOM    442  C   LEU C  57      13.371  25.275  42.415  1.00 16.26     0.251 C 
ATOM    443  O   LEU C  57      12.364  24.567  42.414  1.00 17.29    -0.271 OA
ATOM    444  CB  LEU C  57      13.227  27.540  41.303  1.00 13.80     0.032 C 
ATOM    445  CG  LEU C  57      12.649  28.956  41.420  1.00 18.47     0.002 C 
ATOM    446  CD1 LEU C  57      12.787  29.683  40.087  1.00 17.81     0.000 C 
ATOM    447  CD2 LEU C  57      11.162  28.922  41.769  1.00 23.40     0.000 C 
ATOM    448  H   LEU C  57      14.872  28.023  43.154  1.00 99.99     0.164 HD
ATOM    449  N   GLY C  58      14.625  24.794  42.400  1.00 12.64    -0.336 N 
ATOM    450  CA  GLY C  58      14.941  23.353  42.328  1.00 12.66     0.189 C 
ATOM    451  C   GLY C  58      14.439  22.602  43.572  1.00 17.24     0.253 C 
ATOM    452  O   GLY C  58      13.737  21.598  43.449  1.00 18.22    -0.270 OA
ATOM    453  H   GLY C  58      15.449  25.379  42.436  1.00 99.99     0.164 HD
ATOM    454  N   GLN C  59      14.698  23.184  44.745  1.00 15.56    -0.337 N 
ATOM    455  CA  GLN C  59      14.193  22.654  46.030  1.00 17.10     0.160 C 
ATOM    456  C   GLN C  59      12.660  22.638  46.090  1.00 19.45     0.251 C 
ATOM    457  O   GLN C  59      12.068  21.610  46.406  1.00 18.29    -0.271 OA
ATOM    458  CB  GLN C  59      14.688  23.477  47.217  1.00 19.88     0.042 C 
ATOM    459  CG  GLN C  59      16.200  23.394  47.417  1.00 37.97     0.090 C 
ATOM    460  CD  GLN C  59      16.559  24.194  48.666  1.00 50.94     0.227 C 
ATOM    461  OE1 GLN C  59      16.735  25.403  48.648  1.00 51.31    -0.273 OA
ATOM    462  NE2 GLN C  59      16.613  23.513  49.791  1.00 36.67    -0.369 N 
ATOM    463  H   GLN C  59      15.292  23.991  44.821  1.00 99.99     0.164 HD
ATOM    464 1HE2 GLN C  59      16.810  24.027  50.620  1.00 99.99     0.159 HD
ATOM    465 2HE2 GLN C  59      16.415  22.537  49.803  1.00 99.99     0.159 HD
ATOM    466  N   TYR C  60      12.047  23.730  45.635  1.00 16.67    -0.337 N 
ATOM    467  CA  TYR C  60      10.582  23.856  45.541  1.00 14.96     0.164 C 
ATOM    468  C   TYR C  60       9.968  22.767  44.642  1.00 15.47     0.251 C 
ATOM    469  O   TYR C  60       9.121  22.002  45.101  1.00 15.11    -0.271 OA
ATOM    470  CB  TYR C  60      10.242  25.264  45.042  1.00 15.19     0.056 C 
ATOM    471  CG  TYR C  60       8.731  25.486  44.945  1.00 16.52    -0.044 A 
ATOM    472  CD1 TYR C  60       8.012  25.886  46.062  1.00 19.93     0.011 A 
ATOM    473  CD2 TYR C  60       8.087  25.266  43.736  1.00 15.21     0.011 A 
ATOM    474  CE1 TYR C  60       6.640  26.068  45.970  1.00 18.38     0.037 A 
ATOM    475  CE2 TYR C  60       6.713  25.439  43.640  1.00 15.37     0.037 A 
ATOM    476  CZ  TYR C  60       5.994  25.853  44.759  1.00 19.02     0.065 A 
ATOM    477  OH  TYR C  60       4.665  26.097  44.670  1.00 19.13    -0.361 OA
ATOM    478  H   TYR C  60      12.561  24.566  45.415  1.00 99.99     0.164 HD
ATOM    479  HH  TYR C  60       4.369  25.848  43.743  1.00 99.99     0.217 HD
ATOM    480  N   ILE C  61      10.529  22.598  43.442  1.00 13.98    -0.338 N 
ATOM    481  CA  ILE C  61      10.090  21.560  42.481  1.00 14.06     0.159 C 
ATOM    482  C   ILE C  61      10.191  20.153  43.102  1.00 18.64     0.251 C 
ATOM    483  O   ILE C  61       9.224  19.391  43.039  1.00 17.50    -0.271 OA
ATOM    484  CB  ILE C  61      10.861  21.708  41.148  1.00 16.04     0.029 C 
ATOM    485  CG1 ILE C  61      10.336  22.939  40.393  1.00 15.28     0.002 C 
ATOM    486  CG2 ILE C  61      10.782  20.458  40.253  1.00 14.91     0.002 C 
ATOM    487  CD  ILE C  61      11.287  23.461  39.308  1.00 16.47     0.000 C 
ATOM    488  H   ILE C  61      11.285  23.184  43.129  1.00 99.99     0.164 HD
ATOM    489  N   MET C  62      11.344  19.858  43.703  1.00 17.41    -0.337 N 
ATOM    490  CA  MET C  62      11.602  18.574  44.383  1.00 19.30     0.160 C 
ATOM    491  C   MET C  62      10.619  18.312  45.537  1.00 20.32     0.251 C 
ATOM    492  O   MET C  62      10.017  17.243  45.575  1.00 21.37    -0.271 OA
ATOM    493  CB  MET C  62      13.051  18.552  44.888  1.00 23.09     0.043 C 
ATOM    494  CG  MET C  62      13.448  17.250  45.599  1.00 30.46     0.060 C 
ATOM    495  SD  MET C  62      13.433  15.753  44.544  1.00 37.08    -0.139 SA
ATOM    496  CE  MET C  62      14.765  16.138  43.427  1.00 33.42     0.069 C 
ATOM    497  H   MET C  62      12.120  20.497  43.709  1.00 99.99     0.164 HD
ATOM    498  N   THR C  63      10.385  19.320  46.377  1.00 16.63    -0.336 N 
ATOM    499  CA  THR C  63       9.485  19.197  47.547  1.00 17.88     0.186 C 
ATOM    500  C   THR C  63       8.025  18.986  47.118  1.00 19.92     0.253 C 
ATOM    501  O   THR C  63       7.334  18.136  47.673  1.00 18.31    -0.270 OA
ATOM    502  CB  THR C  63       9.617  20.423  48.470  1.00 26.42     0.140 C 
ATOM    503  OG1 THR C  63      10.987  20.561  48.853  1.00 26.44    -0.382 OA
ATOM    504  CG2 THR C  63       8.772  20.314  49.746  1.00 25.91     0.034 C 
ATOM    505  H   THR C  63      10.871  20.200  46.319  1.00 99.99     0.164 HD
ATOM    506  HG1 THR C  63      11.084  21.374  49.428  1.00 99.99     0.210 HD
ATOM    507  N   LYS C  64       7.609  19.719  46.086  1.00 18.11    -0.337 N 
ATOM    508  CA  LYS C  64       6.235  19.644  45.553  1.00 17.64     0.159 C 
ATOM    509  C   LYS C  64       5.997  18.440  44.622  1.00 19.37     0.251 C 
ATOM    510  O   LYS C  64       4.870  18.221  44.184  1.00 19.66    -0.271 OA
ATOM    511  CB  LYS C  64       5.859  20.954  44.843  1.00 19.48     0.032 C 
ATOM    512  CG  LYS C  64       5.857  22.199  45.747  1.00 28.84     0.004 C 
ATOM    513  CD  LYS C  64       4.807  22.172  46.866  1.00 35.69     0.032 C 
ATOM    514  CE  LYS C  64       3.365  22.394  46.388  1.00 41.40     0.206 C 
ATOM    515  NZ  LYS C  64       3.074  23.806  46.104  1.00 43.87    -0.064 N 
ATOM    516  H   LYS C  64       8.211  20.367  45.613  1.00 99.99     0.164 HD
ATOM    517  HZ1 LYS C  64       2.131  23.888  45.783  1.00 99.99     0.275 HD
ATOM    518  HZ2 LYS C  64       3.199  24.353  46.931  1.00 99.99     0.275 HD
ATOM    519  HZ3 LYS C  64       3.695  24.144  45.394  1.00 99.99     0.275 HD
ATOM    520  N   ARG C  65       7.070  17.723  44.267  1.00 14.89    -0.338 N 
ATOM    521  CA  ARG C  65       7.040  16.521  43.399  1.00 14.20     0.159 C 
ATOM    522  C   ARG C  65       6.554  16.845  41.968  1.00 16.93     0.251 C 
ATOM    523  O   ARG C  65       5.942  16.025  41.283  1.00 17.29    -0.271 OA
ATOM    524  CB  ARG C  65       6.178  15.399  44.018  1.00 13.07     0.034 C 
ATOM    525  CG  ARG C  65       6.419  15.098  45.507  1.00 16.89     0.027 C 
ATOM    526  CD  ARG C  65       7.870  14.762  45.872  1.00 21.82     0.116 C 
ATOM    527  NE  ARG C  65       8.341  13.589  45.116  1.00 21.44    -0.212 N 
ATOM    528  CZ  ARG C  65       9.470  13.512  44.404  1.00 33.04     0.666 C 
ATOM    529  NH1 ARG C  65      10.313  14.533  44.321  1.00 18.31    -0.235 N 
ATOM    530  NH2 ARG C  65       9.785  12.389  43.777  1.00 24.37    -0.235 N 
ATOM    531  H   ARG C  65       7.983  17.940  44.616  1.00 99.99     0.164 HD
ATOM    532  HE  ARG C  65       7.728  12.805  45.138  1.00 99.99     0.178 HD
ATOM    533 1HH1 ARG C  65      11.155  14.463  43.796  1.00 99.99     0.174 HD
ATOM    534 2HH1 ARG C  65      10.094  15.375  44.823  1.00 99.99     0.174 HD
ATOM    535 1HH2 ARG C  65      10.632  12.342  43.255  1.00 99.99     0.174 HD
ATOM    536 2HH2 ARG C  65       9.180  11.597  43.832  1.00 99.99     0.174 HD
ATOM    537  N   LEU C  66       6.939  18.025  41.481  1.00 14.25    -0.338 N 
ATOM    538  CA  LEU C  66       6.496  18.526  40.159  1.00 14.22     0.159 C 
ATOM    539  C   LEU C  66       7.236  17.920  38.953  1.00 18.90     0.251 C 
ATOM    540  O   LEU C  66       6.751  17.968  37.821  1.00 17.45    -0.271 OA
ATOM    541  CB  LEU C  66       6.583  20.057  40.092  1.00 13.42     0.032 C 
ATOM    542  CG  LEU C  66       5.808  20.811  41.184  1.00 16.83     0.002 C 
ATOM    543  CD1 LEU C  66       5.981  22.315  40.968  1.00 15.93     0.000 C 
ATOM    544  CD2 LEU C  66       4.318  20.455  41.226  1.00 16.65     0.000 C 
ATOM    545  H   LEU C  66       7.507  18.652  42.018  1.00 99.99     0.164 HD
ATOM    546  N   TYR C  67       8.455  17.445  39.199  1.00 15.33    -0.337 N 
ATOM    547  CA  TYR C  67       9.338  16.916  38.147  1.00 15.02     0.164 C 
ATOM    548  C   TYR C  67       9.069  15.433  37.845  1.00 21.54     0.251 C 
ATOM    549  O   TYR C  67       9.096  14.578  38.728  1.00 20.29    -0.271 OA
ATOM    550  CB  TYR C  67      10.788  17.129  38.590  1.00 15.84     0.056 C 
ATOM    551  CG  TYR C  67      11.813  16.654  37.556  1.00 17.93    -0.044 A 
ATOM    552  CD1 TYR C  67      11.738  17.082  36.239  1.00 19.48     0.011 A 
ATOM    553  CD2 TYR C  67      12.806  15.769  37.950  1.00 18.38     0.011 A 
ATOM    554  CE1 TYR C  67      12.662  16.624  35.316  1.00 19.54     0.037 A 
ATOM    555  CE2 TYR C  67      13.744  15.319  37.029  1.00 18.63     0.037 A 
ATOM    556  CZ  TYR C  67      13.663  15.746  35.707  1.00 20.95     0.065 A 
ATOM    557  OH  TYR C  67      14.560  15.334  34.781  1.00 20.19    -0.361 OA
ATOM    558  H   TYR C  67       8.796  17.334  40.131  1.00 99.99     0.164 HD
ATOM    559  HH  TYR C  67      15.203  14.680  35.198  1.00 99.99     0.217 HD
ATOM    560  N   ASP C  68       9.014  15.150  36.549  1.00 20.12    -0.337 N 
ATOM    561  CA  ASP C  68       8.851  13.784  36.024  1.00 21.20     0.170 C 
ATOM    562  C   ASP C  68      10.091  13.415  35.191  1.00 23.92     0.251 C 
ATOM    563  O   ASP C  68      10.138  13.636  33.980  1.00 22.89    -0.271 OA
ATOM    564  CB  ASP C  68       7.558  13.711  35.195  1.00 23.60     0.129 C 
ATOM    565  CG  ASP C  68       7.169  12.292  34.751  1.00 35.74     0.188 C 
ATOM    566  OD1 ASP C  68       7.994  11.364  34.947  1.00 36.46    -0.647 OA
ATOM    567  OD2 ASP C  68       6.104  12.187  34.113  1.00 41.31    -0.647 OA
ATOM    568  H   ASP C  68       9.025  15.877  35.853  1.00 99.99     0.164 HD
ATOM    569  N   GLU C  69      11.061  12.803  35.870  1.00 19.40    -0.337 N 
ATOM    570  CA  GLU C  69      12.317  12.335  35.239  1.00 18.85     0.160 C 
ATOM    571  C   GLU C  69      12.060  11.279  34.152  1.00 24.64     0.251 C 
ATOM    572  O   GLU C  69      12.580  11.411  33.047  1.00 24.70    -0.271 OA
ATOM    573  CB  GLU C  69      13.276  11.799  36.319  1.00 20.45     0.043 C 
ATOM    574  CG  GLU C  69      14.490  10.973  35.843  1.00 27.42     0.100 C 
ATOM    575  CD  GLU C  69      15.504  11.676  34.927  1.00 34.74     0.185 C 
ATOM    576  OE1 GLU C  69      15.609  12.919  35.009  1.00 28.84    -0.647 OA
ATOM    577  OE2 GLU C  69      16.181  10.956  34.167  1.00 31.87    -0.647 OA
ATOM    578  H   GLU C  69      10.980  12.634  36.853  1.00 99.99     0.164 HD
ATOM    579  N   LYS C  70      11.255  10.277  34.506  1.00 22.55    -0.338 N 
ATOM    580  CA  LYS C  70      10.983   9.108  33.647  1.00 24.90     0.159 C 
ATOM    581  C   LYS C  70      10.267   9.445  32.331  1.00 30.68     0.251 C 
ATOM    582  O   LYS C  70      10.467   8.754  31.336  1.00 31.14    -0.271 OA
ATOM    583  CB  LYS C  70      10.175   8.039  34.390  1.00 27.38     0.032 C 
ATOM    584  CG  LYS C  70      10.936   7.429  35.574  1.00 30.48     0.004 C 
ATOM    585  CD  LYS C  70      10.203   6.246  36.225  1.00 34.25     0.032 C 
ATOM    586  CE  LYS C  70       8.832   6.582  36.832  1.00 37.70     0.206 C 
ATOM    587  NZ  LYS C  70       8.908   7.639  37.848  1.00 32.58    -0.064 N 
ATOM    588  H   LYS C  70      10.780  10.262  35.384  1.00 99.99     0.164 HD
ATOM    589  HZ1 LYS C  70       7.993   7.803  38.222  1.00 99.99     0.275 HD
ATOM    590  HZ2 LYS C  70       9.522   7.358  38.586  1.00 99.99     0.275 HD
ATOM    591  HZ3 LYS C  70       9.245   8.479  37.426  1.00 99.99     0.275 HD
ATOM    592  N   GLN C  71       9.415  10.467  32.339  1.00 28.39    -0.338 N 
ATOM    593  CA  GLN C  71       8.706  10.849  31.104  1.00 29.88     0.160 C 
ATOM    594  C   GLN C  71       9.156  12.203  30.545  1.00 30.63     0.251 C 
ATOM    595  O   GLN C  71       8.606  13.260  30.854  1.00 28.06    -0.271 OA
ATOM    596  CB  GLN C  71       7.192  10.749  31.305  1.00 32.51     0.042 C 
ATOM    597  CG  GLN C  71       6.769   9.285  31.464  1.00 53.50     0.090 C 
ATOM    598  CD  GLN C  71       5.293   9.158  31.842  1.00 79.09     0.227 C 
ATOM    599  OE1 GLN C  71       4.831   9.639  32.865  1.00 74.73    -0.273 OA
ATOM    600  NE2 GLN C  71       4.541   8.449  31.030  1.00 71.03    -0.369 N 
ATOM    601  H   GLN C  71       9.082  10.897  33.178  1.00 99.99     0.164 HD
ATOM    602 1HE2 GLN C  71       3.579   8.363  31.276  1.00 99.99     0.159 HD
ATOM    603 2HE2 GLN C  71       4.926   8.016  30.221  1.00 99.99     0.159 HD
ATOM    604  N   GLN C  72      10.270  12.107  29.820  1.00 26.48    -0.338 N 
ATOM    605  CA  GLN C  72      10.881  13.196  29.024  1.00 26.13     0.160 C 
ATOM    606  C   GLN C  72      11.389  14.416  29.817  1.00 26.68     0.251 C 
ATOM    607  O   GLN C  72      11.605  15.482  29.243  1.00 24.91    -0.271 OA
ATOM    608  CB  GLN C  72       9.914  13.654  27.920  1.00 27.43     0.042 C 
ATOM    609  CG  GLN C  72       9.566  12.539  26.931  1.00 39.29     0.090 C 
ATOM    610  CD  GLN C  72       8.490  12.965  25.927  1.00 51.92     0.227 C 
ATOM    611  OE1 GLN C  72       8.361  14.106  25.508  1.00 35.97    -0.273 OA
ATOM    612  NE2 GLN C  72       7.706  12.006  25.491  1.00 50.04    -0.369 N 
ATOM    613  H   GLN C  72      10.774  11.244  29.771  1.00 99.99     0.164 HD
ATOM    614 1HE2 GLN C  72       7.008  12.270  24.831  1.00 99.99     0.159 HD
ATOM    615 2HE2 GLN C  72       7.823  11.069  25.801  1.00 99.99     0.159 HD
ATOM    616  N   HIS C  73      11.688  14.230  31.108  1.00 21.73    -0.337 N 
ATOM    617  CA  HIS C  73      12.313  15.278  31.953  1.00 20.27     0.165 C 
ATOM    618  C   HIS C  73      11.491  16.590  31.928  1.00 21.08     0.251 C 
ATOM    619  O   HIS C  73      11.989  17.692  31.676  1.00 18.84    -0.271 OA
ATOM    620  CB  HIS C  73      13.764  15.537  31.497  1.00 21.63     0.077 C 
ATOM    621  CG  HIS C  73      14.550  14.278  31.123  1.00 27.14     0.057 A 
ATOM    622  ND1 HIS C  73      15.099  13.423  31.975  1.00 29.95    -0.338 N 
ATOM    623  CD2 HIS C  73      14.802  13.854  29.888  1.00 30.46     0.113 A 
ATOM    624  CE1 HIS C  73      15.695  12.467  31.266  1.00 30.61     0.175 A 
ATOM    625  NE2 HIS C  73      15.508  12.733  29.974  1.00 31.44    -0.223 NA
ATOM    626  H   HIS C  73      11.530  13.360  31.573  1.00 99.99     0.164 HD
ATOM    627  HD1 HIS C  73      14.991  13.445  32.968  1.00 99.99     0.167 HD
ATOM    628  N   ILE C  74      10.213  16.456  32.276  1.00 15.72    -0.338 N 
ATOM    629  CA  ILE C  74       9.251  17.580  32.238  1.00 14.56     0.159 C 
ATOM    630  C   ILE C  74       8.846  17.933  33.682  1.00 19.90     0.251 C 
ATOM    631  O   ILE C  74       8.629  17.047  34.509  1.00 18.88    -0.271 OA
ATOM    632  CB  ILE C  74       8.031  17.209  31.360  1.00 16.37     0.029 C 
ATOM    633  CG1 ILE C  74       8.449  17.003  29.890  1.00 15.53     0.002 C 
ATOM    634  CG2 ILE C  74       6.911  18.261  31.447  1.00 16.35     0.002 C 
ATOM    635  CD  ILE C  74       7.388  16.321  29.013  1.00 22.15     0.000 C 
ATOM    636  H   ILE C  74       9.856  15.599  32.648  1.00 99.99     0.164 HD
ATOM    637  N   VAL C  75       8.779  19.234  33.951  1.00 14.16    -0.338 N 
ATOM    638  CA  VAL C  75       8.158  19.765  35.183  1.00 14.52     0.159 C 
ATOM    639  C   VAL C  75       6.696  20.091  34.830  1.00 19.17     0.251 C 
ATOM    640  O   VAL C  75       6.440  20.845  33.891  1.00 16.36    -0.271 OA
ATOM    641  CB  VAL C  75       8.886  21.028  35.691  1.00 16.48     0.029 C 
ATOM    642  CG1 VAL C  75       8.209  21.648  36.920  1.00 16.10     0.002 C 
ATOM    643  CG2 VAL C  75      10.330  20.720  36.086  1.00 15.89     0.002 C 
ATOM    644  H   VAL C  75       9.069  19.928  33.283  1.00 99.99     0.164 HD
ATOM    645  N   TYR C  76       5.780  19.481  35.575  1.00 17.39    -0.337 N 
ATOM    646  CA  TYR C  76       4.334  19.749  35.461  1.00 18.50     0.164 C 
ATOM    647  C   TYR C  76       3.912  20.694  36.584  1.00 23.13     0.251 C 
ATOM    648  O   TYR C  76       4.071  20.393  37.765  1.00 22.59    -0.271 OA
ATOM    649  CB  TYR C  76       3.514  18.466  35.590  1.00 21.72     0.056 C 
ATOM    650  CG  TYR C  76       3.668  17.598  34.346  1.00 24.33    -0.044 A 
ATOM    651  CD1 TYR C  76       2.871  17.855  33.244  1.00 25.71     0.011 A 
ATOM    652  CD2 TYR C  76       4.598  16.571  34.330  1.00 25.14     0.011 A 
ATOM    653  CE1 TYR C  76       3.009  17.081  32.102  1.00 26.22     0.037 A 
ATOM    654  CE2 TYR C  76       4.732  15.784  33.195  1.00 25.70     0.037 A 
ATOM    655  CZ  TYR C  76       3.945  16.052  32.077  1.00 26.07     0.065 A 
ATOM    656  OH  TYR C  76       4.120  15.340  30.940  1.00 24.71    -0.361 OA
ATOM    657  H   TYR C  76       6.028  18.841  36.311  1.00 99.99     0.164 HD
ATOM    658  HH  TYR C  76       4.810  14.633  31.098  1.00 99.99     0.217 HD
ATOM    659  N   CYS C  77       3.363  21.826  36.173  1.00 21.97    -0.337 N 
ATOM    660  CA  CYS C  77       3.043  22.911  37.114  1.00 20.26     0.170 C 
ATOM    661  C   CYS C  77       1.695  23.615  36.884  1.00 23.71     0.252 C 
ATOM    662  O   CYS C  77       1.432  24.626  37.532  1.00 24.32    -0.271 OA
ATOM    663  CB  CYS C  77       4.213  23.907  37.123  1.00 18.79     0.085 C 
ATOM    664  SG  CYS C  77       4.682  24.533  35.466  1.00 21.17    -0.165 SA
ATOM    665  H   CYS C  77       3.107  21.981  35.212  1.00 99.99     0.164 HD
ATOM    666  HG  CYS C  77       3.842  23.757  34.787  1.00 99.99     0.102 HD
ATOM    667  N   SER C  78       0.781  22.977  36.149  1.00 21.44    -0.336 N 
ATOM    668  CA  SER C  78      -0.538  23.583  35.849  1.00 22.62     0.189 C 
ATOM    669  C   SER C  78      -1.421  23.910  37.064  1.00 27.48     0.254 C 
ATOM    670  O   SER C  78      -2.108  24.926  37.048  1.00 28.74    -0.270 OA
ATOM    671  CB  SER C  78      -1.363  22.744  34.872  1.00 24.87     0.169 C 
ATOM    672  OG  SER C  78      -1.627  21.453  35.423  1.00 39.93    -0.380 OA
ATOM    673  H   SER C  78       0.966  22.125  35.656  1.00 99.99     0.164 HD
ATOM    674  HG  SER C  78      -2.285  20.990  34.825  1.00 99.99     0.211 HD
ATOM    675  N   ASN C  79      -1.296  23.134  38.140  1.00 21.45    -0.337 N 
ATOM    676  CA  ASN C  79      -2.107  23.350  39.359  1.00 21.49     0.169 C 
ATOM    677  C   ASN C  79      -1.261  23.816  40.553  1.00 24.27     0.251 C 
ATOM    678  O   ASN C  79      -1.571  23.578  41.720  1.00 24.82    -0.271 OA
ATOM    679  CB  ASN C  79      -2.889  22.078  39.703  1.00 20.04     0.119 C 
ATOM    680  CG  ASN C  79      -3.905  21.727  38.617  1.00 33.40     0.230 C 
ATOM    681  OD1 ASN C  79      -4.785  22.488  38.247  1.00 29.45    -0.273 OA
ATOM    682  ND2 ASN C  79      -3.750  20.553  38.049  1.00 28.88    -0.369 N 
ATOM    683  H   ASN C  79      -0.615  22.406  38.193  1.00 99.99     0.164 HD
ATOM    684 1HD2 ASN C  79      -4.414  20.309  37.351  1.00 99.99     0.159 HD
ATOM    685 2HD2 ASN C  79      -2.998  19.959  38.314  1.00 99.99     0.159 HD
ATOM    686  N   ASP C  80      -0.172  24.500  40.224  1.00 17.76    -0.337 N 
ATOM    687  CA  ASP C  80       0.779  25.010  41.218  1.00 15.60     0.170 C 
ATOM    688  C   ASP C  80       1.009  26.497  40.931  1.00 20.83     0.251 C 
ATOM    689  O   ASP C  80       0.993  26.932  39.779  1.00 20.47    -0.271 OA
ATOM    690  CB  ASP C  80       2.070  24.195  41.080  1.00 16.00     0.129 C 
ATOM    691  CG  ASP C  80       2.986  24.360  42.292  1.00 23.28     0.188 C 
ATOM    692  OD1 ASP C  80       2.871  23.541  43.217  1.00 23.80    -0.647 OA
ATOM    693  OD2 ASP C  80       3.719  25.377  42.304  1.00 19.72    -0.647 OA
ATOM    694  H   ASP C  80       0.002  24.795  39.281  1.00 99.99     0.164 HD
ATOM    695  N   LEU C  81       1.372  27.223  41.978  1.00 18.93    -0.338 N 
ATOM    696  CA  LEU C  81       1.776  28.633  41.860  1.00 20.06     0.159 C 
ATOM    697  C   LEU C  81       2.932  28.856  40.867  1.00 20.00     0.251 C 
ATOM    698  O   LEU C  81       2.928  29.850  40.144  1.00 18.44    -0.271 OA
ATOM    699  CB  LEU C  81       2.145  29.084  43.263  1.00 21.29     0.032 C 
ATOM    700  CG  LEU C  81       2.689  30.501  43.370  1.00 27.68     0.002 C 
ATOM    701  CD1 LEU C  81       1.685  31.576  42.923  1.00 28.31     0.000 C 
ATOM    702  CD2 LEU C  81       3.128  30.596  44.824  1.00 33.07     0.000 C 
ATOM    703  H   LEU C  81       1.351  26.875  42.917  1.00 99.99     0.164 HD
ATOM    704  N   LEU C  82       3.801  27.853  40.729  1.00 18.12    -0.338 N 
ATOM    705  CA  LEU C  82       4.880  27.884  39.722  1.00 17.73     0.159 C 
ATOM    706  C   LEU C  82       4.344  28.022  38.284  1.00 20.38     0.251 C 
ATOM    707  O   LEU C  82       4.816  28.886  37.548  1.00 20.66    -0.271 OA
ATOM    708  CB  LEU C  82       5.810  26.668  39.851  1.00 16.94     0.032 C 
ATOM    709  CG  LEU C  82       7.035  26.767  38.928  1.00 20.17     0.002 C 
ATOM    710  CD1 LEU C  82       7.933  27.958  39.284  1.00 19.36     0.000 C 
ATOM    711  CD2 LEU C  82       7.839  25.469  38.973  1.00 21.19     0.000 C 
ATOM    712  H   LEU C  82       3.789  27.056  41.334  1.00 99.99     0.164 HD
ATOM    713  N   GLY C  83       3.255  27.297  37.979  1.00 16.48    -0.336 N 
ATOM    714  CA  GLY C  83       2.540  27.401  36.690  1.00 15.52     0.189 C 
ATOM    715  C   GLY C  83       1.904  28.778  36.457  1.00 19.85     0.253 C 
ATOM    716  O   GLY C  83       2.015  29.305  35.357  1.00 17.42    -0.270 OA
ATOM    717  H   GLY C  83       2.825  26.627  38.594  1.00 99.99     0.164 HD
ATOM    718  N   ASP C  84       1.345  29.379  37.511  1.00 19.57    -0.337 N 
ATOM    719  CA  ASP C  84       0.823  30.765  37.465  1.00 20.63     0.170 C 
ATOM    720  C   ASP C  84       1.934  31.785  37.166  1.00 21.72     0.251 C 
ATOM    721  O   ASP C  84       1.753  32.654  36.319  1.00 19.36    -0.271 OA
ATOM    722  CB  ASP C  84       0.164  31.193  38.783  1.00 23.61     0.129 C 
ATOM    723  CG  ASP C  84      -1.142  30.492  39.177  1.00 36.91     0.188 C 
ATOM    724  OD1 ASP C  84      -1.552  29.544  38.473  1.00 35.21    -0.647 OA
ATOM    725  OD2 ASP C  84      -1.656  30.875  40.249  1.00 45.01    -0.647 OA
ATOM    726  H   ASP C  84       1.212  28.895  38.377  1.00 99.99     0.164 HD
ATOM    727  N   LEU C  85       3.086  31.608  37.816  1.00 18.77    -0.338 N 
ATOM    728  CA  LEU C  85       4.242  32.511  37.641  1.00 19.59     0.159 C 
ATOM    729  C   LEU C  85       4.871  32.384  36.248  1.00 18.88     0.251 C 
ATOM    730  O   LEU C  85       5.230  33.380  35.626  1.00 17.21    -0.271 OA
ATOM    731  CB  LEU C  85       5.332  32.268  38.696  1.00 21.13     0.032 C 
ATOM    732  CG  LEU C  85       4.937  32.568  40.147  1.00 29.30     0.002 C 
ATOM    733  CD1 LEU C  85       6.140  32.292  41.047  1.00 30.34     0.000 C 
ATOM    734  CD2 LEU C  85       4.478  34.016  40.341  1.00 33.61     0.000 C 
ATOM    735  H   LEU C  85       3.235  30.835  38.436  1.00 99.99     0.164 HD
ATOM    736  N   PHE C  86       5.025  31.142  35.795  1.00 14.71    -0.337 N 
ATOM    737  CA  PHE C  86       5.615  30.848  34.476  1.00 13.39     0.164 C 
ATOM    738  C   PHE C  86       4.665  31.019  33.282  1.00 18.62     0.251 C 
ATOM    739  O   PHE C  86       5.126  31.167  32.152  1.00 20.03    -0.271 OA
ATOM    740  CB  PHE C  86       6.277  29.465  34.500  1.00 13.56     0.056 C 
ATOM    741  CG  PHE C  86       7.640  29.409  35.220  1.00 14.17    -0.044 A 
ATOM    742  CD1 PHE C  86       8.159  30.473  35.956  1.00 16.97     0.008 A 
ATOM    743  CD2 PHE C  86       8.378  28.237  35.122  1.00 14.13     0.008 A 
ATOM    744  CE1 PHE C  86       9.394  30.366  36.581  1.00 15.39     0.001 A 
ATOM    745  CE2 PHE C  86       9.616  28.124  35.745  1.00 15.81     0.001 A 
ATOM    746  CZ  PHE C  86      10.125  29.188  36.482  1.00 14.23     0.000 A 
ATOM    747  H   PHE C  86       4.806  30.338  36.356  1.00 99.99     0.164 HD
ATOM    748  N   GLY C  87       3.355  30.932  33.553  1.00 14.56    -0.336 N 
ATOM    749  CA  GLY C  87       2.296  31.012  32.527  1.00 15.67     0.189 C 
ATOM    750  C   GLY C  87       2.267  29.811  31.565  1.00 19.00     0.253 C 
ATOM    751  O   GLY C  87       1.779  29.932  30.445  1.00 17.63    -0.270 OA
ATOM    752  H   GLY C  87       2.980  30.782  34.478  1.00 99.99     0.164 HD
ATOM    753  N   VAL C  88       2.758  28.658  32.024  1.00 14.88    -0.337 N 
ATOM    754  CA  VAL C  88       2.755  27.399  31.244  1.00 13.55     0.160 C 
ATOM    755  C   VAL C  88       2.269  26.221  32.115  1.00 17.39     0.254 C 
ATOM    756  O   VAL C  88       2.575  26.204  33.310  1.00 16.34    -0.270 OA
ATOM    757  CB  VAL C  88       4.128  27.080  30.602  1.00 16.92     0.029 C 
ATOM    758  CG1 VAL C  88       4.522  28.122  29.549  1.00 17.60     0.002 C 
ATOM    759  CG2 VAL C  88       5.265  26.901  31.617  1.00 15.70     0.002 C 
ATOM    760  H   VAL C  88       3.117  28.577  32.953  1.00 99.99     0.164 HD
ATOM    761  N   PRO C  89       1.577  25.220  31.548  1.00 15.02    -0.312 N 
ATOM    762  CA  PRO C  89       1.204  24.009  32.303  1.00 13.88     0.163 C 
ATOM    763  C   PRO C  89       2.394  23.077  32.597  1.00 15.97     0.251 C 
ATOM    764  O   PRO C  89       2.353  22.320  33.567  1.00 13.78    -0.271 OA
ATOM    765  CB  PRO C  89       0.130  23.331  31.453  1.00 15.99     0.034 C 
ATOM    766  CG  PRO C  89       0.513  23.722  30.027  1.00 20.20     0.027 C 
ATOM    767  CD  PRO C  89       1.044  25.154  30.171  1.00 15.64     0.105 C 
ATOM    768  N   SER C  90       3.433  23.152  31.766  1.00 14.33    -0.336 N 
ATOM    769  CA  SER C  90       4.630  22.292  31.854  1.00 12.48     0.189 C 
ATOM    770  C   SER C  90       5.796  22.933  31.085  1.00 15.79     0.254 C 
ATOM    771  O   SER C  90       5.593  23.851  30.292  1.00 14.88    -0.270 OA
ATOM    772  CB  SER C  90       4.345  20.906  31.254  1.00 15.34     0.169 C 
ATOM    773  OG  SER C  90       4.241  20.961  29.826  1.00 18.79    -0.380 OA
ATOM    774  H   SER C  90       3.473  23.794  30.997  1.00 99.99     0.164 HD
ATOM    775  HG  SER C  90       4.125  20.035  29.461  1.00 99.99     0.211 HD
ATOM    776  N   PHE C  91       6.999  22.447  31.367  1.00 11.53    -0.337 N 
ATOM    777  CA  PHE C  91       8.223  22.856  30.652  1.00 10.84     0.164 C 
ATOM    778  C   PHE C  91       9.306  21.779  30.785  1.00 15.30     0.251 C 
ATOM    779  O   PHE C  91       9.290  20.967  31.711  1.00 13.49    -0.271 OA
ATOM    780  CB  PHE C  91       8.742  24.228  31.122  1.00 10.18     0.056 C 
ATOM    781  CG  PHE C  91       9.168  24.290  32.594  1.00 10.92    -0.044 A 
ATOM    782  CD1 PHE C  91      10.487  24.037  32.943  1.00 13.43     0.008 A 
ATOM    783  CD2 PHE C  91       8.236  24.607  33.572  1.00 11.29     0.008 A 
ATOM    784  CE1 PHE C  91      10.873  24.077  34.277  1.00 13.30     0.001 A 
ATOM    785  CE2 PHE C  91       8.623  24.671  34.904  1.00 14.63     0.001 A 
ATOM    786  CZ  PHE C  91       9.943  24.405  35.259  1.00 12.81     0.000 A 
ATOM    787  H   PHE C  91       7.126  21.727  32.054  1.00 99.99     0.164 HD
ATOM    788  N   SER C  92      10.203  21.766  29.808  1.00 12.77    -0.336 N 
ATOM    789  CA  SER C  92      11.343  20.828  29.811  1.00 14.03     0.189 C 
ATOM    790  C   SER C  92      12.454  21.376  30.721  1.00 18.41     0.253 C 
ATOM    791  O   SER C  92      12.909  22.501  30.505  1.00 15.97    -0.270 OA
ATOM    792  CB  SER C  92      11.842  20.639  28.373  1.00 16.46     0.169 C 
ATOM    793  OG  SER C  92      13.173  20.111  28.342  1.00 37.15    -0.380 OA
ATOM    794  H   SER C  92      10.249  22.503  29.133  1.00 99.99     0.164 HD
ATOM    795  HG  SER C  92      13.423  19.919  27.389  1.00 99.99     0.211 HD
ATOM    796  N   VAL C  93      12.915  20.558  31.672  1.00 16.70    -0.337 N 
ATOM    797  CA  VAL C  93      14.037  20.957  32.565  1.00 16.62     0.159 C 
ATOM    798  C   VAL C  93      15.335  21.337  31.844  1.00 18.11     0.251 C 
ATOM    799  O   VAL C  93      16.154  22.034  32.425  1.00 16.46    -0.271 OA
ATOM    800  CB  VAL C  93      14.479  19.989  33.679  1.00 21.97     0.029 C 
ATOM    801  CG1 VAL C  93      13.552  20.034  34.886  1.00 23.10     0.002 C 
ATOM    802  CG2 VAL C  93      14.749  18.562  33.197  1.00 21.73     0.002 C 
ATOM    803  H   VAL C  93      12.515  19.649  31.834  1.00 99.99     0.164 HD
ATOM    804  N   LYS C  94      15.564  20.747  30.675  1.00 15.40    -0.338 N 
ATOM    805  CA  LYS C  94      16.799  20.970  29.901  1.00 16.57     0.159 C 
ATOM    806  C   LYS C  94      16.842  22.310  29.142  1.00 19.00     0.251 C 
ATOM    807  O   LYS C  94      17.904  22.711  28.670  1.00 17.30    -0.271 OA
ATOM    808  CB  LYS C  94      17.023  19.795  28.946  1.00 21.25     0.032 C 
ATOM    809  CG  LYS C  94      17.399  18.491  29.662  1.00 33.40     0.004 C 
ATOM    810  CD  LYS C  94      17.284  17.338  28.661  1.00 44.44     0.032 C 
ATOM    811  CE  LYS C  94      18.390  16.285  28.794  1.00 64.01     0.206 C 
ATOM    812  NZ  LYS C  94      18.193  15.340  29.901  1.00 75.12    -0.064 N 
ATOM    813  H   LYS C  94      14.899  20.130  30.251  1.00 99.99     0.164 HD
ATOM    814  HZ1 LYS C  94      18.957  14.692  29.914  1.00 99.99     0.275 HD
ATOM    815  HZ2 LYS C  94      18.151  15.828  30.771  1.00 99.99     0.275 HD
ATOM    816  HZ3 LYS C  94      17.345  14.825  29.755  1.00 99.99     0.275 HD
ATOM    817  N   GLU C  95      15.700  22.994  29.037  1.00 15.63    -0.338 N 
ATOM    818  CA  GLU C  95      15.605  24.270  28.300  1.00 14.67     0.160 C 
ATOM    819  C   GLU C  95      15.958  25.441  29.236  1.00 16.36     0.251 C 
ATOM    820  O   GLU C  95      15.120  26.268  29.601  1.00 15.33    -0.271 OA
ATOM    821  CB  GLU C  95      14.195  24.420  27.708  1.00 15.87     0.043 C 
ATOM    822  CG  GLU C  95      13.839  23.370  26.646  1.00 21.93     0.100 C 
ATOM    823  CD  GLU C  95      14.720  23.390  25.388  1.00 51.41     0.185 C 
ATOM    824  OE1 GLU C  95      15.215  24.481  25.028  1.00 50.73    -0.647 OA
ATOM    825  OE2 GLU C  95      14.856  22.296  24.800  1.00 46.55    -0.647 OA
ATOM    826  H   GLU C  95      14.881  22.749  29.562  1.00 99.99     0.164 HD
ATOM    827  N   HIS C  96      17.252  25.570  29.517  1.00 14.77    -0.337 N 
ATOM    828  CA  HIS C  96      17.721  26.530  30.537  1.00 13.81     0.165 C 
ATOM    829  C   HIS C  96      17.535  28.014  30.199  1.00 16.99     0.251 C 
ATOM    830  O   HIS C  96      17.120  28.779  31.069  1.00 15.24    -0.271 OA
ATOM    831  CB  HIS C  96      19.157  26.237  30.967  1.00 13.69     0.077 C 
ATOM    832  CG  HIS C  96      19.318  24.892  31.692  1.00 16.47     0.057 A 
ATOM    833  ND1 HIS C  96      20.489  24.389  32.021  1.00 18.43    -0.338 N 
ATOM    834  CD2 HIS C  96      18.407  24.018  32.109  1.00 17.54     0.113 A 
ATOM    835  CE1 HIS C  96      20.342  23.213  32.614  1.00 17.68     0.175 A 
ATOM    836  NE2 HIS C  96      19.040  22.990  32.668  1.00 17.52    -0.223 NA
ATOM    837  H   HIS C  96      17.954  24.960  29.131  1.00 99.99     0.164 HD
ATOM    838  HD1 HIS C  96      21.326  24.904  31.984  1.00 99.99     0.167 HD
ATOM    839  N   ARG C  97      17.690  28.369  28.921  1.00 15.40    -0.338 N 
ATOM    840  CA  ARG C  97      17.404  29.742  28.452  1.00 15.79     0.159 C 
ATOM    841  C   ARG C  97      15.916  30.096  28.597  1.00 18.28     0.251 C 
ATOM    842  O   ARG C  97      15.588  31.135  29.165  1.00 16.55    -0.271 OA
ATOM    843  CB  ARG C  97      17.900  29.955  27.011  1.00 15.71     0.034 C 
ATOM    844  CG  ARG C  97      17.501  31.294  26.358  1.00 16.16     0.027 C 
ATOM    845  CD  ARG C  97      17.891  32.546  27.152  1.00 17.68     0.116 C 
ATOM    846  NE  ARG C  97      19.354  32.634  27.300  1.00 16.07    -0.212 N 
ATOM    847  CZ  ARG C  97      20.000  33.363  28.208  1.00 26.87     0.666 C 
ATOM    848  NH1 ARG C  97      19.336  34.085  29.099  1.00 16.41    -0.235 N 
ATOM    849  NH2 ARG C  97      21.324  33.361  28.248  1.00 17.80    -0.235 N 
ATOM    850  H   ARG C  97      18.006  27.728  28.222  1.00 99.99     0.164 HD
ATOM    851  HE  ARG C  97      19.884  32.099  26.648  1.00 99.99     0.178 HD
ATOM    852 1HH1 ARG C  97      19.828  34.625  29.781  1.00 99.99     0.174 HD
ATOM    853 2HH1 ARG C  97      18.338  34.080  29.081  1.00 99.99     0.174 HD
ATOM    854 1HH2 ARG C  97      21.795  33.926  28.926  1.00 99.99     0.174 HD
ATOM    855 2HH2 ARG C  97      21.852  32.821  27.596  1.00 99.99     0.174 HD
ATOM    856  N   LYS C  98      15.047  29.143  28.264  1.00 15.23    -0.338 N 
ATOM    857  CA  LYS C  98      13.591  29.346  28.380  1.00 14.95     0.159 C 
ATOM    858  C   LYS C  98      13.186  29.518  29.858  1.00 17.07     0.251 C 
ATOM    859  O   LYS C  98      12.480  30.468  30.189  1.00 15.96    -0.271 OA
ATOM    860  CB  LYS C  98      12.864  28.162  27.745  1.00 18.19     0.032 C 
ATOM    861  CG  LYS C  98      11.355  28.388  27.636  1.00 35.44     0.004 C 
ATOM    862  CD  LYS C  98      10.692  27.072  27.243  1.00 53.70     0.032 C 
ATOM    863  CE  LYS C  98       9.211  27.258  26.921  1.00 71.49     0.206 C 
ATOM    864  NZ  LYS C  98       8.695  26.050  26.267  1.00 87.54    -0.064 N 
ATOM    865  H   LYS C  98      15.329  28.208  28.053  1.00 99.99     0.164 HD
ATOM    866  HZ1 LYS C  98       7.734  26.191  26.026  1.00 99.99     0.275 HD
ATOM    867  HZ2 LYS C  98       9.222  25.872  25.436  1.00 99.99     0.275 HD
ATOM    868  HZ3 LYS C  98       8.768  25.271  26.889  1.00 99.99     0.275 HD
ATOM    869  N   ILE C  99      13.806  28.721  30.734  1.00 13.00    -0.338 N 
ATOM    870  CA  ILE C  99      13.593  28.806  32.196  1.00 11.20     0.159 C 
ATOM    871  C   ILE C  99      14.074  30.166  32.744  1.00 13.19     0.251 C 
ATOM    872  O   ILE C  99      13.319  30.830  33.451  1.00 13.74    -0.271 OA
ATOM    873  CB  ILE C  99      14.227  27.595  32.915  1.00 13.02     0.029 C 
ATOM    874  CG1 ILE C  99      13.510  26.301  32.493  1.00 13.15     0.002 C 
ATOM    875  CG2 ILE C  99      14.168  27.736  34.445  1.00 13.61     0.002 C 
ATOM    876  CD  ILE C  99      14.327  25.029  32.755  1.00 11.00     0.000 C 
ATOM    877  H   ILE C  99      14.446  28.005  30.443  1.00 99.99     0.164 HD
ATOM    878  N   TYR C 100      15.261  30.613  32.322  1.00 10.67    -0.337 N 
ATOM    879  CA  TYR C 100      15.783  31.946  32.692  1.00 10.92     0.164 C 
ATOM    880  C   TYR C 100      14.845  33.087  32.268  1.00 15.44     0.251 C 
ATOM    881  O   TYR C 100      14.469  33.901  33.109  1.00 14.96    -0.271 OA
ATOM    882  CB  TYR C 100      17.189  32.176  32.123  1.00 11.82     0.056 C 
ATOM    883  CG  TYR C 100      18.285  31.971  33.178  1.00 13.95    -0.044 A 
ATOM    884  CD1 TYR C 100      19.057  33.049  33.595  1.00 15.92     0.011 A 
ATOM    885  CD2 TYR C 100      18.443  30.738  33.795  1.00 15.30     0.011 A 
ATOM    886  CE1 TYR C 100      19.971  32.903  34.631  1.00 15.30     0.037 A 
ATOM    887  CE2 TYR C 100      19.353  30.584  34.833  1.00 16.55     0.037 A 
ATOM    888  CZ  TYR C 100      20.118  31.668  35.255  1.00 17.79     0.065 A 
ATOM    889  OH  TYR C 100      20.982  31.531  36.292  1.00 16.11    -0.361 OA
ATOM    890  H   TYR C 100      15.869  30.062  31.743  1.00 99.99     0.164 HD
ATOM    891  HH  TYR C 100      20.954  30.588  36.630  1.00 99.99     0.217 HD
ATOM    892  N   THR C 101      14.292  32.982  31.059  1.00 13.31    -0.336 N 
ATOM    893  CA  THR C 101      13.327  33.965  30.521  1.00 13.64     0.186 C 
ATOM    894  C   THR C 101      12.034  34.020  31.354  1.00 17.00     0.253 C 
ATOM    895  O   THR C 101      11.636  35.102  31.785  1.00 16.92    -0.270 OA
ATOM    896  CB  THR C 101      13.028  33.666  29.042  1.00 21.38     0.140 C 
ATOM    897  OG1 THR C 101      14.266  33.670  28.326  1.00 21.24    -0.382 OA
ATOM    898  CG2 THR C 101      12.078  34.684  28.399  1.00 20.58     0.034 C 
ATOM    899  H   THR C 101      14.572  32.274  30.402  1.00 99.99     0.164 HD
ATOM    900  HG1 THR C 101      14.093  33.471  27.361  1.00 99.99     0.210 HD
ATOM    901  N   MET C 102      11.483  32.850  31.683  1.00 14.60    -0.337 N 
ATOM    902  CA  MET C 102      10.279  32.747  32.534  1.00 14.17     0.160 C 
ATOM    903  C   MET C 102      10.503  33.317  33.944  1.00 16.34     0.251 C 
ATOM    904  O   MET C 102       9.665  34.055  34.458  1.00 15.90    -0.271 OA
ATOM    905  CB  MET C 102       9.784  31.300  32.637  1.00 14.83     0.043 C 
ATOM    906  CG  MET C 102       9.242  30.779  31.302  1.00 18.05     0.060 C 
ATOM    907  SD  MET C 102       8.437  29.138  31.416  1.00 20.19    -0.139 SA
ATOM    908  CE  MET C 102       9.835  28.068  31.680  1.00 16.31     0.069 C 
ATOM    909  H   MET C 102      11.844  31.973  31.354  1.00 99.99     0.164 HD
ATOM    910  N   ILE C 103      11.716  33.145  34.465  1.00 13.64    -0.338 N 
ATOM    911  CA  ILE C 103      12.092  33.693  35.786  1.00 13.68     0.159 C 
ATOM    912  C   ILE C 103      12.284  35.218  35.707  1.00 17.43     0.251 C 
ATOM    913  O   ILE C 103      11.749  35.932  36.552  1.00 17.11    -0.271 OA
ATOM    914  CB  ILE C 103      13.315  32.963  36.372  1.00 15.49     0.029 C 
ATOM    915  CG1 ILE C 103      12.950  31.496  36.629  1.00 15.36     0.002 C 
ATOM    916  CG2 ILE C 103      13.787  33.607  37.687  1.00 16.47     0.002 C 
ATOM    917  CD  ILE C 103      14.176  30.597  36.793  1.00 15.83     0.000 C 
ATOM    918  H   ILE C 103      12.461  32.724  33.942  1.00 99.99     0.164 HD
ATOM    919  N   TYR C 104      12.924  35.694  34.638  1.00 15.67    -0.337 N 
ATOM    920  CA  TYR C 104      13.151  37.136  34.409  1.00 17.09     0.164 C 
ATOM    921  C   TYR C 104      11.862  37.970  34.408  1.00 22.08     0.251 C 
ATOM    922  O   TYR C 104      11.831  39.035  35.020  1.00 21.34    -0.271 OA
ATOM    923  CB  TYR C 104      13.922  37.387  33.110  1.00 17.27     0.056 C 
ATOM    924  CG  TYR C 104      15.423  37.091  33.214  1.00 16.83    -0.044 A 
ATOM    925  CD1 TYR C 104      16.049  36.420  32.173  1.00 18.53     0.011 A 
ATOM    926  CD2 TYR C 104      16.179  37.575  34.276  1.00 17.74     0.011 A 
ATOM    927  CE1 TYR C 104      17.423  36.220  32.194  1.00 18.35     0.037 A 
ATOM    928  CE2 TYR C 104      17.551  37.377  34.308  1.00 18.41     0.037 A 
ATOM    929  CZ  TYR C 104      18.169  36.707  33.263  1.00 21.36     0.065 A 
ATOM    930  OH  TYR C 104      19.513  36.571  33.272  1.00 18.22    -0.361 OA
ATOM    931  H   TYR C 104      13.321  35.089  33.939  1.00 99.99     0.164 HD
ATOM    932  HH  TYR C 104      19.774  36.106  32.415  1.00 99.99     0.217 HD
ATOM    933  N   ARG C 105      10.779  37.376  33.903  1.00 18.14    -0.338 N 
ATOM    934  CA  ARG C 105       9.439  38.001  33.906  1.00 17.89     0.159 C 
ATOM    935  C   ARG C 105       8.840  38.185  35.317  1.00 21.81     0.251 C 
ATOM    936  O   ARG C 105       7.940  38.999  35.501  1.00 22.14    -0.271 OA
ATOM    937  CB  ARG C 105       8.462  37.189  33.051  1.00 19.15     0.034 C 
ATOM    938  CG  ARG C 105       8.795  37.206  31.555  1.00 23.09     0.027 C 
ATOM    939  CD  ARG C 105       7.748  36.428  30.753  1.00 25.21     0.116 C 
ATOM    940  NE  ARG C 105       6.441  37.117  30.785  1.00 34.08    -0.212 N 
ATOM    941  CZ  ARG C 105       5.284  36.635  30.321  1.00 42.56     0.666 C 
ATOM    942  NH1 ARG C 105       5.210  35.437  29.759  1.00 27.65    -0.235 N 
ATOM    943  NH2 ARG C 105       4.169  37.349  30.410  1.00 24.57    -0.235 N 
ATOM    944  H   ARG C 105      10.805  36.447  33.529  1.00 99.99     0.164 HD
ATOM    945  HE  ARG C 105       6.449  38.026  31.195  1.00 99.99     0.178 HD
ATOM    946 1HH1 ARG C 105       4.341  35.076  29.429  1.00 99.99     0.174 HD
ATOM    947 2HH1 ARG C 105       6.046  34.896  29.687  1.00 99.99     0.174 HD
ATOM    948 1HH2 ARG C 105       3.314  36.961  30.069  1.00 99.99     0.174 HD
ATOM    949 2HH2 ARG C 105       4.176  38.258  30.820  1.00 99.99     0.174 HD
ATOM    950  N   ASN C 106       9.399  37.479  36.302  1.00 17.59    -0.337 N 
ATOM    951  CA  ASN C 106       8.913  37.472  37.698  1.00 18.12     0.169 C 
ATOM    952  C   ASN C 106       9.832  38.185  38.704  1.00 20.87     0.251 C 
ATOM    953  O   ASN C 106       9.718  37.996  39.919  1.00 20.95    -0.271 OA
ATOM    954  CB  ASN C 106       8.731  36.020  38.145  1.00 19.91     0.119 C 
ATOM    955  CG  ASN C 106       7.514  35.389  37.476  1.00 33.36     0.230 C 
ATOM    956  OD1 ASN C 106       6.385  35.556  37.910  1.00 35.25    -0.273 OA
ATOM    957  ND2 ASN C 106       7.740  34.672  36.403  1.00 19.98    -0.369 N 
ATOM    958  H   ASN C 106      10.220  36.921  36.154  1.00 99.99     0.164 HD
ATOM    959 1HD2 ASN C 106       6.934  34.274  35.954  1.00 99.99     0.159 HD
ATOM    960 2HD2 ASN C 106       8.648  34.568  35.993  1.00 99.99     0.159 HD
ATOM    961  N   LEU C 107      10.645  39.109  38.205  1.00 18.24    -0.338 N 
ATOM    962  CA  LEU C 107      11.622  39.827  39.043  1.00 19.73     0.159 C 
ATOM    963  C   LEU C 107      12.008  41.181  38.443  1.00 25.38     0.251 C 
ATOM    964  O   LEU C 107      11.660  41.508  37.310  1.00 25.26    -0.271 OA
ATOM    965  CB  LEU C 107      12.857  38.948  39.331  1.00 19.55     0.032 C 
ATOM    966  CG  LEU C 107      13.581  38.362  38.111  1.00 22.75     0.002 C 
ATOM    967  CD1 LEU C 107      14.484  39.379  37.407  1.00 24.89     0.000 C 
ATOM    968  CD2 LEU C 107      14.391  37.148  38.554  1.00 21.17     0.000 C 
ATOM    969  H   LEU C 107      10.596  39.424  37.253  1.00 99.99     0.164 HD
ATOM    970  N   VAL C 108      12.728  41.936  39.257  1.00 23.79    -0.338 N 
ATOM    971  CA  VAL C 108      13.351  43.209  38.852  1.00 26.38     0.159 C 
ATOM    972  C   VAL C 108      14.869  43.012  38.977  1.00 31.04     0.251 C 
ATOM    973  O   VAL C 108      15.360  42.530  39.998  1.00 29.91    -0.271 OA
ATOM    974  CB  VAL C 108      12.838  44.351  39.755  1.00 32.72     0.029 C 
ATOM    975  CG1 VAL C 108      13.532  45.686  39.457  1.00 34.00     0.002 C 
ATOM    976  CG2 VAL C 108      11.326  44.552  39.595  1.00 33.32     0.002 C 
ATOM    977  H   VAL C 108      12.891  41.664  40.209  1.00 99.99     0.164 HD
ATOM    978  N   VAL C 109      15.580  43.307  37.896  1.00 28.15    -0.338 N 
ATOM    979  CA  VAL C 109      17.059  43.274  37.892  1.00 29.07     0.159 C 
ATOM    980  C   VAL C 109      17.566  44.527  38.631  1.00 35.87     0.251 C 
ATOM    981  O   VAL C 109      17.246  45.645  38.234  1.00 36.40    -0.271 OA
ATOM    982  CB  VAL C 109      17.582  43.173  36.444  1.00 32.82     0.029 C 
ATOM    983  CG1 VAL C 109      19.108  43.290  36.358  1.00 32.91     0.002 C 
ATOM    984  CG2 VAL C 109      17.171  41.838  35.810  1.00 31.59     0.002 C 
ATOM    985  H   VAL C 109      15.156  43.645  37.056  1.00 99.99     0.164 HD
ATOM    986  N   VAL C 110      18.264  44.305  39.747  1.00 34.07    -0.336 N 
ATOM    987  CA  VAL C 110      18.790  45.410  40.588  1.00 55.72     0.168 C 
ATOM    988  C   VAL C 110      20.010  46.089  39.921  1.00 79.06     0.206 C 
ATOM    989  O   VAL C 110      19.816  46.833  38.936  1.00 58.81    -0.646 OA
ATOM    990  CB  VAL C 110      18.977  45.039  42.096  1.00 59.61     0.031 C 
ATOM    991  CG1 VAL C 110      17.840  44.166  42.627  1.00 58.31     0.003 C 
ATOM    992  CG2 VAL C 110      20.279  44.396  42.589  1.00 59.26     0.003 C 
ATOM    993  H   VAL C 110      18.468  43.380  40.072  1.00 99.99     0.164 HD
ATOM    994  OXT VAL C 110      21.130  45.701  40.296  1.00 99.99    -0.646 OA
TER     995      VAL C 110 
