# Supplementary material for: Anti-cancer activity elucidation of geissolosimine as an MDM2-p53 interaction inhibitor: An in-silico study
Source: PLoS One. 2025 May 8;20(5):e0323003. doi: 10.1371/journal.pone.0323003 (PMC12061181; doi:10.1371/journal.pone.0323003)
Supplement: S12 File — (ZIP) [file pone.0323003.s012.zip › molecular docking/docking files/docking scores.csv]

Ligand	Binding Affinity	rmsd/ub	rmsd/lb
docking_171120065_uff_E=1525.92_uff_E=1525.74	-9.9	0	0
docking_23259927_uff_E=2367.47	-9.9	0	0
docking_23259927_uff_E=2367.47	-9.7	7.394	2.716
docking_171120065_uff_E=1525.92_uff_E=1525.74	-9.6	5.366	3.366
docking_23259927_uff_E=2367.47	-9.4	7.186	2.168
docking_23259927_uff_E=2367.47	-9.4	7.907	3.64
docking_3081926_uff_E=709.94	-9.3	0	0
docking_23259927_uff_E=2367.47	-9.3	7.446	3.386
docking_9850085_uff_E=689.78	-9.1	0	0
docking_70685495_uff_E=1389.76_uff_E=1226.40	-9	0	0
docking_23259927_uff_E=2367.47	-9	4.123	2.577
docking_102406413_uff_E=1098.43_uff_E=1098.33	-8.9	0	0
docking_70685495_uff_E=1389.76_uff_E=1226.40	-8.9	1.589	1.452
docking_23259927_uff_E=2367.47	-8.9	4.338	3.15
docking_21578699_uff_E=1096.63	-8.8	0	0
docking_122397414_uff_E=2787.11_uff_E=2787.02	-8.7	0	0
docking_3081926_uff_E=709.94	-8.7	4.488	2.037
docking_23259927_uff_E=2367.47	-8.7	6.46	2.95
docking_23259927_uff_E=2367.47	-8.7	2.563	1.74
docking_101219420_uff_E=3075.75_uff_E=3075.65	-8.6	0	0
docking_171120065_uff_E=1525.92_uff_E=1525.74	-8.6	6.201	3.137
docking_171120065_uff_E=1525.92_uff_E=1525.74	-8.6	4.493	2.11
docking_70685495_uff_E=1389.76_uff_E=1226.40	-8.6	2.17	1.67
docking_171120065_uff_E=1525.92_uff_E=1525.74	-8.4	2.02	1.579
docking_70685495_uff_E=1389.76_uff_E=1226.40	-8.4	2.266	1.748
docking_5281401_uff_E=1325.78	-8.4	0	0
docking_102406413_uff_E=1098.43_uff_E=1098.33	-8.3	2.293	1.921
docking_135523743_uff_E=998.34_uff_E=998.13	-8.3	0	0
docking_135523743_uff_E=998.34_uff_E=998.13	-8.3	6.708	3.321
docking_171120065_uff_E=1525.92_uff_E=1525.74	-8.3	5.084	2.857
docking_21578699_uff_E=1096.63	-8.3	2.194	1.859
docking_46919486_uff_E=821.38	-8.3	0	0
docking_46919486_uff_E=821.38	-8.3	7.384	2.776
docking_135523743_uff_E=998.34_uff_E=998.13	-8.2	7.005	2.617
docking_171120065_uff_E=1525.92_uff_E=1525.74	-8.2	5.636	3.064
docking_171120065_uff_E=1525.92_uff_E=1525.74	-8.2	4.828	2.651
docking_171120065_uff_E=1525.92_uff_E=1525.74	-8.2	6.92	3.376
docking_70685495_uff_E=1389.76_uff_E=1226.40	-8.2	7.628	3.351
docking_70685495_uff_E=1389.76_uff_E=1226.40	-8.2	5.787	2.526
docking_46919486_uff_E=821.38	-8.2	5.33	3.138
docking_102406413_uff_E=1098.43_uff_E=1098.33	-8.1	6.551	2.985
docking_122397414_uff_E=2787.11_uff_E=2787.02	-8.1	4.502	2.659
docking_122397414_uff_E=2787.11_uff_E=2787.02	-8.1	3.991	2.385
docking_135523743_uff_E=998.34_uff_E=998.13	-8.1	7.197	2.988
docking_9850085_uff_E=689.78	-8.1	4.789	3.107
docking_9850085_uff_E=689.78	-8.1	5.339	2.726
docking_9850085_uff_E=689.78	-8.1	7.48	3.086
docking_102406413_uff_E=1098.43_uff_E=1098.33	-8	6.827	3.011
docking_102406413_uff_E=1098.43_uff_E=1098.33	-8	6.025	2.74
docking_135523743_uff_E=998.34_uff_E=998.13	-8	5.08	3.564
docking_5281401_uff_E=1325.78	-8	7.416	2.365
docking_5281401_uff_E=1325.78	-8	2.813	1.926
docking_21578699_uff_E=1096.63	-8	6.294	2.867
docking_21578699_uff_E=1096.63	-8	6.839	3.007
docking_135523743_uff_E=998.34_uff_E=998.13	-7.9	7.259	3.09
docking_5281401_uff_E=1325.78	-7.9	6.985	2.58
docking_71308253_uff_E=1134.80	-7.9	0	0
docking_71308253_uff_E=1134.80	-7.9	6.184	3.054
docking_70685495_uff_E=1389.76_uff_E=1226.40	-7.8	7.284	3.482
docking_70685495_uff_E=1389.76_uff_E=1226.40	-7.8	8.311	3.189
docking_70685495_uff_E=1389.76_uff_E=1226.40	-7.8	7.051	3.268
docking_3081926_uff_E=709.94	-7.8	5.478	3.434
docking_3081926_uff_E=709.94	-7.8	5.069	3.136
docking_5281401_uff_E=1325.78	-7.8	7.72	2.548
docking_71308253_uff_E=1134.80	-7.8	4.658	2.487
docking_102406413_uff_E=1098.43_uff_E=1098.33	-7.7	5.968	2.955
docking_135523743_uff_E=998.34_uff_E=998.13	-7.7	5.8	3.887
docking_101565942_uff_E=5526.00_uff_E=4694.43	-7.7	0	0
docking_10417379_uff_E=1272.05	-7.7	0	0
docking_21578699_uff_E=1096.63	-7.7	6.243	2.865
docking_135523743_uff_E=998.34_uff_E=998.13	-7.6	6.011	3.935
docking_3081926_uff_E=709.94	-7.6	3.016	2.477
docking_5281401_uff_E=1325.78	-7.6	5.604	2.687
docking_9850085_uff_E=689.78	-7.6	7.868	4.525
docking_21578699_uff_E=1096.63	-7.6	5.992	2.904
docking_71308253_uff_E=1134.80	-7.6	6.827	3.491
docking_102406413_uff_E=1098.43_uff_E=1098.33	-7.5	6.502	3.217
docking_102406413_uff_E=1098.43_uff_E=1098.33	-7.5	6.856	3.269
docking_102406413_uff_E=1098.43_uff_E=1098.33	-7.5	6.107	2.706
docking_3081926_uff_E=709.94	-7.5	5.779	3.474
docking_5281401_uff_E=1325.78	-7.5	5.403	1.96
docking_5281401_uff_E=1325.78	-7.5	7.356	2.084
docking_10417379_uff_E=1272.05	-7.5	8.698	2.782
docking_10417379_uff_E=1272.05	-7.5	8.081	3.181
docking_21578699_uff_E=1096.63	-7.5	5.843	2.711
docking_71308253_uff_E=1134.80	-7.5	6.482	3.765
docking_122397414_uff_E=2787.11_uff_E=2787.02	-7.4	10.836	3.257
docking_135523743_uff_E=998.34_uff_E=998.13	-7.4	7.283	3.683
docking_3081926_uff_E=709.94	-7.4	6.531	4.088
docking_5281401_uff_E=1325.78	-7.4	7.181	2.278
docking_10417379_uff_E=1272.05	-7.4	8.641	2.074
docking_21578699_uff_E=1096.63	-7.4	6.889	3.209
docking_21578699_uff_E=1096.63	-7.4	6.166	3.062
docking_46919486_uff_E=821.38	-7.4	7.359	3.02
docking_101565942_uff_E=5526.00_uff_E=4694.43	-7.3	7.534	3.372
docking_9850085_uff_E=689.78	-7.3	6.662	3.343
docking_46919486_uff_E=821.38	-7.3	6.58	2.815
docking_71308253_uff_E=1134.80	-7.3	6.434	3.389
docking_101219420_uff_E=3075.75_uff_E=3075.65	-7.2	9.171	3.701
docking_101219420_uff_E=3075.75_uff_E=3075.65	-7.2	8.988	2.796
docking_122397414_uff_E=2787.11_uff_E=2787.02	-7.2	2.956	2.047
docking_122397414_uff_E=2787.11_uff_E=2787.02	-7.2	10.501	2.382
docking_122397414_uff_E=2787.11_uff_E=2787.02	-7.2	4.423	2.873
docking_3081926_uff_E=709.94	-7.2	6.058	3.923
docking_9850085_uff_E=689.78	-7.2	1.942	1.659
docking_46919486_uff_E=821.38	-7.2	5.94	3.257
docking_101219420_uff_E=3075.75_uff_E=3075.65	-7.1	9.898	3.581
docking_101219420_uff_E=3075.75_uff_E=3075.65	-7.1	2.096	1.677
docking_122397414_uff_E=2787.11_uff_E=2787.02	-7.1	8.456	4.846
docking_101565942_uff_E=5526.00_uff_E=4694.43	-7.1	5.755	2.985
docking_9850085_uff_E=689.78	-7.1	5.56	3.487
docking_10417379_uff_E=1272.05	-7.1	8.573	2.6
docking_101219420_uff_E=3075.75_uff_E=3075.65	-7	7.032	4.13
docking_10417379_uff_E=1272.05	-7	8.962	2.431
docking_46919486_uff_E=821.38	-7	6.608	3.588
docking_46919486_uff_E=821.38	-7	7.47	3.313
docking_71308253_uff_E=1134.80	-7	5.601	3.392
docking_101219420_uff_E=3075.75_uff_E=3075.65	-6.9	5.835	3.644
docking_101565942_uff_E=5526.00_uff_E=4694.43	-6.9	8.971	3.736
docking_101565942_uff_E=2638.82	-6.9	0	0
docking_71308253_uff_E=1134.80	-6.9	5.1	3.26
docking_101219420_uff_E=3075.75_uff_E=3075.65	-6.8	8.823	3.949
docking_101219420_uff_E=3075.75_uff_E=3075.65	-6.8	7.283	4.247
docking_101565942_uff_E=5526.00_uff_E=4694.43	-6.8	8.269	3.592
docking_101565942_uff_E=2638.82	-6.8	4.788	2.319
docking_10417379_uff_E=1272.05	-6.8	9.008	2.69
docking_46919486_uff_E=821.38	-6.8	7.741	3.127
docking_101565942_uff_E=5526.00_uff_E=4694.43	-6.7	9.587	3.263
docking_101565942_uff_E=5526.00_uff_E=4694.43	-6.7	9.291	2.394
docking_101565942_uff_E=2638.82	-6.7	10.311	2.729
docking_10417379_uff_E=1272.05	-6.7	2.487	1.771
docking_71308253_uff_E=1134.80	-6.7	6.692	3.3
docking_122397414_uff_E=2787.11_uff_E=2787.02	-6.6	4.321	3.074
docking_147252_uff_E=1106.26	-6.6	0	0
docking_3081926_uff_E=709.94	-6.6	5.135	3.252
docking_9850085_uff_E=689.78	-6.6	6.682	3.766
docking_99596_uff_E=834.09_uff_E=833.87	-6.5	0	0
docking_99596_uff_E=834.09_uff_E=833.87	-6.5	4.182	2.767
docking_101565942_uff_E=2638.82	-6.5	7.037	4.115
docking_101565942_uff_E=2638.82	-6.5	9.995	3.166
docking_10417379_uff_E=1272.05	-6.5	8.321	2.096
docking_101565942_uff_E=5526.00_uff_E=4694.43	-6.4	9.744	2.904
docking_147252_uff_E=1106.26	-6.4	3.268	2.59
docking_159614_uff_E=3938.78_uff_E=2868.54	-6.3	0	0
docking_101565942_uff_E=5526.00_uff_E=4694.43	-6.3	5.9	2.804
docking_101565942_uff_E=2638.82	-6.3	8.624	4.208
docking_147252_uff_E=1106.26	-6.3	7.928	5.116
docking_101565942_uff_E=2638.82	-6.2	7.865	4.852
docking_147252_uff_E=1106.26	-6.2	3.537	2.599
docking_147252_uff_E=1106.26	-6.2	10.52	2.659
docking_101565942_uff_E=2638.82	-6.1	8.97	3.42
docking_147252_uff_E=1106.26	-6.1	4.377	3.327
docking_99596_uff_E=834.09_uff_E=833.87	-6	5.461	3.381
docking_101565942_uff_E=2638.82	-6	9.66	3.217
docking_147252_uff_E=1106.26	-5.9	2.624	2.183
docking_147252_uff_E=1106.26	-5.9	5.102	3.722
docking_147252_uff_E=1106.26	-5.9	3.551	2.562
docking_99596_uff_E=834.09_uff_E=833.87	-5.8	6.162	3.448
docking_159614_uff_E=3938.78_uff_E=2868.54	-5.7	8.212	3.629
docking_99596_uff_E=834.09_uff_E=833.87	-5.6	5.38	3.418
docking_159614_uff_E=3938.78_uff_E=2868.54	-5.6	8.593	3.457
docking_159614_uff_E=3938.78_uff_E=2868.54	-5.5	2.24	1.547
docking_159614_uff_E=3938.78_uff_E=2868.54	-5.5	6.514	3.764
docking_99596_uff_E=834.09_uff_E=833.87	-5.4	4.81	3.42
docking_99596_uff_E=834.09_uff_E=833.87	-5.3	4.65	3.217
docking_99596_uff_E=834.09_uff_E=833.87	-5.3	4.991	3.057
docking_99596_uff_E=834.09_uff_E=833.87	-5.3	3.93	2.827
docking_159614_uff_E=3938.78_uff_E=2868.54	-5.3	7.445	3.853
docking_159614_uff_E=3938.78_uff_E=2868.54	-5.2	8.458	3.267
docking_159614_uff_E=3938.78_uff_E=2868.54	-5	9.173	3.513
docking_159614_uff_E=3938.78_uff_E=2868.54	-5	9.392	3.738
